# Supplementary material for: A new benchmark illustrates that integration of geometric constraints inferred from enzyme reaction chemistry can increase enzyme active site modeling accuracy
Source: PLoS One. 2019 Apr 4;14(4):e0214126. doi: 10.1371/journal.pone.0214126 (PMC6448891; doi:10.1371/journal.pone.0214126)
Supplement: S1 Files — (GZ) [file pone.0214126.s008.gz › benchmark-lite/templates/6cpa/alignment.grishin.trim]

## 6cpa 2v77.pdb
#  
scores_from_program:
0 ARSTNTFNYATYHTLDEIYDFMDLLVAQHPELVSKLQIGRSYEGRPIYVLKFSTG----GSNRPAIWIDLGIHSREWITQATGVWFAKKFTENYGQNPSFTAILDSMDIFLEIVTNPNGFAFTHSENR------LWRKTRSVTS---SSLCVGVDANRNWDAG-FGK-AGASSSPCSETYHGKYANSEVEVKSIVDFVKNHG-----NFKAFLSIHSYSQLLLYPYGYT--------TQSIP--DKTELNQVAKSAVAALKSLYGT-------SYKYGSIITTI-YQASGGSIDWSYNQGIKYSFTFELRDTG----RYGFLLPASQIIPTAQETWLGVLTIMEHTVNN
0 ARSTDTFNYATYHTLEEIYDFLDLLVAENPHLVSKIQIGNTYEGRPIYVLKFSTG----GSKRPAIWIDTGIHSREWVTQASGVWFAKKITQDYGQDAAFTAILDTLDIFLEIVTNPDGFAFTHSTNR------MWRKTRSHTA---GSLCIGVDPNRNWDAG-FGL-SGASSNPCSETYHGKFANSEVEVKSIVDFVKDHG-----NIKAFISIHSYSQLLMYPYGYK--------TEPVP--DQDELDQLSKAAVTALASLYGT-------KFNYGSIIKAI-YQASGSTIDWTYSQGIKYSFTFELRDTG----RYGFLLPASQIIPTAKETWLALLTIMEHTLNH
--
## 6cpa 3fju.pdb
#  
scores_from_program:
0 ARSTNTFNYATYHTLDEIYDFMDLLVAQHPELVSKLQIGRSYEGRPIYVLKFSTG----GSNRPAIWIDLGIHSREWITQATGVWFAKKFTENYGQNPSFTAILDSMDIFLEIVTNPNGFAFTHSENR------LWRKTRSVTS---SSLCVGVDANRNWDAG-FGK-AGASSSPCSETYHGKYANSEVEVKSIVDFVKNHG-----NFKAFLSIHSYSQLLLYPYGYT--------TQSIP--DKTELNQVAKSAVAALKSLYGT-------SYKYGSIITTI-YQASGGSIDWSYNQGIKYSFTFELRDTG----RYGFLLPASQIIPTAQETWLGVLTIMEHTVNN
0 -RSTDTFNYATYHTLEEIYDFLDLLVAENPHLVSKIQIGNTYEGRPIYVLKFSTG----GSKRPAIWIDTGIHSREWVTQASGVWFAKKITQDYGQDAAFTAILDTLDIFLEIVTNPDGFAFTHSTNR------MWRKTRSHTA---GSLCIGVDPNRNWDAG-FGL-SGASSNPCSETYHGKFANSEVEVKSIVDFVKDHG-----NIKAFISIHSYSQLLMYPYGYK--------TEPVP--DQDELDQLSKAAVTALASLYGT-------KFNYGSIIKAI-YQASGSTIDWTYSQGIKYSFTFELRDTG----RYGFLLPASQIIPTAKETWLALLTIMEHTLNH
--
## 6cpa 1dtd.pdb
#  
scores_from_program:
0 ARSTNTFNYATYHTLDEIYDFMDLLVAQHPELVSKLQIGRSYEGRPIYVLKFSTG----GSNRPAIWIDLGIHSREWITQATGVWFAKKFTENYGQNPSFTAILDSMDIFLEIVTNPNGFAFTHSENR------LWRKTRSVTS---SSLCVGVDANRNWDAG-FGK-AGASSSPCSETYHGKYANSEVEVKSIVDFVKNHG-----NFKAFLSIHSYSQLLLYPYGYT--------TQSIP--DKTELNQVAKSAVAALKSLYGT-------SYKYGSIITTI-YQASGGSIDWSYNQGIKYSFTFELRDTG----RYGFLLPASQIIPTAQETWLGVLTIMEHTVNN
0 ------FNFGAYHTLEEISQEMDNLVAEHPGLVSKVNIGSSFENRPMNVLKFSTG-----GDKPAIWLDAGIHAREWVTQATALWTANKIVSDYGKDPSITSILDALDIFLLPVTNPDGYVFSQTKNR------MWRKTRSKVS--AGSLCVGVDPNRNWDAG-FGG-PGASSNPCSDSYHGPSANSEVEVKSIVDFIKSHG-----KVKAFIILHSYSQLLMFPYGYK--------CTKLD--DFDELSEVAQKAAQSLSRLHGT-------KYKVGPICSVI-YQASGGSIDWSYDYGIKYSFAFELRDTG----RYGFLLPARQILPTAEETWLGLKAIMEHVRDH
--
## 6cpa 1aye.pdb
#  
scores_from_program:
0 ARSTNTFNYATYHTLDEIYDFMDLLVAQHPELVSKLQIGRSYEGRPIYVLKFSTG----GSNRPAIWIDLGIHSREWITQATGVWFAKKFTENYGQNPSFTAILDSMDIFLEIVTNPNGFAFTHSENR------LWRKTRSVTS---SSLCVGVDANRNWDAG-FGK-AGASSSPCSETYHGKYANSEVEVKSIVDFVKNHG-----NFKAFLSIHSYSQLLLYPYGYT--------TQSIP--DKTELNQVAKSAVAALKSLYGT-------SYKYGSIITTI-YQASGGSIDWSYNQGIKYSFTFELRDTG----RYGFLLPASQIIPTAQETWLGVLTIMEHTVNN
0 RERSGNFNFGAYHTLEEISQEMDNLVAEHPGLVSKVNIGSSFENRPMNVLKFSTG-----GDKPAIWLDAGIHAREWVTQATALWTANKIVSDYGKDPSITSILDALDIFLLPVTNPDGYVFSQTKNR------MWRKTRSKVS---GSLCVGVDPNRNWDAG-FGG-PGASSNPCSDSYHGPSANSEVEVKSIVDFIKSHG-----KVKAFIILHSYSQLLMFPYGYK--------CTKLD--DFDELSEVAQKAAQSLRSLHGT-------KYKVGPICSVI-YQASGGSIDWSYDYGIKYSFAFELRDTG----RYGFLLPARQILPTAEETWLGLKAIMEHVRDH
--
## 6cpa 4a94.pdb
#  
scores_from_program:
0 ARSTNTFNYATYHTLDEIYDFMDLLVAQHPELVSKLQIGRSYEGRPIYVLKFSTG----GSNRPAIWIDLGIHSREWITQATGVWFAKKFTENYGQNPSFTAILDSMDIFLEIVTNPNGFAFTHSENR------LWRKTRSVTS---SSLCVGVDANRNWDAG-FGK-AGASSSPCSETYHGKYANSEVEVKSIVDFVKNHG-----NFKAFLSIHSYSQLLLYPYGYT--------TQSIP--DKTELNQVAKSAVAALKSLYGT-------SYKYGSIITTI-YQASGGSIDWSYNQGIKYSFTFELRDTG----RYGFLLPASQIIPTAQETWLGVLTIMEHTVNN
0 ERSSNNFNYGAYHSLEAIYHEMDNIAADFPDLARRVKIGHSFENRPMYVLKFSTGK---GVRRPAVWLNAGIHSREWISQATAIWTARKIVSDYQRDPAITSILEKMDIFLLPVANPDGYVYTQTQNR------LWRKTRSRNP---GSSCIGADPNRNWNAS-FAG-KGASDNPCSEVYHGPHANSEVEVKSVVDFIQKHG-----NFKGFIDLHSYSQLLMYPYGYS--------VKKAP--DAEELDKVARLAAKALASVSGT-------EYQVGPTCTTV-YPASGSSIDWAYDNGIKFAFTFELRDTG----TYGFLLPANQIIPTAEETWLGLKTIMEHVRDN
--
## 6cpa 2boa.pdb
#  
scores_from_program:
0 ARSTNTFNYATYHTLDEIYDFMDLLVAQHPELVSKLQIGRSYEGRPIYVLKFSTG----GSNRPAIWIDLGIHSREWITQATGVWFAKKFTENYGQNPSFTAILDSMDIFLEIVTNPNGFAFTHSENR------LWRKTRSVTS---SSLCVGVDANRNWDAG-FGK-AGASSSPCSETYHGKYANSEVEVKSIVDFVKNHG-----NFKAFLSIHSYSQLLLYPYGYT--------TQSIP--DKTELNQVAKSAVAALKSLYGT-------SYKYGSIITTI-YQASGGSIDWSYNQGIKYSFTFELRDTG----RYGFLLPASQIIPTAQETWLGVLTIMEHTVNN
0 ERSSNNFNYGAYHSLEAIYHEMDNIAADFPDLARRVKIGHSFENRPMYVLKFSTGK---GVRRPAVWLNAGIHSREWISQATAIWTARKIVSDYQRDPAITSILEKMDIFLLPVANPDGYVYTQTQNR------LWRKTRSRNP---GSSCIGADPNRNWNAS-FAG-KGASDNPCSEVYHGPHANSEVEVKSVVDFIQKHG-----NFKGFIDLHSYSQLLMYPYGYS--------VKKAP--DAEELDKVARLAAKALASVSGT-------EYQVGPTCTTV-YPASGSSIDWAYDNGIKFAFTFELRDTG----TYGFLLPANQIIPTAEETWLGLKTIMEHVRDN
--
## 6cpa 2pcu.pdb
#  
scores_from_program:
0 ARSTNTFNYATYHTLDEIYDFMDLLVAQHPELVSKLQIGRSYEGRPIYVLKFSTG----GSNRPAIWIDLGIHSREWITQATGVWFAKKFTENYGQNPSFTAILDSMDIFLEIVTNPNGFAFTHSENR------LWRKTRSVTS---SSLCVGVDANRNWDAG-FGK-AGASSSPCSETYHGKYANSEVEVKSIVDFVKNHG-----NFKAFLSIHSYSQLLLYPYGYT--------TQSIP--DKTELNQVAKSAVAALKSLYGT-------SYKYGSIITTI-YQASGGSIDWSYNQGIKYSFTFELRDTG----RYGFLLPASQIIPTAQETWLGVLTIMEHTVNN
0 ----NNFNYGAYHSLEAIYHEMDNIAADFPDLARRVKIGHSFENRPMYVLKFSTGK---GVRRPAVWLNAGIHSREWISQATAIWTARKIVSDYQRDPAITSILEKMDIFLLPVANPDGYVYTQTQNR------LWRKTRSRNP---GSSCIGADPNRNWNAS-FAG-KGASDNPCSEVYHGPHANSEVEVKSVVDFIQKHG-----NFKGFIDLHSYSQLLMYPYGYS--------VKKAP--DAEELDKVARLAAKALASVSGT-------EYQVGPTCTTV-YPASGSSIDWAYDNGIKFAFTFELRDTG----TYGFLLPANQIIPTAEETWLGLKTIMEHVRDN
--
## 6cpa 2bo9.pdb
#  
scores_from_program:
0 ARSTNTFNYATYHTLDEIYDFMDLLVAQHPELVSKLQIGRSYEGRPIYVLKFSTG----GSNRPAIWIDLGIHSREWITQATGVWFAKKFTENYGQNPSFTAILDSMDIFLEIVTNPNGFAFTHSENR------LWRKTRSVTS---SSLCVGVDANRNWDAG-FGK-AGASSSPCSETYHGKYANSEVEVKSIVDFVKNHG-----NFKAFLSIHSYSQLLLYPYGYT--------TQSIP--DKTELNQVAKSAVAALKSLYGT-------SYKYGSIITTI-YQASGGSIDWSYNQGIKYSFTFELRDTG----RYGFLLPASQIIPTAQETWLGVLTIMEHTVNN
0 --SSNNFNYGAYHSLEAIYHEMDNIAADFPDLARRVKIGHSFENRPMYVLKFSTGK---GVRRPAVWLNAGIHSREWISQATAIWTARKIVSDYQRDPAITSILEKMDIFLLPVANPDGYVYTQTQNR------LWRKTRSRNP---GSSCIGADPNRNWNAS-FAG-KGASDNPCSEVYHGPHANSEVEVKSVVDFIQKHG-----NFKGFIDLHSYSQLLMYPYGYS--------VKKAP--DAEELDKVARLAAKALASVSGT-------EYQVGPTCTTV-YPASGSSIDWAYDNGIKFAFTFELRDTG----TYGFLLPANQIIPTAEETWLGLKTIMEHVRDN
--
## 6cpa 1nsa.pdb
#  
scores_from_program:
0 ARSTNTFNYATYHTLDEIYDFMDLLVAQHPELVSKLQIGRSYEGRPIYVLKFSTG----GSNRPAIWIDLGIHSREWITQATGVWFAKKFTENYGQNPSFTAILDSMDIFLEIVTNPNGFAFTHSENR------LWRKTRSVTS---SSLCVGVDANRNWDAG-FGK-AGASSSPCSETYHGKYANSEVEVKSIVDFVKNHG-----NFKAFLSIHSYSQLLLYPYGYT--------TQSIP--DKTELNQVAKSAVAALKSLYGT-------SYKYGSIITTI-YQASGGSIDWSYNQGIKYSFTFELRDTG----RYGFLLPASQIIPTAQETWLGVLTIMEHTVNN
0 VSRTTGHSYEKYNNWETIEAWTEQVTSKNPDLISRSAIGTTFDGDNIYLLKVGKP----GSNKPAIFMDCGFHAREWISQAFCQWFVRDAVRTYGYEAHMTEFLDNLDFYVLPVLNIDGYIYTWTKNR------MWRKTRSTNA---GSSCTGTDPNRNFNAG-WCT-VGASVNPCNETYCGSAAESEKETKALADFIRNNL----SSIKAYLTIHSYSQMILYPYSYD--------YKLPE--NDAELNSLAKGAVKELASLYGT-------SYSYGPGSTTI-YPAAGGSDDWAYNQGIKYSFTFELRDKG----RFGFVLPESQIQATCQETMLAVKYVTNYTLEH
--
## 6cpa 2v77.pdb
#  
scores_from_program:
0 ARSTNTFNYATYHTLDEIYDFMDLLVAQHPELVSKLQIGRSYEGRPIYVLKFSTG----GSNRPAIWIDLGIHSREWITQATGVWFAKKFTENYGQNPSFTAILDSMDIFLEIVTNPNGFAFTHSENR------LWRKTRSVTS---SSLCVGVDANRNWDAG-FGK-AGASSSPCSETYHGKYANSEVEVKSIVDFVKNHG-----NFKAFLSIHSYSQLLLYPYGYT--------TQSIP--DKTELNQVAKSAVAALKSLYGT-------SYKYGSIITTI-YQASGGSIDWSYNQGIKYSFTFELRDTG----RYGFLLPASQIIPTAQETWLGVLTIMEHTVNN
0 ARSTDTFNYATYHTLEEIYDFLDLLVAENPHLVSKIQIGNTYEGRPIYVLKFSTG----GSKRPAIWIDTGIHSREWVTQASGVWFAKKITQDYGQDAAFTAILDTLDIFLEIVTNPDGFAFTHSTNR------MWRKTRSHTA---GSLCIGVDPNRNWDAG-FGL-SGASSNPCSETYHGKFANSEVEVKSIVDFVKDHG-----NIKAFISIHSYSQLLMYPYGYK--------TEPVP--DQDELDQLSKAAVTALASLYGT-------KFNYGSIIKAI-YQASGSTIDWTYSQGIKYSFTFELRDTG----RYGFLLPASQIIPTAKETWLALLTIMEHTLNH
--
## 6cpa 3fju.pdb
#  
scores_from_program:
0 ARSTNTFNYATYHTLDEIYDFMDLLVAQHPELVSKLQIGRSYEGRPIYVLKFSTG----GSNRPAIWIDLGIHSREWITQATGVWFAKKFTENYGQNPSFTAILDSMDIFLEIVTNPNGFAFTHSENR------LWRKTRSVTS---SSLCVGVDANRNWDAG-FGK-AGASSSPCSETYHGKYANSEVEVKSIVDFVKNHG-----NFKAFLSIHSYSQLLLYPYGYT--------TQSIP--DKTELNQVAKSAVAALKSLYGT-------SYKYGSIITTI-YQASGGSIDWSYNQGIKYSFTFELRDTG----RYGFLLPASQIIPTAQETWLGVLTIMEHTVNN
0 -RSTDTFNYATYHTLEEIYDFLDLLVAENPHLVSKIQIGNTYEGRPIYVLKFSTG----GSKRPAIWIDTGIHSREWVTQASGVWFAKKITQDYGQDAAFTAILDTLDIFLEIVTNPDGFAFTHSTNR------MWRKTRSHTA---GSLCIGVDPNRNWDAG-FGL-SGASSNPCSETYHGKFANSEVEVKSIVDFVKDHG-----NIKAFISIHSYSQLLMYPYGYK--------TEPVP--DQDELDQLSKAAVTALASLYGT-------KFNYGSIIKAI-YQASGSTIDWTYSQGIKYSFTFELRDTG----RYGFLLPASQIIPTAKETWLALLTIMEHTLNH
--
## 6cpa 1dtd.pdb
#  
scores_from_program:
0 ARSTNTFNYATYHTLDEIYDFMDLLVAQHPELVSKLQIGRSYEGRPIYVLKFSTG----GSNRPAIWIDLGIHSREWITQATGVWFAKKFTENYGQNPSFTAILDSMDIFLEIVTNPNGFAFTHSENR------LWRKTRSVTS---SSLCVGVDANRNWDAG-FGK-AGASSSPCSETYHGKYANSEVEVKSIVDFVKNHG-----NFKAFLSIHSYSQLLLYPYGYT--------TQSIP--DKTELNQVAKSAVAALKSLYGT-------SYKYGSIITTI-YQASGGSIDWSYNQGIKYSFTFELRDTG----RYGFLLPASQIIPTAQETWLGVLTIMEHTVNN
0 ------FNFGAYHTLEEISQEMDNLVAEHPGLVSKVNIGSSFENRPMNVLKFSTG-----GDKPAIWLDAGIHAREWVTQATALWTANKIVSDYGKDPSITSILDALDIFLLPVTNPDGYVFSQTKNR------MWRKTRSKVS--AGSLCVGVDPNRNWDAG-FGG-PGASSNPCSDSYHGPSANSEVEVKSIVDFIKSHG-----KVKAFIILHSYSQLLMFPYGYK--------CTKLD--DFDELSEVAQKAAQSLSRLHGT-------KYKVGPICSVI-YQASGGSIDWSYDYGIKYSFAFELRDTG----RYGFLLPARQILPTAEETWLGLKAIMEHVRDH
--
## 6cpa 1aye.pdb
#  
scores_from_program:
0 ARSTNTFNYATYHTLDEIYDFMDLLVAQHPELVSKLQIGRSYEGRPIYVLKFSTG----GSNRPAIWIDLGIHSREWITQATGVWFAKKFTENYGQNPSFTAILDSMDIFLEIVTNPNGFAFTHSENR------LWRKTRSVTS---SSLCVGVDANRNWDAG-FGK-AGASSSPCSETYHGKYANSEVEVKSIVDFVKNHG-----NFKAFLSIHSYSQLLLYPYGYT--------TQSIP--DKTELNQVAKSAVAALKSLYGT-------SYKYGSIITTI-YQASGGSIDWSYNQGIKYSFTFELRDTG----RYGFLLPASQIIPTAQETWLGVLTIMEHTVNN
0 RERSGNFNFGAYHTLEEISQEMDNLVAEHPGLVSKVNIGSSFENRPMNVLKFSTG-----GDKPAIWLDAGIHAREWVTQATALWTANKIVSDYGKDPSITSILDALDIFLLPVTNPDGYVFSQTKNR------MWRKTRSKVS---GSLCVGVDPNRNWDAG-FGG-PGASSNPCSDSYHGPSANSEVEVKSIVDFIKSHG-----KVKAFIILHSYSQLLMFPYGYK--------CTKLD--DFDELSEVAQKAAQSLRSLHGT-------KYKVGPICSVI-YQASGGSIDWSYDYGIKYSFAFELRDTG----RYGFLLPARQILPTAEETWLGLKAIMEHVRDH
--
## 6cpa 4a94.pdb
#  
scores_from_program:
0 ARSTNTFNYATYHTLDEIYDFMDLLVAQHPELVSKLQIGRSYEGRPIYVLKFSTG----GSNRPAIWIDLGIHSREWITQATGVWFAKKFTENYGQNPSFTAILDSMDIFLEIVTNPNGFAFTHSENR------LWRKTRSVTS---SSLCVGVDANRNWDAG-FGK-AGASSSPCSETYHGKYANSEVEVKSIVDFVKNHG-----NFKAFLSIHSYSQLLLYPYGYT--------TQSIP--DKTELNQVAKSAVAALKSLYGT-------SYKYGSIITTI-YQASGGSIDWSYNQGIKYSFTFELRDTG----RYGFLLPASQIIPTAQETWLGVLTIMEHTVNN
0 ERSSNNFNYGAYHSLEAIYHEMDNIAADFPDLARRVKIGHSFENRPMYVLKFSTGK---GVRRPAVWLNAGIHSREWISQATAIWTARKIVSDYQRDPAITSILEKMDIFLLPVANPDGYVYTQTQNR------LWRKTRSRNP---GSSCIGADPNRNWNAS-FAG-KGASDNPCSEVYHGPHANSEVEVKSVVDFIQKHG-----NFKGFIDLHSYSQLLMYPYGYS--------VKKAP--DAEELDKVARLAAKALASVSGT-------EYQVGPTCTTV-YPASGSSIDWAYDNGIKFAFTFELRDTG----TYGFLLPANQIIPTAEETWLGLKTIMEHVRDN
--
## 6cpa 2boa.pdb
#  
scores_from_program:
0 ARSTNTFNYATYHTLDEIYDFMDLLVAQHPELVSKLQIGRSYEGRPIYVLKFSTG----GSNRPAIWIDLGIHSREWITQATGVWFAKKFTENYGQNPSFTAILDSMDIFLEIVTNPNGFAFTHSENR------LWRKTRSVTS---SSLCVGVDANRNWDAG-FGK-AGASSSPCSETYHGKYANSEVEVKSIVDFVKNHG-----NFKAFLSIHSYSQLLLYPYGYT--------TQSIP--DKTELNQVAKSAVAALKSLYGT-------SYKYGSIITTI-YQASGGSIDWSYNQGIKYSFTFELRDTG----RYGFLLPASQIIPTAQETWLGVLTIMEHTVNN
0 ERSSNNFNYGAYHSLEAIYHEMDNIAADFPDLARRVKIGHSFENRPMYVLKFSTGK---GVRRPAVWLNAGIHSREWISQATAIWTARKIVSDYQRDPAITSILEKMDIFLLPVANPDGYVYTQTQNR------LWRKTRSRNP---GSSCIGADPNRNWNAS-FAG-KGASDNPCSEVYHGPHANSEVEVKSVVDFIQKHG-----NFKGFIDLHSYSQLLMYPYGYS--------VKKAP--DAEELDKVARLAAKALASVSGT-------EYQVGPTCTTV-YPASGSSIDWAYDNGIKFAFTFELRDTG----TYGFLLPANQIIPTAEETWLGLKTIMEHVRDN
--
## 6cpa 2pcu.pdb
#  
scores_from_program:
0 ARSTNTFNYATYHTLDEIYDFMDLLVAQHPELVSKLQIGRSYEGRPIYVLKFSTG----GSNRPAIWIDLGIHSREWITQATGVWFAKKFTENYGQNPSFTAILDSMDIFLEIVTNPNGFAFTHSENR------LWRKTRSVTS---SSLCVGVDANRNWDAG-FGK-AGASSSPCSETYHGKYANSEVEVKSIVDFVKNHG-----NFKAFLSIHSYSQLLLYPYGYT--------TQSIP--DKTELNQVAKSAVAALKSLYGT-------SYKYGSIITTI-YQASGGSIDWSYNQGIKYSFTFELRDTG----RYGFLLPASQIIPTAQETWLGVLTIMEHTVNN
0 ----NNFNYGAYHSLEAIYHEMDNIAADFPDLARRVKIGHSFENRPMYVLKFSTGK---GVRRPAVWLNAGIHSREWISQATAIWTARKIVSDYQRDPAITSILEKMDIFLLPVANPDGYVYTQTQNR------LWRKTRSRNP---GSSCIGADPNRNWNAS-FAG-KGASDNPCSEVYHGPHANSEVEVKSVVDFIQKHG-----NFKGFIDLHSYSQLLMYPYGYS--------VKKAP--DAEELDKVARLAAKALASVSGT-------EYQVGPTCTTV-YPASGSSIDWAYDNGIKFAFTFELRDTG----TYGFLLPANQIIPTAEETWLGLKTIMEHVRDN
--
## 6cpa 2bo9.pdb
#  
scores_from_program:
0 ARSTNTFNYATYHTLDEIYDFMDLLVAQHPELVSKLQIGRSYEGRPIYVLKFSTG----GSNRPAIWIDLGIHSREWITQATGVWFAKKFTENYGQNPSFTAILDSMDIFLEIVTNPNGFAFTHSENR------LWRKTRSVTS---SSLCVGVDANRNWDAG-FGK-AGASSSPCSETYHGKYANSEVEVKSIVDFVKNHG-----NFKAFLSIHSYSQLLLYPYGYT--------TQSIP--DKTELNQVAKSAVAALKSLYGT-------SYKYGSIITTI-YQASGGSIDWSYNQGIKYSFTFELRDTG----RYGFLLPASQIIPTAQETWLGVLTIMEHTVNN
0 --SSNNFNYGAYHSLEAIYHEMDNIAADFPDLARRVKIGHSFENRPMYVLKFSTGK---GVRRPAVWLNAGIHSREWISQATAIWTARKIVSDYQRDPAITSILEKMDIFLLPVANPDGYVYTQTQNR------LWRKTRSRNP---GSSCIGADPNRNWNAS-FAG-KGASDNPCSEVYHGPHANSEVEVKSVVDFIQKHG-----NFKGFIDLHSYSQLLMYPYGYS--------VKKAP--DAEELDKVARLAAKALASVSGT-------EYQVGPTCTTV-YPASGSSIDWAYDNGIKFAFTFELRDTG----TYGFLLPANQIIPTAEETWLGLKTIMEHVRDN
--
## 6cpa 1nsa.pdb
#  
scores_from_program:
0 ARSTNTFNYATYHTLDEIYDFMDLLVAQHPELVSKLQIGRSYEGRPIYVLKFSTG----GSNRPAIWIDLGIHSREWITQATGVWFAKKFTENYGQNPSFTAILDSMDIFLEIVTNPNGFAFTHSENR------LWRKTRSVTS---SSLCVGVDANRNWDAG-FGK-AGASSSPCSETYHGKYANSEVEVKSIVDFVKNHG-----NFKAFLSIHSYSQLLLYPYGYT--------TQSIP--DKTELNQVAKSAVAALKSLYGT-------SYKYGSIITTI-YQASGGSIDWSYNQGIKYSFTFELRDTG----RYGFLLPASQIIPTAQETWLGVLTIMEHTVNN
0 VSRTTGHSYEKYNNWETIEAWTEQVTSKNPDLISRSAIGTTFDGDNIYLLKVGKP----GSNKPAIFMDCGFHAREWISQAFCQWFVRDAVRTYGYEAHMTEFLDNLDFYVLPVLNIDGYIYTWTKNR------MWRKTRSTNA---GSSCTGTDPNRNFNAG-WCT-VGASVNPCNETYCGSAAESEKETKALADFIRNNL----SSIKAYLTIHSYSQMILYPYSYD--------YKLPE--NDAELNSLAKGAVKELASLYGT-------SYSYGPGSTTI-YPAAGGSDDWAYNQGIKYSFTFELRDKG----RFGFVLPESQIQATCQETMLAVKYVTNYTLEH
--
## 6cpa 2v77.pdb
#  
scores_from_program:
0 ARSTNTFNYATYHTLDEIYDFMDLLVAQHPELVSKLQIGRSYEGRPIYVLKFSTG----GSNRPAIWIDLGIHSREWITQATGVWFAKKFTENYGQNPSFTAILDSMDIFLEIVTNPNGFAFTHSENR------LWRKTRSVTS---SSLCVGVDANRNWDAG-FGK-AGASSSPCSETYHGKYANSEVEVKSIVDFVKNHG-----NFKAFLSIHSYSQLLLYPYGYT--------TQSIP--DKTELNQVAKSAVAALKSLYGT-------SYKYGSIITTI-YQASGGSIDWSYNQGIKYSFTFELRDTG----RYGFLLPASQIIPTAQETWLGVLTIMEHTVNN
0 ARSTDTFNYATYHTLEEIYDFLDLLVAENPHLVSKIQIGNTYEGRPIYVLKFSTG----GSKRPAIWIDTGIHSREWVTQASGVWFAKKITQDYGQDAAFTAILDTLDIFLEIVTNPDGFAFTHSTNR------MWRKTRSHTA---GSLCIGVDPNRNWDAG-FGL-SGASSNPCSETYHGKFANSEVEVKSIVDFVKDHG-----NIKAFISIHSYSQLLMYPYGYK--------TEPVP--DQDELDQLSKAAVTALASLYGT-------KFNYGSIIKAI-YQASGSTIDWTYSQGIKYSFTFELRDTG----RYGFLLPASQIIPTAKETWLALLTIMEHTLNH
--
## 6cpa 3fju.pdb
#  
scores_from_program:
0 ARSTNTFNYATYHTLDEIYDFMDLLVAQHPELVSKLQIGRSYEGRPIYVLKFSTG----GSNRPAIWIDLGIHSREWITQATGVWFAKKFTENYGQNPSFTAILDSMDIFLEIVTNPNGFAFTHSENR------LWRKTRSVTS---SSLCVGVDANRNWDAG-FGK-AGASSSPCSETYHGKYANSEVEVKSIVDFVKNHG-----NFKAFLSIHSYSQLLLYPYGYT--------TQSIP--DKTELNQVAKSAVAALKSLYGT-------SYKYGSIITTI-YQASGGSIDWSYNQGIKYSFTFELRDTG----RYGFLLPASQIIPTAQETWLGVLTIMEHTVNN
0 -RSTDTFNYATYHTLEEIYDFLDLLVAENPHLVSKIQIGNTYEGRPIYVLKFSTG----GSKRPAIWIDTGIHSREWVTQASGVWFAKKITQDYGQDAAFTAILDTLDIFLEIVTNPDGFAFTHSTNR------MWRKTRSHTA---GSLCIGVDPNRNWDAG-FGL-SGASSNPCSETYHGKFANSEVEVKSIVDFVKDHG-----NIKAFISIHSYSQLLMYPYGYK--------TEPVP--DQDELDQLSKAAVTALASLYGT-------KFNYGSIIKAI-YQASGSTIDWTYSQGIKYSFTFELRDTG----RYGFLLPASQIIPTAKETWLALLTIMEHTLNH
--
## 6cpa 1dtd.pdb
#  
scores_from_program:
0 ARSTNTFNYATYHTLDEIYDFMDLLVAQHPELVSKLQIGRSYEGRPIYVLKFSTG----GSNRPAIWIDLGIHSREWITQATGVWFAKKFTENYGQNPSFTAILDSMDIFLEIVTNPNGFAFTHSENR------LWRKTRSVTS---SSLCVGVDANRNWDAG-FGK-AGASSSPCSETYHGKYANSEVEVKSIVDFVKNHG-----NFKAFLSIHSYSQLLLYPYGYT--------TQSIP--DKTELNQVAKSAVAALKSLYGT-------SYKYGSIITTI-YQASGGSIDWSYNQGIKYSFTFELRDTG----RYGFLLPASQIIPTAQETWLGVLTIMEHTVNN
0 ------FNFGAYHTLEEISQEMDNLVAEHPGLVSKVNIGSSFENRPMNVLKFSTG-----GDKPAIWLDAGIHAREWVTQATALWTANKIVSDYGKDPSITSILDALDIFLLPVTNPDGYVFSQTKNR------MWRKTRSKVS--AGSLCVGVDPNRNWDAG-FGG-PGASSNPCSDSYHGPSANSEVEVKSIVDFIKSHG-----KVKAFIILHSYSQLLMFPYGYK--------CTKLD--DFDELSEVAQKAAQSLSRLHGT-------KYKVGPICSVI-YQASGGSIDWSYDYGIKYSFAFELRDTG----RYGFLLPARQILPTAEETWLGLKAIMEHVRDH
--
## 6cpa 1aye.pdb
#  
scores_from_program:
0 ARSTNTFNYATYHTLDEIYDFMDLLVAQHPELVSKLQIGRSYEGRPIYVLKFSTG----GSNRPAIWIDLGIHSREWITQATGVWFAKKFTENYGQNPSFTAILDSMDIFLEIVTNPNGFAFTHSENR------LWRKTRSVTS---SSLCVGVDANRNWDAG-FGK-AGASSSPCSETYHGKYANSEVEVKSIVDFVKNHG-----NFKAFLSIHSYSQLLLYPYGYT--------TQSIP--DKTELNQVAKSAVAALKSLYGT-------SYKYGSIITTI-YQASGGSIDWSYNQGIKYSFTFELRDTG----RYGFLLPASQIIPTAQETWLGVLTIMEHTVNN
0 RERSGNFNFGAYHTLEEISQEMDNLVAEHPGLVSKVNIGSSFENRPMNVLKFSTG-----GDKPAIWLDAGIHAREWVTQATALWTANKIVSDYGKDPSITSILDALDIFLLPVTNPDGYVFSQTKNR------MWRKTRSKVS---GSLCVGVDPNRNWDAG-FGG-PGASSNPCSDSYHGPSANSEVEVKSIVDFIKSHG-----KVKAFIILHSYSQLLMFPYGYK--------CTKLD--DFDELSEVAQKAAQSLRSLHGT-------KYKVGPICSVI-YQASGGSIDWSYDYGIKYSFAFELRDTG----RYGFLLPARQILPTAEETWLGLKAIMEHVRDH
--
## 6cpa 4a94.pdb
#  
scores_from_program:
0 ARSTNTFNYATYHTLDEIYDFMDLLVAQHPELVSKLQIGRSYEGRPIYVLKFSTG----GSNRPAIWIDLGIHSREWITQATGVWFAKKFTENYGQNPSFTAILDSMDIFLEIVTNPNGFAFTHSENR------LWRKTRSVTS---SSLCVGVDANRNWDAG-FGK-AGASSSPCSETYHGKYANSEVEVKSIVDFVKNHG-----NFKAFLSIHSYSQLLLYPYGYT--------TQSIP--DKTELNQVAKSAVAALKSLYGT-------SYKYGSIITTI-YQASGGSIDWSYNQGIKYSFTFELRDTG----RYGFLLPASQIIPTAQETWLGVLTIMEHTVNN
0 ERSSNNFNYGAYHSLEAIYHEMDNIAADFPDLARRVKIGHSFENRPMYVLKFSTGK---GVRRPAVWLNAGIHSREWISQATAIWTARKIVSDYQRDPAITSILEKMDIFLLPVANPDGYVYTQTQNR------LWRKTRSRNP---GSSCIGADPNRNWNAS-FAG-KGASDNPCSEVYHGPHANSEVEVKSVVDFIQKHG-----NFKGFIDLHSYSQLLMYPYGYS--------VKKAP--DAEELDKVARLAAKALASVSGT-------EYQVGPTCTTV-YPASGSSIDWAYDNGIKFAFTFELRDTG----TYGFLLPANQIIPTAEETWLGLKTIMEHVRDN
--
## 6cpa 2boa.pdb
#  
scores_from_program:
0 ARSTNTFNYATYHTLDEIYDFMDLLVAQHPELVSKLQIGRSYEGRPIYVLKFSTG----GSNRPAIWIDLGIHSREWITQATGVWFAKKFTENYGQNPSFTAILDSMDIFLEIVTNPNGFAFTHSENR------LWRKTRSVTS---SSLCVGVDANRNWDAG-FGK-AGASSSPCSETYHGKYANSEVEVKSIVDFVKNHG-----NFKAFLSIHSYSQLLLYPYGYT--------TQSIP--DKTELNQVAKSAVAALKSLYGT-------SYKYGSIITTI-YQASGGSIDWSYNQGIKYSFTFELRDTG----RYGFLLPASQIIPTAQETWLGVLTIMEHTVNN
0 ERSSNNFNYGAYHSLEAIYHEMDNIAADFPDLARRVKIGHSFENRPMYVLKFSTGK---GVRRPAVWLNAGIHSREWISQATAIWTARKIVSDYQRDPAITSILEKMDIFLLPVANPDGYVYTQTQNR------LWRKTRSRNP---GSSCIGADPNRNWNAS-FAG-KGASDNPCSEVYHGPHANSEVEVKSVVDFIQKHG-----NFKGFIDLHSYSQLLMYPYGYS--------VKKAP--DAEELDKVARLAAKALASVSGT-------EYQVGPTCTTV-YPASGSSIDWAYDNGIKFAFTFELRDTG----TYGFLLPANQIIPTAEETWLGLKTIMEHVRDN
--
## 6cpa 2pcu.pdb
#  
scores_from_program:
0 ARSTNTFNYATYHTLDEIYDFMDLLVAQHPELVSKLQIGRSYEGRPIYVLKFSTG----GSNRPAIWIDLGIHSREWITQATGVWFAKKFTENYGQNPSFTAILDSMDIFLEIVTNPNGFAFTHSENR------LWRKTRSVTS---SSLCVGVDANRNWDAG-FGK-AGASSSPCSETYHGKYANSEVEVKSIVDFVKNHG-----NFKAFLSIHSYSQLLLYPYGYT--------TQSIP--DKTELNQVAKSAVAALKSLYGT-------SYKYGSIITTI-YQASGGSIDWSYNQGIKYSFTFELRDTG----RYGFLLPASQIIPTAQETWLGVLTIMEHTVNN
0 ----NNFNYGAYHSLEAIYHEMDNIAADFPDLARRVKIGHSFENRPMYVLKFSTGK---GVRRPAVWLNAGIHSREWISQATAIWTARKIVSDYQRDPAITSILEKMDIFLLPVANPDGYVYTQTQNR------LWRKTRSRNP---GSSCIGADPNRNWNAS-FAG-KGASDNPCSEVYHGPHANSEVEVKSVVDFIQKHG-----NFKGFIDLHSYSQLLMYPYGYS--------VKKAP--DAEELDKVARLAAKALASVSGT-------EYQVGPTCTTV-YPASGSSIDWAYDNGIKFAFTFELRDTG----TYGFLLPANQIIPTAEETWLGLKTIMEHVRDN
--
## 6cpa 2bo9.pdb
#  
scores_from_program:
0 ARSTNTFNYATYHTLDEIYDFMDLLVAQHPELVSKLQIGRSYEGRPIYVLKFSTG----GSNRPAIWIDLGIHSREWITQATGVWFAKKFTENYGQNPSFTAILDSMDIFLEIVTNPNGFAFTHSENR------LWRKTRSVTS---SSLCVGVDANRNWDAG-FGK-AGASSSPCSETYHGKYANSEVEVKSIVDFVKNHG-----NFKAFLSIHSYSQLLLYPYGYT--------TQSIP--DKTELNQVAKSAVAALKSLYGT-------SYKYGSIITTI-YQASGGSIDWSYNQGIKYSFTFELRDTG----RYGFLLPASQIIPTAQETWLGVLTIMEHTVNN
0 --SSNNFNYGAYHSLEAIYHEMDNIAADFPDLARRVKIGHSFENRPMYVLKFSTGK---GVRRPAVWLNAGIHSREWISQATAIWTARKIVSDYQRDPAITSILEKMDIFLLPVANPDGYVYTQTQNR------LWRKTRSRNP---GSSCIGADPNRNWNAS-FAG-KGASDNPCSEVYHGPHANSEVEVKSVVDFIQKHG-----NFKGFIDLHSYSQLLMYPYGYS--------VKKAP--DAEELDKVARLAAKALASVSGT-------EYQVGPTCTTV-YPASGSSIDWAYDNGIKFAFTFELRDTG----TYGFLLPANQIIPTAEETWLGLKTIMEHVRDN
--
## 6cpa 1nsa.pdb
#  
scores_from_program:
0 ARSTNTFNYATYHTLDEIYDFMDLLVAQHPELVSKLQIGRSYEGRPIYVLKFSTG----GSNRPAIWIDLGIHSREWITQATGVWFAKKFTENYGQNPSFTAILDSMDIFLEIVTNPNGFAFTHSENR------LWRKTRSVTS---SSLCVGVDANRNWDAG-FGK-AGASSSPCSETYHGKYANSEVEVKSIVDFVKNHG-----NFKAFLSIHSYSQLLLYPYGYT--------TQSIP--DKTELNQVAKSAVAALKSLYGT-------SYKYGSIITTI-YQASGGSIDWSYNQGIKYSFTFELRDTG----RYGFLLPASQIIPTAQETWLGVLTIMEHTVNN
0 VSRTTGHSYEKYNNWETIEAWTEQVTSKNPDLISRSAIGTTFDGDNIYLLKVGKP----GSNKPAIFMDCGFHAREWISQAFCQWFVRDAVRTYGYEAHMTEFLDNLDFYVLPVLNIDGYIYTWTKNR------MWRKTRSTNA---GSSCTGTDPNRNFNAG-WCT-VGASVNPCNETYCGSAAESEKETKALADFIRNNL----SSIKAYLTIHSYSQMILYPYSYD--------YKLPE--NDAELNSLAKGAVKELASLYGT-------SYSYGPGSTTI-YPAAGGSDDWAYNQGIKYSFTFELRDKG----RFGFVLPESQIQATCQETMLAVKYVTNYTLEH
--
## 6cpa 2v77.pdb
#  
scores_from_program:
0 ARSTNTFNYATYHTLDEIYDFMDLLVAQHPELVSKLQIGRSYEGRPIYVLKFSTG----GSNRPAIWIDLGIHSREWITQATGVWFAKKFTENYGQNPSFTAILDSMDIFLEIVTNPNGFAFTHSENR------LWRKTRSVTS---SSLCVGVDANRNWDAG-FGK-AGASSSPCSETYHGKYANSEVEVKSIVDFVKNHG-----NFKAFLSIHSYSQLLLYPYGYT--------TQSIP--DKTELNQVAKSAVAALKSLYGT-------SYKYGSIITTI-YQASGGSIDWSYNQGIKYSFTFELRDTG----RYGFLLPASQIIPTAQETWLGVLTIMEHTVNN
0 ARSTDTFNYATYHTLEEIYDFLDLLVAENPHLVSKIQIGNTYEGRPIYVLKFSTG----GSKRPAIWIDTGIHSREWVTQASGVWFAKKITQDYGQDAAFTAILDTLDIFLEIVTNPDGFAFTHSTNR------MWRKTRSHTA---GSLCIGVDPNRNWDAG-FGL-SGASSNPCSETYHGKFANSEVEVKSIVDFVKDHG-----NIKAFISIHSYSQLLMYPYGYK--------TEPVP--DQDELDQLSKAAVTALASLYGT-------KFNYGSIIKAI-YQASGSTIDWTYSQGIKYSFTFELRDTG----RYGFLLPASQIIPTAKETWLALLTIMEHTLNH
--
## 6cpa 3fju.pdb
#  
scores_from_program:
0 ARSTNTFNYATYHTLDEIYDFMDLLVAQHPELVSKLQIGRSYEGRPIYVLKFSTG----GSNRPAIWIDLGIHSREWITQATGVWFAKKFTENYGQNPSFTAILDSMDIFLEIVTNPNGFAFTHSENR------LWRKTRSVTS---SSLCVGVDANRNWDAG-FGK-AGASSSPCSETYHGKYANSEVEVKSIVDFVKNHG-----NFKAFLSIHSYSQLLLYPYGYT--------TQSIP--DKTELNQVAKSAVAALKSLYGT-------SYKYGSIITTI-YQASGGSIDWSYNQGIKYSFTFELRDTG----RYGFLLPASQIIPTAQETWLGVLTIMEHTVNN
0 -RSTDTFNYATYHTLEEIYDFLDLLVAENPHLVSKIQIGNTYEGRPIYVLKFSTG----GSKRPAIWIDTGIHSREWVTQASGVWFAKKITQDYGQDAAFTAILDTLDIFLEIVTNPDGFAFTHSTNR------MWRKTRSHTA---GSLCIGVDPNRNWDAG-FGL-SGASSNPCSETYHGKFANSEVEVKSIVDFVKDHG-----NIKAFISIHSYSQLLMYPYGYK--------TEPVP--DQDELDQLSKAAVTALASLYGT-------KFNYGSIIKAI-YQASGSTIDWTYSQGIKYSFTFELRDTG----RYGFLLPASQIIPTAKETWLALLTIMEHTLNH
--
## 6cpa 1dtd.pdb
#  
scores_from_program:
0 ARSTNTFNYATYHTLDEIYDFMDLLVAQHPELVSKLQIGRSYEGRPIYVLKFSTG----GSNRPAIWIDLGIHSREWITQATGVWFAKKFTENYGQNPSFTAILDSMDIFLEIVTNPNGFAFTHSENR------LWRKTRSVTS---SSLCVGVDANRNWDAG-FGK-AGASSSPCSETYHGKYANSEVEVKSIVDFVKNHG-----NFKAFLSIHSYSQLLLYPYGYT--------TQSIP--DKTELNQVAKSAVAALKSLYGT-------SYKYGSIITTI-YQASGGSIDWSYNQGIKYSFTFELRDTG----RYGFLLPASQIIPTAQETWLGVLTIMEHTVNN
0 ------FNFGAYHTLEEISQEMDNLVAEHPGLVSKVNIGSSFENRPMNVLKFSTG-----GDKPAIWLDAGIHAREWVTQATALWTANKIVSDYGKDPSITSILDALDIFLLPVTNPDGYVFSQTKNR------MWRKTRSKVS--AGSLCVGVDPNRNWDAG-FGG-PGASSNPCSDSYHGPSANSEVEVKSIVDFIKSHG-----KVKAFIILHSYSQLLMFPYGYK--------CTKLD--DFDELSEVAQKAAQSLSRLHGT-------KYKVGPICSVI-YQASGGSIDWSYDYGIKYSFAFELRDTG----RYGFLLPARQILPTAEETWLGLKAIMEHVRDH
--
## 6cpa 1aye.pdb
#  
scores_from_program:
0 ARSTNTFNYATYHTLDEIYDFMDLLVAQHPELVSKLQIGRSYEGRPIYVLKFSTG----GSNRPAIWIDLGIHSREWITQATGVWFAKKFTENYGQNPSFTAILDSMDIFLEIVTNPNGFAFTHSENR------LWRKTRSVTS---SSLCVGVDANRNWDAG-FGK-AGASSSPCSETYHGKYANSEVEVKSIVDFVKNHG-----NFKAFLSIHSYSQLLLYPYGYT--------TQSIP--DKTELNQVAKSAVAALKSLYGT-------SYKYGSIITTI-YQASGGSIDWSYNQGIKYSFTFELRDTG----RYGFLLPASQIIPTAQETWLGVLTIMEHTVNN
0 RERSGNFNFGAYHTLEEISQEMDNLVAEHPGLVSKVNIGSSFENRPMNVLKFSTG-----GDKPAIWLDAGIHAREWVTQATALWTANKIVSDYGKDPSITSILDALDIFLLPVTNPDGYVFSQTKNR------MWRKTRSKVS---GSLCVGVDPNRNWDAG-FGG-PGASSNPCSDSYHGPSANSEVEVKSIVDFIKSHG-----KVKAFIILHSYSQLLMFPYGYK--------CTKLD--DFDELSEVAQKAAQSLRSLHGT-------KYKVGPICSVI-YQASGGSIDWSYDYGIKYSFAFELRDTG----RYGFLLPARQILPTAEETWLGLKAIMEHVRDH
--
## 6cpa 4a94.pdb
#  
scores_from_program:
0 ARSTNTFNYATYHTLDEIYDFMDLLVAQHPELVSKLQIGRSYEGRPIYVLKFSTG----GSNRPAIWIDLGIHSREWITQATGVWFAKKFTENYGQNPSFTAILDSMDIFLEIVTNPNGFAFTHSENR------LWRKTRSVTS---SSLCVGVDANRNWDAG-FGK-AGASSSPCSETYHGKYANSEVEVKSIVDFVKNHG-----NFKAFLSIHSYSQLLLYPYGYT--------TQSIP--DKTELNQVAKSAVAALKSLYGT-------SYKYGSIITTI-YQASGGSIDWSYNQGIKYSFTFELRDTG----RYGFLLPASQIIPTAQETWLGVLTIMEHTVNN
0 ERSSNNFNYGAYHSLEAIYHEMDNIAADFPDLARRVKIGHSFENRPMYVLKFSTGK---GVRRPAVWLNAGIHSREWISQATAIWTARKIVSDYQRDPAITSILEKMDIFLLPVANPDGYVYTQTQNR------LWRKTRSRNP---GSSCIGADPNRNWNAS-FAG-KGASDNPCSEVYHGPHANSEVEVKSVVDFIQKHG-----NFKGFIDLHSYSQLLMYPYGYS--------VKKAP--DAEELDKVARLAAKALASVSGT-------EYQVGPTCTTV-YPASGSSIDWAYDNGIKFAFTFELRDTG----TYGFLLPANQIIPTAEETWLGLKTIMEHVRDN
--
## 6cpa 2boa.pdb
#  
scores_from_program:
0 ARSTNTFNYATYHTLDEIYDFMDLLVAQHPELVSKLQIGRSYEGRPIYVLKFSTG----GSNRPAIWIDLGIHSREWITQATGVWFAKKFTENYGQNPSFTAILDSMDIFLEIVTNPNGFAFTHSENR------LWRKTRSVTS---SSLCVGVDANRNWDAG-FGK-AGASSSPCSETYHGKYANSEVEVKSIVDFVKNHG-----NFKAFLSIHSYSQLLLYPYGYT--------TQSIP--DKTELNQVAKSAVAALKSLYGT-------SYKYGSIITTI-YQASGGSIDWSYNQGIKYSFTFELRDTG----RYGFLLPASQIIPTAQETWLGVLTIMEHTVNN
0 ERSSNNFNYGAYHSLEAIYHEMDNIAADFPDLARRVKIGHSFENRPMYVLKFSTGK---GVRRPAVWLNAGIHSREWISQATAIWTARKIVSDYQRDPAITSILEKMDIFLLPVANPDGYVYTQTQNR------LWRKTRSRNP---GSSCIGADPNRNWNAS-FAG-KGASDNPCSEVYHGPHANSEVEVKSVVDFIQKHG-----NFKGFIDLHSYSQLLMYPYGYS--------VKKAP--DAEELDKVARLAAKALASVSGT-------EYQVGPTCTTV-YPASGSSIDWAYDNGIKFAFTFELRDTG----TYGFLLPANQIIPTAEETWLGLKTIMEHVRDN
--
## 6cpa 2pcu.pdb
#  
scores_from_program:
0 ARSTNTFNYATYHTLDEIYDFMDLLVAQHPELVSKLQIGRSYEGRPIYVLKFSTG----GSNRPAIWIDLGIHSREWITQATGVWFAKKFTENYGQNPSFTAILDSMDIFLEIVTNPNGFAFTHSENR------LWRKTRSVTS---SSLCVGVDANRNWDAG-FGK-AGASSSPCSETYHGKYANSEVEVKSIVDFVKNHG-----NFKAFLSIHSYSQLLLYPYGYT--------TQSIP--DKTELNQVAKSAVAALKSLYGT-------SYKYGSIITTI-YQASGGSIDWSYNQGIKYSFTFELRDTG----RYGFLLPASQIIPTAQETWLGVLTIMEHTVNN
0 ----NNFNYGAYHSLEAIYHEMDNIAADFPDLARRVKIGHSFENRPMYVLKFSTGK---GVRRPAVWLNAGIHSREWISQATAIWTARKIVSDYQRDPAITSILEKMDIFLLPVANPDGYVYTQTQNR------LWRKTRSRNP---GSSCIGADPNRNWNAS-FAG-KGASDNPCSEVYHGPHANSEVEVKSVVDFIQKHG-----NFKGFIDLHSYSQLLMYPYGYS--------VKKAP--DAEELDKVARLAAKALASVSGT-------EYQVGPTCTTV-YPASGSSIDWAYDNGIKFAFTFELRDTG----TYGFLLPANQIIPTAEETWLGLKTIMEHVRDN
--
## 6cpa 2bo9.pdb
#  
scores_from_program:
0 ARSTNTFNYATYHTLDEIYDFMDLLVAQHPELVSKLQIGRSYEGRPIYVLKFSTG----GSNRPAIWIDLGIHSREWITQATGVWFAKKFTENYGQNPSFTAILDSMDIFLEIVTNPNGFAFTHSENR------LWRKTRSVTS---SSLCVGVDANRNWDAG-FGK-AGASSSPCSETYHGKYANSEVEVKSIVDFVKNHG-----NFKAFLSIHSYSQLLLYPYGYT--------TQSIP--DKTELNQVAKSAVAALKSLYGT-------SYKYGSIITTI-YQASGGSIDWSYNQGIKYSFTFELRDTG----RYGFLLPASQIIPTAQETWLGVLTIMEHTVNN
0 --SSNNFNYGAYHSLEAIYHEMDNIAADFPDLARRVKIGHSFENRPMYVLKFSTGK---GVRRPAVWLNAGIHSREWISQATAIWTARKIVSDYQRDPAITSILEKMDIFLLPVANPDGYVYTQTQNR------LWRKTRSRNP---GSSCIGADPNRNWNAS-FAG-KGASDNPCSEVYHGPHANSEVEVKSVVDFIQKHG-----NFKGFIDLHSYSQLLMYPYGYS--------VKKAP--DAEELDKVARLAAKALASVSGT-------EYQVGPTCTTV-YPASGSSIDWAYDNGIKFAFTFELRDTG----TYGFLLPANQIIPTAEETWLGLKTIMEHVRDN
--
## 6cpa 1nsa.pdb
#  
scores_from_program:
0 ARSTNTFNYATYHTLDEIYDFMDLLVAQHPELVSKLQIGRSYEGRPIYVLKFSTG----GSNRPAIWIDLGIHSREWITQATGVWFAKKFTENYGQNPSFTAILDSMDIFLEIVTNPNGFAFTHSENR------LWRKTRSVTS---SSLCVGVDANRNWDAG-FGK-AGASSSPCSETYHGKYANSEVEVKSIVDFVKNHG-----NFKAFLSIHSYSQLLLYPYGYT--------TQSIP--DKTELNQVAKSAVAALKSLYGT-------SYKYGSIITTI-YQASGGSIDWSYNQGIKYSFTFELRDTG----RYGFLLPASQIIPTAQETWLGVLTIMEHTVNN
0 VSRTTGHSYEKYNNWETIEAWTEQVTSKNPDLISRSAIGTTFDGDNIYLLKVGKP----GSNKPAIFMDCGFHAREWISQAFCQWFVRDAVRTYGYEAHMTEFLDNLDFYVLPVLNIDGYIYTWTKNR------MWRKTRSTNA---GSSCTGTDPNRNFNAG-WCT-VGASVNPCNETYCGSAAESEKETKALADFIRNNL----SSIKAYLTIHSYSQMILYPYSYD--------YKLPE--NDAELNSLAKGAVKELASLYGT-------SYSYGPGSTTI-YPAAGGSDDWAYNQGIKYSFTFELRDKG----RFGFVLPESQIQATCQETMLAVKYVTNYTLEH
--
## 6cpa 2v77.pdb
#  
scores_from_program:
0 ARSTNTFNYATYHTLDEIYDFMDLLVAQHPELVSKLQIGRSYEGRPIYVLKFSTG----GSNRPAIWIDLGIHSREWITQATGVWFAKKFTENYGQNPSFTAILDSMDIFLEIVTNPNGFAFTHSENR------LWRKTRSVTS---SSLCVGVDANRNWDAG-FGK-AGASSSPCSETYHGKYANSEVEVKSIVDFVKNHG-----NFKAFLSIHSYSQLLLYPYGYT--------TQSIP--DKTELNQVAKSAVAALKSLYGT-------SYKYGSIITTI-YQASGGSIDWSYNQGIKYSFTFELRDTG----RYGFLLPASQIIPTAQETWLGVLTIMEHTVNN
0 ARSTDTFNYATYHTLEEIYDFLDLLVAENPHLVSKIQIGNTYEGRPIYVLKFSTG----GSKRPAIWIDTGIHSREWVTQASGVWFAKKITQDYGQDAAFTAILDTLDIFLEIVTNPDGFAFTHSTNR------MWRKTRSHTA---GSLCIGVDPNRNWDAG-FGL-SGASSNPCSETYHGKFANSEVEVKSIVDFVKDHG-----NIKAFISIHSYSQLLMYPYGYK--------TEPVP--DQDELDQLSKAAVTALASLYGT-------KFNYGSIIKAI-YQASGSTIDWTYSQGIKYSFTFELRDTG----RYGFLLPASQIIPTAKETWLALLTIMEHTLNH
--
## 6cpa 3fju.pdb
#  
scores_from_program:
0 ARSTNTFNYATYHTLDEIYDFMDLLVAQHPELVSKLQIGRSYEGRPIYVLKFSTG----GSNRPAIWIDLGIHSREWITQATGVWFAKKFTENYGQNPSFTAILDSMDIFLEIVTNPNGFAFTHSENR------LWRKTRSVTS---SSLCVGVDANRNWDAG-FGK-AGASSSPCSETYHGKYANSEVEVKSIVDFVKNHG-----NFKAFLSIHSYSQLLLYPYGYT--------TQSIP--DKTELNQVAKSAVAALKSLYGT-------SYKYGSIITTI-YQASGGSIDWSYNQGIKYSFTFELRDTG----RYGFLLPASQIIPTAQETWLGVLTIMEHTVNN
0 -RSTDTFNYATYHTLEEIYDFLDLLVAENPHLVSKIQIGNTYEGRPIYVLKFSTG----GSKRPAIWIDTGIHSREWVTQASGVWFAKKITQDYGQDAAFTAILDTLDIFLEIVTNPDGFAFTHSTNR------MWRKTRSHTA---GSLCIGVDPNRNWDAG-FGL-SGASSNPCSETYHGKFANSEVEVKSIVDFVKDHG-----NIKAFISIHSYSQLLMYPYGYK--------TEPVP--DQDELDQLSKAAVTALASLYGT-------KFNYGSIIKAI-YQASGSTIDWTYSQGIKYSFTFELRDTG----RYGFLLPASQIIPTAKETWLALLTIMEHTLNH
--
## 6cpa 1dtd.pdb
#  
scores_from_program:
0 ARSTNTFNYATYHTLDEIYDFMDLLVAQHPELVSKLQIGRSYEGRPIYVLKFSTG----GSNRPAIWIDLGIHSREWITQATGVWFAKKFTENYGQNPSFTAILDSMDIFLEIVTNPNGFAFTHSENR------LWRKTRSVTS---SSLCVGVDANRNWDAG-FGK-AGASSSPCSETYHGKYANSEVEVKSIVDFVKNHG-----NFKAFLSIHSYSQLLLYPYGYT--------TQSIP--DKTELNQVAKSAVAALKSLYGT-------SYKYGSIITTI-YQASGGSIDWSYNQGIKYSFTFELRDTG----RYGFLLPASQIIPTAQETWLGVLTIMEHTVNN
0 ------FNFGAYHTLEEISQEMDNLVAEHPGLVSKVNIGSSFENRPMNVLKFSTG-----GDKPAIWLDAGIHAREWVTQATALWTANKIVSDYGKDPSITSILDALDIFLLPVTNPDGYVFSQTKNR------MWRKTRSKVS--AGSLCVGVDPNRNWDAG-FGG-PGASSNPCSDSYHGPSANSEVEVKSIVDFIKSHG-----KVKAFIILHSYSQLLMFPYGYK--------CTKLD--DFDELSEVAQKAAQSLSRLHGT-------KYKVGPICSVI-YQASGGSIDWSYDYGIKYSFAFELRDTG----RYGFLLPARQILPTAEETWLGLKAIMEHVRDH
--
## 6cpa 1aye.pdb
#  
scores_from_program:
0 ARSTNTFNYATYHTLDEIYDFMDLLVAQHPELVSKLQIGRSYEGRPIYVLKFSTG----GSNRPAIWIDLGIHSREWITQATGVWFAKKFTENYGQNPSFTAILDSMDIFLEIVTNPNGFAFTHSENR------LWRKTRSVTS---SSLCVGVDANRNWDAG-FGK-AGASSSPCSETYHGKYANSEVEVKSIVDFVKNHG-----NFKAFLSIHSYSQLLLYPYGYT--------TQSIP--DKTELNQVAKSAVAALKSLYGT-------SYKYGSIITTI-YQASGGSIDWSYNQGIKYSFTFELRDTG----RYGFLLPASQIIPTAQETWLGVLTIMEHTVNN
0 RERSGNFNFGAYHTLEEISQEMDNLVAEHPGLVSKVNIGSSFENRPMNVLKFSTG-----GDKPAIWLDAGIHAREWVTQATALWTANKIVSDYGKDPSITSILDALDIFLLPVTNPDGYVFSQTKNR------MWRKTRSKVS---GSLCVGVDPNRNWDAG-FGG-PGASSNPCSDSYHGPSANSEVEVKSIVDFIKSHG-----KVKAFIILHSYSQLLMFPYGYK--------CTKLD--DFDELSEVAQKAAQSLRSLHGT-------KYKVGPICSVI-YQASGGSIDWSYDYGIKYSFAFELRDTG----RYGFLLPARQILPTAEETWLGLKAIMEHVRDH
--
## 6cpa 4a94.pdb
#  
scores_from_program:
0 ARSTNTFNYATYHTLDEIYDFMDLLVAQHPELVSKLQIGRSYEGRPIYVLKFSTG----GSNRPAIWIDLGIHSREWITQATGVWFAKKFTENYGQNPSFTAILDSMDIFLEIVTNPNGFAFTHSENR------LWRKTRSVTS---SSLCVGVDANRNWDAG-FGK-AGASSSPCSETYHGKYANSEVEVKSIVDFVKNHG-----NFKAFLSIHSYSQLLLYPYGYT--------TQSIP--DKTELNQVAKSAVAALKSLYGT-------SYKYGSIITTI-YQASGGSIDWSYNQGIKYSFTFELRDTG----RYGFLLPASQIIPTAQETWLGVLTIMEHTVNN
0 ERSSNNFNYGAYHSLEAIYHEMDNIAADFPDLARRVKIGHSFENRPMYVLKFSTGK---GVRRPAVWLNAGIHSREWISQATAIWTARKIVSDYQRDPAITSILEKMDIFLLPVANPDGYVYTQTQNR------LWRKTRSRNP---GSSCIGADPNRNWNAS-FAG-KGASDNPCSEVYHGPHANSEVEVKSVVDFIQKHG-----NFKGFIDLHSYSQLLMYPYGYS--------VKKAP--DAEELDKVARLAAKALASVSGT-------EYQVGPTCTTV-YPASGSSIDWAYDNGIKFAFTFELRDTG----TYGFLLPANQIIPTAEETWLGLKTIMEHVRDN
--
## 6cpa 2boa.pdb
#  
scores_from_program:
0 ARSTNTFNYATYHTLDEIYDFMDLLVAQHPELVSKLQIGRSYEGRPIYVLKFSTG----GSNRPAIWIDLGIHSREWITQATGVWFAKKFTENYGQNPSFTAILDSMDIFLEIVTNPNGFAFTHSENR------LWRKTRSVTS---SSLCVGVDANRNWDAG-FGK-AGASSSPCSETYHGKYANSEVEVKSIVDFVKNHG-----NFKAFLSIHSYSQLLLYPYGYT--------TQSIP--DKTELNQVAKSAVAALKSLYGT-------SYKYGSIITTI-YQASGGSIDWSYNQGIKYSFTFELRDTG----RYGFLLPASQIIPTAQETWLGVLTIMEHTVNN
0 ERSSNNFNYGAYHSLEAIYHEMDNIAADFPDLARRVKIGHSFENRPMYVLKFSTGK---GVRRPAVWLNAGIHSREWISQATAIWTARKIVSDYQRDPAITSILEKMDIFLLPVANPDGYVYTQTQNR------LWRKTRSRNP---GSSCIGADPNRNWNAS-FAG-KGASDNPCSEVYHGPHANSEVEVKSVVDFIQKHG-----NFKGFIDLHSYSQLLMYPYGYS--------VKKAP--DAEELDKVARLAAKALASVSGT-------EYQVGPTCTTV-YPASGSSIDWAYDNGIKFAFTFELRDTG----TYGFLLPANQIIPTAEETWLGLKTIMEHVRDN
--
## 6cpa 2pcu.pdb
#  
scores_from_program:
0 ARSTNTFNYATYHTLDEIYDFMDLLVAQHPELVSKLQIGRSYEGRPIYVLKFSTG----GSNRPAIWIDLGIHSREWITQATGVWFAKKFTENYGQNPSFTAILDSMDIFLEIVTNPNGFAFTHSENR------LWRKTRSVTS---SSLCVGVDANRNWDAG-FGK-AGASSSPCSETYHGKYANSEVEVKSIVDFVKNHG-----NFKAFLSIHSYSQLLLYPYGYT--------TQSIP--DKTELNQVAKSAVAALKSLYGT-------SYKYGSIITTI-YQASGGSIDWSYNQGIKYSFTFELRDTG----RYGFLLPASQIIPTAQETWLGVLTIMEHTVNN
0 ----NNFNYGAYHSLEAIYHEMDNIAADFPDLARRVKIGHSFENRPMYVLKFSTGK---GVRRPAVWLNAGIHSREWISQATAIWTARKIVSDYQRDPAITSILEKMDIFLLPVANPDGYVYTQTQNR------LWRKTRSRNP---GSSCIGADPNRNWNAS-FAG-KGASDNPCSEVYHGPHANSEVEVKSVVDFIQKHG-----NFKGFIDLHSYSQLLMYPYGYS--------VKKAP--DAEELDKVARLAAKALASVSGT-------EYQVGPTCTTV-YPASGSSIDWAYDNGIKFAFTFELRDTG----TYGFLLPANQIIPTAEETWLGLKTIMEHVRDN
--
## 6cpa 2bo9.pdb
#  
scores_from_program:
0 ARSTNTFNYATYHTLDEIYDFMDLLVAQHPELVSKLQIGRSYEGRPIYVLKFSTG----GSNRPAIWIDLGIHSREWITQATGVWFAKKFTENYGQNPSFTAILDSMDIFLEIVTNPNGFAFTHSENR------LWRKTRSVTS---SSLCVGVDANRNWDAG-FGK-AGASSSPCSETYHGKYANSEVEVKSIVDFVKNHG-----NFKAFLSIHSYSQLLLYPYGYT--------TQSIP--DKTELNQVAKSAVAALKSLYGT-------SYKYGSIITTI-YQASGGSIDWSYNQGIKYSFTFELRDTG----RYGFLLPASQIIPTAQETWLGVLTIMEHTVNN
0 --SSNNFNYGAYHSLEAIYHEMDNIAADFPDLARRVKIGHSFENRPMYVLKFSTGK---GVRRPAVWLNAGIHSREWISQATAIWTARKIVSDYQRDPAITSILEKMDIFLLPVANPDGYVYTQTQNR------LWRKTRSRNP---GSSCIGADPNRNWNAS-FAG-KGASDNPCSEVYHGPHANSEVEVKSVVDFIQKHG-----NFKGFIDLHSYSQLLMYPYGYS--------VKKAP--DAEELDKVARLAAKALASVSGT-------EYQVGPTCTTV-YPASGSSIDWAYDNGIKFAFTFELRDTG----TYGFLLPANQIIPTAEETWLGLKTIMEHVRDN
--
## 6cpa 1nsa.pdb
#  
scores_from_program:
0 ARSTNTFNYATYHTLDEIYDFMDLLVAQHPELVSKLQIGRSYEGRPIYVLKFSTG----GSNRPAIWIDLGIHSREWITQATGVWFAKKFTENYGQNPSFTAILDSMDIFLEIVTNPNGFAFTHSENR------LWRKTRSVTS---SSLCVGVDANRNWDAG-FGK-AGASSSPCSETYHGKYANSEVEVKSIVDFVKNHG-----NFKAFLSIHSYSQLLLYPYGYT--------TQSIP--DKTELNQVAKSAVAALKSLYGT-------SYKYGSIITTI-YQASGGSIDWSYNQGIKYSFTFELRDTG----RYGFLLPASQIIPTAQETWLGVLTIMEHTVNN
0 VSRTTGHSYEKYNNWETIEAWTEQVTSKNPDLISRSAIGTTFDGDNIYLLKVGKP----GSNKPAIFMDCGFHAREWISQAFCQWFVRDAVRTYGYEAHMTEFLDNLDFYVLPVLNIDGYIYTWTKNR------MWRKTRSTNA---GSSCTGTDPNRNFNAG-WCT-VGASVNPCNETYCGSAAESEKETKALADFIRNNL----SSIKAYLTIHSYSQMILYPYSYD--------YKLPE--NDAELNSLAKGAVKELASLYGT-------SYSYGPGSTTI-YPAAGGSDDWAYNQGIKYSFTFELRDKG----RFGFVLPESQIQATCQETMLAVKYVTNYTLEH
--
## 6cpa 2v77.pdb
#  
scores_from_program:
0 ARSTNTFNYATYHTLDEIYDFMDLLVAQHPELVSKLQIGRSYEGRPIYVLKFSTG----GSNRPAIWIDLGIHSREWITQATGVWFAKKFTENYGQNPSFTAILDSMDIFLEIVTNPNGFAFTHSENR------LWRKTRSVTS---SSLCVGVDANRNWDAG-FGK-AGASSSPCSETYHGKYANSEVEVKSIVDFVKNHG-----NFKAFLSIHSYSQLLLYPYGYT--------TQSIP--DKTELNQVAKSAVAALKSLYGT-------SYKYGSIITTI-YQASGGSIDWSYNQGIKYSFTFELRDTG----RYGFLLPASQIIPTAQETWLGVLTIMEHTVNN
0 ARSTDTFNYATYHTLEEIYDFLDLLVAENPHLVSKIQIGNTYEGRPIYVLKFSTG----GSKRPAIWIDTGIHSREWVTQASGVWFAKKITQDYGQDAAFTAILDTLDIFLEIVTNPDGFAFTHSTNR------MWRKTRSHTA---GSLCIGVDPNRNWDAG-FGL-SGASSNPCSETYHGKFANSEVEVKSIVDFVKDHG-----NIKAFISIHSYSQLLMYPYGYK--------TEPVP--DQDELDQLSKAAVTALASLYGT-------KFNYGSIIKAI-YQASGSTIDWTYSQGIKYSFTFELRDTG----RYGFLLPASQIIPTAKETWLALLTIMEHTLNH
--
## 6cpa 3fju.pdb
#  
scores_from_program:
0 ARSTNTFNYATYHTLDEIYDFMDLLVAQHPELVSKLQIGRSYEGRPIYVLKFSTG----GSNRPAIWIDLGIHSREWITQATGVWFAKKFTENYGQNPSFTAILDSMDIFLEIVTNPNGFAFTHSENR------LWRKTRSVTS---SSLCVGVDANRNWDAG-FGK-AGASSSPCSETYHGKYANSEVEVKSIVDFVKNHG-----NFKAFLSIHSYSQLLLYPYGYT--------TQSIP--DKTELNQVAKSAVAALKSLYGT-------SYKYGSIITTI-YQASGGSIDWSYNQGIKYSFTFELRDTG----RYGFLLPASQIIPTAQETWLGVLTIMEHTVNN
0 -RSTDTFNYATYHTLEEIYDFLDLLVAENPHLVSKIQIGNTYEGRPIYVLKFSTG----GSKRPAIWIDTGIHSREWVTQASGVWFAKKITQDYGQDAAFTAILDTLDIFLEIVTNPDGFAFTHSTNR------MWRKTRSHTA---GSLCIGVDPNRNWDAG-FGL-SGASSNPCSETYHGKFANSEVEVKSIVDFVKDHG-----NIKAFISIHSYSQLLMYPYGYK--------TEPVP--DQDELDQLSKAAVTALASLYGT-------KFNYGSIIKAI-YQASGSTIDWTYSQGIKYSFTFELRDTG----RYGFLLPASQIIPTAKETWLALLTIMEHTLNH
--
## 6cpa 1dtd.pdb
#  
scores_from_program:
0 ARSTNTFNYATYHTLDEIYDFMDLLVAQHPELVSKLQIGRSYEGRPIYVLKFSTG----GSNRPAIWIDLGIHSREWITQATGVWFAKKFTENYGQNPSFTAILDSMDIFLEIVTNPNGFAFTHSENR------LWRKTRSVTS---SSLCVGVDANRNWDAG-FGK-AGASSSPCSETYHGKYANSEVEVKSIVDFVKNHG-----NFKAFLSIHSYSQLLLYPYGYT--------TQSIP--DKTELNQVAKSAVAALKSLYGT-------SYKYGSIITTI-YQASGGSIDWSYNQGIKYSFTFELRDTG----RYGFLLPASQIIPTAQETWLGVLTIMEHTVNN
0 ------FNFGAYHTLEEISQEMDNLVAEHPGLVSKVNIGSSFENRPMNVLKFSTG-----GDKPAIWLDAGIHAREWVTQATALWTANKIVSDYGKDPSITSILDALDIFLLPVTNPDGYVFSQTKNR------MWRKTRSKVS--AGSLCVGVDPNRNWDAG-FGG-PGASSNPCSDSYHGPSANSEVEVKSIVDFIKSHG-----KVKAFIILHSYSQLLMFPYGYK--------CTKLD--DFDELSEVAQKAAQSLSRLHGT-------KYKVGPICSVI-YQASGGSIDWSYDYGIKYSFAFELRDTG----RYGFLLPARQILPTAEETWLGLKAIMEHVRDH
--
## 6cpa 1aye.pdb
#  
scores_from_program:
0 ARSTNTFNYATYHTLDEIYDFMDLLVAQHPELVSKLQIGRSYEGRPIYVLKFSTG----GSNRPAIWIDLGIHSREWITQATGVWFAKKFTENYGQNPSFTAILDSMDIFLEIVTNPNGFAFTHSENR------LWRKTRSVTS---SSLCVGVDANRNWDAG-FGK-AGASSSPCSETYHGKYANSEVEVKSIVDFVKNHG-----NFKAFLSIHSYSQLLLYPYGYT--------TQSIP--DKTELNQVAKSAVAALKSLYGT-------SYKYGSIITTI-YQASGGSIDWSYNQGIKYSFTFELRDTG----RYGFLLPASQIIPTAQETWLGVLTIMEHTVNN
0 RERSGNFNFGAYHTLEEISQEMDNLVAEHPGLVSKVNIGSSFENRPMNVLKFSTG-----GDKPAIWLDAGIHAREWVTQATALWTANKIVSDYGKDPSITSILDALDIFLLPVTNPDGYVFSQTKNR------MWRKTRSKVS---GSLCVGVDPNRNWDAG-FGG-PGASSNPCSDSYHGPSANSEVEVKSIVDFIKSHG-----KVKAFIILHSYSQLLMFPYGYK--------CTKLD--DFDELSEVAQKAAQSLRSLHGT-------KYKVGPICSVI-YQASGGSIDWSYDYGIKYSFAFELRDTG----RYGFLLPARQILPTAEETWLGLKAIMEHVRDH
--
## 6cpa 4a94.pdb
#  
scores_from_program:
0 ARSTNTFNYATYHTLDEIYDFMDLLVAQHPELVSKLQIGRSYEGRPIYVLKFSTG----GSNRPAIWIDLGIHSREWITQATGVWFAKKFTENYGQNPSFTAILDSMDIFLEIVTNPNGFAFTHSENR------LWRKTRSVTS---SSLCVGVDANRNWDAG-FGK-AGASSSPCSETYHGKYANSEVEVKSIVDFVKNHG-----NFKAFLSIHSYSQLLLYPYGYT--------TQSIP--DKTELNQVAKSAVAALKSLYGT-------SYKYGSIITTI-YQASGGSIDWSYNQGIKYSFTFELRDTG----RYGFLLPASQIIPTAQETWLGVLTIMEHTVNN
0 ERSSNNFNYGAYHSLEAIYHEMDNIAADFPDLARRVKIGHSFENRPMYVLKFSTGK---GVRRPAVWLNAGIHSREWISQATAIWTARKIVSDYQRDPAITSILEKMDIFLLPVANPDGYVYTQTQNR------LWRKTRSRNP---GSSCIGADPNRNWNAS-FAG-KGASDNPCSEVYHGPHANSEVEVKSVVDFIQKHG-----NFKGFIDLHSYSQLLMYPYGYS--------VKKAP--DAEELDKVARLAAKALASVSGT-------EYQVGPTCTTV-YPASGSSIDWAYDNGIKFAFTFELRDTG----TYGFLLPANQIIPTAEETWLGLKTIMEHVRDN
--
## 6cpa 2boa.pdb
#  
scores_from_program:
0 ARSTNTFNYATYHTLDEIYDFMDLLVAQHPELVSKLQIGRSYEGRPIYVLKFSTG----GSNRPAIWIDLGIHSREWITQATGVWFAKKFTENYGQNPSFTAILDSMDIFLEIVTNPNGFAFTHSENR------LWRKTRSVTS---SSLCVGVDANRNWDAG-FGK-AGASSSPCSETYHGKYANSEVEVKSIVDFVKNHG-----NFKAFLSIHSYSQLLLYPYGYT--------TQSIP--DKTELNQVAKSAVAALKSLYGT-------SYKYGSIITTI-YQASGGSIDWSYNQGIKYSFTFELRDTG----RYGFLLPASQIIPTAQETWLGVLTIMEHTVNN
0 ERSSNNFNYGAYHSLEAIYHEMDNIAADFPDLARRVKIGHSFENRPMYVLKFSTGK---GVRRPAVWLNAGIHSREWISQATAIWTARKIVSDYQRDPAITSILEKMDIFLLPVANPDGYVYTQTQNR------LWRKTRSRNP---GSSCIGADPNRNWNAS-FAG-KGASDNPCSEVYHGPHANSEVEVKSVVDFIQKHG-----NFKGFIDLHSYSQLLMYPYGYS--------VKKAP--DAEELDKVARLAAKALASVSGT-------EYQVGPTCTTV-YPASGSSIDWAYDNGIKFAFTFELRDTG----TYGFLLPANQIIPTAEETWLGLKTIMEHVRDN
--
## 6cpa 2pcu.pdb
#  
scores_from_program:
0 ARSTNTFNYATYHTLDEIYDFMDLLVAQHPELVSKLQIGRSYEGRPIYVLKFSTG----GSNRPAIWIDLGIHSREWITQATGVWFAKKFTENYGQNPSFTAILDSMDIFLEIVTNPNGFAFTHSENR------LWRKTRSVTS---SSLCVGVDANRNWDAG-FGK-AGASSSPCSETYHGKYANSEVEVKSIVDFVKNHG-----NFKAFLSIHSYSQLLLYPYGYT--------TQSIP--DKTELNQVAKSAVAALKSLYGT-------SYKYGSIITTI-YQASGGSIDWSYNQGIKYSFTFELRDTG----RYGFLLPASQIIPTAQETWLGVLTIMEHTVNN
0 ----NNFNYGAYHSLEAIYHEMDNIAADFPDLARRVKIGHSFENRPMYVLKFSTGK---GVRRPAVWLNAGIHSREWISQATAIWTARKIVSDYQRDPAITSILEKMDIFLLPVANPDGYVYTQTQNR------LWRKTRSRNP---GSSCIGADPNRNWNAS-FAG-KGASDNPCSEVYHGPHANSEVEVKSVVDFIQKHG-----NFKGFIDLHSYSQLLMYPYGYS--------VKKAP--DAEELDKVARLAAKALASVSGT-------EYQVGPTCTTV-YPASGSSIDWAYDNGIKFAFTFELRDTG----TYGFLLPANQIIPTAEETWLGLKTIMEHVRDN
--
## 6cpa 2bo9.pdb
#  
scores_from_program:
0 ARSTNTFNYATYHTLDEIYDFMDLLVAQHPELVSKLQIGRSYEGRPIYVLKFSTG----GSNRPAIWIDLGIHSREWITQATGVWFAKKFTENYGQNPSFTAILDSMDIFLEIVTNPNGFAFTHSENR------LWRKTRSVTS---SSLCVGVDANRNWDAG-FGK-AGASSSPCSETYHGKYANSEVEVKSIVDFVKNHG-----NFKAFLSIHSYSQLLLYPYGYT--------TQSIP--DKTELNQVAKSAVAALKSLYGT-------SYKYGSIITTI-YQASGGSIDWSYNQGIKYSFTFELRDTG----RYGFLLPASQIIPTAQETWLGVLTIMEHTVNN
0 --SSNNFNYGAYHSLEAIYHEMDNIAADFPDLARRVKIGHSFENRPMYVLKFSTGK---GVRRPAVWLNAGIHSREWISQATAIWTARKIVSDYQRDPAITSILEKMDIFLLPVANPDGYVYTQTQNR------LWRKTRSRNP---GSSCIGADPNRNWNAS-FAG-KGASDNPCSEVYHGPHANSEVEVKSVVDFIQKHG-----NFKGFIDLHSYSQLLMYPYGYS--------VKKAP--DAEELDKVARLAAKALASVSGT-------EYQVGPTCTTV-YPASGSSIDWAYDNGIKFAFTFELRDTG----TYGFLLPANQIIPTAEETWLGLKTIMEHVRDN
--
## 6cpa 1nsa.pdb
#  
scores_from_program:
0 ARSTNTFNYATYHTLDEIYDFMDLLVAQHPELVSKLQIGRSYEGRPIYVLKFSTG----GSNRPAIWIDLGIHSREWITQATGVWFAKKFTENYGQNPSFTAILDSMDIFLEIVTNPNGFAFTHSENR------LWRKTRSVTS---SSLCVGVDANRNWDAG-FGK-AGASSSPCSETYHGKYANSEVEVKSIVDFVKNHG-----NFKAFLSIHSYSQLLLYPYGYT--------TQSIP--DKTELNQVAKSAVAALKSLYGT-------SYKYGSIITTI-YQASGGSIDWSYNQGIKYSFTFELRDTG----RYGFLLPASQIIPTAQETWLGVLTIMEHTVNN
0 VSRTTGHSYEKYNNWETIEAWTEQVTSKNPDLISRSAIGTTFDGDNIYLLKVGKP----GSNKPAIFMDCGFHAREWISQAFCQWFVRDAVRTYGYEAHMTEFLDNLDFYVLPVLNIDGYIYTWTKNR------MWRKTRSTNA---GSSCTGTDPNRNFNAG-WCT-VGASVNPCNETYCGSAAESEKETKALADFIRNNL----SSIKAYLTIHSYSQMILYPYSYD--------YKLPE--NDAELNSLAKGAVKELASLYGT-------SYSYGPGSTTI-YPAAGGSDDWAYNQGIKYSFTFELRDKG----RFGFVLPESQIQATCQETMLAVKYVTNYTLEH
--
## 6cpa 2v77.pdb
#  
scores_from_program:
0 ARSTNTFNYATYHTLDEIYDFMDLLVAQHPELVSKLQIGRSYEGRPIYVLKFSTG----GSNRPAIWIDLGIHSREWITQATGVWFAKKFTENYGQNPSFTAILDSMDIFLEIVTNPNGFAFTHSENR------LWRKTRSVTS---SSLCVGVDANRNWDAG-FGK-AGASSSPCSETYHGKYANSEVEVKSIVDFVKNHG-----NFKAFLSIHSYSQLLLYPYGYT--------TQSIP--DKTELNQVAKSAVAALKSLYGT-------SYKYGSIITTI-YQASGGSIDWSYNQGIKYSFTFELRDTG----RYGFLLPASQIIPTAQETWLGVLTIMEHTVNN
0 ARSTDTFNYATYHTLEEIYDFLDLLVAENPHLVSKIQIGNTYEGRPIYVLKFSTG----GSKRPAIWIDTGIHSREWVTQASGVWFAKKITQDYGQDAAFTAILDTLDIFLEIVTNPDGFAFTHSTNR------MWRKTRSHTA---GSLCIGVDPNRNWDAG-FGL-SGASSNPCSETYHGKFANSEVEVKSIVDFVKDHG-----NIKAFISIHSYSQLLMYPYGYK--------TEPVP--DQDELDQLSKAAVTALASLYGT-------KFNYGSIIKAI-YQASGSTIDWTYSQGIKYSFTFELRDTG----RYGFLLPASQIIPTAKETWLALLTIMEHTLNH
--
## 6cpa 3fju.pdb
#  
scores_from_program:
0 ARSTNTFNYATYHTLDEIYDFMDLLVAQHPELVSKLQIGRSYEGRPIYVLKFSTG----GSNRPAIWIDLGIHSREWITQATGVWFAKKFTENYGQNPSFTAILDSMDIFLEIVTNPNGFAFTHSENR------LWRKTRSVTS---SSLCVGVDANRNWDAG-FGK-AGASSSPCSETYHGKYANSEVEVKSIVDFVKNHG-----NFKAFLSIHSYSQLLLYPYGYT--------TQSIP--DKTELNQVAKSAVAALKSLYGT-------SYKYGSIITTI-YQASGGSIDWSYNQGIKYSFTFELRDTG----RYGFLLPASQIIPTAQETWLGVLTIMEHTVNN
0 -RSTDTFNYATYHTLEEIYDFLDLLVAENPHLVSKIQIGNTYEGRPIYVLKFSTG----GSKRPAIWIDTGIHSREWVTQASGVWFAKKITQDYGQDAAFTAILDTLDIFLEIVTNPDGFAFTHSTNR------MWRKTRSHTA---GSLCIGVDPNRNWDAG-FGL-SGASSNPCSETYHGKFANSEVEVKSIVDFVKDHG-----NIKAFISIHSYSQLLMYPYGYK--------TEPVP--DQDELDQLSKAAVTALASLYGT-------KFNYGSIIKAI-YQASGSTIDWTYSQGIKYSFTFELRDTG----RYGFLLPASQIIPTAKETWLALLTIMEHTLNH
--
## 6cpa 1dtd.pdb
#  
scores_from_program:
0 ARSTNTFNYATYHTLDEIYDFMDLLVAQHPELVSKLQIGRSYEGRPIYVLKFSTG----GSNRPAIWIDLGIHSREWITQATGVWFAKKFTENYGQNPSFTAILDSMDIFLEIVTNPNGFAFTHSENR------LWRKTRSVTS---SSLCVGVDANRNWDAG-FGK-AGASSSPCSETYHGKYANSEVEVKSIVDFVKNHG-----NFKAFLSIHSYSQLLLYPYGYT--------TQSIP--DKTELNQVAKSAVAALKSLYGT-------SYKYGSIITTI-YQASGGSIDWSYNQGIKYSFTFELRDTG----RYGFLLPASQIIPTAQETWLGVLTIMEHTVNN
0 ------FNFGAYHTLEEISQEMDNLVAEHPGLVSKVNIGSSFENRPMNVLKFSTG-----GDKPAIWLDAGIHAREWVTQATALWTANKIVSDYGKDPSITSILDALDIFLLPVTNPDGYVFSQTKNR------MWRKTRSKVS--AGSLCVGVDPNRNWDAG-FGG-PGASSNPCSDSYHGPSANSEVEVKSIVDFIKSHG-----KVKAFIILHSYSQLLMFPYGYK--------CTKLD--DFDELSEVAQKAAQSLSRLHGT-------KYKVGPICSVI-YQASGGSIDWSYDYGIKYSFAFELRDTG----RYGFLLPARQILPTAEETWLGLKAIMEHVRDH
--
## 6cpa 1aye.pdb
#  
scores_from_program:
0 ARSTNTFNYATYHTLDEIYDFMDLLVAQHPELVSKLQIGRSYEGRPIYVLKFSTG----GSNRPAIWIDLGIHSREWITQATGVWFAKKFTENYGQNPSFTAILDSMDIFLEIVTNPNGFAFTHSENR------LWRKTRSVTS---SSLCVGVDANRNWDAG-FGK-AGASSSPCSETYHGKYANSEVEVKSIVDFVKNHG-----NFKAFLSIHSYSQLLLYPYGYT--------TQSIP--DKTELNQVAKSAVAALKSLYGT-------SYKYGSIITTI-YQASGGSIDWSYNQGIKYSFTFELRDTG----RYGFLLPASQIIPTAQETWLGVLTIMEHTVNN
0 RERSGNFNFGAYHTLEEISQEMDNLVAEHPGLVSKVNIGSSFENRPMNVLKFSTG-----GDKPAIWLDAGIHAREWVTQATALWTANKIVSDYGKDPSITSILDALDIFLLPVTNPDGYVFSQTKNR------MWRKTRSKVS---GSLCVGVDPNRNWDAG-FGG-PGASSNPCSDSYHGPSANSEVEVKSIVDFIKSHG-----KVKAFIILHSYSQLLMFPYGYK--------CTKLD--DFDELSEVAQKAAQSLRSLHGT-------KYKVGPICSVI-YQASGGSIDWSYDYGIKYSFAFELRDTG----RYGFLLPARQILPTAEETWLGLKAIMEHVRDH
--
## 6cpa 4a94.pdb
#  
scores_from_program:
0 ARSTNTFNYATYHTLDEIYDFMDLLVAQHPELVSKLQIGRSYEGRPIYVLKFSTG----GSNRPAIWIDLGIHSREWITQATGVWFAKKFTENYGQNPSFTAILDSMDIFLEIVTNPNGFAFTHSENR------LWRKTRSVTS---SSLCVGVDANRNWDAG-FGK-AGASSSPCSETYHGKYANSEVEVKSIVDFVKNHG-----NFKAFLSIHSYSQLLLYPYGYT--------TQSIP--DKTELNQVAKSAVAALKSLYGT-------SYKYGSIITTI-YQASGGSIDWSYNQGIKYSFTFELRDTG----RYGFLLPASQIIPTAQETWLGVLTIMEHTVNN
0 ERSSNNFNYGAYHSLEAIYHEMDNIAADFPDLARRVKIGHSFENRPMYVLKFSTGK---GVRRPAVWLNAGIHSREWISQATAIWTARKIVSDYQRDPAITSILEKMDIFLLPVANPDGYVYTQTQNR------LWRKTRSRNP---GSSCIGADPNRNWNAS-FAG-KGASDNPCSEVYHGPHANSEVEVKSVVDFIQKHG-----NFKGFIDLHSYSQLLMYPYGYS--------VKKAP--DAEELDKVARLAAKALASVSGT-------EYQVGPTCTTV-YPASGSSIDWAYDNGIKFAFTFELRDTG----TYGFLLPANQIIPTAEETWLGLKTIMEHVRDN
--
## 6cpa 2boa.pdb
#  
scores_from_program:
0 ARSTNTFNYATYHTLDEIYDFMDLLVAQHPELVSKLQIGRSYEGRPIYVLKFSTG----GSNRPAIWIDLGIHSREWITQATGVWFAKKFTENYGQNPSFTAILDSMDIFLEIVTNPNGFAFTHSENR------LWRKTRSVTS---SSLCVGVDANRNWDAG-FGK-AGASSSPCSETYHGKYANSEVEVKSIVDFVKNHG-----NFKAFLSIHSYSQLLLYPYGYT--------TQSIP--DKTELNQVAKSAVAALKSLYGT-------SYKYGSIITTI-YQASGGSIDWSYNQGIKYSFTFELRDTG----RYGFLLPASQIIPTAQETWLGVLTIMEHTVNN
0 ERSSNNFNYGAYHSLEAIYHEMDNIAADFPDLARRVKIGHSFENRPMYVLKFSTGK---GVRRPAVWLNAGIHSREWISQATAIWTARKIVSDYQRDPAITSILEKMDIFLLPVANPDGYVYTQTQNR------LWRKTRSRNP---GSSCIGADPNRNWNAS-FAG-KGASDNPCSEVYHGPHANSEVEVKSVVDFIQKHG-----NFKGFIDLHSYSQLLMYPYGYS--------VKKAP--DAEELDKVARLAAKALASVSGT-------EYQVGPTCTTV-YPASGSSIDWAYDNGIKFAFTFELRDTG----TYGFLLPANQIIPTAEETWLGLKTIMEHVRDN
--
## 6cpa 2pcu.pdb
#  
scores_from_program:
0 ARSTNTFNYATYHTLDEIYDFMDLLVAQHPELVSKLQIGRSYEGRPIYVLKFSTG----GSNRPAIWIDLGIHSREWITQATGVWFAKKFTENYGQNPSFTAILDSMDIFLEIVTNPNGFAFTHSENR------LWRKTRSVTS---SSLCVGVDANRNWDAG-FGK-AGASSSPCSETYHGKYANSEVEVKSIVDFVKNHG-----NFKAFLSIHSYSQLLLYPYGYT--------TQSIP--DKTELNQVAKSAVAALKSLYGT-------SYKYGSIITTI-YQASGGSIDWSYNQGIKYSFTFELRDTG----RYGFLLPASQIIPTAQETWLGVLTIMEHTVNN
0 ----NNFNYGAYHSLEAIYHEMDNIAADFPDLARRVKIGHSFENRPMYVLKFSTGK---GVRRPAVWLNAGIHSREWISQATAIWTARKIVSDYQRDPAITSILEKMDIFLLPVANPDGYVYTQTQNR------LWRKTRSRNP---GSSCIGADPNRNWNAS-FAG-KGASDNPCSEVYHGPHANSEVEVKSVVDFIQKHG-----NFKGFIDLHSYSQLLMYPYGYS--------VKKAP--DAEELDKVARLAAKALASVSGT-------EYQVGPTCTTV-YPASGSSIDWAYDNGIKFAFTFELRDTG----TYGFLLPANQIIPTAEETWLGLKTIMEHVRDN
--
## 6cpa 2bo9.pdb
#  
scores_from_program:
0 ARSTNTFNYATYHTLDEIYDFMDLLVAQHPELVSKLQIGRSYEGRPIYVLKFSTG----GSNRPAIWIDLGIHSREWITQATGVWFAKKFTENYGQNPSFTAILDSMDIFLEIVTNPNGFAFTHSENR------LWRKTRSVTS---SSLCVGVDANRNWDAG-FGK-AGASSSPCSETYHGKYANSEVEVKSIVDFVKNHG-----NFKAFLSIHSYSQLLLYPYGYT--------TQSIP--DKTELNQVAKSAVAALKSLYGT-------SYKYGSIITTI-YQASGGSIDWSYNQGIKYSFTFELRDTG----RYGFLLPASQIIPTAQETWLGVLTIMEHTVNN
0 --SSNNFNYGAYHSLEAIYHEMDNIAADFPDLARRVKIGHSFENRPMYVLKFSTGK---GVRRPAVWLNAGIHSREWISQATAIWTARKIVSDYQRDPAITSILEKMDIFLLPVANPDGYVYTQTQNR------LWRKTRSRNP---GSSCIGADPNRNWNAS-FAG-KGASDNPCSEVYHGPHANSEVEVKSVVDFIQKHG-----NFKGFIDLHSYSQLLMYPYGYS--------VKKAP--DAEELDKVARLAAKALASVSGT-------EYQVGPTCTTV-YPASGSSIDWAYDNGIKFAFTFELRDTG----TYGFLLPANQIIPTAEETWLGLKTIMEHVRDN
--
## 6cpa 1nsa.pdb
#  
scores_from_program:
0 ARSTNTFNYATYHTLDEIYDFMDLLVAQHPELVSKLQIGRSYEGRPIYVLKFSTG----GSNRPAIWIDLGIHSREWITQATGVWFAKKFTENYGQNPSFTAILDSMDIFLEIVTNPNGFAFTHSENR------LWRKTRSVTS---SSLCVGVDANRNWDAG-FGK-AGASSSPCSETYHGKYANSEVEVKSIVDFVKNHG-----NFKAFLSIHSYSQLLLYPYGYT--------TQSIP--DKTELNQVAKSAVAALKSLYGT-------SYKYGSIITTI-YQASGGSIDWSYNQGIKYSFTFELRDTG----RYGFLLPASQIIPTAQETWLGVLTIMEHTVNN
0 VSRTTGHSYEKYNNWETIEAWTEQVTSKNPDLISRSAIGTTFDGDNIYLLKVGKP----GSNKPAIFMDCGFHAREWISQAFCQWFVRDAVRTYGYEAHMTEFLDNLDFYVLPVLNIDGYIYTWTKNR------MWRKTRSTNA---GSSCTGTDPNRNFNAG-WCT-VGASVNPCNETYCGSAAESEKETKALADFIRNNL----SSIKAYLTIHSYSQMILYPYSYD--------YKLPE--NDAELNSLAKGAVKELASLYGT-------SYSYGPGSTTI-YPAAGGSDDWAYNQGIKYSFTFELRDKG----RFGFVLPESQIQATCQETMLAVKYVTNYTLEH
--
## 6cpa 2v77.pdb
#  
scores_from_program:
0 ARSTNTFNYATYHTLDEIYDFMDLLVAQHPELVSKLQIGRSYEGRPIYVLKFSTG----GSNRPAIWIDLGIHSREWITQATGVWFAKKFTENYGQNPSFTAILDSMDIFLEIVTNPNGFAFTHSENR------LWRKTRSVTS---SSLCVGVDANRNWDAG-FGK-AGASSSPCSETYHGKYANSEVEVKSIVDFVKNHG-----NFKAFLSIHSYSQLLLYPYGYT--------TQSIP--DKTELNQVAKSAVAALKSLYGT-------SYKYGSIITTI-YQASGGSIDWSYNQGIKYSFTFELRDTG----RYGFLLPASQIIPTAQETWLGVLTIMEHTVNN
0 ARSTDTFNYATYHTLEEIYDFLDLLVAENPHLVSKIQIGNTYEGRPIYVLKFSTG----GSKRPAIWIDTGIHSREWVTQASGVWFAKKITQDYGQDAAFTAILDTLDIFLEIVTNPDGFAFTHSTNR------MWRKTRSHTA---GSLCIGVDPNRNWDAG-FGL-SGASSNPCSETYHGKFANSEVEVKSIVDFVKDHG-----NIKAFISIHSYSQLLMYPYGYK--------TEPVP--DQDELDQLSKAAVTALASLYGT-------KFNYGSIIKAI-YQASGSTIDWTYSQGIKYSFTFELRDTG----RYGFLLPASQIIPTAKETWLALLTIMEHTLNH
--
## 6cpa 3fju.pdb
#  
scores_from_program:
0 ARSTNTFNYATYHTLDEIYDFMDLLVAQHPELVSKLQIGRSYEGRPIYVLKFSTG----GSNRPAIWIDLGIHSREWITQATGVWFAKKFTENYGQNPSFTAILDSMDIFLEIVTNPNGFAFTHSENR------LWRKTRSVTS---SSLCVGVDANRNWDAG-FGK-AGASSSPCSETYHGKYANSEVEVKSIVDFVKNHG-----NFKAFLSIHSYSQLLLYPYGYT--------TQSIP--DKTELNQVAKSAVAALKSLYGT-------SYKYGSIITTI-YQASGGSIDWSYNQGIKYSFTFELRDTG----RYGFLLPASQIIPTAQETWLGVLTIMEHTVNN
0 -RSTDTFNYATYHTLEEIYDFLDLLVAENPHLVSKIQIGNTYEGRPIYVLKFSTG----GSKRPAIWIDTGIHSREWVTQASGVWFAKKITQDYGQDAAFTAILDTLDIFLEIVTNPDGFAFTHSTNR------MWRKTRSHTA---GSLCIGVDPNRNWDAG-FGL-SGASSNPCSETYHGKFANSEVEVKSIVDFVKDHG-----NIKAFISIHSYSQLLMYPYGYK--------TEPVP--DQDELDQLSKAAVTALASLYGT-------KFNYGSIIKAI-YQASGSTIDWTYSQGIKYSFTFELRDTG----RYGFLLPASQIIPTAKETWLALLTIMEHTLNH
--
## 6cpa 1dtd.pdb
#  
scores_from_program:
0 ARSTNTFNYATYHTLDEIYDFMDLLVAQHPELVSKLQIGRSYEGRPIYVLKFSTG----GSNRPAIWIDLGIHSREWITQATGVWFAKKFTENYGQNPSFTAILDSMDIFLEIVTNPNGFAFTHSENR------LWRKTRSVTS---SSLCVGVDANRNWDAG-FGK-AGASSSPCSETYHGKYANSEVEVKSIVDFVKNHG-----NFKAFLSIHSYSQLLLYPYGYT--------TQSIP--DKTELNQVAKSAVAALKSLYGT-------SYKYGSIITTI-YQASGGSIDWSYNQGIKYSFTFELRDTG----RYGFLLPASQIIPTAQETWLGVLTIMEHTVNN
0 ------FNFGAYHTLEEISQEMDNLVAEHPGLVSKVNIGSSFENRPMNVLKFSTG-----GDKPAIWLDAGIHAREWVTQATALWTANKIVSDYGKDPSITSILDALDIFLLPVTNPDGYVFSQTKNR------MWRKTRSKVS--AGSLCVGVDPNRNWDAG-FGG-PGASSNPCSDSYHGPSANSEVEVKSIVDFIKSHG-----KVKAFIILHSYSQLLMFPYGYK--------CTKLD--DFDELSEVAQKAAQSLSRLHGT-------KYKVGPICSVI-YQASGGSIDWSYDYGIKYSFAFELRDTG----RYGFLLPARQILPTAEETWLGLKAIMEHVRDH
--
## 6cpa 1aye.pdb
#  
scores_from_program:
0 ARSTNTFNYATYHTLDEIYDFMDLLVAQHPELVSKLQIGRSYEGRPIYVLKFSTG----GSNRPAIWIDLGIHSREWITQATGVWFAKKFTENYGQNPSFTAILDSMDIFLEIVTNPNGFAFTHSENR------LWRKTRSVTS---SSLCVGVDANRNWDAG-FGK-AGASSSPCSETYHGKYANSEVEVKSIVDFVKNHG-----NFKAFLSIHSYSQLLLYPYGYT--------TQSIP--DKTELNQVAKSAVAALKSLYGT-------SYKYGSIITTI-YQASGGSIDWSYNQGIKYSFTFELRDTG----RYGFLLPASQIIPTAQETWLGVLTIMEHTVNN
0 RERSGNFNFGAYHTLEEISQEMDNLVAEHPGLVSKVNIGSSFENRPMNVLKFSTG-----GDKPAIWLDAGIHAREWVTQATALWTANKIVSDYGKDPSITSILDALDIFLLPVTNPDGYVFSQTKNR------MWRKTRSKVS---GSLCVGVDPNRNWDAG-FGG-PGASSNPCSDSYHGPSANSEVEVKSIVDFIKSHG-----KVKAFIILHSYSQLLMFPYGYK--------CTKLD--DFDELSEVAQKAAQSLRSLHGT-------KYKVGPICSVI-YQASGGSIDWSYDYGIKYSFAFELRDTG----RYGFLLPARQILPTAEETWLGLKAIMEHVRDH
--
## 6cpa 4a94.pdb
#  
scores_from_program:
0 ARSTNTFNYATYHTLDEIYDFMDLLVAQHPELVSKLQIGRSYEGRPIYVLKFSTG----GSNRPAIWIDLGIHSREWITQATGVWFAKKFTENYGQNPSFTAILDSMDIFLEIVTNPNGFAFTHSENR------LWRKTRSVTS---SSLCVGVDANRNWDAG-FGK-AGASSSPCSETYHGKYANSEVEVKSIVDFVKNHG-----NFKAFLSIHSYSQLLLYPYGYT--------TQSIP--DKTELNQVAKSAVAALKSLYGT-------SYKYGSIITTI-YQASGGSIDWSYNQGIKYSFTFELRDTG----RYGFLLPASQIIPTAQETWLGVLTIMEHTVNN
0 ERSSNNFNYGAYHSLEAIYHEMDNIAADFPDLARRVKIGHSFENRPMYVLKFSTGK---GVRRPAVWLNAGIHSREWISQATAIWTARKIVSDYQRDPAITSILEKMDIFLLPVANPDGYVYTQTQNR------LWRKTRSRNP---GSSCIGADPNRNWNAS-FAG-KGASDNPCSEVYHGPHANSEVEVKSVVDFIQKHG-----NFKGFIDLHSYSQLLMYPYGYS--------VKKAP--DAEELDKVARLAAKALASVSGT-------EYQVGPTCTTV-YPASGSSIDWAYDNGIKFAFTFELRDTG----TYGFLLPANQIIPTAEETWLGLKTIMEHVRDN
--
## 6cpa 2boa.pdb
#  
scores_from_program:
0 ARSTNTFNYATYHTLDEIYDFMDLLVAQHPELVSKLQIGRSYEGRPIYVLKFSTG----GSNRPAIWIDLGIHSREWITQATGVWFAKKFTENYGQNPSFTAILDSMDIFLEIVTNPNGFAFTHSENR------LWRKTRSVTS---SSLCVGVDANRNWDAG-FGK-AGASSSPCSETYHGKYANSEVEVKSIVDFVKNHG-----NFKAFLSIHSYSQLLLYPYGYT--------TQSIP--DKTELNQVAKSAVAALKSLYGT-------SYKYGSIITTI-YQASGGSIDWSYNQGIKYSFTFELRDTG----RYGFLLPASQIIPTAQETWLGVLTIMEHTVNN
0 ERSSNNFNYGAYHSLEAIYHEMDNIAADFPDLARRVKIGHSFENRPMYVLKFSTGK---GVRRPAVWLNAGIHSREWISQATAIWTARKIVSDYQRDPAITSILEKMDIFLLPVANPDGYVYTQTQNR------LWRKTRSRNP---GSSCIGADPNRNWNAS-FAG-KGASDNPCSEVYHGPHANSEVEVKSVVDFIQKHG-----NFKGFIDLHSYSQLLMYPYGYS--------VKKAP--DAEELDKVARLAAKALASVSGT-------EYQVGPTCTTV-YPASGSSIDWAYDNGIKFAFTFELRDTG----TYGFLLPANQIIPTAEETWLGLKTIMEHVRDN
--
## 6cpa 2pcu.pdb
#  
scores_from_program:
0 ARSTNTFNYATYHTLDEIYDFMDLLVAQHPELVSKLQIGRSYEGRPIYVLKFSTG----GSNRPAIWIDLGIHSREWITQATGVWFAKKFTENYGQNPSFTAILDSMDIFLEIVTNPNGFAFTHSENR------LWRKTRSVTS---SSLCVGVDANRNWDAG-FGK-AGASSSPCSETYHGKYANSEVEVKSIVDFVKNHG-----NFKAFLSIHSYSQLLLYPYGYT--------TQSIP--DKTELNQVAKSAVAALKSLYGT-------SYKYGSIITTI-YQASGGSIDWSYNQGIKYSFTFELRDTG----RYGFLLPASQIIPTAQETWLGVLTIMEHTVNN
0 ----NNFNYGAYHSLEAIYHEMDNIAADFPDLARRVKIGHSFENRPMYVLKFSTGK---GVRRPAVWLNAGIHSREWISQATAIWTARKIVSDYQRDPAITSILEKMDIFLLPVANPDGYVYTQTQNR------LWRKTRSRNP---GSSCIGADPNRNWNAS-FAG-KGASDNPCSEVYHGPHANSEVEVKSVVDFIQKHG-----NFKGFIDLHSYSQLLMYPYGYS--------VKKAP--DAEELDKVARLAAKALASVSGT-------EYQVGPTCTTV-YPASGSSIDWAYDNGIKFAFTFELRDTG----TYGFLLPANQIIPTAEETWLGLKTIMEHVRDN
--
## 6cpa 2bo9.pdb
#  
scores_from_program:
0 ARSTNTFNYATYHTLDEIYDFMDLLVAQHPELVSKLQIGRSYEGRPIYVLKFSTG----GSNRPAIWIDLGIHSREWITQATGVWFAKKFTENYGQNPSFTAILDSMDIFLEIVTNPNGFAFTHSENR------LWRKTRSVTS---SSLCVGVDANRNWDAG-FGK-AGASSSPCSETYHGKYANSEVEVKSIVDFVKNHG-----NFKAFLSIHSYSQLLLYPYGYT--------TQSIP--DKTELNQVAKSAVAALKSLYGT-------SYKYGSIITTI-YQASGGSIDWSYNQGIKYSFTFELRDTG----RYGFLLPASQIIPTAQETWLGVLTIMEHTVNN
0 --SSNNFNYGAYHSLEAIYHEMDNIAADFPDLARRVKIGHSFENRPMYVLKFSTGK---GVRRPAVWLNAGIHSREWISQATAIWTARKIVSDYQRDPAITSILEKMDIFLLPVANPDGYVYTQTQNR------LWRKTRSRNP---GSSCIGADPNRNWNAS-FAG-KGASDNPCSEVYHGPHANSEVEVKSVVDFIQKHG-----NFKGFIDLHSYSQLLMYPYGYS--------VKKAP--DAEELDKVARLAAKALASVSGT-------EYQVGPTCTTV-YPASGSSIDWAYDNGIKFAFTFELRDTG----TYGFLLPANQIIPTAEETWLGLKTIMEHVRDN
--
## 6cpa 1nsa.pdb
#  
scores_from_program:
0 ARSTNTFNYATYHTLDEIYDFMDLLVAQHPELVSKLQIGRSYEGRPIYVLKFSTG----GSNRPAIWIDLGIHSREWITQATGVWFAKKFTENYGQNPSFTAILDSMDIFLEIVTNPNGFAFTHSENR------LWRKTRSVTS---SSLCVGVDANRNWDAG-FGK-AGASSSPCSETYHGKYANSEVEVKSIVDFVKNHG-----NFKAFLSIHSYSQLLLYPYGYT--------TQSIP--DKTELNQVAKSAVAALKSLYGT-------SYKYGSIITTI-YQASGGSIDWSYNQGIKYSFTFELRDTG----RYGFLLPASQIIPTAQETWLGVLTIMEHTVNN
0 VSRTTGHSYEKYNNWETIEAWTEQVTSKNPDLISRSAIGTTFDGDNIYLLKVGKP----GSNKPAIFMDCGFHAREWISQAFCQWFVRDAVRTYGYEAHMTEFLDNLDFYVLPVLNIDGYIYTWTKNR------MWRKTRSTNA---GSSCTGTDPNRNFNAG-WCT-VGASVNPCNETYCGSAAESEKETKALADFIRNNL----SSIKAYLTIHSYSQMILYPYSYD--------YKLPE--NDAELNSLAKGAVKELASLYGT-------SYSYGPGSTTI-YPAAGGSDDWAYNQGIKYSFTFELRDKG----RFGFVLPESQIQATCQETMLAVKYVTNYTLEH
--
