# Supplementary material for: A new benchmark illustrates that integration of geometric constraints inferred from enzyme reaction chemistry can increase enzyme active site modeling accuracy
Source: PLoS One. 2019 Apr 4;14(4):e0214126. doi: 10.1371/journal.pone.0214126 (PMC6448891; doi:10.1371/journal.pone.0214126)
Supplement: S1 Files — (GZ) [file pone.0214126.s008.gz › benchmark-lite/templates/6cpa/alignment.grishin.trim.redo]

## 6cpa 1nsa.pdb
#  
scores_from_program:
0 ARSTNTFNYATYHTLDEIYDFMDLLVAQHPELVSKLQIGRSYEGRPIYVLKFSTG----GSNRPAIWIDLGIHSREWITQATGVWFAKKFTENYGQNPSFTAILDSMDIFLEIVTNPNGFAFTHSENR------LWRKTRSVTS---SSLCVGVDANRNWDAG-FGK-AGASSSPCSETYHGKYANSEVEVKSIVDFVKNHG-----NFKAFLSIHSYSQLLLYPYGYT--------TQSIP--DKTELNQVAKSAVAALKSLYGT-------SYKYGSIITTI-YQASGGSIDWSYNQGIKYSFTFELRDTG----RYGFLLPASQIIPTAQETWLGVLTIMEHTVNN
0 VSRTTGHSYEKYNNWETIEAWTEQVTSKNPDLISRSAIGTTFDGDNIYLLKVGKP----GSNKPAIFMDCGFHAREWISQAFCQWFVRDAVRTYGYEAHMTEFLDNLDFYVLPVLNIDGYIYTWTKNR------MWRKTRSTNA---GSSCTGTDPNRNFNAG-WCT-VGASVNPCNETYCGSAAESEKETKALADFIRNNL----SSIKAYLTIHSYSQMILYPYSYD--------YKLPE--NDAELNSLAKGAVKELASLYGT-------SYSYGPGSTTI-YPAAGGSDDWAYNQGIKYSFTFELRDKG----RFGFVLPESQIQATCQETMLAVKYVTNYTLEH
--
