# Supplementary material for: A new benchmark illustrates that integration of geometric constraints inferred from enzyme reaction chemistry can increase enzyme active site modeling accuracy
Source: PLoS One. 2019 Apr 4;14(4):e0214126. doi: 10.1371/journal.pone.0214126 (PMC6448891; doi:10.1371/journal.pone.0214126)
Supplement: S1 Files — (GZ) [file pone.0214126.s008.gz › benchmark-lite/templates/4fua/1jdi.pdb]

HEADER    ISOMERASE                               13-JUN-01   1JDI              
TITLE     CRYSTAL STRUCTURE OF L-RIBULOSE-5-PHOSPHATE 4-EPIMERASE               
COMPND    MOL_ID: 1;                                                            
COMPND   2 MOLECULE: L-RIBULOSE 5 PHOSPHATE 4-EPIMERASE;                        
COMPND   3 CHAIN: A, B, C, D, E, F;                                             
COMPND   4 EC: 5.1.3.4;                                                         
COMPND   5 ENGINEERED: YES                                                      
SOURCE    MOL_ID: 1;                                                            
SOURCE   2 ORGANISM_SCIENTIFIC: ESCHERICHIA COLI;                               
SOURCE   3 ORGANISM_TAXID: 83333;                                               
SOURCE   4 STRAIN: K12;                                                         
SOURCE   5 GENE: ARAD;                                                          
SOURCE   6 EXPRESSION_SYSTEM: ESCHERICHIA COLI;                                 
SOURCE   7 EXPRESSION_SYSTEM_TAXID: 562;                                        
SOURCE   8 EXPRESSION_SYSTEM_STRAIN: Y1090;                                     
SOURCE   9 EXPRESSION_SYSTEM_VECTOR_TYPE: PLASMID;                              
SOURCE  10 EXPRESSION_SYSTEM_PLASMID: PRE1                                      
KEYWDS    EPIMERASE, RIBULOSE, ALDOLASE, ISOMERASE                              
EXPDTA    X-RAY DIFFRACTION                                                     
AUTHOR    Y.LUO,J.SAMUEL,S.C.MOSIMANN,J.E.LEE,M.E.TANNER,N.C.J.STRYNADKA        
REVDAT   4   13-JUL-11 1JDI    1       VERSN                                    
REVDAT   3   24-FEB-09 1JDI    1       VERSN                                    
REVDAT   2   01-APR-03 1JDI    1       JRNL                                     
REVDAT   1   23-JAN-02 1JDI    0                                                
JRNL        AUTH   Y.LUO,J.SAMUEL,S.C.MOSIMANN,J.E.LEE,M.E.TANNER,N.C.STRYNADKA 
JRNL        TITL   THE STRUCTURE OF L-RIBULOSE-5-PHOSPHATE 4-EPIMERASE: AN      
JRNL        TITL 2 ALDOLASE-LIKE PLATFORM FOR EPIMERIZATION.                    
JRNL        REF    BIOCHEMISTRY                  V.  40 14763 2001              
JRNL        REFN                   ISSN 0006-2960                               
JRNL        PMID   11732895                                                     
JRNL        DOI    10.1021/BI0112513                                            
REMARK   2                                                                      
REMARK   2 RESOLUTION.    2.40 ANGSTROMS.                                       
REMARK   3                                                                      
REMARK   3 REFINEMENT.                                                          
REMARK   3   PROGRAM     : CNS 0.9                                              
REMARK   3   AUTHORS     : BRUNGER,ADAMS,CLORE,DELANO,GROS,GROSSE-              
REMARK   3               : KUNSTLEVE,JIANG,KUSZEWSKI,NILGES,PANNU,              
REMARK   3               : READ,RICE,SIMONSON,WARREN                            
REMARK   3                                                                      
REMARK   3  REFINEMENT TARGET : ENGH & HUBER                                    
REMARK   3                                                                      
REMARK   3  DATA USED IN REFINEMENT.                                            
REMARK   3   RESOLUTION RANGE HIGH (ANGSTROMS) : 2.40                           
REMARK   3   RESOLUTION RANGE LOW  (ANGSTROMS) : 15.00                          
REMARK   3   DATA CUTOFF            (SIGMA(F)) : 0.000                          
REMARK   3   DATA CUTOFF HIGH         (ABS(F)) : NULL                           
REMARK   3   DATA CUTOFF LOW          (ABS(F)) : NULL                           
REMARK   3   COMPLETENESS (WORKING+TEST)   (%) : 93.8                           
REMARK   3   NUMBER OF REFLECTIONS             : 58263                          
REMARK   3                                                                      
REMARK   3  FIT TO DATA USED IN REFINEMENT.                                     
REMARK   3   CROSS-VALIDATION METHOD          : THROUGHOUT                      
REMARK   3   FREE R VALUE TEST SET SELECTION  : RANDOM                          
REMARK   3   R VALUE            (WORKING SET) : 0.208                           
REMARK   3   FREE R VALUE                     : 0.241                           
REMARK   3   FREE R VALUE TEST SET SIZE   (%) : 6.000                           
REMARK   3   FREE R VALUE TEST SET COUNT      : 3283                            
REMARK   3   ESTIMATED ERROR OF FREE R VALUE  : NULL                            
REMARK   3                                                                      
REMARK   3  FIT IN THE HIGHEST RESOLUTION BIN.                                  
REMARK   3   TOTAL NUMBER OF BINS USED           : NULL                         
REMARK   3   BIN RESOLUTION RANGE HIGH       (A) : NULL                         
REMARK   3   BIN RESOLUTION RANGE LOW        (A) : NULL                         
REMARK   3   BIN COMPLETENESS (WORKING+TEST) (%) : NULL                         
REMARK   3   REFLECTIONS IN BIN    (WORKING SET) : NULL                         
REMARK   3   BIN R VALUE           (WORKING SET) : NULL                         
REMARK   3   BIN FREE R VALUE                    : NULL                         
REMARK   3   BIN FREE R VALUE TEST SET SIZE  (%) : NULL                         
REMARK   3   BIN FREE R VALUE TEST SET COUNT     : NULL                         
REMARK   3   ESTIMATED ERROR OF BIN FREE R VALUE : NULL                         
REMARK   3                                                                      
REMARK   3  NUMBER OF NON-HYDROGEN ATOMS USED IN REFINEMENT.                    
REMARK   3   PROTEIN ATOMS            : 10410                                   
REMARK   3   NUCLEIC ACID ATOMS       : 0                                       
REMARK   3   HETEROGEN ATOMS          : 6                                       
REMARK   3   SOLVENT ATOMS            : 433                                     
REMARK   3                                                                      
REMARK   3  B VALUES.                                                           
REMARK   3   FROM WILSON PLOT           (A**2) : 37.80                          
REMARK   3   MEAN B VALUE      (OVERALL, A**2) : 37.70                          
REMARK   3   OVERALL ANISOTROPIC B VALUE.                                       
REMARK   3    B11 (A**2) : NULL                                                 
REMARK   3    B22 (A**2) : NULL                                                 
REMARK   3    B33 (A**2) : NULL                                                 
REMARK   3    B12 (A**2) : NULL                                                 
REMARK   3    B13 (A**2) : NULL                                                 
REMARK   3    B23 (A**2) : NULL                                                 
REMARK   3                                                                      
REMARK   3  ESTIMATED COORDINATE ERROR.                                         
REMARK   3   ESD FROM LUZZATI PLOT        (A) : NULL                            
REMARK   3   ESD FROM SIGMAA              (A) : NULL                            
REMARK   3   LOW RESOLUTION CUTOFF        (A) : NULL                            
REMARK   3                                                                      
REMARK   3  CROSS-VALIDATED ESTIMATED COORDINATE ERROR.                         
REMARK   3   ESD FROM C-V LUZZATI PLOT    (A) : NULL                            
REMARK   3   ESD FROM C-V SIGMAA          (A) : NULL                            
REMARK   3                                                                      
REMARK   3  RMS DEVIATIONS FROM IDEAL VALUES.                                   
REMARK   3   BOND LENGTHS                 (A) : 0.007                           
REMARK   3   BOND ANGLES            (DEGREES) : 1.26                            
REMARK   3   DIHEDRAL ANGLES        (DEGREES) : NULL                            
REMARK   3   IMPROPER ANGLES        (DEGREES) : NULL                            
REMARK   3                                                                      
REMARK   3  ISOTROPIC THERMAL MODEL : NULL                                      
REMARK   3                                                                      
REMARK   3  ISOTROPIC THERMAL FACTOR RESTRAINTS.    RMS    SIGMA                
REMARK   3   MAIN-CHAIN BOND              (A**2) : NULL  ; NULL                 
REMARK   3   MAIN-CHAIN ANGLE             (A**2) : NULL  ; NULL                 
REMARK   3   SIDE-CHAIN BOND              (A**2) : NULL  ; NULL                 
REMARK   3   SIDE-CHAIN ANGLE             (A**2) : NULL  ; NULL                 
REMARK   3                                                                      
REMARK   3  BULK SOLVENT MODELING.                                              
REMARK   3   METHOD USED : CNS                                                  
REMARK   3   KSOL        : 0.40                                                 
REMARK   3   BSOL        : 37.10                                                
REMARK   3                                                                      
REMARK   3  NCS MODEL : NULL                                                    
REMARK   3                                                                      
REMARK   3  NCS RESTRAINTS.                         RMS   SIGMA/WEIGHT          
REMARK   3   GROUP  1  POSITIONAL            (A) : NULL  ; NULL                 
REMARK   3   GROUP  1  B-FACTOR           (A**2) : NULL  ; NULL                 
REMARK   3                                                                      
REMARK   3  PARAMETER FILE  1  : NULL                                           
REMARK   3  TOPOLOGY FILE  1   : NULL                                           
REMARK   3                                                                      
REMARK   3  OTHER REFINEMENT REMARKS: NULL                                      
REMARK   4                                                                      
REMARK   4 1JDI COMPLIES WITH FORMAT V. 3.30, 13-JUL-11                         
REMARK 100                                                                      
REMARK 100 THIS ENTRY HAS BEEN PROCESSED BY RCSB ON 26-JUN-01.                  
REMARK 100 THE RCSB ID CODE IS RCSB013652.                                      
REMARK 200                                                                      
REMARK 200 EXPERIMENTAL DETAILS                                                 
REMARK 200  EXPERIMENT TYPE                : X-RAY DIFFRACTION                  
REMARK 200  DATE OF DATA COLLECTION        : 25-JUL-99                          
REMARK 200  TEMPERATURE           (KELVIN) : 100.0                              
REMARK 200  PH                             : 7.0                                
REMARK 200  NUMBER OF CRYSTALS USED        : 1                                  
REMARK 200                                                                      
REMARK 200  SYNCHROTRON              (Y/N) : Y                                  
REMARK 200  RADIATION SOURCE               : NSLS                               
REMARK 200  BEAMLINE                       : X12C                               
REMARK 200  X-RAY GENERATOR MODEL          : NULL                               
REMARK 200  MONOCHROMATIC OR LAUE    (M/L) : M                                  
REMARK 200  WAVELENGTH OR RANGE        (A) : 0.97                               
REMARK 200  MONOCHROMATOR                  : NULL                               
REMARK 200  OPTICS                         : NULL                               
REMARK 200                                                                      
REMARK 200  DETECTOR TYPE                  : CCD                                
REMARK 200  DETECTOR MANUFACTURER          : BRANDEIS - B4                      
REMARK 200  INTENSITY-INTEGRATION SOFTWARE : DENZO                              
REMARK 200  DATA SCALING SOFTWARE          : SCALEPACK                          
REMARK 200                                                                      
REMARK 200  NUMBER OF UNIQUE REFLECTIONS   : 58293                              
REMARK 200  RESOLUTION RANGE HIGH      (A) : 2.400                              
REMARK 200  RESOLUTION RANGE LOW       (A) : 30.000                             
REMARK 200  REJECTION CRITERIA  (SIGMA(I)) : 0.000                              
REMARK 200                                                                      
REMARK 200 OVERALL.                                                             
REMARK 200  COMPLETENESS FOR RANGE     (%) : 93.8                               
REMARK 200  DATA REDUNDANCY                : 3.600                              
REMARK 200  R MERGE                    (I) : 0.05600                            
REMARK 200  R SYM                      (I) : 0.05600                            
REMARK 200  <I/SIGMA(I)> FOR THE DATA SET  : 19.4000                            
REMARK 200                                                                      
REMARK 200 IN THE HIGHEST RESOLUTION SHELL.                                     
REMARK 200  HIGHEST RESOLUTION SHELL, RANGE HIGH (A) : 2.40                     
REMARK 200  HIGHEST RESOLUTION SHELL, RANGE LOW  (A) : 2.49                     
REMARK 200  COMPLETENESS FOR SHELL     (%) : 68.8                               
REMARK 200  DATA REDUNDANCY IN SHELL       : 3.10                               
REMARK 200  R MERGE FOR SHELL          (I) : 0.20100                            
REMARK 200  R SYM FOR SHELL            (I) : 0.20100                            
REMARK 200  <I/SIGMA(I)> FOR SHELL         : 4.100                              
REMARK 200                                                                      
REMARK 200 DIFFRACTION PROTOCOL: SINGLE WAVELENGTH                              
REMARK 200 METHOD USED TO DETERMINE THE STRUCTURE: MOLECULAR REPLACEMENT        
REMARK 200 SOFTWARE USED: AMORE                                                 
REMARK 200 STARTING MODEL: PDB ENTRY 1FUA                                       
REMARK 200                                                                      
REMARK 200 REMARK: NULL                                                         
REMARK 280                                                                      
REMARK 280 CRYSTAL                                                              
REMARK 280 SOLVENT CONTENT, VS   (%): 51.70                                     
REMARK 280 MATTHEWS COEFFICIENT, VM (ANGSTROMS**3/DA): 2.57                     
REMARK 280                                                                      
REMARK 280 CRYSTALLIZATION CONDITIONS: 4.0 M SODIUM FORMATE, PH 7.0, VAPOR      
REMARK 280  DIFFUSION, HANGING DROP, TEMPERATURE 295.0K                         
REMARK 290                                                                      
REMARK 290 CRYSTALLOGRAPHIC SYMMETRY                                            
REMARK 290 SYMMETRY OPERATORS FOR SPACE GROUP: P 4 21 2                         
REMARK 290                                                                      
REMARK 290      SYMOP   SYMMETRY                                                
REMARK 290     NNNMMM   OPERATOR                                                
REMARK 290       1555   X,Y,Z                                                   
REMARK 290       2555   -X,-Y,Z                                                 
REMARK 290       3555   -Y+1/2,X+1/2,Z                                          
REMARK 290       4555   Y+1/2,-X+1/2,Z                                          
REMARK 290       5555   -X+1/2,Y+1/2,-Z                                         
REMARK 290       6555   X+1/2,-Y+1/2,-Z                                         
REMARK 290       7555   Y,X,-Z                                                  
REMARK 290       8555   -Y,-X,-Z                                                
REMARK 290                                                                      
REMARK 290     WHERE NNN -> OPERATOR NUMBER                                     
REMARK 290           MMM -> TRANSLATION VECTOR                                  
REMARK 290                                                                      
REMARK 290 CRYSTALLOGRAPHIC SYMMETRY TRANSFORMATIONS                            
REMARK 290 THE FOLLOWING TRANSFORMATIONS OPERATE ON THE ATOM/HETATM             
REMARK 290 RECORDS IN THIS ENTRY TO PRODUCE CRYSTALLOGRAPHICALLY                
REMARK 290 RELATED MOLECULES.                                                   
REMARK 290   SMTRY1   1  1.000000  0.000000  0.000000        0.00000            
REMARK 290   SMTRY2   1  0.000000  1.000000  0.000000        0.00000            
REMARK 290   SMTRY3   1  0.000000  0.000000  1.000000        0.00000            
REMARK 290   SMTRY1   2 -1.000000  0.000000  0.000000        0.00000            
REMARK 290   SMTRY2   2  0.000000 -1.000000  0.000000        0.00000            
REMARK 290   SMTRY3   2  0.000000  0.000000  1.000000        0.00000            
REMARK 290   SMTRY1   3  0.000000 -1.000000  0.000000       52.95000            
REMARK 290   SMTRY2   3  1.000000  0.000000  0.000000       52.95000            
REMARK 290   SMTRY3   3  0.000000  0.000000  1.000000        0.00000            
REMARK 290   SMTRY1   4  0.000000  1.000000  0.000000       52.95000            
REMARK 290   SMTRY2   4 -1.000000  0.000000  0.000000       52.95000            
REMARK 290   SMTRY3   4  0.000000  0.000000  1.000000        0.00000            
REMARK 290   SMTRY1   5 -1.000000  0.000000  0.000000       52.95000            
REMARK 290   SMTRY2   5  0.000000  1.000000  0.000000       52.95000            
REMARK 290   SMTRY3   5  0.000000  0.000000 -1.000000        0.00000            
REMARK 290   SMTRY1   6  1.000000  0.000000  0.000000       52.95000            
REMARK 290   SMTRY2   6  0.000000 -1.000000  0.000000       52.95000            
REMARK 290   SMTRY3   6  0.000000  0.000000 -1.000000        0.00000            
REMARK 290   SMTRY1   7  0.000000  1.000000  0.000000        0.00000            
REMARK 290   SMTRY2   7  1.000000  0.000000  0.000000        0.00000            
REMARK 290   SMTRY3   7  0.000000  0.000000 -1.000000        0.00000            
REMARK 290   SMTRY1   8  0.000000 -1.000000  0.000000        0.00000            
REMARK 290   SMTRY2   8 -1.000000  0.000000  0.000000        0.00000            
REMARK 290   SMTRY3   8  0.000000  0.000000 -1.000000        0.00000            
REMARK 290                                                                      
REMARK 290 REMARK: NULL                                                         
REMARK 300                                                                      
REMARK 300 BIOMOLECULE: 1, 2, 3, 4, 5, 6, 7                                     
REMARK 300 SEE REMARK 350 FOR THE AUTHOR PROVIDED AND/OR PROGRAM                
REMARK 300 GENERATED ASSEMBLY INFORMATION FOR THE STRUCTURE IN                  
REMARK 300 THIS ENTRY. THE REMARK MAY ALSO PROVIDE INFORMATION ON               
REMARK 300 BURIED SURFACE AREA.                                                 
REMARK 300 REMARK: TETRAMER GENERATED BY CRYSTALLOGRAPHIC 4-FOLD SYMMETRY       
REMARK 350                                                                      
REMARK 350 COORDINATES FOR A COMPLETE MULTIMER REPRESENTING THE KNOWN           
REMARK 350 BIOLOGICALLY SIGNIFICANT OLIGOMERIZATION STATE OF THE                
REMARK 350 MOLECULE CAN BE GENERATED BY APPLYING BIOMT TRANSFORMATIONS          
REMARK 350 GIVEN BELOW.  BOTH NON-CRYSTALLOGRAPHIC AND                          
REMARK 350 CRYSTALLOGRAPHIC OPERATIONS ARE GIVEN.                               
REMARK 350                                                                      
REMARK 350 BIOMOLECULE: 1                                                       
REMARK 350 AUTHOR DETERMINED BIOLOGICAL UNIT: TETRAMERIC                        
REMARK 350 SOFTWARE DETERMINED QUATERNARY STRUCTURE: TETRAMERIC                 
REMARK 350 SOFTWARE USED: PISA,PQS                                              
REMARK 350 TOTAL BURIED SURFACE AREA: 10670 ANGSTROM**2                         
REMARK 350 SURFACE AREA OF THE COMPLEX: 32940 ANGSTROM**2                       
REMARK 350 CHANGE IN SOLVENT FREE ENERGY: -206.0 KCAL/MOL                       
REMARK 350 APPLY THE FOLLOWING TO CHAINS: A                                     
REMARK 350   BIOMT1   1  1.000000  0.000000  0.000000        0.00000            
REMARK 350   BIOMT2   1  0.000000  1.000000  0.000000        0.00000            
REMARK 350   BIOMT3   1  0.000000  0.000000  1.000000        0.00000            
REMARK 350   BIOMT1   2 -1.000000  0.000000  0.000000      105.90000            
REMARK 350   BIOMT2   2  0.000000 -1.000000  0.000000        0.00000            
REMARK 350   BIOMT3   2  0.000000  0.000000  1.000000        0.00000            
REMARK 350   BIOMT1   3  0.000000 -1.000000  0.000000       52.95000            
REMARK 350   BIOMT2   3  1.000000  0.000000  0.000000      -52.95000            
REMARK 350   BIOMT3   3  0.000000  0.000000  1.000000        0.00000            
REMARK 350   BIOMT1   4  0.000000  1.000000  0.000000       52.95000            
REMARK 350   BIOMT2   4 -1.000000  0.000000  0.000000       52.95000            
REMARK 350   BIOMT3   4  0.000000  0.000000  1.000000        0.00000            
REMARK 350                                                                      
REMARK 350 BIOMOLECULE: 2                                                       
REMARK 350 AUTHOR DETERMINED BIOLOGICAL UNIT: TETRAMERIC                        
REMARK 350 SOFTWARE DETERMINED QUATERNARY STRUCTURE: TETRAMERIC                 
REMARK 350 SOFTWARE USED: PISA,PQS                                              
REMARK 350 TOTAL BURIED SURFACE AREA: 10480 ANGSTROM**2                         
REMARK 350 SURFACE AREA OF THE COMPLEX: 33060 ANGSTROM**2                       
REMARK 350 CHANGE IN SOLVENT FREE ENERGY: -212.0 KCAL/MOL                       
REMARK 350 APPLY THE FOLLOWING TO CHAINS: B                                     
REMARK 350   BIOMT1   1  1.000000  0.000000  0.000000        0.00000            
REMARK 350   BIOMT2   1  0.000000  1.000000  0.000000        0.00000            
REMARK 350   BIOMT3   1  0.000000  0.000000  1.000000        0.00000            
REMARK 350   BIOMT1   2 -1.000000  0.000000  0.000000      105.90000            
REMARK 350   BIOMT2   2  0.000000 -1.000000  0.000000        0.00000            
REMARK 350   BIOMT3   2  0.000000  0.000000  1.000000        0.00000            
REMARK 350   BIOMT1   3  0.000000 -1.000000  0.000000       52.95000            
REMARK 350   BIOMT2   3  1.000000  0.000000  0.000000      -52.95000            
REMARK 350   BIOMT3   3  0.000000  0.000000  1.000000        0.00000            
REMARK 350   BIOMT1   4  0.000000  1.000000  0.000000       52.95000            
REMARK 350   BIOMT2   4 -1.000000  0.000000  0.000000       52.95000            
REMARK 350   BIOMT3   4  0.000000  0.000000  1.000000        0.00000            
REMARK 350                                                                      
REMARK 350 BIOMOLECULE: 3                                                       
REMARK 350 AUTHOR DETERMINED BIOLOGICAL UNIT: TETRAMERIC                        
REMARK 350 SOFTWARE DETERMINED QUATERNARY STRUCTURE: TETRAMERIC                 
REMARK 350 SOFTWARE USED: PISA,PQS                                              
REMARK 350 TOTAL BURIED SURFACE AREA: 10470 ANGSTROM**2                         
REMARK 350 SURFACE AREA OF THE COMPLEX: 32980 ANGSTROM**2                       
REMARK 350 CHANGE IN SOLVENT FREE ENERGY: -207.0 KCAL/MOL                       
REMARK 350 APPLY THE FOLLOWING TO CHAINS: C                                     
REMARK 350   BIOMT1   1  1.000000  0.000000  0.000000        0.00000            
REMARK 350   BIOMT2   1  0.000000  1.000000  0.000000        0.00000            
REMARK 350   BIOMT3   1  0.000000  0.000000  1.000000        0.00000            
REMARK 350   BIOMT1   2 -1.000000  0.000000  0.000000      105.90000            
REMARK 350   BIOMT2   2  0.000000 -1.000000  0.000000        0.00000            
REMARK 350   BIOMT3   2  0.000000  0.000000  1.000000        0.00000            
REMARK 350   BIOMT1   3  0.000000 -1.000000  0.000000       52.95000            
REMARK 350   BIOMT2   3  1.000000  0.000000  0.000000      -52.95000            
REMARK 350   BIOMT3   3  0.000000  0.000000  1.000000        0.00000            
REMARK 350   BIOMT1   4  0.000000  1.000000  0.000000       52.95000            
REMARK 350   BIOMT2   4 -1.000000  0.000000  0.000000       52.95000            
REMARK 350   BIOMT3   4  0.000000  0.000000  1.000000        0.00000            
REMARK 350                                                                      
REMARK 350 BIOMOLECULE: 4                                                       
REMARK 350 AUTHOR DETERMINED BIOLOGICAL UNIT: TETRAMERIC                        
REMARK 350 SOFTWARE DETERMINED QUATERNARY STRUCTURE: TETRAMERIC                 
REMARK 350 SOFTWARE USED: PISA                                                  
REMARK 350 TOTAL BURIED SURFACE AREA: 10580 ANGSTROM**2                         
REMARK 350 SURFACE AREA OF THE COMPLEX: 32880 ANGSTROM**2                       
REMARK 350 CHANGE IN SOLVENT FREE ENERGY: -203.0 KCAL/MOL                       
REMARK 350 APPLY THE FOLLOWING TO CHAINS: D                                     
REMARK 350   BIOMT1   1  1.000000  0.000000  0.000000        0.00000            
REMARK 350   BIOMT2   1  0.000000  1.000000  0.000000        0.00000            
REMARK 350   BIOMT3   1  0.000000  0.000000  1.000000        0.00000            
REMARK 350   BIOMT1   2 -1.000000  0.000000  0.000000      105.90000            
REMARK 350   BIOMT2   2  0.000000 -1.000000  0.000000        0.00000            
REMARK 350   BIOMT3   2  0.000000  0.000000  1.000000        0.00000            
REMARK 350   BIOMT1   3  0.000000 -1.000000  0.000000       52.95000            
REMARK 350   BIOMT2   3  1.000000  0.000000  0.000000      -52.95000            
REMARK 350   BIOMT3   3  0.000000  0.000000  1.000000        0.00000            
REMARK 350   BIOMT1   4  0.000000  1.000000  0.000000       52.95000            
REMARK 350   BIOMT2   4 -1.000000  0.000000  0.000000       52.95000            
REMARK 350   BIOMT3   4  0.000000  0.000000  1.000000        0.00000            
REMARK 350                                                                      
REMARK 350 BIOMOLECULE: 5                                                       
REMARK 350 AUTHOR DETERMINED BIOLOGICAL UNIT: TETRAMERIC                        
REMARK 350 SOFTWARE DETERMINED QUATERNARY STRUCTURE: TETRAMERIC                 
REMARK 350 SOFTWARE USED: PISA,PQS                                              
REMARK 350 TOTAL BURIED SURFACE AREA: 10580 ANGSTROM**2                         
REMARK 350 SURFACE AREA OF THE COMPLEX: 33030 ANGSTROM**2                       
REMARK 350 CHANGE IN SOLVENT FREE ENERGY: -203.0 KCAL/MOL                       
REMARK 350 APPLY THE FOLLOWING TO CHAINS: E                                     
REMARK 350   BIOMT1   1  1.000000  0.000000  0.000000        0.00000            
REMARK 350   BIOMT2   1  0.000000  1.000000  0.000000        0.00000            
REMARK 350   BIOMT3   1  0.000000  0.000000  1.000000        0.00000            
REMARK 350   BIOMT1   2 -1.000000  0.000000  0.000000      105.90000            
REMARK 350   BIOMT2   2  0.000000 -1.000000  0.000000        0.00000            
REMARK 350   BIOMT3   2  0.000000  0.000000  1.000000        0.00000            
REMARK 350   BIOMT1   3  0.000000 -1.000000  0.000000       52.95000            
REMARK 350   BIOMT2   3  1.000000  0.000000  0.000000      -52.95000            
REMARK 350   BIOMT3   3  0.000000  0.000000  1.000000        0.00000            
REMARK 350   BIOMT1   4  0.000000  1.000000  0.000000       52.95000            
REMARK 350   BIOMT2   4 -1.000000  0.000000  0.000000       52.95000            
REMARK 350   BIOMT3   4  0.000000  0.000000  1.000000        0.00000            
REMARK 350                                                                      
REMARK 350 BIOMOLECULE: 6                                                       
REMARK 350 AUTHOR DETERMINED BIOLOGICAL UNIT: TETRAMERIC                        
REMARK 350 SOFTWARE DETERMINED QUATERNARY STRUCTURE: TETRAMERIC                 
REMARK 350 SOFTWARE USED: PISA,PQS                                              
REMARK 350 TOTAL BURIED SURFACE AREA: 10560 ANGSTROM**2                         
REMARK 350 SURFACE AREA OF THE COMPLEX: 33160 ANGSTROM**2                       
REMARK 350 CHANGE IN SOLVENT FREE ENERGY: -202.0 KCAL/MOL                       
REMARK 350 APPLY THE FOLLOWING TO CHAINS: F                                     
REMARK 350   BIOMT1   1  1.000000  0.000000  0.000000        0.00000            
REMARK 350   BIOMT2   1  0.000000  1.000000  0.000000        0.00000            
REMARK 350   BIOMT3   1  0.000000  0.000000  1.000000        0.00000            
REMARK 350   BIOMT1   2 -1.000000  0.000000  0.000000      105.90000            
REMARK 350   BIOMT2   2  0.000000 -1.000000  0.000000        0.00000            
REMARK 350   BIOMT3   2  0.000000  0.000000  1.000000        0.00000            
REMARK 350   BIOMT1   3  0.000000 -1.000000  0.000000       52.95000            
REMARK 350   BIOMT2   3  1.000000  0.000000  0.000000      -52.95000            
REMARK 350   BIOMT3   3  0.000000  0.000000  1.000000        0.00000            
REMARK 350   BIOMT1   4  0.000000  1.000000  0.000000       52.95000            
REMARK 350   BIOMT2   4 -1.000000  0.000000  0.000000       52.95000            
REMARK 350   BIOMT3   4  0.000000  0.000000  1.000000        0.00000            
REMARK 350                                                                      
REMARK 350 BIOMOLECULE: 7                                                       
REMARK 350 SOFTWARE DETERMINED QUATERNARY STRUCTURE: TETRAMERIC                 
REMARK 350 SOFTWARE USED: PQS                                                   
REMARK 350 APPLY THE FOLLOWING TO CHAINS: D                                     
REMARK 350   BIOMT1   1  1.000000  0.000000  0.000000        0.00000            
REMARK 350   BIOMT2   1  0.000000  1.000000  0.000000        0.00000            
REMARK 350   BIOMT3   1  0.000000  0.000000  1.000000        0.00000            
REMARK 350   BIOMT1   2 -1.000000  0.000000  0.000000        0.00000            
REMARK 350   BIOMT2   2  0.000000 -1.000000  0.000000      105.90000            
REMARK 350   BIOMT3   2  0.000000  0.000000  1.000000        0.00000            
REMARK 350   BIOMT1   3  0.000000 -1.000000  0.000000       52.95000            
REMARK 350   BIOMT2   3  1.000000  0.000000  0.000000       52.95000            
REMARK 350   BIOMT3   3  0.000000  0.000000  1.000000        0.00000            
REMARK 350   BIOMT1   4  0.000000  1.000000  0.000000      -52.95000            
REMARK 350   BIOMT2   4 -1.000000  0.000000  0.000000       52.95000            
REMARK 350   BIOMT3   4  0.000000  0.000000  1.000000        0.00000            
REMARK 465                                                                      
REMARK 465 MISSING RESIDUES                                                     
REMARK 465 THE FOLLOWING RESIDUES WERE NOT LOCATED IN THE                       
REMARK 465 EXPERIMENT. (M=MODEL NUMBER; RES=RESIDUE NAME; C=CHAIN               
REMARK 465 IDENTIFIER; SSSEQ=SEQUENCE NUMBER; I=INSERTION CODE.)                
REMARK 465                                                                      
REMARK 465   M RES C SSSEQI                                                     
REMARK 465     GLY A   224                                                      
REMARK 465     ALA A   225                                                      
REMARK 465     LYS A   226                                                      
REMARK 465     ALA A   227                                                      
REMARK 465     TYR A   228                                                      
REMARK 465     TYR A   229                                                      
REMARK 465     GLY A   230                                                      
REMARK 465     GLN A   231                                                      
REMARK 465     GLY B   224                                                      
REMARK 465     ALA B   225                                                      
REMARK 465     LYS B   226                                                      
REMARK 465     ALA B   227                                                      
REMARK 465     TYR B   228                                                      
REMARK 465     TYR B   229                                                      
REMARK 465     GLY B   230                                                      
REMARK 465     GLN B   231                                                      
REMARK 465     GLY C   224                                                      
REMARK 465     ALA C   225                                                      
REMARK 465     LYS C   226                                                      
REMARK 465     ALA C   227                                                      
REMARK 465     TYR C   228                                                      
REMARK 465     TYR C   229                                                      
REMARK 465     GLY C   230                                                      
REMARK 465     GLN C   231                                                      
REMARK 465     GLY D   224                                                      
REMARK 465     ALA D   225                                                      
REMARK 465     LYS D   226                                                      
REMARK 465     ALA D   227                                                      
REMARK 465     TYR D   228                                                      
REMARK 465     TYR D   229                                                      
REMARK 465     GLY D   230                                                      
REMARK 465     GLN D   231                                                      
REMARK 465     GLY E   224                                                      
REMARK 465     ALA E   225                                                      
REMARK 465     LYS E   226                                                      
REMARK 465     ALA E   227                                                      
REMARK 465     TYR E   228                                                      
REMARK 465     TYR E   229                                                      
REMARK 465     GLY E   230                                                      
REMARK 465     GLN E   231                                                      
REMARK 465     GLY F   224                                                      
REMARK 465     ALA F   225                                                      
REMARK 465     LYS F   226                                                      
REMARK 465     ALA F   227                                                      
REMARK 465     TYR F   228                                                      
REMARK 465     TYR F   229                                                      
REMARK 465     GLY F   230                                                      
REMARK 465     GLN F   231                                                      
REMARK 500                                                                      
REMARK 500 GEOMETRY AND STEREOCHEMISTRY                                         
REMARK 500 SUBTOPIC: CLOSE CONTACTS                                             
REMARK 500                                                                      
REMARK 500 THE FOLLOWING ATOMS THAT ARE RELATED BY CRYSTALLOGRAPHIC             
REMARK 500 SYMMETRY ARE IN CLOSE CONTACT.  AN ATOM LOCATED WITHIN 0.15          
REMARK 500 ANGSTROMS OF A SYMMETRY RELATED ATOM IS ASSUMED TO BE ON A           
REMARK 500 SPECIAL POSITION AND IS, THEREFORE, LISTED IN REMARK 375             
REMARK 500 INSTEAD OF REMARK 500.  ATOMS WITH NON-BLANK ALTERNATE               
REMARK 500 LOCATION INDICATORS ARE NOT INCLUDED IN THE CALCULATIONS.            
REMARK 500                                                                      
REMARK 500 DISTANCE CUTOFF:                                                     
REMARK 500 2.2 ANGSTROMS FOR CONTACTS NOT INVOLVING HYDROGEN ATOMS              
REMARK 500 1.6 ANGSTROMS FOR CONTACTS INVOLVING HYDROGEN ATOMS                  
REMARK 500                                                                      
REMARK 500  ATM1  RES C  SSEQI   ATM2  RES C  SSEQI  SSYMOP   DISTANCE          
REMARK 500   O    MET E     1     O    GLU E    35     8557     1.96            
REMARK 500                                                                      
REMARK 500 REMARK: NULL                                                         
REMARK 500                                                                      
REMARK 500 GEOMETRY AND STEREOCHEMISTRY                                         
REMARK 500 SUBTOPIC: TORSION ANGLES                                             
REMARK 500                                                                      
REMARK 500 TORSION ANGLES OUTSIDE THE EXPECTED RAMACHANDRAN REGIONS:            
REMARK 500 (M=MODEL NUMBER; RES=RESIDUE NAME; C=CHAIN IDENTIFIER;               
REMARK 500 SSEQ=SEQUENCE NUMBER; I=INSERTION CODE).                             
REMARK 500                                                                      
REMARK 500 STANDARD TABLE:                                                      
REMARK 500 FORMAT:(10X,I3,1X,A3,1X,A1,I4,A1,4X,F7.2,3X,F7.2)                    
REMARK 500                                                                      
REMARK 500 EXPECTED VALUES: GJ KLEYWEGT AND TA JONES (1996). PHI/PSI-           
REMARK 500 CHOLOGY: RAMACHANDRAN REVISITED. STRUCTURE 4, 1395 - 1400            
REMARK 500                                                                      
REMARK 500  M RES CSSEQI        PSI       PHI                                   
REMARK 500    LEU A   2       47.92   -148.19                                   
REMARK 500    LEU A  24     -127.03     47.76                                   
REMARK 500    ASN A  28      141.19   -172.71                                   
REMARK 500    ARG A  99      -62.62    -27.80                                   
REMARK 500    PRO A 164       34.64    -69.92                                   
REMARK 500    HIS A 169      128.27    -37.28                                   
REMARK 500    HIS A 171      -82.84   -118.32                                   
REMARK 500    LEU B   2       49.63   -148.95                                   
REMARK 500    LEU B  24     -128.75     47.60                                   
REMARK 500    ASN B  28      142.87   -172.65                                   
REMARK 500    ARG B  99      -65.60    -24.91                                   
REMARK 500    PRO B 164       36.04    -72.28                                   
REMARK 500    HIS B 169      128.19    -34.63                                   
REMARK 500    HIS B 171      -83.66   -118.56                                   
REMARK 500    LEU C   2       51.48   -150.45                                   
REMARK 500    LEU C  24     -128.45     47.03                                   
REMARK 500    ASN C  28      142.11   -170.60                                   
REMARK 500    ARG C  99      -59.61    -29.60                                   
REMARK 500    PRO C 164       35.40    -72.63                                   
REMARK 500    HIS C 169      129.32    -38.14                                   
REMARK 500    HIS C 171      -81.11   -120.79                                   
REMARK 500    LEU D   2       52.57   -147.54                                   
REMARK 500    LEU D  24     -128.47     45.92                                   
REMARK 500    ASN D  28      140.81   -174.21                                   
REMARK 500    ARG D  99      -61.87    -26.69                                   
REMARK 500    PRO D 164       33.94    -69.01                                   
REMARK 500    HIS D 169      129.07    -37.05                                   
REMARK 500    HIS D 171      -83.23   -120.69                                   
REMARK 500    LEU E   2       49.61   -153.20                                   
REMARK 500    LEU E  24     -129.15     46.49                                   
REMARK 500    ASN E  28      140.78   -173.92                                   
REMARK 500    ARG E  99      -63.81    -26.55                                   
REMARK 500    PRO E 164       32.54    -70.87                                   
REMARK 500    HIS E 169      128.59    -34.42                                   
REMARK 500    HIS E 171      -82.30   -119.33                                   
REMARK 500    LEU F   2       48.52   -149.29                                   
REMARK 500    LEU F  24     -128.47     49.72                                   
REMARK 500    ASN F  28      141.49   -173.38                                   
REMARK 500    ARG F  99      -63.74    -24.80                                   
REMARK 500    PRO F 164       35.06    -70.01                                   
REMARK 500    HIS F 169      127.64    -35.80                                   
REMARK 500    HIS F 171      -84.95   -117.12                                   
REMARK 500                                                                      
REMARK 500 REMARK: NULL                                                         
REMARK 525                                                                      
REMARK 525 SOLVENT                                                              
REMARK 525                                                                      
REMARK 525 THE SOLVENT MOLECULES HAVE CHAIN IDENTIFIERS THAT                    
REMARK 525 INDICATE THE POLYMER CHAIN WITH WHICH THEY ARE MOST                  
REMARK 525 CLOSELY ASSOCIATED. THE REMARK LISTS ALL THE SOLVENT                 
REMARK 525 MOLECULES WHICH ARE MORE THAN 5A AWAY FROM THE                       
REMARK 525 NEAREST POLYMER CHAIN (M = MODEL NUMBER;                             
REMARK 525 RES=RESIDUE NAME; C=CHAIN IDENTIFIER; SSEQ=SEQUENCE                  
REMARK 525 NUMBER; I=INSERTION CODE):                                           
REMARK 525                                                                      
REMARK 525  M RES CSSEQI                                                        
REMARK 525    HOH D 374        DISTANCE =  5.24 ANGSTROMS                       
REMARK 525    HOH D 403        DISTANCE =  5.17 ANGSTROMS                       
REMARK 620                                                                      
REMARK 620 METAL COORDINATION                                                   
REMARK 620 (M=MODEL NUMBER; RES=RESIDUE NAME; C=CHAIN IDENTIFIER;               
REMARK 620 SSEQ=SEQUENCE NUMBER; I=INSERTION CODE):                             
REMARK 620                                                                      
REMARK 620 COORDINATION ANGLES FOR:  M RES CSSEQI METAL                         
REMARK 620                              ZN A 301  ZN                            
REMARK 620 N RES CSSEQI ATOM                                                    
REMARK 620 1 HIS A  95   NE2                                                    
REMARK 620 2 HIS A  97   NE2 100.7                                              
REMARK 620 3 HIS A 171   NE2  96.5  92.6                                        
REMARK 620 4 HOH A 308   O    91.2  78.2 169.0                                  
REMARK 620 N                    1     2     3                                   
REMARK 620                                                                      
REMARK 620 COORDINATION ANGLES FOR:  M RES CSSEQI METAL                         
REMARK 620                              ZN B 302  ZN                            
REMARK 620 N RES CSSEQI ATOM                                                    
REMARK 620 1 HIS B  95   NE2                                                    
REMARK 620 2 HIS B  97   NE2  97.4                                              
REMARK 620 3 HIS B 171   NE2 103.4 102.1                                        
REMARK 620 N                    1     2                                         
REMARK 620                                                                      
REMARK 620 COORDINATION ANGLES FOR:  M RES CSSEQI METAL                         
REMARK 620                              ZN C 303  ZN                            
REMARK 620 N RES CSSEQI ATOM                                                    
REMARK 620 1 HIS C 171   NE2                                                    
REMARK 620 2 HIS C  95   NE2  99.7                                              
REMARK 620 3 HIS C  97   NE2 102.5  96.4                                        
REMARK 620 N                    1     2                                         
REMARK 620                                                                      
REMARK 620 COORDINATION ANGLES FOR:  M RES CSSEQI METAL                         
REMARK 620                              ZN D 304  ZN                            
REMARK 620 N RES CSSEQI ATOM                                                    
REMARK 620 1 HIS D  97   NE2                                                    
REMARK 620 2 HIS D 171   NE2  98.2                                              
REMARK 620 3 HIS D  95   NE2  97.1  99.8                                        
REMARK 620 4 HOH D 402   O   130.2 106.1 119.9                                  
REMARK 620 N                    1     2     3                                   
REMARK 620                                                                      
REMARK 620 COORDINATION ANGLES FOR:  M RES CSSEQI METAL                         
REMARK 620                              ZN E 305  ZN                            
REMARK 620 N RES CSSEQI ATOM                                                    
REMARK 620 1 HIS E  95   NE2                                                    
REMARK 620 2 HIS E  97   NE2 100.4                                              
REMARK 620 3 HIS E 171   NE2 100.8  90.7                                        
REMARK 620 N                    1     2                                         
REMARK 620                                                                      
REMARK 620 COORDINATION ANGLES FOR:  M RES CSSEQI METAL                         
REMARK 620                              ZN F 306  ZN                            
REMARK 620 N RES CSSEQI ATOM                                                    
REMARK 620 1 HIS F  97   NE2                                                    
REMARK 620 2 HIS F 171   NE2 100.3                                              
REMARK 620 3 HIS F  95   NE2  99.2 111.7                                        
REMARK 620 N                    1     2                                         
REMARK 800                                                                      
REMARK 800 SITE                                                                 
REMARK 800 SITE_IDENTIFIER: AC1                                                 
REMARK 800 EVIDENCE_CODE: SOFTWARE                                              
REMARK 800 SITE_DESCRIPTION: BINDING SITE FOR RESIDUE ZN A 301                  
REMARK 800                                                                      
REMARK 800 SITE_IDENTIFIER: AC2                                                 
REMARK 800 EVIDENCE_CODE: SOFTWARE                                              
REMARK 800 SITE_DESCRIPTION: BINDING SITE FOR RESIDUE ZN B 302                  
REMARK 800                                                                      
REMARK 800 SITE_IDENTIFIER: AC3                                                 
REMARK 800 EVIDENCE_CODE: SOFTWARE                                              
REMARK 800 SITE_DESCRIPTION: BINDING SITE FOR RESIDUE ZN C 303                  
REMARK 800                                                                      
REMARK 800 SITE_IDENTIFIER: AC4                                                 
REMARK 800 EVIDENCE_CODE: SOFTWARE                                              
REMARK 800 SITE_DESCRIPTION: BINDING SITE FOR RESIDUE ZN D 304                  
REMARK 800                                                                      
REMARK 800 SITE_IDENTIFIER: AC5                                                 
REMARK 800 EVIDENCE_CODE: SOFTWARE                                              
REMARK 800 SITE_DESCRIPTION: BINDING SITE FOR RESIDUE ZN E 305                  
REMARK 800                                                                      
REMARK 800 SITE_IDENTIFIER: AC6                                                 
REMARK 800 EVIDENCE_CODE: SOFTWARE                                              
REMARK 800 SITE_DESCRIPTION: BINDING SITE FOR RESIDUE ZN F 306                  
DBREF  1JDI A    1   231  UNP    P08203   ARAD_ECOLI       1    231             
DBREF  1JDI B    1   231  UNP    P08203   ARAD_ECOLI       1    231             
DBREF  1JDI C    1   231  UNP    P08203   ARAD_ECOLI       1    231             
DBREF  1JDI D    1   231  UNP    P08203   ARAD_ECOLI       1    231             
DBREF  1JDI E    1   231  UNP    P08203   ARAD_ECOLI       1    231             
DBREF  1JDI F    1   231  UNP    P08203   ARAD_ECOLI       1    231             
SEQRES   1 A  231  MET LEU GLU ASP LEU LYS ARG GLN VAL LEU GLU ALA ASN          
SEQRES   2 A  231  LEU ALA LEU PRO LYS HIS ASN LEU VAL THR LEU THR TRP          
SEQRES   3 A  231  GLY ASN VAL SER ALA VAL ASP ARG GLU ARG GLY VAL PHE          
SEQRES   4 A  231  VAL ILE LYS PRO SER GLY VAL ASP TYR SER ILE MET THR          
SEQRES   5 A  231  ALA ASP ASP MET VAL VAL VAL SER ILE GLU THR GLY GLU          
SEQRES   6 A  231  VAL VAL GLU GLY ALA LYS LYS PRO SER SER ASP THR PRO          
SEQRES   7 A  231  THR HIS ARG LEU LEU TYR GLN ALA PHE PRO SER ILE GLY          
SEQRES   8 A  231  GLY ILE VAL HIS THR HIS SER ARG HIS ALA THR ILE TRP          
SEQRES   9 A  231  ALA GLN ALA GLY GLN SER ILE PRO ALA THR GLY THR THR          
SEQRES  10 A  231  HIS ALA ASP TYR PHE TYR GLY THR ILE PRO CYS THR ARG          
SEQRES  11 A  231  LYS MET THR ASP ALA GLU ILE ASN GLY GLU TYR GLU TRP          
SEQRES  12 A  231  GLU THR GLY ASN VAL ILE VAL GLU THR PHE GLU LYS GLN          
SEQRES  13 A  231  GLY ILE ASP ALA ALA GLN MET PRO GLY VAL LEU VAL HIS          
SEQRES  14 A  231  SER HIS GLY PRO PHE ALA TRP GLY LYS ASN ALA GLU ASP          
SEQRES  15 A  231  ALA VAL HIS ASN ALA ILE VAL LEU GLU GLU VAL ALA TYR          
SEQRES  16 A  231  MET GLY ILE PHE CYS ARG GLN LEU ALA PRO GLN LEU PRO          
SEQRES  17 A  231  ASP MET GLN GLN THR LEU LEU ASN LYS HIS TYR LEU ARG          
SEQRES  18 A  231  LYS HIS GLY ALA LYS ALA TYR TYR GLY GLN                      
SEQRES   1 B  231  MET LEU GLU ASP LEU LYS ARG GLN VAL LEU GLU ALA ASN          
SEQRES   2 B  231  LEU ALA LEU PRO LYS HIS ASN LEU VAL THR LEU THR TRP          
SEQRES   3 B  231  GLY ASN VAL SER ALA VAL ASP ARG GLU ARG GLY VAL PHE          
SEQRES   4 B  231  VAL ILE LYS PRO SER GLY VAL ASP TYR SER ILE MET THR          
SEQRES   5 B  231  ALA ASP ASP MET VAL VAL VAL SER ILE GLU THR GLY GLU          
SEQRES   6 B  231  VAL VAL GLU GLY ALA LYS LYS PRO SER SER ASP THR PRO          
SEQRES   7 B  231  THR HIS ARG LEU LEU TYR GLN ALA PHE PRO SER ILE GLY          
SEQRES   8 B  231  GLY ILE VAL HIS THR HIS SER ARG HIS ALA THR ILE TRP          
SEQRES   9 B  231  ALA GLN ALA GLY GLN SER ILE PRO ALA THR GLY THR THR          
SEQRES  10 B  231  HIS ALA ASP TYR PHE TYR GLY THR ILE PRO CYS THR ARG          
SEQRES  11 B  231  LYS MET THR ASP ALA GLU ILE ASN GLY GLU TYR GLU TRP          
SEQRES  12 B  231  GLU THR GLY ASN VAL ILE VAL GLU THR PHE GLU LYS GLN          
SEQRES  13 B  231  GLY ILE ASP ALA ALA GLN MET PRO GLY VAL LEU VAL HIS          
SEQRES  14 B  231  SER HIS GLY PRO PHE ALA TRP GLY LYS ASN ALA GLU ASP          
SEQRES  15 B  231  ALA VAL HIS ASN ALA ILE VAL LEU GLU GLU VAL ALA TYR          
SEQRES  16 B  231  MET GLY ILE PHE CYS ARG GLN LEU ALA PRO GLN LEU PRO          
SEQRES  17 B  231  ASP MET GLN GLN THR LEU LEU ASN LYS HIS TYR LEU ARG          
SEQRES  18 B  231  LYS HIS GLY ALA LYS ALA TYR TYR GLY GLN                      
SEQRES   1 C  231  MET LEU GLU ASP LEU LYS ARG GLN VAL LEU GLU ALA ASN          
SEQRES   2 C  231  LEU ALA LEU PRO LYS HIS ASN LEU VAL THR LEU THR TRP          
SEQRES   3 C  231  GLY ASN VAL SER ALA VAL ASP ARG GLU ARG GLY VAL PHE          
SEQRES   4 C  231  VAL ILE LYS PRO SER GLY VAL ASP TYR SER ILE MET THR          
SEQRES   5 C  231  ALA ASP ASP MET VAL VAL VAL SER ILE GLU THR GLY GLU          
SEQRES   6 C  231  VAL VAL GLU GLY ALA LYS LYS PRO SER SER ASP THR PRO          
SEQRES   7 C  231  THR HIS ARG LEU LEU TYR GLN ALA PHE PRO SER ILE GLY          
SEQRES   8 C  231  GLY ILE VAL HIS THR HIS SER ARG HIS ALA THR ILE TRP          
SEQRES   9 C  231  ALA GLN ALA GLY GLN SER ILE PRO ALA THR GLY THR THR          
SEQRES  10 C  231  HIS ALA ASP TYR PHE TYR GLY THR ILE PRO CYS THR ARG          
SEQRES  11 C  231  LYS MET THR ASP ALA GLU ILE ASN GLY GLU TYR GLU TRP          
SEQRES  12 C  231  GLU THR GLY ASN VAL ILE VAL GLU THR PHE GLU LYS GLN          
SEQRES  13 C  231  GLY ILE ASP ALA ALA GLN MET PRO GLY VAL LEU VAL HIS          
SEQRES  14 C  231  SER HIS GLY PRO PHE ALA TRP GLY LYS ASN ALA GLU ASP          
SEQRES  15 C  231  ALA VAL HIS ASN ALA ILE VAL LEU GLU GLU VAL ALA TYR          
SEQRES  16 C  231  MET GLY ILE PHE CYS ARG GLN LEU ALA PRO GLN LEU PRO          
SEQRES  17 C  231  ASP MET GLN GLN THR LEU LEU ASN LYS HIS TYR LEU ARG          
SEQRES  18 C  231  LYS HIS GLY ALA LYS ALA TYR TYR GLY GLN                      
SEQRES   1 D  231  MET LEU GLU ASP LEU LYS ARG GLN VAL LEU GLU ALA ASN          
SEQRES   2 D  231  LEU ALA LEU PRO LYS HIS ASN LEU VAL THR LEU THR TRP          
SEQRES   3 D  231  GLY ASN VAL SER ALA VAL ASP ARG GLU ARG GLY VAL PHE          
SEQRES   4 D  231  VAL ILE LYS PRO SER GLY VAL ASP TYR SER ILE MET THR          
SEQRES   5 D  231  ALA ASP ASP MET VAL VAL VAL SER ILE GLU THR GLY GLU          
SEQRES   6 D  231  VAL VAL GLU GLY ALA LYS LYS PRO SER SER ASP THR PRO          
SEQRES   7 D  231  THR HIS ARG LEU LEU TYR GLN ALA PHE PRO SER ILE GLY          
SEQRES   8 D  231  GLY ILE VAL HIS THR HIS SER ARG HIS ALA THR ILE TRP          
SEQRES   9 D  231  ALA GLN ALA GLY GLN SER ILE PRO ALA THR GLY THR THR          
SEQRES  10 D  231  HIS ALA ASP TYR PHE TYR GLY THR ILE PRO CYS THR ARG          
SEQRES  11 D  231  LYS MET THR ASP ALA GLU ILE ASN GLY GLU TYR GLU TRP          
SEQRES  12 D  231  GLU THR GLY ASN VAL ILE VAL GLU THR PHE GLU LYS GLN          
SEQRES  13 D  231  GLY ILE ASP ALA ALA GLN MET PRO GLY VAL LEU VAL HIS          
SEQRES  14 D  231  SER HIS GLY PRO PHE ALA TRP GLY LYS ASN ALA GLU ASP          
SEQRES  15 D  231  ALA VAL HIS ASN ALA ILE VAL LEU GLU GLU VAL ALA TYR          
SEQRES  16 D  231  MET GLY ILE PHE CYS ARG GLN LEU ALA PRO GLN LEU PRO          
SEQRES  17 D  231  ASP MET GLN GLN THR LEU LEU ASN LYS HIS TYR LEU ARG          
SEQRES  18 D  231  LYS HIS GLY ALA LYS ALA TYR TYR GLY GLN                      
SEQRES   1 E  231  MET LEU GLU ASP LEU LYS ARG GLN VAL LEU GLU ALA ASN          
SEQRES   2 E  231  LEU ALA LEU PRO LYS HIS ASN LEU VAL THR LEU THR TRP          
SEQRES   3 E  231  GLY ASN VAL SER ALA VAL ASP ARG GLU ARG GLY VAL PHE          
SEQRES   4 E  231  VAL ILE LYS PRO SER GLY VAL ASP TYR SER ILE MET THR          
SEQRES   5 E  231  ALA ASP ASP MET VAL VAL VAL SER ILE GLU THR GLY GLU          
SEQRES   6 E  231  VAL VAL GLU GLY ALA LYS LYS PRO SER SER ASP THR PRO          
SEQRES   7 E  231  THR HIS ARG LEU LEU TYR GLN ALA PHE PRO SER ILE GLY          
SEQRES   8 E  231  GLY ILE VAL HIS THR HIS SER ARG HIS ALA THR ILE TRP          
SEQRES   9 E  231  ALA GLN ALA GLY GLN SER ILE PRO ALA THR GLY THR THR          
SEQRES  10 E  231  HIS ALA ASP TYR PHE TYR GLY THR ILE PRO CYS THR ARG          
SEQRES  11 E  231  LYS MET THR ASP ALA GLU ILE ASN GLY GLU TYR GLU TRP          
SEQRES  12 E  231  GLU THR GLY ASN VAL ILE VAL GLU THR PHE GLU LYS GLN          
SEQRES  13 E  231  GLY ILE ASP ALA ALA GLN MET PRO GLY VAL LEU VAL HIS          
SEQRES  14 E  231  SER HIS GLY PRO PHE ALA TRP GLY LYS ASN ALA GLU ASP          
SEQRES  15 E  231  ALA VAL HIS ASN ALA ILE VAL LEU GLU GLU VAL ALA TYR          
SEQRES  16 E  231  MET GLY ILE PHE CYS ARG GLN LEU ALA PRO GLN LEU PRO          
SEQRES  17 E  231  ASP MET GLN GLN THR LEU LEU ASN LYS HIS TYR LEU ARG          
SEQRES  18 E  231  LYS HIS GLY ALA LYS ALA TYR TYR GLY GLN                      
SEQRES   1 F  231  MET LEU GLU ASP LEU LYS ARG GLN VAL LEU GLU ALA ASN          
SEQRES   2 F  231  LEU ALA LEU PRO LYS HIS ASN LEU VAL THR LEU THR TRP          
SEQRES   3 F  231  GLY ASN VAL SER ALA VAL ASP ARG GLU ARG GLY VAL PHE          
SEQRES   4 F  231  VAL ILE LYS PRO SER GLY VAL ASP TYR SER ILE MET THR          
SEQRES   5 F  231  ALA ASP ASP MET VAL VAL VAL SER ILE GLU THR GLY GLU          
SEQRES   6 F  231  VAL VAL GLU GLY ALA LYS LYS PRO SER SER ASP THR PRO          
SEQRES   7 F  231  THR HIS ARG LEU LEU TYR GLN ALA PHE PRO SER ILE GLY          
SEQRES   8 F  231  GLY ILE VAL HIS THR HIS SER ARG HIS ALA THR ILE TRP          
SEQRES   9 F  231  ALA GLN ALA GLY GLN SER ILE PRO ALA THR GLY THR THR          
SEQRES  10 F  231  HIS ALA ASP TYR PHE TYR GLY THR ILE PRO CYS THR ARG          
SEQRES  11 F  231  LYS MET THR ASP ALA GLU ILE ASN GLY GLU TYR GLU TRP          
SEQRES  12 F  231  GLU THR GLY ASN VAL ILE VAL GLU THR PHE GLU LYS GLN          
SEQRES  13 F  231  GLY ILE ASP ALA ALA GLN MET PRO GLY VAL LEU VAL HIS          
SEQRES  14 F  231  SER HIS GLY PRO PHE ALA TRP GLY LYS ASN ALA GLU ASP          
SEQRES  15 F  231  ALA VAL HIS ASN ALA ILE VAL LEU GLU GLU VAL ALA TYR          
SEQRES  16 F  231  MET GLY ILE PHE CYS ARG GLN LEU ALA PRO GLN LEU PRO          
SEQRES  17 F  231  ASP MET GLN GLN THR LEU LEU ASN LYS HIS TYR LEU ARG          
SEQRES  18 F  231  LYS HIS GLY ALA LYS ALA TYR TYR GLY GLN                      
HET     ZN  A 301       1                                                       
HET     ZN  B 302       1                                                       
HET     ZN  C 303       1                                                       
HET     ZN  D 304       1                                                       
HET     ZN  E 305       1                                                       
HET     ZN  F 306       1                                                       
HETNAM      ZN ZINC ION                                                         
FORMUL   7   ZN    6(ZN 2+)                                                     
FORMUL  13  HOH   *433(H2 O)                                                    
HELIX    1   1 LEU A    2  HIS A   19  1                                  18    
HELIX    2   2 THR A   52  MET A   56  5                                   5    
HELIX    3   3 ASP A   76  PHE A   87  1                                  12    
HELIX    4   4 SER A   98  GLY A  108  1                                  11    
HELIX    5   5 GLY A  115  ASP A  120  1                                   6    
HELIX    6   6 THR A  133  GLY A  139  1                                   7    
HELIX    7   7 GLU A  140  GLN A  156  1                                  17    
HELIX    8   8 ASN A  179  ALA A  204  1                                  26    
HELIX    9   9 GLN A  211  LYS A  222  1                                  12    
HELIX   10  10 LEU B    2  HIS B   19  1                                  18    
HELIX   11  11 THR B   52  MET B   56  5                                   5    
HELIX   12  12 ASP B   76  PHE B   87  1                                  12    
HELIX   13  13 SER B   98  ALA B  107  1                                  10    
HELIX   14  14 GLY B  115  ASP B  120  1                                   6    
HELIX   15  15 THR B  133  GLY B  139  1                                   7    
HELIX   16  16 GLU B  140  GLN B  156  1                                  17    
HELIX   17  17 ASN B  179  ALA B  204  1                                  26    
HELIX   18  18 GLN B  211  LYS B  222  1                                  12    
HELIX   19  19 LEU C    2  HIS C   19  1                                  18    
HELIX   20  20 THR C   52  MET C   56  5                                   5    
HELIX   21  21 ASP C   76  PHE C   87  1                                  12    
HELIX   22  22 SER C   98  ALA C  107  1                                  10    
HELIX   23  23 GLY C  115  ASP C  120  1                                   6    
HELIX   24  24 THR C  133  GLY C  139  1                                   7    
HELIX   25  25 GLU C  140  GLN C  156  1                                  17    
HELIX   26  26 ASN C  179  ALA C  204  1                                  26    
HELIX   27  27 GLN C  211  LYS C  222  1                                  12    
HELIX   28  28 LEU D    2  HIS D   19  1                                  18    
HELIX   29  29 THR D   52  MET D   56  5                                   5    
HELIX   30  30 ASP D   76  PHE D   87  1                                  12    
HELIX   31  31 SER D   98  GLY D  108  1                                  11    
HELIX   32  32 GLY D  115  ASP D  120  1                                   6    
HELIX   33  33 THR D  133  GLY D  139  1                                   7    
HELIX   34  34 GLU D  140  GLN D  156  1                                  17    
HELIX   35  35 ASN D  179  ALA D  204  1                                  26    
HELIX   36  36 GLN D  211  LYS D  222  1                                  12    
HELIX   37  37 LEU E    2  HIS E   19  1                                  18    
HELIX   38  38 THR E   52  MET E   56  5                                   5    
HELIX   39  39 ASP E   76  PHE E   87  1                                  12    
HELIX   40  40 SER E   98  GLY E  108  1                                  11    
HELIX   41  41 GLY E  115  ASP E  120  1                                   6    
HELIX   42  42 THR E  133  GLY E  139  1                                   7    
HELIX   43  43 GLU E  140  GLN E  156  1                                  17    
HELIX   44  44 ASN E  179  ALA E  204  1                                  26    
HELIX   45  45 GLN E  211  LYS E  222  1                                  12    
HELIX   46  46 LEU F    2  HIS F   19  1                                  18    
HELIX   47  47 THR F   52  MET F   56  5                                   5    
HELIX   48  48 ASP F   76  PHE F   87  1                                  12    
HELIX   49  49 SER F   98  ALA F  107  1                                  10    
HELIX   50  50 GLY F  115  ASP F  120  1                                   6    
HELIX   51  51 THR F  133  GLY F  139  1                                   7    
HELIX   52  52 GLU F  140  GLN F  156  1                                  17    
HELIX   53  53 ASN F  179  ALA F  204  1                                  26    
HELIX   54  54 GLN F  211  LYS F  222  1                                  12    
SHEET    1   A 7 VAL A  66  GLU A  68  0                                        
SHEET    2   A 7 VAL A  57  SER A  60 -1  N  VAL A  58   O  GLU A  68           
SHEET    3   A 7 VAL A  38  ILE A  41 -1  O  PHE A  39   N  VAL A  59           
SHEET    4   A 7 ASN A  28  ASP A  33 -1  O  ALA A  31   N  VAL A  40           
SHEET    5   A 7 GLY A  92  HIS A  95 -1  N  ILE A  93   O  SER A  30           
SHEET    6   A 7 GLY A 172  GLY A 177 -1  O  ALA A 175   N  VAL A  94           
SHEET    7   A 7 GLY A 165  VAL A 168 -1  O  VAL A 166   N  PHE A 174           
SHEET    1   B 7 VAL B  66  GLU B  68  0                                        
SHEET    2   B 7 VAL B  57  SER B  60 -1  N  VAL B  58   O  GLU B  68           
SHEET    3   B 7 VAL B  38  ILE B  41 -1  O  PHE B  39   N  VAL B  59           
SHEET    4   B 7 ASN B  28  ASP B  33 -1  O  ALA B  31   N  VAL B  40           
SHEET    5   B 7 GLY B  92  HIS B  95 -1  N  ILE B  93   O  SER B  30           
SHEET    6   B 7 GLY B 172  GLY B 177 -1  O  ALA B 175   N  VAL B  94           
SHEET    7   B 7 GLY B 165  VAL B 168 -1  O  VAL B 166   N  PHE B 174           
SHEET    1   C 7 VAL C  66  GLU C  68  0                                        
SHEET    2   C 7 VAL C  57  SER C  60 -1  N  VAL C  58   O  GLU C  68           
SHEET    3   C 7 VAL C  38  ILE C  41 -1  O  PHE C  39   N  VAL C  59           
SHEET    4   C 7 ASN C  28  ASP C  33 -1  O  ALA C  31   N  VAL C  40           
SHEET    5   C 7 GLY C  92  HIS C  95 -1  N  ILE C  93   O  SER C  30           
SHEET    6   C 7 GLY C 172  GLY C 177 -1  O  ALA C 175   N  VAL C  94           
SHEET    7   C 7 GLY C 165  VAL C 168 -1  O  VAL C 166   N  PHE C 174           
SHEET    1   D 7 VAL D  66  GLU D  68  0                                        
SHEET    2   D 7 VAL D  57  SER D  60 -1  N  VAL D  58   O  GLU D  68           
SHEET    3   D 7 VAL D  38  ILE D  41 -1  O  PHE D  39   N  VAL D  59           
SHEET    4   D 7 ASN D  28  ASP D  33 -1  O  ALA D  31   N  VAL D  40           
SHEET    5   D 7 GLY D  92  HIS D  95 -1  N  ILE D  93   O  SER D  30           
SHEET    6   D 7 GLY D 172  GLY D 177 -1  O  ALA D 175   N  VAL D  94           
SHEET    7   D 7 GLY D 165  VAL D 168 -1  O  VAL D 166   N  PHE D 174           
SHEET    1   E 7 VAL E  66  GLU E  68  0                                        
SHEET    2   E 7 VAL E  57  SER E  60 -1  N  VAL E  58   O  GLU E  68           
SHEET    3   E 7 VAL E  38  ILE E  41 -1  O  PHE E  39   N  VAL E  59           
SHEET    4   E 7 ASN E  28  ASP E  33 -1  O  ALA E  31   N  VAL E  40           
SHEET    5   E 7 GLY E  92  HIS E  95 -1  N  ILE E  93   O  SER E  30           
SHEET    6   E 7 GLY E 172  GLY E 177 -1  O  ALA E 175   N  VAL E  94           
SHEET    7   E 7 GLY E 165  VAL E 168 -1  O  VAL E 166   N  PHE E 174           
SHEET    1   F 7 VAL F  66  GLU F  68  0                                        
SHEET    2   F 7 VAL F  57  SER F  60 -1  N  VAL F  58   O  GLU F  68           
SHEET    3   F 7 VAL F  38  ILE F  41 -1  O  PHE F  39   N  VAL F  59           
SHEET    4   F 7 ASN F  28  ASP F  33 -1  O  ALA F  31   N  VAL F  40           
SHEET    5   F 7 GLY F  92  HIS F  95 -1  N  ILE F  93   O  SER F  30           
SHEET    6   F 7 GLY F 172  GLY F 177 -1  N  ALA F 175   O  VAL F  94           
SHEET    7   F 7 GLY F 165  VAL F 168 -1  O  VAL F 166   N  PHE F 174           
LINK        ZN    ZN A 301                 NE2 HIS A  95     1555   1555  2.13  
LINK        ZN    ZN A 301                 NE2 HIS A  97     1555   1555  2.08  
LINK        ZN    ZN A 301                 NE2 HIS A 171     1555   1555  1.90  
LINK        ZN    ZN A 301                 O   HOH A 308     1555   1555  2.51  
LINK        ZN    ZN B 302                 NE2 HIS B  95     1555   1555  2.13  
LINK        ZN    ZN B 302                 NE2 HIS B  97     1555   1555  1.99  
LINK        ZN    ZN B 302                 NE2 HIS B 171     1555   1555  2.05  
LINK        ZN    ZN C 303                 NE2 HIS C 171     1555   1555  2.09  
LINK        ZN    ZN C 303                 NE2 HIS C  95     1555   1555  2.19  
LINK        ZN    ZN C 303                 NE2 HIS C  97     1555   1555  1.93  
LINK        ZN    ZN D 304                 NE2 HIS D  97     1555   1555  2.06  
LINK        ZN    ZN D 304                 NE2 HIS D 171     1555   1555  2.00  
LINK        ZN    ZN D 304                 NE2 HIS D  95     1555   1555  2.14  
LINK        ZN    ZN E 305                 NE2 HIS E  95     1555   1555  2.11  
LINK        ZN    ZN E 305                 NE2 HIS E  97     1555   1555  2.26  
LINK        ZN    ZN E 305                 NE2 HIS E 171     1555   1555  1.97  
LINK        ZN    ZN F 306                 NE2 HIS F  97     1555   1555  2.23  
LINK        ZN    ZN F 306                 NE2 HIS F 171     1555   1555  2.10  
LINK        ZN    ZN F 306                 NE2 HIS F  95     1555   1555  2.17  
LINK        ZN    ZN D 304                 O   HOH D 402     1555   3545  2.23  
SITE     1 AC1  4 HIS A  95  HIS A  97  HIS A 171  HOH A 308                    
SITE     1 AC2  3 HIS B  95  HIS B  97  HIS B 171                               
SITE     1 AC3  4 HIS C  95  HIS C  97  HIS C 171  HOH C 312                    
SITE     1 AC4  4 HIS D  95  HIS D  97  HIS D 171  HOH D 402                    
SITE     1 AC5  3 HIS E  95  HIS E  97  HIS E 171                               
SITE     1 AC6  3 HIS F  95  HIS F  97  HIS F 171                               
CRYST1  105.900  105.900  274.800  90.00  90.00  90.00 P 4 21 2     48          
ORIGX1      1.000000  0.000000  0.000000        0.00000                         
ORIGX2      0.000000  1.000000  0.000000        0.00000                         
ORIGX3      0.000000  0.000000  1.000000        0.00000                         
SCALE1      0.009443  0.000000  0.000000        0.00000                         
SCALE2      0.000000  0.009443  0.000000        0.00000                         
SCALE3      0.000000  0.000000  0.003639        0.00000                         
ATOM      1  N   MET A   1      23.131  16.951  96.047  1.00 56.89           N  
ATOM      2  CA  MET A   1      21.682  16.641  95.875  1.00 57.29           C  
ATOM      3  C   MET A   1      21.494  15.279  95.234  1.00 57.35           C  
ATOM      4  O   MET A   1      20.367  14.784  95.135  1.00 58.12           O  
ATOM      5  CB  MET A   1      21.017  17.680  94.981  1.00 57.15           C  
ATOM      6  CG  MET A   1      21.623  17.724  93.591  1.00 56.66           C  
ATOM      7  SD  MET A   1      20.571  18.546  92.406  1.00 56.26           S  
ATOM      8  CE  MET A   1      20.854  20.256  92.844  1.00 56.21           C  
ATOM      9  N   LEU A   2      22.594  14.692  94.778  1.00 56.67           N  
ATOM     10  CA  LEU A   2      22.559  13.380  94.142  1.00 57.08           C  
ATOM     11  C   LEU A   2      23.873  12.691  94.462  1.00 56.80           C  
ATOM     12  O   LEU A   2      24.545  12.134  93.591  1.00 56.70           O  
ATOM     13  CB  LEU A   2      22.375  13.535  92.630  1.00 57.61           C  
ATOM     14  CG  LEU A   2      20.982  14.048  92.247  1.00 57.77           C  
ATOM     15  CD1 LEU A   2      20.940  14.497  90.792  1.00 58.12           C  
ATOM     16  CD2 LEU A   2      19.972  12.941  92.510  1.00 57.78           C  
ATOM     17  N   GLU A   3      24.218  12.743  95.742  1.00 56.05           N  
ATOM     18  CA  GLU A   3      25.450  12.174  96.252  1.00 54.84           C  
ATOM     19  C   GLU A   3      25.874  10.851  95.625  1.00 54.10           C  
ATOM     20  O   GLU A   3      27.030  10.706  95.227  1.00 53.78           O  
ATOM     21  CB  GLU A   3      25.360  12.047  97.771  1.00 54.22           C  
ATOM     22  CG  GLU A   3      25.467  13.395  98.490  1.00 54.35           C  
ATOM     23  CD  GLU A   3      24.350  14.371  98.124  1.00 55.22           C  
ATOM     24  OE1 GLU A   3      23.164  13.984  98.225  1.00 54.98           O  
ATOM     25  OE2 GLU A   3      24.657  15.526  97.747  1.00 54.50           O  
ATOM     26  N   ASP A   4      24.963   9.891  95.517  1.00 53.25           N  
ATOM     27  CA  ASP A   4      25.342   8.612  94.929  1.00 52.82           C  
ATOM     28  C   ASP A   4      25.725   8.768  93.459  1.00 52.84           C  
ATOM     29  O   ASP A   4      26.698   8.162  93.001  1.00 53.24           O  
ATOM     30  CB  ASP A   4      24.216   7.586  95.056  1.00 52.78           C  
ATOM     31  CG  ASP A   4      24.649   6.190  94.618  1.00 53.56           C  
ATOM     32  OD1 ASP A   4      24.434   5.827  93.441  1.00 53.58           O  
ATOM     33  OD2 ASP A   4      25.225   5.458  95.451  1.00 52.98           O  
ATOM     34  N   LEU A   5      24.969   9.578  92.720  1.00 51.65           N  
ATOM     35  CA  LEU A   5      25.270   9.785  91.307  1.00 50.12           C  
ATOM     36  C   LEU A   5      26.632  10.453  91.192  1.00 49.39           C  
ATOM     37  O   LEU A   5      27.444  10.074  90.346  1.00 49.12           O  
ATOM     38  CB  LEU A   5      24.220  10.669  90.644  1.00 49.27           C  
ATOM     39  CG  LEU A   5      23.799  10.256  89.232  1.00 48.13           C  
ATOM     40  CD1 LEU A   5      23.147  11.443  88.564  1.00 48.32           C  
ATOM     41  CD2 LEU A   5      24.987   9.797  88.424  1.00 48.03           C  
ATOM     42  N   LYS A   6      26.876  11.444  92.047  1.00 48.46           N  
ATOM     43  CA  LYS A   6      28.149  12.151  92.053  1.00 47.97           C  
ATOM     44  C   LYS A   6      29.295  11.174  92.320  1.00 48.88           C  
ATOM     45  O   LYS A   6      30.380  11.309  91.749  1.00 49.72           O  
ATOM     46  CB  LYS A   6      28.165  13.238  93.127  1.00 46.93           C  
ATOM     47  CG  LYS A   6      27.241  14.423  92.882  1.00 46.19           C  
ATOM     48  CD  LYS A   6      27.599  15.575  93.825  1.00 44.65           C  
ATOM     49  CE  LYS A   6      26.784  16.841  93.555  1.00 44.27           C  
ATOM     50  NZ  LYS A   6      27.429  18.065  94.149  1.00 42.00           N  
ATOM     51  N   ARG A   7      29.052  10.198  93.193  1.00 48.46           N  
ATOM     52  CA  ARG A   7      30.060   9.197  93.522  1.00 48.36           C  
ATOM     53  C   ARG A   7      30.370   8.371  92.281  1.00 47.56           C  
ATOM     54  O   ARG A   7      31.535   8.162  91.937  1.00 47.89           O  
ATOM     55  CB  ARG A   7      29.554   8.270  94.633  1.00 49.45           C  
ATOM     56  CG  ARG A   7      30.441   8.224  95.858  1.00 51.69           C  
ATOM     57  CD  ARG A   7      31.742   7.497  95.589  1.00 53.74           C  
ATOM     58  NE  ARG A   7      32.780   7.892  96.541  1.00 56.07           N  
ATOM     59  CZ  ARG A   7      34.036   7.451  96.509  1.00 57.29           C  
ATOM     60  NH1 ARG A   7      34.422   6.588  95.572  1.00 57.07           N  
ATOM     61  NH2 ARG A   7      34.915   7.886  97.406  1.00 57.52           N  
ATOM     62  N   GLN A   8      29.320   7.900  91.618  1.00 46.16           N  
ATOM     63  CA  GLN A   8      29.474   7.096  90.413  1.00 45.78           C  
ATOM     64  C   GLN A   8      30.250   7.840  89.330  1.00 44.49           C  
ATOM     65  O   GLN A   8      31.187   7.303  88.737  1.00 44.39           O  
ATOM     66  CB  GLN A   8      28.103   6.694  89.866  1.00 46.10           C  
ATOM     67  CG  GLN A   8      27.486   5.488  90.556  1.00 47.01           C  
ATOM     68  CD  GLN A   8      26.100   5.171  90.031  1.00 47.27           C  
ATOM     69  OE1 GLN A   8      25.147   5.908  90.282  1.00 47.73           O  
ATOM     70  NE2 GLN A   8      25.983   4.077  89.289  1.00 47.35           N  
ATOM     71  N   VAL A   9      29.852   9.081  89.083  1.00 42.56           N  
ATOM     72  CA  VAL A   9      30.494   9.894  88.073  1.00 40.87           C  
ATOM     73  C   VAL A   9      31.939  10.200  88.469  1.00 40.86           C  
ATOM     74  O   VAL A   9      32.829  10.259  87.618  1.00 39.80           O  
ATOM     75  CB  VAL A   9      29.691  11.189  87.849  1.00 39.92           C  
ATOM     76  CG1 VAL A   9      30.419  12.099  86.893  1.00 38.64           C  
ATOM     77  CG2 VAL A   9      28.311  10.835  87.280  1.00 37.81           C  
ATOM     78  N   LEU A  10      32.176  10.375  89.764  1.00 40.81           N  
ATOM     79  CA  LEU A  10      33.524  10.651  90.250  1.00 40.76           C  
ATOM     80  C   LEU A  10      34.406   9.436  89.968  1.00 40.82           C  
ATOM     81  O   LEU A  10      35.504   9.561  89.428  1.00 40.79           O  
ATOM     82  CB  LEU A  10      33.486  10.954  91.751  1.00 41.06           C  
ATOM     83  CG  LEU A  10      34.766  11.174  92.576  1.00 42.04           C  
ATOM     84  CD1 LEU A  10      35.433   9.845  92.842  1.00 42.87           C  
ATOM     85  CD2 LEU A  10      35.712  12.128  91.866  1.00 42.55           C  
ATOM     86  N   GLU A  11      33.914   8.255  90.320  1.00 40.28           N  
ATOM     87  CA  GLU A  11      34.673   7.035  90.095  1.00 40.49           C  
ATOM     88  C   GLU A  11      34.906   6.775  88.619  1.00 39.50           C  
ATOM     89  O   GLU A  11      35.985   6.333  88.230  1.00 40.64           O  
ATOM     90  CB  GLU A  11      33.959   5.841  90.730  1.00 41.75           C  
ATOM     91  CG  GLU A  11      33.860   5.953  92.255  1.00 44.12           C  
ATOM     92  CD  GLU A  11      33.237   4.730  92.909  1.00 44.31           C  
ATOM     93  OE1 GLU A  11      32.981   4.790  94.131  1.00 43.27           O  
ATOM     94  OE2 GLU A  11      33.008   3.719  92.205  1.00 45.22           O  
ATOM     95  N   ALA A  12      33.893   7.040  87.800  1.00 37.65           N  
ATOM     96  CA  ALA A  12      34.009   6.837  86.363  1.00 35.14           C  
ATOM     97  C   ALA A  12      35.119   7.741  85.809  1.00 33.68           C  
ATOM     98  O   ALA A  12      35.980   7.295  85.056  1.00 33.21           O  
ATOM     99  CB  ALA A  12      32.677   7.145  85.686  1.00 34.58           C  
ATOM    100  N   ASN A  13      35.098   9.011  86.189  1.00 32.26           N  
ATOM    101  CA  ASN A  13      36.115   9.942  85.725  1.00 32.99           C  
ATOM    102  C   ASN A  13      37.502   9.470  86.154  1.00 32.77           C  
ATOM    103  O   ASN A  13      38.452   9.504  85.374  1.00 32.72           O  
ATOM    104  CB  ASN A  13      35.851  11.349  86.280  1.00 33.44           C  
ATOM    105  CG  ASN A  13      34.842  12.135  85.447  1.00 35.56           C  
ATOM    106  OD1 ASN A  13      35.143  12.576  84.325  1.00 36.05           O  
ATOM    107  ND2 ASN A  13      33.637  12.311  85.989  1.00 34.85           N  
ATOM    108  N   LEU A  14      37.611   9.027  87.400  1.00 32.54           N  
ATOM    109  CA  LEU A  14      38.881   8.554  87.933  1.00 32.47           C  
ATOM    110  C   LEU A  14      39.366   7.305  87.201  1.00 32.47           C  
ATOM    111  O   LEU A  14      40.560   7.015  87.177  1.00 33.02           O  
ATOM    112  CB  LEU A  14      38.736   8.264  89.426  1.00 31.86           C  
ATOM    113  CG  LEU A  14      39.170   9.363  90.400  1.00 32.13           C  
ATOM    114  CD1 LEU A  14      38.756  10.731  89.907  1.00 31.61           C  
ATOM    115  CD2 LEU A  14      38.564   9.064  91.762  1.00 31.96           C  
ATOM    116  N   ALA A  15      38.437   6.575  86.596  1.00 31.04           N  
ATOM    117  CA  ALA A  15      38.782   5.362  85.876  1.00 31.23           C  
ATOM    118  C   ALA A  15      39.488   5.661  84.555  1.00 31.43           C  
ATOM    119  O   ALA A  15      40.277   4.852  84.055  1.00 31.91           O  
ATOM    120  CB  ALA A  15      37.521   4.544  85.617  1.00 30.89           C  
ATOM    121  N   LEU A  16      39.201   6.821  83.984  1.00 31.23           N  
ATOM    122  CA  LEU A  16      39.808   7.201  82.717  1.00 31.30           C  
ATOM    123  C   LEU A  16      41.340   7.105  82.709  1.00 32.19           C  
ATOM    124  O   LEU A  16      41.911   6.445  81.834  1.00 33.03           O  
ATOM    125  CB  LEU A  16      39.339   8.609  82.327  1.00 29.39           C  
ATOM    126  CG  LEU A  16      38.108   8.696  81.400  1.00 28.72           C  
ATOM    127  CD1 LEU A  16      37.175   7.515  81.587  1.00 26.60           C  
ATOM    128  CD2 LEU A  16      37.393  10.008  81.652  1.00 27.00           C  
ATOM    129  N   PRO A  17      42.028   7.749  83.673  1.00 32.30           N  
ATOM    130  CA  PRO A  17      43.493   7.661  83.678  1.00 33.12           C  
ATOM    131  C   PRO A  17      43.997   6.265  84.056  1.00 34.14           C  
ATOM    132  O   PRO A  17      45.047   5.827  83.575  1.00 33.80           O  
ATOM    133  CB  PRO A  17      43.902   8.728  84.695  1.00 31.94           C  
ATOM    134  CG  PRO A  17      42.777   8.696  85.671  1.00 30.92           C  
ATOM    135  CD  PRO A  17      41.554   8.615  84.770  1.00 32.52           C  
ATOM    136  N   LYS A  18      43.245   5.569  84.906  1.00 35.04           N  
ATOM    137  CA  LYS A  18      43.624   4.224  85.330  1.00 36.33           C  
ATOM    138  C   LYS A  18      43.690   3.273  84.145  1.00 35.81           C  
ATOM    139  O   LYS A  18      44.532   2.374  84.113  1.00 36.73           O  
ATOM    140  CB  LYS A  18      42.625   3.646  86.344  1.00 38.73           C  
ATOM    141  CG  LYS A  18      42.699   4.206  87.757  1.00 42.39           C  
ATOM    142  CD  LYS A  18      41.697   3.474  88.678  1.00 44.42           C  
ATOM    143  CE  LYS A  18      41.542   4.168  90.047  1.00 45.23           C  
ATOM    144  NZ  LYS A  18      40.610   3.443  90.970  1.00 45.16           N  
ATOM    145  N   HIS A  19      42.789   3.454  83.185  1.00 33.68           N  
ATOM    146  CA  HIS A  19      42.765   2.593  82.015  1.00 32.24           C  
ATOM    147  C   HIS A  19      43.513   3.196  80.839  1.00 31.27           C  
ATOM    148  O   HIS A  19      43.319   2.789  79.693  1.00 30.99           O  
ATOM    149  CB  HIS A  19      41.324   2.279  81.606  1.00 33.42           C  
ATOM    150  CG  HIS A  19      40.592   1.432  82.595  1.00 34.17           C  
ATOM    151  ND1 HIS A  19      39.950   1.958  83.696  1.00 35.47           N  
ATOM    152  CD2 HIS A  19      40.440   0.089  82.677  1.00 34.24           C  
ATOM    153  CE1 HIS A  19      39.435   0.976  84.415  1.00 35.51           C  
ATOM    154  NE2 HIS A  19      39.719  -0.168  83.819  1.00 35.74           N  
ATOM    155  N   ASN A  20      44.366   4.172  81.131  1.00 30.56           N  
ATOM    156  CA  ASN A  20      45.174   4.827  80.105  1.00 30.30           C  
ATOM    157  C   ASN A  20      44.352   5.311  78.918  1.00 28.76           C  
ATOM    158  O   ASN A  20      44.761   5.166  77.768  1.00 27.81           O  
ATOM    159  CB  ASN A  20      46.252   3.862  79.614  1.00 31.90           C  
ATOM    160  CG  ASN A  20      46.880   3.078  80.745  1.00 34.24           C  
ATOM    161  OD1 ASN A  20      47.581   3.636  81.597  1.00 34.72           O  
ATOM    162  ND2 ASN A  20      46.616   1.772  80.772  1.00 35.54           N  
ATOM    163  N   LEU A  21      43.184   5.878  79.195  1.00 28.16           N  
ATOM    164  CA  LEU A  21      42.338   6.390  78.127  1.00 27.70           C  
ATOM    165  C   LEU A  21      42.596   7.875  77.983  1.00 27.60           C  
ATOM    166  O   LEU A  21      42.116   8.517  77.034  1.00 26.72           O  
ATOM    167  CB  LEU A  21      40.858   6.187  78.452  1.00 25.96           C  
ATOM    168  CG  LEU A  21      40.306   4.767  78.506  1.00 25.56           C  
ATOM    169  CD1 LEU A  21      38.801   4.827  78.783  1.00 23.41           C  
ATOM    170  CD2 LEU A  21      40.602   4.049  77.194  1.00 22.79           C  
ATOM    171  N   VAL A  22      43.370   8.414  78.919  1.00 27.31           N  
ATOM    172  CA  VAL A  22      43.644   9.836  78.906  1.00 29.29           C  
ATOM    173  C   VAL A  22      44.954  10.247  79.574  1.00 29.39           C  
ATOM    174  O   VAL A  22      45.602   9.449  80.240  1.00 30.50           O  
ATOM    175  CB  VAL A  22      42.498  10.579  79.604  1.00 29.71           C  
ATOM    176  CG1 VAL A  22      42.545  10.322  81.108  1.00 30.71           C  
ATOM    177  CG2 VAL A  22      42.607  12.046  79.320  1.00 32.35           C  
ATOM    178  N   THR A  23      45.334  11.504  79.385  1.00 30.49           N  
ATOM    179  CA  THR A  23      46.538  12.058  80.000  1.00 33.23           C  
ATOM    180  C   THR A  23      46.191  13.466  80.483  1.00 32.46           C  
ATOM    181  O   THR A  23      45.180  14.039  80.073  1.00 32.26           O  
ATOM    182  CB  THR A  23      47.717  12.203  79.003  1.00 35.76           C  
ATOM    183  OG1 THR A  23      47.876  10.998  78.243  1.00 38.34           O  
ATOM    184  CG2 THR A  23      49.004  12.493  79.772  1.00 36.22           C  
ATOM    185  N   LEU A  24      47.039  14.033  81.334  1.00 32.05           N  
ATOM    186  CA  LEU A  24      46.783  15.368  81.844  1.00 31.27           C  
ATOM    187  C   LEU A  24      45.335  15.455  82.319  1.00 31.63           C  
ATOM    188  O   LEU A  24      44.893  14.618  83.102  1.00 32.16           O  
ATOM    189  CB  LEU A  24      47.049  16.404  80.750  1.00 30.34           C  
ATOM    190  CG  LEU A  24      48.484  16.450  80.224  1.00 29.73           C  
ATOM    191  CD1 LEU A  24      48.595  17.579  79.209  1.00 29.67           C  
ATOM    192  CD2 LEU A  24      49.469  16.663  81.373  1.00 27.76           C  
ATOM    193  N   THR A  25      44.591  16.445  81.837  1.00 30.80           N  
ATOM    194  CA  THR A  25      43.210  16.605  82.268  1.00 31.36           C  
ATOM    195  C   THR A  25      42.185  16.311  81.187  1.00 31.06           C  
ATOM    196  O   THR A  25      41.020  16.666  81.340  1.00 31.21           O  
ATOM    197  CB  THR A  25      42.942  18.040  82.779  1.00 31.52           C  
ATOM    198  OG1 THR A  25      43.359  18.982  81.781  1.00 31.68           O  
ATOM    199  CG2 THR A  25      43.693  18.301  84.070  1.00 31.54           C  
ATOM    200  N   TRP A  26      42.600  15.672  80.100  1.00 31.09           N  
ATOM    201  CA  TRP A  26      41.658  15.383  79.029  1.00 32.67           C  
ATOM    202  C   TRP A  26      40.613  14.376  79.491  1.00 31.42           C  
ATOM    203  O   TRP A  26      40.775  13.722  80.523  1.00 30.17           O  
ATOM    204  CB  TRP A  26      42.384  14.849  77.783  1.00 36.73           C  
ATOM    205  CG  TRP A  26      43.474  15.751  77.261  1.00 41.50           C  
ATOM    206  CD1 TRP A  26      43.543  17.110  77.384  1.00 44.10           C  
ATOM    207  CD2 TRP A  26      44.635  15.357  76.519  1.00 43.30           C  
ATOM    208  NE1 TRP A  26      44.676  17.586  76.768  1.00 46.03           N  
ATOM    209  CE2 TRP A  26      45.364  16.532  76.228  1.00 44.69           C  
ATOM    210  CE3 TRP A  26      45.131  14.124  76.070  1.00 44.88           C  
ATOM    211  CZ2 TRP A  26      46.564  16.514  75.509  1.00 45.25           C  
ATOM    212  CZ3 TRP A  26      46.328  14.104  75.351  1.00 45.30           C  
ATOM    213  CH2 TRP A  26      47.030  15.295  75.080  1.00 45.85           C  
ATOM    214  N   GLY A  27      39.533  14.265  78.726  1.00 30.88           N  
ATOM    215  CA  GLY A  27      38.476  13.327  79.059  1.00 29.96           C  
ATOM    216  C   GLY A  27      37.463  13.866  80.044  1.00 29.81           C  
ATOM    217  O   GLY A  27      37.733  14.838  80.756  1.00 30.29           O  
ATOM    218  N   ASN A  28      36.289  13.237  80.065  1.00 29.41           N  
ATOM    219  CA  ASN A  28      35.203  13.600  80.974  1.00 29.11           C  
ATOM    220  C   ASN A  28      34.056  12.600  80.896  1.00 29.11           C  
ATOM    221  O   ASN A  28      33.725  12.092  79.816  1.00 29.23           O  
ATOM    222  CB  ASN A  28      34.694  15.032  80.706  1.00 27.47           C  
ATOM    223  CG  ASN A  28      34.438  15.317  79.235  1.00 27.42           C  
ATOM    224  OD1 ASN A  28      33.535  14.754  78.622  1.00 27.99           O  
ATOM    225  ND2 ASN A  28      35.238  16.207  78.665  1.00 26.25           N  
ATOM    226  N   VAL A  29      33.470  12.302  82.056  1.00 28.99           N  
ATOM    227  CA  VAL A  29      32.352  11.365  82.143  1.00 28.91           C  
ATOM    228  C   VAL A  29      31.157  12.022  82.811  1.00 29.21           C  
ATOM    229  O   VAL A  29      31.319  12.854  83.695  1.00 29.11           O  
ATOM    230  CB  VAL A  29      32.707  10.126  82.987  1.00 27.87           C  
ATOM    231  CG1 VAL A  29      31.590   9.093  82.887  1.00 26.36           C  
ATOM    232  CG2 VAL A  29      34.026   9.549  82.537  1.00 25.68           C  
ATOM    233  N   SER A  30      29.956  11.651  82.382  1.00 31.18           N  
ATOM    234  CA  SER A  30      28.738  12.186  82.980  1.00 32.65           C  
ATOM    235  C   SER A  30      27.695  11.076  83.017  1.00 34.71           C  
ATOM    236  O   SER A  30      27.767  10.120  82.239  1.00 34.61           O  
ATOM    237  CB  SER A  30      28.197  13.374  82.179  1.00 31.51           C  
ATOM    238  OG  SER A  30      27.556  12.941  80.998  1.00 31.48           O  
ATOM    239  N   ALA A  31      26.746  11.204  83.940  1.00 36.77           N  
ATOM    240  CA  ALA A  31      25.666  10.238  84.102  1.00 38.82           C  
ATOM    241  C   ALA A  31      24.386  11.043  84.296  1.00 40.49           C  
ATOM    242  O   ALA A  31      24.407  12.117  84.907  1.00 40.39           O  
ATOM    243  CB  ALA A  31      25.927   9.354  85.310  1.00 38.20           C  
ATOM    244  N   VAL A  32      23.273  10.524  83.792  1.00 41.81           N  
ATOM    245  CA  VAL A  32      22.009  11.246  83.887  1.00 44.03           C  
ATOM    246  C   VAL A  32      21.026  10.716  84.930  1.00 45.55           C  
ATOM    247  O   VAL A  32      21.161   9.601  85.432  1.00 44.81           O  
ATOM    248  CB  VAL A  32      21.289  11.243  82.514  1.00 42.94           C  
ATOM    249  CG1 VAL A  32      20.846   9.830  82.181  1.00 42.67           C  
ATOM    250  CG2 VAL A  32      20.101  12.197  82.522  1.00 42.10           C  
ATOM    251  N   ASP A  33      20.045  11.554  85.252  1.00 48.07           N  
ATOM    252  CA  ASP A  33      18.960  11.218  86.171  1.00 49.88           C  
ATOM    253  C   ASP A  33      17.740  11.806  85.465  1.00 49.96           C  
ATOM    254  O   ASP A  33      17.359  12.953  85.708  1.00 49.05           O  
ATOM    255  CB  ASP A  33      19.142  11.889  87.538  1.00 51.52           C  
ATOM    256  CG  ASP A  33      18.091  11.441  88.558  1.00 52.83           C  
ATOM    257  OD1 ASP A  33      17.853  12.181  89.538  1.00 53.71           O  
ATOM    258  OD2 ASP A  33      17.511  10.345  88.391  1.00 53.21           O  
ATOM    259  N   ARG A  34      17.158  11.022  84.564  1.00 50.82           N  
ATOM    260  CA  ARG A  34      15.998  11.466  83.799  1.00 52.05           C  
ATOM    261  C   ARG A  34      14.865  12.035  84.658  1.00 52.97           C  
ATOM    262  O   ARG A  34      14.370  13.128  84.382  1.00 53.39           O  
ATOM    263  CB  ARG A  34      15.460  10.319  82.932  1.00 51.08           C  
ATOM    264  CG  ARG A  34      15.986  10.291  81.494  1.00 50.01           C  
ATOM    265  CD  ARG A  34      17.458   9.968  81.441  1.00 47.87           C  
ATOM    266  NE  ARG A  34      17.876   9.497  80.122  1.00 47.34           N  
ATOM    267  CZ  ARG A  34      17.950  10.248  79.025  1.00 45.95           C  
ATOM    268  NH1 ARG A  34      17.632  11.534  79.057  1.00 45.33           N  
ATOM    269  NH2 ARG A  34      18.372   9.712  77.893  1.00 45.14           N  
ATOM    270  N   GLU A  35      14.455  11.304  85.694  1.00 53.72           N  
ATOM    271  CA  GLU A  35      13.371  11.769  86.553  1.00 53.95           C  
ATOM    272  C   GLU A  35      13.603  13.177  87.088  1.00 53.15           C  
ATOM    273  O   GLU A  35      12.689  14.003  87.092  1.00 54.58           O  
ATOM    274  CB  GLU A  35      13.145  10.797  87.711  1.00 55.28           C  
ATOM    275  CG  GLU A  35      12.561   9.461  87.258  1.00 58.16           C  
ATOM    276  CD  GLU A  35      11.669   8.809  88.314  1.00 60.61           C  
ATOM    277  OE1 GLU A  35      11.189   7.675  88.076  1.00 61.14           O  
ATOM    278  OE2 GLU A  35      11.439   9.429  89.380  1.00 61.26           O  
ATOM    279  N   ARG A  36      14.821  13.458  87.530  1.00 50.74           N  
ATOM    280  CA  ARG A  36      15.141  14.776  88.051  1.00 48.95           C  
ATOM    281  C   ARG A  36      15.448  15.761  86.932  1.00 48.45           C  
ATOM    282  O   ARG A  36      15.653  16.949  87.185  1.00 48.35           O  
ATOM    283  CB  ARG A  36      16.341  14.688  88.992  1.00 48.60           C  
ATOM    284  CG  ARG A  36      15.990  14.344  90.415  1.00 48.30           C  
ATOM    285  CD  ARG A  36      16.312  15.517  91.315  1.00 48.05           C  
ATOM    286  NE  ARG A  36      16.028  16.786  90.651  1.00 47.46           N  
ATOM    287  CZ  ARG A  36      16.247  17.982  91.187  1.00 46.74           C  
ATOM    288  NH1 ARG A  36      15.957  19.073  90.493  1.00 45.68           N  
ATOM    289  NH2 ARG A  36      16.749  18.088  92.413  1.00 45.53           N  
ATOM    290  N   GLY A  37      15.485  15.264  85.697  1.00 47.96           N  
ATOM    291  CA  GLY A  37      15.783  16.123  84.560  1.00 46.66           C  
ATOM    292  C   GLY A  37      17.115  16.828  84.738  1.00 45.38           C  
ATOM    293  O   GLY A  37      17.233  18.036  84.533  1.00 45.29           O  
ATOM    294  N   VAL A  38      18.133  16.066  85.111  1.00 44.23           N  
ATOM    295  CA  VAL A  38      19.444  16.650  85.337  1.00 43.71           C  
ATOM    296  C   VAL A  38      20.544  15.606  85.120  1.00 42.06           C  
ATOM    297  O   VAL A  38      20.279  14.403  85.132  1.00 41.62           O  
ATOM    298  CB  VAL A  38      19.514  17.186  86.793  1.00 44.62           C  
ATOM    299  CG1 VAL A  38      19.890  16.052  87.754  1.00 44.52           C  
ATOM    300  CG2 VAL A  38      20.474  18.339  86.891  1.00 45.01           C  
ATOM    301  N   PHE A  39      21.770  16.062  84.894  1.00 41.14           N  
ATOM    302  CA  PHE A  39      22.889  15.136  84.739  1.00 40.62           C  
ATOM    303  C   PHE A  39      24.117  15.653  85.485  1.00 40.04           C  
ATOM    304  O   PHE A  39      24.299  16.863  85.645  1.00 39.77           O  
ATOM    305  CB  PHE A  39      23.217  14.857  83.251  1.00 39.63           C  
ATOM    306  CG  PHE A  39      23.663  16.062  82.461  1.00 38.53           C  
ATOM    307  CD1 PHE A  39      22.741  16.977  81.971  1.00 39.52           C  
ATOM    308  CD2 PHE A  39      25.009  16.261  82.178  1.00 38.83           C  
ATOM    309  CE1 PHE A  39      23.155  18.078  81.203  1.00 39.97           C  
ATOM    310  CE2 PHE A  39      25.435  17.353  81.417  1.00 39.03           C  
ATOM    311  CZ  PHE A  39      24.505  18.264  80.928  1.00 39.87           C  
ATOM    312  N   VAL A  40      24.940  14.727  85.968  1.00 39.74           N  
ATOM    313  CA  VAL A  40      26.156  15.069  86.710  1.00 39.04           C  
ATOM    314  C   VAL A  40      27.378  14.849  85.811  1.00 38.42           C  
ATOM    315  O   VAL A  40      27.520  13.788  85.191  1.00 38.25           O  
ATOM    316  CB  VAL A  40      26.283  14.185  87.977  1.00 38.53           C  
ATOM    317  CG1 VAL A  40      27.378  14.719  88.886  1.00 37.77           C  
ATOM    318  CG2 VAL A  40      24.956  14.147  88.712  1.00 37.58           C  
ATOM    319  N   ILE A  41      28.262  15.842  85.745  1.00 37.21           N  
ATOM    320  CA  ILE A  41      29.440  15.729  84.890  1.00 37.11           C  
ATOM    321  C   ILE A  41      30.733  16.216  85.549  1.00 37.54           C  
ATOM    322  O   ILE A  41      30.709  17.028  86.473  1.00 37.78           O  
ATOM    323  CB  ILE A  41      29.236  16.527  83.588  1.00 35.86           C  
ATOM    324  CG1 ILE A  41      30.245  16.089  82.530  1.00 35.41           C  
ATOM    325  CG2 ILE A  41      29.428  18.004  83.859  1.00 35.94           C  
ATOM    326  CD1 ILE A  41      29.998  16.700  81.159  1.00 34.50           C  
ATOM    327  N   LYS A  42      31.860  15.713  85.059  1.00 37.05           N  
ATOM    328  CA  LYS A  42      33.167  16.099  85.569  1.00 36.57           C  
ATOM    329  C   LYS A  42      33.321  17.614  85.513  1.00 36.98           C  
ATOM    330  O   LYS A  42      32.774  18.272  84.628  1.00 36.83           O  
ATOM    331  CB  LYS A  42      34.263  15.458  84.715  1.00 35.63           C  
ATOM    332  CG  LYS A  42      35.670  15.914  85.051  1.00 34.75           C  
ATOM    333  CD  LYS A  42      36.620  15.600  83.917  1.00 35.07           C  
ATOM    334  CE  LYS A  42      38.035  16.080  84.218  1.00 35.20           C  
ATOM    335  NZ  LYS A  42      38.899  16.007  83.001  1.00 33.89           N  
ATOM    336  N   PRO A  43      34.061  18.191  86.470  1.00 37.62           N  
ATOM    337  CA  PRO A  43      34.273  19.637  86.490  1.00 38.36           C  
ATOM    338  C   PRO A  43      35.439  19.998  85.584  1.00 40.07           C  
ATOM    339  O   PRO A  43      36.290  19.158  85.278  1.00 39.98           O  
ATOM    340  CB  PRO A  43      34.604  19.909  87.947  1.00 38.20           C  
ATOM    341  CG  PRO A  43      35.406  18.704  88.309  1.00 37.36           C  
ATOM    342  CD  PRO A  43      34.575  17.579  87.709  1.00 37.69           C  
ATOM    343  N   SER A  44      35.477  21.254  85.167  1.00 41.56           N  
ATOM    344  CA  SER A  44      36.542  21.749  84.315  1.00 43.60           C  
ATOM    345  C   SER A  44      37.653  22.348  85.177  1.00 44.97           C  
ATOM    346  O   SER A  44      37.376  23.057  86.143  1.00 46.18           O  
ATOM    347  CB  SER A  44      35.989  22.821  83.379  1.00 43.19           C  
ATOM    348  OG  SER A  44      37.038  23.494  82.720  1.00 44.40           O  
ATOM    349  N   GLY A  45      38.903  22.049  84.842  1.00 45.84           N  
ATOM    350  CA  GLY A  45      40.018  22.605  85.593  1.00 45.56           C  
ATOM    351  C   GLY A  45      40.389  21.950  86.915  1.00 45.69           C  
ATOM    352  O   GLY A  45      40.855  22.631  87.831  1.00 45.63           O  
ATOM    353  N   VAL A  46      40.202  20.638  87.021  1.00 44.80           N  
ATOM    354  CA  VAL A  46      40.538  19.925  88.249  1.00 44.52           C  
ATOM    355  C   VAL A  46      41.299  18.640  87.927  1.00 44.34           C  
ATOM    356  O   VAL A  46      40.818  17.809  87.158  1.00 44.19           O  
ATOM    357  CB  VAL A  46      39.255  19.568  89.051  1.00 44.49           C  
ATOM    358  CG1 VAL A  46      39.619  18.840  90.336  1.00 43.72           C  
ATOM    359  CG2 VAL A  46      38.472  20.834  89.364  1.00 43.44           C  
ATOM    360  N   ASP A  47      42.487  18.479  88.505  1.00 44.14           N  
ATOM    361  CA  ASP A  47      43.281  17.277  88.263  1.00 44.19           C  
ATOM    362  C   ASP A  47      42.571  16.049  88.823  1.00 44.05           C  
ATOM    363  O   ASP A  47      41.878  16.119  89.841  1.00 43.85           O  
ATOM    364  CB  ASP A  47      44.663  17.387  88.913  1.00 44.96           C  
ATOM    365  CG  ASP A  47      45.523  18.468  88.288  1.00 47.11           C  
ATOM    366  OD1 ASP A  47      45.804  18.382  87.072  1.00 47.95           O  
ATOM    367  OD2 ASP A  47      45.924  19.403  89.016  1.00 48.12           O  
ATOM    368  N   TYR A  48      42.750  14.918  88.154  1.00 43.17           N  
ATOM    369  CA  TYR A  48      42.127  13.683  88.592  1.00 42.20           C  
ATOM    370  C   TYR A  48      42.585  13.287  89.990  1.00 42.87           C  
ATOM    371  O   TYR A  48      41.822  12.693  90.751  1.00 42.13           O  
ATOM    372  CB  TYR A  48      42.460  12.563  87.613  1.00 40.24           C  
ATOM    373  CG  TYR A  48      41.722  12.658  86.307  1.00 38.12           C  
ATOM    374  CD1 TYR A  48      40.359  12.373  86.236  1.00 36.94           C  
ATOM    375  CD2 TYR A  48      42.382  13.027  85.141  1.00 36.57           C  
ATOM    376  CE1 TYR A  48      39.673  12.451  85.036  1.00 36.41           C  
ATOM    377  CE2 TYR A  48      41.707  13.111  83.933  1.00 36.69           C  
ATOM    378  CZ  TYR A  48      40.354  12.820  83.886  1.00 36.86           C  
ATOM    379  OH  TYR A  48      39.686  12.891  82.687  1.00 36.50           O  
ATOM    380  N   SER A  49      43.825  13.626  90.326  1.00 43.75           N  
ATOM    381  CA  SER A  49      44.399  13.273  91.628  1.00 45.70           C  
ATOM    382  C   SER A  49      43.901  14.102  92.806  1.00 46.64           C  
ATOM    383  O   SER A  49      44.260  13.829  93.950  1.00 47.34           O  
ATOM    384  CB  SER A  49      45.924  13.387  91.578  1.00 46.02           C  
ATOM    385  OG  SER A  49      46.323  14.749  91.465  1.00 46.47           O  
ATOM    386  N   ILE A  50      43.090  15.116  92.532  1.00 47.66           N  
ATOM    387  CA  ILE A  50      42.569  15.981  93.588  1.00 47.82           C  
ATOM    388  C   ILE A  50      41.047  15.941  93.610  1.00 47.59           C  
ATOM    389  O   ILE A  50      40.410  16.312  94.590  1.00 48.27           O  
ATOM    390  CB  ILE A  50      42.988  17.432  93.348  1.00 48.77           C  
ATOM    391  CG1 ILE A  50      44.455  17.487  92.918  1.00 50.68           C  
ATOM    392  CG2 ILE A  50      42.743  18.254  94.594  1.00 49.25           C  
ATOM    393  CD1 ILE A  50      45.426  16.878  93.915  1.00 51.93           C  
ATOM    394  N   MET A  51      40.479  15.490  92.504  1.00 47.54           N  
ATOM    395  CA  MET A  51      39.040  15.405  92.329  1.00 47.54           C  
ATOM    396  C   MET A  51      38.299  14.652  93.440  1.00 47.15           C  
ATOM    397  O   MET A  51      38.705  13.564  93.849  1.00 46.78           O  
ATOM    398  CB  MET A  51      38.766  14.752  90.977  1.00 47.21           C  
ATOM    399  CG  MET A  51      37.363  14.886  90.468  1.00 46.94           C  
ATOM    400  SD  MET A  51      37.335  14.224  88.802  1.00 47.41           S  
ATOM    401  CE  MET A  51      38.245  15.524  87.940  1.00 46.09           C  
ATOM    402  N   THR A  52      37.208  15.251  93.917  1.00 47.19           N  
ATOM    403  CA  THR A  52      36.360  14.657  94.954  1.00 47.56           C  
ATOM    404  C   THR A  52      34.907  14.697  94.473  1.00 47.59           C  
ATOM    405  O   THR A  52      34.569  15.476  93.589  1.00 46.87           O  
ATOM    406  CB  THR A  52      36.458  15.433  96.291  1.00 47.64           C  
ATOM    407  OG1 THR A  52      35.924  16.757  96.122  1.00 47.51           O  
ATOM    408  CG2 THR A  52      37.911  15.529  96.743  1.00 46.21           C  
ATOM    409  N   ALA A  53      34.050  13.868  95.059  1.00 48.60           N  
ATOM    410  CA  ALA A  53      32.643  13.817  94.664  1.00 49.46           C  
ATOM    411  C   ALA A  53      31.951  15.180  94.701  1.00 50.33           C  
ATOM    412  O   ALA A  53      30.994  15.417  93.965  1.00 50.41           O  
ATOM    413  CB  ALA A  53      31.892  12.830  95.547  1.00 49.20           C  
ATOM    414  N   ASP A  54      32.432  16.074  95.557  1.00 51.34           N  
ATOM    415  CA  ASP A  54      31.843  17.404  95.675  1.00 52.18           C  
ATOM    416  C   ASP A  54      32.130  18.254  94.440  1.00 51.49           C  
ATOM    417  O   ASP A  54      31.365  19.156  94.108  1.00 52.13           O  
ATOM    418  CB  ASP A  54      32.389  18.123  96.917  1.00 54.40           C  
ATOM    419  CG  ASP A  54      32.152  17.344  98.198  1.00 57.07           C  
ATOM    420  OD1 ASP A  54      32.762  16.259  98.367  1.00 58.08           O  
ATOM    421  OD2 ASP A  54      31.353  17.820  99.037  1.00 58.49           O  
ATOM    422  N   ASP A  55      33.239  17.965  93.771  1.00 50.10           N  
ATOM    423  CA  ASP A  55      33.640  18.709  92.586  1.00 48.91           C  
ATOM    424  C   ASP A  55      32.722  18.458  91.390  1.00 48.15           C  
ATOM    425  O   ASP A  55      32.662  19.268  90.466  1.00 47.17           O  
ATOM    426  CB  ASP A  55      35.082  18.347  92.228  1.00 49.37           C  
ATOM    427  CG  ASP A  55      36.046  18.665  93.349  1.00 49.32           C  
ATOM    428  OD1 ASP A  55      37.171  18.119  93.357  1.00 50.15           O  
ATOM    429  OD2 ASP A  55      35.673  19.472  94.222  1.00 49.16           O  
ATOM    430  N   MET A  56      32.004  17.342  91.403  1.00 47.33           N  
ATOM    431  CA  MET A  56      31.110  17.032  90.299  1.00 47.55           C  
ATOM    432  C   MET A  56      30.066  18.130  90.190  1.00 47.77           C  
ATOM    433  O   MET A  56      29.678  18.721  91.198  1.00 49.24           O  
ATOM    434  CB  MET A  56      30.443  15.679  90.525  1.00 47.78           C  
ATOM    435  CG  MET A  56      31.440  14.600  90.878  1.00 48.43           C  
ATOM    436  SD  MET A  56      32.930  14.712  89.855  1.00 48.18           S  
ATOM    437  CE  MET A  56      32.617  13.405  88.738  1.00 48.57           C  
ATOM    438  N   VAL A  57      29.621  18.412  88.970  1.00 46.67           N  
ATOM    439  CA  VAL A  57      28.635  19.460  88.740  1.00 45.43           C  
ATOM    440  C   VAL A  57      27.306  18.909  88.259  1.00 45.71           C  
ATOM    441  O   VAL A  57      27.262  17.993  87.436  1.00 45.87           O  
ATOM    442  CB  VAL A  57      29.130  20.463  87.690  1.00 45.05           C  
ATOM    443  CG1 VAL A  57      28.049  21.483  87.401  1.00 44.55           C  
ATOM    444  CG2 VAL A  57      30.386  21.153  88.178  1.00 44.80           C  
ATOM    445  N   VAL A  58      26.222  19.477  88.778  1.00 45.61           N  
ATOM    446  CA  VAL A  58      24.875  19.069  88.395  1.00 45.66           C  
ATOM    447  C   VAL A  58      24.349  20.082  87.371  1.00 45.25           C  
ATOM    448  O   VAL A  58      24.362  21.290  87.616  1.00 44.74           O  
ATOM    449  CB  VAL A  58      23.960  19.029  89.627  1.00 46.17           C  
ATOM    450  CG1 VAL A  58      22.631  18.391  89.273  1.00 46.98           C  
ATOM    451  CG2 VAL A  58      24.651  18.252  90.745  1.00 46.07           C  
ATOM    452  N   VAL A  59      23.904  19.591  86.216  1.00 45.20           N  
ATOM    453  CA  VAL A  59      23.417  20.476  85.159  1.00 45.07           C  
ATOM    454  C   VAL A  59      22.029  20.120  84.653  1.00 45.01           C  
ATOM    455  O   VAL A  59      21.687  18.947  84.528  1.00 44.99           O  
ATOM    456  CB  VAL A  59      24.381  20.471  83.952  1.00 44.75           C  
ATOM    457  CG1 VAL A  59      23.851  21.380  82.857  1.00 45.10           C  
ATOM    458  CG2 VAL A  59      25.754  20.931  84.391  1.00 44.91           C  
ATOM    459  N   SER A  60      21.237  21.145  84.352  1.00 45.41           N  
ATOM    460  CA  SER A  60      19.881  20.946  83.843  1.00 46.15           C  
ATOM    461  C   SER A  60      19.869  20.456  82.391  1.00 46.13           C  
ATOM    462  O   SER A  60      20.472  21.071  81.509  1.00 46.28           O  
ATOM    463  CB  SER A  60      19.089  22.250  83.933  1.00 46.20           C  
ATOM    464  OG  SER A  60      17.846  22.129  83.259  1.00 46.85           O  
ATOM    465  N   ILE A  61      19.172  19.353  82.147  1.00 46.35           N  
ATOM    466  CA  ILE A  61      19.079  18.795  80.805  1.00 47.67           C  
ATOM    467  C   ILE A  61      18.378  19.770  79.868  1.00 50.01           C  
ATOM    468  O   ILE A  61      18.792  19.966  78.723  1.00 50.11           O  
ATOM    469  CB  ILE A  61      18.271  17.499  80.799  1.00 46.04           C  
ATOM    470  CG1 ILE A  61      18.905  16.486  81.743  1.00 45.64           C  
ATOM    471  CG2 ILE A  61      18.203  16.940  79.399  1.00 45.28           C  
ATOM    472  CD1 ILE A  61      18.116  15.212  81.865  1.00 45.98           C  
ATOM    473  N   GLU A  62      17.315  20.385  80.372  1.00 52.62           N  
ATOM    474  CA  GLU A  62      16.524  21.321  79.590  1.00 54.20           C  
ATOM    475  C   GLU A  62      17.183  22.675  79.315  1.00 55.27           C  
ATOM    476  O   GLU A  62      17.138  23.162  78.185  1.00 55.50           O  
ATOM    477  CB  GLU A  62      15.169  21.541  80.264  1.00 54.93           C  
ATOM    478  CG  GLU A  62      14.157  22.242  79.364  1.00 57.27           C  
ATOM    479  CD  GLU A  62      12.819  22.471  80.043  1.00 58.23           C  
ATOM    480  OE1 GLU A  62      12.184  21.479  80.466  1.00 59.14           O  
ATOM    481  OE2 GLU A  62      12.401  23.646  80.153  1.00 59.17           O  
ATOM    482  N   THR A  63      17.793  23.282  80.331  1.00 56.07           N  
ATOM    483  CA  THR A  63      18.419  24.593  80.157  1.00 56.88           C  
ATOM    484  C   THR A  63      19.940  24.601  80.069  1.00 57.53           C  
ATOM    485  O   THR A  63      20.537  25.610  79.689  1.00 57.84           O  
ATOM    486  CB  THR A  63      18.025  25.551  81.297  1.00 57.41           C  
ATOM    487  OG1 THR A  63      18.458  25.009  82.552  1.00 57.79           O  
ATOM    488  CG2 THR A  63      16.519  25.755  81.321  1.00 57.79           C  
ATOM    489  N   GLY A  64      20.573  23.491  80.423  1.00 58.18           N  
ATOM    490  CA  GLY A  64      22.021  23.449  80.372  1.00 58.96           C  
ATOM    491  C   GLY A  64      22.617  24.358  81.430  1.00 59.29           C  
ATOM    492  O   GLY A  64      23.804  24.694  81.388  1.00 59.49           O  
ATOM    493  N   GLU A  65      21.787  24.762  82.385  1.00 59.42           N  
ATOM    494  CA  GLU A  65      22.245  25.628  83.460  1.00 59.68           C  
ATOM    495  C   GLU A  65      22.702  24.791  84.647  1.00 58.44           C  
ATOM    496  O   GLU A  65      22.170  23.706  84.903  1.00 57.81           O  
ATOM    497  CB  GLU A  65      21.130  26.586  83.879  1.00 61.80           C  
ATOM    498  CG  GLU A  65      21.601  28.043  83.959  1.00 64.93           C  
ATOM    499  CD  GLU A  65      22.400  28.481  82.721  1.00 66.15           C  
ATOM    500  OE1 GLU A  65      23.532  27.976  82.530  1.00 65.99           O  
ATOM    501  OE2 GLU A  65      21.894  29.326  81.942  1.00 66.62           O  
ATOM    502  N   VAL A  66      23.706  25.288  85.359  1.00 57.14           N  
ATOM    503  CA  VAL A  66      24.228  24.572  86.512  1.00 56.87           C  
ATOM    504  C   VAL A  66      23.269  24.664  87.697  1.00 56.19           C  
ATOM    505  O   VAL A  66      22.990  25.745  88.206  1.00 55.58           O  
ATOM    506  CB  VAL A  66      25.633  25.101  86.896  1.00 56.95           C  
ATOM    507  CG1 VAL A  66      25.654  26.616  86.837  1.00 57.77           C  
ATOM    508  CG2 VAL A  66      26.018  24.609  88.277  1.00 56.92           C  
ATOM    509  N   VAL A  67      22.764  23.508  88.118  1.00 56.01           N  
ATOM    510  CA  VAL A  67      21.822  23.404  89.224  1.00 56.37           C  
ATOM    511  C   VAL A  67      22.493  23.341  90.599  1.00 57.34           C  
ATOM    512  O   VAL A  67      21.930  23.798  91.595  1.00 57.44           O  
ATOM    513  CB  VAL A  67      20.933  22.160  89.045  1.00 56.08           C  
ATOM    514  CG1 VAL A  67      20.038  21.966  90.254  1.00 56.10           C  
ATOM    515  CG2 VAL A  67      20.093  22.316  87.792  1.00 56.07           C  
ATOM    516  N   GLU A  68      23.691  22.767  90.655  1.00 58.06           N  
ATOM    517  CA  GLU A  68      24.426  22.654  91.911  1.00 58.03           C  
ATOM    518  C   GLU A  68      25.891  22.354  91.615  1.00 57.67           C  
ATOM    519  O   GLU A  68      26.204  21.594  90.696  1.00 57.97           O  
ATOM    520  CB  GLU A  68      23.829  21.537  92.774  1.00 58.28           C  
ATOM    521  CG  GLU A  68      24.424  21.408  94.178  1.00 59.43           C  
ATOM    522  CD  GLU A  68      23.840  20.227  94.957  1.00 60.63           C  
ATOM    523  OE1 GLU A  68      22.611  20.195  95.175  1.00 61.24           O  
ATOM    524  OE2 GLU A  68      24.606  19.323  95.355  1.00 60.91           O  
ATOM    525  N   GLY A  69      26.783  22.957  92.392  1.00 56.77           N  
ATOM    526  CA  GLY A  69      28.202  22.738  92.194  1.00 55.54           C  
ATOM    527  C   GLY A  69      28.986  24.026  92.309  1.00 54.95           C  
ATOM    528  O   GLY A  69      28.581  25.053  91.772  1.00 54.58           O  
ATOM    529  N   ALA A  70      30.112  23.975  93.010  1.00 54.85           N  
ATOM    530  CA  ALA A  70      30.948  25.154  93.195  1.00 54.60           C  
ATOM    531  C   ALA A  70      31.880  25.367  92.008  1.00 54.58           C  
ATOM    532  O   ALA A  70      32.339  26.486  91.767  1.00 55.35           O  
ATOM    533  CB  ALA A  70      31.770  25.011  94.478  1.00 54.30           C  
ATOM    534  N   LYS A  71      32.151  24.297  91.263  1.00 53.68           N  
ATOM    535  CA  LYS A  71      33.065  24.365  90.124  1.00 52.39           C  
ATOM    536  C   LYS A  71      32.375  24.499  88.768  1.00 51.16           C  
ATOM    537  O   LYS A  71      31.179  24.238  88.633  1.00 51.00           O  
ATOM    538  CB  LYS A  71      33.959  23.121  90.108  1.00 52.94           C  
ATOM    539  CG  LYS A  71      34.633  22.800  91.440  1.00 54.03           C  
ATOM    540  CD  LYS A  71      35.787  23.751  91.756  1.00 55.04           C  
ATOM    541  CE  LYS A  71      36.258  23.599  93.206  1.00 55.22           C  
ATOM    542  NZ  LYS A  71      36.620  22.194  93.554  1.00 54.36           N  
ATOM    543  N   LYS A  72      33.145  24.912  87.764  1.00 49.57           N  
ATOM    544  CA  LYS A  72      32.621  25.061  86.412  1.00 48.31           C  
ATOM    545  C   LYS A  72      32.555  23.675  85.770  1.00 46.39           C  
ATOM    546  O   LYS A  72      33.490  22.884  85.892  1.00 46.57           O  
ATOM    547  CB  LYS A  72      33.533  25.959  85.571  1.00 49.37           C  
ATOM    548  CG  LYS A  72      32.929  26.309  84.208  1.00 52.24           C  
ATOM    549  CD  LYS A  72      33.971  26.722  83.152  1.00 54.25           C  
ATOM    550  CE  LYS A  72      34.621  28.069  83.445  1.00 55.33           C  
ATOM    551  NZ  LYS A  72      35.462  28.045  84.676  1.00 56.57           N  
ATOM    552  N   PRO A  73      31.448  23.359  85.080  1.00 44.26           N  
ATOM    553  CA  PRO A  73      31.316  22.049  84.438  1.00 42.18           C  
ATOM    554  C   PRO A  73      32.275  21.909  83.254  1.00 40.08           C  
ATOM    555  O   PRO A  73      32.792  22.909  82.747  1.00 39.06           O  
ATOM    556  CB  PRO A  73      29.857  22.035  84.010  1.00 42.67           C  
ATOM    557  CG  PRO A  73      29.629  23.471  83.637  1.00 43.27           C  
ATOM    558  CD  PRO A  73      30.275  24.204  84.789  1.00 43.89           C  
ATOM    559  N   SER A  74      32.519  20.670  82.828  1.00 37.96           N  
ATOM    560  CA  SER A  74      33.409  20.409  81.699  1.00 36.15           C  
ATOM    561  C   SER A  74      32.967  21.215  80.484  1.00 35.34           C  
ATOM    562  O   SER A  74      31.772  21.367  80.236  1.00 34.07           O  
ATOM    563  CB  SER A  74      33.401  18.927  81.339  1.00 35.83           C  
ATOM    564  OG  SER A  74      33.892  18.741  80.020  1.00 36.16           O  
ATOM    565  N   SER A  75      33.932  21.719  79.720  1.00 35.03           N  
ATOM    566  CA  SER A  75      33.620  22.517  78.537  1.00 34.48           C  
ATOM    567  C   SER A  75      32.864  21.698  77.497  1.00 34.03           C  
ATOM    568  O   SER A  75      32.337  22.249  76.537  1.00 34.17           O  
ATOM    569  CB  SER A  75      34.896  23.076  77.918  1.00 33.48           C  
ATOM    570  OG  SER A  75      35.652  22.036  77.327  1.00 35.88           O  
ATOM    571  N   ASP A  76      32.811  20.383  77.697  1.00 33.48           N  
ATOM    572  CA  ASP A  76      32.100  19.480  76.786  1.00 32.91           C  
ATOM    573  C   ASP A  76      30.641  19.254  77.216  1.00 33.10           C  
ATOM    574  O   ASP A  76      29.906  18.497  76.575  1.00 33.15           O  
ATOM    575  CB  ASP A  76      32.807  18.122  76.731  1.00 32.81           C  
ATOM    576  CG  ASP A  76      34.056  18.138  75.870  1.00 33.25           C  
ATOM    577  OD1 ASP A  76      34.986  17.360  76.173  1.00 33.80           O  
ATOM    578  OD2 ASP A  76      34.109  18.908  74.887  1.00 33.64           O  
ATOM    579  N   THR A  77      30.224  19.909  78.297  1.00 32.50           N  
ATOM    580  CA  THR A  77      28.866  19.752  78.812  1.00 32.15           C  
ATOM    581  C   THR A  77      27.769  19.845  77.760  1.00 30.56           C  
ATOM    582  O   THR A  77      26.847  19.030  77.742  1.00 30.11           O  
ATOM    583  CB  THR A  77      28.559  20.788  79.916  1.00 33.10           C  
ATOM    584  OG1 THR A  77      29.468  20.603  81.011  1.00 34.59           O  
ATOM    585  CG2 THR A  77      27.126  20.621  80.416  1.00 33.13           C  
ATOM    586  N   PRO A  78      27.849  20.840  76.866  1.00 29.89           N  
ATOM    587  CA  PRO A  78      26.814  20.977  75.833  1.00 28.97           C  
ATOM    588  C   PRO A  78      26.660  19.731  74.965  1.00 28.86           C  
ATOM    589  O   PRO A  78      25.549  19.343  74.615  1.00 28.40           O  
ATOM    590  CB  PRO A  78      27.286  22.187  75.027  1.00 29.44           C  
ATOM    591  CG  PRO A  78      28.038  23.000  76.053  1.00 29.09           C  
ATOM    592  CD  PRO A  78      28.827  21.938  76.783  1.00 28.75           C  
ATOM    593  N   THR A  79      27.779  19.104  74.615  1.00 28.35           N  
ATOM    594  CA  THR A  79      27.731  17.914  73.779  1.00 27.47           C  
ATOM    595  C   THR A  79      27.012  16.805  74.523  1.00 27.78           C  
ATOM    596  O   THR A  79      26.192  16.092  73.946  1.00 26.79           O  
ATOM    597  CB  THR A  79      29.133  17.432  73.410  1.00 27.15           C  
ATOM    598  OG1 THR A  79      29.881  18.517  72.846  1.00 27.60           O  
ATOM    599  CG2 THR A  79      29.045  16.313  72.395  1.00 26.51           C  
ATOM    600  N   HIS A  80      27.328  16.666  75.808  1.00 28.35           N  
ATOM    601  CA  HIS A  80      26.704  15.654  76.661  1.00 29.56           C  
ATOM    602  C   HIS A  80      25.203  15.900  76.729  1.00 29.49           C  
ATOM    603  O   HIS A  80      24.388  15.005  76.486  1.00 31.11           O  
ATOM    604  CB  HIS A  80      27.286  15.721  78.082  1.00 30.09           C  
ATOM    605  CG  HIS A  80      28.638  15.093  78.215  1.00 29.93           C  
ATOM    606  ND1 HIS A  80      28.833  13.873  78.826  1.00 29.67           N  
ATOM    607  CD2 HIS A  80      29.858  15.503  77.793  1.00 29.52           C  
ATOM    608  CE1 HIS A  80      30.116  13.559  78.776  1.00 29.39           C  
ATOM    609  NE2 HIS A  80      30.759  14.531  78.154  1.00 28.78           N  
ATOM    610  N   ARG A  81      24.841  17.127  77.067  1.00 30.01           N  
ATOM    611  CA  ARG A  81      23.439  17.495  77.177  1.00 30.29           C  
ATOM    612  C   ARG A  81      22.669  17.164  75.905  1.00 29.58           C  
ATOM    613  O   ARG A  81      21.633  16.493  75.957  1.00 29.55           O  
ATOM    614  CB  ARG A  81      23.318  18.981  77.492  1.00 30.94           C  
ATOM    615  CG  ARG A  81      21.894  19.446  77.665  1.00 31.78           C  
ATOM    616  CD  ARG A  81      21.892  20.833  78.258  1.00 33.97           C  
ATOM    617  NE  ARG A  81      20.862  21.679  77.673  1.00 35.65           N  
ATOM    618  CZ  ARG A  81      21.116  22.841  77.083  1.00 36.64           C  
ATOM    619  NH1 ARG A  81      22.362  23.286  77.000  1.00 37.34           N  
ATOM    620  NH2 ARG A  81      20.126  23.564  76.588  1.00 38.71           N  
ATOM    621  N   LEU A  82      23.180  17.623  74.768  1.00 28.51           N  
ATOM    622  CA  LEU A  82      22.534  17.372  73.486  1.00 28.46           C  
ATOM    623  C   LEU A  82      22.297  15.884  73.306  1.00 28.98           C  
ATOM    624  O   LEU A  82      21.200  15.456  72.931  1.00 28.54           O  
ATOM    625  CB  LEU A  82      23.412  17.914  72.348  1.00 29.64           C  
ATOM    626  CG  LEU A  82      23.043  17.724  70.871  1.00 28.98           C  
ATOM    627  CD1 LEU A  82      23.297  16.288  70.452  1.00 27.74           C  
ATOM    628  CD2 LEU A  82      21.598  18.109  70.652  1.00 28.34           C  
ATOM    629  N   LEU A  83      23.327  15.093  73.588  1.00 29.60           N  
ATOM    630  CA  LEU A  83      23.231  13.641  73.447  1.00 30.93           C  
ATOM    631  C   LEU A  83      22.166  13.023  74.359  1.00 31.33           C  
ATOM    632  O   LEU A  83      21.438  12.120  73.943  1.00 31.58           O  
ATOM    633  CB  LEU A  83      24.598  12.990  73.708  1.00 30.30           C  
ATOM    634  CG  LEU A  83      25.661  13.304  72.648  1.00 29.65           C  
ATOM    635  CD1 LEU A  83      26.940  12.538  72.959  1.00 29.33           C  
ATOM    636  CD2 LEU A  83      25.134  12.923  71.263  1.00 27.72           C  
ATOM    637  N   TYR A  84      22.073  13.488  75.601  1.00 31.67           N  
ATOM    638  CA  TYR A  84      21.048  12.949  76.493  1.00 32.56           C  
ATOM    639  C   TYR A  84      19.668  13.256  75.917  1.00 33.69           C  
ATOM    640  O   TYR A  84      18.775  12.411  75.949  1.00 33.63           O  
ATOM    641  CB  TYR A  84      21.166  13.549  77.895  1.00 30.40           C  
ATOM    642  CG  TYR A  84      22.319  12.995  78.701  1.00 29.74           C  
ATOM    643  CD1 TYR A  84      22.477  11.619  78.869  1.00 29.34           C  
ATOM    644  CD2 TYR A  84      23.241  13.844  79.318  1.00 28.68           C  
ATOM    645  CE1 TYR A  84      23.523  11.101  79.631  1.00 28.27           C  
ATOM    646  CE2 TYR A  84      24.288  13.334  80.084  1.00 27.54           C  
ATOM    647  CZ  TYR A  84      24.422  11.962  80.233  1.00 27.93           C  
ATOM    648  OH  TYR A  84      25.469  11.441  80.965  1.00 28.46           O  
ATOM    649  N   GLN A  85      19.500  14.461  75.378  1.00 35.27           N  
ATOM    650  CA  GLN A  85      18.219  14.843  74.798  1.00 37.24           C  
ATOM    651  C   GLN A  85      17.894  14.026  73.556  1.00 37.76           C  
ATOM    652  O   GLN A  85      16.774  13.535  73.403  1.00 38.23           O  
ATOM    653  CB  GLN A  85      18.205  16.327  74.430  1.00 37.53           C  
ATOM    654  CG  GLN A  85      18.370  17.261  75.600  1.00 40.29           C  
ATOM    655  CD  GLN A  85      17.946  18.679  75.262  1.00 42.37           C  
ATOM    656  OE1 GLN A  85      18.258  19.193  74.182  1.00 43.98           O  
ATOM    657  NE2 GLN A  85      17.236  19.323  76.185  1.00 42.79           N  
ATOM    658  N   ALA A  86      18.878  13.870  72.678  1.00 37.86           N  
ATOM    659  CA  ALA A  86      18.677  13.136  71.435  1.00 37.95           C  
ATOM    660  C   ALA A  86      18.522  11.623  71.579  1.00 38.31           C  
ATOM    661  O   ALA A  86      17.749  11.005  70.850  1.00 38.00           O  
ATOM    662  CB  ALA A  86      19.813  13.451  70.471  1.00 38.42           C  
ATOM    663  N   PHE A  87      19.268  11.021  72.500  1.00 39.76           N  
ATOM    664  CA  PHE A  87      19.198   9.575  72.707  1.00 41.25           C  
ATOM    665  C   PHE A  87      18.623   9.264  74.090  1.00 42.59           C  
ATOM    666  O   PHE A  87      19.338   9.269  75.096  1.00 43.22           O  
ATOM    667  CB  PHE A  87      20.591   8.941  72.569  1.00 40.79           C  
ATOM    668  CG  PHE A  87      21.302   9.279  71.278  1.00 40.23           C  
ATOM    669  CD1 PHE A  87      20.605   9.369  70.077  1.00 39.32           C  
ATOM    670  CD2 PHE A  87      22.681   9.487  71.265  1.00 40.41           C  
ATOM    671  CE1 PHE A  87      21.267   9.660  68.890  1.00 39.03           C  
ATOM    672  CE2 PHE A  87      23.350   9.778  70.077  1.00 39.42           C  
ATOM    673  CZ  PHE A  87      22.640   9.865  68.891  1.00 38.87           C  
ATOM    674  N   PRO A  88      17.317   8.983  74.154  1.00 43.39           N  
ATOM    675  CA  PRO A  88      16.610   8.672  75.400  1.00 43.41           C  
ATOM    676  C   PRO A  88      17.166   7.488  76.181  1.00 43.36           C  
ATOM    677  O   PRO A  88      17.186   7.506  77.409  1.00 43.48           O  
ATOM    678  CB  PRO A  88      15.178   8.418  74.926  1.00 43.57           C  
ATOM    679  CG  PRO A  88      15.064   9.310  73.729  1.00 44.25           C  
ATOM    680  CD  PRO A  88      16.375   9.038  73.023  1.00 43.99           C  
ATOM    681  N   SER A  89      17.619   6.466  75.466  1.00 43.42           N  
ATOM    682  CA  SER A  89      18.134   5.257  76.096  1.00 43.89           C  
ATOM    683  C   SER A  89      19.417   5.383  76.908  1.00 43.66           C  
ATOM    684  O   SER A  89      19.600   4.652  77.879  1.00 45.11           O  
ATOM    685  CB  SER A  89      18.333   4.173  75.039  1.00 44.78           C  
ATOM    686  OG  SER A  89      19.205   4.631  74.022  1.00 46.50           O  
ATOM    687  N   ILE A  90      20.302   6.301  76.530  1.00 42.90           N  
ATOM    688  CA  ILE A  90      21.574   6.439  77.232  1.00 41.41           C  
ATOM    689  C   ILE A  90      21.469   7.006  78.644  1.00 41.39           C  
ATOM    690  O   ILE A  90      20.646   7.883  78.920  1.00 42.27           O  
ATOM    691  CB  ILE A  90      22.583   7.291  76.411  1.00 40.88           C  
ATOM    692  CG1 ILE A  90      22.401   8.771  76.697  1.00 40.39           C  
ATOM    693  CG2 ILE A  90      22.369   7.062  74.913  1.00 39.70           C  
ATOM    694  CD1 ILE A  90      23.430   9.625  75.994  1.00 40.79           C  
ATOM    695  N   GLY A  91      22.317   6.492  79.534  1.00 40.69           N  
ATOM    696  CA  GLY A  91      22.329   6.936  80.916  1.00 38.79           C  
ATOM    697  C   GLY A  91      23.688   7.454  81.353  1.00 37.99           C  
ATOM    698  O   GLY A  91      23.827   8.032  82.441  1.00 38.40           O  
ATOM    699  N   GLY A  92      24.694   7.242  80.508  1.00 36.18           N  
ATOM    700  CA  GLY A  92      26.038   7.704  80.816  1.00 33.65           C  
ATOM    701  C   GLY A  92      26.816   8.038  79.555  1.00 32.58           C  
ATOM    702  O   GLY A  92      26.641   7.392  78.519  1.00 31.96           O  
ATOM    703  N   ILE A  93      27.680   9.044  79.634  1.00 31.22           N  
ATOM    704  CA  ILE A  93      28.475   9.440  78.478  1.00 29.92           C  
ATOM    705  C   ILE A  93      29.948   9.621  78.829  1.00 29.62           C  
ATOM    706  O   ILE A  93      30.291  10.212  79.858  1.00 29.14           O  
ATOM    707  CB  ILE A  93      27.970  10.763  77.870  1.00 29.28           C  
ATOM    708  CG1 ILE A  93      26.494  10.633  77.477  1.00 27.41           C  
ATOM    709  CG2 ILE A  93      28.834  11.129  76.662  1.00 27.59           C  
ATOM    710  CD1 ILE A  93      25.862  11.941  77.080  1.00 25.17           C  
ATOM    711  N   VAL A  94      30.816   9.122  77.956  1.00 28.96           N  
ATOM    712  CA  VAL A  94      32.253   9.228  78.166  1.00 28.67           C  
ATOM    713  C   VAL A  94      32.937   9.855  76.958  1.00 28.53           C  
ATOM    714  O   VAL A  94      32.703   9.432  75.826  1.00 28.52           O  
ATOM    715  CB  VAL A  94      32.906   7.837  78.366  1.00 27.75           C  
ATOM    716  CG1 VAL A  94      34.417   7.992  78.475  1.00 27.59           C  
ATOM    717  CG2 VAL A  94      32.338   7.142  79.594  1.00 27.56           C  
ATOM    718  N   HIS A  95      33.775  10.860  77.202  1.00 28.14           N  
ATOM    719  CA  HIS A  95      34.544  11.488  76.135  1.00 26.97           C  
ATOM    720  C   HIS A  95      36.014  11.443  76.520  1.00 26.80           C  
ATOM    721  O   HIS A  95      36.388  11.866  77.619  1.00 25.04           O  
ATOM    722  CB  HIS A  95      34.151  12.949  75.907  1.00 27.65           C  
ATOM    723  CG  HIS A  95      35.001  13.640  74.880  1.00 28.68           C  
ATOM    724  ND1 HIS A  95      35.126  13.178  73.585  1.00 28.80           N  
ATOM    725  CD2 HIS A  95      35.790  14.737  74.964  1.00 28.19           C  
ATOM    726  CE1 HIS A  95      35.956  13.960  72.918  1.00 28.37           C  
ATOM    727  NE2 HIS A  95      36.374  14.914  73.731  1.00 28.57           N  
ATOM    728  N   THR A  96      36.842  10.921  75.617  1.00 25.52           N  
ATOM    729  CA  THR A  96      38.275  10.839  75.859  1.00 25.11           C  
ATOM    730  C   THR A  96      38.964  11.061  74.534  1.00 24.76           C  
ATOM    731  O   THR A  96      38.312  11.138  73.499  1.00 25.67           O  
ATOM    732  CB  THR A  96      38.708   9.441  76.348  1.00 25.75           C  
ATOM    733  OG1 THR A  96      38.504   8.485  75.293  1.00 28.43           O  
ATOM    734  CG2 THR A  96      37.903   9.009  77.568  1.00 25.04           C  
ATOM    735  N   HIS A  97      40.284  11.180  74.576  1.00 24.45           N  
ATOM    736  CA  HIS A  97      41.084  11.321  73.370  1.00 23.52           C  
ATOM    737  C   HIS A  97      42.033  10.117  73.398  1.00 23.18           C  
ATOM    738  O   HIS A  97      43.221  10.239  73.105  1.00 23.85           O  
ATOM    739  CB  HIS A  97      41.877  12.634  73.380  1.00 24.56           C  
ATOM    740  CG  HIS A  97      41.042  13.854  73.128  1.00 25.97           C  
ATOM    741  ND1 HIS A  97      41.558  15.007  72.572  1.00 27.03           N  
ATOM    742  CD2 HIS A  97      39.730  14.102  73.357  1.00 26.54           C  
ATOM    743  CE1 HIS A  97      40.598  15.910  72.466  1.00 27.18           C  
ATOM    744  NE2 HIS A  97      39.479  15.386  72.935  1.00 27.29           N  
ATOM    745  N   SER A  98      41.501   8.957  73.783  1.00 22.13           N  
ATOM    746  CA  SER A  98      42.302   7.746  73.862  1.00 21.40           C  
ATOM    747  C   SER A  98      43.008   7.556  72.521  1.00 21.93           C  
ATOM    748  O   SER A  98      42.371   7.503  71.456  1.00 21.10           O  
ATOM    749  CB  SER A  98      41.427   6.531  74.231  1.00 21.11           C  
ATOM    750  OG  SER A  98      40.406   6.266  73.279  1.00 21.35           O  
ATOM    751  N   ARG A  99      44.336   7.486  72.603  1.00 21.88           N  
ATOM    752  CA  ARG A  99      45.221   7.358  71.454  1.00 21.35           C  
ATOM    753  C   ARG A  99      44.709   6.680  70.190  1.00 20.91           C  
ATOM    754  O   ARG A  99      44.622   7.315  69.134  1.00 20.39           O  
ATOM    755  CB  ARG A  99      46.541   6.702  71.894  1.00 23.09           C  
ATOM    756  CG  ARG A  99      47.591   7.710  72.333  1.00 26.80           C  
ATOM    757  CD  ARG A  99      48.440   7.240  73.514  1.00 27.98           C  
ATOM    758  NE  ARG A  99      49.612   6.469  73.116  1.00 31.34           N  
ATOM    759  CZ  ARG A  99      50.872   6.798  73.407  1.00 32.45           C  
ATOM    760  NH1 ARG A  99      51.148   7.896  74.099  1.00 31.80           N  
ATOM    761  NH2 ARG A  99      51.868   6.014  73.011  1.00 32.73           N  
ATOM    762  N   HIS A 100      44.354   5.403  70.267  1.00 19.70           N  
ATOM    763  CA  HIS A 100      43.939   4.726  69.046  1.00 19.24           C  
ATOM    764  C   HIS A 100      42.565   5.063  68.489  1.00 19.48           C  
ATOM    765  O   HIS A 100      42.380   5.086  67.273  1.00 20.56           O  
ATOM    766  CB  HIS A 100      44.141   3.226  69.219  1.00 17.68           C  
ATOM    767  CG  HIS A 100      45.536   2.886  69.638  1.00 18.27           C  
ATOM    768  ND1 HIS A 100      45.922   2.837  70.962  1.00 16.62           N  
ATOM    769  CD2 HIS A 100      46.672   2.750  68.912  1.00 17.29           C  
ATOM    770  CE1 HIS A 100      47.233   2.693  71.034  1.00 15.53           C  
ATOM    771  NE2 HIS A 100      47.713   2.640  69.805  1.00 17.26           N  
ATOM    772  N   ALA A 101      41.598   5.343  69.350  1.00 18.74           N  
ATOM    773  CA  ALA A 101      40.291   5.697  68.834  1.00 17.89           C  
ATOM    774  C   ALA A 101      40.488   7.058  68.168  1.00 18.51           C  
ATOM    775  O   ALA A 101      39.948   7.323  67.091  1.00 18.52           O  
ATOM    776  CB  ALA A 101      39.269   5.794  69.972  1.00 18.21           C  
ATOM    777  N   THR A 102      41.287   7.908  68.809  1.00 18.48           N  
ATOM    778  CA  THR A 102      41.560   9.239  68.296  1.00 19.24           C  
ATOM    779  C   THR A 102      42.330   9.175  66.967  1.00 20.33           C  
ATOM    780  O   THR A 102      42.154  10.023  66.088  1.00 20.48           O  
ATOM    781  CB  THR A 102      42.347  10.044  69.321  1.00 19.33           C  
ATOM    782  OG1 THR A 102      41.611  10.076  70.550  1.00 21.25           O  
ATOM    783  CG2 THR A 102      42.571  11.459  68.830  1.00 17.48           C  
ATOM    784  N   ILE A 103      43.176   8.166  66.811  1.00 19.96           N  
ATOM    785  CA  ILE A 103      43.915   8.026  65.568  1.00 19.78           C  
ATOM    786  C   ILE A 103      42.912   7.822  64.431  1.00 21.08           C  
ATOM    787  O   ILE A 103      43.048   8.415  63.365  1.00 21.56           O  
ATOM    788  CB  ILE A 103      44.896   6.838  65.631  1.00 18.09           C  
ATOM    789  CG1 ILE A 103      46.084   7.209  66.522  1.00 18.82           C  
ATOM    790  CG2 ILE A 103      45.373   6.470  64.231  1.00 16.41           C  
ATOM    791  CD1 ILE A 103      47.040   6.075  66.780  1.00 17.68           C  
ATOM    792  N   TRP A 104      41.897   6.993  64.656  1.00 22.24           N  
ATOM    793  CA  TRP A 104      40.900   6.761  63.615  1.00 23.21           C  
ATOM    794  C   TRP A 104      40.124   8.045  63.344  1.00 23.13           C  
ATOM    795  O   TRP A 104      39.823   8.374  62.193  1.00 23.87           O  
ATOM    796  CB  TRP A 104      39.922   5.646  64.019  1.00 22.75           C  
ATOM    797  CG  TRP A 104      40.504   4.269  63.919  1.00 23.36           C  
ATOM    798  CD1 TRP A 104      41.301   3.646  64.836  1.00 23.70           C  
ATOM    799  CD2 TRP A 104      40.360   3.354  62.827  1.00 22.82           C  
ATOM    800  NE1 TRP A 104      41.661   2.399  64.383  1.00 23.13           N  
ATOM    801  CE2 TRP A 104      41.097   2.195  63.152  1.00 22.56           C  
ATOM    802  CE3 TRP A 104      39.677   3.400  61.604  1.00 23.41           C  
ATOM    803  CZ2 TRP A 104      41.173   1.092  62.299  1.00 22.33           C  
ATOM    804  CZ3 TRP A 104      39.751   2.299  60.755  1.00 22.48           C  
ATOM    805  CH2 TRP A 104      40.494   1.162  61.109  1.00 22.47           C  
ATOM    806  N   ALA A 105      39.806   8.761  64.416  1.00 22.68           N  
ATOM    807  CA  ALA A 105      39.065  10.009  64.320  1.00 22.54           C  
ATOM    808  C   ALA A 105      39.839  11.039  63.487  1.00 22.08           C  
ATOM    809  O   ALA A 105      39.263  11.723  62.642  1.00 21.65           O  
ATOM    810  CB  ALA A 105      38.795  10.558  65.729  1.00 22.01           C  
ATOM    811  N   GLN A 106      41.141  11.152  63.729  1.00 21.50           N  
ATOM    812  CA  GLN A 106      41.941  12.114  62.989  1.00 22.10           C  
ATOM    813  C   GLN A 106      42.061  11.688  61.534  1.00 22.87           C  
ATOM    814  O   GLN A 106      42.166  12.528  60.641  1.00 22.99           O  
ATOM    815  CB  GLN A 106      43.316  12.277  63.645  1.00 21.97           C  
ATOM    816  CG  GLN A 106      43.236  12.963  65.024  1.00 20.21           C  
ATOM    817  CD  GLN A 106      44.592  13.189  65.655  1.00 20.11           C  
ATOM    818  OE1 GLN A 106      45.629  13.033  64.999  1.00 22.57           O  
ATOM    819  NE2 GLN A 106      44.599  13.573  66.925  1.00 17.97           N  
ATOM    820  N   ALA A 107      42.015  10.381  61.297  1.00 23.48           N  
ATOM    821  CA  ALA A 107      42.092   9.856  59.941  1.00 24.13           C  
ATOM    822  C   ALA A 107      40.720   9.990  59.280  1.00 24.55           C  
ATOM    823  O   ALA A 107      40.572   9.757  58.084  1.00 23.69           O  
ATOM    824  CB  ALA A 107      42.514   8.392  59.975  1.00 25.11           C  
ATOM    825  N   GLY A 108      39.714  10.352  60.073  1.00 24.80           N  
ATOM    826  CA  GLY A 108      38.371  10.507  59.538  1.00 24.23           C  
ATOM    827  C   GLY A 108      37.800   9.225  58.960  1.00 25.03           C  
ATOM    828  O   GLY A 108      37.065   9.249  57.975  1.00 25.44           O  
ATOM    829  N   GLN A 109      38.128   8.093  59.569  1.00 25.11           N  
ATOM    830  CA  GLN A 109      37.623   6.812  59.087  1.00 24.21           C  
ATOM    831  C   GLN A 109      36.844   6.049  60.156  1.00 23.85           C  
ATOM    832  O   GLN A 109      37.094   6.198  61.352  1.00 23.57           O  
ATOM    833  CB  GLN A 109      38.782   5.959  58.592  1.00 24.62           C  
ATOM    834  CG  GLN A 109      39.402   6.472  57.318  1.00 25.36           C  
ATOM    835  CD  GLN A 109      40.642   5.691  56.938  1.00 26.68           C  
ATOM    836  OE1 GLN A 109      40.698   4.477  57.120  1.00 27.97           O  
ATOM    837  NE2 GLN A 109      41.641   6.382  56.398  1.00 27.69           N  
ATOM    838  N   SER A 110      35.889   5.237  59.717  1.00 22.99           N  
ATOM    839  CA  SER A 110      35.090   4.444  60.636  1.00 23.08           C  
ATOM    840  C   SER A 110      35.805   3.121  60.933  1.00 23.27           C  
ATOM    841  O   SER A 110      36.468   2.556  60.055  1.00 21.81           O  
ATOM    842  CB  SER A 110      33.723   4.153  60.019  1.00 23.38           C  
ATOM    843  OG  SER A 110      33.036   5.352  59.720  1.00 22.56           O  
ATOM    844  N   ILE A 111      35.665   2.639  62.165  1.00 22.89           N  
ATOM    845  CA  ILE A 111      36.271   1.379  62.587  1.00 23.31           C  
ATOM    846  C   ILE A 111      35.345   0.214  62.208  1.00 23.70           C  
ATOM    847  O   ILE A 111      34.272   0.040  62.796  1.00 24.54           O  
ATOM    848  CB  ILE A 111      36.471   1.362  64.118  1.00 23.57           C  
ATOM    849  CG1 ILE A 111      37.310   2.563  64.545  1.00 22.91           C  
ATOM    850  CG2 ILE A 111      37.147   0.077  64.552  1.00 23.76           C  
ATOM    851  CD1 ILE A 111      37.440   2.700  66.056  1.00 23.58           C  
ATOM    852  N   PRO A 112      35.743  -0.601  61.219  1.00 23.88           N  
ATOM    853  CA  PRO A 112      34.898  -1.731  60.815  1.00 23.70           C  
ATOM    854  C   PRO A 112      34.969  -2.868  61.824  1.00 23.80           C  
ATOM    855  O   PRO A 112      35.988  -3.029  62.510  1.00 23.75           O  
ATOM    856  CB  PRO A 112      35.492  -2.136  59.472  1.00 23.84           C  
ATOM    857  CG  PRO A 112      36.953  -1.910  59.706  1.00 23.51           C  
ATOM    858  CD  PRO A 112      36.983  -0.559  60.425  1.00 22.79           C  
ATOM    859  N   ALA A 113      33.893  -3.651  61.908  1.00 24.11           N  
ATOM    860  CA  ALA A 113      33.828  -4.795  62.818  1.00 24.19           C  
ATOM    861  C   ALA A 113      34.548  -5.986  62.176  1.00 24.80           C  
ATOM    862  O   ALA A 113      34.083  -6.547  61.179  1.00 25.43           O  
ATOM    863  CB  ALA A 113      32.384  -5.154  63.102  1.00 23.45           C  
ATOM    864  N   THR A 114      35.682  -6.374  62.751  1.00 24.60           N  
ATOM    865  CA  THR A 114      36.454  -7.487  62.224  1.00 23.59           C  
ATOM    866  C   THR A 114      36.711  -8.554  63.271  1.00 23.42           C  
ATOM    867  O   THR A 114      37.416  -9.527  63.000  1.00 23.35           O  
ATOM    868  CB  THR A 114      37.808  -7.016  61.685  1.00 24.06           C  
ATOM    869  OG1 THR A 114      38.512  -6.324  62.726  1.00 25.58           O  
ATOM    870  CG2 THR A 114      37.616  -6.091  60.496  1.00 22.72           C  
ATOM    871  N   GLY A 115      36.146  -8.376  64.465  1.00 23.08           N  
ATOM    872  CA  GLY A 115      36.332  -9.366  65.515  1.00 23.72           C  
ATOM    873  C   GLY A 115      35.161  -9.472  66.485  1.00 24.29           C  
ATOM    874  O   GLY A 115      34.377  -8.530  66.651  1.00 23.26           O  
ATOM    875  N   THR A 116      35.044 -10.622  67.139  1.00 24.45           N  
ATOM    876  CA  THR A 116      33.973 -10.838  68.105  1.00 24.15           C  
ATOM    877  C   THR A 116      34.131  -9.917  69.320  1.00 24.56           C  
ATOM    878  O   THR A 116      33.150  -9.629  70.016  1.00 24.44           O  
ATOM    879  CB  THR A 116      33.948 -12.297  68.581  1.00 24.16           C  
ATOM    880  OG1 THR A 116      35.207 -12.614  69.189  1.00 25.19           O  
ATOM    881  CG2 THR A 116      33.704 -13.235  67.395  1.00 21.41           C  
ATOM    882  N   THR A 117      35.356  -9.453  69.582  1.00 23.03           N  
ATOM    883  CA  THR A 117      35.582  -8.543  70.709  1.00 22.50           C  
ATOM    884  C   THR A 117      34.699  -7.334  70.464  1.00 23.29           C  
ATOM    885  O   THR A 117      33.991  -6.863  71.348  1.00 23.80           O  
ATOM    886  CB  THR A 117      37.039  -8.032  70.777  1.00 21.37           C  
ATOM    887  OG1 THR A 117      37.933  -9.129  70.999  1.00 21.12           O  
ATOM    888  CG2 THR A 117      37.189  -7.030  71.916  1.00 18.34           C  
ATOM    889  N   HIS A 118      34.768  -6.845  69.232  1.00 24.36           N  
ATOM    890  CA  HIS A 118      34.008  -5.693  68.766  1.00 24.08           C  
ATOM    891  C   HIS A 118      32.516  -6.036  68.739  1.00 23.88           C  
ATOM    892  O   HIS A 118      31.683  -5.290  69.268  1.00 22.91           O  
ATOM    893  CB  HIS A 118      34.529  -5.327  67.368  1.00 23.94           C  
ATOM    894  CG  HIS A 118      33.892  -4.119  66.755  1.00 24.73           C  
ATOM    895  ND1 HIS A 118      34.505  -3.393  65.756  1.00 24.90           N  
ATOM    896  CD2 HIS A 118      32.680  -3.546  66.944  1.00 25.65           C  
ATOM    897  CE1 HIS A 118      33.699  -2.427  65.356  1.00 25.49           C  
ATOM    898  NE2 HIS A 118      32.583  -2.498  66.060  1.00 25.79           N  
ATOM    899  N   ALA A 119      32.186  -7.180  68.147  1.00 23.62           N  
ATOM    900  CA  ALA A 119      30.790  -7.614  68.048  1.00 25.31           C  
ATOM    901  C   ALA A 119      30.049  -7.653  69.382  1.00 25.78           C  
ATOM    902  O   ALA A 119      28.841  -7.413  69.428  1.00 26.34           O  
ATOM    903  CB  ALA A 119      30.714  -8.985  67.376  1.00 26.17           C  
ATOM    904  N   ASP A 120      30.767  -7.948  70.463  1.00 25.84           N  
ATOM    905  CA  ASP A 120      30.163  -8.016  71.790  1.00 26.22           C  
ATOM    906  C   ASP A 120      29.705  -6.659  72.314  1.00 26.11           C  
ATOM    907  O   ASP A 120      28.885  -6.596  73.229  1.00 25.64           O  
ATOM    908  CB  ASP A 120      31.149  -8.594  72.809  1.00 27.16           C  
ATOM    909  CG  ASP A 120      31.210 -10.117  72.796  1.00 29.72           C  
ATOM    910  OD1 ASP A 120      31.896 -10.670  73.683  1.00 30.96           O  
ATOM    911  OD2 ASP A 120      30.595 -10.768  71.920  1.00 31.20           O  
ATOM    912  N   TYR A 121      30.228  -5.571  71.755  1.00 25.24           N  
ATOM    913  CA  TYR A 121      29.861  -4.250  72.264  1.00 24.75           C  
ATOM    914  C   TYR A 121      29.293  -3.246  71.267  1.00 23.95           C  
ATOM    915  O   TYR A 121      28.599  -2.310  71.649  1.00 23.96           O  
ATOM    916  CB  TYR A 121      31.073  -3.615  72.950  1.00 24.32           C  
ATOM    917  CG  TYR A 121      31.476  -4.266  74.255  1.00 24.68           C  
ATOM    918  CD1 TYR A 121      32.124  -5.507  74.283  1.00 24.43           C  
ATOM    919  CD2 TYR A 121      31.196  -3.640  75.471  1.00 24.41           C  
ATOM    920  CE1 TYR A 121      32.478  -6.103  75.506  1.00 24.86           C  
ATOM    921  CE2 TYR A 121      31.541  -4.222  76.687  1.00 23.66           C  
ATOM    922  CZ  TYR A 121      32.174  -5.446  76.705  1.00 24.88           C  
ATOM    923  OH  TYR A 121      32.469  -6.011  77.932  1.00 25.72           O  
ATOM    924  N   PHE A 122      29.597  -3.429  69.994  1.00 24.15           N  
ATOM    925  CA  PHE A 122      29.128  -2.499  68.984  1.00 25.42           C  
ATOM    926  C   PHE A 122      28.507  -3.289  67.851  1.00 26.94           C  
ATOM    927  O   PHE A 122      29.160  -4.133  67.227  1.00 27.48           O  
ATOM    928  CB  PHE A 122      30.306  -1.669  68.478  1.00 25.20           C  
ATOM    929  CG  PHE A 122      31.013  -0.906  69.563  1.00 23.50           C  
ATOM    930  CD1 PHE A 122      30.551   0.334  69.968  1.00 22.46           C  
ATOM    931  CD2 PHE A 122      32.128  -1.442  70.189  1.00 23.93           C  
ATOM    932  CE1 PHE A 122      31.188   1.035  70.982  1.00 23.57           C  
ATOM    933  CE2 PHE A 122      32.776  -0.748  71.209  1.00 23.52           C  
ATOM    934  CZ  PHE A 122      32.305   0.493  71.606  1.00 23.01           C  
ATOM    935  N   TYR A 123      27.241  -3.011  67.577  1.00 27.11           N  
ATOM    936  CA  TYR A 123      26.541  -3.739  66.547  1.00 28.07           C  
ATOM    937  C   TYR A 123      26.847  -3.188  65.165  1.00 28.21           C  
ATOM    938  O   TYR A 123      26.013  -2.525  64.559  1.00 28.60           O  
ATOM    939  CB  TYR A 123      25.043  -3.708  66.849  1.00 28.60           C  
ATOM    940  CG  TYR A 123      24.231  -4.721  66.088  1.00 31.12           C  
ATOM    941  CD1 TYR A 123      24.793  -5.928  65.673  1.00 31.19           C  
ATOM    942  CD2 TYR A 123      22.886  -4.485  65.795  1.00 32.60           C  
ATOM    943  CE1 TYR A 123      24.043  -6.877  64.982  1.00 31.50           C  
ATOM    944  CE2 TYR A 123      22.122  -5.435  65.105  1.00 32.64           C  
ATOM    945  CZ  TYR A 123      22.709  -6.626  64.704  1.00 31.87           C  
ATOM    946  OH  TYR A 123      21.961  -7.568  64.042  1.00 31.14           O  
ATOM    947  N   GLY A 124      28.053  -3.470  64.672  1.00 27.98           N  
ATOM    948  CA  GLY A 124      28.444  -3.000  63.354  1.00 27.08           C  
ATOM    949  C   GLY A 124      29.594  -2.003  63.367  1.00 27.03           C  
ATOM    950  O   GLY A 124      30.311  -1.872  64.364  1.00 26.48           O  
ATOM    951  N   THR A 125      29.753  -1.299  62.249  1.00 26.17           N  
ATOM    952  CA  THR A 125      30.800  -0.298  62.064  1.00 25.61           C  
ATOM    953  C   THR A 125      30.649   0.853  63.052  1.00 26.95           C  
ATOM    954  O   THR A 125      29.560   1.428  63.188  1.00 27.75           O  
ATOM    955  CB  THR A 125      30.739   0.292  60.623  1.00 25.97           C  
ATOM    956  OG1 THR A 125      30.886  -0.757  59.661  1.00 25.25           O  
ATOM    957  CG2 THR A 125      31.832   1.317  60.398  1.00 25.09           C  
ATOM    958  N   ILE A 126      31.730   1.190  63.754  1.00 26.49           N  
ATOM    959  CA  ILE A 126      31.684   2.304  64.695  1.00 25.62           C  
ATOM    960  C   ILE A 126      31.881   3.502  63.783  1.00 26.63           C  
ATOM    961  O   ILE A 126      32.947   3.694  63.202  1.00 27.48           O  
ATOM    962  CB  ILE A 126      32.802   2.211  65.720  1.00 24.02           C  
ATOM    963  CG1 ILE A 126      32.644   0.915  66.512  1.00 23.83           C  
ATOM    964  CG2 ILE A 126      32.740   3.392  66.664  1.00 22.61           C  
ATOM    965  CD1 ILE A 126      33.825   0.597  67.406  1.00 23.55           C  
ATOM    966  N   PRO A 127      30.837   4.323  63.635  1.00 26.93           N  
ATOM    967  CA  PRO A 127      30.873   5.503  62.768  1.00 25.78           C  
ATOM    968  C   PRO A 127      31.759   6.667  63.154  1.00 24.68           C  
ATOM    969  O   PRO A 127      31.961   6.960  64.331  1.00 25.11           O  
ATOM    970  CB  PRO A 127      29.413   5.911  62.709  1.00 25.18           C  
ATOM    971  CG  PRO A 127      28.985   5.661  64.143  1.00 26.26           C  
ATOM    972  CD  PRO A 127      29.595   4.296  64.432  1.00 26.25           C  
ATOM    973  N   CYS A 128      32.277   7.324  62.126  1.00 24.55           N  
ATOM    974  CA  CYS A 128      33.086   8.520  62.280  1.00 25.08           C  
ATOM    975  C   CYS A 128      32.251   9.600  61.592  1.00 25.47           C  
ATOM    976  O   CYS A 128      31.728   9.381  60.493  1.00 25.98           O  
ATOM    977  CB  CYS A 128      34.426   8.381  61.572  1.00 23.88           C  
ATOM    978  SG  CYS A 128      35.377   9.911  61.687  1.00 24.92           S  
ATOM    979  N   THR A 129      32.109  10.755  62.226  1.00 25.96           N  
ATOM    980  CA  THR A 129      31.301  11.813  61.641  1.00 26.59           C  
ATOM    981  C   THR A 129      31.992  12.468  60.457  1.00 27.52           C  
ATOM    982  O   THR A 129      33.169  12.234  60.195  1.00 28.26           O  
ATOM    983  CB  THR A 129      30.995  12.909  62.668  1.00 26.46           C  
ATOM    984  OG1 THR A 129      32.178  13.687  62.905  1.00 25.94           O  
ATOM    985  CG2 THR A 129      30.527  12.285  63.974  1.00 25.31           C  
ATOM    986  N   ARG A 130      31.236  13.279  59.733  1.00 28.00           N  
ATOM    987  CA  ARG A 130      31.756  14.030  58.600  1.00 28.35           C  
ATOM    988  C   ARG A 130      32.455  15.208  59.266  1.00 28.74           C  
ATOM    989  O   ARG A 130      32.329  15.395  60.479  1.00 28.54           O  
ATOM    990  CB  ARG A 130      30.593  14.561  57.759  1.00 27.93           C  
ATOM    991  CG  ARG A 130      29.436  15.057  58.632  1.00 29.16           C  
ATOM    992  CD  ARG A 130      28.525  16.076  57.957  1.00 29.63           C  
ATOM    993  NE  ARG A 130      28.742  17.390  58.548  1.00 30.15           N  
ATOM    994  CZ  ARG A 130      27.809  18.111  59.160  1.00 28.20           C  
ATOM    995  NH1 ARG A 130      26.568  17.669  59.269  1.00 27.77           N  
ATOM    996  NH2 ARG A 130      28.136  19.272  59.692  1.00 28.87           N  
ATOM    997  N   LYS A 131      33.187  16.005  58.498  1.00 29.07           N  
ATOM    998  CA  LYS A 131      33.828  17.165  59.092  1.00 30.48           C  
ATOM    999  C   LYS A 131      32.718  18.157  59.437  1.00 30.85           C  
ATOM   1000  O   LYS A 131      31.640  18.138  58.838  1.00 30.97           O  
ATOM   1001  CB  LYS A 131      34.800  17.818  58.111  1.00 32.51           C  
ATOM   1002  CG  LYS A 131      35.998  16.958  57.728  1.00 33.76           C  
ATOM   1003  CD  LYS A 131      37.070  17.828  57.085  1.00 35.46           C  
ATOM   1004  CE  LYS A 131      37.756  17.124  55.925  1.00 37.74           C  
ATOM   1005  NZ  LYS A 131      36.800  16.864  54.807  1.00 39.88           N  
ATOM   1006  N   MET A 132      32.972  19.017  60.411  1.00 31.19           N  
ATOM   1007  CA  MET A 132      31.987  20.018  60.796  1.00 31.92           C  
ATOM   1008  C   MET A 132      32.172  21.227  59.882  1.00 32.31           C  
ATOM   1009  O   MET A 132      33.279  21.476  59.404  1.00 32.59           O  
ATOM   1010  CB  MET A 132      32.200  20.419  62.256  1.00 31.78           C  
ATOM   1011  CG  MET A 132      32.072  19.265  63.215  1.00 31.22           C  
ATOM   1012  SD  MET A 132      32.400  19.737  64.897  1.00 32.58           S  
ATOM   1013  CE  MET A 132      30.980  20.773  65.236  1.00 33.14           C  
ATOM   1014  N   THR A 133      31.097  21.969  59.630  1.00 32.88           N  
ATOM   1015  CA  THR A 133      31.180  23.141  58.764  1.00 33.20           C  
ATOM   1016  C   THR A 133      31.745  24.309  59.554  1.00 34.33           C  
ATOM   1017  O   THR A 133      31.766  24.284  60.782  1.00 35.76           O  
ATOM   1018  CB  THR A 133      29.795  23.524  58.214  1.00 32.77           C  
ATOM   1019  OG1 THR A 133      28.930  23.878  59.300  1.00 32.84           O  
ATOM   1020  CG2 THR A 133      29.185  22.350  57.452  1.00 31.20           C  
ATOM   1021  N   ASP A 134      32.217  25.332  58.857  1.00 35.44           N  
ATOM   1022  CA  ASP A 134      32.763  26.489  59.537  1.00 35.76           C  
ATOM   1023  C   ASP A 134      31.685  27.157  60.380  1.00 35.39           C  
ATOM   1024  O   ASP A 134      31.962  27.653  61.475  1.00 36.05           O  
ATOM   1025  CB  ASP A 134      33.334  27.440  58.503  1.00 36.78           C  
ATOM   1026  CG  ASP A 134      34.401  26.773  57.670  1.00 38.57           C  
ATOM   1027  OD1 ASP A 134      35.555  26.671  58.143  1.00 38.43           O  
ATOM   1028  OD2 ASP A 134      34.075  26.319  56.551  1.00 40.23           O  
ATOM   1029  N   ALA A 135      30.455  27.148  59.879  1.00 34.68           N  
ATOM   1030  CA  ALA A 135      29.343  27.742  60.606  1.00 34.74           C  
ATOM   1031  C   ALA A 135      29.200  27.022  61.947  1.00 33.99           C  
ATOM   1032  O   ALA A 135      29.050  27.651  62.991  1.00 34.68           O  
ATOM   1033  CB  ALA A 135      28.048  27.609  59.788  1.00 33.76           C  
ATOM   1034  N   GLU A 136      29.255  25.694  61.901  1.00 33.36           N  
ATOM   1035  CA  GLU A 136      29.118  24.869  63.089  1.00 31.59           C  
ATOM   1036  C   GLU A 136      30.287  25.059  64.040  1.00 31.85           C  
ATOM   1037  O   GLU A 136      30.104  25.172  65.255  1.00 31.46           O  
ATOM   1038  CB  GLU A 136      29.016  23.406  62.681  1.00 30.54           C  
ATOM   1039  CG  GLU A 136      27.688  23.037  62.059  1.00 29.81           C  
ATOM   1040  CD  GLU A 136      27.746  21.709  61.337  1.00 30.70           C  
ATOM   1041  OE1 GLU A 136      26.673  21.130  61.047  1.00 29.82           O  
ATOM   1042  OE2 GLU A 136      28.878  21.253  61.052  1.00 31.31           O  
ATOM   1043  N   ILE A 137      31.494  25.102  63.491  1.00 31.71           N  
ATOM   1044  CA  ILE A 137      32.671  25.269  64.326  1.00 32.51           C  
ATOM   1045  C   ILE A 137      32.680  26.630  65.010  1.00 33.60           C  
ATOM   1046  O   ILE A 137      33.035  26.742  66.182  1.00 33.69           O  
ATOM   1047  CB  ILE A 137      33.957  25.116  63.504  1.00 32.23           C  
ATOM   1048  CG1 ILE A 137      34.026  23.706  62.911  1.00 31.51           C  
ATOM   1049  CG2 ILE A 137      35.175  25.389  64.384  1.00 31.68           C  
ATOM   1050  CD1 ILE A 137      35.313  23.423  62.140  1.00 29.80           C  
ATOM   1051  N   ASN A 138      32.280  27.666  64.283  1.00 34.21           N  
ATOM   1052  CA  ASN A 138      32.278  28.998  64.859  1.00 33.99           C  
ATOM   1053  C   ASN A 138      31.004  29.398  65.598  1.00 33.25           C  
ATOM   1054  O   ASN A 138      30.924  30.493  66.154  1.00 35.02           O  
ATOM   1055  CB  ASN A 138      32.652  30.021  63.788  1.00 34.41           C  
ATOM   1056  CG  ASN A 138      34.137  29.985  63.469  1.00 35.54           C  
ATOM   1057  OD1 ASN A 138      34.975  29.862  64.371  1.00 35.85           O  
ATOM   1058  ND2 ASN A 138      34.475  30.097  62.194  1.00 36.84           N  
ATOM   1059  N   GLY A 139      30.017  28.507  65.620  1.00 31.95           N  
ATOM   1060  CA  GLY A 139      28.788  28.788  66.342  1.00 30.78           C  
ATOM   1061  C   GLY A 139      28.897  28.213  67.750  1.00 29.98           C  
ATOM   1062  O   GLY A 139      29.876  28.468  68.457  1.00 28.86           O  
ATOM   1063  N   GLU A 140      27.888  27.454  68.166  1.00 29.61           N  
ATOM   1064  CA  GLU A 140      27.894  26.809  69.479  1.00 29.63           C  
ATOM   1065  C   GLU A 140      28.604  25.475  69.263  1.00 28.73           C  
ATOM   1066  O   GLU A 140      27.978  24.415  69.179  1.00 27.61           O  
ATOM   1067  CB  GLU A 140      26.461  26.579  69.975  1.00 30.97           C  
ATOM   1068  CG  GLU A 140      25.676  27.860  70.227  1.00 32.86           C  
ATOM   1069  CD  GLU A 140      26.418  28.806  71.159  1.00 34.98           C  
ATOM   1070  OE1 GLU A 140      26.683  28.411  72.321  1.00 36.34           O  
ATOM   1071  OE2 GLU A 140      26.741  29.939  70.726  1.00 35.10           O  
ATOM   1072  N   TYR A 141      29.925  25.564  69.154  1.00 28.23           N  
ATOM   1073  CA  TYR A 141      30.801  24.428  68.895  1.00 27.45           C  
ATOM   1074  C   TYR A 141      30.443  23.107  69.568  1.00 27.28           C  
ATOM   1075  O   TYR A 141      30.070  22.155  68.890  1.00 26.21           O  
ATOM   1076  CB  TYR A 141      32.246  24.823  69.231  1.00 27.80           C  
ATOM   1077  CG  TYR A 141      33.267  23.772  68.887  1.00 27.83           C  
ATOM   1078  CD1 TYR A 141      33.187  23.070  67.688  1.00 27.95           C  
ATOM   1079  CD2 TYR A 141      34.317  23.470  69.760  1.00 28.64           C  
ATOM   1080  CE1 TYR A 141      34.120  22.088  67.365  1.00 28.25           C  
ATOM   1081  CE2 TYR A 141      35.263  22.485  69.444  1.00 27.11           C  
ATOM   1082  CZ  TYR A 141      35.151  21.798  68.247  1.00 27.37           C  
ATOM   1083  OH  TYR A 141      36.031  20.789  67.928  1.00 26.35           O  
ATOM   1084  N   GLU A 142      30.547  23.041  70.891  1.00 27.66           N  
ATOM   1085  CA  GLU A 142      30.250  21.802  71.598  1.00 29.04           C  
ATOM   1086  C   GLU A 142      28.849  21.275  71.330  1.00 30.01           C  
ATOM   1087  O   GLU A 142      28.656  20.067  71.143  1.00 30.11           O  
ATOM   1088  CB  GLU A 142      30.447  21.977  73.103  1.00 29.53           C  
ATOM   1089  CG  GLU A 142      31.894  22.073  73.521  1.00 29.90           C  
ATOM   1090  CD  GLU A 142      32.496  23.447  73.283  1.00 31.79           C  
ATOM   1091  OE1 GLU A 142      33.701  23.617  73.573  1.00 33.24           O  
ATOM   1092  OE2 GLU A 142      31.779  24.359  72.815  1.00 32.24           O  
ATOM   1093  N   TRP A 143      27.874  22.178  71.323  1.00 30.26           N  
ATOM   1094  CA  TRP A 143      26.492  21.798  71.069  1.00 30.96           C  
ATOM   1095  C   TRP A 143      26.403  21.287  69.631  1.00 31.23           C  
ATOM   1096  O   TRP A 143      25.784  20.257  69.349  1.00 30.85           O  
ATOM   1097  CB  TRP A 143      25.576  23.013  71.279  1.00 31.53           C  
ATOM   1098  CG  TRP A 143      24.131  22.763  70.969  1.00 33.18           C  
ATOM   1099  CD1 TRP A 143      23.487  23.023  69.792  1.00 33.95           C  
ATOM   1100  CD2 TRP A 143      23.161  22.148  71.829  1.00 33.70           C  
ATOM   1101  NE1 TRP A 143      22.178  22.604  69.865  1.00 34.08           N  
ATOM   1102  CE2 TRP A 143      21.953  22.063  71.103  1.00 33.83           C  
ATOM   1103  CE3 TRP A 143      23.199  21.658  73.142  1.00 34.35           C  
ATOM   1104  CZ2 TRP A 143      20.789  21.504  71.646  1.00 36.10           C  
ATOM   1105  CZ3 TRP A 143      22.041  21.101  73.684  1.00 35.69           C  
ATOM   1106  CH2 TRP A 143      20.852  21.028  72.935  1.00 35.68           C  
ATOM   1107  N   GLU A 144      27.049  22.002  68.722  1.00 31.45           N  
ATOM   1108  CA  GLU A 144      27.037  21.612  67.322  1.00 31.49           C  
ATOM   1109  C   GLU A 144      27.728  20.246  67.124  1.00 30.80           C  
ATOM   1110  O   GLU A 144      27.320  19.445  66.267  1.00 30.17           O  
ATOM   1111  CB  GLU A 144      27.713  22.703  66.488  1.00 32.86           C  
ATOM   1112  CG  GLU A 144      27.083  22.890  65.125  1.00 35.30           C  
ATOM   1113  CD  GLU A 144      25.645  23.377  65.192  1.00 35.14           C  
ATOM   1114  OE1 GLU A 144      25.437  24.585  65.430  1.00 35.39           O  
ATOM   1115  OE2 GLU A 144      24.725  22.547  65.013  1.00 35.34           O  
ATOM   1116  N   THR A 145      28.767  19.976  67.917  1.00 28.98           N  
ATOM   1117  CA  THR A 145      29.466  18.695  67.833  1.00 27.11           C  
ATOM   1118  C   THR A 145      28.427  17.613  68.120  1.00 26.93           C  
ATOM   1119  O   THR A 145      28.394  16.565  67.463  1.00 26.01           O  
ATOM   1120  CB  THR A 145      30.603  18.584  68.885  1.00 27.02           C  
ATOM   1121  OG1 THR A 145      31.647  19.516  68.573  1.00 26.37           O  
ATOM   1122  CG2 THR A 145      31.191  17.174  68.900  1.00 24.45           C  
ATOM   1123  N   GLY A 146      27.573  17.876  69.106  1.00 26.16           N  
ATOM   1124  CA  GLY A 146      26.533  16.921  69.441  1.00 26.66           C  
ATOM   1125  C   GLY A 146      25.587  16.711  68.268  1.00 27.36           C  
ATOM   1126  O   GLY A 146      25.207  15.577  67.966  1.00 27.46           O  
ATOM   1127  N   ASN A 147      25.211  17.799  67.593  1.00 27.60           N  
ATOM   1128  CA  ASN A 147      24.304  17.693  66.451  1.00 27.53           C  
ATOM   1129  C   ASN A 147      24.903  16.855  65.324  1.00 27.32           C  
ATOM   1130  O   ASN A 147      24.210  16.035  64.711  1.00 27.33           O  
ATOM   1131  CB  ASN A 147      23.933  19.074  65.903  1.00 27.58           C  
ATOM   1132  CG  ASN A 147      22.916  19.801  66.770  1.00 27.58           C  
ATOM   1133  OD1 ASN A 147      22.020  19.185  67.352  1.00 28.16           O  
ATOM   1134  ND2 ASN A 147      23.041  21.123  66.842  1.00 26.61           N  
ATOM   1135  N   VAL A 148      26.187  17.058  65.049  1.00 26.51           N  
ATOM   1136  CA  VAL A 148      26.847  16.298  63.999  1.00 26.54           C  
ATOM   1137  C   VAL A 148      26.817  14.802  64.327  1.00 27.21           C  
ATOM   1138  O   VAL A 148      26.689  13.962  63.434  1.00 26.72           O  
ATOM   1139  CB  VAL A 148      28.299  16.744  63.829  1.00 27.81           C  
ATOM   1140  CG1 VAL A 148      28.926  16.029  62.644  1.00 28.71           C  
ATOM   1141  CG2 VAL A 148      28.355  18.247  63.631  1.00 29.65           C  
ATOM   1142  N   ILE A 149      26.942  14.467  65.611  1.00 27.13           N  
ATOM   1143  CA  ILE A 149      26.897  13.066  66.019  1.00 26.30           C  
ATOM   1144  C   ILE A 149      25.502  12.503  65.760  1.00 27.18           C  
ATOM   1145  O   ILE A 149      25.352  11.443  65.142  1.00 28.78           O  
ATOM   1146  CB  ILE A 149      27.236  12.883  67.521  1.00 25.31           C  
ATOM   1147  CG1 ILE A 149      28.722  13.136  67.753  1.00 24.65           C  
ATOM   1148  CG2 ILE A 149      26.941  11.460  67.957  1.00 23.69           C  
ATOM   1149  CD1 ILE A 149      29.168  12.845  69.150  1.00 26.14           C  
ATOM   1150  N   VAL A 150      24.480  13.209  66.232  1.00 26.42           N  
ATOM   1151  CA  VAL A 150      23.107  12.766  66.034  1.00 26.40           C  
ATOM   1152  C   VAL A 150      22.793  12.641  64.545  1.00 27.60           C  
ATOM   1153  O   VAL A 150      22.174  11.667  64.109  1.00 27.27           O  
ATOM   1154  CB  VAL A 150      22.110  13.743  66.675  1.00 26.18           C  
ATOM   1155  CG1 VAL A 150      20.707  13.139  66.657  1.00 24.40           C  
ATOM   1156  CG2 VAL A 150      22.541  14.051  68.101  1.00 24.88           C  
ATOM   1157  N   GLU A 151      23.222  13.623  63.758  1.00 28.99           N  
ATOM   1158  CA  GLU A 151      22.972  13.582  62.321  1.00 30.15           C  
ATOM   1159  C   GLU A 151      23.607  12.344  61.704  1.00 31.26           C  
ATOM   1160  O   GLU A 151      23.025  11.704  60.821  1.00 32.22           O  
ATOM   1161  CB  GLU A 151      23.534  14.822  61.638  1.00 30.33           C  
ATOM   1162  CG  GLU A 151      23.606  14.677  60.130  1.00 30.97           C  
ATOM   1163  CD  GLU A 151      24.214  15.889  59.479  1.00 31.38           C  
ATOM   1164  OE1 GLU A 151      24.853  15.737  58.413  1.00 32.34           O  
ATOM   1165  OE2 GLU A 151      24.048  16.995  60.034  1.00 32.30           O  
ATOM   1166  N   THR A 152      24.809  12.014  62.166  1.00 31.39           N  
ATOM   1167  CA  THR A 152      25.520  10.847  61.665  1.00 31.42           C  
ATOM   1168  C   THR A 152      24.676   9.591  61.860  1.00 31.88           C  
ATOM   1169  O   THR A 152      24.487   8.809  60.934  1.00 31.61           O  
ATOM   1170  CB  THR A 152      26.865  10.646  62.401  1.00 31.68           C  
ATOM   1171  OG1 THR A 152      27.661  11.836  62.306  1.00 32.60           O  
ATOM   1172  CG2 THR A 152      27.633   9.499  61.779  1.00 31.80           C  
ATOM   1173  N   PHE A 153      24.167   9.394  63.072  1.00 33.08           N  
ATOM   1174  CA  PHE A 153      23.350   8.220  63.357  1.00 34.50           C  
ATOM   1175  C   PHE A 153      22.030   8.206  62.588  1.00 36.81           C  
ATOM   1176  O   PHE A 153      21.574   7.146  62.154  1.00 37.48           O  
ATOM   1177  CB  PHE A 153      23.077   8.115  64.859  1.00 32.50           C  
ATOM   1178  CG  PHE A 153      24.245   7.598  65.646  1.00 32.17           C  
ATOM   1179  CD1 PHE A 153      25.441   8.311  65.697  1.00 31.57           C  
ATOM   1180  CD2 PHE A 153      24.167   6.377  66.309  1.00 31.71           C  
ATOM   1181  CE1 PHE A 153      26.542   7.814  66.394  1.00 30.11           C  
ATOM   1182  CE2 PHE A 153      25.267   5.872  67.009  1.00 30.40           C  
ATOM   1183  CZ  PHE A 153      26.453   6.594  67.048  1.00 30.08           C  
ATOM   1184  N   GLU A 154      21.418   9.374  62.412  1.00 38.83           N  
ATOM   1185  CA  GLU A 154      20.151   9.433  61.700  1.00 41.08           C  
ATOM   1186  C   GLU A 154      20.286   9.182  60.212  1.00 41.22           C  
ATOM   1187  O   GLU A 154      19.628   8.293  59.672  1.00 40.60           O  
ATOM   1188  CB  GLU A 154      19.452  10.767  61.963  1.00 42.74           C  
ATOM   1189  CG  GLU A 154      18.396  10.608  63.041  1.00 46.57           C  
ATOM   1190  CD  GLU A 154      18.051  11.902  63.738  1.00 50.12           C  
ATOM   1191  OE1 GLU A 154      17.249  11.851  64.704  1.00 50.65           O  
ATOM   1192  OE2 GLU A 154      18.581  12.965  63.327  1.00 52.34           O  
ATOM   1193  N   LYS A 155      21.148   9.940  59.548  1.00 41.96           N  
ATOM   1194  CA  LYS A 155      21.321   9.765  58.115  1.00 43.29           C  
ATOM   1195  C   LYS A 155      21.811   8.364  57.761  1.00 43.61           C  
ATOM   1196  O   LYS A 155      21.579   7.887  56.651  1.00 44.40           O  
ATOM   1197  CB  LYS A 155      22.280  10.820  57.562  1.00 43.82           C  
ATOM   1198  CG  LYS A 155      21.838  12.257  57.839  1.00 46.01           C  
ATOM   1199  CD  LYS A 155      21.732  13.085  56.563  1.00 47.57           C  
ATOM   1200  CE  LYS A 155      23.078  13.215  55.867  1.00 48.88           C  
ATOM   1201  NZ  LYS A 155      22.946  13.881  54.534  1.00 51.13           N  
ATOM   1202  N   GLN A 156      22.470   7.695  58.702  1.00 43.57           N  
ATOM   1203  CA  GLN A 156      22.968   6.346  58.443  1.00 43.49           C  
ATOM   1204  C   GLN A 156      22.088   5.248  59.037  1.00 42.79           C  
ATOM   1205  O   GLN A 156      22.412   4.061  58.956  1.00 42.38           O  
ATOM   1206  CB  GLN A 156      24.397   6.207  58.957  1.00 44.40           C  
ATOM   1207  CG  GLN A 156      25.397   7.049  58.183  1.00 45.70           C  
ATOM   1208  CD  GLN A 156      26.796   6.922  58.729  1.00 46.70           C  
ATOM   1209  OE1 GLN A 156      27.300   5.812  58.917  1.00 48.41           O  
ATOM   1210  NE2 GLN A 156      27.440   8.057  58.989  1.00 47.11           N  
ATOM   1211  N   GLY A 157      20.975   5.654  59.638  1.00 42.19           N  
ATOM   1212  CA  GLY A 157      20.043   4.701  60.213  1.00 41.40           C  
ATOM   1213  C   GLY A 157      20.615   3.764  61.255  1.00 41.33           C  
ATOM   1214  O   GLY A 157      20.331   2.566  61.254  1.00 40.90           O  
ATOM   1215  N   ILE A 158      21.415   4.308  62.161  1.00 40.97           N  
ATOM   1216  CA  ILE A 158      22.010   3.492  63.201  1.00 40.30           C  
ATOM   1217  C   ILE A 158      21.416   3.850  64.566  1.00 39.37           C  
ATOM   1218  O   ILE A 158      21.302   5.022  64.930  1.00 38.46           O  
ATOM   1219  CB  ILE A 158      23.568   3.617  63.170  1.00 40.93           C  
ATOM   1220  CG1 ILE A 158      24.147   3.527  64.577  1.00 42.62           C  
ATOM   1221  CG2 ILE A 158      23.985   4.899  62.482  1.00 41.21           C  
ATOM   1222  CD1 ILE A 158      25.637   3.781  64.603  1.00 45.21           C  
ATOM   1223  N   ASP A 159      21.018   2.815  65.300  1.00 38.35           N  
ATOM   1224  CA  ASP A 159      20.401   2.951  66.614  1.00 37.71           C  
ATOM   1225  C   ASP A 159      21.438   3.169  67.721  1.00 36.87           C  
ATOM   1226  O   ASP A 159      22.279   2.313  67.980  1.00 36.62           O  
ATOM   1227  CB  ASP A 159      19.571   1.690  66.883  1.00 39.31           C  
ATOM   1228  CG  ASP A 159      18.759   1.769  68.160  1.00 40.38           C  
ATOM   1229  OD1 ASP A 159      17.878   0.896  68.349  1.00 41.55           O  
ATOM   1230  OD2 ASP A 159      19.003   2.682  68.977  1.00 41.35           O  
ATOM   1231  N   ALA A 160      21.365   4.322  68.375  1.00 36.10           N  
ATOM   1232  CA  ALA A 160      22.297   4.664  69.442  1.00 34.95           C  
ATOM   1233  C   ALA A 160      22.325   3.623  70.554  1.00 34.57           C  
ATOM   1234  O   ALA A 160      23.296   3.531  71.306  1.00 34.55           O  
ATOM   1235  CB  ALA A 160      21.946   6.029  70.019  1.00 35.62           C  
ATOM   1236  N   ALA A 161      21.264   2.838  70.662  1.00 33.71           N  
ATOM   1237  CA  ALA A 161      21.198   1.819  71.698  1.00 33.58           C  
ATOM   1238  C   ALA A 161      21.982   0.564  71.312  1.00 33.34           C  
ATOM   1239  O   ALA A 161      22.256  -0.289  72.158  1.00 33.92           O  
ATOM   1240  CB  ALA A 161      19.742   1.464  71.989  1.00 33.76           C  
ATOM   1241  N   GLN A 162      22.342   0.449  70.038  1.00 32.53           N  
ATOM   1242  CA  GLN A 162      23.101  -0.707  69.572  1.00 32.02           C  
ATOM   1243  C   GLN A 162      24.538  -0.336  69.186  1.00 31.43           C  
ATOM   1244  O   GLN A 162      25.349  -1.214  68.887  1.00 31.87           O  
ATOM   1245  CB  GLN A 162      22.403  -1.347  68.367  1.00 32.35           C  
ATOM   1246  CG  GLN A 162      20.980  -1.849  68.648  1.00 33.65           C  
ATOM   1247  CD  GLN A 162      20.327  -2.498  67.429  1.00 33.67           C  
ATOM   1248  OE1 GLN A 162      20.305  -1.921  66.332  1.00 32.99           O  
ATOM   1249  NE2 GLN A 162      19.789  -3.701  67.618  1.00 33.20           N  
ATOM   1250  N   MET A 163      24.838   0.962  69.195  1.00 29.78           N  
ATOM   1251  CA  MET A 163      26.160   1.481  68.830  1.00 27.71           C  
ATOM   1252  C   MET A 163      26.546   2.545  69.851  1.00 26.52           C  
ATOM   1253  O   MET A 163      26.450   3.741  69.590  1.00 25.16           O  
ATOM   1254  CB  MET A 163      26.102   2.108  67.438  1.00 27.97           C  
ATOM   1255  CG  MET A 163      27.425   2.630  66.925  1.00 27.27           C  
ATOM   1256  SD  MET A 163      28.609   1.314  66.777  1.00 29.54           S  
ATOM   1257  CE  MET A 163      27.837   0.285  65.564  1.00 26.45           C  
ATOM   1258  N   PRO A 164      26.984   2.114  71.040  1.00 25.46           N  
ATOM   1259  CA  PRO A 164      27.389   2.999  72.135  1.00 24.84           C  
ATOM   1260  C   PRO A 164      28.679   3.774  71.924  1.00 24.46           C  
ATOM   1261  O   PRO A 164      29.411   4.016  72.882  1.00 25.71           O  
ATOM   1262  CB  PRO A 164      27.489   2.045  73.317  1.00 25.31           C  
ATOM   1263  CG  PRO A 164      27.967   0.777  72.661  1.00 25.09           C  
ATOM   1264  CD  PRO A 164      27.087   0.700  71.441  1.00 25.37           C  
ATOM   1265  N   GLY A 165      28.956   4.178  70.688  1.00 24.26           N  
ATOM   1266  CA  GLY A 165      30.181   4.914  70.420  1.00 23.46           C  
ATOM   1267  C   GLY A 165      30.191   5.611  69.073  1.00 23.07           C  
ATOM   1268  O   GLY A 165      29.453   5.237  68.164  1.00 23.87           O  
ATOM   1269  N   VAL A 166      31.042   6.623  68.941  1.00 22.29           N  
ATOM   1270  CA  VAL A 166      31.144   7.389  67.706  1.00 21.07           C  
ATOM   1271  C   VAL A 166      32.485   8.105  67.690  1.00 20.88           C  
ATOM   1272  O   VAL A 166      33.042   8.404  68.747  1.00 21.62           O  
ATOM   1273  CB  VAL A 166      30.028   8.464  67.639  1.00 21.66           C  
ATOM   1274  CG1 VAL A 166      30.279   9.531  68.706  1.00 19.79           C  
ATOM   1275  CG2 VAL A 166      29.968   9.099  66.250  1.00 21.24           C  
ATOM   1276  N   LEU A 167      33.005   8.380  66.500  1.00 20.11           N  
ATOM   1277  CA  LEU A 167      34.266   9.110  66.389  1.00 19.48           C  
ATOM   1278  C   LEU A 167      33.948  10.448  65.738  1.00 19.87           C  
ATOM   1279  O   LEU A 167      33.287  10.496  64.694  1.00 19.74           O  
ATOM   1280  CB  LEU A 167      35.273   8.358  65.510  1.00 18.55           C  
ATOM   1281  CG  LEU A 167      35.752   6.961  65.927  1.00 18.27           C  
ATOM   1282  CD1 LEU A 167      36.840   6.528  64.966  1.00 16.95           C  
ATOM   1283  CD2 LEU A 167      36.285   6.959  67.353  1.00 15.68           C  
ATOM   1284  N   VAL A 168      34.388  11.533  66.361  1.00 18.83           N  
ATOM   1285  CA  VAL A 168      34.162  12.857  65.806  1.00 18.07           C  
ATOM   1286  C   VAL A 168      35.402  13.245  65.007  1.00 19.36           C  
ATOM   1287  O   VAL A 168      36.491  13.417  65.564  1.00 20.00           O  
ATOM   1288  CB  VAL A 168      33.900  13.886  66.920  1.00 17.84           C  
ATOM   1289  CG1 VAL A 168      34.070  15.299  66.395  1.00 16.29           C  
ATOM   1290  CG2 VAL A 168      32.491  13.696  67.456  1.00 15.75           C  
ATOM   1291  N   HIS A 169      35.213  13.368  63.695  1.00 19.74           N  
ATOM   1292  CA  HIS A 169      36.265  13.702  62.740  1.00 19.42           C  
ATOM   1293  C   HIS A 169      37.261  14.713  63.290  1.00 20.14           C  
ATOM   1294  O   HIS A 169      36.873  15.761  63.802  1.00 20.75           O  
ATOM   1295  CB  HIS A 169      35.615  14.237  61.456  1.00 19.34           C  
ATOM   1296  CG  HIS A 169      36.466  14.114  60.227  1.00 18.89           C  
ATOM   1297  ND1 HIS A 169      37.644  14.812  60.059  1.00 18.71           N  
ATOM   1298  CD2 HIS A 169      36.271  13.422  59.077  1.00 17.79           C  
ATOM   1299  CE1 HIS A 169      38.136  14.557  58.856  1.00 20.01           C  
ATOM   1300  NE2 HIS A 169      37.321  13.718  58.239  1.00 17.72           N  
ATOM   1301  N   SER A 170      38.546  14.377  63.198  1.00 19.79           N  
ATOM   1302  CA  SER A 170      39.621  15.261  63.650  1.00 20.92           C  
ATOM   1303  C   SER A 170      39.632  15.578  65.150  1.00 22.20           C  
ATOM   1304  O   SER A 170      40.451  16.383  65.617  1.00 20.86           O  
ATOM   1305  CB  SER A 170      39.569  16.572  62.864  1.00 19.93           C  
ATOM   1306  OG  SER A 170      39.601  16.326  61.470  1.00 21.02           O  
ATOM   1307  N   HIS A 171      38.744  14.943  65.911  1.00 23.26           N  
ATOM   1308  CA  HIS A 171      38.687  15.214  67.339  1.00 24.47           C  
ATOM   1309  C   HIS A 171      38.985  13.988  68.197  1.00 24.94           C  
ATOM   1310  O   HIS A 171      40.114  13.807  68.663  1.00 25.93           O  
ATOM   1311  CB  HIS A 171      37.317  15.808  67.707  1.00 24.42           C  
ATOM   1312  CG  HIS A 171      37.192  16.195  69.151  1.00 24.12           C  
ATOM   1313  ND1 HIS A 171      36.185  17.016  69.616  1.00 24.60           N  
ATOM   1314  CD2 HIS A 171      37.918  15.842  70.238  1.00 24.08           C  
ATOM   1315  CE1 HIS A 171      36.295  17.149  70.927  1.00 25.04           C  
ATOM   1316  NE2 HIS A 171      37.338  16.445  71.329  1.00 25.11           N  
ATOM   1317  N   GLY A 172      37.974  13.154  68.416  1.00 23.99           N  
ATOM   1318  CA  GLY A 172      38.174  11.977  69.238  1.00 22.91           C  
ATOM   1319  C   GLY A 172      36.895  11.191  69.439  1.00 22.17           C  
ATOM   1320  O   GLY A 172      35.858  11.541  68.870  1.00 21.69           O  
ATOM   1321  N   PRO A 173      36.928  10.137  70.267  1.00 21.03           N  
ATOM   1322  CA  PRO A 173      35.763   9.289  70.537  1.00 19.99           C  
ATOM   1323  C   PRO A 173      34.797   9.778  71.599  1.00 20.69           C  
ATOM   1324  O   PRO A 173      35.162  10.514  72.523  1.00 21.07           O  
ATOM   1325  CB  PRO A 173      36.397   7.977  70.960  1.00 18.27           C  
ATOM   1326  CG  PRO A 173      37.530   8.469  71.814  1.00 19.42           C  
ATOM   1327  CD  PRO A 173      38.114   9.629  70.983  1.00 20.13           C  
ATOM   1328  N   PHE A 174      33.552   9.344  71.453  1.00 20.97           N  
ATOM   1329  CA  PHE A 174      32.494   9.643  72.409  1.00 21.51           C  
ATOM   1330  C   PHE A 174      31.808   8.294  72.569  1.00 22.26           C  
ATOM   1331  O   PHE A 174      31.511   7.617  71.579  1.00 20.52           O  
ATOM   1332  CB  PHE A 174      31.501  10.671  71.848  1.00 22.09           C  
ATOM   1333  CG  PHE A 174      31.851  12.109  72.160  1.00 21.16           C  
ATOM   1334  CD1 PHE A 174      31.405  12.711  73.332  1.00 21.50           C  
ATOM   1335  CD2 PHE A 174      32.607  12.866  71.271  1.00 20.77           C  
ATOM   1336  CE1 PHE A 174      31.707  14.054  73.609  1.00 20.59           C  
ATOM   1337  CE2 PHE A 174      32.913  14.207  71.539  1.00 19.85           C  
ATOM   1338  CZ  PHE A 174      32.464  14.798  72.701  1.00 19.22           C  
ATOM   1339  N   ALA A 175      31.592   7.887  73.812  1.00 23.45           N  
ATOM   1340  CA  ALA A 175      30.939   6.620  74.078  1.00 25.78           C  
ATOM   1341  C   ALA A 175      29.836   6.860  75.089  1.00 27.71           C  
ATOM   1342  O   ALA A 175      29.804   7.903  75.753  1.00 27.49           O  
ATOM   1343  CB  ALA A 175      31.943   5.614  74.629  1.00 25.07           C  
ATOM   1344  N   TRP A 176      28.930   5.894  75.202  1.00 29.14           N  
ATOM   1345  CA  TRP A 176      27.828   5.992  76.150  1.00 30.05           C  
ATOM   1346  C   TRP A 176      27.348   4.605  76.553  1.00 31.28           C  
ATOM   1347  O   TRP A 176      27.788   3.595  75.989  1.00 31.47           O  
ATOM   1348  CB  TRP A 176      26.682   6.825  75.558  1.00 29.96           C  
ATOM   1349  CG  TRP A 176      26.285   6.474  74.133  1.00 31.53           C  
ATOM   1350  CD1 TRP A 176      25.453   5.457  73.726  1.00 31.20           C  
ATOM   1351  CD2 TRP A 176      26.677   7.167  72.938  1.00 30.67           C  
ATOM   1352  NE1 TRP A 176      25.303   5.484  72.354  1.00 30.44           N  
ATOM   1353  CE2 TRP A 176      26.042   6.522  71.849  1.00 30.89           C  
ATOM   1354  CE3 TRP A 176      27.501   8.269  72.684  1.00 30.35           C  
ATOM   1355  CZ2 TRP A 176      26.207   6.947  70.530  1.00 31.44           C  
ATOM   1356  CZ3 TRP A 176      27.666   8.691  71.370  1.00 31.05           C  
ATOM   1357  CH2 TRP A 176      27.020   8.031  70.310  1.00 30.95           C  
ATOM   1358  N   GLY A 177      26.473   4.556  77.550  1.00 32.43           N  
ATOM   1359  CA  GLY A 177      25.959   3.282  78.020  1.00 34.05           C  
ATOM   1360  C   GLY A 177      24.774   3.471  78.949  1.00 36.02           C  
ATOM   1361  O   GLY A 177      24.260   4.581  79.085  1.00 36.05           O  
ATOM   1362  N   LYS A 178      24.344   2.392  79.595  1.00 37.94           N  
ATOM   1363  CA  LYS A 178      23.210   2.449  80.513  1.00 40.39           C  
ATOM   1364  C   LYS A 178      23.495   3.380  81.689  1.00 40.38           C  
ATOM   1365  O   LYS A 178      22.583   3.987  82.246  1.00 40.50           O  
ATOM   1366  CB  LYS A 178      22.903   1.061  81.074  1.00 42.90           C  
ATOM   1367  CG  LYS A 178      22.734  -0.049  80.050  1.00 46.37           C  
ATOM   1368  CD  LYS A 178      22.634  -1.408  80.764  1.00 48.94           C  
ATOM   1369  CE  LYS A 178      23.862  -1.671  81.652  1.00 50.49           C  
ATOM   1370  NZ  LYS A 178      23.756  -2.928  82.456  1.00 51.42           N  
ATOM   1371  N   ASN A 179      24.762   3.482  82.072  1.00 40.20           N  
ATOM   1372  CA  ASN A 179      25.151   4.326  83.198  1.00 40.20           C  
ATOM   1373  C   ASN A 179      26.619   4.741  83.071  1.00 39.87           C  
ATOM   1374  O   ASN A 179      27.283   4.401  82.090  1.00 39.82           O  
ATOM   1375  CB  ASN A 179      24.947   3.547  84.495  1.00 40.95           C  
ATOM   1376  CG  ASN A 179      25.725   2.243  84.507  1.00 42.11           C  
ATOM   1377  OD1 ASN A 179      26.959   2.244  84.544  1.00 42.40           O  
ATOM   1378  ND2 ASN A 179      25.008   1.121  84.455  1.00 42.27           N  
ATOM   1379  N   ALA A 180      27.128   5.463  84.065  1.00 38.68           N  
ATOM   1380  CA  ALA A 180      28.520   5.907  84.041  1.00 39.48           C  
ATOM   1381  C   ALA A 180      29.489   4.743  83.830  1.00 39.74           C  
ATOM   1382  O   ALA A 180      30.320   4.773  82.924  1.00 39.30           O  
ATOM   1383  CB  ALA A 180      28.862   6.637  85.332  1.00 38.54           C  
ATOM   1384  N   GLU A 181      29.375   3.717  84.667  1.00 40.03           N  
ATOM   1385  CA  GLU A 181      30.245   2.555  84.566  1.00 40.51           C  
ATOM   1386  C   GLU A 181      30.160   1.878  83.202  1.00 38.99           C  
ATOM   1387  O   GLU A 181      31.178   1.597  82.573  1.00 39.47           O  
ATOM   1388  CB  GLU A 181      29.898   1.542  85.663  1.00 43.28           C  
ATOM   1389  CG  GLU A 181      30.482   0.145  85.446  1.00 46.83           C  
ATOM   1390  CD  GLU A 181      30.234  -0.777  86.628  1.00 49.68           C  
ATOM   1391  OE1 GLU A 181      30.785  -0.499  87.716  1.00 50.98           O  
ATOM   1392  OE2 GLU A 181      29.489  -1.775  86.475  1.00 51.48           O  
ATOM   1393  N   ASP A 182      28.942   1.617  82.750  1.00 37.19           N  
ATOM   1394  CA  ASP A 182      28.734   0.956  81.474  1.00 35.42           C  
ATOM   1395  C   ASP A 182      29.360   1.744  80.332  1.00 34.97           C  
ATOM   1396  O   ASP A 182      29.911   1.163  79.397  1.00 35.82           O  
ATOM   1397  CB  ASP A 182      27.241   0.776  81.217  1.00 35.29           C  
ATOM   1398  CG  ASP A 182      26.961  -0.206  80.110  1.00 35.41           C  
ATOM   1399  OD1 ASP A 182      27.468  -1.345  80.204  1.00 36.08           O  
ATOM   1400  OD2 ASP A 182      26.236   0.152  79.151  1.00 34.61           O  
ATOM   1401  N   ALA A 183      29.278   3.068  80.407  1.00 33.75           N  
ATOM   1402  CA  ALA A 183      29.841   3.918  79.364  1.00 31.98           C  
ATOM   1403  C   ALA A 183      31.359   3.791  79.387  1.00 31.49           C  
ATOM   1404  O   ALA A 183      32.007   3.722  78.337  1.00 31.67           O  
ATOM   1405  CB  ALA A 183      29.424   5.373  79.578  1.00 30.72           C  
ATOM   1406  N   VAL A 184      31.931   3.753  80.585  1.00 30.27           N  
ATOM   1407  CA  VAL A 184      33.369   3.619  80.699  1.00 29.83           C  
ATOM   1408  C   VAL A 184      33.828   2.318  80.049  1.00 29.68           C  
ATOM   1409  O   VAL A 184      34.813   2.317  79.315  1.00 29.57           O  
ATOM   1410  CB  VAL A 184      33.822   3.686  82.163  1.00 29.31           C  
ATOM   1411  CG1 VAL A 184      35.272   3.258  82.284  1.00 30.03           C  
ATOM   1412  CG2 VAL A 184      33.673   5.119  82.666  1.00 27.42           C  
ATOM   1413  N   HIS A 185      33.105   1.225  80.290  1.00 30.00           N  
ATOM   1414  CA  HIS A 185      33.454  -0.066  79.685  1.00 30.42           C  
ATOM   1415  C   HIS A 185      33.412   0.004  78.164  1.00 28.94           C  
ATOM   1416  O   HIS A 185      34.282  -0.534  77.489  1.00 29.05           O  
ATOM   1417  CB  HIS A 185      32.496  -1.176  80.133  1.00 32.67           C  
ATOM   1418  CG  HIS A 185      32.672  -1.598  81.556  1.00 34.80           C  
ATOM   1419  ND1 HIS A 185      32.128  -2.763  82.055  1.00 36.82           N  
ATOM   1420  CD2 HIS A 185      33.311  -1.006  82.592  1.00 34.65           C  
ATOM   1421  CE1 HIS A 185      32.424  -2.868  83.340  1.00 36.52           C  
ATOM   1422  NE2 HIS A 185      33.141  -1.814  83.690  1.00 35.47           N  
ATOM   1423  N   ASN A 186      32.393   0.652  77.618  1.00 27.91           N  
ATOM   1424  CA  ASN A 186      32.304   0.751  76.176  1.00 27.45           C  
ATOM   1425  C   ASN A 186      33.438   1.610  75.639  1.00 26.16           C  
ATOM   1426  O   ASN A 186      33.941   1.375  74.544  1.00 25.48           O  
ATOM   1427  CB  ASN A 186      30.950   1.325  75.766  1.00 29.35           C  
ATOM   1428  CG  ASN A 186      29.825   0.358  76.024  1.00 30.49           C  
ATOM   1429  OD1 ASN A 186      30.062  -0.838  76.171  1.00 31.65           O  
ATOM   1430  ND2 ASN A 186      28.592   0.860  76.068  1.00 31.25           N  
ATOM   1431  N   ALA A 187      33.846   2.602  76.423  1.00 25.39           N  
ATOM   1432  CA  ALA A 187      34.933   3.480  76.011  1.00 24.81           C  
ATOM   1433  C   ALA A 187      36.233   2.690  75.918  1.00 24.82           C  
ATOM   1434  O   ALA A 187      36.986   2.836  74.944  1.00 22.89           O  
ATOM   1435  CB  ALA A 187      35.092   4.626  77.001  1.00 23.76           C  
ATOM   1436  N   ILE A 188      36.492   1.844  76.920  1.00 24.55           N  
ATOM   1437  CA  ILE A 188      37.720   1.070  76.897  1.00 24.38           C  
ATOM   1438  C   ILE A 188      37.713   0.038  75.766  1.00 23.17           C  
ATOM   1439  O   ILE A 188      38.742  -0.169  75.119  1.00 23.16           O  
ATOM   1440  CB  ILE A 188      38.048   0.396  78.285  1.00 24.65           C  
ATOM   1441  CG1 ILE A 188      37.900  -1.110  78.195  1.00 25.66           C  
ATOM   1442  CG2 ILE A 188      37.208   0.973  79.406  1.00 25.10           C  
ATOM   1443  CD1 ILE A 188      39.183  -1.792  77.767  1.00 26.25           C  
ATOM   1444  N   VAL A 189      36.569  -0.591  75.501  1.00 21.99           N  
ATOM   1445  CA  VAL A 189      36.516  -1.578  74.421  1.00 22.42           C  
ATOM   1446  C   VAL A 189      36.672  -0.859  73.082  1.00 22.75           C  
ATOM   1447  O   VAL A 189      37.313  -1.362  72.165  1.00 22.18           O  
ATOM   1448  CB  VAL A 189      35.187  -2.365  74.390  1.00 21.14           C  
ATOM   1449  CG1 VAL A 189      35.166  -3.256  73.179  1.00 20.04           C  
ATOM   1450  CG2 VAL A 189      35.043  -3.211  75.630  1.00 20.91           C  
ATOM   1451  N   LEU A 190      36.067   0.318  72.969  1.00 23.62           N  
ATOM   1452  CA  LEU A 190      36.173   1.113  71.744  1.00 24.18           C  
ATOM   1453  C   LEU A 190      37.653   1.353  71.438  1.00 24.25           C  
ATOM   1454  O   LEU A 190      38.097   1.180  70.301  1.00 24.58           O  
ATOM   1455  CB  LEU A 190      35.428   2.446  71.916  1.00 23.22           C  
ATOM   1456  CG  LEU A 190      35.526   3.570  70.869  1.00 25.03           C  
ATOM   1457  CD1 LEU A 190      35.718   3.026  69.468  1.00 24.77           C  
ATOM   1458  CD2 LEU A 190      34.271   4.418  70.945  1.00 23.09           C  
ATOM   1459  N   GLU A 191      38.414   1.738  72.460  1.00 24.02           N  
ATOM   1460  CA  GLU A 191      39.849   1.972  72.299  1.00 24.41           C  
ATOM   1461  C   GLU A 191      40.527   0.671  71.868  1.00 24.49           C  
ATOM   1462  O   GLU A 191      41.388   0.648  70.978  1.00 25.52           O  
ATOM   1463  CB  GLU A 191      40.450   2.450  73.621  1.00 23.47           C  
ATOM   1464  CG  GLU A 191      41.973   2.498  73.646  1.00 24.44           C  
ATOM   1465  CD  GLU A 191      42.557   3.509  72.678  1.00 25.65           C  
ATOM   1466  OE1 GLU A 191      41.779   4.227  72.003  1.00 24.82           O  
ATOM   1467  OE2 GLU A 191      43.803   3.585  72.598  1.00 26.34           O  
ATOM   1468  N   GLU A 192      40.118  -0.418  72.501  1.00 24.53           N  
ATOM   1469  CA  GLU A 192      40.672  -1.732  72.211  1.00 24.35           C  
ATOM   1470  C   GLU A 192      40.496  -2.151  70.740  1.00 23.11           C  
ATOM   1471  O   GLU A 192      41.467  -2.525  70.078  1.00 23.30           O  
ATOM   1472  CB  GLU A 192      40.031  -2.766  73.143  1.00 25.48           C  
ATOM   1473  CG  GLU A 192      40.997  -3.811  73.645  1.00 29.87           C  
ATOM   1474  CD  GLU A 192      42.173  -3.206  74.390  1.00 30.44           C  
ATOM   1475  OE1 GLU A 192      43.277  -3.763  74.283  1.00 32.86           O  
ATOM   1476  OE2 GLU A 192      42.004  -2.188  75.089  1.00 31.45           O  
ATOM   1477  N   VAL A 193      39.273  -2.081  70.218  1.00 21.10           N  
ATOM   1478  CA  VAL A 193      39.046  -2.488  68.838  1.00 20.23           C  
ATOM   1479  C   VAL A 193      39.658  -1.494  67.864  1.00 19.65           C  
ATOM   1480  O   VAL A 193      39.952  -1.838  66.721  1.00 19.32           O  
ATOM   1481  CB  VAL A 193      37.532  -2.678  68.533  1.00 20.46           C  
ATOM   1482  CG1 VAL A 193      36.973  -3.765  69.432  1.00 19.46           C  
ATOM   1483  CG2 VAL A 193      36.781  -1.378  68.742  1.00 20.58           C  
ATOM   1484  N   ALA A 194      39.853  -0.264  68.321  1.00 19.34           N  
ATOM   1485  CA  ALA A 194      40.471   0.761  67.492  1.00 19.91           C  
ATOM   1486  C   ALA A 194      41.929   0.345  67.304  1.00 20.26           C  
ATOM   1487  O   ALA A 194      42.472   0.381  66.195  1.00 19.39           O  
ATOM   1488  CB  ALA A 194      40.400   2.118  68.188  1.00 20.11           C  
ATOM   1489  N   TYR A 195      42.557  -0.053  68.404  1.00 20.42           N  
ATOM   1490  CA  TYR A 195      43.944  -0.493  68.368  1.00 20.66           C  
ATOM   1491  C   TYR A 195      44.111  -1.706  67.454  1.00 20.56           C  
ATOM   1492  O   TYR A 195      44.910  -1.685  66.515  1.00 21.62           O  
ATOM   1493  CB  TYR A 195      44.423  -0.836  69.782  1.00 20.84           C  
ATOM   1494  CG  TYR A 195      45.846  -1.323  69.813  1.00 22.12           C  
ATOM   1495  CD1 TYR A 195      46.151  -2.664  69.578  1.00 21.45           C  
ATOM   1496  CD2 TYR A 195      46.901  -0.425  69.988  1.00 22.70           C  
ATOM   1497  CE1 TYR A 195      47.470  -3.098  69.510  1.00 22.16           C  
ATOM   1498  CE2 TYR A 195      48.222  -0.845  69.920  1.00 22.48           C  
ATOM   1499  CZ  TYR A 195      48.504  -2.181  69.678  1.00 22.71           C  
ATOM   1500  OH  TYR A 195      49.816  -2.589  69.572  1.00 21.97           O  
ATOM   1501  N   MET A 196      43.354  -2.765  67.714  1.00 19.78           N  
ATOM   1502  CA  MET A 196      43.470  -3.962  66.894  1.00 19.90           C  
ATOM   1503  C   MET A 196      43.080  -3.708  65.442  1.00 20.10           C  
ATOM   1504  O   MET A 196      43.603  -4.344  64.516  1.00 19.52           O  
ATOM   1505  CB  MET A 196      42.609  -5.073  67.474  1.00 19.99           C  
ATOM   1506  CG  MET A 196      42.944  -5.396  68.913  1.00 21.09           C  
ATOM   1507  SD  MET A 196      42.152  -6.908  69.438  1.00 20.58           S  
ATOM   1508  CE  MET A 196      40.430  -6.400  69.399  1.00 20.36           C  
ATOM   1509  N   GLY A 197      42.155  -2.776  65.244  1.00 20.11           N  
ATOM   1510  CA  GLY A 197      41.713  -2.456  63.899  1.00 19.91           C  
ATOM   1511  C   GLY A 197      42.832  -1.900  63.042  1.00 20.04           C  
ATOM   1512  O   GLY A 197      42.880  -2.154  61.837  1.00 19.51           O  
ATOM   1513  N   ILE A 198      43.736  -1.142  63.660  1.00 20.22           N  
ATOM   1514  CA  ILE A 198      44.854  -0.559  62.929  1.00 20.27           C  
ATOM   1515  C   ILE A 198      45.781  -1.625  62.363  1.00 21.41           C  
ATOM   1516  O   ILE A 198      46.093  -1.628  61.173  1.00 21.69           O  
ATOM   1517  CB  ILE A 198      45.698   0.362  63.827  1.00 19.28           C  
ATOM   1518  CG1 ILE A 198      44.898   1.610  64.199  1.00 19.12           C  
ATOM   1519  CG2 ILE A 198      46.981   0.769  63.091  1.00 18.69           C  
ATOM   1520  CD1 ILE A 198      45.573   2.487  65.242  1.00 17.44           C  
ATOM   1521  N   PHE A 199      46.209  -2.541  63.220  1.00 22.66           N  
ATOM   1522  CA  PHE A 199      47.133  -3.578  62.800  1.00 24.07           C  
ATOM   1523  C   PHE A 199      46.563  -4.763  62.055  1.00 26.38           C  
ATOM   1524  O   PHE A 199      47.282  -5.405  61.288  1.00 26.93           O  
ATOM   1525  CB  PHE A 199      47.944  -4.018  64.004  1.00 21.83           C  
ATOM   1526  CG  PHE A 199      48.765  -2.912  64.563  1.00 21.62           C  
ATOM   1527  CD1 PHE A 199      49.939  -2.512  63.920  1.00 19.85           C  
ATOM   1528  CD2 PHE A 199      48.304  -2.172  65.646  1.00 21.15           C  
ATOM   1529  CE1 PHE A 199      50.634  -1.389  64.340  1.00 19.89           C  
ATOM   1530  CE2 PHE A 199      48.997  -1.030  66.081  1.00 21.44           C  
ATOM   1531  CZ  PHE A 199      50.163  -0.638  65.424  1.00 20.34           C  
ATOM   1532  N   CYS A 200      45.286  -5.069  62.241  1.00 28.87           N  
ATOM   1533  CA  CYS A 200      44.763  -6.195  61.499  1.00 32.06           C  
ATOM   1534  C   CYS A 200      44.598  -5.692  60.065  1.00 32.08           C  
ATOM   1535  O   CYS A 200      44.671  -6.467  59.107  1.00 32.95           O  
ATOM   1536  CB  CYS A 200      43.452  -6.711  62.106  1.00 32.96           C  
ATOM   1537  SG  CYS A 200      42.000  -5.819  61.670  1.00 40.51           S  
ATOM   1538  N   ARG A 201      44.414  -4.384  59.904  1.00 33.12           N  
ATOM   1539  CA  ARG A 201      44.309  -3.840  58.557  1.00 33.93           C  
ATOM   1540  C   ARG A 201      45.678  -3.958  57.900  1.00 34.32           C  
ATOM   1541  O   ARG A 201      45.785  -4.312  56.724  1.00 34.76           O  
ATOM   1542  CB  ARG A 201      43.914  -2.361  58.532  1.00 34.54           C  
ATOM   1543  CG  ARG A 201      44.111  -1.788  57.107  1.00 35.77           C  
ATOM   1544  CD  ARG A 201      43.872  -0.299  56.958  1.00 34.36           C  
ATOM   1545  NE  ARG A 201      42.468   0.069  57.112  1.00 33.45           N  
ATOM   1546  CZ  ARG A 201      42.011   1.315  56.987  1.00 33.02           C  
ATOM   1547  NH1 ARG A 201      42.851   2.306  56.695  1.00 31.52           N  
ATOM   1548  NH2 ARG A 201      40.724   1.580  57.189  1.00 31.75           N  
ATOM   1549  N   GLN A 202      46.725  -3.645  58.659  1.00 34.11           N  
ATOM   1550  CA  GLN A 202      48.082  -3.722  58.132  1.00 33.08           C  
ATOM   1551  C   GLN A 202      48.395  -5.145  57.677  1.00 31.78           C  
ATOM   1552  O   GLN A 202      48.991  -5.345  56.618  1.00 31.03           O  
ATOM   1553  CB  GLN A 202      49.093  -3.274  59.185  1.00 34.82           C  
ATOM   1554  CG  GLN A 202      50.494  -3.077  58.637  1.00 37.24           C  
ATOM   1555  CD  GLN A 202      51.472  -2.634  59.708  1.00 40.00           C  
ATOM   1556  OE1 GLN A 202      51.277  -1.605  60.359  1.00 41.80           O  
ATOM   1557  NE2 GLN A 202      52.533  -3.413  59.902  1.00 41.06           N  
ATOM   1558  N   LEU A 203      47.986  -6.132  58.469  1.00 30.10           N  
ATOM   1559  CA  LEU A 203      48.224  -7.529  58.110  1.00 29.39           C  
ATOM   1560  C   LEU A 203      47.383  -7.946  56.913  1.00 29.50           C  
ATOM   1561  O   LEU A 203      47.836  -8.702  56.047  1.00 29.85           O  
ATOM   1562  CB  LEU A 203      47.886  -8.455  59.277  1.00 28.04           C  
ATOM   1563  CG  LEU A 203      48.872  -8.494  60.423  1.00 27.06           C  
ATOM   1564  CD1 LEU A 203      48.391  -9.520  61.425  1.00 28.14           C  
ATOM   1565  CD2 LEU A 203      50.264  -8.854  59.889  1.00 26.02           C  
ATOM   1566  N   ALA A 204      46.148  -7.462  56.872  1.00 29.61           N  
ATOM   1567  CA  ALA A 204      45.239  -7.811  55.786  1.00 29.98           C  
ATOM   1568  C   ALA A 204      44.516  -6.575  55.263  1.00 29.97           C  
ATOM   1569  O   ALA A 204      43.355  -6.329  55.597  1.00 29.87           O  
ATOM   1570  CB  ALA A 204      44.230  -8.843  56.274  1.00 30.76           C  
ATOM   1571  N   PRO A 205      45.192  -5.786  54.419  1.00 30.19           N  
ATOM   1572  CA  PRO A 205      44.591  -4.569  53.862  1.00 30.20           C  
ATOM   1573  C   PRO A 205      43.272  -4.784  53.120  1.00 30.15           C  
ATOM   1574  O   PRO A 205      42.460  -3.866  53.024  1.00 30.36           O  
ATOM   1575  CB  PRO A 205      45.699  -4.019  52.963  1.00 29.76           C  
ATOM   1576  CG  PRO A 205      46.422  -5.267  52.527  1.00 30.05           C  
ATOM   1577  CD  PRO A 205      46.508  -6.047  53.811  1.00 29.71           C  
ATOM   1578  N   GLN A 206      43.052  -5.985  52.590  1.00 30.08           N  
ATOM   1579  CA  GLN A 206      41.796  -6.263  51.893  1.00 29.98           C  
ATOM   1580  C   GLN A 206      40.842  -7.134  52.715  1.00 29.68           C  
ATOM   1581  O   GLN A 206      39.925  -7.741  52.164  1.00 29.75           O  
ATOM   1582  CB  GLN A 206      42.048  -6.942  50.540  1.00 31.00           C  
ATOM   1583  CG  GLN A 206      42.525  -6.015  49.418  1.00 30.90           C  
ATOM   1584  CD  GLN A 206      43.986  -5.615  49.561  1.00 32.17           C  
ATOM   1585  OE1 GLN A 206      44.889  -6.459  49.482  1.00 32.54           O  
ATOM   1586  NE2 GLN A 206      44.229  -4.325  49.773  1.00 31.76           N  
ATOM   1587  N   LEU A 207      41.053  -7.186  54.029  1.00 29.50           N  
ATOM   1588  CA  LEU A 207      40.213  -7.982  54.923  1.00 28.14           C  
ATOM   1589  C   LEU A 207      38.763  -7.489  54.887  1.00 28.65           C  
ATOM   1590  O   LEU A 207      38.492  -6.297  55.061  1.00 28.16           O  
ATOM   1591  CB  LEU A 207      40.739  -7.877  56.362  1.00 28.87           C  
ATOM   1592  CG  LEU A 207      40.371  -8.881  57.473  1.00 28.47           C  
ATOM   1593  CD1 LEU A 207      40.071  -8.107  58.749  1.00 27.18           C  
ATOM   1594  CD2 LEU A 207      39.184  -9.725  57.095  1.00 29.43           C  
ATOM   1595  N   PRO A 208      37.808  -8.397  54.634  1.00 27.70           N  
ATOM   1596  CA  PRO A 208      36.412  -7.967  54.607  1.00 27.06           C  
ATOM   1597  C   PRO A 208      35.885  -7.904  56.032  1.00 27.33           C  
ATOM   1598  O   PRO A 208      36.453  -8.540  56.927  1.00 28.18           O  
ATOM   1599  CB  PRO A 208      35.734  -9.070  53.808  1.00 27.10           C  
ATOM   1600  CG  PRO A 208      36.517 -10.277  54.194  1.00 27.16           C  
ATOM   1601  CD  PRO A 208      37.939  -9.757  54.085  1.00 27.15           C  
ATOM   1602  N   ASP A 209      34.819  -7.135  56.250  1.00 26.45           N  
ATOM   1603  CA  ASP A 209      34.220  -7.037  57.577  1.00 27.45           C  
ATOM   1604  C   ASP A 209      33.819  -8.448  57.992  1.00 28.09           C  
ATOM   1605  O   ASP A 209      33.588  -9.310  57.141  1.00 27.83           O  
ATOM   1606  CB  ASP A 209      32.970  -6.155  57.558  1.00 27.80           C  
ATOM   1607  CG  ASP A 209      33.278  -4.697  57.288  1.00 29.68           C  
ATOM   1608  OD1 ASP A 209      32.320  -3.899  57.298  1.00 30.02           O  
ATOM   1609  OD2 ASP A 209      34.463  -4.341  57.067  1.00 31.04           O  
ATOM   1610  N   MET A 210      33.726  -8.679  59.297  1.00 28.22           N  
ATOM   1611  CA  MET A 210      33.358  -9.992  59.815  1.00 28.27           C  
ATOM   1612  C   MET A 210      31.992 -10.452  59.312  1.00 28.19           C  
ATOM   1613  O   MET A 210      31.160  -9.637  58.912  1.00 28.91           O  
ATOM   1614  CB  MET A 210      33.356  -9.966  61.345  1.00 27.68           C  
ATOM   1615  CG  MET A 210      32.309  -9.050  61.952  1.00 25.99           C  
ATOM   1616  SD  MET A 210      32.480  -8.956  63.748  1.00 26.23           S  
ATOM   1617  CE  MET A 210      32.294 -10.679  64.183  1.00 25.73           C  
ATOM   1618  N   GLN A 211      31.774 -11.764  59.337  1.00 28.28           N  
ATOM   1619  CA  GLN A 211      30.515 -12.363  58.901  1.00 28.76           C  
ATOM   1620  C   GLN A 211      29.338 -11.759  59.654  1.00 29.49           C  
ATOM   1621  O   GLN A 211      29.370 -11.640  60.886  1.00 30.46           O  
ATOM   1622  CB  GLN A 211      30.539 -13.862  59.160  1.00 28.74           C  
ATOM   1623  CG  GLN A 211      31.594 -14.615  58.399  1.00 28.96           C  
ATOM   1624  CD  GLN A 211      31.962 -15.890  59.109  1.00 29.29           C  
ATOM   1625  OE1 GLN A 211      32.703 -15.872  60.085  1.00 29.41           O  
ATOM   1626  NE2 GLN A 211      31.424 -17.004  58.641  1.00 30.54           N  
ATOM   1627  N   GLN A 212      28.293 -11.386  58.927  1.00 29.91           N  
ATOM   1628  CA  GLN A 212      27.117 -10.807  59.568  1.00 30.64           C  
ATOM   1629  C   GLN A 212      26.554 -11.758  60.617  1.00 30.48           C  
ATOM   1630  O   GLN A 212      26.117 -11.329  61.685  1.00 30.48           O  
ATOM   1631  CB  GLN A 212      26.036 -10.515  58.538  1.00 31.90           C  
ATOM   1632  CG  GLN A 212      24.796  -9.871  59.142  1.00 34.10           C  
ATOM   1633  CD  GLN A 212      25.089  -8.510  59.740  1.00 34.81           C  
ATOM   1634  OE1 GLN A 212      25.627  -7.633  59.066  1.00 35.51           O  
ATOM   1635  NE2 GLN A 212      24.731  -8.323  61.007  1.00 35.44           N  
ATOM   1636  N   THR A 213      26.571 -13.052  60.306  1.00 30.38           N  
ATOM   1637  CA  THR A 213      26.063 -14.066  61.224  1.00 31.16           C  
ATOM   1638  C   THR A 213      26.832 -14.065  62.546  1.00 30.96           C  
ATOM   1639  O   THR A 213      26.233 -14.185  63.619  1.00 30.92           O  
ATOM   1640  CB  THR A 213      26.156 -15.483  60.615  1.00 31.95           C  
ATOM   1641  OG1 THR A 213      25.495 -15.512  59.346  1.00 34.40           O  
ATOM   1642  CG2 THR A 213      25.476 -16.479  61.523  1.00 31.96           C  
ATOM   1643  N   LEU A 214      28.157 -13.937  62.467  1.00 29.68           N  
ATOM   1644  CA  LEU A 214      29.001 -13.927  63.664  1.00 28.35           C  
ATOM   1645  C   LEU A 214      28.738 -12.643  64.449  1.00 28.41           C  
ATOM   1646  O   LEU A 214      28.661 -12.659  65.681  1.00 27.97           O  
ATOM   1647  CB  LEU A 214      30.483 -14.015  63.272  1.00 26.62           C  
ATOM   1648  CG  LEU A 214      31.545 -14.157  64.376  1.00 25.94           C  
ATOM   1649  CD1 LEU A 214      31.324 -15.455  65.145  1.00 25.19           C  
ATOM   1650  CD2 LEU A 214      32.945 -14.158  63.764  1.00 23.12           C  
ATOM   1651  N   LEU A 215      28.585 -11.534  63.727  1.00 27.47           N  
ATOM   1652  CA  LEU A 215      28.322 -10.246  64.363  1.00 27.18           C  
ATOM   1653  C   LEU A 215      27.018 -10.356  65.134  1.00 27.68           C  
ATOM   1654  O   LEU A 215      26.932  -9.954  66.298  1.00 27.83           O  
ATOM   1655  CB  LEU A 215      28.181  -9.143  63.310  1.00 26.06           C  
ATOM   1656  CG  LEU A 215      28.491  -7.690  63.702  1.00 25.35           C  
ATOM   1657  CD1 LEU A 215      27.790  -6.771  62.718  1.00 23.73           C  
ATOM   1658  CD2 LEU A 215      28.054  -7.376  65.119  1.00 22.03           C  
ATOM   1659  N   ASN A 216      26.000 -10.896  64.467  1.00 28.32           N  
ATOM   1660  CA  ASN A 216      24.687 -11.071  65.086  1.00 27.94           C  
ATOM   1661  C   ASN A 216      24.755 -12.007  66.283  1.00 27.32           C  
ATOM   1662  O   ASN A 216      24.205 -11.706  67.340  1.00 29.03           O  
ATOM   1663  CB  ASN A 216      23.668 -11.618  64.073  1.00 26.53           C  
ATOM   1664  CG  ASN A 216      23.287 -10.593  63.015  1.00 25.83           C  
ATOM   1665  OD1 ASN A 216      23.242  -9.393  63.286  1.00 25.27           O  
ATOM   1666  ND2 ASN A 216      22.991 -11.066  61.808  1.00 27.60           N  
ATOM   1667  N   LYS A 217      25.440 -13.132  66.123  1.00 26.79           N  
ATOM   1668  CA  LYS A 217      25.539 -14.098  67.203  1.00 27.23           C  
ATOM   1669  C   LYS A 217      26.014 -13.408  68.464  1.00 27.89           C  
ATOM   1670  O   LYS A 217      25.386 -13.506  69.520  1.00 27.42           O  
ATOM   1671  CB  LYS A 217      26.515 -15.221  66.844  1.00 27.90           C  
ATOM   1672  CG  LYS A 217      26.239 -16.539  67.573  1.00 30.06           C  
ATOM   1673  CD  LYS A 217      26.133 -16.347  69.078  1.00 31.89           C  
ATOM   1674  CE  LYS A 217      25.829 -17.648  69.811  1.00 34.60           C  
ATOM   1675  NZ  LYS A 217      24.527 -18.253  69.399  1.00 36.61           N  
ATOM   1676  N   HIS A 218      27.115 -12.681  68.337  1.00 28.71           N  
ATOM   1677  CA  HIS A 218      27.713 -11.992  69.469  1.00 28.98           C  
ATOM   1678  C   HIS A 218      26.974 -10.800  70.032  1.00 30.34           C  
ATOM   1679  O   HIS A 218      26.783 -10.708  71.251  1.00 31.54           O  
ATOM   1680  CB  HIS A 218      29.144 -11.594  69.120  1.00 26.92           C  
ATOM   1681  CG  HIS A 218      30.108 -12.728  69.222  1.00 25.99           C  
ATOM   1682  ND1 HIS A 218      30.681 -13.106  70.418  1.00 25.93           N  
ATOM   1683  CD2 HIS A 218      30.527 -13.628  68.301  1.00 25.51           C  
ATOM   1684  CE1 HIS A 218      31.412 -14.190  70.228  1.00 25.69           C  
ATOM   1685  NE2 HIS A 218      31.335 -14.527  68.952  1.00 25.07           N  
ATOM   1686  N   TYR A 219      26.546  -9.880  69.180  1.00 31.74           N  
ATOM   1687  CA  TYR A 219      25.856  -8.717  69.719  1.00 33.50           C  
ATOM   1688  C   TYR A 219      24.483  -9.039  70.286  1.00 35.02           C  
ATOM   1689  O   TYR A 219      24.159  -8.618  71.396  1.00 34.68           O  
ATOM   1690  CB  TYR A 219      25.724  -7.606  68.678  1.00 33.11           C  
ATOM   1691  CG  TYR A 219      25.235  -6.326  69.317  1.00 32.70           C  
ATOM   1692  CD1 TYR A 219      23.875  -6.080  69.489  1.00 33.25           C  
ATOM   1693  CD2 TYR A 219      26.134  -5.422  69.861  1.00 32.43           C  
ATOM   1694  CE1 TYR A 219      23.429  -4.970  70.196  1.00 32.98           C  
ATOM   1695  CE2 TYR A 219      25.699  -4.314  70.571  1.00 32.93           C  
ATOM   1696  CZ  TYR A 219      24.349  -4.095  70.738  1.00 32.74           C  
ATOM   1697  OH  TYR A 219      23.927  -3.007  71.468  1.00 34.10           O  
ATOM   1698  N   LEU A 220      23.680  -9.775  69.522  1.00 36.95           N  
ATOM   1699  CA  LEU A 220      22.337 -10.146  69.950  1.00 38.94           C  
ATOM   1700  C   LEU A 220      22.327 -11.073  71.164  1.00 41.09           C  
ATOM   1701  O   LEU A 220      21.387 -11.055  71.957  1.00 40.28           O  
ATOM   1702  CB  LEU A 220      21.584 -10.786  68.783  1.00 37.97           C  
ATOM   1703  CG  LEU A 220      20.661  -9.859  67.978  1.00 38.13           C  
ATOM   1704  CD1 LEU A 220      21.202  -8.449  67.940  1.00 36.75           C  
ATOM   1705  CD2 LEU A 220      20.498 -10.417  66.572  1.00 36.33           C  
ATOM   1706  N   ARG A 221      23.373 -11.879  71.313  1.00 44.31           N  
ATOM   1707  CA  ARG A 221      23.461 -12.794  72.445  1.00 47.55           C  
ATOM   1708  C   ARG A 221      23.334 -11.980  73.725  1.00 50.08           C  
ATOM   1709  O   ARG A 221      22.493 -12.272  74.575  1.00 50.67           O  
ATOM   1710  CB  ARG A 221      24.789 -13.545  72.422  1.00 47.23           C  
ATOM   1711  CG  ARG A 221      24.938 -14.510  73.560  1.00 47.64           C  
ATOM   1712  CD  ARG A 221      25.935 -15.591  73.232  1.00 47.95           C  
ATOM   1713  NE  ARG A 221      27.295 -15.088  73.100  1.00 47.00           N  
ATOM   1714  CZ  ARG A 221      28.356 -15.883  73.076  1.00 47.03           C  
ATOM   1715  NH1 ARG A 221      28.183 -17.194  73.175  1.00 46.48           N  
ATOM   1716  NH2 ARG A 221      29.579 -15.380  72.965  1.00 46.51           N  
ATOM   1717  N   LYS A 222      24.184 -10.968  73.870  1.00 52.96           N  
ATOM   1718  CA  LYS A 222      24.106 -10.086  75.029  1.00 55.62           C  
ATOM   1719  C   LYS A 222      23.061  -9.081  74.584  1.00 57.44           C  
ATOM   1720  O   LYS A 222      22.431  -9.270  73.543  1.00 58.60           O  
ATOM   1721  CB  LYS A 222      25.433  -9.361  75.277  1.00 55.77           C  
ATOM   1722  CG  LYS A 222      26.639 -10.278  75.428  1.00 56.84           C  
ATOM   1723  CD  LYS A 222      27.741  -9.648  76.289  1.00 56.42           C  
ATOM   1724  CE  LYS A 222      28.185  -8.279  75.786  1.00 55.46           C  
ATOM   1725  NZ  LYS A 222      29.270  -7.715  76.645  1.00 54.52           N  
ATOM   1726  N   HIS A 223      22.866  -8.015  75.345  1.00 59.37           N  
ATOM   1727  CA  HIS A 223      21.884  -7.007  74.951  1.00 61.85           C  
ATOM   1728  C   HIS A 223      20.561  -7.666  74.528  1.00 62.32           C  
ATOM   1729  O   HIS A 223      20.154  -7.505  73.355  1.00 62.14           O  
ATOM   1730  CB  HIS A 223      22.449  -6.166  73.794  1.00 62.87           C  
ATOM   1731  CG  HIS A 223      23.863  -5.717  74.014  1.00 64.48           C  
ATOM   1732  ND1 HIS A 223      24.950  -6.531  73.770  1.00 64.81           N  
ATOM   1733  CD2 HIS A 223      24.365  -4.556  74.501  1.00 64.64           C  
ATOM   1734  CE1 HIS A 223      26.059  -5.892  74.097  1.00 64.83           C  
ATOM   1735  NE2 HIS A 223      25.733  -4.691  74.543  1.00 65.16           N  
TER    1736      HIS A 223                                                      
ATOM   1737  N   MET B   1      87.337  -4.561 100.088  1.00 48.37           N  
ATOM   1738  CA  MET B   1      88.289  -5.687 100.281  1.00 48.69           C  
ATOM   1739  C   MET B   1      87.587  -6.877 100.935  1.00 49.87           C  
ATOM   1740  O   MET B   1      88.161  -7.965 101.051  1.00 51.40           O  
ATOM   1741  CB  MET B   1      89.460  -5.254 101.163  1.00 47.63           C  
ATOM   1742  CG  MET B   1      89.038  -4.794 102.550  1.00 46.98           C  
ATOM   1743  SD  MET B   1      90.319  -5.016 103.790  1.00 46.49           S  
ATOM   1744  CE  MET B   1      91.465  -3.746 103.295  1.00 45.46           C  
ATOM   1745  N   LEU B   2      86.354  -6.672 101.376  1.00 49.13           N  
ATOM   1746  CA  LEU B   2      85.597  -7.743 102.010  1.00 49.19           C  
ATOM   1747  C   LEU B   2      84.143  -7.477 101.680  1.00 49.55           C  
ATOM   1748  O   LEU B   2      83.278  -7.465 102.554  1.00 50.05           O  
ATOM   1749  CB  LEU B   2      85.826  -7.728 103.526  1.00 48.38           C  
ATOM   1750  CG  LEU B   2      87.233  -8.138 103.982  1.00 47.49           C  
ATOM   1751  CD1 LEU B   2      87.476  -7.739 105.429  1.00 47.11           C  
ATOM   1752  CD2 LEU B   2      87.395  -9.636 103.803  1.00 47.05           C  
ATOM   1753  N   GLU B   3      83.902  -7.251 100.394  1.00 49.49           N  
ATOM   1754  CA  GLU B   3      82.581  -6.953  99.865  1.00 48.62           C  
ATOM   1755  C   GLU B   3      81.438  -7.747 100.491  1.00 46.91           C  
ATOM   1756  O   GLU B   3      80.429  -7.164 100.886  1.00 46.14           O  
ATOM   1757  CB  GLU B   3      82.591  -7.141  98.346  1.00 49.92           C  
ATOM   1758  CG  GLU B   3      83.467  -6.122  97.616  1.00 51.18           C  
ATOM   1759  CD  GLU B   3      84.926  -6.164  98.052  1.00 51.80           C  
ATOM   1760  OE1 GLU B   3      85.505  -7.272  98.112  1.00 52.20           O  
ATOM   1761  OE2 GLU B   3      85.498  -5.088  98.323  1.00 52.32           O  
ATOM   1762  N   ASP B   4      81.590  -9.065 100.589  1.00 45.40           N  
ATOM   1763  CA  ASP B   4      80.540  -9.894 101.175  1.00 45.14           C  
ATOM   1764  C   ASP B   4      80.279  -9.497 102.628  1.00 44.56           C  
ATOM   1765  O   ASP B   4      79.127  -9.317 103.033  1.00 44.38           O  
ATOM   1766  CB  ASP B   4      80.929 -11.370 101.121  1.00 45.23           C  
ATOM   1767  CG  ASP B   4      79.895 -12.271 101.774  1.00 46.22           C  
ATOM   1768  OD1 ASP B   4      80.292 -13.154 102.570  1.00 44.67           O  
ATOM   1769  OD2 ASP B   4      78.688 -12.094 101.481  1.00 46.64           O  
ATOM   1770  N   LEU B   5      81.350  -9.373 103.409  1.00 43.12           N  
ATOM   1771  CA  LEU B   5      81.225  -8.986 104.811  1.00 41.80           C  
ATOM   1772  C   LEU B   5      80.537  -7.630 104.903  1.00 40.55           C  
ATOM   1773  O   LEU B   5      79.654  -7.436 105.738  1.00 39.34           O  
ATOM   1774  CB  LEU B   5      82.597  -8.897 105.485  1.00 41.23           C  
ATOM   1775  CG  LEU B   5      82.843  -9.771 106.723  1.00 40.31           C  
ATOM   1776  CD1 LEU B   5      84.013  -9.200 107.505  1.00 39.12           C  
ATOM   1777  CD2 LEU B   5      81.614  -9.812 107.606  1.00 39.90           C  
ATOM   1778  N   LYS B   6      80.945  -6.700 104.041  1.00 39.04           N  
ATOM   1779  CA  LYS B   6      80.357  -5.367 104.025  1.00 38.73           C  
ATOM   1780  C   LYS B   6      78.857  -5.461 103.762  1.00 39.68           C  
ATOM   1781  O   LYS B   6      78.063  -4.715 104.353  1.00 40.03           O  
ATOM   1782  CB  LYS B   6      81.007  -4.504 102.944  1.00 37.19           C  
ATOM   1783  CG  LYS B   6      82.486  -4.229 103.159  1.00 37.16           C  
ATOM   1784  CD  LYS B   6      83.019  -3.253 102.123  1.00 34.58           C  
ATOM   1785  CE  LYS B   6      84.416  -2.788 102.485  1.00 33.87           C  
ATOM   1786  NZ  LYS B   6      84.888  -1.733 101.537  1.00 32.79           N  
ATOM   1787  N   ARG B   7      78.475  -6.381 102.876  1.00 39.64           N  
ATOM   1788  CA  ARG B   7      77.069  -6.573 102.541  1.00 40.00           C  
ATOM   1789  C   ARG B   7      76.309  -7.038 103.783  1.00 39.04           C  
ATOM   1790  O   ARG B   7      75.255  -6.493 104.122  1.00 38.44           O  
ATOM   1791  CB  ARG B   7      76.916  -7.614 101.427  1.00 40.85           C  
ATOM   1792  CG  ARG B   7      76.003  -7.166 100.293  1.00 44.23           C  
ATOM   1793  CD  ARG B   7      74.565  -6.931 100.748  1.00 46.58           C  
ATOM   1794  NE  ARG B   7      73.827  -6.135  99.766  1.00 50.08           N  
ATOM   1795  CZ  ARG B   7      72.538  -5.809  99.856  1.00 50.93           C  
ATOM   1796  NH1 ARG B   7      71.805  -6.210 100.889  1.00 51.29           N  
ATOM   1797  NH2 ARG B   7      71.981  -5.063  98.910  1.00 51.61           N  
ATOM   1798  N   GLN B   8      76.855  -8.051 104.452  1.00 38.00           N  
ATOM   1799  CA  GLN B   8      76.251  -8.601 105.659  1.00 37.84           C  
ATOM   1800  C   GLN B   8      76.065  -7.510 106.704  1.00 36.59           C  
ATOM   1801  O   GLN B   8      74.968  -7.316 107.226  1.00 36.89           O  
ATOM   1802  CB  GLN B   8      77.144  -9.696 106.243  1.00 38.91           C  
ATOM   1803  CG  GLN B   8      76.820 -11.113 105.819  1.00 41.07           C  
ATOM   1804  CD  GLN B   8      77.986 -12.062 106.072  1.00 41.92           C  
ATOM   1805  OE1 GLN B   8      78.915 -12.141 105.267  1.00 43.50           O  
ATOM   1806  NE2 GLN B   8      77.950 -12.774 107.198  1.00 41.71           N  
ATOM   1807  N   VAL B   9      77.151  -6.805 107.007  1.00 35.15           N  
ATOM   1808  CA  VAL B   9      77.124  -5.739 107.996  1.00 34.59           C  
ATOM   1809  C   VAL B   9      76.156  -4.627 107.584  1.00 35.20           C  
ATOM   1810  O   VAL B   9      75.465  -4.051 108.429  1.00 34.67           O  
ATOM   1811  CB  VAL B   9      78.551  -5.175 108.227  1.00 32.94           C  
ATOM   1812  CG1 VAL B   9      78.506  -3.980 109.148  1.00 32.13           C  
ATOM   1813  CG2 VAL B   9      79.433  -6.255 108.861  1.00 32.21           C  
ATOM   1814  N   LEU B  10      76.097  -4.335 106.286  1.00 36.11           N  
ATOM   1815  CA  LEU B  10      75.186  -3.312 105.777  1.00 36.46           C  
ATOM   1816  C   LEU B  10      73.732  -3.732 106.042  1.00 36.37           C  
ATOM   1817  O   LEU B  10      72.930  -2.950 106.554  1.00 36.16           O  
ATOM   1818  CB  LEU B  10      75.440  -3.106 104.279  1.00 36.95           C  
ATOM   1819  CG  LEU B  10      74.476  -2.334 103.373  1.00 36.99           C  
ATOM   1820  CD1 LEU B  10      73.392  -3.267 102.903  1.00 37.38           C  
ATOM   1821  CD2 LEU B  10      73.907  -1.127 104.104  1.00 37.75           C  
ATOM   1822  N   GLU B  11      73.407  -4.978 105.711  1.00 36.47           N  
ATOM   1823  CA  GLU B  11      72.062  -5.501 105.915  1.00 36.85           C  
ATOM   1824  C   GLU B  11      71.703  -5.573 107.399  1.00 35.72           C  
ATOM   1825  O   GLU B  11      70.577  -5.258 107.790  1.00 35.69           O  
ATOM   1826  CB  GLU B  11      71.935  -6.887 105.278  1.00 38.48           C  
ATOM   1827  CG  GLU B  11      72.134  -6.882 103.764  1.00 42.13           C  
ATOM   1828  CD  GLU B  11      71.967  -8.262 103.136  1.00 44.99           C  
ATOM   1829  OE1 GLU B  11      72.165  -8.389 101.905  1.00 45.54           O  
ATOM   1830  OE2 GLU B  11      71.638  -9.220 103.875  1.00 45.87           O  
ATOM   1831  N   ALA B  12      72.659  -5.992 108.224  1.00 33.78           N  
ATOM   1832  CA  ALA B  12      72.428  -6.075 109.663  1.00 31.71           C  
ATOM   1833  C   ALA B  12      72.071  -4.673 110.196  1.00 31.29           C  
ATOM   1834  O   ALA B  12      71.079  -4.499 110.917  1.00 30.40           O  
ATOM   1835  CB  ALA B  12      73.674  -6.616 110.359  1.00 30.78           C  
ATOM   1836  N   ASN B  13      72.873  -3.675 109.836  1.00 29.52           N  
ATOM   1837  CA  ASN B  13      72.606  -2.318 110.275  1.00 30.16           C  
ATOM   1838  C   ASN B  13      71.226  -1.839 109.804  1.00 30.68           C  
ATOM   1839  O   ASN B  13      70.488  -1.210 110.563  1.00 31.48           O  
ATOM   1840  CB  ASN B  13      73.714  -1.385 109.783  1.00 28.63           C  
ATOM   1841  CG  ASN B  13      74.980  -1.494 110.628  1.00 29.27           C  
ATOM   1842  OD1 ASN B  13      74.998  -1.080 111.794  1.00 28.79           O  
ATOM   1843  ND2 ASN B  13      76.038  -2.066 110.053  1.00 26.04           N  
ATOM   1844  N   LEU B  14      70.876  -2.149 108.561  1.00 31.28           N  
ATOM   1845  CA  LEU B  14      69.578  -1.758 108.000  1.00 31.62           C  
ATOM   1846  C   LEU B  14      68.431  -2.441 108.737  1.00 31.29           C  
ATOM   1847  O   LEU B  14      67.312  -1.934 108.767  1.00 31.90           O  
ATOM   1848  CB  LEU B  14      69.505  -2.137 106.520  1.00 32.26           C  
ATOM   1849  CG  LEU B  14      69.765  -1.076 105.456  1.00 33.95           C  
ATOM   1850  CD1 LEU B  14      70.945  -0.209 105.830  1.00 35.90           C  
ATOM   1851  CD2 LEU B  14      70.007  -1.770 104.129  1.00 35.00           C  
ATOM   1852  N   ALA B  15      68.713  -3.599 109.319  1.00 30.76           N  
ATOM   1853  CA  ALA B  15      67.702  -4.350 110.051  1.00 30.97           C  
ATOM   1854  C   ALA B  15      67.322  -3.681 111.377  1.00 31.88           C  
ATOM   1855  O   ALA B  15      66.206  -3.874 111.872  1.00 32.16           O  
ATOM   1856  CB  ALA B  15      68.199  -5.770 110.313  1.00 29.40           C  
ATOM   1857  N   LEU B  16      68.242  -2.899 111.945  1.00 31.80           N  
ATOM   1858  CA  LEU B  16      67.991  -2.233 113.224  1.00 32.29           C  
ATOM   1859  C   LEU B  16      66.708  -1.399 113.232  1.00 33.08           C  
ATOM   1860  O   LEU B  16      65.851  -1.585 114.105  1.00 32.63           O  
ATOM   1861  CB  LEU B  16      69.210  -1.389 113.628  1.00 29.83           C  
ATOM   1862  CG  LEU B  16      70.226  -2.090 114.556  1.00 29.10           C  
ATOM   1863  CD1 LEU B  16      70.434  -3.548 114.149  1.00 27.12           C  
ATOM   1864  CD2 LEU B  16      71.539  -1.334 114.539  1.00 27.53           C  
ATOM   1865  N   PRO B  17      66.550  -0.472 112.269  1.00 33.72           N  
ATOM   1866  CA  PRO B  17      65.321   0.328 112.259  1.00 34.40           C  
ATOM   1867  C   PRO B  17      64.096  -0.473 111.847  1.00 35.73           C  
ATOM   1868  O   PRO B  17      62.979  -0.157 112.254  1.00 36.78           O  
ATOM   1869  CB  PRO B  17      65.639   1.455 111.282  1.00 32.78           C  
ATOM   1870  CG  PRO B  17      66.653   0.856 110.381  1.00 33.57           C  
ATOM   1871  CD  PRO B  17      67.535   0.084 111.329  1.00 34.13           C  
ATOM   1872  N   LYS B  18      64.298  -1.515 111.047  1.00 36.94           N  
ATOM   1873  CA  LYS B  18      63.177  -2.338 110.608  1.00 38.66           C  
ATOM   1874  C   LYS B  18      62.532  -3.082 111.768  1.00 38.76           C  
ATOM   1875  O   LYS B  18      61.323  -3.311 111.768  1.00 40.31           O  
ATOM   1876  CB  LYS B  18      63.629  -3.338 109.542  1.00 40.07           C  
ATOM   1877  CG  LYS B  18      63.998  -2.676 108.227  1.00 44.00           C  
ATOM   1878  CD  LYS B  18      64.519  -3.682 107.198  1.00 46.62           C  
ATOM   1879  CE  LYS B  18      64.899  -2.985 105.891  1.00 46.55           C  
ATOM   1880  NZ  LYS B  18      65.353  -3.951 104.848  1.00 48.01           N  
ATOM   1881  N   HIS B  19      63.332  -3.466 112.757  1.00 38.66           N  
ATOM   1882  CA  HIS B  19      62.801  -4.176 113.915  1.00 37.84           C  
ATOM   1883  C   HIS B  19      62.593  -3.238 115.095  1.00 37.57           C  
ATOM   1884  O   HIS B  19      62.569  -3.659 116.252  1.00 36.87           O  
ATOM   1885  CB  HIS B  19      63.727  -5.325 114.300  1.00 38.64           C  
ATOM   1886  CG  HIS B  19      63.817  -6.384 113.250  1.00 39.73           C  
ATOM   1887  ND1 HIS B  19      64.728  -6.331 112.216  1.00 40.15           N  
ATOM   1888  CD2 HIS B  19      63.047  -7.474 113.019  1.00 39.59           C  
ATOM   1889  CE1 HIS B  19      64.512  -7.341 111.391  1.00 40.98           C  
ATOM   1890  NE2 HIS B  19      63.498  -8.049 111.856  1.00 39.90           N  
ATOM   1891  N   ASN B  20      62.446  -1.956 114.783  1.00 37.08           N  
ATOM   1892  CA  ASN B  20      62.214  -0.927 115.790  1.00 37.55           C  
ATOM   1893  C   ASN B  20      63.154  -0.999 116.984  1.00 36.21           C  
ATOM   1894  O   ASN B  20      62.734  -0.786 118.120  1.00 36.76           O  
ATOM   1895  CB  ASN B  20      60.762  -0.998 116.271  1.00 38.89           C  
ATOM   1896  CG  ASN B  20      59.770  -0.934 115.123  1.00 40.56           C  
ATOM   1897  OD1 ASN B  20      59.773   0.016 114.334  1.00 42.27           O  
ATOM   1898  ND2 ASN B  20      58.919  -1.950 115.017  1.00 41.06           N  
ATOM   1899  N   LEU B  21      64.423  -1.299 116.729  1.00 34.54           N  
ATOM   1900  CA  LEU B  21      65.399  -1.372 117.801  1.00 32.68           C  
ATOM   1901  C   LEU B  21      66.103  -0.035 117.915  1.00 32.21           C  
ATOM   1902  O   LEU B  21      66.908   0.179 118.827  1.00 31.23           O  
ATOM   1903  CB  LEU B  21      66.431  -2.456 117.510  1.00 31.15           C  
ATOM   1904  CG  LEU B  21      65.914  -3.891 117.481  1.00 31.44           C  
ATOM   1905  CD1 LEU B  21      67.058  -4.827 117.138  1.00 30.95           C  
ATOM   1906  CD2 LEU B  21      65.312  -4.253 118.832  1.00 30.26           C  
ATOM   1907  N   VAL B  22      65.790   0.876 117.000  1.00 31.02           N  
ATOM   1908  CA  VAL B  22      66.459   2.165 117.009  1.00 31.50           C  
ATOM   1909  C   VAL B  22      65.671   3.277 116.332  1.00 31.27           C  
ATOM   1910  O   VAL B  22      64.681   3.021 115.651  1.00 31.43           O  
ATOM   1911  CB  VAL B  22      67.825   2.046 116.299  1.00 32.02           C  
ATOM   1912  CG1 VAL B  22      67.627   2.021 114.786  1.00 31.35           C  
ATOM   1913  CG2 VAL B  22      68.711   3.198 116.692  1.00 34.68           C  
ATOM   1914  N   THR B  23      66.124   4.513 116.532  1.00 32.09           N  
ATOM   1915  CA  THR B  23      65.509   5.689 115.917  1.00 34.05           C  
ATOM   1916  C   THR B  23      66.639   6.608 115.473  1.00 33.40           C  
ATOM   1917  O   THR B  23      67.774   6.465 115.924  1.00 32.47           O  
ATOM   1918  CB  THR B  23      64.640   6.507 116.895  1.00 36.40           C  
ATOM   1919  OG1 THR B  23      63.924   5.629 117.776  1.00 39.04           O  
ATOM   1920  CG2 THR B  23      63.643   7.369 116.094  1.00 37.49           C  
ATOM   1921  N   LEU B  24      66.326   7.569 114.614  1.00 34.01           N  
ATOM   1922  CA  LEU B  24      67.345   8.479 114.114  1.00 34.55           C  
ATOM   1923  C   LEU B  24      68.560   7.666 113.665  1.00 35.53           C  
ATOM   1924  O   LEU B  24      68.410   6.697 112.915  1.00 36.63           O  
ATOM   1925  CB  LEU B  24      67.734   9.488 115.197  1.00 34.82           C  
ATOM   1926  CG  LEU B  24      66.594  10.413 115.651  1.00 35.52           C  
ATOM   1927  CD1 LEU B  24      67.119  11.412 116.672  1.00 36.46           C  
ATOM   1928  CD2 LEU B  24      66.009  11.148 114.459  1.00 35.17           C  
ATOM   1929  N   THR B  25      69.754   8.023 114.133  1.00 35.10           N  
ATOM   1930  CA  THR B  25      70.959   7.305 113.718  1.00 35.38           C  
ATOM   1931  C   THR B  25      71.596   6.451 114.807  1.00 36.45           C  
ATOM   1932  O   THR B  25      72.753   6.031 114.676  1.00 36.41           O  
ATOM   1933  CB  THR B  25      72.040   8.276 113.231  1.00 34.76           C  
ATOM   1934  OG1 THR B  25      72.377   9.171 114.300  1.00 33.32           O  
ATOM   1935  CG2 THR B  25      71.551   9.070 112.015  1.00 33.93           C  
ATOM   1936  N   TRP B  26      70.859   6.187 115.877  1.00 36.23           N  
ATOM   1937  CA  TRP B  26      71.410   5.390 116.964  1.00 36.72           C  
ATOM   1938  C   TRP B  26      71.640   3.960 116.502  1.00 35.39           C  
ATOM   1939  O   TRP B  26      71.107   3.536 115.482  1.00 34.73           O  
ATOM   1940  CB  TRP B  26      70.466   5.395 118.179  1.00 39.01           C  
ATOM   1941  CG  TRP B  26      70.031   6.774 118.621  1.00 41.56           C  
ATOM   1942  CD1 TRP B  26      70.717   7.944 118.455  1.00 43.16           C  
ATOM   1943  CD2 TRP B  26      68.831   7.111 119.327  1.00 42.46           C  
ATOM   1944  NE1 TRP B  26      70.018   8.989 119.013  1.00 44.13           N  
ATOM   1945  CE2 TRP B  26      68.858   8.504 119.557  1.00 43.38           C  
ATOM   1946  CE3 TRP B  26      67.735   6.369 119.791  1.00 43.87           C  
ATOM   1947  CZ2 TRP B  26      67.833   9.173 120.231  1.00 44.05           C  
ATOM   1948  CZ3 TRP B  26      66.713   7.033 120.464  1.00 44.38           C  
ATOM   1949  CH2 TRP B  26      66.771   8.423 120.677  1.00 44.99           C  
ATOM   1950  N   GLY B  27      72.445   3.222 117.257  1.00 34.65           N  
ATOM   1951  CA  GLY B  27      72.709   1.838 116.912  1.00 33.76           C  
ATOM   1952  C   GLY B  27      73.844   1.635 115.931  1.00 33.26           C  
ATOM   1953  O   GLY B  27      74.227   2.544 115.200  1.00 33.46           O  
ATOM   1954  N   ASN B  28      74.395   0.431 115.931  1.00 32.45           N  
ATOM   1955  CA  ASN B  28      75.475   0.074 115.023  1.00 32.30           C  
ATOM   1956  C   ASN B  28      75.785  -1.412 115.120  1.00 31.13           C  
ATOM   1957  O   ASN B  28      75.705  -2.005 116.197  1.00 31.33           O  
ATOM   1958  CB  ASN B  28      76.729   0.903 115.315  1.00 32.76           C  
ATOM   1959  CG  ASN B  28      77.068   0.956 116.787  1.00 34.94           C  
ATOM   1960  OD1 ASN B  28      77.451  -0.049 117.395  1.00 35.22           O  
ATOM   1961  ND2 ASN B  28      76.929   2.141 117.375  1.00 35.66           N  
ATOM   1962  N   VAL B  29      76.104  -2.013 113.978  1.00 30.28           N  
ATOM   1963  CA  VAL B  29      76.439  -3.435 113.910  1.00 29.56           C  
ATOM   1964  C   VAL B  29      77.812  -3.623 113.253  1.00 29.76           C  
ATOM   1965  O   VAL B  29      78.216  -2.835 112.388  1.00 30.97           O  
ATOM   1966  CB  VAL B  29      75.394  -4.235 113.072  1.00 29.40           C  
ATOM   1967  CG1 VAL B  29      75.752  -5.724 113.065  1.00 26.52           C  
ATOM   1968  CG2 VAL B  29      73.983  -4.029 113.634  1.00 28.58           C  
ATOM   1969  N   SER B  30      78.530  -4.661 113.671  1.00 28.72           N  
ATOM   1970  CA  SER B  30      79.837  -4.968 113.104  1.00 27.92           C  
ATOM   1971  C   SER B  30      80.003  -6.484 113.075  1.00 28.11           C  
ATOM   1972  O   SER B  30      79.358  -7.201 113.839  1.00 27.12           O  
ATOM   1973  CB  SER B  30      80.973  -4.339 113.932  1.00 27.13           C  
ATOM   1974  OG  SER B  30      81.215  -5.055 115.137  1.00 26.76           O  
ATOM   1975  N   ALA B  31      80.858  -6.961 112.177  1.00 28.77           N  
ATOM   1976  CA  ALA B  31      81.135  -8.389 112.035  1.00 29.02           C  
ATOM   1977  C   ALA B  31      82.634  -8.490 111.828  1.00 29.15           C  
ATOM   1978  O   ALA B  31      83.247  -7.620 111.192  1.00 29.11           O  
ATOM   1979  CB  ALA B  31      80.390  -8.967 110.835  1.00 29.66           C  
ATOM   1980  N   VAL B  32      83.226  -9.553 112.353  1.00 28.50           N  
ATOM   1981  CA  VAL B  32      84.667  -9.720 112.266  1.00 28.88           C  
ATOM   1982  C   VAL B  32      85.147 -10.739 111.238  1.00 29.32           C  
ATOM   1983  O   VAL B  32      84.378 -11.559 110.747  1.00 30.24           O  
ATOM   1984  CB  VAL B  32      85.228 -10.118 113.670  1.00 29.12           C  
ATOM   1985  CG1 VAL B  32      84.804 -11.549 114.034  1.00 28.69           C  
ATOM   1986  CG2 VAL B  32      86.747  -9.969 113.704  1.00 29.16           C  
ATOM   1987  N   ASP B  33      86.427 -10.647 110.900  1.00 30.27           N  
ATOM   1988  CA  ASP B  33      87.082 -11.598 110.011  1.00 31.34           C  
ATOM   1989  C   ASP B  33      88.397 -11.843 110.735  1.00 31.32           C  
ATOM   1990  O   ASP B  33      89.375 -11.122 110.542  1.00 31.73           O  
ATOM   1991  CB  ASP B  33      87.337 -11.013 108.619  1.00 32.56           C  
ATOM   1992  CG  ASP B  33      87.993 -12.027 107.667  1.00 34.76           C  
ATOM   1993  OD1 ASP B  33      87.911 -11.828 106.433  1.00 36.64           O  
ATOM   1994  OD2 ASP B  33      88.600 -13.018 108.148  1.00 33.21           O  
ATOM   1995  N   ARG B  34      88.397 -12.846 111.603  1.00 32.39           N  
ATOM   1996  CA  ARG B  34      89.573 -13.178 112.398  1.00 34.19           C  
ATOM   1997  C   ARG B  34      90.840 -13.432 111.572  1.00 35.62           C  
ATOM   1998  O   ARG B  34      91.900 -12.883 111.885  1.00 35.43           O  
ATOM   1999  CB  ARG B  34      89.264 -14.385 113.302  1.00 34.01           C  
ATOM   2000  CG  ARG B  34      88.993 -14.049 114.795  1.00 32.99           C  
ATOM   2001  CD  ARG B  34      87.960 -12.953 114.977  1.00 33.74           C  
ATOM   2002  NE  ARG B  34      87.105 -13.147 116.154  1.00 33.23           N  
ATOM   2003  CZ  ARG B  34      87.363 -12.692 117.379  1.00 32.53           C  
ATOM   2004  NH1 ARG B  34      88.470 -12.001 117.633  1.00 31.12           N  
ATOM   2005  NH2 ARG B  34      86.487 -12.903 118.352  1.00 32.05           N  
ATOM   2006  N   GLU B  35      90.737 -14.244 110.521  1.00 36.84           N  
ATOM   2007  CA  GLU B  35      91.904 -14.537 109.691  1.00 38.85           C  
ATOM   2008  C   GLU B  35      92.576 -13.275 109.162  1.00 40.28           C  
ATOM   2009  O   GLU B  35      93.807 -13.178 109.147  1.00 41.78           O  
ATOM   2010  CB  GLU B  35      91.535 -15.429 108.502  1.00 38.76           C  
ATOM   2011  CG  GLU B  35      91.257 -16.871 108.867  1.00 39.74           C  
ATOM   2012  CD  GLU B  35      91.440 -17.805 107.686  1.00 40.63           C  
ATOM   2013  OE1 GLU B  35      90.863 -18.916 107.724  1.00 40.32           O  
ATOM   2014  OE2 GLU B  35      92.170 -17.429 106.730  1.00 40.01           O  
ATOM   2015  N   ARG B  36      91.774 -12.313 108.723  1.00 40.00           N  
ATOM   2016  CA  ARG B  36      92.321 -11.079 108.193  1.00 40.27           C  
ATOM   2017  C   ARG B  36      92.621 -10.074 109.303  1.00 39.96           C  
ATOM   2018  O   ARG B  36      93.143  -8.991 109.042  1.00 40.70           O  
ATOM   2019  CB  ARG B  36      91.356 -10.505 107.158  1.00 41.01           C  
ATOM   2020  CG  ARG B  36      90.974 -11.571 106.119  1.00 43.94           C  
ATOM   2021  CD  ARG B  36      90.895 -11.003 104.721  1.00 45.37           C  
ATOM   2022  NE  ARG B  36      92.062 -10.176 104.447  1.00 46.94           N  
ATOM   2023  CZ  ARG B  36      92.199  -9.416 103.368  1.00 47.51           C  
ATOM   2024  NH1 ARG B  36      93.299  -8.689 103.208  1.00 48.48           N  
ATOM   2025  NH2 ARG B  36      91.239  -9.391 102.450  1.00 47.74           N  
ATOM   2026  N   GLY B  37      92.307 -10.448 110.543  1.00 38.78           N  
ATOM   2027  CA  GLY B  37      92.562  -9.573 111.677  1.00 37.61           C  
ATOM   2028  C   GLY B  37      91.924  -8.207 111.523  1.00 36.84           C  
ATOM   2029  O   GLY B  37      92.537  -7.174 111.803  1.00 36.14           O  
ATOM   2030  N   VAL B  38      90.668  -8.202 111.097  1.00 36.09           N  
ATOM   2031  CA  VAL B  38      89.964  -6.952 110.877  1.00 35.00           C  
ATOM   2032  C   VAL B  38      88.457  -7.142 111.092  1.00 34.46           C  
ATOM   2033  O   VAL B  38      87.964  -8.275 111.111  1.00 35.22           O  
ATOM   2034  CB  VAL B  38      90.232  -6.472 109.425  1.00 34.60           C  
ATOM   2035  CG1 VAL B  38      89.403  -7.288 108.446  1.00 33.48           C  
ATOM   2036  CG2 VAL B  38      89.940  -5.013 109.291  1.00 34.44           C  
ATOM   2037  N   PHE B  39      87.733  -6.043 111.284  1.00 32.96           N  
ATOM   2038  CA  PHE B  39      86.281  -6.119 111.428  1.00 31.19           C  
ATOM   2039  C   PHE B  39      85.624  -4.969 110.675  1.00 29.88           C  
ATOM   2040  O   PHE B  39      86.222  -3.904 110.516  1.00 29.66           O  
ATOM   2041  CB  PHE B  39      85.834  -6.147 112.909  1.00 30.77           C  
ATOM   2042  CG  PHE B  39      86.161  -4.896 113.709  1.00 29.91           C  
ATOM   2043  CD1 PHE B  39      87.376  -4.775 114.382  1.00 29.38           C  
ATOM   2044  CD2 PHE B  39      85.213  -3.879 113.858  1.00 28.84           C  
ATOM   2045  CE1 PHE B  39      87.642  -3.663 115.203  1.00 29.68           C  
ATOM   2046  CE2 PHE B  39      85.467  -2.764 114.671  1.00 29.21           C  
ATOM   2047  CZ  PHE B  39      86.684  -2.656 115.347  1.00 29.54           C  
ATOM   2048  N   VAL B  40      84.409  -5.203 110.187  1.00 28.61           N  
ATOM   2049  CA  VAL B  40      83.664  -4.205 109.427  1.00 27.99           C  
ATOM   2050  C   VAL B  40      82.528  -3.642 110.283  1.00 28.07           C  
ATOM   2051  O   VAL B  40      81.750  -4.393 110.871  1.00 26.77           O  
ATOM   2052  CB  VAL B  40      83.099  -4.843 108.138  1.00 28.77           C  
ATOM   2053  CG1 VAL B  40      82.352  -3.807 107.302  1.00 28.88           C  
ATOM   2054  CG2 VAL B  40      84.247  -5.450 107.334  1.00 27.96           C  
ATOM   2055  N   ILE B  41      82.422  -2.319 110.344  1.00 28.71           N  
ATOM   2056  CA  ILE B  41      81.401  -1.693 111.177  1.00 29.16           C  
ATOM   2057  C   ILE B  41      80.682  -0.532 110.508  1.00 29.77           C  
ATOM   2058  O   ILE B  41      81.213   0.107 109.602  1.00 30.40           O  
ATOM   2059  CB  ILE B  41      82.025  -1.176 112.494  1.00 28.25           C  
ATOM   2060  CG1 ILE B  41      80.925  -0.836 113.509  1.00 28.75           C  
ATOM   2061  CG2 ILE B  41      82.858   0.067 112.217  1.00 27.21           C  
ATOM   2062  CD1 ILE B  41      81.432  -0.725 114.953  1.00 26.52           C  
ATOM   2063  N   LYS B  42      79.467  -0.269 110.974  1.00 30.53           N  
ATOM   2064  CA  LYS B  42      78.648   0.825 110.468  1.00 30.94           C  
ATOM   2065  C   LYS B  42      79.446   2.128 110.542  1.00 31.65           C  
ATOM   2066  O   LYS B  42      80.284   2.308 111.431  1.00 31.72           O  
ATOM   2067  CB  LYS B  42      77.374   0.945 111.315  1.00 30.74           C  
ATOM   2068  CG  LYS B  42      76.422   2.062 110.893  1.00 31.77           C  
ATOM   2069  CD  LYS B  42      75.456   2.412 112.022  1.00 31.98           C  
ATOM   2070  CE  LYS B  42      74.648   3.656 111.692  1.00 32.47           C  
ATOM   2071  NZ  LYS B  42      73.933   4.226 112.877  1.00 31.21           N  
ATOM   2072  N   PRO B  43      79.207   3.047 109.596  1.00 32.77           N  
ATOM   2073  CA  PRO B  43      79.907   4.332 109.567  1.00 33.89           C  
ATOM   2074  C   PRO B  43      79.200   5.344 110.454  1.00 35.73           C  
ATOM   2075  O   PRO B  43      78.007   5.217 110.730  1.00 36.50           O  
ATOM   2076  CB  PRO B  43      79.813   4.728 108.105  1.00 34.01           C  
ATOM   2077  CG  PRO B  43      78.405   4.285 107.773  1.00 32.99           C  
ATOM   2078  CD  PRO B  43      78.357   2.893 108.396  1.00 32.66           C  
ATOM   2079  N   SER B  44      79.938   6.357 110.884  1.00 38.04           N  
ATOM   2080  CA  SER B  44      79.382   7.413 111.720  1.00 41.26           C  
ATOM   2081  C   SER B  44      78.842   8.555 110.846  1.00 42.97           C  
ATOM   2082  O   SER B  44      79.477   8.949 109.862  1.00 43.13           O  
ATOM   2083  CB  SER B  44      80.470   7.946 112.661  1.00 41.85           C  
ATOM   2084  OG  SER B  44      80.055   9.114 113.351  1.00 43.09           O  
ATOM   2085  N   GLY B  45      77.664   9.068 111.195  1.00 44.35           N  
ATOM   2086  CA  GLY B  45      77.090  10.175 110.444  1.00 45.66           C  
ATOM   2087  C   GLY B  45      76.425   9.876 109.109  1.00 46.57           C  
ATOM   2088  O   GLY B  45      76.484  10.701 108.195  1.00 46.47           O  
ATOM   2089  N   VAL B  46      75.787   8.713 108.991  1.00 46.81           N  
ATOM   2090  CA  VAL B  46      75.100   8.338 107.758  1.00 46.44           C  
ATOM   2091  C   VAL B  46      73.725   7.752 108.064  1.00 46.59           C  
ATOM   2092  O   VAL B  46      73.615   6.776 108.805  1.00 46.24           O  
ATOM   2093  CB  VAL B  46      75.917   7.299 106.959  1.00 46.93           C  
ATOM   2094  CG1 VAL B  46      75.087   6.754 105.801  1.00 47.21           C  
ATOM   2095  CG2 VAL B  46      77.192   7.940 106.436  1.00 46.57           C  
ATOM   2096  N   ASP B  47      72.677   8.349 107.498  1.00 46.60           N  
ATOM   2097  CA  ASP B  47      71.323   7.857 107.727  1.00 46.74           C  
ATOM   2098  C   ASP B  47      71.148   6.454 107.158  1.00 46.07           C  
ATOM   2099  O   ASP B  47      71.759   6.099 106.147  1.00 46.36           O  
ATOM   2100  CB  ASP B  47      70.282   8.795 107.105  1.00 47.73           C  
ATOM   2101  CG  ASP B  47      70.220  10.143 107.801  1.00 48.59           C  
ATOM   2102  OD1 ASP B  47      70.209  10.172 109.047  1.00 49.15           O  
ATOM   2103  OD2 ASP B  47      70.169  11.179 107.106  1.00 50.19           O  
ATOM   2104  N   TYR B  48      70.307   5.661 107.812  1.00 44.66           N  
ATOM   2105  CA  TYR B  48      70.055   4.297 107.380  1.00 44.31           C  
ATOM   2106  C   TYR B  48      69.458   4.227 105.987  1.00 44.74           C  
ATOM   2107  O   TYR B  48      69.684   3.261 105.264  1.00 44.59           O  
ATOM   2108  CB  TYR B  48      69.116   3.596 108.362  1.00 43.23           C  
ATOM   2109  CG  TYR B  48      69.770   3.192 109.662  1.00 41.62           C  
ATOM   2110  CD1 TYR B  48      70.705   2.162 109.699  1.00 40.90           C  
ATOM   2111  CD2 TYR B  48      69.458   3.842 110.855  1.00 40.78           C  
ATOM   2112  CE1 TYR B  48      71.316   1.787 110.892  1.00 41.02           C  
ATOM   2113  CE2 TYR B  48      70.063   3.476 112.056  1.00 40.48           C  
ATOM   2114  CZ  TYR B  48      70.992   2.449 112.067  1.00 40.58           C  
ATOM   2115  OH  TYR B  48      71.607   2.087 113.241  1.00 40.05           O  
ATOM   2116  N   SER B  49      68.703   5.255 105.612  1.00 45.40           N  
ATOM   2117  CA  SER B  49      68.048   5.287 104.308  1.00 46.73           C  
ATOM   2118  C   SER B  49      68.952   5.656 103.135  1.00 47.26           C  
ATOM   2119  O   SER B  49      68.510   5.643 101.987  1.00 47.74           O  
ATOM   2120  CB  SER B  49      66.869   6.257 104.343  1.00 46.43           C  
ATOM   2121  OG  SER B  49      67.320   7.587 104.521  1.00 48.20           O  
ATOM   2122  N   ILE B  50      70.210   5.980 103.417  1.00 48.01           N  
ATOM   2123  CA  ILE B  50      71.160   6.363 102.370  1.00 48.92           C  
ATOM   2124  C   ILE B  50      72.361   5.423 102.359  1.00 49.20           C  
ATOM   2125  O   ILE B  50      73.115   5.345 101.390  1.00 49.55           O  
ATOM   2126  CB  ILE B  50      71.671   7.807 102.602  1.00 48.96           C  
ATOM   2127  CG1 ILE B  50      70.528   8.811 102.418  1.00 49.59           C  
ATOM   2128  CG2 ILE B  50      72.811   8.120 101.652  1.00 49.69           C  
ATOM   2129  CD1 ILE B  50      69.963   8.876 101.013  1.00 49.64           C  
ATOM   2130  N   MET B  51      72.517   4.706 103.460  1.00 49.82           N  
ATOM   2131  CA  MET B  51      73.613   3.773 103.664  1.00 49.25           C  
ATOM   2132  C   MET B  51      73.779   2.714 102.574  1.00 49.09           C  
ATOM   2133  O   MET B  51      72.817   2.065 102.171  1.00 49.02           O  
ATOM   2134  CB  MET B  51      73.406   3.099 105.009  1.00 49.00           C  
ATOM   2135  CG  MET B  51      74.597   2.401 105.563  1.00 49.06           C  
ATOM   2136  SD  MET B  51      74.153   1.958 107.228  1.00 48.11           S  
ATOM   2137  CE  MET B  51      74.007   3.593 107.965  1.00 47.18           C  
ATOM   2138  N   THR B  52      75.015   2.547 102.107  1.00 49.27           N  
ATOM   2139  CA  THR B  52      75.340   1.554 101.083  1.00 48.88           C  
ATOM   2140  C   THR B  52      76.531   0.728 101.570  1.00 48.39           C  
ATOM   2141  O   THR B  52      77.269   1.158 102.455  1.00 48.95           O  
ATOM   2142  CB  THR B  52      75.719   2.214  99.753  1.00 48.71           C  
ATOM   2143  OG1 THR B  52      76.957   2.919  99.911  1.00 49.02           O  
ATOM   2144  CG2 THR B  52      74.628   3.178  99.314  1.00 48.49           C  
ATOM   2145  N   ALA B  53      76.720  -0.451 100.990  1.00 47.66           N  
ATOM   2146  CA  ALA B  53      77.812  -1.335 101.388  1.00 47.00           C  
ATOM   2147  C   ALA B  53      79.172  -0.658 101.364  1.00 46.61           C  
ATOM   2148  O   ALA B  53      80.088  -1.046 102.094  1.00 46.28           O  
ATOM   2149  CB  ALA B  53      77.834  -2.563 100.495  1.00 46.68           C  
ATOM   2150  N   ASP B  54      79.296   0.362 100.525  1.00 46.78           N  
ATOM   2151  CA  ASP B  54      80.547   1.098 100.369  1.00 46.74           C  
ATOM   2152  C   ASP B  54      80.856   1.941 101.606  1.00 45.56           C  
ATOM   2153  O   ASP B  54      82.017   2.211 101.927  1.00 45.43           O  
ATOM   2154  CB  ASP B  54      80.433   2.000  99.136  1.00 47.75           C  
ATOM   2155  CG  ASP B  54      81.763   2.337  98.542  1.00 49.31           C  
ATOM   2156  OD1 ASP B  54      82.485   1.383  98.177  1.00 50.81           O  
ATOM   2157  OD2 ASP B  54      82.084   3.544  98.437  1.00 50.46           O  
ATOM   2158  N   ASP B  55      79.795   2.357 102.287  1.00 44.43           N  
ATOM   2159  CA  ASP B  55      79.899   3.185 103.478  1.00 42.66           C  
ATOM   2160  C   ASP B  55      80.489   2.435 104.668  1.00 40.90           C  
ATOM   2161  O   ASP B  55      81.014   3.052 105.593  1.00 40.42           O  
ATOM   2162  CB  ASP B  55      78.515   3.727 103.835  1.00 43.26           C  
ATOM   2163  CG  ASP B  55      77.892   4.529 102.702  1.00 44.36           C  
ATOM   2164  OD1 ASP B  55      76.648   4.643 102.677  1.00 45.13           O  
ATOM   2165  OD2 ASP B  55      78.640   5.050 101.843  1.00 43.09           O  
ATOM   2166  N   MET B  56      80.408   1.109 104.647  1.00 39.40           N  
ATOM   2167  CA  MET B  56      80.938   0.321 105.758  1.00 38.68           C  
ATOM   2168  C   MET B  56      82.436   0.567 105.893  1.00 37.84           C  
ATOM   2169  O   MET B  56      83.131   0.812 104.902  1.00 39.07           O  
ATOM   2170  CB  MET B  56      80.649  -1.172 105.553  1.00 37.86           C  
ATOM   2171  CG  MET B  56      79.187  -1.464 105.255  1.00 37.74           C  
ATOM   2172  SD  MET B  56      78.040  -0.511 106.311  1.00 38.68           S  
ATOM   2173  CE  MET B  56      77.587  -1.711 107.405  1.00 37.82           C  
ATOM   2174  N   VAL B  57      82.932   0.518 107.124  1.00 36.06           N  
ATOM   2175  CA  VAL B  57      84.342   0.767 107.369  1.00 33.75           C  
ATOM   2176  C   VAL B  57      85.073  -0.459 107.895  1.00 32.95           C  
ATOM   2177  O   VAL B  57      84.556  -1.187 108.743  1.00 32.29           O  
ATOM   2178  CB  VAL B  57      84.517   1.933 108.357  1.00 33.37           C  
ATOM   2179  CG1 VAL B  57      85.999   2.263 108.529  1.00 32.04           C  
ATOM   2180  CG2 VAL B  57      83.748   3.147 107.849  1.00 31.07           C  
ATOM   2181  N   VAL B  58      86.278  -0.678 107.375  1.00 32.33           N  
ATOM   2182  CA  VAL B  58      87.115  -1.807 107.766  1.00 31.03           C  
ATOM   2183  C   VAL B  58      88.124  -1.294 108.787  1.00 31.12           C  
ATOM   2184  O   VAL B  58      88.837  -0.320 108.533  1.00 30.63           O  
ATOM   2185  CB  VAL B  58      87.855  -2.393 106.538  1.00 31.89           C  
ATOM   2186  CG1 VAL B  58      88.715  -3.567 106.961  1.00 32.71           C  
ATOM   2187  CG2 VAL B  58      86.846  -2.851 105.483  1.00 31.26           C  
ATOM   2188  N   VAL B  59      88.185  -1.946 109.945  1.00 30.75           N  
ATOM   2189  CA  VAL B  59      89.080  -1.511 111.013  1.00 30.55           C  
ATOM   2190  C   VAL B  59      89.981  -2.633 111.536  1.00 31.26           C  
ATOM   2191  O   VAL B  59      89.556  -3.784 111.675  1.00 31.34           O  
ATOM   2192  CB  VAL B  59      88.260  -0.935 112.214  1.00 31.01           C  
ATOM   2193  CG1 VAL B  59      89.196  -0.325 113.253  1.00 30.02           C  
ATOM   2194  CG2 VAL B  59      87.254   0.106 111.727  1.00 29.37           C  
ATOM   2195  N   SER B  60      91.227  -2.285 111.840  1.00 31.83           N  
ATOM   2196  CA  SER B  60      92.191  -3.253 112.353  1.00 32.11           C  
ATOM   2197  C   SER B  60      91.884  -3.647 113.787  1.00 32.95           C  
ATOM   2198  O   SER B  60      91.760  -2.788 114.656  1.00 32.85           O  
ATOM   2199  CB  SER B  60      93.607  -2.678 112.294  1.00 30.77           C  
ATOM   2200  OG  SER B  60      94.473  -3.402 113.152  1.00 29.84           O  
ATOM   2201  N   ILE B  61      91.770  -4.948 114.033  1.00 34.60           N  
ATOM   2202  CA  ILE B  61      91.489  -5.447 115.377  1.00 36.27           C  
ATOM   2203  C   ILE B  61      92.631  -5.083 116.311  1.00 37.81           C  
ATOM   2204  O   ILE B  61      92.410  -4.660 117.449  1.00 38.33           O  
ATOM   2205  CB  ILE B  61      91.341  -6.989 115.397  1.00 35.96           C  
ATOM   2206  CG1 ILE B  61      90.075  -7.410 114.660  1.00 35.47           C  
ATOM   2207  CG2 ILE B  61      91.290  -7.492 116.832  1.00 36.03           C  
ATOM   2208  CD1 ILE B  61      89.879  -8.904 114.633  1.00 36.71           C  
ATOM   2209  N   GLU B  62      93.855  -5.247 115.817  1.00 40.14           N  
ATOM   2210  CA  GLU B  62      95.050  -4.971 116.605  1.00 41.82           C  
ATOM   2211  C   GLU B  62      95.320  -3.496 116.884  1.00 41.37           C  
ATOM   2212  O   GLU B  62      95.599  -3.132 118.020  1.00 41.44           O  
ATOM   2213  CB  GLU B  62      96.288  -5.571 115.934  1.00 43.88           C  
ATOM   2214  CG  GLU B  62      97.445  -5.771 116.912  1.00 48.24           C  
ATOM   2215  CD  GLU B  62      98.813  -5.575 116.275  1.00 51.59           C  
ATOM   2216  OE1 GLU B  62      99.038  -6.105 115.162  1.00 53.01           O  
ATOM   2217  OE2 GLU B  62      99.668  -4.893 116.896  1.00 53.26           O  
ATOM   2218  N   THR B  63      95.239  -2.649 115.860  1.00 41.35           N  
ATOM   2219  CA  THR B  63      95.520  -1.224 116.049  1.00 41.81           C  
ATOM   2220  C   THR B  63      94.312  -0.293 116.122  1.00 42.66           C  
ATOM   2221  O   THR B  63      94.454   0.872 116.494  1.00 42.94           O  
ATOM   2222  CB  THR B  63      96.439  -0.673 114.939  1.00 41.06           C  
ATOM   2223  OG1 THR B  63      95.712  -0.590 113.707  1.00 40.93           O  
ATOM   2224  CG2 THR B  63      97.660  -1.569 114.761  1.00 41.38           C  
ATOM   2225  N   GLY B  64      93.132  -0.787 115.762  1.00 42.65           N  
ATOM   2226  CA  GLY B  64      91.956   0.063 115.800  1.00 42.69           C  
ATOM   2227  C   GLY B  64      92.040   1.141 114.736  1.00 42.92           C  
ATOM   2228  O   GLY B  64      91.286   2.112 114.753  1.00 43.15           O  
ATOM   2229  N   GLU B  65      92.967   0.965 113.803  1.00 43.17           N  
ATOM   2230  CA  GLU B  65      93.161   1.910 112.713  1.00 43.84           C  
ATOM   2231  C   GLU B  65      92.259   1.514 111.549  1.00 42.94           C  
ATOM   2232  O   GLU B  65      92.005   0.328 111.330  1.00 42.33           O  
ATOM   2233  CB  GLU B  65      94.620   1.869 112.263  1.00 46.28           C  
ATOM   2234  CG  GLU B  65      95.265   3.219 112.058  1.00 50.62           C  
ATOM   2235  CD  GLU B  65      96.499   3.402 112.935  1.00 53.18           C  
ATOM   2236  OE1 GLU B  65      96.338   3.540 114.172  1.00 54.27           O  
ATOM   2237  OE2 GLU B  65      97.627   3.397 112.389  1.00 53.99           O  
ATOM   2238  N   VAL B  66      91.771   2.500 110.803  1.00 42.41           N  
ATOM   2239  CA  VAL B  66      90.906   2.217 109.665  1.00 42.32           C  
ATOM   2240  C   VAL B  66      91.750   1.712 108.491  1.00 42.61           C  
ATOM   2241  O   VAL B  66      92.650   2.395 108.009  1.00 42.41           O  
ATOM   2242  CB  VAL B  66      90.088   3.473 109.258  1.00 41.73           C  
ATOM   2243  CG1 VAL B  66      90.991   4.675 109.181  1.00 42.87           C  
ATOM   2244  CG2 VAL B  66      89.400   3.245 107.919  1.00 41.42           C  
ATOM   2245  N   VAL B  67      91.449   0.496 108.050  1.00 43.37           N  
ATOM   2246  CA  VAL B  67      92.169  -0.149 106.961  1.00 43.98           C  
ATOM   2247  C   VAL B  67      91.604   0.220 105.589  1.00 45.16           C  
ATOM   2248  O   VAL B  67      92.340   0.283 104.602  1.00 45.58           O  
ATOM   2249  CB  VAL B  67      92.126  -1.689 107.129  1.00 43.74           C  
ATOM   2250  CG1 VAL B  67      92.927  -2.365 106.029  1.00 43.71           C  
ATOM   2251  CG2 VAL B  67      92.674  -2.072 108.494  1.00 42.94           C  
ATOM   2252  N   GLU B  68      90.299   0.469 105.530  1.00 45.44           N  
ATOM   2253  CA  GLU B  68      89.647   0.816 104.274  1.00 45.67           C  
ATOM   2254  C   GLU B  68      88.292   1.449 104.545  1.00 46.01           C  
ATOM   2255  O   GLU B  68      87.582   1.043 105.465  1.00 46.06           O  
ATOM   2256  CB  GLU B  68      89.474  -0.438 103.417  1.00 45.66           C  
ATOM   2257  CG  GLU B  68      88.694  -0.231 102.134  1.00 46.51           C  
ATOM   2258  CD  GLU B  68      88.610  -1.503 101.302  1.00 47.05           C  
ATOM   2259  OE1 GLU B  68      89.664  -1.959 100.807  1.00 48.07           O  
ATOM   2260  OE2 GLU B  68      87.495  -2.049 101.151  1.00 46.24           O  
ATOM   2261  N   GLY B  69      87.939   2.444 103.737  1.00 46.26           N  
ATOM   2262  CA  GLY B  69      86.673   3.132 103.903  1.00 46.41           C  
ATOM   2263  C   GLY B  69      86.831   4.640 103.800  1.00 46.78           C  
ATOM   2264  O   GLY B  69      87.761   5.221 104.361  1.00 46.64           O  
ATOM   2265  N   ALA B  70      85.919   5.281 103.081  1.00 47.19           N  
ATOM   2266  CA  ALA B  70      85.977   6.725 102.905  1.00 47.35           C  
ATOM   2267  C   ALA B  70      85.341   7.445 104.094  1.00 47.41           C  
ATOM   2268  O   ALA B  70      85.644   8.608 104.358  1.00 48.29           O  
ATOM   2269  CB  ALA B  70      85.268   7.119 101.605  1.00 46.33           C  
ATOM   2270  N   LYS B  71      84.474   6.745 104.821  1.00 46.48           N  
ATOM   2271  CA  LYS B  71      83.779   7.337 105.962  1.00 45.26           C  
ATOM   2272  C   LYS B  71      84.388   7.031 107.327  1.00 43.90           C  
ATOM   2273  O   LYS B  71      85.171   6.096 107.481  1.00 43.56           O  
ATOM   2274  CB  LYS B  71      82.314   6.897 105.943  1.00 46.02           C  
ATOM   2275  CG  LYS B  71      81.537   7.473 104.780  1.00 47.45           C  
ATOM   2276  CD  LYS B  71      80.300   6.664 104.470  1.00 49.41           C  
ATOM   2277  CE  LYS B  71      79.427   7.390 103.450  1.00 50.71           C  
ATOM   2278  NZ  LYS B  71      80.187   7.788 102.225  1.00 51.11           N  
ATOM   2279  N   LYS B  72      84.019   7.841 108.315  1.00 42.64           N  
ATOM   2280  CA  LYS B  72      84.505   7.669 109.676  1.00 41.33           C  
ATOM   2281  C   LYS B  72      83.721   6.526 110.315  1.00 39.08           C  
ATOM   2282  O   LYS B  72      82.501   6.445 110.174  1.00 38.95           O  
ATOM   2283  CB  LYS B  72      84.299   8.957 110.487  1.00 42.49           C  
ATOM   2284  CG  LYS B  72      85.131   9.013 111.770  1.00 45.45           C  
ATOM   2285  CD  LYS B  72      84.292   9.294 113.030  1.00 47.03           C  
ATOM   2286  CE  LYS B  72      83.984  10.781 113.228  1.00 47.99           C  
ATOM   2287  NZ  LYS B  72      83.263  11.395 112.076  1.00 48.91           N  
ATOM   2288  N   PRO B  73      84.413   5.619 111.020  1.00 37.29           N  
ATOM   2289  CA  PRO B  73      83.727   4.493 111.663  1.00 36.46           C  
ATOM   2290  C   PRO B  73      82.845   4.946 112.825  1.00 34.79           C  
ATOM   2291  O   PRO B  73      83.000   6.055 113.329  1.00 34.56           O  
ATOM   2292  CB  PRO B  73      84.883   3.615 112.129  1.00 37.02           C  
ATOM   2293  CG  PRO B  73      85.948   4.635 112.464  1.00 36.69           C  
ATOM   2294  CD  PRO B  73      85.862   5.578 111.285  1.00 36.44           C  
ATOM   2295  N   SER B  74      81.916   4.091 113.240  1.00 32.80           N  
ATOM   2296  CA  SER B  74      81.038   4.416 114.361  1.00 30.83           C  
ATOM   2297  C   SER B  74      81.856   4.809 115.595  1.00 29.51           C  
ATOM   2298  O   SER B  74      82.879   4.201 115.894  1.00 27.89           O  
ATOM   2299  CB  SER B  74      80.160   3.214 114.705  1.00 30.65           C  
ATOM   2300  OG  SER B  74      79.692   3.306 116.037  1.00 29.42           O  
ATOM   2301  N   SER B  75      81.396   5.819 116.321  1.00 29.40           N  
ATOM   2302  CA  SER B  75      82.113   6.266 117.506  1.00 29.63           C  
ATOM   2303  C   SER B  75      82.200   5.158 118.553  1.00 29.04           C  
ATOM   2304  O   SER B  75      82.938   5.279 119.529  1.00 29.01           O  
ATOM   2305  CB  SER B  75      81.431   7.496 118.102  1.00 29.83           C  
ATOM   2306  OG  SER B  75      80.105   7.194 118.478  1.00 31.90           O  
ATOM   2307  N   ASP B  76      81.448   4.079 118.341  1.00 28.31           N  
ATOM   2308  CA  ASP B  76      81.446   2.940 119.256  1.00 27.87           C  
ATOM   2309  C   ASP B  76      82.467   1.873 118.851  1.00 27.35           C  
ATOM   2310  O   ASP B  76      82.589   0.829 119.511  1.00 26.39           O  
ATOM   2311  CB  ASP B  76      80.048   2.313 119.307  1.00 28.41           C  
ATOM   2312  CG  ASP B  76      79.064   3.131 120.132  1.00 29.36           C  
ATOM   2313  OD1 ASP B  76      77.872   3.167 119.771  1.00 29.45           O  
ATOM   2314  OD2 ASP B  76      79.476   3.731 121.150  1.00 30.21           O  
ATOM   2315  N   THR B  77      83.203   2.141 117.774  1.00 26.01           N  
ATOM   2316  CA  THR B  77      84.196   1.195 117.270  1.00 25.99           C  
ATOM   2317  C   THR B  77      85.131   0.621 118.347  1.00 25.28           C  
ATOM   2318  O   THR B  77      85.351  -0.586 118.393  1.00 26.20           O  
ATOM   2319  CB  THR B  77      85.022   1.840 116.127  1.00 25.35           C  
ATOM   2320  OG1 THR B  77      84.142   2.164 115.041  1.00 25.11           O  
ATOM   2321  CG2 THR B  77      86.078   0.886 115.610  1.00 26.43           C  
ATOM   2322  N   PRO B  78      85.667   1.469 119.242  1.00 25.45           N  
ATOM   2323  CA  PRO B  78      86.571   0.968 120.291  1.00 25.36           C  
ATOM   2324  C   PRO B  78      85.953  -0.111 121.194  1.00 25.30           C  
ATOM   2325  O   PRO B  78      86.629  -1.055 121.615  1.00 25.62           O  
ATOM   2326  CB  PRO B  78      86.933   2.235 121.071  1.00 25.25           C  
ATOM   2327  CG  PRO B  78      86.818   3.328 120.024  1.00 24.11           C  
ATOM   2328  CD  PRO B  78      85.541   2.938 119.317  1.00 24.20           C  
ATOM   2329  N   THR B  79      84.674   0.039 121.504  1.00 24.95           N  
ATOM   2330  CA  THR B  79      83.985  -0.930 122.343  1.00 24.88           C  
ATOM   2331  C   THR B  79      83.901  -2.258 121.594  1.00 25.20           C  
ATOM   2332  O   THR B  79      84.155  -3.318 122.166  1.00 25.29           O  
ATOM   2333  CB  THR B  79      82.563  -0.437 122.695  1.00 24.65           C  
ATOM   2334  OG1 THR B  79      82.650   0.865 123.283  1.00 22.99           O  
ATOM   2335  CG2 THR B  79      81.893  -1.378 123.684  1.00 23.63           C  
ATOM   2336  N   HIS B  80      83.546  -2.189 120.313  1.00 26.18           N  
ATOM   2337  CA  HIS B  80      83.450  -3.377 119.467  1.00 25.99           C  
ATOM   2338  C   HIS B  80      84.807  -4.079 119.442  1.00 26.35           C  
ATOM   2339  O   HIS B  80      84.918  -5.278 119.728  1.00 25.12           O  
ATOM   2340  CB  HIS B  80      83.079  -2.979 118.033  1.00 26.35           C  
ATOM   2341  CG  HIS B  80      81.634  -2.631 117.843  1.00 26.56           C  
ATOM   2342  ND1 HIS B  80      80.790  -3.380 117.050  1.00 26.90           N  
ATOM   2343  CD2 HIS B  80      80.893  -1.596 118.308  1.00 26.51           C  
ATOM   2344  CE1 HIS B  80      79.592  -2.820 117.030  1.00 26.05           C  
ATOM   2345  NE2 HIS B  80      79.628  -1.736 117.786  1.00 25.94           N  
ATOM   2346  N   ARG B  81      85.836  -3.311 119.096  1.00 26.37           N  
ATOM   2347  CA  ARG B  81      87.195  -3.824 119.000  1.00 27.29           C  
ATOM   2348  C   ARG B  81      87.621  -4.560 120.268  1.00 27.66           C  
ATOM   2349  O   ARG B  81      88.091  -5.701 120.211  1.00 27.08           O  
ATOM   2350  CB  ARG B  81      88.140  -2.667 118.707  1.00 28.77           C  
ATOM   2351  CG  ARG B  81      89.572  -3.061 118.453  1.00 30.21           C  
ATOM   2352  CD  ARG B  81      90.333  -1.887 117.851  1.00 32.10           C  
ATOM   2353  NE  ARG B  81      91.747  -1.979 118.193  1.00 36.06           N  
ATOM   2354  CZ  ARG B  81      92.353  -1.219 119.102  1.00 36.37           C  
ATOM   2355  NH1 ARG B  81      91.675  -0.286 119.763  1.00 35.96           N  
ATOM   2356  NH2 ARG B  81      93.635  -1.422 119.375  1.00 37.13           N  
ATOM   2357  N   LEU B  82      87.448  -3.904 121.413  1.00 27.72           N  
ATOM   2358  CA  LEU B  82      87.801  -4.497 122.699  1.00 27.21           C  
ATOM   2359  C   LEU B  82      87.083  -5.839 122.850  1.00 27.97           C  
ATOM   2360  O   LEU B  82      87.701  -6.857 123.189  1.00 27.93           O  
ATOM   2361  CB  LEU B  82      87.396  -3.547 123.836  1.00 27.82           C  
ATOM   2362  CG  LEU B  82      87.660  -3.879 125.316  1.00 28.30           C  
ATOM   2363  CD1 LEU B  82      86.859  -5.115 125.759  1.00 26.84           C  
ATOM   2364  CD2 LEU B  82      89.153  -4.095 125.523  1.00 27.87           C  
ATOM   2365  N   LEU B  83      85.777  -5.846 122.590  1.00 27.79           N  
ATOM   2366  CA  LEU B  83      84.996  -7.077 122.710  1.00 27.66           C  
ATOM   2367  C   LEU B  83      85.521  -8.205 121.810  1.00 27.81           C  
ATOM   2368  O   LEU B  83      85.598  -9.358 122.258  1.00 26.47           O  
ATOM   2369  CB  LEU B  83      83.509  -6.810 122.417  1.00 26.86           C  
ATOM   2370  CG  LEU B  83      82.747  -6.007 123.483  1.00 27.55           C  
ATOM   2371  CD1 LEU B  83      81.327  -5.731 123.009  1.00 26.83           C  
ATOM   2372  CD2 LEU B  83      82.728  -6.784 124.810  1.00 25.50           C  
ATOM   2373  N   TYR B  84      85.881  -7.890 120.560  1.00 26.84           N  
ATOM   2374  CA  TYR B  84      86.402  -8.927 119.664  1.00 27.45           C  
ATOM   2375  C   TYR B  84      87.698  -9.508 120.221  1.00 28.68           C  
ATOM   2376  O   TYR B  84      87.950 -10.708 120.109  1.00 29.37           O  
ATOM   2377  CB  TYR B  84      86.657  -8.384 118.253  1.00 24.53           C  
ATOM   2378  CG  TYR B  84      85.402  -8.239 117.441  1.00 23.07           C  
ATOM   2379  CD1 TYR B  84      84.512  -9.306 117.318  1.00 22.46           C  
ATOM   2380  CD2 TYR B  84      85.086  -7.034 116.807  1.00 22.61           C  
ATOM   2381  CE1 TYR B  84      83.326  -9.184 116.585  1.00 23.25           C  
ATOM   2382  CE2 TYR B  84      83.902  -6.900 116.066  1.00 23.15           C  
ATOM   2383  CZ  TYR B  84      83.029  -7.984 115.965  1.00 23.22           C  
ATOM   2384  OH  TYR B  84      81.853  -7.879 115.257  1.00 23.30           O  
ATOM   2385  N   GLN B  85      88.516  -8.654 120.825  1.00 29.62           N  
ATOM   2386  CA  GLN B  85      89.775  -9.108 121.401  1.00 31.25           C  
ATOM   2387  C   GLN B  85      89.569  -9.957 122.658  1.00 31.64           C  
ATOM   2388  O   GLN B  85      90.246 -10.972 122.843  1.00 32.60           O  
ATOM   2389  CB  GLN B  85      90.674  -7.913 121.749  1.00 31.99           C  
ATOM   2390  CG  GLN B  85      91.166  -7.115 120.558  1.00 32.83           C  
ATOM   2391  CD  GLN B  85      92.233  -6.105 120.946  1.00 34.52           C  
ATOM   2392  OE1 GLN B  85      92.493  -5.882 122.125  1.00 34.93           O  
ATOM   2393  NE2 GLN B  85      92.851  -5.482 119.949  1.00 35.86           N  
ATOM   2394  N   ALA B  86      88.633  -9.542 123.512  1.00 31.52           N  
ATOM   2395  CA  ALA B  86      88.352 -10.246 124.765  1.00 31.11           C  
ATOM   2396  C   ALA B  86      87.552 -11.534 124.612  1.00 31.28           C  
ATOM   2397  O   ALA B  86      87.794 -12.499 125.339  1.00 30.77           O  
ATOM   2398  CB  ALA B  86      87.629  -9.310 125.737  1.00 31.28           C  
ATOM   2399  N   PHE B  87      86.594 -11.547 123.685  1.00 31.78           N  
ATOM   2400  CA  PHE B  87      85.757 -12.729 123.458  1.00 32.21           C  
ATOM   2401  C   PHE B  87      86.029 -13.331 122.083  1.00 32.88           C  
ATOM   2402  O   PHE B  87      85.452 -12.905 121.083  1.00 32.20           O  
ATOM   2403  CB  PHE B  87      84.278 -12.362 123.570  1.00 30.84           C  
ATOM   2404  CG  PHE B  87      83.909 -11.701 124.866  1.00 31.05           C  
ATOM   2405  CD1 PHE B  87      84.460 -12.133 126.072  1.00 30.55           C  
ATOM   2406  CD2 PHE B  87      82.982 -10.662 124.889  1.00 31.23           C  
ATOM   2407  CE1 PHE B  87      84.094 -11.540 127.281  1.00 29.81           C  
ATOM   2408  CE2 PHE B  87      82.608 -10.064 126.094  1.00 30.42           C  
ATOM   2409  CZ  PHE B  87      83.167 -10.506 127.293  1.00 30.38           C  
ATOM   2410  N   PRO B  88      86.893 -14.355 122.030  1.00 34.43           N  
ATOM   2411  CA  PRO B  88      87.292 -15.056 120.801  1.00 35.29           C  
ATOM   2412  C   PRO B  88      86.138 -15.645 120.006  1.00 36.20           C  
ATOM   2413  O   PRO B  88      86.129 -15.594 118.774  1.00 37.06           O  
ATOM   2414  CB  PRO B  88      88.234 -16.152 121.310  1.00 34.12           C  
ATOM   2415  CG  PRO B  88      88.675 -15.657 122.663  1.00 34.62           C  
ATOM   2416  CD  PRO B  88      87.426 -15.048 123.214  1.00 33.82           C  
ATOM   2417  N   SER B  89      85.164 -16.198 120.717  1.00 36.60           N  
ATOM   2418  CA  SER B  89      84.021 -16.839 120.083  1.00 37.80           C  
ATOM   2419  C   SER B  89      83.085 -15.961 119.243  1.00 38.47           C  
ATOM   2420  O   SER B  89      82.504 -16.436 118.258  1.00 38.92           O  
ATOM   2421  CB  SER B  89      83.188 -17.544 121.144  1.00 38.82           C  
ATOM   2422  OG  SER B  89      82.516 -16.585 121.947  1.00 40.63           O  
ATOM   2423  N   ILE B  90      82.931 -14.690 119.608  1.00 38.06           N  
ATOM   2424  CA  ILE B  90      82.009 -13.834 118.871  1.00 37.51           C  
ATOM   2425  C   ILE B  90      82.469 -13.436 117.479  1.00 36.75           C  
ATOM   2426  O   ILE B  90      83.658 -13.236 117.233  1.00 36.88           O  
ATOM   2427  CB  ILE B  90      81.639 -12.550 119.675  1.00 38.13           C  
ATOM   2428  CG1 ILE B  90      82.666 -11.450 119.461  1.00 38.17           C  
ATOM   2429  CG2 ILE B  90      81.540 -12.876 121.164  1.00 38.82           C  
ATOM   2430  CD1 ILE B  90      82.333 -10.193 120.227  1.00 38.24           C  
ATOM   2431  N   GLY B  91      81.502 -13.330 116.573  1.00 36.07           N  
ATOM   2432  CA  GLY B  91      81.791 -12.957 115.201  1.00 34.78           C  
ATOM   2433  C   GLY B  91      81.014 -11.730 114.764  1.00 34.41           C  
ATOM   2434  O   GLY B  91      81.272 -11.173 113.694  1.00 35.87           O  
ATOM   2435  N   GLY B  92      80.057 -11.306 115.586  1.00 33.01           N  
ATOM   2436  CA  GLY B  92      79.260 -10.137 115.258  1.00 30.39           C  
ATOM   2437  C   GLY B  92      78.802  -9.418 116.513  1.00 29.25           C  
ATOM   2438  O   GLY B  92      78.506 -10.052 117.528  1.00 29.10           O  
ATOM   2439  N   ILE B  93      78.740  -8.094 116.451  1.00 27.65           N  
ATOM   2440  CA  ILE B  93      78.326  -7.304 117.602  1.00 26.35           C  
ATOM   2441  C   ILE B  93      77.266  -6.272 117.229  1.00 25.73           C  
ATOM   2442  O   ILE B  93      77.356  -5.626 116.187  1.00 24.33           O  
ATOM   2443  CB  ILE B  93      79.534  -6.574 118.230  1.00 26.49           C  
ATOM   2444  CG1 ILE B  93      80.574  -7.604 118.691  1.00 26.18           C  
ATOM   2445  CG2 ILE B  93      79.073  -5.710 119.397  1.00 25.26           C  
ATOM   2446  CD1 ILE B  93      81.867  -7.005 119.213  1.00 25.27           C  
ATOM   2447  N   VAL B  94      76.262  -6.124 118.090  1.00 24.64           N  
ATOM   2448  CA  VAL B  94      75.193  -5.163 117.854  1.00 23.86           C  
ATOM   2449  C   VAL B  94      74.995  -4.246 119.057  1.00 24.64           C  
ATOM   2450  O   VAL B  94      74.917  -4.712 120.199  1.00 24.09           O  
ATOM   2451  CB  VAL B  94      73.825  -5.866 117.581  1.00 24.10           C  
ATOM   2452  CG1 VAL B  94      72.688  -4.840 117.643  1.00 21.40           C  
ATOM   2453  CG2 VAL B  94      73.838  -6.561 116.214  1.00 22.55           C  
ATOM   2454  N   HIS B  95      74.931  -2.943 118.799  1.00 24.90           N  
ATOM   2455  CA  HIS B  95      74.677  -1.982 119.859  1.00 25.79           C  
ATOM   2456  C   HIS B  95      73.469  -1.151 119.480  1.00 26.03           C  
ATOM   2457  O   HIS B  95      73.397  -0.620 118.368  1.00 26.93           O  
ATOM   2458  CB  HIS B  95      75.846  -1.027 120.095  1.00 26.06           C  
ATOM   2459  CG  HIS B  95      75.531   0.046 121.095  1.00 26.33           C  
ATOM   2460  ND1 HIS B  95      75.037  -0.237 122.353  1.00 26.26           N  
ATOM   2461  CD2 HIS B  95      75.594   1.396 121.012  1.00 26.65           C  
ATOM   2462  CE1 HIS B  95      74.808   0.892 123.000  1.00 25.52           C  
ATOM   2463  NE2 HIS B  95      75.138   1.898 122.211  1.00 26.29           N  
ATOM   2464  N   THR B  96      72.514  -1.045 120.399  1.00 24.99           N  
ATOM   2465  CA  THR B  96      71.324  -0.240 120.152  1.00 25.06           C  
ATOM   2466  C   THR B  96      70.884   0.369 121.462  1.00 24.21           C  
ATOM   2467  O   THR B  96      71.425   0.057 122.520  1.00 25.02           O  
ATOM   2468  CB  THR B  96      70.133  -1.082 119.662  1.00 24.75           C  
ATOM   2469  OG1 THR B  96      69.657  -1.892 120.748  1.00 26.00           O  
ATOM   2470  CG2 THR B  96      70.536  -1.980 118.501  1.00 25.53           C  
ATOM   2471  N   HIS B  97      69.903   1.251 121.383  1.00 23.29           N  
ATOM   2472  CA  HIS B  97      69.333   1.838 122.577  1.00 23.24           C  
ATOM   2473  C   HIS B  97      67.859   1.446 122.523  1.00 21.98           C  
ATOM   2474  O   HIS B  97      66.978   2.267 122.793  1.00 21.58           O  
ATOM   2475  CB  HIS B  97      69.491   3.363 122.588  1.00 24.50           C  
ATOM   2476  CG  HIS B  97      70.900   3.821 122.812  1.00 26.88           C  
ATOM   2477  ND1 HIS B  97      71.208   5.052 123.355  1.00 28.59           N  
ATOM   2478  CD2 HIS B  97      72.085   3.220 122.550  1.00 27.82           C  
ATOM   2479  CE1 HIS B  97      72.522   5.189 123.416  1.00 28.69           C  
ATOM   2480  NE2 HIS B  97      73.078   4.092 122.932  1.00 28.75           N  
ATOM   2481  N   SER B  98      67.593   0.187 122.156  1.00 20.65           N  
ATOM   2482  CA  SER B  98      66.213  -0.278 122.069  1.00 20.58           C  
ATOM   2483  C   SER B  98      65.506  -0.013 123.398  1.00 20.55           C  
ATOM   2484  O   SER B  98      65.953  -0.439 124.474  1.00 20.39           O  
ATOM   2485  CB  SER B  98      66.134  -1.766 121.662  1.00 19.74           C  
ATOM   2486  OG  SER B  98      66.863  -2.627 122.510  1.00 21.07           O  
ATOM   2487  N   ARG B  99      64.412   0.733 123.293  1.00 20.69           N  
ATOM   2488  CA  ARG B  99      63.598   1.160 124.422  1.00 20.91           C  
ATOM   2489  C   ARG B  99      63.610   0.342 125.702  1.00 19.96           C  
ATOM   2490  O   ARG B  99      64.087   0.816 126.736  1.00 19.52           O  
ATOM   2491  CB  ARG B  99      62.151   1.373 123.957  1.00 22.79           C  
ATOM   2492  CG  ARG B  99      61.899   2.799 123.457  1.00 25.56           C  
ATOM   2493  CD  ARG B  99      60.959   2.866 122.253  1.00 25.24           C  
ATOM   2494  NE  ARG B  99      59.542   2.950 122.599  1.00 26.09           N  
ATOM   2495  CZ  ARG B  99      58.769   4.006 122.350  1.00 25.53           C  
ATOM   2496  NH1 ARG B  99      59.272   5.078 121.766  1.00 27.19           N  
ATOM   2497  NH2 ARG B  99      57.479   3.978 122.648  1.00 25.76           N  
ATOM   2498  N   HIS B 100      63.112  -0.886 125.651  1.00 18.94           N  
ATOM   2499  CA  HIS B 100      63.043  -1.683 126.866  1.00 17.52           C  
ATOM   2500  C   HIS B 100      64.341  -2.253 127.423  1.00 17.64           C  
ATOM   2501  O   HIS B 100      64.497  -2.359 128.648  1.00 16.51           O  
ATOM   2502  CB  HIS B 100      61.979  -2.748 126.679  1.00 15.82           C  
ATOM   2503  CG  HIS B 100      60.664  -2.166 126.265  1.00 17.24           C  
ATOM   2504  ND1 HIS B 100      60.279  -2.067 124.943  1.00 16.39           N  
ATOM   2505  CD2 HIS B 100      59.705  -1.533 126.985  1.00 15.99           C  
ATOM   2506  CE1 HIS B 100      59.141  -1.396 124.867  1.00 16.17           C  
ATOM   2507  NE2 HIS B 100      58.771  -1.061 126.091  1.00 16.68           N  
ATOM   2508  N   ALA B 101      65.282  -2.605 126.555  1.00 16.61           N  
ATOM   2509  CA  ALA B 101      66.541  -3.119 127.062  1.00 16.95           C  
ATOM   2510  C   ALA B 101      67.234  -1.930 127.744  1.00 17.93           C  
ATOM   2511  O   ALA B 101      67.872  -2.064 128.796  1.00 17.71           O  
ATOM   2512  CB  ALA B 101      67.386  -3.652 125.923  1.00 14.38           C  
ATOM   2513  N   THR B 102      67.080  -0.757 127.141  1.00 17.91           N  
ATOM   2514  CA  THR B 102      67.696   0.443 127.667  1.00 18.79           C  
ATOM   2515  C   THR B 102      67.030   0.879 128.977  1.00 19.34           C  
ATOM   2516  O   THR B 102      67.686   1.451 129.863  1.00 19.48           O  
ATOM   2517  CB  THR B 102      67.644   1.562 126.619  1.00 19.18           C  
ATOM   2518  OG1 THR B 102      68.315   1.104 125.438  1.00 19.04           O  
ATOM   2519  CG2 THR B 102      68.336   2.820 127.129  1.00 17.68           C  
ATOM   2520  N   ILE B 103      65.735   0.604 129.106  1.00 17.98           N  
ATOM   2521  CA  ILE B 103      65.032   0.937 130.335  1.00 16.58           C  
ATOM   2522  C   ILE B 103      65.704   0.179 131.488  1.00 16.55           C  
ATOM   2523  O   ILE B 103      65.961   0.755 132.553  1.00 16.01           O  
ATOM   2524  CB  ILE B 103      63.533   0.565 130.233  1.00 16.71           C  
ATOM   2525  CG1 ILE B 103      62.803   1.650 129.424  1.00 16.47           C  
ATOM   2526  CG2 ILE B 103      62.922   0.411 131.624  1.00 13.63           C  
ATOM   2527  CD1 ILE B 103      61.357   1.354 129.150  1.00 15.54           C  
ATOM   2528  N   TRP B 104      66.003  -1.101 131.276  1.00 16.47           N  
ATOM   2529  CA  TRP B 104      66.670  -1.896 132.312  1.00 18.08           C  
ATOM   2530  C   TRP B 104      68.064  -1.345 132.570  1.00 17.68           C  
ATOM   2531  O   TRP B 104      68.512  -1.276 133.714  1.00 19.54           O  
ATOM   2532  CB  TRP B 104      66.784  -3.369 131.905  1.00 17.17           C  
ATOM   2533  CG  TRP B 104      65.499  -4.132 132.005  1.00 17.53           C  
ATOM   2534  CD1 TRP B 104      64.494  -4.188 131.079  1.00 17.04           C  
ATOM   2535  CD2 TRP B 104      65.080  -4.941 133.102  1.00 17.18           C  
ATOM   2536  NE1 TRP B 104      63.474  -4.986 131.533  1.00 16.44           N  
ATOM   2537  CE2 TRP B 104      63.808  -5.462 132.774  1.00 17.28           C  
ATOM   2538  CE3 TRP B 104      65.656  -5.278 134.333  1.00 17.46           C  
ATOM   2539  CZ2 TRP B 104      63.098  -6.305 133.635  1.00 17.92           C  
ATOM   2540  CZ3 TRP B 104      64.953  -6.115 135.193  1.00 19.19           C  
ATOM   2541  CH2 TRP B 104      63.681  -6.621 134.838  1.00 18.27           C  
ATOM   2542  N   ALA B 105      68.746  -0.948 131.505  1.00 17.73           N  
ATOM   2543  CA  ALA B 105      70.091  -0.392 131.636  1.00 19.32           C  
ATOM   2544  C   ALA B 105      70.087   0.892 132.478  1.00 19.24           C  
ATOM   2545  O   ALA B 105      70.935   1.068 133.364  1.00 20.70           O  
ATOM   2546  CB  ALA B 105      70.679  -0.105 130.252  1.00 18.85           C  
ATOM   2547  N   GLN B 106      69.147   1.791 132.193  1.00 18.10           N  
ATOM   2548  CA  GLN B 106      69.062   3.033 132.944  1.00 18.00           C  
ATOM   2549  C   GLN B 106      68.716   2.730 134.404  1.00 18.57           C  
ATOM   2550  O   GLN B 106      69.208   3.403 135.308  1.00 19.16           O  
ATOM   2551  CB  GLN B 106      68.032   3.971 132.301  1.00 18.07           C  
ATOM   2552  CG  GLN B 106      68.522   4.567 130.970  1.00 17.50           C  
ATOM   2553  CD  GLN B 106      67.522   5.498 130.274  1.00 17.32           C  
ATOM   2554  OE1 GLN B 106      66.641   6.080 130.907  1.00 18.27           O  
ATOM   2555  NE2 GLN B 106      67.682   5.659 128.963  1.00 16.68           N  
ATOM   2556  N   ALA B 107      67.897   1.703 134.634  1.00 18.58           N  
ATOM   2557  CA  ALA B 107      67.525   1.309 135.997  1.00 18.84           C  
ATOM   2558  C   ALA B 107      68.691   0.568 136.658  1.00 19.70           C  
ATOM   2559  O   ALA B 107      68.641   0.251 137.852  1.00 18.29           O  
ATOM   2560  CB  ALA B 107      66.295   0.412 135.978  1.00 18.12           C  
ATOM   2561  N   GLY B 108      69.726   0.281 135.870  1.00 20.09           N  
ATOM   2562  CA  GLY B 108      70.893  -0.407 136.391  1.00 21.92           C  
ATOM   2563  C   GLY B 108      70.564  -1.758 136.991  1.00 23.58           C  
ATOM   2564  O   GLY B 108      71.128  -2.141 138.021  1.00 24.05           O  
ATOM   2565  N   GLN B 109      69.657  -2.491 136.349  1.00 23.88           N  
ATOM   2566  CA  GLN B 109      69.268  -3.805 136.846  1.00 23.57           C  
ATOM   2567  C   GLN B 109      69.450  -4.889 135.783  1.00 24.09           C  
ATOM   2568  O   GLN B 109      69.380  -4.617 134.581  1.00 23.76           O  
ATOM   2569  CB  GLN B 109      67.814  -3.763 137.323  1.00 22.64           C  
ATOM   2570  CG  GLN B 109      67.613  -2.930 138.585  1.00 21.03           C  
ATOM   2571  CD  GLN B 109      66.145  -2.726 138.953  1.00 20.83           C  
ATOM   2572  OE1 GLN B 109      65.266  -3.480 138.532  1.00 20.68           O  
ATOM   2573  NE2 GLN B 109      65.881  -1.707 139.761  1.00 21.33           N  
ATOM   2574  N   SER B 110      69.704  -6.113 136.235  1.00 24.00           N  
ATOM   2575  CA  SER B 110      69.881  -7.245 135.334  1.00 24.33           C  
ATOM   2576  C   SER B 110      68.529  -7.871 135.024  1.00 24.51           C  
ATOM   2577  O   SER B 110      67.642  -7.890 135.886  1.00 24.19           O  
ATOM   2578  CB  SER B 110      70.779  -8.290 135.983  1.00 23.87           C  
ATOM   2579  OG  SER B 110      72.050  -7.734 136.234  1.00 29.42           O  
ATOM   2580  N   ILE B 111      68.378  -8.389 133.804  1.00 24.17           N  
ATOM   2581  CA  ILE B 111      67.127  -9.026 133.391  1.00 23.85           C  
ATOM   2582  C   ILE B 111      67.167 -10.498 133.770  1.00 23.47           C  
ATOM   2583  O   ILE B 111      67.925 -11.272 133.183  1.00 24.30           O  
ATOM   2584  CB  ILE B 111      66.922  -8.953 131.866  1.00 23.63           C  
ATOM   2585  CG1 ILE B 111      67.041  -7.511 131.376  1.00 25.04           C  
ATOM   2586  CG2 ILE B 111      65.556  -9.504 131.513  1.00 21.70           C  
ATOM   2587  CD1 ILE B 111      67.012  -7.378 129.859  1.00 24.27           C  
ATOM   2588  N   PRO B 112      66.345 -10.916 134.747  1.00 22.91           N  
ATOM   2589  CA  PRO B 112      66.345 -12.326 135.152  1.00 22.17           C  
ATOM   2590  C   PRO B 112      65.613 -13.203 134.143  1.00 21.86           C  
ATOM   2591  O   PRO B 112      64.709 -12.738 133.443  1.00 20.70           O  
ATOM   2592  CB  PRO B 112      65.636 -12.294 136.493  1.00 21.59           C  
ATOM   2593  CG  PRO B 112      64.611 -11.230 136.267  1.00 22.85           C  
ATOM   2594  CD  PRO B 112      65.380 -10.142 135.545  1.00 22.46           C  
ATOM   2595  N   ALA B 113      66.010 -14.467 134.068  1.00 21.27           N  
ATOM   2596  CA  ALA B 113      65.376 -15.404 133.157  1.00 21.77           C  
ATOM   2597  C   ALA B 113      64.068 -15.896 133.775  1.00 22.22           C  
ATOM   2598  O   ALA B 113      64.077 -16.627 134.771  1.00 22.62           O  
ATOM   2599  CB  ALA B 113      66.312 -16.583 132.885  1.00 22.25           C  
ATOM   2600  N   THR B 114      62.945 -15.497 133.185  1.00 22.55           N  
ATOM   2601  CA  THR B 114      61.642 -15.899 133.692  1.00 23.59           C  
ATOM   2602  C   THR B 114      60.790 -16.612 132.645  1.00 24.67           C  
ATOM   2603  O   THR B 114      59.623 -16.930 132.901  1.00 25.31           O  
ATOM   2604  CB  THR B 114      60.844 -14.676 134.227  1.00 23.87           C  
ATOM   2605  OG1 THR B 114      60.834 -13.632 133.238  1.00 22.56           O  
ATOM   2606  CG2 THR B 114      61.471 -14.144 135.509  1.00 22.68           C  
ATOM   2607  N   GLY B 115      61.363 -16.866 131.472  1.00 25.15           N  
ATOM   2608  CA  GLY B 115      60.609 -17.544 130.427  1.00 25.23           C  
ATOM   2609  C   GLY B 115      61.469 -18.342 129.463  1.00 25.16           C  
ATOM   2610  O   GLY B 115      62.667 -18.081 129.319  1.00 24.98           O  
ATOM   2611  N   THR B 116      60.856 -19.313 128.791  1.00 25.13           N  
ATOM   2612  CA  THR B 116      61.584 -20.141 127.840  1.00 25.32           C  
ATOM   2613  C   THR B 116      62.060 -19.322 126.645  1.00 24.77           C  
ATOM   2614  O   THR B 116      63.042 -19.688 125.995  1.00 24.52           O  
ATOM   2615  CB  THR B 116      60.717 -21.327 127.356  1.00 26.31           C  
ATOM   2616  OG1 THR B 116      59.471 -20.840 126.834  1.00 26.54           O  
ATOM   2617  CG2 THR B 116      60.427 -22.272 128.525  1.00 26.13           C  
ATOM   2618  N   THR B 117      61.376 -18.213 126.362  1.00 23.23           N  
ATOM   2619  CA  THR B 117      61.777 -17.354 125.246  1.00 22.89           C  
ATOM   2620  C   THR B 117      63.219 -16.923 125.503  1.00 23.21           C  
ATOM   2621  O   THR B 117      64.100 -17.007 124.644  1.00 22.11           O  
ATOM   2622  CB  THR B 117      60.912 -16.079 125.169  1.00 22.17           C  
ATOM   2623  OG1 THR B 117      59.521 -16.435 125.112  1.00 22.07           O  
ATOM   2624  CG2 THR B 117      61.284 -15.282 123.939  1.00 19.90           C  
ATOM   2625  N   HIS B 118      63.434 -16.466 126.724  1.00 23.31           N  
ATOM   2626  CA  HIS B 118      64.722 -15.999 127.183  1.00 24.17           C  
ATOM   2627  C   HIS B 118      65.715 -17.170 127.232  1.00 23.83           C  
ATOM   2628  O   HIS B 118      66.843 -17.070 126.738  1.00 21.81           O  
ATOM   2629  CB  HIS B 118      64.493 -15.371 128.562  1.00 25.43           C  
ATOM   2630  CG  HIS B 118      65.719 -14.838 129.228  1.00 25.96           C  
ATOM   2631  ND1 HIS B 118      65.673 -13.759 130.082  1.00 26.18           N  
ATOM   2632  CD2 HIS B 118      66.997 -15.284 129.253  1.00 27.35           C  
ATOM   2633  CE1 HIS B 118      66.868 -13.565 130.609  1.00 27.93           C  
ATOM   2634  NE2 HIS B 118      67.691 -14.477 130.123  1.00 28.10           N  
ATOM   2635  N   ALA B 119      65.280 -18.285 127.810  1.00 24.62           N  
ATOM   2636  CA  ALA B 119      66.131 -19.465 127.945  1.00 25.35           C  
ATOM   2637  C   ALA B 119      66.695 -19.974 126.621  1.00 25.42           C  
ATOM   2638  O   ALA B 119      67.767 -20.562 126.592  1.00 26.21           O  
ATOM   2639  CB  ALA B 119      65.365 -20.574 128.644  1.00 25.04           C  
ATOM   2640  N   ASP B 120      65.976 -19.750 125.529  1.00 25.93           N  
ATOM   2641  CA  ASP B 120      66.430 -20.189 124.220  1.00 26.35           C  
ATOM   2642  C   ASP B 120      67.618 -19.387 123.690  1.00 27.64           C  
ATOM   2643  O   ASP B 120      68.332 -19.857 122.797  1.00 28.21           O  
ATOM   2644  CB  ASP B 120      65.285 -20.090 123.208  1.00 26.72           C  
ATOM   2645  CG  ASP B 120      64.357 -21.283 123.255  1.00 26.40           C  
ATOM   2646  OD1 ASP B 120      63.323 -21.261 122.548  1.00 25.74           O  
ATOM   2647  OD2 ASP B 120      64.664 -22.244 123.994  1.00 26.51           O  
ATOM   2648  N   TYR B 121      67.836 -18.186 124.229  1.00 26.96           N  
ATOM   2649  CA  TYR B 121      68.922 -17.340 123.742  1.00 26.39           C  
ATOM   2650  C   TYR B 121      69.976 -16.891 124.737  1.00 26.00           C  
ATOM   2651  O   TYR B 121      71.104 -16.590 124.353  1.00 26.90           O  
ATOM   2652  CB  TYR B 121      68.340 -16.100 123.069  1.00 26.04           C  
ATOM   2653  CG  TYR B 121      67.501 -16.424 121.868  1.00 25.76           C  
ATOM   2654  CD1 TYR B 121      66.239 -16.997 122.012  1.00 26.73           C  
ATOM   2655  CD2 TYR B 121      67.975 -16.180 120.579  1.00 26.25           C  
ATOM   2656  CE1 TYR B 121      65.460 -17.320 120.897  1.00 27.11           C  
ATOM   2657  CE2 TYR B 121      67.210 -16.500 119.452  1.00 26.08           C  
ATOM   2658  CZ  TYR B 121      65.953 -17.068 119.620  1.00 27.03           C  
ATOM   2659  OH  TYR B 121      65.183 -17.363 118.522  1.00 26.61           O  
ATOM   2660  N   PHE B 122      69.616 -16.829 126.008  1.00 24.87           N  
ATOM   2661  CA  PHE B 122      70.558 -16.393 127.019  1.00 24.29           C  
ATOM   2662  C   PHE B 122      70.546 -17.409 128.149  1.00 25.19           C  
ATOM   2663  O   PHE B 122      69.500 -17.660 128.746  1.00 25.71           O  
ATOM   2664  CB  PHE B 122      70.149 -15.009 127.530  1.00 22.56           C  
ATOM   2665  CG  PHE B 122      70.012 -13.975 126.438  1.00 22.68           C  
ATOM   2666  CD1 PHE B 122      71.119 -13.242 126.002  1.00 21.14           C  
ATOM   2667  CD2 PHE B 122      68.778 -13.752 125.827  1.00 21.54           C  
ATOM   2668  CE1 PHE B 122      71.001 -12.299 124.974  1.00 21.41           C  
ATOM   2669  CE2 PHE B 122      68.646 -12.808 124.792  1.00 21.44           C  
ATOM   2670  CZ  PHE B 122      69.760 -12.080 124.365  1.00 20.58           C  
ATOM   2671  N   TYR B 123      71.707 -17.991 128.444  1.00 26.40           N  
ATOM   2672  CA  TYR B 123      71.805 -18.990 129.504  1.00 27.95           C  
ATOM   2673  C   TYR B 123      71.873 -18.363 130.904  1.00 28.14           C  
ATOM   2674  O   TYR B 123      72.919 -18.375 131.561  1.00 28.81           O  
ATOM   2675  CB  TYR B 123      73.019 -19.890 129.251  1.00 28.77           C  
ATOM   2676  CG  TYR B 123      73.030 -21.193 130.040  1.00 30.67           C  
ATOM   2677  CD1 TYR B 123      71.841 -21.823 130.417  1.00 30.95           C  
ATOM   2678  CD2 TYR B 123      74.236 -21.815 130.377  1.00 31.98           C  
ATOM   2679  CE1 TYR B 123      71.855 -23.044 131.112  1.00 31.81           C  
ATOM   2680  CE2 TYR B 123      74.258 -23.029 131.064  1.00 32.73           C  
ATOM   2681  CZ  TYR B 123      73.066 -23.635 131.426  1.00 32.37           C  
ATOM   2682  OH  TYR B 123      73.099 -24.831 132.093  1.00 33.04           O  
ATOM   2683  N   GLY B 124      70.743 -17.818 131.354  1.00 27.06           N  
ATOM   2684  CA  GLY B 124      70.693 -17.203 132.667  1.00 25.77           C  
ATOM   2685  C   GLY B 124      70.401 -15.710 132.639  1.00 24.52           C  
ATOM   2686  O   GLY B 124      69.945 -15.165 131.630  1.00 23.38           O  
ATOM   2687  N   THR B 125      70.671 -15.051 133.762  1.00 22.79           N  
ATOM   2688  CA  THR B 125      70.444 -13.620 133.909  1.00 21.15           C  
ATOM   2689  C   THR B 125      71.285 -12.790 132.943  1.00 20.97           C  
ATOM   2690  O   THR B 125      72.501 -12.984 132.841  1.00 20.39           O  
ATOM   2691  CB  THR B 125      70.774 -13.169 135.347  1.00 20.39           C  
ATOM   2692  OG1 THR B 125      69.872 -13.803 136.256  1.00 18.66           O  
ATOM   2693  CG2 THR B 125      70.649 -11.658 135.482  1.00 18.32           C  
ATOM   2694  N   ILE B 126      70.633 -11.880 132.225  1.00 20.39           N  
ATOM   2695  CA  ILE B 126      71.341 -10.997 131.303  1.00 20.79           C  
ATOM   2696  C   ILE B 126      71.911  -9.921 132.232  1.00 21.46           C  
ATOM   2697  O   ILE B 126      71.172  -9.135 132.822  1.00 22.00           O  
ATOM   2698  CB  ILE B 126      70.374 -10.388 130.274  1.00 20.14           C  
ATOM   2699  CG1 ILE B 126      69.799 -11.508 129.399  1.00 20.33           C  
ATOM   2700  CG2 ILE B 126      71.100  -9.370 129.406  1.00 18.71           C  
ATOM   2701  CD1 ILE B 126      68.682 -11.074 128.440  1.00 20.00           C  
ATOM   2702  N   PRO B 127      73.238  -9.877 132.377  1.00 21.80           N  
ATOM   2703  CA  PRO B 127      73.907  -8.915 133.254  1.00 22.23           C  
ATOM   2704  C   PRO B 127      73.907  -7.447 132.864  1.00 23.15           C  
ATOM   2705  O   PRO B 127      73.913  -7.085 131.684  1.00 22.16           O  
ATOM   2706  CB  PRO B 127      75.320  -9.461 133.322  1.00 21.69           C  
ATOM   2707  CG  PRO B 127      75.533  -9.858 131.867  1.00 22.84           C  
ATOM   2708  CD  PRO B 127      74.224 -10.593 131.542  1.00 22.51           C  
ATOM   2709  N   CYS B 128      73.906  -6.609 133.892  1.00 23.74           N  
ATOM   2710  CA  CYS B 128      73.978  -5.164 133.725  1.00 25.05           C  
ATOM   2711  C   CYS B 128      75.287  -4.796 134.415  1.00 24.44           C  
ATOM   2712  O   CYS B 128      75.537  -5.223 135.536  1.00 24.22           O  
ATOM   2713  CB  CYS B 128      72.819  -4.462 134.431  1.00 25.08           C  
ATOM   2714  SG  CYS B 128      72.962  -2.656 134.371  1.00 28.07           S  
ATOM   2715  N   THR B 129      76.130  -4.025 133.752  1.00 24.95           N  
ATOM   2716  CA  THR B 129      77.406  -3.656 134.357  1.00 26.20           C  
ATOM   2717  C   THR B 129      77.217  -2.694 135.508  1.00 26.99           C  
ATOM   2718  O   THR B 129      76.132  -2.131 135.697  1.00 27.14           O  
ATOM   2719  CB  THR B 129      78.321  -2.954 133.367  1.00 24.81           C  
ATOM   2720  OG1 THR B 129      77.777  -1.662 133.063  1.00 24.40           O  
ATOM   2721  CG2 THR B 129      78.451  -3.774 132.102  1.00 24.24           C  
ATOM   2722  N   ARG B 130      78.290  -2.513 136.271  1.00 27.21           N  
ATOM   2723  CA  ARG B 130      78.306  -1.585 137.397  1.00 27.17           C  
ATOM   2724  C   ARG B 130      78.441  -0.216 136.747  1.00 27.22           C  
ATOM   2725  O   ARG B 130      78.598  -0.126 135.535  1.00 25.58           O  
ATOM   2726  CB  ARG B 130      79.539  -1.849 138.259  1.00 26.92           C  
ATOM   2727  CG  ARG B 130      80.774  -2.140 137.408  1.00 27.96           C  
ATOM   2728  CD  ARG B 130      82.083  -1.891 138.143  1.00 27.29           C  
ATOM   2729  NE  ARG B 130      82.675  -0.652 137.666  1.00 27.76           N  
ATOM   2730  CZ  ARG B 130      83.864  -0.554 137.083  1.00 26.60           C  
ATOM   2731  NH1 ARG B 130      84.622  -1.630 136.899  1.00 25.17           N  
ATOM   2732  NH2 ARG B 130      84.280   0.630 136.666  1.00 26.51           N  
ATOM   2733  N   LYS B 131      78.373   0.849 137.538  1.00 28.91           N  
ATOM   2734  CA  LYS B 131      78.556   2.179 136.972  1.00 30.36           C  
ATOM   2735  C   LYS B 131      80.041   2.292 136.604  1.00 29.84           C  
ATOM   2736  O   LYS B 131      80.885   1.602 137.175  1.00 29.05           O  
ATOM   2737  CB  LYS B 131      78.226   3.273 137.997  1.00 32.30           C  
ATOM   2738  CG  LYS B 131      76.766   3.424 138.386  1.00 35.28           C  
ATOM   2739  CD  LYS B 131      76.584   4.747 139.120  1.00 38.81           C  
ATOM   2740  CE  LYS B 131      75.204   4.887 139.755  1.00 42.40           C  
ATOM   2741  NZ  LYS B 131      75.041   4.023 140.964  1.00 43.34           N  
ATOM   2742  N   MET B 132      80.361   3.150 135.646  1.00 29.53           N  
ATOM   2743  CA  MET B 132      81.755   3.346 135.270  1.00 30.55           C  
ATOM   2744  C   MET B 132      82.339   4.424 136.189  1.00 30.80           C  
ATOM   2745  O   MET B 132      81.606   5.287 136.674  1.00 31.15           O  
ATOM   2746  CB  MET B 132      81.843   3.775 133.806  1.00 30.36           C  
ATOM   2747  CG  MET B 132      81.371   2.693 132.839  1.00 30.55           C  
ATOM   2748  SD  MET B 132      81.398   3.219 131.107  1.00 31.11           S  
ATOM   2749  CE  MET B 132      83.176   3.380 130.857  1.00 31.89           C  
ATOM   2750  N   THR B 133      83.644   4.371 136.443  1.00 31.09           N  
ATOM   2751  CA  THR B 133      84.288   5.355 137.313  1.00 31.19           C  
ATOM   2752  C   THR B 133      84.565   6.627 136.532  1.00 32.03           C  
ATOM   2753  O   THR B 133      84.561   6.613 135.300  1.00 31.89           O  
ATOM   2754  CB  THR B 133      85.627   4.843 137.845  1.00 31.25           C  
ATOM   2755  OG1 THR B 133      86.525   4.656 136.746  1.00 30.19           O  
ATOM   2756  CG2 THR B 133      85.445   3.520 138.575  1.00 30.92           C  
ATOM   2757  N   ASP B 134      84.810   7.729 137.237  1.00 33.24           N  
ATOM   2758  CA  ASP B 134      85.097   8.989 136.559  1.00 34.27           C  
ATOM   2759  C   ASP B 134      86.340   8.840 135.690  1.00 33.81           C  
ATOM   2760  O   ASP B 134      86.398   9.361 134.571  1.00 34.34           O  
ATOM   2761  CB  ASP B 134      85.299  10.118 137.570  1.00 35.34           C  
ATOM   2762  CG  ASP B 134      84.018  10.487 138.284  1.00 37.91           C  
ATOM   2763  OD1 ASP B 134      82.937  10.372 137.660  1.00 38.29           O  
ATOM   2764  OD2 ASP B 134      84.089  10.902 139.462  1.00 39.44           O  
ATOM   2765  N   ALA B 135      87.332   8.118 136.204  1.00 33.28           N  
ATOM   2766  CA  ALA B 135      88.574   7.884 135.463  1.00 32.80           C  
ATOM   2767  C   ALA B 135      88.247   7.196 134.136  1.00 32.82           C  
ATOM   2768  O   ALA B 135      88.739   7.590 133.074  1.00 33.45           O  
ATOM   2769  CB  ALA B 135      89.524   7.013 136.284  1.00 31.63           C  
ATOM   2770  N   GLU B 136      87.409   6.166 134.205  1.00 31.93           N  
ATOM   2771  CA  GLU B 136      86.994   5.430 133.019  1.00 31.56           C  
ATOM   2772  C   GLU B 136      86.205   6.320 132.055  1.00 31.80           C  
ATOM   2773  O   GLU B 136      86.470   6.328 130.849  1.00 31.54           O  
ATOM   2774  CB  GLU B 136      86.140   4.229 133.427  1.00 30.19           C  
ATOM   2775  CG  GLU B 136      86.942   3.101 134.056  1.00 31.30           C  
ATOM   2776  CD  GLU B 136      86.067   2.082 134.748  1.00 30.97           C  
ATOM   2777  OE1 GLU B 136      86.576   0.996 135.100  1.00 31.95           O  
ATOM   2778  OE2 GLU B 136      84.869   2.371 134.946  1.00 31.57           O  
ATOM   2779  N   ILE B 137      85.240   7.070 132.587  1.00 31.23           N  
ATOM   2780  CA  ILE B 137      84.419   7.939 131.753  1.00 30.27           C  
ATOM   2781  C   ILE B 137      85.246   9.037 131.099  1.00 30.44           C  
ATOM   2782  O   ILE B 137      85.052   9.347 129.926  1.00 29.87           O  
ATOM   2783  CB  ILE B 137      83.274   8.596 132.569  1.00 29.40           C  
ATOM   2784  CG1 ILE B 137      82.336   7.514 133.112  1.00 28.07           C  
ATOM   2785  CG2 ILE B 137      82.501   9.577 131.688  1.00 28.48           C  
ATOM   2786  CD1 ILE B 137      81.267   8.037 134.026  1.00 25.80           C  
ATOM   2787  N   ASN B 138      86.179   9.615 131.850  1.00 31.39           N  
ATOM   2788  CA  ASN B 138      87.008  10.695 131.313  1.00 32.48           C  
ATOM   2789  C   ASN B 138      88.231  10.244 130.513  1.00 32.85           C  
ATOM   2790  O   ASN B 138      88.914  11.073 129.911  1.00 33.18           O  
ATOM   2791  CB  ASN B 138      87.461  11.632 132.437  1.00 32.07           C  
ATOM   2792  CG  ASN B 138      86.316  12.403 133.054  1.00 31.83           C  
ATOM   2793  OD1 ASN B 138      85.438  12.895 132.347  1.00 32.62           O  
ATOM   2794  ND2 ASN B 138      86.325  12.528 134.376  1.00 30.70           N  
ATOM   2795  N   GLY B 139      88.514   8.943 130.515  1.00 33.51           N  
ATOM   2796  CA  GLY B 139      89.648   8.428 129.757  1.00 33.74           C  
ATOM   2797  C   GLY B 139      89.214   8.005 128.356  1.00 33.83           C  
ATOM   2798  O   GLY B 139      88.540   8.771 127.664  1.00 34.32           O  
ATOM   2799  N   GLU B 140      89.612   6.806 127.927  1.00 33.19           N  
ATOM   2800  CA  GLU B 140      89.213   6.281 126.621  1.00 32.64           C  
ATOM   2801  C   GLU B 140      87.840   5.652 126.855  1.00 31.33           C  
ATOM   2802  O   GLU B 140      87.711   4.433 126.995  1.00 31.20           O  
ATOM   2803  CB  GLU B 140      90.193   5.204 126.140  1.00 35.66           C  
ATOM   2804  CG  GLU B 140      91.628   5.673 125.922  1.00 39.22           C  
ATOM   2805  CD  GLU B 140      91.720   6.825 124.936  1.00 42.44           C  
ATOM   2806  OE1 GLU B 140      91.470   6.603 123.726  1.00 44.66           O  
ATOM   2807  OE2 GLU B 140      92.035   7.956 125.373  1.00 43.32           O  
ATOM   2808  N   TYR B 141      86.824   6.506 126.901  1.00 29.21           N  
ATOM   2809  CA  TYR B 141      85.449   6.113 127.174  1.00 27.41           C  
ATOM   2810  C   TYR B 141      84.928   4.828 126.516  1.00 26.69           C  
ATOM   2811  O   TYR B 141      84.636   3.852 127.203  1.00 25.33           O  
ATOM   2812  CB  TYR B 141      84.538   7.300 126.849  1.00 26.16           C  
ATOM   2813  CG  TYR B 141      83.079   7.064 127.136  1.00 25.83           C  
ATOM   2814  CD1 TYR B 141      82.665   6.475 128.331  1.00 24.27           C  
ATOM   2815  CD2 TYR B 141      82.105   7.456 126.221  1.00 24.94           C  
ATOM   2816  CE1 TYR B 141      81.313   6.284 128.604  1.00 24.19           C  
ATOM   2817  CE2 TYR B 141      80.755   7.273 126.487  1.00 24.43           C  
ATOM   2818  CZ  TYR B 141      80.367   6.688 127.675  1.00 23.39           C  
ATOM   2819  OH  TYR B 141      79.028   6.498 127.917  1.00 23.80           O  
ATOM   2820  N   GLU B 142      84.805   4.826 125.194  1.00 26.95           N  
ATOM   2821  CA  GLU B 142      84.299   3.655 124.488  1.00 27.21           C  
ATOM   2822  C   GLU B 142      85.114   2.402 124.766  1.00 27.50           C  
ATOM   2823  O   GLU B 142      84.561   1.314 124.962  1.00 27.92           O  
ATOM   2824  CB  GLU B 142      84.257   3.911 122.982  1.00 26.55           C  
ATOM   2825  CG  GLU B 142      83.157   4.867 122.555  1.00 27.67           C  
ATOM   2826  CD  GLU B 142      83.493   6.331 122.838  1.00 29.19           C  
ATOM   2827  OE1 GLU B 142      82.618   7.197 122.597  1.00 29.03           O  
ATOM   2828  OE2 GLU B 142      84.625   6.616 123.295  1.00 28.56           O  
ATOM   2829  N   TRP B 143      86.432   2.546 124.775  1.00 27.76           N  
ATOM   2830  CA  TRP B 143      87.302   1.408 125.036  1.00 27.28           C  
ATOM   2831  C   TRP B 143      87.062   0.936 126.478  1.00 27.01           C  
ATOM   2832  O   TRP B 143      86.965  -0.262 126.762  1.00 25.65           O  
ATOM   2833  CB  TRP B 143      88.760   1.834 124.825  1.00 27.91           C  
ATOM   2834  CG  TRP B 143      89.774   0.756 125.074  1.00 29.75           C  
ATOM   2835  CD1 TRP B 143      90.468   0.535 126.231  1.00 30.00           C  
ATOM   2836  CD2 TRP B 143      90.203  -0.257 124.147  1.00 30.66           C  
ATOM   2837  NE1 TRP B 143      91.302  -0.550 126.082  1.00 31.49           N  
ATOM   2838  CE2 TRP B 143      91.159  -1.055 124.814  1.00 31.90           C  
ATOM   2839  CE3 TRP B 143      89.872  -0.566 122.819  1.00 31.36           C  
ATOM   2840  CZ2 TRP B 143      91.791  -2.154 124.195  1.00 32.44           C  
ATOM   2841  CZ3 TRP B 143      90.501  -1.660 122.203  1.00 31.71           C  
ATOM   2842  CH2 TRP B 143      91.449  -2.437 122.895  1.00 31.35           C  
ATOM   2843  N   GLU B 144      86.945   1.894 127.383  1.00 26.10           N  
ATOM   2844  CA  GLU B 144      86.724   1.583 128.779  1.00 26.47           C  
ATOM   2845  C   GLU B 144      85.349   0.916 128.964  1.00 25.80           C  
ATOM   2846  O   GLU B 144      85.179   0.043 129.835  1.00 24.29           O  
ATOM   2847  CB  GLU B 144      86.844   2.870 129.604  1.00 27.70           C  
ATOM   2848  CG  GLU B 144      87.581   2.676 130.913  1.00 31.26           C  
ATOM   2849  CD  GLU B 144      88.974   2.078 130.745  1.00 31.87           C  
ATOM   2850  OE1 GLU B 144      89.937   2.846 130.497  1.00 30.77           O  
ATOM   2851  OE2 GLU B 144      89.094   0.832 130.863  1.00 31.50           O  
ATOM   2852  N   THR B 145      84.371   1.319 128.149  1.00 23.47           N  
ATOM   2853  CA  THR B 145      83.046   0.713 128.234  1.00 23.91           C  
ATOM   2854  C   THR B 145      83.230  -0.786 127.952  1.00 24.03           C  
ATOM   2855  O   THR B 145      82.627  -1.650 128.601  1.00 23.10           O  
ATOM   2856  CB  THR B 145      82.064   1.308 127.189  1.00 24.36           C  
ATOM   2857  OG1 THR B 145      81.893   2.715 127.420  1.00 24.62           O  
ATOM   2858  CG2 THR B 145      80.709   0.607 127.278  1.00 22.02           C  
ATOM   2859  N   GLY B 146      84.085  -1.089 126.982  1.00 24.09           N  
ATOM   2860  CA  GLY B 146      84.348  -2.477 126.646  1.00 24.68           C  
ATOM   2861  C   GLY B 146      84.945  -3.206 127.833  1.00 24.60           C  
ATOM   2862  O   GLY B 146      84.546  -4.327 128.152  1.00 25.56           O  
ATOM   2863  N   ASN B 147      85.901  -2.567 128.498  1.00 24.66           N  
ATOM   2864  CA  ASN B 147      86.549  -3.165 129.661  1.00 24.49           C  
ATOM   2865  C   ASN B 147      85.556  -3.491 130.772  1.00 24.26           C  
ATOM   2866  O   ASN B 147      85.616  -4.568 131.372  1.00 25.02           O  
ATOM   2867  CB  ASN B 147      87.624  -2.229 130.224  1.00 24.93           C  
ATOM   2868  CG  ASN B 147      88.912  -2.269 129.435  1.00 26.68           C  
ATOM   2869  OD1 ASN B 147      89.431  -3.342 129.125  1.00 28.31           O  
ATOM   2870  ND2 ASN B 147      89.454  -1.095 129.122  1.00 29.19           N  
ATOM   2871  N   VAL B 148      84.651  -2.558 131.060  1.00 24.03           N  
ATOM   2872  CA  VAL B 148      83.665  -2.773 132.112  1.00 23.52           C  
ATOM   2873  C   VAL B 148      82.810  -3.988 131.791  1.00 24.03           C  
ATOM   2874  O   VAL B 148      82.460  -4.758 132.687  1.00 24.81           O  
ATOM   2875  CB  VAL B 148      82.770  -1.538 132.284  1.00 22.99           C  
ATOM   2876  CG1 VAL B 148      81.706  -1.786 133.341  1.00 20.07           C  
ATOM   2877  CG2 VAL B 148      83.639  -0.353 132.671  1.00 24.71           C  
ATOM   2878  N   ILE B 149      82.478  -4.160 130.511  1.00 24.11           N  
ATOM   2879  CA  ILE B 149      81.675  -5.299 130.075  1.00 22.99           C  
ATOM   2880  C   ILE B 149      82.457  -6.591 130.344  1.00 24.67           C  
ATOM   2881  O   ILE B 149      81.933  -7.547 130.938  1.00 23.94           O  
ATOM   2882  CB  ILE B 149      81.344  -5.213 128.552  1.00 21.02           C  
ATOM   2883  CG1 ILE B 149      80.332  -4.093 128.293  1.00 19.86           C  
ATOM   2884  CG2 ILE B 149      80.756  -6.532 128.058  1.00 20.65           C  
ATOM   2885  CD1 ILE B 149      80.053  -3.832 126.821  1.00 17.16           C  
ATOM   2886  N   VAL B 150      83.716  -6.618 129.913  1.00 25.59           N  
ATOM   2887  CA  VAL B 150      84.542  -7.807 130.109  1.00 26.00           C  
ATOM   2888  C   VAL B 150      84.699  -8.099 131.593  1.00 26.72           C  
ATOM   2889  O   VAL B 150      84.582  -9.254 132.020  1.00 26.36           O  
ATOM   2890  CB  VAL B 150      85.929  -7.640 129.447  1.00 26.60           C  
ATOM   2891  CG1 VAL B 150      86.786  -8.881 129.686  1.00 24.93           C  
ATOM   2892  CG2 VAL B 150      85.748  -7.420 127.951  1.00 25.44           C  
ATOM   2893  N   GLU B 151      84.951  -7.055 132.380  1.00 27.56           N  
ATOM   2894  CA  GLU B 151      85.098  -7.215 133.828  1.00 27.55           C  
ATOM   2895  C   GLU B 151      83.836  -7.838 134.417  1.00 28.38           C  
ATOM   2896  O   GLU B 151      83.900  -8.718 135.288  1.00 29.74           O  
ATOM   2897  CB  GLU B 151      85.349  -5.862 134.503  1.00 26.15           C  
ATOM   2898  CG  GLU B 151      85.195  -5.896 136.021  1.00 25.88           C  
ATOM   2899  CD  GLU B 151      85.402  -4.537 136.674  1.00 26.53           C  
ATOM   2900  OE1 GLU B 151      84.684  -4.241 137.655  1.00 26.49           O  
ATOM   2901  OE2 GLU B 151      86.283  -3.770 136.221  1.00 25.21           O  
ATOM   2902  N   THR B 152      82.686  -7.380 133.942  1.00 27.71           N  
ATOM   2903  CA  THR B 152      81.423  -7.895 134.440  1.00 27.70           C  
ATOM   2904  C   THR B 152      81.336  -9.402 134.244  1.00 29.62           C  
ATOM   2905  O   THR B 152      80.991 -10.134 135.172  1.00 30.81           O  
ATOM   2906  CB  THR B 152      80.239  -7.230 133.734  1.00 25.97           C  
ATOM   2907  OG1 THR B 152      80.327  -5.808 133.899  1.00 22.33           O  
ATOM   2908  CG2 THR B 152      78.920  -7.744 134.314  1.00 23.53           C  
ATOM   2909  N   PHE B 153      81.651  -9.866 133.040  1.00 30.60           N  
ATOM   2910  CA  PHE B 153      81.604 -11.294 132.749  1.00 32.84           C  
ATOM   2911  C   PHE B 153      82.630 -12.101 133.552  1.00 34.05           C  
ATOM   2912  O   PHE B 153      82.329 -13.200 134.022  1.00 32.68           O  
ATOM   2913  CB  PHE B 153      81.811 -11.531 131.245  1.00 33.15           C  
ATOM   2914  CG  PHE B 153      80.573 -11.299 130.418  1.00 34.15           C  
ATOM   2915  CD1 PHE B 153      79.905 -10.077 130.466  1.00 34.08           C  
ATOM   2916  CD2 PHE B 153      80.047 -12.322 129.633  1.00 34.04           C  
ATOM   2917  CE1 PHE B 153      78.725  -9.880 129.750  1.00 35.58           C  
ATOM   2918  CE2 PHE B 153      78.866 -12.139 128.908  1.00 35.02           C  
ATOM   2919  CZ  PHE B 153      78.201 -10.918 128.966  1.00 35.96           C  
ATOM   2920  N   GLU B 154      83.832 -11.550 133.713  1.00 35.86           N  
ATOM   2921  CA  GLU B 154      84.895 -12.224 134.452  1.00 37.96           C  
ATOM   2922  C   GLU B 154      84.579 -12.373 135.939  1.00 38.97           C  
ATOM   2923  O   GLU B 154      84.550 -13.482 136.471  1.00 38.38           O  
ATOM   2924  CB  GLU B 154      86.216 -11.462 134.299  1.00 40.29           C  
ATOM   2925  CG  GLU B 154      86.948 -11.695 132.983  1.00 43.79           C  
ATOM   2926  CD  GLU B 154      88.207 -10.843 132.847  1.00 45.78           C  
ATOM   2927  OE1 GLU B 154      89.009 -11.104 131.923  1.00 47.71           O  
ATOM   2928  OE2 GLU B 154      88.394  -9.907 133.655  1.00 47.23           O  
ATOM   2929  N   LYS B 155      84.343 -11.251 136.610  1.00 39.91           N  
ATOM   2930  CA  LYS B 155      84.055 -11.277 138.035  1.00 40.98           C  
ATOM   2931  C   LYS B 155      82.825 -12.120 138.372  1.00 41.52           C  
ATOM   2932  O   LYS B 155      82.729 -12.663 139.473  1.00 41.77           O  
ATOM   2933  CB  LYS B 155      83.877  -9.849 138.566  1.00 40.66           C  
ATOM   2934  CG  LYS B 155      85.015  -8.917 138.173  1.00 42.60           C  
ATOM   2935  CD  LYS B 155      85.705  -8.269 139.371  1.00 42.78           C  
ATOM   2936  CE  LYS B 155      84.892  -7.122 139.936  1.00 43.43           C  
ATOM   2937  NZ  LYS B 155      85.658  -6.381 140.980  1.00 44.55           N  
ATOM   2938  N   GLN B 156      81.890 -12.241 137.433  1.00 41.37           N  
ATOM   2939  CA  GLN B 156      80.679 -13.023 137.683  1.00 40.74           C  
ATOM   2940  C   GLN B 156      80.725 -14.432 137.097  1.00 40.32           C  
ATOM   2941  O   GLN B 156      79.753 -15.183 137.187  1.00 40.05           O  
ATOM   2942  CB  GLN B 156      79.456 -12.278 137.157  1.00 40.95           C  
ATOM   2943  CG  GLN B 156      79.136 -11.040 137.964  1.00 42.73           C  
ATOM   2944  CD  GLN B 156      77.918 -10.309 137.452  1.00 43.26           C  
ATOM   2945  OE1 GLN B 156      76.880 -10.918 137.197  1.00 43.96           O  
ATOM   2946  NE2 GLN B 156      78.034  -8.995 137.307  1.00 43.51           N  
ATOM   2947  N   GLY B 157      81.860 -14.782 136.502  1.00 39.89           N  
ATOM   2948  CA  GLY B 157      82.033 -16.106 135.934  1.00 38.47           C  
ATOM   2949  C   GLY B 157      81.027 -16.494 134.869  1.00 38.25           C  
ATOM   2950  O   GLY B 157      80.525 -17.622 134.862  1.00 38.63           O  
ATOM   2951  N   ILE B 158      80.719 -15.570 133.967  1.00 36.30           N  
ATOM   2952  CA  ILE B 158      79.779 -15.882 132.912  1.00 35.64           C  
ATOM   2953  C   ILE B 158      80.487 -15.954 131.562  1.00 34.92           C  
ATOM   2954  O   ILE B 158      81.301 -15.101 131.213  1.00 34.88           O  
ATOM   2955  CB  ILE B 158      78.584 -14.873 132.882  1.00 36.45           C  
ATOM   2956  CG1 ILE B 158      78.256 -14.502 131.438  1.00 36.20           C  
ATOM   2957  CG2 ILE B 158      78.870 -13.658 133.761  1.00 36.40           C  
ATOM   2958  CD1 ILE B 158      77.185 -13.469 131.331  1.00 38.82           C  
ATOM   2959  N   ASP B 159      80.167 -17.005 130.817  1.00 34.67           N  
ATOM   2960  CA  ASP B 159      80.754 -17.283 129.513  1.00 33.96           C  
ATOM   2961  C   ASP B 159      80.070 -16.509 128.377  1.00 33.31           C  
ATOM   2962  O   ASP B 159      78.892 -16.727 128.071  1.00 32.52           O  
ATOM   2963  CB  ASP B 159      80.682 -18.798 129.278  1.00 35.36           C  
ATOM   2964  CG  ASP B 159      81.272 -19.225 127.955  1.00 36.98           C  
ATOM   2965  OD1 ASP B 159      81.359 -20.456 127.735  1.00 38.08           O  
ATOM   2966  OD2 ASP B 159      81.637 -18.345 127.140  1.00 38.06           O  
ATOM   2967  N   ALA B 160      80.827 -15.613 127.751  1.00 32.10           N  
ATOM   2968  CA  ALA B 160      80.314 -14.790 126.663  1.00 31.54           C  
ATOM   2969  C   ALA B 160      79.669 -15.604 125.548  1.00 31.62           C  
ATOM   2970  O   ALA B 160      78.836 -15.090 124.797  1.00 31.46           O  
ATOM   2971  CB  ALA B 160      81.433 -13.921 126.093  1.00 30.86           C  
ATOM   2972  N   ALA B 161      80.053 -16.870 125.433  1.00 30.88           N  
ATOM   2973  CA  ALA B 161      79.495 -17.727 124.396  1.00 30.15           C  
ATOM   2974  C   ALA B 161      78.107 -18.234 124.772  1.00 30.01           C  
ATOM   2975  O   ALA B 161      77.381 -18.740 123.924  1.00 30.67           O  
ATOM   2976  CB  ALA B 161      80.420 -18.905 124.139  1.00 30.05           C  
ATOM   2977  N   GLN B 162      77.738 -18.094 126.043  1.00 29.74           N  
ATOM   2978  CA  GLN B 162      76.433 -18.558 126.510  1.00 28.15           C  
ATOM   2979  C   GLN B 162      75.508 -17.397 126.859  1.00 27.29           C  
ATOM   2980  O   GLN B 162      74.316 -17.597 127.112  1.00 27.68           O  
ATOM   2981  CB  GLN B 162      76.598 -19.433 127.749  1.00 28.36           C  
ATOM   2982  CG  GLN B 162      77.615 -20.537 127.615  1.00 29.57           C  
ATOM   2983  CD  GLN B 162      77.577 -21.470 128.803  1.00 30.96           C  
ATOM   2984  OE1 GLN B 162      77.769 -21.046 129.949  1.00 31.58           O  
ATOM   2985  NE2 GLN B 162      77.311 -22.747 128.543  1.00 31.10           N  
ATOM   2986  N   MET B 163      76.064 -16.190 126.881  1.00 26.16           N  
ATOM   2987  CA  MET B 163      75.309 -14.988 127.218  1.00 24.88           C  
ATOM   2988  C   MET B 163      75.648 -13.916 126.190  1.00 25.19           C  
ATOM   2989  O   MET B 163      76.460 -13.031 126.444  1.00 25.78           O  
ATOM   2990  CB  MET B 163      75.697 -14.511 128.618  1.00 23.12           C  
ATOM   2991  CG  MET B 163      74.905 -13.308 129.125  1.00 22.52           C  
ATOM   2992  SD  MET B 163      73.124 -13.595 129.231  1.00 20.20           S  
ATOM   2993  CE  MET B 163      73.025 -14.957 130.481  1.00 18.42           C  
ATOM   2994  N   PRO B 164      75.030 -13.990 125.005  1.00 25.58           N  
ATOM   2995  CA  PRO B 164      75.250 -13.042 123.908  1.00 26.09           C  
ATOM   2996  C   PRO B 164      74.649 -11.655 124.124  1.00 26.46           C  
ATOM   2997  O   PRO B 164      74.171 -11.024 123.177  1.00 27.00           O  
ATOM   2998  CB  PRO B 164      74.617 -13.753 122.720  1.00 25.62           C  
ATOM   2999  CG  PRO B 164      73.426 -14.406 123.358  1.00 26.08           C  
ATOM   3000  CD  PRO B 164      74.043 -15.013 124.613  1.00 25.86           C  
ATOM   3001  N   GLY B 165      74.672 -11.179 125.363  1.00 26.58           N  
ATOM   3002  CA  GLY B 165      74.120  -9.866 125.644  1.00 25.43           C  
ATOM   3003  C   GLY B 165      74.565  -9.303 126.979  1.00 24.13           C  
ATOM   3004  O   GLY B 165      74.989 -10.044 127.858  1.00 23.86           O  
ATOM   3005  N   VAL B 166      74.455  -7.988 127.122  1.00 23.78           N  
ATOM   3006  CA  VAL B 166      74.842  -7.296 128.347  1.00 23.08           C  
ATOM   3007  C   VAL B 166      74.197  -5.911 128.338  1.00 22.80           C  
ATOM   3008  O   VAL B 166      73.928  -5.352 127.268  1.00 24.21           O  
ATOM   3009  CB  VAL B 166      76.383  -7.091 128.418  1.00 23.36           C  
ATOM   3010  CG1 VAL B 166      76.815  -6.085 127.342  1.00 20.38           C  
ATOM   3011  CG2 VAL B 166      76.800  -6.596 129.824  1.00 21.16           C  
ATOM   3012  N   LEU B 167      73.936  -5.366 129.520  1.00 21.58           N  
ATOM   3013  CA  LEU B 167      73.378  -4.023 129.622  1.00 21.05           C  
ATOM   3014  C   LEU B 167      74.440  -3.148 130.279  1.00 21.25           C  
ATOM   3015  O   LEU B 167      74.972  -3.507 131.328  1.00 21.91           O  
ATOM   3016  CB  LEU B 167      72.127  -4.014 130.496  1.00 20.70           C  
ATOM   3017  CG  LEU B 167      70.962  -4.928 130.126  1.00 19.91           C  
ATOM   3018  CD1 LEU B 167      69.864  -4.727 131.156  1.00 19.02           C  
ATOM   3019  CD2 LEU B 167      70.458  -4.623 128.718  1.00 19.01           C  
ATOM   3020  N   VAL B 168      74.769  -2.021 129.656  1.00 21.78           N  
ATOM   3021  CA  VAL B 168      75.751  -1.097 130.224  1.00 21.23           C  
ATOM   3022  C   VAL B 168      74.996  -0.026 131.016  1.00 22.13           C  
ATOM   3023  O   VAL B 168      74.241   0.786 130.446  1.00 20.99           O  
ATOM   3024  CB  VAL B 168      76.607  -0.414 129.128  1.00 21.13           C  
ATOM   3025  CG1 VAL B 168      77.433   0.720 129.738  1.00 18.10           C  
ATOM   3026  CG2 VAL B 168      77.549  -1.440 128.484  1.00 19.60           C  
ATOM   3027  N   HIS B 169      75.202  -0.051 132.334  1.00 22.09           N  
ATOM   3028  CA  HIS B 169      74.566   0.873 133.273  1.00 20.69           C  
ATOM   3029  C   HIS B 169      74.358   2.280 132.709  1.00 20.56           C  
ATOM   3030  O   HIS B 169      75.292   2.892 132.187  1.00 20.12           O  
ATOM   3031  CB  HIS B 169      75.416   0.953 134.542  1.00 20.54           C  
ATOM   3032  CG  HIS B 169      74.655   1.388 135.753  1.00 22.44           C  
ATOM   3033  ND1 HIS B 169      74.028   2.615 135.839  1.00 22.64           N  
ATOM   3034  CD2 HIS B 169      74.392   0.745 136.918  1.00 21.08           C  
ATOM   3035  CE1 HIS B 169      73.409   2.705 137.005  1.00 23.61           C  
ATOM   3036  NE2 HIS B 169      73.613   1.585 137.678  1.00 21.93           N  
ATOM   3037  N   SER B 170      73.127   2.782 132.806  1.00 20.22           N  
ATOM   3038  CA  SER B 170      72.788   4.131 132.338  1.00 19.54           C  
ATOM   3039  C   SER B 170      73.006   4.384 130.845  1.00 20.54           C  
ATOM   3040  O   SER B 170      72.890   5.524 130.378  1.00 19.33           O  
ATOM   3041  CB  SER B 170      73.591   5.167 133.128  1.00 19.00           C  
ATOM   3042  OG  SER B 170      73.300   5.106 134.515  1.00 21.19           O  
ATOM   3043  N   HIS B 171      73.314   3.331 130.091  1.00 21.56           N  
ATOM   3044  CA  HIS B 171      73.567   3.499 128.675  1.00 22.70           C  
ATOM   3045  C   HIS B 171      72.589   2.730 127.804  1.00 23.29           C  
ATOM   3046  O   HIS B 171      71.600   3.289 127.326  1.00 23.54           O  
ATOM   3047  CB  HIS B 171      75.006   3.080 128.357  1.00 23.53           C  
ATOM   3048  CG  HIS B 171      75.425   3.385 126.952  1.00 24.91           C  
ATOM   3049  ND1 HIS B 171      76.747   3.425 126.563  1.00 25.12           N  
ATOM   3050  CD2 HIS B 171      74.697   3.652 125.840  1.00 24.55           C  
ATOM   3051  CE1 HIS B 171      76.816   3.702 125.273  1.00 25.15           C  
ATOM   3052  NE2 HIS B 171      75.587   3.845 124.810  1.00 25.23           N  
ATOM   3053  N   GLY B 172      72.873   1.449 127.593  1.00 23.58           N  
ATOM   3054  CA  GLY B 172      72.009   0.628 126.765  1.00 23.24           C  
ATOM   3055  C   GLY B 172      72.565  -0.771 126.562  1.00 23.16           C  
ATOM   3056  O   GLY B 172      73.607  -1.117 127.133  1.00 23.28           O  
ATOM   3057  N   PRO B 173      71.903  -1.595 125.732  1.00 22.97           N  
ATOM   3058  CA  PRO B 173      72.331  -2.970 125.456  1.00 22.82           C  
ATOM   3059  C   PRO B 173      73.399  -3.163 124.389  1.00 22.97           C  
ATOM   3060  O   PRO B 173      73.555  -2.358 123.464  1.00 22.62           O  
ATOM   3061  CB  PRO B 173      71.030  -3.649 125.053  1.00 21.91           C  
ATOM   3062  CG  PRO B 173      70.375  -2.574 124.234  1.00 21.55           C  
ATOM   3063  CD  PRO B 173      70.618  -1.308 125.065  1.00 22.70           C  
ATOM   3064  N   PHE B 174      74.129  -4.261 124.544  1.00 24.47           N  
ATOM   3065  CA  PHE B 174      75.162  -4.684 123.609  1.00 24.37           C  
ATOM   3066  C   PHE B 174      74.901  -6.168 123.452  1.00 24.33           C  
ATOM   3067  O   PHE B 174      74.751  -6.884 124.447  1.00 23.96           O  
ATOM   3068  CB  PHE B 174      76.556  -4.471 124.187  1.00 24.72           C  
ATOM   3069  CG  PHE B 174      77.136  -3.129 123.882  1.00 24.98           C  
ATOM   3070  CD1 PHE B 174      77.915  -2.941 122.754  1.00 23.72           C  
ATOM   3071  CD2 PHE B 174      76.901  -2.050 124.725  1.00 24.66           C  
ATOM   3072  CE1 PHE B 174      78.457  -1.696 122.463  1.00 25.11           C  
ATOM   3073  CE2 PHE B 174      77.439  -0.799 124.442  1.00 26.11           C  
ATOM   3074  CZ  PHE B 174      78.221  -0.622 123.305  1.00 24.19           C  
ATOM   3075  N   ALA B 175      74.809  -6.626 122.212  1.00 24.23           N  
ATOM   3076  CA  ALA B 175      74.584  -8.037 121.953  1.00 25.39           C  
ATOM   3077  C   ALA B 175      75.621  -8.514 120.961  1.00 26.16           C  
ATOM   3078  O   ALA B 175      76.292  -7.702 120.312  1.00 27.04           O  
ATOM   3079  CB  ALA B 175      73.193  -8.256 121.388  1.00 26.08           C  
ATOM   3080  N   TRP B 176      75.759  -9.830 120.846  1.00 26.17           N  
ATOM   3081  CA  TRP B 176      76.707 -10.403 119.903  1.00 27.23           C  
ATOM   3082  C   TRP B 176      76.264 -11.795 119.494  1.00 28.06           C  
ATOM   3083  O   TRP B 176      75.300 -12.327 120.036  1.00 26.87           O  
ATOM   3084  CB  TRP B 176      78.129 -10.420 120.496  1.00 26.54           C  
ATOM   3085  CG  TRP B 176      78.246 -10.930 121.914  1.00 25.97           C  
ATOM   3086  CD1 TRP B 176      78.301 -12.234 122.318  1.00 25.35           C  
ATOM   3087  CD2 TRP B 176      78.340 -10.136 123.106  1.00 25.72           C  
ATOM   3088  NE1 TRP B 176      78.430 -12.302 123.687  1.00 26.65           N  
ATOM   3089  CE2 TRP B 176      78.453 -11.030 124.196  1.00 27.12           C  
ATOM   3090  CE3 TRP B 176      78.339  -8.757 123.359  1.00 25.91           C  
ATOM   3091  CZ2 TRP B 176      78.562 -10.587 125.527  1.00 27.76           C  
ATOM   3092  CZ3 TRP B 176      78.448  -8.314 124.689  1.00 26.39           C  
ATOM   3093  CH2 TRP B 176      78.557  -9.230 125.752  1.00 26.29           C  
ATOM   3094  N   GLY B 177      76.960 -12.369 118.520  1.00 29.80           N  
ATOM   3095  CA  GLY B 177      76.619 -13.696 118.051  1.00 31.68           C  
ATOM   3096  C   GLY B 177      77.701 -14.243 117.142  1.00 33.10           C  
ATOM   3097  O   GLY B 177      78.778 -13.648 117.019  1.00 32.71           O  
ATOM   3098  N   LYS B 178      77.410 -15.371 116.499  1.00 34.75           N  
ATOM   3099  CA  LYS B 178      78.351 -16.020 115.592  1.00 36.52           C  
ATOM   3100  C   LYS B 178      78.691 -15.128 114.410  1.00 36.36           C  
ATOM   3101  O   LYS B 178      79.792 -15.200 113.868  1.00 36.40           O  
ATOM   3102  CB  LYS B 178      77.760 -17.334 115.074  1.00 38.95           C  
ATOM   3103  CG  LYS B 178      77.564 -18.391 116.151  1.00 41.92           C  
ATOM   3104  CD  LYS B 178      76.781 -19.596 115.623  1.00 44.48           C  
ATOM   3105  CE  LYS B 178      75.324 -19.247 115.309  1.00 45.64           C  
ATOM   3106  NZ  LYS B 178      74.521 -20.465 114.975  1.00 45.96           N  
ATOM   3107  N   ASN B 179      77.744 -14.282 114.019  1.00 35.93           N  
ATOM   3108  CA  ASN B 179      77.939 -13.389 112.882  1.00 36.55           C  
ATOM   3109  C   ASN B 179      77.014 -12.182 113.007  1.00 36.51           C  
ATOM   3110  O   ASN B 179      76.282 -12.058 113.987  1.00 36.38           O  
ATOM   3111  CB  ASN B 179      77.627 -14.139 111.591  1.00 36.56           C  
ATOM   3112  CG  ASN B 179      76.270 -14.828 111.641  1.00 37.75           C  
ATOM   3113  OD1 ASN B 179      75.227 -14.170 111.723  1.00 36.95           O  
ATOM   3114  ND2 ASN B 179      76.278 -16.162 111.611  1.00 38.46           N  
ATOM   3115  N   ALA B 180      77.042 -11.307 112.008  1.00 36.22           N  
ATOM   3116  CA  ALA B 180      76.215 -10.110 112.015  1.00 37.03           C  
ATOM   3117  C   ALA B 180      74.747 -10.440 112.220  1.00 37.59           C  
ATOM   3118  O   ALA B 180      74.100  -9.901 113.120  1.00 37.96           O  
ATOM   3119  CB  ALA B 180      76.394  -9.341 110.708  1.00 37.10           C  
ATOM   3120  N   GLU B 181      74.223 -11.328 111.383  1.00 37.85           N  
ATOM   3121  CA  GLU B 181      72.823 -11.712 111.466  1.00 37.66           C  
ATOM   3122  C   GLU B 181      72.455 -12.312 112.814  1.00 36.41           C  
ATOM   3123  O   GLU B 181      71.456 -11.930 113.413  1.00 36.82           O  
ATOM   3124  CB  GLU B 181      72.483 -12.697 110.353  1.00 39.48           C  
ATOM   3125  CG  GLU B 181      71.062 -13.229 110.411  1.00 41.79           C  
ATOM   3126  CD  GLU B 181      70.699 -14.018 109.168  1.00 43.33           C  
ATOM   3127  OE1 GLU B 181      70.379 -13.384 108.138  1.00 44.28           O  
ATOM   3128  OE2 GLU B 181      70.748 -15.267 109.218  1.00 43.74           O  
ATOM   3129  N   ASP B 182      73.262 -13.251 113.288  1.00 35.26           N  
ATOM   3130  CA  ASP B 182      73.007 -13.895 114.570  1.00 33.97           C  
ATOM   3131  C   ASP B 182      73.007 -12.867 115.711  1.00 33.44           C  
ATOM   3132  O   ASP B 182      72.214 -12.961 116.647  1.00 32.70           O  
ATOM   3133  CB  ASP B 182      74.064 -14.980 114.821  1.00 34.35           C  
ATOM   3134  CG  ASP B 182      73.786 -15.791 116.074  1.00 34.62           C  
ATOM   3135  OD1 ASP B 182      72.625 -16.213 116.267  1.00 35.37           O  
ATOM   3136  OD2 ASP B 182      74.730 -16.017 116.864  1.00 34.94           O  
ATOM   3137  N   ALA B 183      73.891 -11.878 115.635  1.00 32.56           N  
ATOM   3138  CA  ALA B 183      73.949 -10.860 116.679  1.00 31.55           C  
ATOM   3139  C   ALA B 183      72.669 -10.033 116.654  1.00 30.70           C  
ATOM   3140  O   ALA B 183      72.142  -9.655 117.704  1.00 30.05           O  
ATOM   3141  CB  ALA B 183      75.169  -9.961 116.484  1.00 31.34           C  
ATOM   3142  N   VAL B 184      72.168  -9.749 115.456  1.00 29.58           N  
ATOM   3143  CA  VAL B 184      70.939  -8.982 115.328  1.00 28.51           C  
ATOM   3144  C   VAL B 184      69.786  -9.744 115.965  1.00 28.73           C  
ATOM   3145  O   VAL B 184      68.974  -9.156 116.674  1.00 28.57           O  
ATOM   3146  CB  VAL B 184      70.600  -8.693 113.854  1.00 28.99           C  
ATOM   3147  CG1 VAL B 184      69.146  -8.215 113.727  1.00 27.57           C  
ATOM   3148  CG2 VAL B 184      71.551  -7.625 113.313  1.00 28.62           C  
ATOM   3149  N   HIS B 185      69.715 -11.052 115.720  1.00 28.51           N  
ATOM   3150  CA  HIS B 185      68.653 -11.863 116.306  1.00 28.56           C  
ATOM   3151  C   HIS B 185      68.712 -11.866 117.831  1.00 27.13           C  
ATOM   3152  O   HIS B 185      67.679 -11.807 118.496  1.00 26.78           O  
ATOM   3153  CB  HIS B 185      68.718 -13.296 115.776  1.00 31.12           C  
ATOM   3154  CG  HIS B 185      68.152 -13.444 114.397  1.00 34.82           C  
ATOM   3155  ND1 HIS B 185      67.924 -14.670 113.808  1.00 35.78           N  
ATOM   3156  CD2 HIS B 185      67.749 -12.514 113.498  1.00 35.92           C  
ATOM   3157  CE1 HIS B 185      67.403 -14.489 112.607  1.00 36.70           C  
ATOM   3158  NE2 HIS B 185      67.286 -13.189 112.394  1.00 37.78           N  
ATOM   3159  N   ASN B 186      69.914 -11.942 118.389  1.00 25.58           N  
ATOM   3160  CA  ASN B 186      70.051 -11.929 119.832  1.00 25.39           C  
ATOM   3161  C   ASN B 186      69.630 -10.558 120.363  1.00 25.09           C  
ATOM   3162  O   ASN B 186      69.047 -10.454 121.444  1.00 24.79           O  
ATOM   3163  CB  ASN B 186      71.494 -12.259 120.237  1.00 25.83           C  
ATOM   3164  CG  ASN B 186      71.850 -13.722 119.978  1.00 27.56           C  
ATOM   3165  OD1 ASN B 186      71.008 -14.600 120.126  1.00 28.05           O  
ATOM   3166  ND2 ASN B 186      73.099 -13.986 119.605  1.00 26.98           N  
ATOM   3167  N   ALA B 187      69.900  -9.509 119.587  1.00 24.76           N  
ATOM   3168  CA  ALA B 187      69.541  -8.154 119.994  1.00 24.16           C  
ATOM   3169  C   ALA B 187      68.022  -7.971 120.038  1.00 24.54           C  
ATOM   3170  O   ALA B 187      67.493  -7.316 120.950  1.00 23.43           O  
ATOM   3171  CB  ALA B 187      70.157  -7.132 119.046  1.00 23.92           C  
ATOM   3172  N   ILE B 188      67.312  -8.544 119.067  1.00 23.93           N  
ATOM   3173  CA  ILE B 188      65.864  -8.394 119.067  1.00 23.98           C  
ATOM   3174  C   ILE B 188      65.208  -9.251 120.158  1.00 23.11           C  
ATOM   3175  O   ILE B 188      64.192  -8.854 120.717  1.00 23.62           O  
ATOM   3176  CB  ILE B 188      65.216  -8.697 117.667  1.00 23.64           C  
ATOM   3177  CG1 ILE B 188      64.683 -10.112 117.623  1.00 23.43           C  
ATOM   3178  CG2 ILE B 188      66.201  -8.449 116.534  1.00 25.54           C  
ATOM   3179  CD1 ILE B 188      63.194 -10.153 117.831  1.00 23.17           C  
ATOM   3180  N   VAL B 189      65.773 -10.417 120.467  1.00 22.32           N  
ATOM   3181  CA  VAL B 189      65.212 -11.254 121.528  1.00 21.69           C  
ATOM   3182  C   VAL B 189      65.480 -10.570 122.871  1.00 21.91           C  
ATOM   3183  O   VAL B 189      64.629 -10.563 123.766  1.00 20.70           O  
ATOM   3184  CB  VAL B 189      65.850 -12.661 121.562  1.00 21.64           C  
ATOM   3185  CG1 VAL B 189      65.414 -13.401 122.824  1.00 20.43           C  
ATOM   3186  CG2 VAL B 189      65.433 -13.452 120.334  1.00 20.68           C  
ATOM   3187  N   LEU B 190      66.676 -10.000 122.997  1.00 22.33           N  
ATOM   3188  CA  LEU B 190      67.069  -9.297 124.209  1.00 22.52           C  
ATOM   3189  C   LEU B 190      66.025  -8.224 124.517  1.00 23.01           C  
ATOM   3190  O   LEU B 190      65.537  -8.116 125.649  1.00 23.69           O  
ATOM   3191  CB  LEU B 190      68.456  -8.664 124.023  1.00 21.87           C  
ATOM   3192  CG  LEU B 190      69.025  -7.754 125.125  1.00 22.46           C  
ATOM   3193  CD1 LEU B 190      68.598  -8.233 126.493  1.00 21.62           C  
ATOM   3194  CD2 LEU B 190      70.551  -7.729 125.009  1.00 21.27           C  
ATOM   3195  N   GLU B 191      65.684  -7.437 123.505  1.00 22.12           N  
ATOM   3196  CA  GLU B 191      64.697  -6.379 123.661  1.00 23.22           C  
ATOM   3197  C   GLU B 191      63.366  -7.011 124.062  1.00 23.98           C  
ATOM   3198  O   GLU B 191      62.632  -6.489 124.914  1.00 24.24           O  
ATOM   3199  CB  GLU B 191      64.536  -5.622 122.338  1.00 22.79           C  
ATOM   3200  CG  GLU B 191      63.443  -4.575 122.334  1.00 23.05           C  
ATOM   3201  CD  GLU B 191      63.671  -3.489 123.367  1.00 25.05           C  
ATOM   3202  OE1 GLU B 191      64.787  -3.434 123.931  1.00 24.59           O  
ATOM   3203  OE2 GLU B 191      62.734  -2.689 123.607  1.00 24.26           O  
ATOM   3204  N   GLU B 192      63.072  -8.153 123.451  1.00 23.52           N  
ATOM   3205  CA  GLU B 192      61.835  -8.867 123.714  1.00 23.52           C  
ATOM   3206  C   GLU B 192      61.695  -9.313 125.177  1.00 23.45           C  
ATOM   3207  O   GLU B 192      60.663  -9.066 125.816  1.00 23.01           O  
ATOM   3208  CB  GLU B 192      61.752 -10.074 122.781  1.00 25.16           C  
ATOM   3209  CG  GLU B 192      60.349 -10.406 122.354  1.00 27.89           C  
ATOM   3210  CD  GLU B 192      59.600  -9.190 121.810  1.00 30.01           C  
ATOM   3211  OE1 GLU B 192      58.391  -9.070 122.135  1.00 28.36           O  
ATOM   3212  OE2 GLU B 192      60.204  -8.369 121.063  1.00 28.12           O  
ATOM   3213  N   VAL B 193      62.723  -9.963 125.719  1.00 22.75           N  
ATOM   3214  CA  VAL B 193      62.632 -10.417 127.102  1.00 21.84           C  
ATOM   3215  C   VAL B 193      62.713  -9.236 128.060  1.00 21.37           C  
ATOM   3216  O   VAL B 193      62.200  -9.309 129.174  1.00 21.34           O  
ATOM   3217  CB  VAL B 193      63.730 -11.455 127.461  1.00 21.71           C  
ATOM   3218  CG1 VAL B 193      63.674 -12.625 126.482  1.00 21.16           C  
ATOM   3219  CG2 VAL B 193      65.093 -10.797 127.483  1.00 20.97           C  
ATOM   3220  N   ALA B 194      63.350  -8.147 127.631  1.00 20.30           N  
ATOM   3221  CA  ALA B 194      63.441  -6.957 128.476  1.00 19.20           C  
ATOM   3222  C   ALA B 194      62.021  -6.414 128.644  1.00 20.13           C  
ATOM   3223  O   ALA B 194      61.594  -6.062 129.748  1.00 19.96           O  
ATOM   3224  CB  ALA B 194      64.326  -5.904 127.821  1.00 17.70           C  
ATOM   3225  N   TYR B 195      61.286  -6.358 127.538  1.00 20.03           N  
ATOM   3226  CA  TYR B 195      59.923  -5.862 127.564  1.00 19.55           C  
ATOM   3227  C   TYR B 195      59.026  -6.726 128.460  1.00 20.17           C  
ATOM   3228  O   TYR B 195      58.378  -6.217 129.377  1.00 19.07           O  
ATOM   3229  CB  TYR B 195      59.359  -5.807 126.140  1.00 19.49           C  
ATOM   3230  CG  TYR B 195      57.916  -5.370 126.110  1.00 18.60           C  
ATOM   3231  CD1 TYR B 195      56.879  -6.312 126.123  1.00 16.18           C  
ATOM   3232  CD2 TYR B 195      57.582  -4.018 126.153  1.00 16.21           C  
ATOM   3233  CE1 TYR B 195      55.555  -5.911 126.184  1.00 14.52           C  
ATOM   3234  CE2 TYR B 195      56.262  -3.612 126.222  1.00 14.12           C  
ATOM   3235  CZ  TYR B 195      55.256  -4.562 126.243  1.00 13.79           C  
ATOM   3236  OH  TYR B 195      53.949  -4.158 126.397  1.00 15.03           O  
ATOM   3237  N   MET B 196      58.991  -8.031 128.203  1.00 20.08           N  
ATOM   3238  CA  MET B 196      58.164  -8.925 129.003  1.00 19.32           C  
ATOM   3239  C   MET B 196      58.621  -8.956 130.470  1.00 19.61           C  
ATOM   3240  O   MET B 196      57.811  -9.144 131.393  1.00 20.26           O  
ATOM   3241  CB  MET B 196      58.185 -10.346 128.410  1.00 18.70           C  
ATOM   3242  CG  MET B 196      57.541 -10.459 127.029  1.00 18.59           C  
ATOM   3243  SD  MET B 196      57.321 -12.164 126.449  1.00 18.87           S  
ATOM   3244  CE  MET B 196      59.020 -12.672 126.250  1.00 19.53           C  
ATOM   3245  N   GLY B 197      59.919  -8.777 130.683  1.00 19.13           N  
ATOM   3246  CA  GLY B 197      60.459  -8.790 132.028  1.00 18.78           C  
ATOM   3247  C   GLY B 197      59.881  -7.676 132.880  1.00 20.44           C  
ATOM   3248  O   GLY B 197      59.645  -7.851 134.081  1.00 21.60           O  
ATOM   3249  N   ILE B 198      59.650  -6.519 132.274  1.00 20.62           N  
ATOM   3250  CA  ILE B 198      59.099  -5.389 133.008  1.00 20.51           C  
ATOM   3251  C   ILE B 198      57.701  -5.670 133.524  1.00 21.21           C  
ATOM   3252  O   ILE B 198      57.402  -5.436 134.698  1.00 22.45           O  
ATOM   3253  CB  ILE B 198      59.031  -4.135 132.134  1.00 19.68           C  
ATOM   3254  CG1 ILE B 198      60.443  -3.610 131.876  1.00 19.43           C  
ATOM   3255  CG2 ILE B 198      58.175  -3.079 132.810  1.00 18.54           C  
ATOM   3256  CD1 ILE B 198      60.469  -2.449 130.916  1.00 21.34           C  
ATOM   3257  N   PHE B 199      56.845  -6.192 132.657  1.00 21.53           N  
ATOM   3258  CA  PHE B 199      55.472  -6.437 133.046  1.00 21.08           C  
ATOM   3259  C   PHE B 199      55.193  -7.738 133.767  1.00 22.48           C  
ATOM   3260  O   PHE B 199      54.197  -7.838 134.490  1.00 21.83           O  
ATOM   3261  CB  PHE B 199      54.576  -6.245 131.831  1.00 19.94           C  
ATOM   3262  CG  PHE B 199      54.666  -4.854 131.271  1.00 20.27           C  
ATOM   3263  CD1 PHE B 199      54.045  -3.788 131.928  1.00 19.99           C  
ATOM   3264  CD2 PHE B 199      55.470  -4.586 130.157  1.00 19.66           C  
ATOM   3265  CE1 PHE B 199      54.229  -2.467 131.488  1.00 21.61           C  
ATOM   3266  CE2 PHE B 199      55.666  -3.274 129.704  1.00 19.68           C  
ATOM   3267  CZ  PHE B 199      55.045  -2.209 130.369  1.00 20.46           C  
ATOM   3268  N   CYS B 200      56.046  -8.744 133.614  1.00 22.97           N  
ATOM   3269  CA  CYS B 200      55.753  -9.941 134.371  1.00 24.14           C  
ATOM   3270  C   CYS B 200      56.177  -9.635 135.815  1.00 23.43           C  
ATOM   3271  O   CYS B 200      55.619 -10.193 136.772  1.00 21.71           O  
ATOM   3272  CB  CYS B 200      56.453 -11.176 133.798  1.00 26.83           C  
ATOM   3273  SG  CYS B 200      58.142 -11.404 134.198  1.00 32.62           S  
ATOM   3274  N   ARG B 201      57.128  -8.713 135.982  1.00 22.36           N  
ATOM   3275  CA  ARG B 201      57.531  -8.323 137.336  1.00 22.25           C  
ATOM   3276  C   ARG B 201      56.363  -7.573 137.965  1.00 22.02           C  
ATOM   3277  O   ARG B 201      56.052  -7.767 139.132  1.00 21.71           O  
ATOM   3278  CB  ARG B 201      58.749  -7.391 137.355  1.00 21.26           C  
ATOM   3279  CG  ARG B 201      59.082  -6.933 138.790  1.00 20.15           C  
ATOM   3280  CD  ARG B 201      60.107  -5.822 138.888  1.00 16.82           C  
ATOM   3281  NE  ARG B 201      61.458  -6.280 138.583  1.00 18.14           N  
ATOM   3282  CZ  ARG B 201      62.549  -5.519 138.687  1.00 17.28           C  
ATOM   3283  NH1 ARG B 201      62.441  -4.257 139.093  1.00 14.14           N  
ATOM   3284  NH2 ARG B 201      63.747  -6.014 138.382  1.00 16.14           N  
ATOM   3285  N   GLN B 202      55.723  -6.705 137.189  1.00 22.64           N  
ATOM   3286  CA  GLN B 202      54.588  -5.957 137.708  1.00 22.84           C  
ATOM   3287  C   GLN B 202      53.478  -6.919 138.150  1.00 22.97           C  
ATOM   3288  O   GLN B 202      52.886  -6.731 139.213  1.00 24.03           O  
ATOM   3289  CB  GLN B 202      54.047  -4.992 136.654  1.00 23.21           C  
ATOM   3290  CG  GLN B 202      52.856  -4.177 137.132  1.00 24.69           C  
ATOM   3291  CD  GLN B 202      52.442  -3.117 136.125  1.00 26.83           C  
ATOM   3292  OE1 GLN B 202      53.252  -2.286 135.723  1.00 28.36           O  
ATOM   3293  NE2 GLN B 202      51.177  -3.141 135.714  1.00 27.67           N  
ATOM   3294  N   LEU B 203      53.195  -7.943 137.347  1.00 21.10           N  
ATOM   3295  CA  LEU B 203      52.151  -8.900 137.711  1.00 21.80           C  
ATOM   3296  C   LEU B 203      52.565  -9.733 138.912  1.00 21.66           C  
ATOM   3297  O   LEU B 203      51.737 -10.073 139.753  1.00 22.99           O  
ATOM   3298  CB  LEU B 203      51.837  -9.854 136.555  1.00 21.02           C  
ATOM   3299  CG  LEU B 203      51.146  -9.309 135.308  1.00 21.71           C  
ATOM   3300  CD1 LEU B 203      50.847 -10.475 134.356  1.00 21.84           C  
ATOM   3301  CD2 LEU B 203      49.867  -8.589 135.701  1.00 21.34           C  
ATOM   3302  N   ALA B 204      53.847 -10.073 138.982  1.00 21.33           N  
ATOM   3303  CA  ALA B 204      54.366 -10.890 140.077  1.00 21.42           C  
ATOM   3304  C   ALA B 204      55.697 -10.333 140.577  1.00 22.19           C  
ATOM   3305  O   ALA B 204      56.771 -10.821 140.213  1.00 22.46           O  
ATOM   3306  CB  ALA B 204      54.547 -12.341 139.611  1.00 19.43           C  
ATOM   3307  N   PRO B 205      55.644  -9.305 141.435  1.00 22.71           N  
ATOM   3308  CA  PRO B 205      56.859  -8.694 141.972  1.00 21.95           C  
ATOM   3309  C   PRO B 205      57.764  -9.666 142.748  1.00 22.03           C  
ATOM   3310  O   PRO B 205      58.967  -9.425 142.880  1.00 21.65           O  
ATOM   3311  CB  PRO B 205      56.309  -7.558 142.830  1.00 21.66           C  
ATOM   3312  CG  PRO B 205      55.040  -8.113 143.332  1.00 22.26           C  
ATOM   3313  CD  PRO B 205      54.454  -8.723 142.076  1.00 23.15           C  
ATOM   3314  N   GLN B 206      57.204 -10.757 143.266  1.00 21.50           N  
ATOM   3315  CA  GLN B 206      58.032 -11.732 143.983  1.00 22.35           C  
ATOM   3316  C   GLN B 206      58.274 -12.997 143.167  1.00 22.97           C  
ATOM   3317  O   GLN B 206      58.647 -14.026 143.715  1.00 22.93           O  
ATOM   3318  CB  GLN B 206      57.416 -12.120 145.339  1.00 20.95           C  
ATOM   3319  CG  GLN B 206      57.640 -11.094 146.440  1.00 18.52           C  
ATOM   3320  CD  GLN B 206      56.798  -9.857 146.239  1.00 19.29           C  
ATOM   3321  OE1 GLN B 206      55.570  -9.932 146.242  1.00 19.87           O  
ATOM   3322  NE2 GLN B 206      57.448  -8.709 146.055  1.00 19.27           N  
ATOM   3323  N   LEU B 207      58.071 -12.909 141.855  1.00 24.74           N  
ATOM   3324  CA  LEU B 207      58.259 -14.043 140.952  1.00 24.50           C  
ATOM   3325  C   LEU B 207      59.704 -14.535 140.993  1.00 24.05           C  
ATOM   3326  O   LEU B 207      60.633 -13.762 140.795  1.00 24.11           O  
ATOM   3327  CB  LEU B 207      57.921 -13.621 139.516  1.00 25.34           C  
ATOM   3328  CG  LEU B 207      57.641 -14.646 138.405  1.00 26.03           C  
ATOM   3329  CD1 LEU B 207      58.018 -14.018 137.060  1.00 23.88           C  
ATOM   3330  CD2 LEU B 207      58.439 -15.897 138.605  1.00 25.58           C  
ATOM   3331  N   PRO B 208      59.912 -15.830 141.259  1.00 24.09           N  
ATOM   3332  CA  PRO B 208      61.280 -16.356 141.298  1.00 23.99           C  
ATOM   3333  C   PRO B 208      61.778 -16.649 139.885  1.00 24.08           C  
ATOM   3334  O   PRO B 208      60.975 -16.883 138.979  1.00 23.75           O  
ATOM   3335  CB  PRO B 208      61.127 -17.639 142.108  1.00 23.79           C  
ATOM   3336  CG  PRO B 208      59.771 -18.121 141.691  1.00 23.14           C  
ATOM   3337  CD  PRO B 208      58.950 -16.838 141.743  1.00 23.76           C  
ATOM   3338  N   ASP B 209      63.097 -16.635 139.698  1.00 24.48           N  
ATOM   3339  CA  ASP B 209      63.690 -16.933 138.403  1.00 24.13           C  
ATOM   3340  C   ASP B 209      63.170 -18.311 137.957  1.00 24.90           C  
ATOM   3341  O   ASP B 209      62.829 -19.160 138.793  1.00 23.85           O  
ATOM   3342  CB  ASP B 209      65.217 -16.960 138.515  1.00 24.29           C  
ATOM   3343  CG  ASP B 209      65.826 -15.572 138.711  1.00 26.63           C  
ATOM   3344  OD1 ASP B 209      67.072 -15.468 138.671  1.00 25.20           O  
ATOM   3345  OD2 ASP B 209      65.070 -14.584 138.903  1.00 27.77           O  
ATOM   3346  N   MET B 210      63.109 -18.535 136.648  1.00 24.30           N  
ATOM   3347  CA  MET B 210      62.609 -19.800 136.133  1.00 25.07           C  
ATOM   3348  C   MET B 210      63.404 -21.005 136.643  1.00 25.09           C  
ATOM   3349  O   MET B 210      64.559 -20.881 137.056  1.00 23.14           O  
ATOM   3350  CB  MET B 210      62.627 -19.778 134.602  1.00 25.46           C  
ATOM   3351  CG  MET B 210      64.025 -19.776 133.993  1.00 25.75           C  
ATOM   3352  SD  MET B 210      63.993 -19.462 132.205  1.00 26.03           S  
ATOM   3353  CE  MET B 210      62.869 -20.804 131.686  1.00 23.71           C  
ATOM   3354  N   GLN B 211      62.767 -22.172 136.612  1.00 25.98           N  
ATOM   3355  CA  GLN B 211      63.396 -23.418 137.048  1.00 27.02           C  
ATOM   3356  C   GLN B 211      64.702 -23.659 136.300  1.00 28.12           C  
ATOM   3357  O   GLN B 211      64.749 -23.578 135.064  1.00 27.76           O  
ATOM   3358  CB  GLN B 211      62.472 -24.593 136.766  1.00 25.53           C  
ATOM   3359  CG  GLN B 211      61.182 -24.569 137.514  1.00 24.43           C  
ATOM   3360  CD  GLN B 211      60.158 -25.417 136.824  1.00 24.76           C  
ATOM   3361  OE1 GLN B 211      59.532 -24.985 135.852  1.00 25.48           O  
ATOM   3362  NE2 GLN B 211      59.996 -26.644 137.296  1.00 23.94           N  
ATOM   3363  N   GLN B 212      65.757 -23.973 137.042  1.00 28.89           N  
ATOM   3364  CA  GLN B 212      67.053 -24.230 136.425  1.00 29.06           C  
ATOM   3365  C   GLN B 212      66.929 -25.346 135.391  1.00 29.70           C  
ATOM   3366  O   GLN B 212      67.540 -25.281 134.322  1.00 30.64           O  
ATOM   3367  CB  GLN B 212      68.076 -24.638 137.484  1.00 29.40           C  
ATOM   3368  CG  GLN B 212      69.476 -24.861 136.931  1.00 30.33           C  
ATOM   3369  CD  GLN B 212      70.098 -23.582 136.405  1.00 31.60           C  
ATOM   3370  OE1 GLN B 212      70.220 -22.595 137.136  1.00 32.83           O  
ATOM   3371  NE2 GLN B 212      70.497 -23.591 135.133  1.00 31.31           N  
ATOM   3372  N   THR B 213      66.142 -26.371 135.711  1.00 28.91           N  
ATOM   3373  CA  THR B 213      65.952 -27.495 134.798  1.00 29.37           C  
ATOM   3374  C   THR B 213      65.343 -27.045 133.469  1.00 28.80           C  
ATOM   3375  O   THR B 213      65.725 -27.540 132.403  1.00 28.46           O  
ATOM   3376  CB  THR B 213      65.018 -28.582 135.397  1.00 29.79           C  
ATOM   3377  OG1 THR B 213      65.499 -28.982 136.682  1.00 31.14           O  
ATOM   3378  CG2 THR B 213      65.005 -29.813 134.511  1.00 28.51           C  
ATOM   3379  N   LEU B 214      64.388 -26.120 133.540  1.00 28.17           N  
ATOM   3380  CA  LEU B 214      63.727 -25.613 132.341  1.00 26.87           C  
ATOM   3381  C   LEU B 214      64.711 -24.753 131.553  1.00 25.99           C  
ATOM   3382  O   LEU B 214      64.781 -24.843 130.328  1.00 24.14           O  
ATOM   3383  CB  LEU B 214      62.485 -24.797 132.726  1.00 26.65           C  
ATOM   3384  CG  LEU B 214      61.536 -24.400 131.592  1.00 27.85           C  
ATOM   3385  CD1 LEU B 214      61.015 -25.648 130.882  1.00 27.06           C  
ATOM   3386  CD2 LEU B 214      60.378 -23.596 132.168  1.00 26.82           C  
ATOM   3387  N   LEU B 215      65.486 -23.936 132.267  1.00 25.84           N  
ATOM   3388  CA  LEU B 215      66.475 -23.071 131.631  1.00 25.42           C  
ATOM   3389  C   LEU B 215      67.461 -23.950 130.875  1.00 26.70           C  
ATOM   3390  O   LEU B 215      67.799 -23.668 129.718  1.00 27.20           O  
ATOM   3391  CB  LEU B 215      67.239 -22.259 132.677  1.00 24.83           C  
ATOM   3392  CG  LEU B 215      67.837 -20.897 132.276  1.00 25.78           C  
ATOM   3393  CD1 LEU B 215      69.060 -20.635 133.141  1.00 23.94           C  
ATOM   3394  CD2 LEU B 215      68.211 -20.848 130.803  1.00 23.57           C  
ATOM   3395  N   ASN B 216      67.920 -25.016 131.533  1.00 26.95           N  
ATOM   3396  CA  ASN B 216      68.875 -25.945 130.929  1.00 27.22           C  
ATOM   3397  C   ASN B 216      68.287 -26.636 129.712  1.00 26.89           C  
ATOM   3398  O   ASN B 216      68.910 -26.689 128.650  1.00 27.21           O  
ATOM   3399  CB  ASN B 216      69.300 -27.023 131.927  1.00 28.54           C  
ATOM   3400  CG  ASN B 216      70.089 -26.472 133.075  1.00 29.24           C  
ATOM   3401  OD1 ASN B 216      70.757 -25.446 132.948  1.00 30.29           O  
ATOM   3402  ND2 ASN B 216      70.036 -27.160 134.209  1.00 31.27           N  
ATOM   3403  N   LYS B 217      67.083 -27.173 129.880  1.00 26.70           N  
ATOM   3404  CA  LYS B 217      66.403 -27.873 128.803  1.00 26.87           C  
ATOM   3405  C   LYS B 217      66.439 -27.038 127.533  1.00 26.35           C  
ATOM   3406  O   LYS B 217      66.854 -27.506 126.478  1.00 24.77           O  
ATOM   3407  CB  LYS B 217      64.943 -28.133 129.187  1.00 28.60           C  
ATOM   3408  CG  LYS B 217      64.349 -29.436 128.652  1.00 30.83           C  
ATOM   3409  CD  LYS B 217      64.423 -29.548 127.147  1.00 31.91           C  
ATOM   3410  CE  LYS B 217      63.987 -30.940 126.705  1.00 34.11           C  
ATOM   3411  NZ  LYS B 217      64.262 -31.184 125.261  1.00 35.84           N  
ATOM   3412  N   HIS B 218      66.022 -25.782 127.655  1.00 26.64           N  
ATOM   3413  CA  HIS B 218      65.956 -24.881 126.513  1.00 26.09           C  
ATOM   3414  C   HIS B 218      67.254 -24.359 125.960  1.00 26.24           C  
ATOM   3415  O   HIS B 218      67.444 -24.383 124.747  1.00 25.80           O  
ATOM   3416  CB  HIS B 218      65.040 -23.706 126.835  1.00 24.08           C  
ATOM   3417  CG  HIS B 218      63.592 -24.049 126.734  1.00 23.56           C  
ATOM   3418  ND1 HIS B 218      62.881 -23.924 125.558  1.00 22.77           N  
ATOM   3419  CD2 HIS B 218      62.733 -24.564 127.644  1.00 21.79           C  
ATOM   3420  CE1 HIS B 218      61.644 -24.346 125.751  1.00 22.71           C  
ATOM   3421  NE2 HIS B 218      61.528 -24.739 127.007  1.00 23.01           N  
ATOM   3422  N   TYR B 219      68.150 -23.882 126.817  1.00 27.09           N  
ATOM   3423  CA  TYR B 219      69.393 -23.354 126.286  1.00 28.36           C  
ATOM   3424  C   TYR B 219      70.311 -24.438 125.755  1.00 30.98           C  
ATOM   3425  O   TYR B 219      70.871 -24.296 124.661  1.00 30.35           O  
ATOM   3426  CB  TYR B 219      70.148 -22.527 127.319  1.00 27.35           C  
ATOM   3427  CG  TYR B 219      71.316 -21.826 126.684  1.00 26.96           C  
ATOM   3428  CD1 TYR B 219      72.567 -22.437 126.608  1.00 25.77           C  
ATOM   3429  CD2 TYR B 219      71.146 -20.587 126.061  1.00 26.54           C  
ATOM   3430  CE1 TYR B 219      73.620 -21.827 125.919  1.00 26.77           C  
ATOM   3431  CE2 TYR B 219      72.193 -19.972 125.370  1.00 26.92           C  
ATOM   3432  CZ  TYR B 219      73.423 -20.600 125.303  1.00 26.26           C  
ATOM   3433  OH  TYR B 219      74.450 -20.001 124.613  1.00 28.54           O  
ATOM   3434  N   LEU B 220      70.462 -25.515 126.527  1.00 32.73           N  
ATOM   3435  CA  LEU B 220      71.332 -26.616 126.130  1.00 35.45           C  
ATOM   3436  C   LEU B 220      70.823 -27.364 124.896  1.00 37.70           C  
ATOM   3437  O   LEU B 220      71.615 -27.903 124.126  1.00 37.52           O  
ATOM   3438  CB  LEU B 220      71.516 -27.580 127.304  1.00 33.48           C  
ATOM   3439  CG  LEU B 220      72.719 -27.369 128.234  1.00 34.04           C  
ATOM   3440  CD1 LEU B 220      73.319 -25.983 128.052  1.00 33.24           C  
ATOM   3441  CD2 LEU B 220      72.290 -27.601 129.675  1.00 32.36           C  
ATOM   3442  N   ARG B 221      69.505 -27.394 124.712  1.00 40.09           N  
ATOM   3443  CA  ARG B 221      68.910 -28.071 123.562  1.00 42.81           C  
ATOM   3444  C   ARG B 221      69.516 -27.479 122.295  1.00 44.14           C  
ATOM   3445  O   ARG B 221      70.028 -28.203 121.447  1.00 44.25           O  
ATOM   3446  CB  ARG B 221      67.388 -27.888 123.549  1.00 43.48           C  
ATOM   3447  CG  ARG B 221      66.698 -28.607 122.399  1.00 44.25           C  
ATOM   3448  CD  ARG B 221      65.211 -28.838 122.678  1.00 44.88           C  
ATOM   3449  NE  ARG B 221      64.438 -27.599 122.742  1.00 44.20           N  
ATOM   3450  CZ  ARG B 221      63.134 -27.554 123.001  1.00 44.38           C  
ATOM   3451  NH1 ARG B 221      62.466 -28.678 123.223  1.00 44.11           N  
ATOM   3452  NH2 ARG B 221      62.493 -26.393 123.024  1.00 44.63           N  
ATOM   3453  N   LYS B 222      69.439 -26.161 122.159  1.00 46.12           N  
ATOM   3454  CA  LYS B 222      70.044 -25.498 121.014  1.00 48.14           C  
ATOM   3455  C   LYS B 222      71.490 -25.321 121.473  1.00 49.58           C  
ATOM   3456  O   LYS B 222      71.883 -25.879 122.501  1.00 50.81           O  
ATOM   3457  CB  LYS B 222      69.421 -24.124 120.775  1.00 48.83           C  
ATOM   3458  CG  LYS B 222      67.909 -24.066 120.901  1.00 49.72           C  
ATOM   3459  CD  LYS B 222      67.321 -22.943 120.036  1.00 50.81           C  
ATOM   3460  CE  LYS B 222      68.082 -21.621 120.175  1.00 50.98           C  
ATOM   3461  NZ  LYS B 222      67.513 -20.550 119.295  1.00 50.72           N  
ATOM   3462  N   HIS B 223      72.282 -24.547 120.745  1.00 50.52           N  
ATOM   3463  CA  HIS B 223      73.675 -24.328 121.149  1.00 52.57           C  
ATOM   3464  C   HIS B 223      74.395 -25.638 121.501  1.00 53.08           C  
ATOM   3465  O   HIS B 223      74.682 -25.835 122.703  1.00 53.85           O  
ATOM   3466  CB  HIS B 223      73.742 -23.387 122.364  1.00 52.05           C  
ATOM   3467  CG  HIS B 223      72.801 -22.227 122.283  1.00 52.47           C  
ATOM   3468  ND1 HIS B 223      71.489 -22.305 122.698  1.00 51.84           N  
ATOM   3469  CD2 HIS B 223      72.961 -20.984 121.772  1.00 52.21           C  
ATOM   3470  CE1 HIS B 223      70.881 -21.161 122.443  1.00 51.52           C  
ATOM   3471  NE2 HIS B 223      71.751 -20.343 121.880  1.00 52.09           N  
TER    3472      HIS B 223                                                      
ATOM   3473  N   MET C   1      19.141   5.913 188.688  1.00 40.24           N  
ATOM   3474  CA  MET C   1      17.893   5.116 188.518  1.00 39.85           C  
ATOM   3475  C   MET C   1      18.201   3.786 187.848  1.00 39.87           C  
ATOM   3476  O   MET C   1      17.317   2.941 187.691  1.00 41.99           O  
ATOM   3477  CB  MET C   1      16.870   5.862 187.656  1.00 40.61           C  
ATOM   3478  CG  MET C   1      17.282   6.018 186.187  1.00 41.34           C  
ATOM   3479  SD  MET C   1      15.857   6.070 185.064  1.00 41.72           S  
ATOM   3480  CE  MET C   1      15.018   7.584 185.633  1.00 40.78           C  
ATOM   3481  N   LEU C   2      19.445   3.603 187.431  1.00 36.52           N  
ATOM   3482  CA  LEU C   2      19.843   2.355 186.784  1.00 34.45           C  
ATOM   3483  C   LEU C   2      21.311   2.180 187.119  1.00 32.80           C  
ATOM   3484  O   LEU C   2      22.151   1.977 186.247  1.00 32.76           O  
ATOM   3485  CB  LEU C   2      19.643   2.448 185.263  1.00 33.46           C  
ATOM   3486  CG  LEU C   2      18.206   2.279 184.752  1.00 33.26           C  
ATOM   3487  CD1 LEU C   2      18.052   2.973 183.404  1.00 32.28           C  
ATOM   3488  CD2 LEU C   2      17.864   0.785 184.651  1.00 31.06           C  
ATOM   3489  N   GLU C   3      21.598   2.279 188.408  1.00 30.62           N  
ATOM   3490  CA  GLU C   3      22.951   2.178 188.923  1.00 29.84           C  
ATOM   3491  C   GLU C   3      23.819   1.122 188.249  1.00 28.41           C  
ATOM   3492  O   GLU C   3      24.921   1.429 187.803  1.00 27.66           O  
ATOM   3493  CB  GLU C   3      22.915   1.940 190.436  1.00 29.79           C  
ATOM   3494  CG  GLU C   3      22.441   3.132 191.253  1.00 31.88           C  
ATOM   3495  CD  GLU C   3      21.030   3.575 190.897  1.00 33.43           C  
ATOM   3496  OE1 GLU C   3      20.147   2.700 190.754  1.00 34.84           O  
ATOM   3497  OE2 GLU C   3      20.802   4.799 190.771  1.00 33.88           O  
ATOM   3498  N   ASP C   4      23.337  -0.115 188.167  1.00 27.44           N  
ATOM   3499  CA  ASP C   4      24.136  -1.159 187.531  1.00 26.46           C  
ATOM   3500  C   ASP C   4      24.416  -0.851 186.064  1.00 25.26           C  
ATOM   3501  O   ASP C   4      25.548  -1.018 185.596  1.00 24.64           O  
ATOM   3502  CB  ASP C   4      23.468  -2.534 187.605  1.00 26.00           C  
ATOM   3503  CG  ASP C   4      24.423  -3.651 187.179  1.00 26.36           C  
ATOM   3504  OD1 ASP C   4      24.132  -4.388 186.209  1.00 27.32           O  
ATOM   3505  OD2 ASP C   4      25.486  -3.784 187.817  1.00 25.12           O  
ATOM   3506  N   LEU C   5      23.394  -0.415 185.334  1.00 23.15           N  
ATOM   3507  CA  LEU C   5      23.596  -0.106 183.929  1.00 23.22           C  
ATOM   3508  C   LEU C   5      24.655   0.986 183.822  1.00 23.31           C  
ATOM   3509  O   LEU C   5      25.566   0.901 182.983  1.00 23.69           O  
ATOM   3510  CB  LEU C   5      22.300   0.370 183.265  1.00 21.33           C  
ATOM   3511  CG  LEU C   5      21.987  -0.248 181.889  1.00 21.09           C  
ATOM   3512  CD1 LEU C   5      21.103   0.697 181.093  1.00 19.34           C  
ATOM   3513  CD2 LEU C   5      23.246  -0.519 181.114  1.00 18.44           C  
ATOM   3514  N   LYS C   6      24.545   2.003 184.675  1.00 21.80           N  
ATOM   3515  CA  LYS C   6      25.508   3.094 184.652  1.00 22.60           C  
ATOM   3516  C   LYS C   6      26.905   2.573 184.919  1.00 22.65           C  
ATOM   3517  O   LYS C   6      27.873   3.067 184.347  1.00 22.48           O  
ATOM   3518  CB  LYS C   6      25.146   4.162 185.683  1.00 22.67           C  
ATOM   3519  CG  LYS C   6      23.845   4.886 185.376  1.00 23.43           C  
ATOM   3520  CD  LYS C   6      23.608   6.001 186.379  1.00 24.80           C  
ATOM   3521  CE  LYS C   6      22.338   6.788 186.062  1.00 25.53           C  
ATOM   3522  NZ  LYS C   6      22.125   7.905 187.042  1.00 26.75           N  
ATOM   3523  N   ARG C   7      27.012   1.569 185.783  1.00 23.16           N  
ATOM   3524  CA  ARG C   7      28.315   0.995 186.102  1.00 24.27           C  
ATOM   3525  C   ARG C   7      28.878   0.307 184.867  1.00 21.69           C  
ATOM   3526  O   ARG C   7      30.044   0.482 184.537  1.00 20.94           O  
ATOM   3527  CB  ARG C   7      28.198  -0.037 187.227  1.00 28.84           C  
ATOM   3528  CG  ARG C   7      29.309   0.022 188.265  1.00 34.23           C  
ATOM   3529  CD  ARG C   7      30.708   0.041 187.655  1.00 40.25           C  
ATOM   3530  NE  ARG C   7      31.727   0.234 188.694  1.00 45.46           N  
ATOM   3531  CZ  ARG C   7      33.003   0.535 188.461  1.00 46.93           C  
ATOM   3532  NH1 ARG C   7      33.437   0.687 187.216  1.00 47.32           N  
ATOM   3533  NH2 ARG C   7      33.849   0.678 189.478  1.00 47.94           N  
ATOM   3534  N   GLN C   8      28.048  -0.480 184.191  1.00 19.59           N  
ATOM   3535  CA  GLN C   8      28.499  -1.194 183.002  1.00 19.59           C  
ATOM   3536  C   GLN C   8      28.978  -0.210 181.947  1.00 20.04           C  
ATOM   3537  O   GLN C   8      30.073  -0.352 181.383  1.00 19.45           O  
ATOM   3538  CB  GLN C   8      27.371  -2.027 182.398  1.00 18.81           C  
ATOM   3539  CG  GLN C   8      26.810  -3.123 183.282  1.00 18.49           C  
ATOM   3540  CD  GLN C   8      25.728  -3.901 182.556  1.00 18.06           C  
ATOM   3541  OE1 GLN C   8      24.763  -4.366 183.161  1.00 19.52           O  
ATOM   3542  NE2 GLN C   8      25.887  -4.044 181.253  1.00 14.06           N  
ATOM   3543  N   VAL C   9      28.144   0.789 181.687  1.00 20.24           N  
ATOM   3544  CA  VAL C   9      28.448   1.801 180.690  1.00 20.91           C  
ATOM   3545  C   VAL C   9      29.701   2.576 181.062  1.00 21.63           C  
ATOM   3546  O   VAL C   9      30.485   2.956 180.190  1.00 20.93           O  
ATOM   3547  CB  VAL C   9      27.268   2.778 180.523  1.00 19.58           C  
ATOM   3548  CG1 VAL C   9      27.646   3.902 179.587  1.00 18.43           C  
ATOM   3549  CG2 VAL C   9      26.068   2.034 179.968  1.00 19.80           C  
ATOM   3550  N   LEU C  10      29.893   2.809 182.353  1.00 22.66           N  
ATOM   3551  CA  LEU C  10      31.073   3.534 182.809  1.00 24.19           C  
ATOM   3552  C   LEU C  10      32.309   2.698 182.494  1.00 24.84           C  
ATOM   3553  O   LEU C  10      33.268   3.190 181.898  1.00 25.00           O  
ATOM   3554  CB  LEU C  10      30.996   3.793 184.316  1.00 24.31           C  
ATOM   3555  CG  LEU C  10      31.951   4.823 184.948  1.00 26.37           C  
ATOM   3556  CD1 LEU C  10      32.769   4.144 186.036  1.00 25.73           C  
ATOM   3557  CD2 LEU C  10      32.858   5.462 183.913  1.00 24.80           C  
ATOM   3558  N   GLU C  11      32.282   1.431 182.889  1.00 25.81           N  
ATOM   3559  CA  GLU C  11      33.407   0.539 182.643  1.00 27.26           C  
ATOM   3560  C   GLU C  11      33.689   0.393 181.156  1.00 26.28           C  
ATOM   3561  O   GLU C  11      34.844   0.403 180.740  1.00 27.12           O  
ATOM   3562  CB  GLU C  11      33.144  -0.838 183.269  1.00 29.63           C  
ATOM   3563  CG  GLU C  11      33.191  -0.796 184.790  1.00 34.62           C  
ATOM   3564  CD  GLU C  11      32.892  -2.135 185.450  1.00 37.45           C  
ATOM   3565  OE1 GLU C  11      32.932  -2.179 186.703  1.00 39.54           O  
ATOM   3566  OE2 GLU C  11      32.620  -3.132 184.730  1.00 38.78           O  
ATOM   3567  N   ALA C  12      32.636   0.256 180.357  1.00 25.18           N  
ATOM   3568  CA  ALA C  12      32.800   0.116 178.919  1.00 24.23           C  
ATOM   3569  C   ALA C  12      33.532   1.339 178.361  1.00 23.62           C  
ATOM   3570  O   ALA C  12      34.482   1.212 177.583  1.00 22.99           O  
ATOM   3571  CB  ALA C  12      31.434  -0.035 178.244  1.00 24.48           C  
ATOM   3572  N   ASN C  13      33.087   2.526 178.756  1.00 22.42           N  
ATOM   3573  CA  ASN C  13      33.728   3.748 178.288  1.00 22.85           C  
ATOM   3574  C   ASN C  13      35.192   3.806 178.733  1.00 23.44           C  
ATOM   3575  O   ASN C  13      36.073   4.209 177.962  1.00 23.46           O  
ATOM   3576  CB  ASN C  13      32.962   4.976 178.794  1.00 20.93           C  
ATOM   3577  CG  ASN C  13      31.754   5.309 177.925  1.00 20.94           C  
ATOM   3578  OD1 ASN C  13      31.904   5.744 176.785  1.00 21.15           O  
ATOM   3579  ND2 ASN C  13      30.554   5.095 178.457  1.00 17.81           N  
ATOM   3580  N   LEU C  14      35.450   3.393 179.970  1.00 23.02           N  
ATOM   3581  CA  LEU C  14      36.808   3.389 180.502  1.00 23.98           C  
ATOM   3582  C   LEU C  14      37.688   2.379 179.752  1.00 24.05           C  
ATOM   3583  O   LEU C  14      38.905   2.534 179.689  1.00 24.61           O  
ATOM   3584  CB  LEU C  14      36.772   3.062 182.000  1.00 23.77           C  
ATOM   3585  CG  LEU C  14      36.939   4.177 183.046  1.00 24.81           C  
ATOM   3586  CD1 LEU C  14      36.578   5.560 182.498  1.00 24.61           C  
ATOM   3587  CD2 LEU C  14      36.086   3.826 184.257  1.00 24.00           C  
ATOM   3588  N   ALA C  15      37.065   1.354 179.178  1.00 23.77           N  
ATOM   3589  CA  ALA C  15      37.790   0.322 178.431  1.00 24.35           C  
ATOM   3590  C   ALA C  15      38.337   0.831 177.088  1.00 24.71           C  
ATOM   3591  O   ALA C  15      39.315   0.296 176.554  1.00 24.74           O  
ATOM   3592  CB  ALA C  15      36.877  -0.882 178.189  1.00 22.12           C  
ATOM   3593  N   LEU C  16      37.709   1.864 176.544  1.00 24.15           N  
ATOM   3594  CA  LEU C  16      38.136   2.408 175.264  1.00 24.47           C  
ATOM   3595  C   LEU C  16      39.605   2.831 175.264  1.00 25.24           C  
ATOM   3596  O   LEU C  16      40.381   2.384 174.413  1.00 24.56           O  
ATOM   3597  CB  LEU C  16      37.225   3.572 174.868  1.00 23.92           C  
ATOM   3598  CG  LEU C  16      36.072   3.240 173.907  1.00 24.43           C  
ATOM   3599  CD1 LEU C  16      35.491   1.864 174.163  1.00 20.00           C  
ATOM   3600  CD2 LEU C  16      35.020   4.319 174.028  1.00 23.03           C  
ATOM   3601  N   PRO C  17      40.012   3.712 176.199  1.00 25.51           N  
ATOM   3602  CA  PRO C  17      41.431   4.098 176.191  1.00 25.46           C  
ATOM   3603  C   PRO C  17      42.374   2.958 176.605  1.00 26.19           C  
ATOM   3604  O   PRO C  17      43.530   2.927 176.186  1.00 25.14           O  
ATOM   3605  CB  PRO C  17      41.480   5.292 177.156  1.00 24.40           C  
ATOM   3606  CG  PRO C  17      40.278   5.115 178.029  1.00 23.64           C  
ATOM   3607  CD  PRO C  17      39.229   4.619 177.060  1.00 25.11           C  
ATOM   3608  N   LYS C  18      41.878   2.021 177.413  1.00 27.85           N  
ATOM   3609  CA  LYS C  18      42.699   0.893 177.854  1.00 30.00           C  
ATOM   3610  C   LYS C  18      43.085   0.001 176.681  1.00 29.35           C  
ATOM   3611  O   LYS C  18      44.175  -0.576 176.665  1.00 30.44           O  
ATOM   3612  CB  LYS C  18      41.961   0.034 178.886  1.00 33.15           C  
ATOM   3613  CG  LYS C  18      41.634   0.727 180.207  1.00 38.35           C  
ATOM   3614  CD  LYS C  18      40.908  -0.249 181.142  1.00 41.35           C  
ATOM   3615  CE  LYS C  18      40.452   0.404 182.435  1.00 42.00           C  
ATOM   3616  NZ  LYS C  18      39.659  -0.573 183.237  1.00 43.21           N  
ATOM   3617  N   HIS C  19      42.184  -0.135 175.712  1.00 27.52           N  
ATOM   3618  CA  HIS C  19      42.462  -0.965 174.548  1.00 26.66           C  
ATOM   3619  C   HIS C  19      42.944  -0.140 173.367  1.00 25.77           C  
ATOM   3620  O   HIS C  19      42.876  -0.576 172.222  1.00 24.24           O  
ATOM   3621  CB  HIS C  19      41.231  -1.792 174.165  1.00 26.36           C  
ATOM   3622  CG  HIS C  19      40.950  -2.914 175.117  1.00 28.11           C  
ATOM   3623  ND1 HIS C  19      40.124  -2.776 176.214  1.00 29.95           N  
ATOM   3624  CD2 HIS C  19      41.445  -4.174 175.177  1.00 28.06           C  
ATOM   3625  CE1 HIS C  19      40.125  -3.899 176.911  1.00 29.16           C  
ATOM   3626  NE2 HIS C  19      40.920  -4.762 176.303  1.00 28.78           N  
ATOM   3627  N   ASN C  20      43.440   1.059 173.666  1.00 25.17           N  
ATOM   3628  CA  ASN C  20      43.966   1.964 172.650  1.00 25.47           C  
ATOM   3629  C   ASN C  20      43.043   2.152 171.447  1.00 24.85           C  
ATOM   3630  O   ASN C  20      43.490   2.199 170.300  1.00 24.90           O  
ATOM   3631  CB  ASN C  20      45.335   1.468 172.185  1.00 26.47           C  
ATOM   3632  CG  ASN C  20      46.296   1.261 173.350  1.00 29.87           C  
ATOM   3633  OD1 ASN C  20      46.605   2.195 174.101  1.00 31.08           O  
ATOM   3634  ND2 ASN C  20      46.762   0.027 173.516  1.00 31.52           N  
ATOM   3635  N   LEU C  21      41.750   2.265 171.714  1.00 23.86           N  
ATOM   3636  CA  LEU C  21      40.784   2.464 170.650  1.00 22.91           C  
ATOM   3637  C   LEU C  21      40.508   3.956 170.543  1.00 24.23           C  
ATOM   3638  O   LEU C  21      39.797   4.410 169.639  1.00 24.78           O  
ATOM   3639  CB  LEU C  21      39.481   1.737 170.976  1.00 21.38           C  
ATOM   3640  CG  LEU C  21      39.539   0.216 171.140  1.00 20.77           C  
ATOM   3641  CD1 LEU C  21      38.158  -0.291 171.553  1.00 19.26           C  
ATOM   3642  CD2 LEU C  21      39.992  -0.441 169.826  1.00 18.64           C  
ATOM   3643  N   VAL C  22      41.087   4.730 171.452  1.00 24.05           N  
ATOM   3644  CA  VAL C  22      40.830   6.157 171.438  1.00 25.27           C  
ATOM   3645  C   VAL C  22      41.921   6.985 172.116  1.00 25.27           C  
ATOM   3646  O   VAL C  22      42.798   6.445 172.790  1.00 26.24           O  
ATOM   3647  CB  VAL C  22      39.480   6.432 172.141  1.00 25.82           C  
ATOM   3648  CG1 VAL C  22      39.611   6.205 173.633  1.00 25.46           C  
ATOM   3649  CG2 VAL C  22      39.037   7.819 171.866  1.00 28.61           C  
ATOM   3650  N   THR C  23      41.867   8.298 171.917  1.00 25.61           N  
ATOM   3651  CA  THR C  23      42.810   9.214 172.551  1.00 26.31           C  
ATOM   3652  C   THR C  23      42.021  10.428 173.007  1.00 24.20           C  
ATOM   3653  O   THR C  23      40.884  10.628 172.582  1.00 22.52           O  
ATOM   3654  CB  THR C  23      43.911   9.707 171.598  1.00 29.47           C  
ATOM   3655  OG1 THR C  23      44.371   8.624 170.777  1.00 34.16           O  
ATOM   3656  CG2 THR C  23      45.090  10.226 172.425  1.00 30.31           C  
ATOM   3657  N   LEU C  24      42.627  11.249 173.856  1.00 23.23           N  
ATOM   3658  CA  LEU C  24      41.941  12.425 174.367  1.00 23.47           C  
ATOM   3659  C   LEU C  24      40.529  12.018 174.830  1.00 24.40           C  
ATOM   3660  O   LEU C  24      40.379  11.052 175.580  1.00 23.30           O  
ATOM   3661  CB  LEU C  24      41.873  13.507 173.288  1.00 21.25           C  
ATOM   3662  CG  LEU C  24      43.230  14.023 172.802  1.00 22.39           C  
ATOM   3663  CD1 LEU C  24      43.007  15.109 171.766  1.00 20.42           C  
ATOM   3664  CD2 LEU C  24      44.054  14.575 173.980  1.00 21.11           C  
ATOM   3665  N   THR C  25      39.496  12.721 174.370  1.00 24.51           N  
ATOM   3666  CA  THR C  25      38.144  12.388 174.800  1.00 25.75           C  
ATOM   3667  C   THR C  25      37.275  11.743 173.730  1.00 26.02           C  
ATOM   3668  O   THR C  25      36.052  11.654 173.899  1.00 26.03           O  
ATOM   3669  CB  THR C  25      37.408  13.636 175.296  1.00 25.94           C  
ATOM   3670  OG1 THR C  25      37.415  14.616 174.251  1.00 26.84           O  
ATOM   3671  CG2 THR C  25      38.089  14.204 176.547  1.00 25.90           C  
ATOM   3672  N   TRP C  26      37.884  11.285 172.640  1.00 24.95           N  
ATOM   3673  CA  TRP C  26      37.101  10.677 171.576  1.00 25.72           C  
ATOM   3674  C   TRP C  26      36.452   9.382 172.042  1.00 24.92           C  
ATOM   3675  O   TRP C  26      36.833   8.812 173.066  1.00 24.90           O  
ATOM   3676  CB  TRP C  26      37.967  10.393 170.344  1.00 28.49           C  
ATOM   3677  CG  TRP C  26      38.819  11.544 169.890  1.00 32.56           C  
ATOM   3678  CD1 TRP C  26      38.593  12.875 170.113  1.00 34.38           C  
ATOM   3679  CD2 TRP C  26      40.028  11.467 169.120  1.00 33.56           C  
ATOM   3680  NE1 TRP C  26      39.591  13.630 169.531  1.00 35.88           N  
ATOM   3681  CE2 TRP C  26      40.480  12.790 168.913  1.00 34.15           C  
ATOM   3682  CE3 TRP C  26      40.773  10.405 168.584  1.00 34.29           C  
ATOM   3683  CZ2 TRP C  26      41.640  13.083 168.190  1.00 35.21           C  
ATOM   3684  CZ3 TRP C  26      41.931  10.697 167.864  1.00 35.22           C  
ATOM   3685  CH2 TRP C  26      42.352  12.027 167.674  1.00 34.86           C  
ATOM   3686  N   GLY C  27      35.461   8.921 171.286  1.00 23.47           N  
ATOM   3687  CA  GLY C  27      34.794   7.683 171.632  1.00 21.79           C  
ATOM   3688  C   GLY C  27      33.670   7.831 172.634  1.00 21.56           C  
ATOM   3689  O   GLY C  27      33.622   8.801 173.390  1.00 22.30           O  
ATOM   3690  N   ASN C  28      32.750   6.872 172.615  1.00 20.49           N  
ATOM   3691  CA  ASN C  28      31.621   6.857 173.534  1.00 20.64           C  
ATOM   3692  C   ASN C  28      30.863   5.533 173.442  1.00 20.13           C  
ATOM   3693  O   ASN C  28      30.730   4.950 172.357  1.00 20.92           O  
ATOM   3694  CB  ASN C  28      30.679   8.055 173.278  1.00 19.81           C  
ATOM   3695  CG  ASN C  28      30.315   8.238 171.801  1.00 22.31           C  
ATOM   3696  OD1 ASN C  28      29.572   7.438 171.214  1.00 22.93           O  
ATOM   3697  ND2 ASN C  28      30.830   9.308 171.197  1.00 20.02           N  
ATOM   3698  N   VAL C  29      30.401   5.050 174.593  1.00 19.35           N  
ATOM   3699  CA  VAL C  29      29.652   3.805 174.679  1.00 18.53           C  
ATOM   3700  C   VAL C  29      28.300   4.049 175.349  1.00 19.94           C  
ATOM   3701  O   VAL C  29      28.155   4.937 176.186  1.00 20.11           O  
ATOM   3702  CB  VAL C  29      30.389   2.743 175.541  1.00 18.12           C  
ATOM   3703  CG1 VAL C  29      29.655   1.402 175.437  1.00 15.28           C  
ATOM   3704  CG2 VAL C  29      31.844   2.628 175.127  1.00 15.45           C  
ATOM   3705  N   SER C  30      27.307   3.247 174.988  1.00 21.47           N  
ATOM   3706  CA  SER C  30      25.990   3.362 175.593  1.00 21.41           C  
ATOM   3707  C   SER C  30      25.392   1.967 175.631  1.00 22.14           C  
ATOM   3708  O   SER C  30      25.785   1.096 174.850  1.00 21.85           O  
ATOM   3709  CB  SER C  30      25.089   4.280 174.769  1.00 21.46           C  
ATOM   3710  OG  SER C  30      24.679   3.655 173.563  1.00 20.68           O  
ATOM   3711  N   ALA C  31      24.451   1.760 176.547  1.00 22.17           N  
ATOM   3712  CA  ALA C  31      23.772   0.474 176.695  1.00 22.82           C  
ATOM   3713  C   ALA C  31      22.298   0.790 176.925  1.00 23.19           C  
ATOM   3714  O   ALA C  31      21.953   1.793 177.559  1.00 23.28           O  
ATOM   3715  CB  ALA C  31      24.350  -0.302 177.869  1.00 21.57           C  
ATOM   3716  N   VAL C  32      21.426  -0.068 176.422  1.00 23.19           N  
ATOM   3717  CA  VAL C  32      20.000   0.187 176.528  1.00 24.57           C  
ATOM   3718  C   VAL C  32      19.259  -0.633 177.569  1.00 25.72           C  
ATOM   3719  O   VAL C  32      19.753  -1.642 178.062  1.00 25.86           O  
ATOM   3720  CB  VAL C  32      19.308  -0.089 175.175  1.00 24.07           C  
ATOM   3721  CG1 VAL C  32      19.084  -1.598 175.019  1.00 23.46           C  
ATOM   3722  CG2 VAL C  32      17.995   0.672 175.081  1.00 24.22           C  
ATOM   3723  N   ASP C  33      18.062  -0.165 177.899  1.00 26.79           N  
ATOM   3724  CA  ASP C  33      17.163  -0.869 178.801  1.00 27.54           C  
ATOM   3725  C   ASP C  33      15.808  -0.728 178.109  1.00 28.16           C  
ATOM   3726  O   ASP C  33      15.071   0.244 178.328  1.00 27.40           O  
ATOM   3727  CB  ASP C  33      17.113  -0.235 180.183  1.00 27.62           C  
ATOM   3728  CG  ASP C  33      16.267  -1.047 181.142  1.00 29.49           C  
ATOM   3729  OD1 ASP C  33      16.782  -1.438 182.213  1.00 31.69           O  
ATOM   3730  OD2 ASP C  33      15.085  -1.309 180.820  1.00 29.85           O  
ATOM   3731  N   ARG C  34      15.509  -1.691 177.246  1.00 28.71           N  
ATOM   3732  CA  ARG C  34      14.274  -1.681 176.474  1.00 30.72           C  
ATOM   3733  C   ARG C  34      13.013  -1.507 177.316  1.00 32.25           C  
ATOM   3734  O   ARG C  34      12.160  -0.673 176.997  1.00 32.42           O  
ATOM   3735  CB  ARG C  34      14.180  -2.964 175.650  1.00 29.71           C  
ATOM   3736  CG  ARG C  34      15.368  -3.191 174.716  1.00 28.04           C  
ATOM   3737  CD  ARG C  34      15.366  -2.194 173.566  1.00 26.48           C  
ATOM   3738  NE  ARG C  34      16.392  -2.485 172.558  1.00 25.66           N  
ATOM   3739  CZ  ARG C  34      16.513  -1.829 171.404  1.00 23.67           C  
ATOM   3740  NH1 ARG C  34      15.669  -0.842 171.099  1.00 21.27           N  
ATOM   3741  NH2 ARG C  34      17.489  -2.141 170.564  1.00 20.91           N  
ATOM   3742  N   GLU C  35      12.899  -2.289 178.387  1.00 34.22           N  
ATOM   3743  CA  GLU C  35      11.731  -2.223 179.269  1.00 36.59           C  
ATOM   3744  C   GLU C  35      11.440  -0.817 179.769  1.00 35.85           C  
ATOM   3745  O   GLU C  35      10.297  -0.376 179.776  1.00 35.32           O  
ATOM   3746  CB  GLU C  35      11.918  -3.128 180.482  1.00 38.23           C  
ATOM   3747  CG  GLU C  35      11.228  -4.461 180.385  1.00 44.47           C  
ATOM   3748  CD  GLU C  35      10.940  -5.043 181.762  1.00 48.26           C  
ATOM   3749  OE1 GLU C  35      10.518  -6.221 181.840  1.00 50.43           O  
ATOM   3750  OE2 GLU C  35      11.130  -4.315 182.768  1.00 49.87           O  
ATOM   3751  N   ARG C  36      12.483  -0.126 180.208  1.00 36.48           N  
ATOM   3752  CA  ARG C  36      12.346   1.234 180.709  1.00 36.93           C  
ATOM   3753  C   ARG C  36      12.323   2.259 179.580  1.00 36.24           C  
ATOM   3754  O   ARG C  36      12.128   3.448 179.829  1.00 37.25           O  
ATOM   3755  CB  ARG C  36      13.490   1.546 181.669  1.00 38.50           C  
ATOM   3756  CG  ARG C  36      13.261   1.026 183.079  1.00 42.43           C  
ATOM   3757  CD  ARG C  36      12.959   2.187 183.999  1.00 45.30           C  
ATOM   3758  NE  ARG C  36      12.257   3.241 183.269  1.00 48.28           N  
ATOM   3759  CZ  ARG C  36      11.935   4.426 183.781  1.00 49.77           C  
ATOM   3760  NH1 ARG C  36      11.301   5.320 183.028  1.00 49.25           N  
ATOM   3761  NH2 ARG C  36      12.245   4.717 185.044  1.00 50.35           N  
ATOM   3762  N   GLY C  37      12.515   1.792 178.345  1.00 34.58           N  
ATOM   3763  CA  GLY C  37      12.516   2.680 177.192  1.00 32.90           C  
ATOM   3764  C   GLY C  37      13.536   3.785 177.363  1.00 31.62           C  
ATOM   3765  O   GLY C  37      13.254   4.960 177.130  1.00 32.84           O  
ATOM   3766  N   VAL C  38      14.747   3.406 177.741  1.00 30.03           N  
ATOM   3767  CA  VAL C  38      15.773   4.398 177.981  1.00 27.79           C  
ATOM   3768  C   VAL C  38      17.156   3.790 177.741  1.00 27.28           C  
ATOM   3769  O   VAL C  38      17.302   2.565 177.703  1.00 27.07           O  
ATOM   3770  CB  VAL C  38      15.633   4.875 179.449  1.00 26.58           C  
ATOM   3771  CG1 VAL C  38      16.656   4.190 180.327  1.00 25.24           C  
ATOM   3772  CG2 VAL C  38      15.706   6.358 179.530  1.00 26.77           C  
ATOM   3773  N   PHE C  39      18.168   4.634 177.554  1.00 25.37           N  
ATOM   3774  CA  PHE C  39      19.523   4.123 177.383  1.00 24.23           C  
ATOM   3775  C   PHE C  39      20.507   5.033 178.106  1.00 23.23           C  
ATOM   3776  O   PHE C  39      20.257   6.220 178.247  1.00 24.12           O  
ATOM   3777  CB  PHE C  39      19.905   3.959 175.895  1.00 22.67           C  
ATOM   3778  CG  PHE C  39      19.976   5.240 175.123  1.00 22.23           C  
ATOM   3779  CD1 PHE C  39      18.814   5.876 174.682  1.00 22.90           C  
ATOM   3780  CD2 PHE C  39      21.211   5.788 174.781  1.00 22.49           C  
ATOM   3781  CE1 PHE C  39      18.884   7.044 173.898  1.00 23.11           C  
ATOM   3782  CE2 PHE C  39      21.293   6.954 173.999  1.00 22.31           C  
ATOM   3783  CZ  PHE C  39      20.129   7.580 173.557  1.00 21.67           C  
ATOM   3784  N   VAL C  40      21.608   4.456 178.582  1.00 22.44           N  
ATOM   3785  CA  VAL C  40      22.639   5.181 179.317  1.00 21.56           C  
ATOM   3786  C   VAL C  40      23.852   5.389 178.411  1.00 22.60           C  
ATOM   3787  O   VAL C  40      24.308   4.456 177.744  1.00 24.16           O  
ATOM   3788  CB  VAL C  40      23.053   4.380 180.557  1.00 21.52           C  
ATOM   3789  CG1 VAL C  40      24.045   5.177 181.401  1.00 21.27           C  
ATOM   3790  CG2 VAL C  40      21.810   4.015 181.362  1.00 21.23           C  
ATOM   3791  N   ILE C  41      24.386   6.606 178.396  1.00 22.60           N  
ATOM   3792  CA  ILE C  41      25.502   6.922 177.517  1.00 21.88           C  
ATOM   3793  C   ILE C  41      26.554   7.809 178.163  1.00 22.74           C  
ATOM   3794  O   ILE C  41      26.266   8.551 179.095  1.00 22.07           O  
ATOM   3795  CB  ILE C  41      24.971   7.626 176.267  1.00 20.76           C  
ATOM   3796  CG1 ILE C  41      26.089   7.851 175.249  1.00 19.93           C  
ATOM   3797  CG2 ILE C  41      24.332   8.950 176.674  1.00 19.77           C  
ATOM   3798  CD1 ILE C  41      25.556   8.165 173.867  1.00 17.65           C  
ATOM   3799  N   LYS C  42      27.778   7.720 177.653  1.00 24.47           N  
ATOM   3800  CA  LYS C  42      28.889   8.517 178.151  1.00 26.51           C  
ATOM   3801  C   LYS C  42      28.508   9.997 178.123  1.00 28.38           C  
ATOM   3802  O   LYS C  42      27.723  10.425 177.272  1.00 27.35           O  
ATOM   3803  CB  LYS C  42      30.120   8.300 177.265  1.00 26.55           C  
ATOM   3804  CG  LYS C  42      31.332   9.142 177.654  1.00 25.74           C  
ATOM   3805  CD  LYS C  42      32.327   9.268 176.500  1.00 24.57           C  
ATOM   3806  CE  LYS C  42      33.523  10.139 176.894  1.00 24.36           C  
ATOM   3807  NZ  LYS C  42      34.422  10.441 175.748  1.00 23.37           N  
ATOM   3808  N   PRO C  43      29.043  10.792 179.064  1.00 29.99           N  
ATOM   3809  CA  PRO C  43      28.738  12.224 179.105  1.00 31.93           C  
ATOM   3810  C   PRO C  43      29.706  12.974 178.200  1.00 33.73           C  
ATOM   3811  O   PRO C  43      30.794  12.477 177.891  1.00 33.72           O  
ATOM   3812  CB  PRO C  43      28.963  12.577 180.566  1.00 32.06           C  
ATOM   3813  CG  PRO C  43      30.175  11.737 180.889  1.00 31.23           C  
ATOM   3814  CD  PRO C  43      29.811  10.393 180.262  1.00 30.99           C  
ATOM   3815  N   SER C  44      29.309  14.172 177.787  1.00 34.92           N  
ATOM   3816  CA  SER C  44      30.151  14.999 176.936  1.00 36.70           C  
ATOM   3817  C   SER C  44      30.993  15.932 177.799  1.00 36.85           C  
ATOM   3818  O   SER C  44      30.502  16.495 178.777  1.00 37.32           O  
ATOM   3819  CB  SER C  44      29.286  15.831 175.991  1.00 37.73           C  
ATOM   3820  OG  SER C  44      30.092  16.594 175.111  1.00 40.29           O  
ATOM   3821  N   GLY C  45      32.266  16.074 177.452  1.00 37.01           N  
ATOM   3822  CA  GLY C  45      33.128  16.970 178.200  1.00 36.80           C  
ATOM   3823  C   GLY C  45      33.702  16.471 179.514  1.00 36.74           C  
ATOM   3824  O   GLY C  45      33.930  17.266 180.425  1.00 36.91           O  
ATOM   3825  N   VAL C  46      33.955  15.172 179.623  1.00 35.76           N  
ATOM   3826  CA  VAL C  46      34.525  14.629 180.844  1.00 34.73           C  
ATOM   3827  C   VAL C  46      35.664  13.671 180.513  1.00 34.85           C  
ATOM   3828  O   VAL C  46      35.470  12.727 179.754  1.00 34.71           O  
ATOM   3829  CB  VAL C  46      33.460  13.878 181.655  1.00 34.76           C  
ATOM   3830  CG1 VAL C  46      34.052  13.410 182.973  1.00 34.06           C  
ATOM   3831  CG2 VAL C  46      32.265  14.783 181.907  1.00 33.39           C  
ATOM   3832  N   ASP C  47      36.850  13.911 181.070  1.00 35.24           N  
ATOM   3833  CA  ASP C  47      37.989  13.033 180.800  1.00 35.69           C  
ATOM   3834  C   ASP C  47      37.756  11.642 181.370  1.00 34.51           C  
ATOM   3835  O   ASP C  47      37.095  11.481 182.393  1.00 33.89           O  
ATOM   3836  CB  ASP C  47      39.291  13.605 181.379  1.00 37.72           C  
ATOM   3837  CG  ASP C  47      39.803  14.799 180.597  1.00 40.67           C  
ATOM   3838  OD1 ASP C  47      39.543  14.867 179.373  1.00 42.07           O  
ATOM   3839  OD2 ASP C  47      40.478  15.667 181.201  1.00 43.01           O  
ATOM   3840  N   TYR C  48      38.307  10.642 180.699  1.00 33.63           N  
ATOM   3841  CA  TYR C  48      38.162   9.264 181.134  1.00 33.86           C  
ATOM   3842  C   TYR C  48      38.723   9.031 182.531  1.00 34.75           C  
ATOM   3843  O   TYR C  48      38.194   8.215 183.289  1.00 36.18           O  
ATOM   3844  CB  TYR C  48      38.856   8.337 180.136  1.00 31.40           C  
ATOM   3845  CG  TYR C  48      38.118   8.226 178.828  1.00 30.53           C  
ATOM   3846  CD1 TYR C  48      36.901   7.558 178.756  1.00 30.28           C  
ATOM   3847  CD2 TYR C  48      38.627   8.792 177.664  1.00 29.64           C  
ATOM   3848  CE1 TYR C  48      36.205   7.450 177.559  1.00 30.43           C  
ATOM   3849  CE2 TYR C  48      37.939   8.691 176.455  1.00 29.59           C  
ATOM   3850  CZ  TYR C  48      36.724   8.018 176.408  1.00 31.06           C  
ATOM   3851  OH  TYR C  48      36.014   7.916 175.220  1.00 29.56           O  
ATOM   3852  N   SER C  49      39.785   9.756 182.869  1.00 34.90           N  
ATOM   3853  CA  SER C  49      40.437   9.614 184.165  1.00 35.46           C  
ATOM   3854  C   SER C  49      39.699  10.236 185.352  1.00 36.13           C  
ATOM   3855  O   SER C  49      40.144  10.103 186.490  1.00 37.33           O  
ATOM   3856  CB  SER C  49      41.850  10.197 184.090  1.00 35.08           C  
ATOM   3857  OG  SER C  49      41.820  11.538 183.623  1.00 35.50           O  
ATOM   3858  N   ILE C  50      38.580  10.907 185.094  1.00 36.35           N  
ATOM   3859  CA  ILE C  50      37.802  11.551 186.150  1.00 36.82           C  
ATOM   3860  C   ILE C  50      36.378  11.007 186.183  1.00 36.35           C  
ATOM   3861  O   ILE C  50      35.653  11.142 187.174  1.00 36.27           O  
ATOM   3862  CB  ILE C  50      37.720  13.078 185.914  1.00 38.39           C  
ATOM   3863  CG1 ILE C  50      39.123  13.683 185.938  1.00 38.58           C  
ATOM   3864  CG2 ILE C  50      36.837  13.729 186.971  1.00 39.41           C  
ATOM   3865  CD1 ILE C  50      39.888  13.391 187.211  1.00 40.98           C  
ATOM   3866  N   MET C  51      35.996  10.397 185.072  1.00 35.82           N  
ATOM   3867  CA  MET C  51      34.676   9.829 184.882  1.00 35.04           C  
ATOM   3868  C   MET C  51      34.230   8.868 185.982  1.00 34.59           C  
ATOM   3869  O   MET C  51      34.975   7.963 186.364  1.00 33.91           O  
ATOM   3870  CB  MET C  51      34.656   9.121 183.531  1.00 34.56           C  
ATOM   3871  CG  MET C  51      33.334   9.191 182.825  1.00 33.96           C  
ATOM   3872  SD  MET C  51      33.546   8.664 181.136  1.00 36.76           S  
ATOM   3873  CE  MET C  51      33.940  10.229 180.344  1.00 34.54           C  
ATOM   3874  N   THR C  52      33.007   9.070 186.472  1.00 34.23           N  
ATOM   3875  CA  THR C  52      32.420   8.233 187.521  1.00 34.89           C  
ATOM   3876  C   THR C  52      31.037   7.785 187.053  1.00 34.49           C  
ATOM   3877  O   THR C  52      30.471   8.394 186.151  1.00 34.83           O  
ATOM   3878  CB  THR C  52      32.261   9.016 188.842  1.00 35.80           C  
ATOM   3879  OG1 THR C  52      31.329  10.092 188.648  1.00 36.61           O  
ATOM   3880  CG2 THR C  52      33.602   9.598 189.286  1.00 35.50           C  
ATOM   3881  N   ALA C  53      30.494   6.735 187.664  1.00 34.56           N  
ATOM   3882  CA  ALA C  53      29.182   6.208 187.279  1.00 35.10           C  
ATOM   3883  C   ALA C  53      28.075   7.260 187.309  1.00 36.03           C  
ATOM   3884  O   ALA C  53      27.093   7.160 186.572  1.00 36.51           O  
ATOM   3885  CB  ALA C  53      28.806   5.037 188.177  1.00 33.86           C  
ATOM   3886  N   ASP C  54      28.232   8.264 188.165  1.00 36.63           N  
ATOM   3887  CA  ASP C  54      27.245   9.333 188.281  1.00 37.12           C  
ATOM   3888  C   ASP C  54      27.229  10.229 187.054  1.00 36.47           C  
ATOM   3889  O   ASP C  54      26.210  10.837 186.736  1.00 37.11           O  
ATOM   3890  CB  ASP C  54      27.537  10.177 189.518  1.00 39.12           C  
ATOM   3891  CG  ASP C  54      27.116   9.488 190.793  1.00 41.26           C  
ATOM   3892  OD1 ASP C  54      27.701   9.784 191.861  1.00 42.50           O  
ATOM   3893  OD2 ASP C  54      26.188   8.651 190.720  1.00 41.98           O  
ATOM   3894  N   ASP C  55      28.368  10.306 186.371  1.00 34.91           N  
ATOM   3895  CA  ASP C  55      28.510  11.131 185.180  1.00 32.71           C  
ATOM   3896  C   ASP C  55      27.734  10.582 183.994  1.00 31.44           C  
ATOM   3897  O   ASP C  55      27.452  11.311 183.047  1.00 31.64           O  
ATOM   3898  CB  ASP C  55      29.988  11.256 184.809  1.00 33.34           C  
ATOM   3899  CG  ASP C  55      30.767  12.093 185.801  1.00 33.96           C  
ATOM   3900  OD1 ASP C  55      31.989  11.871 185.940  1.00 35.73           O  
ATOM   3901  OD2 ASP C  55      30.157  12.979 186.434  1.00 33.61           O  
ATOM   3902  N   MET C  56      27.396   9.297 184.033  1.00 29.94           N  
ATOM   3903  CA  MET C  56      26.652   8.706 182.932  1.00 29.54           C  
ATOM   3904  C   MET C  56      25.303   9.412 182.823  1.00 29.17           C  
ATOM   3905  O   MET C  56      24.760   9.888 183.826  1.00 29.01           O  
ATOM   3906  CB  MET C  56      26.453   7.205 183.154  1.00 29.69           C  
ATOM   3907  CG  MET C  56      27.738   6.432 183.396  1.00 30.66           C  
ATOM   3908  SD  MET C  56      29.077   6.911 182.286  1.00 32.52           S  
ATOM   3909  CE  MET C  56      28.308   6.628 180.802  1.00 33.93           C  
ATOM   3910  N   VAL C  57      24.772   9.492 181.607  1.00 27.86           N  
ATOM   3911  CA  VAL C  57      23.496  10.157 181.383  1.00 26.98           C  
ATOM   3912  C   VAL C  57      22.417   9.194 180.893  1.00 26.95           C  
ATOM   3913  O   VAL C  57      22.682   8.329 180.055  1.00 26.11           O  
ATOM   3914  CB  VAL C  57      23.658  11.284 180.359  1.00 26.96           C  
ATOM   3915  CG1 VAL C  57      22.352  12.026 180.200  1.00 27.23           C  
ATOM   3916  CG2 VAL C  57      24.769  12.235 180.809  1.00 26.75           C  
ATOM   3917  N   VAL C  58      21.205   9.346 181.424  1.00 26.61           N  
ATOM   3918  CA  VAL C  58      20.075   8.498 181.035  1.00 26.56           C  
ATOM   3919  C   VAL C  58      19.230   9.288 180.036  1.00 28.10           C  
ATOM   3920  O   VAL C  58      18.810  10.416 180.322  1.00 29.01           O  
ATOM   3921  CB  VAL C  58      19.195   8.115 182.259  1.00 26.06           C  
ATOM   3922  CG1 VAL C  58      18.080   7.187 181.821  1.00 25.17           C  
ATOM   3923  CG2 VAL C  58      20.039   7.435 183.337  1.00 24.10           C  
ATOM   3924  N   VAL C  59      18.980   8.697 178.869  1.00 28.07           N  
ATOM   3925  CA  VAL C  59      18.224   9.368 177.819  1.00 27.87           C  
ATOM   3926  C   VAL C  59      17.046   8.547 177.325  1.00 28.96           C  
ATOM   3927  O   VAL C  59      17.140   7.326 177.205  1.00 29.84           O  
ATOM   3928  CB  VAL C  59      19.127   9.668 176.613  1.00 27.93           C  
ATOM   3929  CG1 VAL C  59      18.324  10.363 175.519  1.00 27.82           C  
ATOM   3930  CG2 VAL C  59      20.321  10.506 177.056  1.00 26.81           C  
ATOM   3931  N   SER C  60      15.940   9.228 177.030  1.00 29.50           N  
ATOM   3932  CA  SER C  60      14.741   8.572 176.532  1.00 30.07           C  
ATOM   3933  C   SER C  60      14.913   8.134 175.085  1.00 31.13           C  
ATOM   3934  O   SER C  60      15.301   8.928 174.226  1.00 31.44           O  
ATOM   3935  CB  SER C  60      13.544   9.515 176.607  1.00 30.56           C  
ATOM   3936  OG  SER C  60      12.448   8.970 175.878  1.00 31.02           O  
ATOM   3937  N   ILE C  61      14.609   6.870 174.818  1.00 32.27           N  
ATOM   3938  CA  ILE C  61      14.713   6.316 173.475  1.00 34.11           C  
ATOM   3939  C   ILE C  61      13.708   6.978 172.537  1.00 36.00           C  
ATOM   3940  O   ILE C  61      14.015   7.272 171.382  1.00 36.25           O  
ATOM   3941  CB  ILE C  61      14.421   4.812 173.493  1.00 34.11           C  
ATOM   3942  CG1 ILE C  61      15.476   4.099 174.339  1.00 34.14           C  
ATOM   3943  CG2 ILE C  61      14.380   4.265 172.073  1.00 33.62           C  
ATOM   3944  CD1 ILE C  61      15.179   2.635 174.579  1.00 33.73           C  
ATOM   3945  N   GLU C  62      12.511   7.214 173.059  1.00 38.08           N  
ATOM   3946  CA  GLU C  62      11.418   7.808 172.303  1.00 40.39           C  
ATOM   3947  C   GLU C  62      11.576   9.300 172.006  1.00 40.02           C  
ATOM   3948  O   GLU C  62      11.336   9.734 170.879  1.00 39.91           O  
ATOM   3949  CB  GLU C  62      10.106   7.562 173.065  1.00 43.11           C  
ATOM   3950  CG  GLU C  62       8.821   7.771 172.271  1.00 47.39           C  
ATOM   3951  CD  GLU C  62       7.578   7.373 173.067  1.00 50.22           C  
ATOM   3952  OE1 GLU C  62       7.511   6.210 173.537  1.00 52.03           O  
ATOM   3953  OE2 GLU C  62       6.667   8.219 173.220  1.00 50.81           O  
ATOM   3954  N   THR C  63      11.990  10.075 173.003  1.00 39.53           N  
ATOM   3955  CA  THR C  63      12.119  11.516 172.832  1.00 40.15           C  
ATOM   3956  C   THR C  63      13.540  12.065 172.735  1.00 40.57           C  
ATOM   3957  O   THR C  63      13.736  13.228 172.368  1.00 40.19           O  
ATOM   3958  CB  THR C  63      11.403  12.243 173.980  1.00 40.97           C  
ATOM   3959  OG1 THR C  63      12.144  12.066 175.193  1.00 41.56           O  
ATOM   3960  CG2 THR C  63      10.002  11.657 174.178  1.00 40.37           C  
ATOM   3961  N   GLY C  64      14.529  11.244 173.074  1.00 40.42           N  
ATOM   3962  CA  GLY C  64      15.905  11.705 173.016  1.00 40.14           C  
ATOM   3963  C   GLY C  64      16.175  12.750 174.084  1.00 40.38           C  
ATOM   3964  O   GLY C  64      17.205  13.428 174.067  1.00 39.59           O  
ATOM   3965  N   GLU C  65      15.242  12.875 175.021  1.00 40.40           N  
ATOM   3966  CA  GLU C  65      15.361  13.840 176.106  1.00 41.64           C  
ATOM   3967  C   GLU C  65      16.091  13.192 177.283  1.00 40.51           C  
ATOM   3968  O   GLU C  65      15.934  11.997 177.534  1.00 40.22           O  
ATOM   3969  CB  GLU C  65      13.963  14.291 176.540  1.00 43.94           C  
ATOM   3970  CG  GLU C  65      13.837  15.772 176.891  1.00 48.39           C  
ATOM   3971  CD  GLU C  65      13.929  16.699 175.670  1.00 51.01           C  
ATOM   3972  OE1 GLU C  65      15.045  17.183 175.353  1.00 51.54           O  
ATOM   3973  OE2 GLU C  65      12.878  16.939 175.027  1.00 52.07           O  
ATOM   3974  N   VAL C  66      16.897  13.972 177.996  1.00 39.81           N  
ATOM   3975  CA  VAL C  66      17.629  13.444 179.139  1.00 39.51           C  
ATOM   3976  C   VAL C  66      16.688  13.227 180.321  1.00 39.43           C  
ATOM   3977  O   VAL C  66      16.045  14.158 180.811  1.00 40.09           O  
ATOM   3978  CB  VAL C  66      18.806  14.371 179.545  1.00 39.52           C  
ATOM   3979  CG1 VAL C  66      18.415  15.830 179.374  1.00 41.93           C  
ATOM   3980  CG2 VAL C  66      19.219  14.083 180.986  1.00 38.73           C  
ATOM   3981  N   VAL C  67      16.611  11.976 180.760  1.00 38.75           N  
ATOM   3982  CA  VAL C  67      15.747  11.565 181.862  1.00 37.87           C  
ATOM   3983  C   VAL C  67      16.405  11.735 183.231  1.00 37.00           C  
ATOM   3984  O   VAL C  67      15.728  11.972 184.227  1.00 37.14           O  
ATOM   3985  CB  VAL C  67      15.341  10.084 181.690  1.00 38.13           C  
ATOM   3986  CG1 VAL C  67      14.552   9.607 182.897  1.00 38.34           C  
ATOM   3987  CG2 VAL C  67      14.535   9.919 180.419  1.00 36.30           C  
ATOM   3988  N   GLU C  68      17.726  11.607 183.276  1.00 35.60           N  
ATOM   3989  CA  GLU C  68      18.452  11.740 184.525  1.00 34.23           C  
ATOM   3990  C   GLU C  68      19.935  11.973 184.251  1.00 34.40           C  
ATOM   3991  O   GLU C  68      20.490  11.423 183.297  1.00 35.16           O  
ATOM   3992  CB  GLU C  68      18.244  10.477 185.355  1.00 33.36           C  
ATOM   3993  CG  GLU C  68      19.025  10.411 186.649  1.00 33.54           C  
ATOM   3994  CD  GLU C  68      18.554   9.270 187.524  1.00 33.69           C  
ATOM   3995  OE1 GLU C  68      17.407   9.346 188.033  1.00 35.14           O  
ATOM   3996  OE2 GLU C  68      19.318   8.296 187.689  1.00 31.70           O  
ATOM   3997  N   GLY C  69      20.568  12.796 185.083  1.00 33.85           N  
ATOM   3998  CA  GLY C  69      21.979  13.091 184.912  1.00 34.83           C  
ATOM   3999  C   GLY C  69      22.272  14.577 185.027  1.00 35.62           C  
ATOM   4000  O   GLY C  69      21.501  15.405 184.551  1.00 35.60           O  
ATOM   4001  N   ALA C  70      23.392  14.912 185.661  1.00 36.55           N  
ATOM   4002  CA  ALA C  70      23.791  16.302 185.845  1.00 36.49           C  
ATOM   4003  C   ALA C  70      24.594  16.808 184.646  1.00 36.83           C  
ATOM   4004  O   ALA C  70      24.677  18.011 184.408  1.00 38.19           O  
ATOM   4005  CB  ALA C  70      24.623  16.437 187.126  1.00 35.17           C  
ATOM   4006  N   LYS C  71      25.182  15.890 183.887  1.00 36.32           N  
ATOM   4007  CA  LYS C  71      25.993  16.268 182.733  1.00 35.40           C  
ATOM   4008  C   LYS C  71      25.286  16.160 181.386  1.00 34.79           C  
ATOM   4009  O   LYS C  71      24.226  15.544 181.269  1.00 33.98           O  
ATOM   4010  CB  LYS C  71      27.275  15.426 182.704  1.00 35.98           C  
ATOM   4011  CG  LYS C  71      28.410  16.025 183.503  1.00 36.17           C  
ATOM   4012  CD  LYS C  71      28.969  15.055 184.521  1.00 37.06           C  
ATOM   4013  CE  LYS C  71      29.967  15.767 185.438  1.00 37.38           C  
ATOM   4014  NZ  LYS C  71      29.340  16.925 186.144  1.00 37.28           N  
ATOM   4015  N   LYS C  72      25.882  16.787 180.375  1.00 34.63           N  
ATOM   4016  CA  LYS C  72      25.350  16.762 179.014  1.00 34.91           C  
ATOM   4017  C   LYS C  72      25.738  15.428 178.386  1.00 32.98           C  
ATOM   4018  O   LYS C  72      26.879  14.978 178.524  1.00 33.26           O  
ATOM   4019  CB  LYS C  72      25.957  17.894 178.177  1.00 37.55           C  
ATOM   4020  CG  LYS C  72      25.350  19.285 178.373  1.00 41.33           C  
ATOM   4021  CD  LYS C  72      24.055  19.456 177.572  1.00 43.74           C  
ATOM   4022  CE  LYS C  72      23.911  20.881 177.012  1.00 45.47           C  
ATOM   4023  NZ  LYS C  72      24.939  21.217 175.974  1.00 45.47           N  
ATOM   4024  N   PRO C  73      24.798  14.773 177.690  1.00 31.28           N  
ATOM   4025  CA  PRO C  73      25.106  13.487 177.061  1.00 29.85           C  
ATOM   4026  C   PRO C  73      26.043  13.683 175.881  1.00 28.57           C  
ATOM   4027  O   PRO C  73      26.171  14.792 175.374  1.00 27.93           O  
ATOM   4028  CB  PRO C  73      23.735  12.986 176.627  1.00 29.99           C  
ATOM   4029  CG  PRO C  73      23.042  14.266 176.232  1.00 29.44           C  
ATOM   4030  CD  PRO C  73      23.417  15.191 177.384  1.00 31.26           C  
ATOM   4031  N   SER C  74      26.702  12.607 175.458  1.00 28.23           N  
ATOM   4032  CA  SER C  74      27.618  12.661 174.324  1.00 26.85           C  
ATOM   4033  C   SER C  74      26.928  13.315 173.131  1.00 25.51           C  
ATOM   4034  O   SER C  74      25.734  13.105 172.916  1.00 23.05           O  
ATOM   4035  CB  SER C  74      28.061  11.246 173.933  1.00 26.91           C  
ATOM   4036  OG  SER C  74      28.642  11.229 172.635  1.00 27.71           O  
ATOM   4037  N   SER C  75      27.675  14.104 172.362  1.00 24.86           N  
ATOM   4038  CA  SER C  75      27.101  14.745 171.183  1.00 25.57           C  
ATOM   4039  C   SER C  75      26.664  13.695 170.154  1.00 25.60           C  
ATOM   4040  O   SER C  75      25.970  14.014 169.192  1.00 26.41           O  
ATOM   4041  CB  SER C  75      28.113  15.685 170.548  1.00 24.91           C  
ATOM   4042  OG  SER C  75      29.305  14.983 170.279  1.00 28.12           O  
ATOM   4043  N   ASP C  76      27.068  12.444 170.354  1.00 25.23           N  
ATOM   4044  CA  ASP C  76      26.680  11.367 169.442  1.00 25.23           C  
ATOM   4045  C   ASP C  76      25.384  10.655 169.869  1.00 24.48           C  
ATOM   4046  O   ASP C  76      24.940   9.699 169.222  1.00 23.80           O  
ATOM   4047  CB  ASP C  76      27.818  10.359 169.340  1.00 25.50           C  
ATOM   4048  CG  ASP C  76      28.954  10.874 168.498  1.00 27.73           C  
ATOM   4049  OD1 ASP C  76      30.120  10.492 168.763  1.00 27.02           O  
ATOM   4050  OD2 ASP C  76      28.663  11.659 167.562  1.00 27.11           O  
ATOM   4051  N   THR C  77      24.774  11.131 170.951  1.00 23.38           N  
ATOM   4052  CA  THR C  77      23.544  10.529 171.465  1.00 23.98           C  
ATOM   4053  C   THR C  77      22.469  10.260 170.403  1.00 23.62           C  
ATOM   4054  O   THR C  77      21.882   9.178 170.378  1.00 24.44           O  
ATOM   4055  CB  THR C  77      22.918  11.384 172.604  1.00 24.01           C  
ATOM   4056  OG1 THR C  77      23.816  11.433 173.719  1.00 24.16           O  
ATOM   4057  CG2 THR C  77      21.607  10.769 173.081  1.00 24.13           C  
ATOM   4058  N   PRO C  78      22.189  11.233 169.515  1.00 22.83           N  
ATOM   4059  CA  PRO C  78      21.163  10.975 168.498  1.00 21.47           C  
ATOM   4060  C   PRO C  78      21.468   9.769 167.606  1.00 21.81           C  
ATOM   4061  O   PRO C  78      20.558   9.028 167.221  1.00 21.48           O  
ATOM   4062  CB  PRO C  78      21.123  12.279 167.712  1.00 21.69           C  
ATOM   4063  CG  PRO C  78      21.433  13.299 168.755  1.00 20.34           C  
ATOM   4064  CD  PRO C  78      22.600  12.648 169.485  1.00 21.82           C  
ATOM   4065  N   THR C  79      22.738   9.568 167.266  1.00 22.03           N  
ATOM   4066  CA  THR C  79      23.103   8.428 166.419  1.00 21.73           C  
ATOM   4067  C   THR C  79      22.777   7.142 167.178  1.00 21.45           C  
ATOM   4068  O   THR C  79      22.174   6.211 166.627  1.00 20.60           O
[truncated: 551,935 more chars]
