# Supplementary material for: A new benchmark illustrates that integration of geometric constraints inferred from enzyme reaction chemistry can increase enzyme active site modeling accuracy
Source: PLoS One. 2019 Apr 4;14(4):e0214126. doi: 10.1371/journal.pone.0214126 (PMC6448891; doi:10.1371/journal.pone.0214126)
Supplement: S1 Files — (GZ) [file pone.0214126.s008.gz › benchmark-lite/templates/4fua/1jdi.pdb.clean2]

HEADER    ISOMERASE                               13-JUN-01   1JDI              
TITLE     CRYSTAL STRUCTURE OF L-RIBULOSE-5-PHOSPHATE 4-EPIMERASE               
COMPND    MOL_ID: 1;                                                            
COMPND   2 MOLECULE: L-RIBULOSE 5 PHOSPHATE 4-EPIMERASE;                        
COMPND   3 CHAIN: A, B, C, D, E, F;                                             
COMPND   4 EC: 5.1.3.4;                                                         
COMPND   5 ENGINEERED: YES                                                      
SOURCE    MOL_ID: 1;                                                            
SOURCE   2 ORGANISM_SCIENTIFIC: ESCHERICHIA COLI;                               
SOURCE   3 ORGANISM_TAXID: 83333;                                               
SOURCE   4 STRAIN: K12;                                                         
SOURCE   5 GENE: ARAD;                                                          
SOURCE   6 EXPRESSION_SYSTEM: ESCHERICHIA COLI;                                 
SOURCE   7 EXPRESSION_SYSTEM_TAXID: 562;                                        
SOURCE   8 EXPRESSION_SYSTEM_STRAIN: Y1090;                                     
SOURCE   9 EXPRESSION_SYSTEM_VECTOR_TYPE: PLASMID;                              
SOURCE  10 EXPRESSION_SYSTEM_PLASMID: PRE1                                      
KEYWDS    EPIMERASE, RIBULOSE, ALDOLASE, ISOMERASE                              
EXPDTA    X-RAY DIFFRACTION                                                     
AUTHOR    Y.LUO,J.SAMUEL,S.C.MOSIMANN,J.E.LEE,M.E.TANNER,N.C.J.STRYNADKA        
REVDAT   4   13-JUL-11 1JDI    1       VERSN                                    
REVDAT   3   24-FEB-09 1JDI    1       VERSN                                    
REVDAT   2   01-APR-03 1JDI    1       JRNL                                     
REVDAT   1   23-JAN-02 1JDI    0                                                
JRNL        AUTH   Y.LUO,J.SAMUEL,S.C.MOSIMANN,J.E.LEE,M.E.TANNER,N.C.STRYNADKA 
JRNL        TITL   THE STRUCTURE OF L-RIBULOSE-5-PHOSPHATE 4-EPIMERASE: AN      
JRNL        TITL 2 ALDOLASE-LIKE PLATFORM FOR EPIMERIZATION.                    
JRNL        REF    BIOCHEMISTRY                  V.  40 14763 2001              
JRNL        REFN                   ISSN 0006-2960                               
JRNL        PMID   11732895                                                     
JRNL        DOI    10.1021/BI0112513                                            
REMARK   2                                                                      
REMARK   2 RESOLUTION.    2.40 ANGSTROMS.                                       
REMARK   3                                                                      
REMARK   3 REFINEMENT.                                                          
REMARK   3   PROGRAM     : CNS 0.9                                              
REMARK   3   AUTHORS     : BRUNGER,ADAMS,CLORE,DELANO,GROS,GROSSE-              
REMARK   3               : KUNSTLEVE,JIANG,KUSZEWSKI,NILGES,PANNU,              
REMARK   3               : READ,RICE,SIMONSON,WARREN                            
REMARK   3                                                                      
REMARK   3  REFINEMENT TARGET : ENGH & HUBER                                    
REMARK   3                                                                      
REMARK   3  DATA USED IN REFINEMENT.                                            
REMARK   3   RESOLUTION RANGE HIGH (ANGSTROMS) : 2.40                           
REMARK   3   RESOLUTION RANGE LOW  (ANGSTROMS) : 15.00                          
REMARK   3   DATA CUTOFF            (SIGMA(F)) : 0.000                          
REMARK   3   DATA CUTOFF HIGH         (ABS(F)) : NULL                           
REMARK   3   DATA CUTOFF LOW          (ABS(F)) : NULL                           
REMARK   3   COMPLETENESS (WORKING+TEST)   (%) : 93.8                           
REMARK   3   NUMBER OF REFLECTIONS             : 58263                          
REMARK   3                                                                      
REMARK   3  FIT TO DATA USED IN REFINEMENT.                                     
REMARK   3   CROSS-VALIDATION METHOD          : THROUGHOUT                      
REMARK   3   FREE R VALUE TEST SET SELECTION  : RANDOM                          
REMARK   3   R VALUE            (WORKING SET) : 0.208                           
REMARK   3   FREE R VALUE                     : 0.241                           
REMARK   3   FREE R VALUE TEST SET SIZE   (%) : 6.000                           
REMARK   3   FREE R VALUE TEST SET COUNT      : 3283                            
REMARK   3   ESTIMATED ERROR OF FREE R VALUE  : NULL                            
REMARK   3                                                                      
REMARK   3  FIT IN THE HIGHEST RESOLUTION BIN.                                  
REMARK   3   TOTAL NUMBER OF BINS USED           : NULL                         
REMARK   3   BIN RESOLUTION RANGE HIGH       (A) : NULL                         
REMARK   3   BIN RESOLUTION RANGE LOW        (A) : NULL                         
REMARK   3   BIN COMPLETENESS (WORKING+TEST) (%) : NULL                         
REMARK   3   REFLECTIONS IN BIN    (WORKING SET) : NULL                         
REMARK   3   BIN R VALUE           (WORKING SET) : NULL                         
REMARK   3   BIN FREE R VALUE                    : NULL                         
REMARK   3   BIN FREE R VALUE TEST SET SIZE  (%) : NULL                         
REMARK   3   BIN FREE R VALUE TEST SET COUNT     : NULL                         
REMARK   3   ESTIMATED ERROR OF BIN FREE R VALUE : NULL                         
REMARK   3                                                                      
REMARK   3  NUMBER OF NON-HYDROGEN ATOMS USED IN REFINEMENT.                    
REMARK   3   PROTEIN ATOMS            : 10410                                   
REMARK   3   NUCLEIC ACID ATOMS       : 0                                       
REMARK   3   HETEROGEN ATOMS          : 6                                       
REMARK   3   SOLVENT ATOMS            : 433                                     
REMARK   3                                                                      
REMARK   3  B VALUES.                                                           
REMARK   3   FROM WILSON PLOT           (A**2) : 37.80                          
REMARK   3   MEAN B VALUE      (OVERALL, A**2) : 37.70                          
REMARK   3   OVERALL ANISOTROPIC B VALUE.                                       
REMARK   3    B11 (A**2) : NULL                                                 
REMARK   3    B22 (A**2) : NULL                                                 
REMARK   3    B33 (A**2) : NULL                                                 
REMARK   3    B12 (A**2) : NULL                                                 
REMARK   3    B13 (A**2) : NULL                                                 
REMARK   3    B23 (A**2) : NULL                                                 
REMARK   3                                                                      
REMARK   3  ESTIMATED COORDINATE ERROR.                                         
REMARK   3   ESD FROM LUZZATI PLOT        (A) : NULL                            
REMARK   3   ESD FROM SIGMAA              (A) : NULL                            
REMARK   3   LOW RESOLUTION CUTOFF        (A) : NULL                            
REMARK   3                                                                      
REMARK   3  CROSS-VALIDATED ESTIMATED COORDINATE ERROR.                         
REMARK   3   ESD FROM C-V LUZZATI PLOT    (A) : NULL                            
REMARK   3   ESD FROM C-V SIGMAA          (A) : NULL                            
REMARK   3                                                                      
REMARK   3  RMS DEVIATIONS FROM IDEAL VALUES.                                   
REMARK   3   BOND LENGTHS                 (A) : 0.007                           
REMARK   3   BOND ANGLES            (DEGREES) : 1.26                            
REMARK   3   DIHEDRAL ANGLES        (DEGREES) : NULL                            
REMARK   3   IMPROPER ANGLES        (DEGREES) : NULL                            
REMARK   3                                                                      
REMARK   3  ISOTROPIC THERMAL MODEL : NULL                                      
REMARK   3                                                                      
REMARK   3  ISOTROPIC THERMAL FACTOR RESTRAINTS.    RMS    SIGMA                
REMARK   3   MAIN-CHAIN BOND              (A**2) : NULL  ; NULL                 
REMARK   3   MAIN-CHAIN ANGLE             (A**2) : NULL  ; NULL                 
REMARK   3   SIDE-CHAIN BOND              (A**2) : NULL  ; NULL                 
REMARK   3   SIDE-CHAIN ANGLE             (A**2) : NULL  ; NULL                 
REMARK   3                                                                      
REMARK   3  BULK SOLVENT MODELING.                                              
REMARK   3   METHOD USED : CNS                                                  
REMARK   3   KSOL        : 0.40                                                 
REMARK   3   BSOL        : 37.10                                                
REMARK   3                                                                      
REMARK   3  NCS MODEL : NULL                                                    
REMARK   3                                                                      
REMARK   3  NCS RESTRAINTS.                         RMS   SIGMA/WEIGHT          
REMARK   3   GROUP  1  POSITIONAL            (A) : NULL  ; NULL                 
REMARK   3   GROUP  1  B-FACTOR           (A**2) : NULL  ; NULL                 
REMARK   3                                                                      
REMARK   3  PARAMETER FILE  1  : NULL                                           
REMARK   3  TOPOLOGY FILE  1   : NULL                                           
REMARK   3                                                                      
REMARK   3  OTHER REFINEMENT REMARKS: NULL                                      
REMARK   4                                                                      
REMARK   4 1JDI COMPLIES WITH FORMAT V. 3.30, 13-JUL-11                         
REMARK 100                                                                      
REMARK 100 THIS ENTRY HAS BEEN PROCESSED BY RCSB ON 26-JUN-01.                  
REMARK 100 THE RCSB ID CODE IS RCSB013652.                                      
REMARK 200                                                                      
REMARK 200 EXPERIMENTAL DETAILS                                                 
REMARK 200  EXPERIMENT TYPE                : X-RAY DIFFRACTION                  
REMARK 200  DATE OF DATA COLLECTION        : 25-JUL-99                          
REMARK 200  TEMPERATURE           (KELVIN) : 100.0                              
REMARK 200  PH                             : 7.0                                
REMARK 200  NUMBER OF CRYSTALS USED        : 1                                  
REMARK 200                                                                      
REMARK 200  SYNCHROTRON              (Y/N) : Y                                  
REMARK 200  RADIATION SOURCE               : NSLS                               
REMARK 200  BEAMLINE                       : X12C                               
REMARK 200  X-RAY GENERATOR MODEL          : NULL                               
REMARK 200  MONOCHROMATIC OR LAUE    (M/L) : M                                  
REMARK 200  WAVELENGTH OR RANGE        (A) : 0.97                               
REMARK 200  MONOCHROMATOR                  : NULL                               
REMARK 200  OPTICS                         : NULL                               
REMARK 200                                                                      
REMARK 200  DETECTOR TYPE                  : CCD                                
REMARK 200  DETECTOR MANUFACTURER          : BRANDEIS - B4                      
REMARK 200  INTENSITY-INTEGRATION SOFTWARE : DENZO                              
REMARK 200  DATA SCALING SOFTWARE          : SCALEPACK                          
REMARK 200                                                                      
REMARK 200  NUMBER OF UNIQUE REFLECTIONS   : 58293                              
REMARK 200  RESOLUTION RANGE HIGH      (A) : 2.400                              
REMARK 200  RESOLUTION RANGE LOW       (A) : 30.000                             
REMARK 200  REJECTION CRITERIA  (SIGMA(I)) : 0.000                              
REMARK 200                                                                      
REMARK 200 OVERALL.                                                             
REMARK 200  COMPLETENESS FOR RANGE     (%) : 93.8                               
REMARK 200  DATA REDUNDANCY                : 3.600                              
REMARK 200  R MERGE                    (I) : 0.05600                            
REMARK 200  R SYM                      (I) : 0.05600                            
REMARK 200  <I/SIGMA(I)> FOR THE DATA SET  : 19.4000                            
REMARK 200                                                                      
REMARK 200 IN THE HIGHEST RESOLUTION SHELL.                                     
REMARK 200  HIGHEST RESOLUTION SHELL, RANGE HIGH (A) : 2.40                     
REMARK 200  HIGHEST RESOLUTION SHELL, RANGE LOW  (A) : 2.49                     
REMARK 200  COMPLETENESS FOR SHELL     (%) : 68.8                               
REMARK 200  DATA REDUNDANCY IN SHELL       : 3.10                               
REMARK 200  R MERGE FOR SHELL          (I) : 0.20100                            
REMARK 200  R SYM FOR SHELL            (I) : 0.20100                            
REMARK 200  <I/SIGMA(I)> FOR SHELL         : 4.100                              
REMARK 200                                                                      
REMARK 200 DIFFRACTION PROTOCOL: SINGLE WAVELENGTH                              
REMARK 200 METHOD USED TO DETERMINE THE STRUCTURE: MOLECULAR REPLACEMENT        
REMARK 200 SOFTWARE USED: AMORE                                                 
REMARK 200 STARTING MODEL: PDB ENTRY 1FUA                                       
REMARK 200                                                                      
REMARK 200 REMARK: NULL                                                         
REMARK 280                                                                      
REMARK 280 CRYSTAL                                                              
REMARK 280 SOLVENT CONTENT, VS   (%): 51.70                                     
REMARK 280 MATTHEWS COEFFICIENT, VM (ANGSTROMS**3/DA): 2.57                     
REMARK 280                                                                      
REMARK 280 CRYSTALLIZATION CONDITIONS: 4.0 M SODIUM FORMATE, PH 7.0, VAPOR      
REMARK 280  DIFFUSION, HANGING DROP, TEMPERATURE 295.0K                         
REMARK 290                                                                      
REMARK 290 CRYSTALLOGRAPHIC SYMMETRY                                            
REMARK 290 SYMMETRY OPERATORS FOR SPACE GROUP: P 4 21 2                         
REMARK 290                                                                      
REMARK 290      SYMOP   SYMMETRY                                                
REMARK 290     NNNMMM   OPERATOR                                                
REMARK 290       1555   X,Y,Z                                                   
REMARK 290       2555   -X,-Y,Z                                                 
REMARK 290       3555   -Y+1/2,X+1/2,Z                                          
REMARK 290       4555   Y+1/2,-X+1/2,Z                                          
REMARK 290       5555   -X+1/2,Y+1/2,-Z                                         
REMARK 290       6555   X+1/2,-Y+1/2,-Z                                         
REMARK 290       7555   Y,X,-Z                                                  
REMARK 290       8555   -Y,-X,-Z                                                
REMARK 290                                                                      
REMARK 290     WHERE NNN -> OPERATOR NUMBER                                     
REMARK 290           MMM -> TRANSLATION VECTOR                                  
REMARK 290                                                                      
REMARK 290 CRYSTALLOGRAPHIC SYMMETRY TRANSFORMATIONS                            
REMARK 290 THE FOLLOWING TRANSFORMATIONS OPERATE ON THE ATOM/HETATM             
REMARK 290 RECORDS IN THIS ENTRY TO PRODUCE CRYSTALLOGRAPHICALLY                
REMARK 290 RELATED MOLECULES.                                                   
REMARK 290   SMTRY1   1  1.000000  0.000000  0.000000        0.00000            
REMARK 290   SMTRY2   1  0.000000  1.000000  0.000000        0.00000            
REMARK 290   SMTRY3   1  0.000000  0.000000  1.000000        0.00000            
REMARK 290   SMTRY1   2 -1.000000  0.000000  0.000000        0.00000            
REMARK 290   SMTRY2   2  0.000000 -1.000000  0.000000        0.00000            
REMARK 290   SMTRY3   2  0.000000  0.000000  1.000000        0.00000            
REMARK 290   SMTRY1   3  0.000000 -1.000000  0.000000       52.95000            
REMARK 290   SMTRY2   3  1.000000  0.000000  0.000000       52.95000            
REMARK 290   SMTRY3   3  0.000000  0.000000  1.000000        0.00000            
REMARK 290   SMTRY1   4  0.000000  1.000000  0.000000       52.95000            
REMARK 290   SMTRY2   4 -1.000000  0.000000  0.000000       52.95000            
REMARK 290   SMTRY3   4  0.000000  0.000000  1.000000        0.00000            
REMARK 290   SMTRY1   5 -1.000000  0.000000  0.000000       52.95000            
REMARK 290   SMTRY2   5  0.000000  1.000000  0.000000       52.95000            
REMARK 290   SMTRY3   5  0.000000  0.000000 -1.000000        0.00000            
REMARK 290   SMTRY1   6  1.000000  0.000000  0.000000       52.95000            
REMARK 290   SMTRY2   6  0.000000 -1.000000  0.000000       52.95000            
REMARK 290   SMTRY3   6  0.000000  0.000000 -1.000000        0.00000            
REMARK 290   SMTRY1   7  0.000000  1.000000  0.000000        0.00000            
REMARK 290   SMTRY2   7  1.000000  0.000000  0.000000        0.00000            
REMARK 290   SMTRY3   7  0.000000  0.000000 -1.000000        0.00000            
REMARK 290   SMTRY1   8  0.000000 -1.000000  0.000000        0.00000            
REMARK 290   SMTRY2   8 -1.000000  0.000000  0.000000        0.00000            
REMARK 290   SMTRY3   8  0.000000  0.000000 -1.000000        0.00000            
REMARK 290                                                                      
REMARK 290 REMARK: NULL                                                         
REMARK 300                                                                      
REMARK 300 BIOMOLECULE: 1, 2, 3, 4, 5, 6, 7                                     
REMARK 300 SEE REMARK 350 FOR THE AUTHOR PROVIDED AND/OR PROGRAM                
REMARK 300 GENERATED ASSEMBLY INFORMATION FOR THE STRUCTURE IN                  
REMARK 300 THIS ENTRY. THE REMARK MAY ALSO PROVIDE INFORMATION ON               
REMARK 300 BURIED SURFACE AREA.                                                 
REMARK 300 REMARK: TETRAMER GENERATED BY CRYSTALLOGRAPHIC 4-FOLD SYMMETRY       
REMARK 350                                                                      
REMARK 350 COORDINATES FOR A COMPLETE MULTIMER REPRESENTING THE KNOWN           
REMARK 350 BIOLOGICALLY SIGNIFICANT OLIGOMERIZATION STATE OF THE                
REMARK 350 MOLECULE CAN BE GENERATED BY APPLYING BIOMT TRANSFORMATIONS          
REMARK 350 GIVEN BELOW.  BOTH NON-CRYSTALLOGRAPHIC AND                          
REMARK 350 CRYSTALLOGRAPHIC OPERATIONS ARE GIVEN.                               
REMARK 350                                                                      
REMARK 350 BIOMOLECULE: 1                                                       
REMARK 350 AUTHOR DETERMINED BIOLOGICAL UNIT: TETRAMERIC                        
REMARK 350 SOFTWARE DETERMINED QUATERNARY STRUCTURE: TETRAMERIC                 
REMARK 350 SOFTWARE USED: PISA,PQS                                              
REMARK 350 TOTAL BURIED SURFACE AREA: 10670 ANGSTROM**2                         
REMARK 350 SURFACE AREA OF THE COMPLEX: 32940 ANGSTROM**2                       
REMARK 350 CHANGE IN SOLVENT FREE ENERGY: -206.0 KCAL/MOL                       
REMARK 350 APPLY THE FOLLOWING TO CHAINS: A                                     
REMARK 350   BIOMT1   1  1.000000  0.000000  0.000000        0.00000            
REMARK 350   BIOMT2   1  0.000000  1.000000  0.000000        0.00000            
REMARK 350   BIOMT3   1  0.000000  0.000000  1.000000        0.00000            
REMARK 350   BIOMT1   2 -1.000000  0.000000  0.000000      105.90000            
REMARK 350   BIOMT2   2  0.000000 -1.000000  0.000000        0.00000            
REMARK 350   BIOMT3   2  0.000000  0.000000  1.000000        0.00000            
REMARK 350   BIOMT1   3  0.000000 -1.000000  0.000000       52.95000            
REMARK 350   BIOMT2   3  1.000000  0.000000  0.000000      -52.95000            
REMARK 350   BIOMT3   3  0.000000  0.000000  1.000000        0.00000            
REMARK 350   BIOMT1   4  0.000000  1.000000  0.000000       52.95000            
REMARK 350   BIOMT2   4 -1.000000  0.000000  0.000000       52.95000            
REMARK 350   BIOMT3   4  0.000000  0.000000  1.000000        0.00000            
REMARK 350                                                                      
REMARK 350 BIOMOLECULE: 2                                                       
REMARK 350 AUTHOR DETERMINED BIOLOGICAL UNIT: TETRAMERIC                        
REMARK 350 SOFTWARE DETERMINED QUATERNARY STRUCTURE: TETRAMERIC                 
REMARK 350 SOFTWARE USED: PISA,PQS                                              
REMARK 350 TOTAL BURIED SURFACE AREA: 10480 ANGSTROM**2                         
REMARK 350 SURFACE AREA OF THE COMPLEX: 33060 ANGSTROM**2                       
REMARK 350 CHANGE IN SOLVENT FREE ENERGY: -212.0 KCAL/MOL                       
REMARK 350 APPLY THE FOLLOWING TO CHAINS: B                                     
REMARK 350   BIOMT1   1  1.000000  0.000000  0.000000        0.00000            
REMARK 350   BIOMT2   1  0.000000  1.000000  0.000000        0.00000            
REMARK 350   BIOMT3   1  0.000000  0.000000  1.000000        0.00000            
REMARK 350   BIOMT1   2 -1.000000  0.000000  0.000000      105.90000            
REMARK 350   BIOMT2   2  0.000000 -1.000000  0.000000        0.00000            
REMARK 350   BIOMT3   2  0.000000  0.000000  1.000000        0.00000            
REMARK 350   BIOMT1   3  0.000000 -1.000000  0.000000       52.95000            
REMARK 350   BIOMT2   3  1.000000  0.000000  0.000000      -52.95000            
REMARK 350   BIOMT3   3  0.000000  0.000000  1.000000        0.00000            
REMARK 350   BIOMT1   4  0.000000  1.000000  0.000000       52.95000            
REMARK 350   BIOMT2   4 -1.000000  0.000000  0.000000       52.95000            
REMARK 350   BIOMT3   4  0.000000  0.000000  1.000000        0.00000            
REMARK 350                                                                      
REMARK 350 BIOMOLECULE: 3                                                       
REMARK 350 AUTHOR DETERMINED BIOLOGICAL UNIT: TETRAMERIC                        
REMARK 350 SOFTWARE DETERMINED QUATERNARY STRUCTURE: TETRAMERIC                 
REMARK 350 SOFTWARE USED: PISA,PQS                                              
REMARK 350 TOTAL BURIED SURFACE AREA: 10470 ANGSTROM**2                         
REMARK 350 SURFACE AREA OF THE COMPLEX: 32980 ANGSTROM**2                       
REMARK 350 CHANGE IN SOLVENT FREE ENERGY: -207.0 KCAL/MOL                       
REMARK 350 APPLY THE FOLLOWING TO CHAINS: C                                     
REMARK 350   BIOMT1   1  1.000000  0.000000  0.000000        0.00000            
REMARK 350   BIOMT2   1  0.000000  1.000000  0.000000        0.00000            
REMARK 350   BIOMT3   1  0.000000  0.000000  1.000000        0.00000            
REMARK 350   BIOMT1   2 -1.000000  0.000000  0.000000      105.90000            
REMARK 350   BIOMT2   2  0.000000 -1.000000  0.000000        0.00000            
REMARK 350   BIOMT3   2  0.000000  0.000000  1.000000        0.00000            
REMARK 350   BIOMT1   3  0.000000 -1.000000  0.000000       52.95000            
REMARK 350   BIOMT2   3  1.000000  0.000000  0.000000      -52.95000            
REMARK 350   BIOMT3   3  0.000000  0.000000  1.000000        0.00000            
REMARK 350   BIOMT1   4  0.000000  1.000000  0.000000       52.95000            
REMARK 350   BIOMT2   4 -1.000000  0.000000  0.000000       52.95000            
REMARK 350   BIOMT3   4  0.000000  0.000000  1.000000        0.00000            
REMARK 350                                                                      
REMARK 350 BIOMOLECULE: 4                                                       
REMARK 350 AUTHOR DETERMINED BIOLOGICAL UNIT: TETRAMERIC                        
REMARK 350 SOFTWARE DETERMINED QUATERNARY STRUCTURE: TETRAMERIC                 
REMARK 350 SOFTWARE USED: PISA                                                  
REMARK 350 TOTAL BURIED SURFACE AREA: 10580 ANGSTROM**2                         
REMARK 350 SURFACE AREA OF THE COMPLEX: 32880 ANGSTROM**2                       
REMARK 350 CHANGE IN SOLVENT FREE ENERGY: -203.0 KCAL/MOL                       
REMARK 350 APPLY THE FOLLOWING TO CHAINS: D                                     
REMARK 350   BIOMT1   1  1.000000  0.000000  0.000000        0.00000            
REMARK 350   BIOMT2   1  0.000000  1.000000  0.000000        0.00000            
REMARK 350   BIOMT3   1  0.000000  0.000000  1.000000        0.00000            
REMARK 350   BIOMT1   2 -1.000000  0.000000  0.000000      105.90000            
REMARK 350   BIOMT2   2  0.000000 -1.000000  0.000000        0.00000            
REMARK 350   BIOMT3   2  0.000000  0.000000  1.000000        0.00000            
REMARK 350   BIOMT1   3  0.000000 -1.000000  0.000000       52.95000            
REMARK 350   BIOMT2   3  1.000000  0.000000  0.000000      -52.95000            
REMARK 350   BIOMT3   3  0.000000  0.000000  1.000000        0.00000            
REMARK 350   BIOMT1   4  0.000000  1.000000  0.000000       52.95000            
REMARK 350   BIOMT2   4 -1.000000  0.000000  0.000000       52.95000            
REMARK 350   BIOMT3   4  0.000000  0.000000  1.000000        0.00000            
REMARK 350                                                                      
REMARK 350 BIOMOLECULE: 5                                                       
REMARK 350 AUTHOR DETERMINED BIOLOGICAL UNIT: TETRAMERIC                        
REMARK 350 SOFTWARE DETERMINED QUATERNARY STRUCTURE: TETRAMERIC                 
REMARK 350 SOFTWARE USED: PISA,PQS                                              
REMARK 350 TOTAL BURIED SURFACE AREA: 10580 ANGSTROM**2                         
REMARK 350 SURFACE AREA OF THE COMPLEX: 33030 ANGSTROM**2                       
REMARK 350 CHANGE IN SOLVENT FREE ENERGY: -203.0 KCAL/MOL                       
REMARK 350 APPLY THE FOLLOWING TO CHAINS: E                                     
REMARK 350   BIOMT1   1  1.000000  0.000000  0.000000        0.00000            
REMARK 350   BIOMT2   1  0.000000  1.000000  0.000000        0.00000            
REMARK 350   BIOMT3   1  0.000000  0.000000  1.000000        0.00000            
REMARK 350   BIOMT1   2 -1.000000  0.000000  0.000000      105.90000            
REMARK 350   BIOMT2   2  0.000000 -1.000000  0.000000        0.00000            
REMARK 350   BIOMT3   2  0.000000  0.000000  1.000000        0.00000            
REMARK 350   BIOMT1   3  0.000000 -1.000000  0.000000       52.95000            
REMARK 350   BIOMT2   3  1.000000  0.000000  0.000000      -52.95000            
REMARK 350   BIOMT3   3  0.000000  0.000000  1.000000        0.00000            
REMARK 350   BIOMT1   4  0.000000  1.000000  0.000000       52.95000            
REMARK 350   BIOMT2   4 -1.000000  0.000000  0.000000       52.95000            
REMARK 350   BIOMT3   4  0.000000  0.000000  1.000000        0.00000            
REMARK 350                                                                      
REMARK 350 BIOMOLECULE: 6                                                       
REMARK 350 AUTHOR DETERMINED BIOLOGICAL UNIT: TETRAMERIC                        
REMARK 350 SOFTWARE DETERMINED QUATERNARY STRUCTURE: TETRAMERIC                 
REMARK 350 SOFTWARE USED: PISA,PQS                                              
REMARK 350 TOTAL BURIED SURFACE AREA: 10560 ANGSTROM**2                         
REMARK 350 SURFACE AREA OF THE COMPLEX: 33160 ANGSTROM**2                       
REMARK 350 CHANGE IN SOLVENT FREE ENERGY: -202.0 KCAL/MOL                       
REMARK 350 APPLY THE FOLLOWING TO CHAINS: F                                     
REMARK 350   BIOMT1   1  1.000000  0.000000  0.000000        0.00000            
REMARK 350   BIOMT2   1  0.000000  1.000000  0.000000        0.00000            
REMARK 350   BIOMT3   1  0.000000  0.000000  1.000000        0.00000            
REMARK 350   BIOMT1   2 -1.000000  0.000000  0.000000      105.90000            
REMARK 350   BIOMT2   2  0.000000 -1.000000  0.000000        0.00000            
REMARK 350   BIOMT3   2  0.000000  0.000000  1.000000        0.00000            
REMARK 350   BIOMT1   3  0.000000 -1.000000  0.000000       52.95000            
REMARK 350   BIOMT2   3  1.000000  0.000000  0.000000      -52.95000            
REMARK 350   BIOMT3   3  0.000000  0.000000  1.000000        0.00000            
REMARK 350   BIOMT1   4  0.000000  1.000000  0.000000       52.95000            
REMARK 350   BIOMT2   4 -1.000000  0.000000  0.000000       52.95000            
REMARK 350   BIOMT3   4  0.000000  0.000000  1.000000        0.00000            
REMARK 350                                                                      
REMARK 350 BIOMOLECULE: 7                                                       
REMARK 350 SOFTWARE DETERMINED QUATERNARY STRUCTURE: TETRAMERIC                 
REMARK 350 SOFTWARE USED: PQS                                                   
REMARK 350 APPLY THE FOLLOWING TO CHAINS: D                                     
REMARK 350   BIOMT1   1  1.000000  0.000000  0.000000        0.00000            
REMARK 350   BIOMT2   1  0.000000  1.000000  0.000000        0.00000            
REMARK 350   BIOMT3   1  0.000000  0.000000  1.000000        0.00000            
REMARK 350   BIOMT1   2 -1.000000  0.000000  0.000000        0.00000            
REMARK 350   BIOMT2   2  0.000000 -1.000000  0.000000      105.90000            
REMARK 350   BIOMT3   2  0.000000  0.000000  1.000000        0.00000            
REMARK 350   BIOMT1   3  0.000000 -1.000000  0.000000       52.95000            
REMARK 350   BIOMT2   3  1.000000  0.000000  0.000000       52.95000            
REMARK 350   BIOMT3   3  0.000000  0.000000  1.000000        0.00000            
REMARK 350   BIOMT1   4  0.000000  1.000000  0.000000      -52.95000            
REMARK 350   BIOMT2   4 -1.000000  0.000000  0.000000       52.95000            
REMARK 350   BIOMT3   4  0.000000  0.000000  1.000000        0.00000            
REMARK 465                                                                      
REMARK 465 MISSING RESIDUES                                                     
REMARK 465 THE FOLLOWING RESIDUES WERE NOT LOCATED IN THE                       
REMARK 465 EXPERIMENT. (M=MODEL NUMBER; RES=RESIDUE NAME; C=CHAIN               
REMARK 465 IDENTIFIER; SSSEQ=SEQUENCE NUMBER; I=INSERTION CODE.)                
REMARK 465                                                                      
REMARK 465   M RES C SSSEQI                                                     
REMARK 465     GLY A   224                                                      
REMARK 465     ALA A   225                                                      
REMARK 465     LYS A   226                                                      
REMARK 465     ALA A   227                                                      
REMARK 465     TYR A   228                                                      
REMARK 465     TYR A   229                                                      
REMARK 465     GLY A   230                                                      
REMARK 465     GLN A   231                                                      
REMARK 465     GLY B   224                                                      
REMARK 465     ALA B   225                                                      
REMARK 465     LYS B   226                                                      
REMARK 465     ALA B   227                                                      
REMARK 465     TYR B   228                                                      
REMARK 465     TYR B   229                                                      
REMARK 465     GLY B   230                                                      
REMARK 465     GLN B   231                                                      
REMARK 465     GLY C   224                                                      
REMARK 465     ALA C   225                                                      
REMARK 465     LYS C   226                                                      
REMARK 465     ALA C   227                                                      
REMARK 465     TYR C   228                                                      
REMARK 465     TYR C   229                                                      
REMARK 465     GLY C   230                                                      
REMARK 465     GLN C   231                                                      
REMARK 465     GLY D   224                                                      
REMARK 465     ALA D   225                                                      
REMARK 465     LYS D   226                                                      
REMARK 465     ALA D   227                                                      
REMARK 465     TYR D   228                                                      
REMARK 465     TYR D   229                                                      
REMARK 465     GLY D   230                                                      
REMARK 465     GLN D   231                                                      
REMARK 465     GLY E   224                                                      
REMARK 465     ALA E   225                                                      
REMARK 465     LYS E   226                                                      
REMARK 465     ALA E   227                                                      
REMARK 465     TYR E   228                                                      
REMARK 465     TYR E   229                                                      
REMARK 465     GLY E   230                                                      
REMARK 465     GLN E   231                                                      
REMARK 465     GLY F   224                                                      
REMARK 465     ALA F   225                                                      
REMARK 465     LYS F   226                                                      
REMARK 465     ALA F   227                                                      
REMARK 465     TYR F   228                                                      
REMARK 465     TYR F   229                                                      
REMARK 465     GLY F   230                                                      
REMARK 465     GLN F   231                                                      
REMARK 500                                                                      
REMARK 500 GEOMETRY AND STEREOCHEMISTRY                                         
REMARK 500 SUBTOPIC: CLOSE CONTACTS                                             
REMARK 500                                                                      
REMARK 500 THE FOLLOWING ATOMS THAT ARE RELATED BY CRYSTALLOGRAPHIC             
REMARK 500 SYMMETRY ARE IN CLOSE CONTACT.  AN ATOM LOCATED WITHIN 0.15          
REMARK 500 ANGSTROMS OF A SYMMETRY RELATED ATOM IS ASSUMED TO BE ON A           
REMARK 500 SPECIAL POSITION AND IS, THEREFORE, LISTED IN REMARK 375             
REMARK 500 INSTEAD OF REMARK 500.  ATOMS WITH NON-BLANK ALTERNATE               
REMARK 500 LOCATION INDICATORS ARE NOT INCLUDED IN THE CALCULATIONS.            
REMARK 500                                                                      
REMARK 500 DISTANCE CUTOFF:                                                     
REMARK 500 2.2 ANGSTROMS FOR CONTACTS NOT INVOLVING HYDROGEN ATOMS              
REMARK 500 1.6 ANGSTROMS FOR CONTACTS INVOLVING HYDROGEN ATOMS                  
REMARK 500                                                                      
REMARK 500  ATM1  RES C  SSEQI   ATM2  RES C  SSEQI  SSYMOP   DISTANCE          
REMARK 500   O    MET E     1     O    GLU E    35     8557     1.96            
REMARK 500                                                                      
REMARK 500 REMARK: NULL                                                         
REMARK 500                                                                      
REMARK 500 GEOMETRY AND STEREOCHEMISTRY                                         
REMARK 500 SUBTOPIC: TORSION ANGLES                                             
REMARK 500                                                                      
REMARK 500 TORSION ANGLES OUTSIDE THE EXPECTED RAMACHANDRAN REGIONS:            
REMARK 500 (M=MODEL NUMBER; RES=RESIDUE NAME; C=CHAIN IDENTIFIER;               
REMARK 500 SSEQ=SEQUENCE NUMBER; I=INSERTION CODE).                             
REMARK 500                                                                      
REMARK 500 STANDARD TABLE:                                                      
REMARK 500 FORMAT:(10X,I3,1X,A3,1X,A1,I4,A1,4X,F7.2,3X,F7.2)                    
REMARK 500                                                                      
REMARK 500 EXPECTED VALUES: GJ KLEYWEGT AND TA JONES (1996). PHI/PSI-           
REMARK 500 CHOLOGY: RAMACHANDRAN REVISITED. STRUCTURE 4, 1395 - 1400            
REMARK 500                                                                      
REMARK 500  M RES CSSEQI        PSI       PHI                                   
REMARK 500    LEU A   2       47.92   -148.19                                   
REMARK 500    LEU A  24     -127.03     47.76                                   
REMARK 500    ASN A  28      141.19   -172.71                                   
REMARK 500    ARG A  99      -62.62    -27.80                                   
REMARK 500    PRO A 164       34.64    -69.92                                   
REMARK 500    HIS A 169      128.27    -37.28                                   
REMARK 500    HIS A 171      -82.84   -118.32                                   
REMARK 500    LEU B   2       49.63   -148.95                                   
REMARK 500    LEU B  24     -128.75     47.60                                   
REMARK 500    ASN B  28      142.87   -172.65                                   
REMARK 500    ARG B  99      -65.60    -24.91                                   
REMARK 500    PRO B 164       36.04    -72.28                                   
REMARK 500    HIS B 169      128.19    -34.63                                   
REMARK 500    HIS B 171      -83.66   -118.56                                   
REMARK 500    LEU C   2       51.48   -150.45                                   
REMARK 500    LEU C  24     -128.45     47.03                                   
REMARK 500    ASN C  28      142.11   -170.60                                   
REMARK 500    ARG C  99      -59.61    -29.60                                   
REMARK 500    PRO C 164       35.40    -72.63                                   
REMARK 500    HIS C 169      129.32    -38.14                                   
REMARK 500    HIS C 171      -81.11   -120.79                                   
REMARK 500    LEU D   2       52.57   -147.54                                   
REMARK 500    LEU D  24     -128.47     45.92                                   
REMARK 500    ASN D  28      140.81   -174.21                                   
REMARK 500    ARG D  99      -61.87    -26.69                                   
REMARK 500    PRO D 164       33.94    -69.01                                   
REMARK 500    HIS D 169      129.07    -37.05                                   
REMARK 500    HIS D 171      -83.23   -120.69                                   
REMARK 500    LEU E   2       49.61   -153.20                                   
REMARK 500    LEU E  24     -129.15     46.49                                   
REMARK 500    ASN E  28      140.78   -173.92                                   
REMARK 500    ARG E  99      -63.81    -26.55                                   
REMARK 500    PRO E 164       32.54    -70.87                                   
REMARK 500    HIS E 169      128.59    -34.42                                   
REMARK 500    HIS E 171      -82.30   -119.33                                   
REMARK 500    LEU F   2       48.52   -149.29                                   
REMARK 500    LEU F  24     -128.47     49.72                                   
REMARK 500    ASN F  28      141.49   -173.38                                   
REMARK 500    ARG F  99      -63.74    -24.80                                   
REMARK 500    PRO F 164       35.06    -70.01                                   
REMARK 500    HIS F 169      127.64    -35.80                                   
REMARK 500    HIS F 171      -84.95   -117.12                                   
REMARK 500                                                                      
REMARK 500 REMARK: NULL                                                         
REMARK 525                                                                      
REMARK 525 SOLVENT                                                              
REMARK 525                                                                      
REMARK 525 THE SOLVENT MOLECULES HAVE CHAIN IDENTIFIERS THAT                    
REMARK 525 INDICATE THE POLYMER CHAIN WITH WHICH THEY ARE MOST                  
REMARK 525 CLOSELY ASSOCIATED. THE REMARK LISTS ALL THE SOLVENT                 
REMARK 525 MOLECULES WHICH ARE MORE THAN 5A AWAY FROM THE                       
REMARK 525 NEAREST POLYMER CHAIN (M = MODEL NUMBER;                             
REMARK 525 RES=RESIDUE NAME; C=CHAIN IDENTIFIER; SSEQ=SEQUENCE                  
REMARK 525 NUMBER; I=INSERTION CODE):                                           
REMARK 525                                                                      
REMARK 525  M RES CSSEQI                                                        
REMARK 525    HOH D 374        DISTANCE =  5.24 ANGSTROMS                       
REMARK 525    HOH D 403        DISTANCE =  5.17 ANGSTROMS                       
REMARK 620                                                                      
REMARK 620 METAL COORDINATION                                                   
REMARK 620 (M=MODEL NUMBER; RES=RESIDUE NAME; C=CHAIN IDENTIFIER;               
REMARK 620 SSEQ=SEQUENCE NUMBER; I=INSERTION CODE):                             
REMARK 620                                                                      
REMARK 620 COORDINATION ANGLES FOR:  M RES CSSEQI METAL                         
REMARK 620                              ZN A 301  ZN                            
REMARK 620 N RES CSSEQI ATOM                                                    
REMARK 620 1 HIS A  95   NE2                                                    
REMARK 620 2 HIS A  97   NE2 100.7                                              
REMARK 620 3 HIS A 171   NE2  96.5  92.6                                        
REMARK 620 4 HOH A 308   O    91.2  78.2 169.0                                  
REMARK 620 N                    1     2     3                                   
REMARK 620                                                                      
REMARK 620 COORDINATION ANGLES FOR:  M RES CSSEQI METAL                         
REMARK 620                              ZN B 302  ZN                            
REMARK 620 N RES CSSEQI ATOM                                                    
REMARK 620 1 HIS B  95   NE2                                                    
REMARK 620 2 HIS B  97   NE2  97.4                                              
REMARK 620 3 HIS B 171   NE2 103.4 102.1                                        
REMARK 620 N                    1     2                                         
REMARK 620                                                                      
REMARK 620 COORDINATION ANGLES FOR:  M RES CSSEQI METAL                         
REMARK 620                              ZN C 303  ZN                            
REMARK 620 N RES CSSEQI ATOM                                                    
REMARK 620 1 HIS C 171   NE2                                                    
REMARK 620 2 HIS C  95   NE2  99.7                                              
REMARK 620 3 HIS C  97   NE2 102.5  96.4                                        
REMARK 620 N                    1     2                                         
REMARK 620                                                                      
REMARK 620 COORDINATION ANGLES FOR:  M RES CSSEQI METAL                         
REMARK 620                              ZN D 304  ZN                            
REMARK 620 N RES CSSEQI ATOM                                                    
REMARK 620 1 HIS D  97   NE2                                                    
REMARK 620 2 HIS D 171   NE2  98.2                                              
REMARK 620 3 HIS D  95   NE2  97.1  99.8                                        
REMARK 620 4 HOH D 402   O   130.2 106.1 119.9                                  
REMARK 620 N                    1     2     3                                   
REMARK 620                                                                      
REMARK 620 COORDINATION ANGLES FOR:  M RES CSSEQI METAL                         
REMARK 620                              ZN E 305  ZN                            
REMARK 620 N RES CSSEQI ATOM                                                    
REMARK 620 1 HIS E  95   NE2                                                    
REMARK 620 2 HIS E  97   NE2 100.4                                              
REMARK 620 3 HIS E 171   NE2 100.8  90.7                                        
REMARK 620 N                    1     2                                         
REMARK 620                                                                      
REMARK 620 COORDINATION ANGLES FOR:  M RES CSSEQI METAL                         
REMARK 620                              ZN F 306  ZN                            
REMARK 620 N RES CSSEQI ATOM                                                    
REMARK 620 1 HIS F  97   NE2                                                    
REMARK 620 2 HIS F 171   NE2 100.3                                              
REMARK 620 3 HIS F  95   NE2  99.2 111.7                                        
REMARK 620 N                    1     2                                         
REMARK 800                                                                      
REMARK 800 SITE                                                                 
REMARK 800 SITE_IDENTIFIER: AC1                                                 
REMARK 800 EVIDENCE_CODE: SOFTWARE                                              
REMARK 800 SITE_DESCRIPTION: BINDING SITE FOR RESIDUE ZN A 301                  
REMARK 800                                                                      
REMARK 800 SITE_IDENTIFIER: AC2                                                 
REMARK 800 EVIDENCE_CODE: SOFTWARE                                              
REMARK 800 SITE_DESCRIPTION: BINDING SITE FOR RESIDUE ZN B 302                  
REMARK 800                                                                      
REMARK 800 SITE_IDENTIFIER: AC3                                                 
REMARK 800 EVIDENCE_CODE: SOFTWARE                                              
REMARK 800 SITE_DESCRIPTION: BINDING SITE FOR RESIDUE ZN C 303                  
REMARK 800                                                                      
REMARK 800 SITE_IDENTIFIER: AC4                                                 
REMARK 800 EVIDENCE_CODE: SOFTWARE                                              
REMARK 800 SITE_DESCRIPTION: BINDING SITE FOR RESIDUE ZN D 304                  
REMARK 800                                                                      
REMARK 800 SITE_IDENTIFIER: AC5                                                 
REMARK 800 EVIDENCE_CODE: SOFTWARE                                              
REMARK 800 SITE_DESCRIPTION: BINDING SITE FOR RESIDUE ZN E 305                  
REMARK 800                                                                      
REMARK 800 SITE_IDENTIFIER: AC6                                                 
REMARK 800 EVIDENCE_CODE: SOFTWARE                                              
REMARK 800 SITE_DESCRIPTION: BINDING SITE FOR RESIDUE ZN F 306                  
DBREF  1JDI A    1   231  UNP    P08203   ARAD_ECOLI       1    231             
DBREF  1JDI B    1   231  UNP    P08203   ARAD_ECOLI       1    231             
DBREF  1JDI C    1   231  UNP    P08203   ARAD_ECOLI       1    231             
DBREF  1JDI D    1   231  UNP    P08203   ARAD_ECOLI       1    231             
DBREF  1JDI E    1   231  UNP    P08203   ARAD_ECOLI       1    231             
DBREF  1JDI F    1   231  UNP    P08203   ARAD_ECOLI       1    231             
SEQRES   1 A  231  MET LEU GLU ASP LEU LYS ARG GLN VAL LEU GLU ALA ASN          
SEQRES   2 A  231  LEU ALA LEU PRO LYS HIS ASN LEU VAL THR LEU THR TRP          
SEQRES   3 A  231  GLY ASN VAL SER ALA VAL ASP ARG GLU ARG GLY VAL PHE          
SEQRES   4 A  231  VAL ILE LYS PRO SER GLY VAL ASP TYR SER ILE MET THR          
SEQRES   5 A  231  ALA ASP ASP MET VAL VAL VAL SER ILE GLU THR GLY GLU          
SEQRES   6 A  231  VAL VAL GLU GLY ALA LYS LYS PRO SER SER ASP THR PRO          
SEQRES   7 A  231  THR HIS ARG LEU LEU TYR GLN ALA PHE PRO SER ILE GLY          
SEQRES   8 A  231  GLY ILE VAL HIS THR HIS SER ARG HIS ALA THR ILE TRP          
SEQRES   9 A  231  ALA GLN ALA GLY GLN SER ILE PRO ALA THR GLY THR THR          
SEQRES  10 A  231  HIS ALA ASP TYR PHE TYR GLY THR ILE PRO CYS THR ARG          
SEQRES  11 A  231  LYS MET THR ASP ALA GLU ILE ASN GLY GLU TYR GLU TRP          
SEQRES  12 A  231  GLU THR GLY ASN VAL ILE VAL GLU THR PHE GLU LYS GLN          
SEQRES  13 A  231  GLY ILE ASP ALA ALA GLN MET PRO GLY VAL LEU VAL HIS          
SEQRES  14 A  231  SER HIS GLY PRO PHE ALA TRP GLY LYS ASN ALA GLU ASP          
SEQRES  15 A  231  ALA VAL HIS ASN ALA ILE VAL LEU GLU GLU VAL ALA TYR          
SEQRES  16 A  231  MET GLY ILE PHE CYS ARG GLN LEU ALA PRO GLN LEU PRO          
SEQRES  17 A  231  ASP MET GLN GLN THR LEU LEU ASN LYS HIS TYR LEU ARG          
SEQRES  18 A  231  LYS HIS GLY ALA LYS ALA TYR TYR GLY GLN                      
SEQRES   1 B  231  MET LEU GLU ASP LEU LYS ARG GLN VAL LEU GLU ALA ASN          
SEQRES   2 B  231  LEU ALA LEU PRO LYS HIS ASN LEU VAL THR LEU THR TRP          
SEQRES   3 B  231  GLY ASN VAL SER ALA VAL ASP ARG GLU ARG GLY VAL PHE          
SEQRES   4 B  231  VAL ILE LYS PRO SER GLY VAL ASP TYR SER ILE MET THR          
SEQRES   5 B  231  ALA ASP ASP MET VAL VAL VAL SER ILE GLU THR GLY GLU          
SEQRES   6 B  231  VAL VAL GLU GLY ALA LYS LYS PRO SER SER ASP THR PRO          
SEQRES   7 B  231  THR HIS ARG LEU LEU TYR GLN ALA PHE PRO SER ILE GLY          
SEQRES   8 B  231  GLY ILE VAL HIS THR HIS SER ARG HIS ALA THR ILE TRP          
SEQRES   9 B  231  ALA GLN ALA GLY GLN SER ILE PRO ALA THR GLY THR THR          
SEQRES  10 B  231  HIS ALA ASP TYR PHE TYR GLY THR ILE PRO CYS THR ARG          
SEQRES  11 B  231  LYS MET THR ASP ALA GLU ILE ASN GLY GLU TYR GLU TRP          
SEQRES  12 B  231  GLU THR GLY ASN VAL ILE VAL GLU THR PHE GLU LYS GLN          
SEQRES  13 B  231  GLY ILE ASP ALA ALA GLN MET PRO GLY VAL LEU VAL HIS          
SEQRES  14 B  231  SER HIS GLY PRO PHE ALA TRP GLY LYS ASN ALA GLU ASP          
SEQRES  15 B  231  ALA VAL HIS ASN ALA ILE VAL LEU GLU GLU VAL ALA TYR          
SEQRES  16 B  231  MET GLY ILE PHE CYS ARG GLN LEU ALA PRO GLN LEU PRO          
SEQRES  17 B  231  ASP MET GLN GLN THR LEU LEU ASN LYS HIS TYR LEU ARG          
SEQRES  18 B  231  LYS HIS GLY ALA LYS ALA TYR TYR GLY GLN                      
SEQRES   1 C  231  MET LEU GLU ASP LEU LYS ARG GLN VAL LEU GLU ALA ASN          
SEQRES   2 C  231  LEU ALA LEU PRO LYS HIS ASN LEU VAL THR LEU THR TRP          
SEQRES   3 C  231  GLY ASN VAL SER ALA VAL ASP ARG GLU ARG GLY VAL PHE          
SEQRES   4 C  231  VAL ILE LYS PRO SER GLY VAL ASP TYR SER ILE MET THR          
SEQRES   5 C  231  ALA ASP ASP MET VAL VAL VAL SER ILE GLU THR GLY GLU          
SEQRES   6 C  231  VAL VAL GLU GLY ALA LYS LYS PRO SER SER ASP THR PRO          
SEQRES   7 C  231  THR HIS ARG LEU LEU TYR GLN ALA PHE PRO SER ILE GLY          
SEQRES   8 C  231  GLY ILE VAL HIS THR HIS SER ARG HIS ALA THR ILE TRP          
SEQRES   9 C  231  ALA GLN ALA GLY GLN SER ILE PRO ALA THR GLY THR THR          
SEQRES  10 C  231  HIS ALA ASP TYR PHE TYR GLY THR ILE PRO CYS THR ARG          
SEQRES  11 C  231  LYS MET THR ASP ALA GLU ILE ASN GLY GLU TYR GLU TRP          
SEQRES  12 C  231  GLU THR GLY ASN VAL ILE VAL GLU THR PHE GLU LYS GLN          
SEQRES  13 C  231  GLY ILE ASP ALA ALA GLN MET PRO GLY VAL LEU VAL HIS          
SEQRES  14 C  231  SER HIS GLY PRO PHE ALA TRP GLY LYS ASN ALA GLU ASP          
SEQRES  15 C  231  ALA VAL HIS ASN ALA ILE VAL LEU GLU GLU VAL ALA TYR          
SEQRES  16 C  231  MET GLY ILE PHE CYS ARG GLN LEU ALA PRO GLN LEU PRO          
SEQRES  17 C  231  ASP MET GLN GLN THR LEU LEU ASN LYS HIS TYR LEU ARG          
SEQRES  18 C  231  LYS HIS GLY ALA LYS ALA TYR TYR GLY GLN                      
SEQRES   1 D  231  MET LEU GLU ASP LEU LYS ARG GLN VAL LEU GLU ALA ASN          
SEQRES   2 D  231  LEU ALA LEU PRO LYS HIS ASN LEU VAL THR LEU THR TRP          
SEQRES   3 D  231  GLY ASN VAL SER ALA VAL ASP ARG GLU ARG GLY VAL PHE          
SEQRES   4 D  231  VAL ILE LYS PRO SER GLY VAL ASP TYR SER ILE MET THR          
SEQRES   5 D  231  ALA ASP ASP MET VAL VAL VAL SER ILE GLU THR GLY GLU          
SEQRES   6 D  231  VAL VAL GLU GLY ALA LYS LYS PRO SER SER ASP THR PRO          
SEQRES   7 D  231  THR HIS ARG LEU LEU TYR GLN ALA PHE PRO SER ILE GLY          
SEQRES   8 D  231  GLY ILE VAL HIS THR HIS SER ARG HIS ALA THR ILE TRP          
SEQRES   9 D  231  ALA GLN ALA GLY GLN SER ILE PRO ALA THR GLY THR THR          
SEQRES  10 D  231  HIS ALA ASP TYR PHE TYR GLY THR ILE PRO CYS THR ARG          
SEQRES  11 D  231  LYS MET THR ASP ALA GLU ILE ASN GLY GLU TYR GLU TRP          
SEQRES  12 D  231  GLU THR GLY ASN VAL ILE VAL GLU THR PHE GLU LYS GLN          
SEQRES  13 D  231  GLY ILE ASP ALA ALA GLN MET PRO GLY VAL LEU VAL HIS          
SEQRES  14 D  231  SER HIS GLY PRO PHE ALA TRP GLY LYS ASN ALA GLU ASP          
SEQRES  15 D  231  ALA VAL HIS ASN ALA ILE VAL LEU GLU GLU VAL ALA TYR          
SEQRES  16 D  231  MET GLY ILE PHE CYS ARG GLN LEU ALA PRO GLN LEU PRO          
SEQRES  17 D  231  ASP MET GLN GLN THR LEU LEU ASN LYS HIS TYR LEU ARG          
SEQRES  18 D  231  LYS HIS GLY ALA LYS ALA TYR TYR GLY GLN                      
SEQRES   1 E  231  MET LEU GLU ASP LEU LYS ARG GLN VAL LEU GLU ALA ASN          
SEQRES   2 E  231  LEU ALA LEU PRO LYS HIS ASN LEU VAL THR LEU THR TRP          
SEQRES   3 E  231  GLY ASN VAL SER ALA VAL ASP ARG GLU ARG GLY VAL PHE          
SEQRES   4 E  231  VAL ILE LYS PRO SER GLY VAL ASP TYR SER ILE MET THR          
SEQRES   5 E  231  ALA ASP ASP MET VAL VAL VAL SER ILE GLU THR GLY GLU          
SEQRES   6 E  231  VAL VAL GLU GLY ALA LYS LYS PRO SER SER ASP THR PRO          
SEQRES   7 E  231  THR HIS ARG LEU LEU TYR GLN ALA PHE PRO SER ILE GLY          
SEQRES   8 E  231  GLY ILE VAL HIS THR HIS SER ARG HIS ALA THR ILE TRP          
SEQRES   9 E  231  ALA GLN ALA GLY GLN SER ILE PRO ALA THR GLY THR THR          
SEQRES  10 E  231  HIS ALA ASP TYR PHE TYR GLY THR ILE PRO CYS THR ARG          
SEQRES  11 E  231  LYS MET THR ASP ALA GLU ILE ASN GLY GLU TYR GLU TRP          
SEQRES  12 E  231  GLU THR GLY ASN VAL ILE VAL GLU THR PHE GLU LYS GLN          
SEQRES  13 E  231  GLY ILE ASP ALA ALA GLN MET PRO GLY VAL LEU VAL HIS          
SEQRES  14 E  231  SER HIS GLY PRO PHE ALA TRP GLY LYS ASN ALA GLU ASP          
SEQRES  15 E  231  ALA VAL HIS ASN ALA ILE VAL LEU GLU GLU VAL ALA TYR          
SEQRES  16 E  231  MET GLY ILE PHE CYS ARG GLN LEU ALA PRO GLN LEU PRO          
SEQRES  17 E  231  ASP MET GLN GLN THR LEU LEU ASN LYS HIS TYR LEU ARG          
SEQRES  18 E  231  LYS HIS GLY ALA LYS ALA TYR TYR GLY GLN                      
SEQRES   1 F  231  MET LEU GLU ASP LEU LYS ARG GLN VAL LEU GLU ALA ASN          
SEQRES   2 F  231  LEU ALA LEU PRO LYS HIS ASN LEU VAL THR LEU THR TRP          
SEQRES   3 F  231  GLY ASN VAL SER ALA VAL ASP ARG GLU ARG GLY VAL PHE          
SEQRES   4 F  231  VAL ILE LYS PRO SER GLY VAL ASP TYR SER ILE MET THR          
SEQRES   5 F  231  ALA ASP ASP MET VAL VAL VAL SER ILE GLU THR GLY GLU          
SEQRES   6 F  231  VAL VAL GLU GLY ALA LYS LYS PRO SER SER ASP THR PRO          
SEQRES   7 F  231  THR HIS ARG LEU LEU TYR GLN ALA PHE PRO SER ILE GLY          
SEQRES   8 F  231  GLY ILE VAL HIS THR HIS SER ARG HIS ALA THR ILE TRP          
SEQRES   9 F  231  ALA GLN ALA GLY GLN SER ILE PRO ALA THR GLY THR THR          
SEQRES  10 F  231  HIS ALA ASP TYR PHE TYR GLY THR ILE PRO CYS THR ARG          
SEQRES  11 F  231  LYS MET THR ASP ALA GLU ILE ASN GLY GLU TYR GLU TRP          
SEQRES  12 F  231  GLU THR GLY ASN VAL ILE VAL GLU THR PHE GLU LYS GLN          
SEQRES  13 F  231  GLY ILE ASP ALA ALA GLN MET PRO GLY VAL LEU VAL HIS          
SEQRES  14 F  231  SER HIS GLY PRO PHE ALA TRP GLY LYS ASN ALA GLU ASP          
SEQRES  15 F  231  ALA VAL HIS ASN ALA ILE VAL LEU GLU GLU VAL ALA TYR          
SEQRES  16 F  231  MET GLY ILE PHE CYS ARG GLN LEU ALA PRO GLN LEU PRO          
SEQRES  17 F  231  ASP MET GLN GLN THR LEU LEU ASN LYS HIS TYR LEU ARG          
SEQRES  18 F  231  LYS HIS GLY ALA LYS ALA TYR TYR GLY GLN                      
HET     ZN  A 301       1                                                       
HET     ZN  B 302       1                                                       
HET     ZN  C 303       1                                                       
HET     ZN  D 304       1                                                       
HET     ZN  E 305       1                                                       
HET     ZN  F 306       1                                                       
HETNAM      ZN ZINC ION                                                         
FORMUL   7   ZN    6(ZN 2+)                                                     
FORMUL  13  HOH   *433(H2 O)                                                    
HELIX    1   1 LEU A    2  HIS A   19  1                                  18    
HELIX    2   2 THR A   52  MET A   56  5                                   5    
HELIX    3   3 ASP A   76  PHE A   87  1                                  12    
HELIX    4   4 SER A   98  GLY A  108  1                                  11    
HELIX    5   5 GLY A  115  ASP A  120  1                                   6    
HELIX    6   6 THR A  133  GLY A  139  1                                   7    
HELIX    7   7 GLU A  140  GLN A  156  1                                  17    
HELIX    8   8 ASN A  179  ALA A  204  1                                  26    
HELIX    9   9 GLN A  211  LYS A  222  1                                  12    
HELIX   10  10 LEU B    2  HIS B   19  1                                  18    
HELIX   11  11 THR B   52  MET B   56  5                                   5    
HELIX   12  12 ASP B   76  PHE B   87  1                                  12    
HELIX   13  13 SER B   98  ALA B  107  1                                  10    
HELIX   14  14 GLY B  115  ASP B  120  1                                   6    
HELIX   15  15 THR B  133  GLY B  139  1                                   7    
HELIX   16  16 GLU B  140  GLN B  156  1                                  17    
HELIX   17  17 ASN B  179  ALA B  204  1                                  26    
HELIX   18  18 GLN B  211  LYS B  222  1                                  12    
HELIX   19  19 LEU C    2  HIS C   19  1                                  18    
HELIX   20  20 THR C   52  MET C   56  5                                   5    
HELIX   21  21 ASP C   76  PHE C   87  1                                  12    
HELIX   22  22 SER C   98  ALA C  107  1                                  10    
HELIX   23  23 GLY C  115  ASP C  120  1                                   6    
HELIX   24  24 THR C  133  GLY C  139  1                                   7    
HELIX   25  25 GLU C  140  GLN C  156  1                                  17    
HELIX   26  26 ASN C  179  ALA C  204  1                                  26    
HELIX   27  27 GLN C  211  LYS C  222  1                                  12    
HELIX   28  28 LEU D    2  HIS D   19  1                                  18    
HELIX   29  29 THR D   52  MET D   56  5                                   5    
HELIX   30  30 ASP D   76  PHE D   87  1                                  12    
HELIX   31  31 SER D   98  GLY D  108  1                                  11    
HELIX   32  32 GLY D  115  ASP D  120  1                                   6    
HELIX   33  33 THR D  133  GLY D  139  1                                   7    
HELIX   34  34 GLU D  140  GLN D  156  1                                  17    
HELIX   35  35 ASN D  179  ALA D  204  1                                  26    
HELIX   36  36 GLN D  211  LYS D  222  1                                  12    
HELIX   37  37 LEU E    2  HIS E   19  1                                  18    
HELIX   38  38 THR E   52  MET E   56  5                                   5    
HELIX   39  39 ASP E   76  PHE E   87  1                                  12    
HELIX   40  40 SER E   98  GLY E  108  1                                  11    
HELIX   41  41 GLY E  115  ASP E  120  1                                   6    
HELIX   42  42 THR E  133  GLY E  139  1                                   7    
HELIX   43  43 GLU E  140  GLN E  156  1                                  17    
HELIX   44  44 ASN E  179  ALA E  204  1                                  26    
HELIX   45  45 GLN E  211  LYS E  222  1                                  12    
HELIX   46  46 LEU F    2  HIS F   19  1                                  18    
HELIX   47  47 THR F   52  MET F   56  5                                   5    
HELIX   48  48 ASP F   76  PHE F   87  1                                  12    
HELIX   49  49 SER F   98  ALA F  107  1                                  10    
HELIX   50  50 GLY F  115  ASP F  120  1                                   6    
HELIX   51  51 THR F  133  GLY F  139  1                                   7    
HELIX   52  52 GLU F  140  GLN F  156  1                                  17    
HELIX   53  53 ASN F  179  ALA F  204  1                                  26    
HELIX   54  54 GLN F  211  LYS F  222  1                                  12    
SHEET    1   A 7 VAL A  66  GLU A  68  0                                        
SHEET    2   A 7 VAL A  57  SER A  60 -1  N  VAL A  58   O  GLU A  68           
SHEET    3   A 7 VAL A  38  ILE A  41 -1  O  PHE A  39   N  VAL A  59           
SHEET    4   A 7 ASN A  28  ASP A  33 -1  O  ALA A  31   N  VAL A  40           
SHEET    5   A 7 GLY A  92  HIS A  95 -1  N  ILE A  93   O  SER A  30           
SHEET    6   A 7 GLY A 172  GLY A 177 -1  O  ALA A 175   N  VAL A  94           
SHEET    7   A 7 GLY A 165  VAL A 168 -1  O  VAL A 166   N  PHE A 174           
SHEET    1   B 7 VAL B  66  GLU B  68  0                                        
SHEET    2   B 7 VAL B  57  SER B  60 -1  N  VAL B  58   O  GLU B  68           
SHEET    3   B 7 VAL B  38  ILE B  41 -1  O  PHE B  39   N  VAL B  59           
SHEET    4   B 7 ASN B  28  ASP B  33 -1  O  ALA B  31   N  VAL B  40           
SHEET    5   B 7 GLY B  92  HIS B  95 -1  N  ILE B  93   O  SER B  30           
SHEET    6   B 7 GLY B 172  GLY B 177 -1  O  ALA B 175   N  VAL B  94           
SHEET    7   B 7 GLY B 165  VAL B 168 -1  O  VAL B 166   N  PHE B 174           
SHEET    1   C 7 VAL C  66  GLU C  68  0                                        
SHEET    2   C 7 VAL C  57  SER C  60 -1  N  VAL C  58   O  GLU C  68           
SHEET    3   C 7 VAL C  38  ILE C  41 -1  O  PHE C  39   N  VAL C  59           
SHEET    4   C 7 ASN C  28  ASP C  33 -1  O  ALA C  31   N  VAL C  40           
SHEET    5   C 7 GLY C  92  HIS C  95 -1  N  ILE C  93   O  SER C  30           
SHEET    6   C 7 GLY C 172  GLY C 177 -1  O  ALA C 175   N  VAL C  94           
SHEET    7   C 7 GLY C 165  VAL C 168 -1  O  VAL C 166   N  PHE C 174           
SHEET    1   D 7 VAL D  66  GLU D  68  0                                        
SHEET    2   D 7 VAL D  57  SER D  60 -1  N  VAL D  58   O  GLU D  68           
SHEET    3   D 7 VAL D  38  ILE D  41 -1  O  PHE D  39   N  VAL D  59           
SHEET    4   D 7 ASN D  28  ASP D  33 -1  O  ALA D  31   N  VAL D  40           
SHEET    5   D 7 GLY D  92  HIS D  95 -1  N  ILE D  93   O  SER D  30           
SHEET    6   D 7 GLY D 172  GLY D 177 -1  O  ALA D 175   N  VAL D  94           
SHEET    7   D 7 GLY D 165  VAL D 168 -1  O  VAL D 166   N  PHE D 174           
SHEET    1   E 7 VAL E  66  GLU E  68  0                                        
SHEET    2   E 7 VAL E  57  SER E  60 -1  N  VAL E  58   O  GLU E  68           
SHEET    3   E 7 VAL E  38  ILE E  41 -1  O  PHE E  39   N  VAL E  59           
SHEET    4   E 7 ASN E  28  ASP E  33 -1  O  ALA E  31   N  VAL E  40           
SHEET    5   E 7 GLY E  92  HIS E  95 -1  N  ILE E  93   O  SER E  30           
SHEET    6   E 7 GLY E 172  GLY E 177 -1  O  ALA E 175   N  VAL E  94           
SHEET    7   E 7 GLY E 165  VAL E 168 -1  O  VAL E 166   N  PHE E 174           
SHEET    1   F 7 VAL F  66  GLU F  68  0                                        
SHEET    2   F 7 VAL F  57  SER F  60 -1  N  VAL F  58   O  GLU F  68           
SHEET    3   F 7 VAL F  38  ILE F  41 -1  O  PHE F  39   N  VAL F  59           
SHEET    4   F 7 ASN F  28  ASP F  33 -1  O  ALA F  31   N  VAL F  40           
SHEET    5   F 7 GLY F  92  HIS F  95 -1  N  ILE F  93   O  SER F  30           
SHEET    6   F 7 GLY F 172  GLY F 177 -1  N  ALA F 175   O  VAL F  94           
SHEET    7   F 7 GLY F 165  VAL F 168 -1  O  VAL F 166   N  PHE F 174           
LINK        ZN    ZN A 301                 NE2 HIS A  95     1555   1555  2.13  
LINK        ZN    ZN A 301                 NE2 HIS A  97     1555   1555  2.08  
LINK        ZN    ZN A 301                 NE2 HIS A 171     1555   1555  1.90  
LINK        ZN    ZN A 301                 O   HOH A 308     1555   1555  2.51  
LINK        ZN    ZN B 302                 NE2 HIS B  95     1555   1555  2.13  
LINK        ZN    ZN B 302                 NE2 HIS B  97     1555   1555  1.99  
LINK        ZN    ZN B 302                 NE2 HIS B 171     1555   1555  2.05  
LINK        ZN    ZN C 303                 NE2 HIS C 171     1555   1555  2.09  
LINK        ZN    ZN C 303                 NE2 HIS C  95     1555   1555  2.19  
LINK        ZN    ZN C 303                 NE2 HIS C  97     1555   1555  1.93  
LINK        ZN    ZN D 304                 NE2 HIS D  97     1555   1555  2.06  
LINK        ZN    ZN D 304                 NE2 HIS D 171     1555   1555  2.00  
LINK        ZN    ZN D 304                 NE2 HIS D  95     1555   1555  2.14  
LINK        ZN    ZN E 305                 NE2 HIS E  95     1555   1555  2.11  
LINK        ZN    ZN E 305                 NE2 HIS E  97     1555   1555  2.26  
LINK        ZN    ZN E 305                 NE2 HIS E 171     1555   1555  1.97  
LINK        ZN    ZN F 306                 NE2 HIS F  97     1555   1555  2.23  
LINK        ZN    ZN F 306                 NE2 HIS F 171     1555   1555  2.10  
LINK        ZN    ZN F 306                 NE2 HIS F  95     1555   1555  2.17  
LINK        ZN    ZN D 304                 O   HOH D 402     1555   3545  2.23  
SITE     1 AC1  4 HIS A  95  HIS A  97  HIS A 171  HOH A 308                    
SITE     1 AC2  3 HIS B  95  HIS B  97  HIS B 171                               
SITE     1 AC3  4 HIS C  95  HIS C  97  HIS C 171  HOH C 312                    
SITE     1 AC4  4 HIS D  95  HIS D  97  HIS D 171  HOH D 402                    
SITE     1 AC5  3 HIS E  95  HIS E  97  HIS E 171                               
SITE     1 AC6  3 HIS F  95  HIS F  97  HIS F 171                               
CRYST1  105.900  105.900  274.800  90.00  90.00  90.00 P 4 21 2     48          
ORIGX1      1.000000  0.000000  0.000000        0.00000                         
ORIGX2      0.000000  1.000000  0.000000        0.00000                         
ORIGX3      0.000000  0.000000  1.000000        0.00000                         
SCALE1      0.009443  0.000000  0.000000        0.00000                         
SCALE2      0.000000  0.009443  0.000000        0.00000                         
SCALE3      0.000000  0.000000  0.003639        0.00000                         
ATOM   3473  N   MET C   1      19.141   5.913 188.688  1.00 40.24           N  
ATOM   3474  CA  MET C   1      17.893   5.116 188.518  1.00 39.85           C  
ATOM   3475  C   MET C   1      18.201   3.786 187.848  1.00 39.87           C  
ATOM   3476  O   MET C   1      17.317   2.941 187.691  1.00 41.99           O  
ATOM   3477  CB  MET C   1      16.870   5.862 187.656  1.00 40.61           C  
ATOM   3478  CG  MET C   1      17.282   6.018 186.187  1.00 41.34           C  
ATOM   3479  SD  MET C   1      15.857   6.070 185.064  1.00 41.72           S  
ATOM   3480  CE  MET C   1      15.018   7.584 185.633  1.00 40.78           C  
ATOM   3481  N   LEU C   2      19.445   3.603 187.431  1.00 36.52           N  
ATOM   3482  CA  LEU C   2      19.843   2.355 186.784  1.00 34.45           C  
ATOM   3483  C   LEU C   2      21.311   2.180 187.119  1.00 32.80           C  
ATOM   3484  O   LEU C   2      22.151   1.977 186.247  1.00 32.76           O  
ATOM   3485  CB  LEU C   2      19.643   2.448 185.263  1.00 33.46           C  
ATOM   3486  CG  LEU C   2      18.206   2.279 184.752  1.00 33.26           C  
ATOM   3487  CD1 LEU C   2      18.052   2.973 183.404  1.00 32.28           C  
ATOM   3488  CD2 LEU C   2      17.864   0.785 184.651  1.00 31.06           C  
ATOM   3489  N   GLU C   3      21.598   2.279 188.408  1.00 30.62           N  
ATOM   3490  CA  GLU C   3      22.951   2.178 188.923  1.00 29.84           C  
ATOM   3491  C   GLU C   3      23.819   1.122 188.249  1.00 28.41           C  
ATOM   3492  O   GLU C   3      24.921   1.429 187.803  1.00 27.66           O  
ATOM   3493  CB  GLU C   3      22.915   1.940 190.436  1.00 29.79           C  
ATOM   3494  CG  GLU C   3      22.441   3.132 191.253  1.00 31.88           C  
ATOM   3495  CD  GLU C   3      21.030   3.575 190.897  1.00 33.43           C  
ATOM   3496  OE1 GLU C   3      20.147   2.700 190.754  1.00 34.84           O  
ATOM   3497  OE2 GLU C   3      20.802   4.799 190.771  1.00 33.88           O  
ATOM   3498  N   ASP C   4      23.337  -0.115 188.167  1.00 27.44           N  
ATOM   3499  CA  ASP C   4      24.136  -1.159 187.531  1.00 26.46           C  
ATOM   3500  C   ASP C   4      24.416  -0.851 186.064  1.00 25.26           C  
ATOM   3501  O   ASP C   4      25.548  -1.018 185.596  1.00 24.64           O  
ATOM   3502  CB  ASP C   4      23.468  -2.534 187.605  1.00 26.00           C  
ATOM   3503  CG  ASP C   4      24.423  -3.651 187.179  1.00 26.36           C  
ATOM   3504  OD1 ASP C   4      24.132  -4.388 186.209  1.00 27.32           O  
ATOM   3505  OD2 ASP C   4      25.486  -3.784 187.817  1.00 25.12           O  
ATOM   3506  N   LEU C   5      23.394  -0.415 185.334  1.00 23.15           N  
ATOM   3507  CA  LEU C   5      23.596  -0.106 183.929  1.00 23.22           C  
ATOM   3508  C   LEU C   5      24.655   0.986 183.822  1.00 23.31           C  
ATOM   3509  O   LEU C   5      25.566   0.901 182.983  1.00 23.69           O  
ATOM   3510  CB  LEU C   5      22.300   0.370 183.265  1.00 21.33           C  
ATOM   3511  CG  LEU C   5      21.987  -0.248 181.889  1.00 21.09           C  
ATOM   3512  CD1 LEU C   5      21.103   0.697 181.093  1.00 19.34           C  
ATOM   3513  CD2 LEU C   5      23.246  -0.519 181.114  1.00 18.44           C  
ATOM   3514  N   LYS C   6      24.545   2.003 184.675  1.00 21.80           N  
ATOM   3515  CA  LYS C   6      25.508   3.094 184.652  1.00 22.60           C  
ATOM   3516  C   LYS C   6      26.905   2.573 184.919  1.00 22.65           C  
ATOM   3517  O   LYS C   6      27.873   3.067 184.347  1.00 22.48           O  
ATOM   3518  CB  LYS C   6      25.146   4.162 185.683  1.00 22.67           C  
ATOM   3519  CG  LYS C   6      23.845   4.886 185.376  1.00 23.43           C  
ATOM   3520  CD  LYS C   6      23.608   6.001 186.379  1.00 24.80           C  
ATOM   3521  CE  LYS C   6      22.338   6.788 186.062  1.00 25.53           C  
ATOM   3522  NZ  LYS C   6      22.125   7.905 187.042  1.00 26.75           N  
ATOM   3523  N   ARG C   7      27.012   1.569 185.783  1.00 23.16           N  
ATOM   3524  CA  ARG C   7      28.315   0.995 186.102  1.00 24.27           C  
ATOM   3525  C   ARG C   7      28.878   0.307 184.867  1.00 21.69           C  
ATOM   3526  O   ARG C   7      30.044   0.482 184.537  1.00 20.94           O  
ATOM   3527  CB  ARG C   7      28.198  -0.037 187.227  1.00 28.84           C  
ATOM   3528  CG  ARG C   7      29.309   0.022 188.265  1.00 34.23           C  
ATOM   3529  CD  ARG C   7      30.708   0.041 187.655  1.00 40.25           C  
ATOM   3530  NE  ARG C   7      31.727   0.234 188.694  1.00 45.46           N  
ATOM   3531  CZ  ARG C   7      33.003   0.535 188.461  1.00 46.93           C  
ATOM   3532  NH1 ARG C   7      33.437   0.687 187.216  1.00 47.32           N  
ATOM   3533  NH2 ARG C   7      33.849   0.678 189.478  1.00 47.94           N  
ATOM   3534  N   GLN C   8      28.048  -0.480 184.191  1.00 19.59           N  
ATOM   3535  CA  GLN C   8      28.499  -1.194 183.002  1.00 19.59           C  
ATOM   3536  C   GLN C   8      28.978  -0.210 181.947  1.00 20.04           C  
ATOM   3537  O   GLN C   8      30.073  -0.352 181.383  1.00 19.45           O  
ATOM   3538  CB  GLN C   8      27.371  -2.027 182.398  1.00 18.81           C  
ATOM   3539  CG  GLN C   8      26.810  -3.123 183.282  1.00 18.49           C  
ATOM   3540  CD  GLN C   8      25.728  -3.901 182.556  1.00 18.06           C  
ATOM   3541  OE1 GLN C   8      24.763  -4.366 183.161  1.00 19.52           O  
ATOM   3542  NE2 GLN C   8      25.887  -4.044 181.253  1.00 14.06           N  
ATOM   3543  N   VAL C   9      28.144   0.789 181.687  1.00 20.24           N  
ATOM   3544  CA  VAL C   9      28.448   1.801 180.690  1.00 20.91           C  
ATOM   3545  C   VAL C   9      29.701   2.576 181.062  1.00 21.63           C  
ATOM   3546  O   VAL C   9      30.485   2.956 180.190  1.00 20.93           O  
ATOM   3547  CB  VAL C   9      27.268   2.778 180.523  1.00 19.58           C  
ATOM   3548  CG1 VAL C   9      27.646   3.902 179.587  1.00 18.43           C  
ATOM   3549  CG2 VAL C   9      26.068   2.034 179.968  1.00 19.80           C  
ATOM   3550  N   LEU C  10      29.893   2.809 182.353  1.00 22.66           N  
ATOM   3551  CA  LEU C  10      31.073   3.534 182.809  1.00 24.19           C  
ATOM   3552  C   LEU C  10      32.309   2.698 182.494  1.00 24.84           C  
ATOM   3553  O   LEU C  10      33.268   3.190 181.898  1.00 25.00           O  
ATOM   3554  CB  LEU C  10      30.996   3.793 184.316  1.00 24.31           C  
ATOM   3555  CG  LEU C  10      31.951   4.823 184.948  1.00 26.37           C  
ATOM   3556  CD1 LEU C  10      32.769   4.144 186.036  1.00 25.73           C  
ATOM   3557  CD2 LEU C  10      32.858   5.462 183.913  1.00 24.80           C  
ATOM   3558  N   GLU C  11      32.282   1.431 182.889  1.00 25.81           N  
ATOM   3559  CA  GLU C  11      33.407   0.539 182.643  1.00 27.26           C  
ATOM   3560  C   GLU C  11      33.689   0.393 181.156  1.00 26.28           C  
ATOM   3561  O   GLU C  11      34.844   0.403 180.740  1.00 27.12           O  
ATOM   3562  CB  GLU C  11      33.144  -0.838 183.269  1.00 29.63           C  
ATOM   3563  CG  GLU C  11      33.191  -0.796 184.790  1.00 34.62           C  
ATOM   3564  CD  GLU C  11      32.892  -2.135 185.450  1.00 37.45           C  
ATOM   3565  OE1 GLU C  11      32.932  -2.179 186.703  1.00 39.54           O  
ATOM   3566  OE2 GLU C  11      32.620  -3.132 184.730  1.00 38.78           O  
ATOM   3567  N   ALA C  12      32.636   0.256 180.357  1.00 25.18           N  
ATOM   3568  CA  ALA C  12      32.800   0.116 178.919  1.00 24.23           C  
ATOM   3569  C   ALA C  12      33.532   1.339 178.361  1.00 23.62           C  
ATOM   3570  O   ALA C  12      34.482   1.212 177.583  1.00 22.99           O  
ATOM   3571  CB  ALA C  12      31.434  -0.035 178.244  1.00 24.48           C  
ATOM   3572  N   ASN C  13      33.087   2.526 178.756  1.00 22.42           N  
ATOM   3573  CA  ASN C  13      33.728   3.748 178.288  1.00 22.85           C  
ATOM   3574  C   ASN C  13      35.192   3.806 178.733  1.00 23.44           C  
ATOM   3575  O   ASN C  13      36.073   4.209 177.962  1.00 23.46           O  
ATOM   3576  CB  ASN C  13      32.962   4.976 178.794  1.00 20.93           C  
ATOM   3577  CG  ASN C  13      31.754   5.309 177.925  1.00 20.94           C  
ATOM   3578  OD1 ASN C  13      31.904   5.744 176.785  1.00 21.15           O  
ATOM   3579  ND2 ASN C  13      30.554   5.095 178.457  1.00 17.81           N  
ATOM   3580  N   LEU C  14      35.450   3.393 179.970  1.00 23.02           N  
ATOM   3581  CA  LEU C  14      36.808   3.389 180.502  1.00 23.98           C  
ATOM   3582  C   LEU C  14      37.688   2.379 179.752  1.00 24.05           C  
ATOM   3583  O   LEU C  14      38.905   2.534 179.689  1.00 24.61           O  
ATOM   3584  CB  LEU C  14      36.772   3.062 182.000  1.00 23.77           C  
ATOM   3585  CG  LEU C  14      36.939   4.177 183.046  1.00 24.81           C  
ATOM   3586  CD1 LEU C  14      36.578   5.560 182.498  1.00 24.61           C  
ATOM   3587  CD2 LEU C  14      36.086   3.826 184.257  1.00 24.00           C  
ATOM   3588  N   ALA C  15      37.065   1.354 179.178  1.00 23.77           N  
ATOM   3589  CA  ALA C  15      37.790   0.322 178.431  1.00 24.35           C  
ATOM   3590  C   ALA C  15      38.337   0.831 177.088  1.00 24.71           C  
ATOM   3591  O   ALA C  15      39.315   0.296 176.554  1.00 24.74           O  
ATOM   3592  CB  ALA C  15      36.877  -0.882 178.189  1.00 22.12           C  
ATOM   3593  N   LEU C  16      37.709   1.864 176.544  1.00 24.15           N  
ATOM   3594  CA  LEU C  16      38.136   2.408 175.264  1.00 24.47           C  
ATOM   3595  C   LEU C  16      39.605   2.831 175.264  1.00 25.24           C  
ATOM   3596  O   LEU C  16      40.381   2.384 174.413  1.00 24.56           O  
ATOM   3597  CB  LEU C  16      37.225   3.572 174.868  1.00 23.92           C  
ATOM   3598  CG  LEU C  16      36.072   3.240 173.907  1.00 24.43           C  
ATOM   3599  CD1 LEU C  16      35.491   1.864 174.163  1.00 20.00           C  
ATOM   3600  CD2 LEU C  16      35.020   4.319 174.028  1.00 23.03           C  
ATOM   3601  N   PRO C  17      40.012   3.712 176.199  1.00 25.51           N  
ATOM   3602  CA  PRO C  17      41.431   4.098 176.191  1.00 25.46           C  
ATOM   3603  C   PRO C  17      42.374   2.958 176.605  1.00 26.19           C  
ATOM   3604  O   PRO C  17      43.530   2.927 176.186  1.00 25.14           O  
ATOM   3605  CB  PRO C  17      41.480   5.292 177.156  1.00 24.40           C  
ATOM   3606  CG  PRO C  17      40.278   5.115 178.029  1.00 23.64           C  
ATOM   3607  CD  PRO C  17      39.229   4.619 177.060  1.00 25.11           C  
ATOM   3608  N   LYS C  18      41.878   2.021 177.413  1.00 27.85           N  
ATOM   3609  CA  LYS C  18      42.699   0.893 177.854  1.00 30.00           C  
ATOM   3610  C   LYS C  18      43.085   0.001 176.681  1.00 29.35           C  
ATOM   3611  O   LYS C  18      44.175  -0.576 176.665  1.00 30.44           O  
ATOM   3612  CB  LYS C  18      41.961   0.034 178.886  1.00 33.15           C  
ATOM   3613  CG  LYS C  18      41.634   0.727 180.207  1.00 38.35           C  
ATOM   3614  CD  LYS C  18      40.908  -0.249 181.142  1.00 41.35           C  
ATOM   3615  CE  LYS C  18      40.452   0.404 182.435  1.00 42.00           C  
ATOM   3616  NZ  LYS C  18      39.659  -0.573 183.237  1.00 43.21           N  
ATOM   3617  N   HIS C  19      42.184  -0.135 175.712  1.00 27.52           N  
ATOM   3618  CA  HIS C  19      42.462  -0.965 174.548  1.00 26.66           C  
ATOM   3619  C   HIS C  19      42.944  -0.140 173.367  1.00 25.77           C  
ATOM   3620  O   HIS C  19      42.876  -0.576 172.222  1.00 24.24           O  
ATOM   3621  CB  HIS C  19      41.231  -1.792 174.165  1.00 26.36           C  
ATOM   3622  CG  HIS C  19      40.950  -2.914 175.117  1.00 28.11           C  
ATOM   3623  ND1 HIS C  19      40.124  -2.776 176.214  1.00 29.95           N  
ATOM   3624  CD2 HIS C  19      41.445  -4.174 175.177  1.00 28.06           C  
ATOM   3625  CE1 HIS C  19      40.125  -3.899 176.911  1.00 29.16           C  
ATOM   3626  NE2 HIS C  19      40.920  -4.762 176.303  1.00 28.78           N  
ATOM   3627  N   ASN C  20      43.440   1.059 173.666  1.00 25.17           N  
ATOM   3628  CA  ASN C  20      43.966   1.964 172.650  1.00 25.47           C  
ATOM   3629  C   ASN C  20      43.043   2.152 171.447  1.00 24.85           C  
ATOM   3630  O   ASN C  20      43.490   2.199 170.300  1.00 24.90           O  
ATOM   3631  CB  ASN C  20      45.335   1.468 172.185  1.00 26.47           C  
ATOM   3632  CG  ASN C  20      46.296   1.261 173.350  1.00 29.87           C  
ATOM   3633  OD1 ASN C  20      46.605   2.195 174.101  1.00 31.08           O  
ATOM   3634  ND2 ASN C  20      46.762   0.027 173.516  1.00 31.52           N  
ATOM   3635  N   LEU C  21      41.750   2.265 171.714  1.00 23.86           N  
ATOM   3636  CA  LEU C  21      40.784   2.464 170.650  1.00 22.91           C  
ATOM   3637  C   LEU C  21      40.508   3.956 170.543  1.00 24.23           C  
ATOM   3638  O   LEU C  21      39.797   4.410 169.639  1.00 24.78           O  
ATOM   3639  CB  LEU C  21      39.481   1.737 170.976  1.00 21.38           C  
ATOM   3640  CG  LEU C  21      39.539   0.216 171.140  1.00 20.77           C  
ATOM   3641  CD1 LEU C  21      38.158  -0.291 171.553  1.00 19.26           C  
ATOM   3642  CD2 LEU C  21      39.992  -0.441 169.826  1.00 18.64           C  
ATOM   3643  N   VAL C  22      41.087   4.730 171.452  1.00 24.05           N  
ATOM   3644  CA  VAL C  22      40.830   6.157 171.438  1.00 25.27           C  
ATOM   3645  C   VAL C  22      41.921   6.985 172.116  1.00 25.27           C  
ATOM   3646  O   VAL C  22      42.798   6.445 172.790  1.00 26.24           O  
ATOM   3647  CB  VAL C  22      39.480   6.432 172.141  1.00 25.82           C  
ATOM   3648  CG1 VAL C  22      39.611   6.205 173.633  1.00 25.46           C  
ATOM   3649  CG2 VAL C  22      39.037   7.819 171.866  1.00 28.61           C  
ATOM   3650  N   THR C  23      41.867   8.298 171.917  1.00 25.61           N  
ATOM   3651  CA  THR C  23      42.810   9.214 172.551  1.00 26.31           C  
ATOM   3652  C   THR C  23      42.021  10.428 173.007  1.00 24.20           C  
ATOM   3653  O   THR C  23      40.884  10.628 172.582  1.00 22.52           O  
ATOM   3654  CB  THR C  23      43.911   9.707 171.598  1.00 29.47           C  
ATOM   3655  OG1 THR C  23      44.371   8.624 170.777  1.00 34.16           O  
ATOM   3656  CG2 THR C  23      45.090  10.226 172.425  1.00 30.31           C  
ATOM   3657  N   LEU C  24      42.627  11.249 173.856  1.00 23.23           N  
ATOM   3658  CA  LEU C  24      41.941  12.425 174.367  1.00 23.47           C  
ATOM   3659  C   LEU C  24      40.529  12.018 174.830  1.00 24.40           C  
ATOM   3660  O   LEU C  24      40.379  11.052 175.580  1.00 23.30           O  
ATOM   3661  CB  LEU C  24      41.873  13.507 173.288  1.00 21.25           C  
ATOM   3662  CG  LEU C  24      43.230  14.023 172.802  1.00 22.39           C  
ATOM   3663  CD1 LEU C  24      43.007  15.109 171.766  1.00 20.42           C  
ATOM   3664  CD2 LEU C  24      44.054  14.575 173.980  1.00 21.11           C  
ATOM   3665  N   THR C  25      39.496  12.721 174.370  1.00 24.51           N  
ATOM   3666  CA  THR C  25      38.144  12.388 174.800  1.00 25.75           C  
ATOM   3667  C   THR C  25      37.275  11.743 173.730  1.00 26.02           C  
ATOM   3668  O   THR C  25      36.052  11.654 173.899  1.00 26.03           O  
ATOM   3669  CB  THR C  25      37.408  13.636 175.296  1.00 25.94           C  
ATOM   3670  OG1 THR C  25      37.415  14.616 174.251  1.00 26.84           O  
ATOM   3671  CG2 THR C  25      38.089  14.204 176.547  1.00 25.90           C  
ATOM   3672  N   TRP C  26      37.884  11.285 172.640  1.00 24.95           N  
ATOM   3673  CA  TRP C  26      37.101  10.677 171.576  1.00 25.72           C  
ATOM   3674  C   TRP C  26      36.452   9.382 172.042  1.00 24.92           C  
ATOM   3675  O   TRP C  26      36.833   8.812 173.066  1.00 24.90           O  
ATOM   3676  CB  TRP C  26      37.967  10.393 170.344  1.00 28.49           C  
ATOM   3677  CG  TRP C  26      38.819  11.544 169.890  1.00 32.56           C  
ATOM   3678  CD1 TRP C  26      38.593  12.875 170.113  1.00 34.38           C  
ATOM   3679  CD2 TRP C  26      40.028  11.467 169.120  1.00 33.56           C  
ATOM   3680  NE1 TRP C  26      39.591  13.630 169.531  1.00 35.88           N  
ATOM   3681  CE2 TRP C  26      40.480  12.790 168.913  1.00 34.15           C  
ATOM   3682  CE3 TRP C  26      40.773  10.405 168.584  1.00 34.29           C  
ATOM   3683  CZ2 TRP C  26      41.640  13.083 168.190  1.00 35.21           C  
ATOM   3684  CZ3 TRP C  26      41.931  10.697 167.864  1.00 35.22           C  
ATOM   3685  CH2 TRP C  26      42.352  12.027 167.674  1.00 34.86           C  
ATOM   3686  N   GLY C  27      35.461   8.921 171.286  1.00 23.47           N  
ATOM   3687  CA  GLY C  27      34.794   7.683 171.632  1.00 21.79           C  
ATOM   3688  C   GLY C  27      33.670   7.831 172.634  1.00 21.56           C  
ATOM   3689  O   GLY C  27      33.622   8.801 173.390  1.00 22.30           O  
ATOM   3690  N   ASN C  28      32.750   6.872 172.615  1.00 20.49           N  
ATOM   3691  CA  ASN C  28      31.621   6.857 173.534  1.00 20.64           C  
ATOM   3692  C   ASN C  28      30.863   5.533 173.442  1.00 20.13           C  
ATOM   3693  O   ASN C  28      30.730   4.950 172.357  1.00 20.92           O  
ATOM   3694  CB  ASN C  28      30.679   8.055 173.278  1.00 19.81           C  
ATOM   3695  CG  ASN C  28      30.315   8.238 171.801  1.00 22.31           C  
ATOM   3696  OD1 ASN C  28      29.572   7.438 171.214  1.00 22.93           O  
ATOM   3697  ND2 ASN C  28      30.830   9.308 171.197  1.00 20.02           N  
ATOM   3698  N   VAL C  29      30.401   5.050 174.593  1.00 19.35           N  
ATOM   3699  CA  VAL C  29      29.652   3.805 174.679  1.00 18.53           C  
ATOM   3700  C   VAL C  29      28.300   4.049 175.349  1.00 19.94           C  
ATOM   3701  O   VAL C  29      28.155   4.937 176.186  1.00 20.11           O  
ATOM   3702  CB  VAL C  29      30.389   2.743 175.541  1.00 18.12           C  
ATOM   3703  CG1 VAL C  29      29.655   1.402 175.437  1.00 15.28           C  
ATOM   3704  CG2 VAL C  29      31.844   2.628 175.127  1.00 15.45           C  
ATOM   3705  N   SER C  30      27.307   3.247 174.988  1.00 21.47           N  
ATOM   3706  CA  SER C  30      25.990   3.362 175.593  1.00 21.41           C  
ATOM   3707  C   SER C  30      25.392   1.967 175.631  1.00 22.14           C  
ATOM   3708  O   SER C  30      25.785   1.096 174.850  1.00 21.85           O  
ATOM   3709  CB  SER C  30      25.089   4.280 174.769  1.00 21.46           C  
ATOM   3710  OG  SER C  30      24.679   3.655 173.563  1.00 20.68           O  
ATOM   3711  N   ALA C  31      24.451   1.760 176.547  1.00 22.17           N  
ATOM   3712  CA  ALA C  31      23.772   0.474 176.695  1.00 22.82           C  
ATOM   3713  C   ALA C  31      22.298   0.790 176.925  1.00 23.19           C  
ATOM   3714  O   ALA C  31      21.953   1.793 177.559  1.00 23.28           O  
ATOM   3715  CB  ALA C  31      24.350  -0.302 177.869  1.00 21.57           C  
ATOM   3716  N   VAL C  32      21.426  -0.068 176.422  1.00 23.19           N  
ATOM   3717  CA  VAL C  32      20.000   0.187 176.528  1.00 24.57           C  
ATOM   3718  C   VAL C  32      19.259  -0.633 177.569  1.00 25.72           C  
ATOM   3719  O   VAL C  32      19.753  -1.642 178.062  1.00 25.86           O  
ATOM   3720  CB  VAL C  32      19.308  -0.089 175.175  1.00 24.07           C  
ATOM   3721  CG1 VAL C  32      19.084  -1.598 175.019  1.00 23.46           C  
ATOM   3722  CG2 VAL C  32      17.995   0.672 175.081  1.00 24.22           C  
ATOM   3723  N   ASP C  33      18.062  -0.165 177.899  1.00 26.79           N  
ATOM   3724  CA  ASP C  33      17.163  -0.869 178.801  1.00 27.54           C  
ATOM   3725  C   ASP C  33      15.808  -0.728 178.109  1.00 28.16           C  
ATOM   3726  O   ASP C  33      15.071   0.244 178.328  1.00 27.40           O  
ATOM   3727  CB  ASP C  33      17.113  -0.235 180.183  1.00 27.62           C  
ATOM   3728  CG  ASP C  33      16.267  -1.047 181.142  1.00 29.49           C  
ATOM   3729  OD1 ASP C  33      16.782  -1.438 182.213  1.00 31.69           O  
ATOM   3730  OD2 ASP C  33      15.085  -1.309 180.820  1.00 29.85           O  
ATOM   3731  N   ARG C  34      15.509  -1.691 177.246  1.00 28.71           N  
ATOM   3732  CA  ARG C  34      14.274  -1.681 176.474  1.00 30.72           C  
ATOM   3733  C   ARG C  34      13.013  -1.507 177.316  1.00 32.25           C  
ATOM   3734  O   ARG C  34      12.160  -0.673 176.997  1.00 32.42           O  
ATOM   3735  CB  ARG C  34      14.180  -2.964 175.650  1.00 29.71           C  
ATOM   3736  CG  ARG C  34      15.368  -3.191 174.716  1.00 28.04           C  
ATOM   3737  CD  ARG C  34      15.366  -2.194 173.566  1.00 26.48           C  
ATOM   3738  NE  ARG C  34      16.392  -2.485 172.558  1.00 25.66           N  
ATOM   3739  CZ  ARG C  34      16.513  -1.829 171.404  1.00 23.67           C  
ATOM   3740  NH1 ARG C  34      15.669  -0.842 171.099  1.00 21.27           N  
ATOM   3741  NH2 ARG C  34      17.489  -2.141 170.564  1.00 20.91           N  
ATOM   3742  N   GLU C  35      12.899  -2.289 178.387  1.00 34.22           N  
ATOM   3743  CA  GLU C  35      11.731  -2.223 179.269  1.00 36.59           C  
ATOM   3744  C   GLU C  35      11.440  -0.817 179.769  1.00 35.85           C  
ATOM   3745  O   GLU C  35      10.297  -0.376 179.776  1.00 35.32           O  
ATOM   3746  CB  GLU C  35      11.918  -3.128 180.482  1.00 38.23           C  
ATOM   3747  CG  GLU C  35      11.228  -4.461 180.385  1.00 44.47           C  
ATOM   3748  CD  GLU C  35      10.940  -5.043 181.762  1.00 48.26           C  
ATOM   3749  OE1 GLU C  35      10.518  -6.221 181.840  1.00 50.43           O  
ATOM   3750  OE2 GLU C  35      11.130  -4.315 182.768  1.00 49.87           O  
ATOM   3751  N   ARG C  36      12.483  -0.126 180.208  1.00 36.48           N  
ATOM   3752  CA  ARG C  36      12.346   1.234 180.709  1.00 36.93           C  
ATOM   3753  C   ARG C  36      12.323   2.259 179.580  1.00 36.24           C  
ATOM   3754  O   ARG C  36      12.128   3.448 179.829  1.00 37.25           O  
ATOM   3755  CB  ARG C  36      13.490   1.546 181.669  1.00 38.50           C  
ATOM   3756  CG  ARG C  36      13.261   1.026 183.079  1.00 42.43           C  
ATOM   3757  CD  ARG C  36      12.959   2.187 183.999  1.00 45.30           C  
ATOM   3758  NE  ARG C  36      12.257   3.241 183.269  1.00 48.28           N  
ATOM   3759  CZ  ARG C  36      11.935   4.426 183.781  1.00 49.77           C  
ATOM   3760  NH1 ARG C  36      11.301   5.320 183.028  1.00 49.25           N  
ATOM   3761  NH2 ARG C  36      12.245   4.717 185.044  1.00 50.35           N  
ATOM   3762  N   GLY C  37      12.515   1.792 178.345  1.00 34.58           N  
ATOM   3763  CA  GLY C  37      12.516   2.680 177.192  1.00 32.90           C  
ATOM   3764  C   GLY C  37      13.536   3.785 177.363  1.00 31.62           C  
ATOM   3765  O   GLY C  37      13.254   4.960 177.130  1.00 32.84           O  
ATOM   3766  N   VAL C  38      14.747   3.406 177.741  1.00 30.03           N  
ATOM   3767  CA  VAL C  38      15.773   4.398 177.981  1.00 27.79           C  
ATOM   3768  C   VAL C  38      17.156   3.790 177.741  1.00 27.28           C  
ATOM   3769  O   VAL C  38      17.302   2.565 177.703  1.00 27.07           O  
ATOM   3770  CB  VAL C  38      15.633   4.875 179.449  1.00 26.58           C  
ATOM   3771  CG1 VAL C  38      16.656   4.190 180.327  1.00 25.24           C  
ATOM   3772  CG2 VAL C  38      15.706   6.358 179.530  1.00 26.77           C  
ATOM   3773  N   PHE C  39      18.168   4.634 177.554  1.00 25.37           N  
ATOM   3774  CA  PHE C  39      19.523   4.123 177.383  1.00 24.23           C  
ATOM   3775  C   PHE C  39      20.507   5.033 178.106  1.00 23.23           C  
ATOM   3776  O   PHE C  39      20.257   6.220 178.247  1.00 24.12           O  
ATOM   3777  CB  PHE C  39      19.905   3.959 175.895  1.00 22.67           C  
ATOM   3778  CG  PHE C  39      19.976   5.240 175.123  1.00 22.23           C  
ATOM   3779  CD1 PHE C  39      18.814   5.876 174.682  1.00 22.90           C  
ATOM   3780  CD2 PHE C  39      21.211   5.788 174.781  1.00 22.49           C  
ATOM   3781  CE1 PHE C  39      18.884   7.044 173.898  1.00 23.11           C  
ATOM   3782  CE2 PHE C  39      21.293   6.954 173.999  1.00 22.31           C  
ATOM   3783  CZ  PHE C  39      20.129   7.580 173.557  1.00 21.67           C  
ATOM   3784  N   VAL C  40      21.608   4.456 178.582  1.00 22.44           N  
ATOM   3785  CA  VAL C  40      22.639   5.181 179.317  1.00 21.56           C  
ATOM   3786  C   VAL C  40      23.852   5.389 178.411  1.00 22.60           C  
ATOM   3787  O   VAL C  40      24.308   4.456 177.744  1.00 24.16           O  
ATOM   3788  CB  VAL C  40      23.053   4.380 180.557  1.00 21.52           C  
ATOM   3789  CG1 VAL C  40      24.045   5.177 181.401  1.00 21.27           C  
ATOM   3790  CG2 VAL C  40      21.810   4.015 181.362  1.00 21.23           C  
ATOM   3791  N   ILE C  41      24.386   6.606 178.396  1.00 22.60           N  
ATOM   3792  CA  ILE C  41      25.502   6.922 177.517  1.00 21.88           C  
ATOM   3793  C   ILE C  41      26.554   7.809 178.163  1.00 22.74           C  
ATOM   3794  O   ILE C  41      26.266   8.551 179.095  1.00 22.07           O  
ATOM   3795  CB  ILE C  41      24.971   7.626 176.267  1.00 20.76           C  
ATOM   3796  CG1 ILE C  41      26.089   7.851 175.249  1.00 19.93           C  
ATOM   3797  CG2 ILE C  41      24.332   8.950 176.674  1.00 19.77           C  
ATOM   3798  CD1 ILE C  41      25.556   8.165 173.867  1.00 17.65           C  
ATOM   3799  N   LYS C  42      27.778   7.720 177.653  1.00 24.47           N  
ATOM   3800  CA  LYS C  42      28.889   8.517 178.151  1.00 26.51           C  
ATOM   3801  C   LYS C  42      28.508   9.997 178.123  1.00 28.38           C  
ATOM   3802  O   LYS C  42      27.723  10.425 177.272  1.00 27.35           O  
ATOM   3803  CB  LYS C  42      30.120   8.300 177.265  1.00 26.55           C  
ATOM   3804  CG  LYS C  42      31.332   9.142 177.654  1.00 25.74           C  
ATOM   3805  CD  LYS C  42      32.327   9.268 176.500  1.00 24.57           C  
ATOM   3806  CE  LYS C  42      33.523  10.139 176.894  1.00 24.36           C  
ATOM   3807  NZ  LYS C  42      34.422  10.441 175.748  1.00 23.37           N  
ATOM   3808  N   PRO C  43      29.043  10.792 179.064  1.00 29.99           N  
ATOM   3809  CA  PRO C  43      28.738  12.224 179.105  1.00 31.93           C  
ATOM   3810  C   PRO C  43      29.706  12.974 178.200  1.00 33.73           C  
ATOM   3811  O   PRO C  43      30.794  12.477 177.891  1.00 33.72           O  
ATOM   3812  CB  PRO C  43      28.963  12.577 180.566  1.00 32.06           C  
ATOM   3813  CG  PRO C  43      30.175  11.737 180.889  1.00 31.23           C  
ATOM   3814  CD  PRO C  43      29.811  10.393 180.262  1.00 30.99           C  
ATOM   3815  N   SER C  44      29.309  14.172 177.787  1.00 34.92           N  
ATOM   3816  CA  SER C  44      30.151  14.999 176.936  1.00 36.70           C  
ATOM   3817  C   SER C  44      30.993  15.932 177.799  1.00 36.85           C  
ATOM   3818  O   SER C  44      30.502  16.495 178.777  1.00 37.32           O  
ATOM   3819  CB  SER C  44      29.286  15.831 175.991  1.00 37.73           C  
ATOM   3820  OG  SER C  44      30.092  16.594 175.111  1.00 40.29           O  
ATOM   3821  N   GLY C  45      32.266  16.074 177.452  1.00 37.01           N  
ATOM   3822  CA  GLY C  45      33.128  16.970 178.200  1.00 36.80           C  
ATOM   3823  C   GLY C  45      33.702  16.471 179.514  1.00 36.74           C  
ATOM   3824  O   GLY C  45      33.930  17.266 180.425  1.00 36.91           O  
ATOM   3825  N   VAL C  46      33.955  15.172 179.623  1.00 35.76           N  
ATOM   3826  CA  VAL C  46      34.525  14.629 180.844  1.00 34.73           C  
ATOM   3827  C   VAL C  46      35.664  13.671 180.513  1.00 34.85           C  
ATOM   3828  O   VAL C  46      35.470  12.727 179.754  1.00 34.71           O  
ATOM   3829  CB  VAL C  46      33.460  13.878 181.655  1.00 34.76           C  
ATOM   3830  CG1 VAL C  46      34.052  13.410 182.973  1.00 34.06           C  
ATOM   3831  CG2 VAL C  46      32.265  14.783 181.907  1.00 33.39           C  
ATOM   3832  N   ASP C  47      36.850  13.911 181.070  1.00 35.24           N  
ATOM   3833  CA  ASP C  47      37.989  13.033 180.800  1.00 35.69           C  
ATOM   3834  C   ASP C  47      37.756  11.642 181.370  1.00 34.51           C  
ATOM   3835  O   ASP C  47      37.095  11.481 182.393  1.00 33.89           O  
ATOM   3836  CB  ASP C  47      39.291  13.605 181.379  1.00 37.72           C  
ATOM   3837  CG  ASP C  47      39.803  14.799 180.597  1.00 40.67           C  
ATOM   3838  OD1 ASP C  47      39.543  14.867 179.373  1.00 42.07           O  
ATOM   3839  OD2 ASP C  47      40.478  15.667 181.201  1.00 43.01           O  
ATOM   3840  N   TYR C  48      38.307  10.642 180.699  1.00 33.63           N  
ATOM   3841  CA  TYR C  48      38.162   9.264 181.134  1.00 33.86           C  
ATOM   3842  C   TYR C  48      38.723   9.031 182.531  1.00 34.75           C  
ATOM   3843  O   TYR C  48      38.194   8.215 183.289  1.00 36.18           O  
ATOM   3844  CB  TYR C  48      38.856   8.337 180.136  1.00 31.40           C  
ATOM   3845  CG  TYR C  48      38.118   8.226 178.828  1.00 30.53           C  
ATOM   3846  CD1 TYR C  48      36.901   7.558 178.756  1.00 30.28           C  
ATOM   3847  CD2 TYR C  48      38.627   8.792 177.664  1.00 29.64           C  
ATOM   3848  CE1 TYR C  48      36.205   7.450 177.559  1.00 30.43           C  
ATOM   3849  CE2 TYR C  48      37.939   8.691 176.455  1.00 29.59           C  
ATOM   3850  CZ  TYR C  48      36.724   8.018 176.408  1.00 31.06           C  
ATOM   3851  OH  TYR C  48      36.014   7.916 175.220  1.00 29.56           O  
ATOM   3852  N   SER C  49      39.785   9.756 182.869  1.00 34.90           N  
ATOM   3853  CA  SER C  49      40.437   9.614 184.165  1.00 35.46           C  
ATOM   3854  C   SER C  49      39.699  10.236 185.352  1.00 36.13           C  
ATOM   3855  O   SER C  49      40.144  10.103 186.490  1.00 37.33           O  
ATOM   3856  CB  SER C  49      41.850  10.197 184.090  1.00 35.08           C  
ATOM   3857  OG  SER C  49      41.820  11.538 183.623  1.00 35.50           O  
ATOM   3858  N   ILE C  50      38.580  10.907 185.094  1.00 36.35           N  
ATOM   3859  CA  ILE C  50      37.802  11.551 186.150  1.00 36.82           C  
ATOM   3860  C   ILE C  50      36.378  11.007 186.183  1.00 36.35           C  
ATOM   3861  O   ILE C  50      35.653  11.142 187.174  1.00 36.27           O  
ATOM   3862  CB  ILE C  50      37.720  13.078 185.914  1.00 38.39           C  
ATOM   3863  CG1 ILE C  50      39.123  13.683 185.938  1.00 38.58           C  
ATOM   3864  CG2 ILE C  50      36.837  13.729 186.971  1.00 39.41           C  
ATOM   3865  CD1 ILE C  50      39.888  13.391 187.211  1.00 40.98           C  
ATOM   3866  N   MET C  51      35.996  10.397 185.072  1.00 35.82           N  
ATOM   3867  CA  MET C  51      34.676   9.829 184.882  1.00 35.04           C  
ATOM   3868  C   MET C  51      34.230   8.868 185.982  1.00 34.59           C  
ATOM   3869  O   MET C  51      34.975   7.963 186.364  1.00 33.91           O  
ATOM   3870  CB  MET C  51      34.656   9.121 183.531  1.00 34.56           C  
ATOM   3871  CG  MET C  51      33.334   9.191 182.825  1.00 33.96           C  
ATOM   3872  SD  MET C  51      33.546   8.664 181.136  1.00 36.76           S  
ATOM   3873  CE  MET C  51      33.940  10.229 180.344  1.00 34.54           C  
ATOM   3874  N   THR C  52      33.007   9.070 186.472  1.00 34.23           N  
ATOM   3875  CA  THR C  52      32.420   8.233 187.521  1.00 34.89           C  
ATOM   3876  C   THR C  52      31.037   7.785 187.053  1.00 34.49           C  
ATOM   3877  O   THR C  52      30.471   8.394 186.151  1.00 34.83           O  
ATOM   3878  CB  THR C  52      32.261   9.016 188.842  1.00 35.80           C  
ATOM   3879  OG1 THR C  52      31.329  10.092 188.648  1.00 36.61           O  
ATOM   3880  CG2 THR C  52      33.602   9.598 189.286  1.00 35.50           C  
ATOM   3881  N   ALA C  53      30.494   6.735 187.664  1.00 34.56           N  
ATOM   3882  CA  ALA C  53      29.182   6.208 187.279  1.00 35.10           C  
ATOM   3883  C   ALA C  53      28.075   7.260 187.309  1.00 36.03           C  
ATOM   3884  O   ALA C  53      27.093   7.160 186.572  1.00 36.51           O  
ATOM   3885  CB  ALA C  53      28.806   5.037 188.177  1.00 33.86           C  
ATOM   3886  N   ASP C  54      28.232   8.264 188.165  1.00 36.63           N  
ATOM   3887  CA  ASP C  54      27.245   9.333 188.281  1.00 37.12           C  
ATOM   3888  C   ASP C  54      27.229  10.229 187.054  1.00 36.47           C  
ATOM   3889  O   ASP C  54      26.210  10.837 186.736  1.00 37.11           O  
ATOM   3890  CB  ASP C  54      27.537  10.177 189.518  1.00 39.12           C  
ATOM   3891  CG  ASP C  54      27.116   9.488 190.793  1.00 41.26           C  
ATOM   3892  OD1 ASP C  54      27.701   9.784 191.861  1.00 42.50           O  
ATOM   3893  OD2 ASP C  54      26.188   8.651 190.720  1.00 41.98           O  
ATOM   3894  N   ASP C  55      28.368  10.306 186.371  1.00 34.91           N  
ATOM   3895  CA  ASP C  55      28.510  11.131 185.180  1.00 32.71           C  
ATOM   3896  C   ASP C  55      27.734  10.582 183.994  1.00 31.44           C  
ATOM   3897  O   ASP C  55      27.452  11.311 183.047  1.00 31.64           O  
ATOM   3898  CB  ASP C  55      29.988  11.256 184.809  1.00 33.34           C  
ATOM   3899  CG  ASP C  55      30.767  12.093 185.801  1.00 33.96           C  
ATOM   3900  OD1 ASP C  55      31.989  11.871 185.940  1.00 35.73           O  
ATOM   3901  OD2 ASP C  55      30.157  12.979 186.434  1.00 33.61           O  
ATOM   3902  N   MET C  56      27.396   9.297 184.033  1.00 29.94           N  
ATOM   3903  CA  MET C  56      26.652   8.706 182.932  1.00 29.54           C  
ATOM   3904  C   MET C  56      25.303   9.412 182.823  1.00 29.17           C  
ATOM   3905  O   MET C  56      24.760   9.888 183.826  1.00 29.01           O  
ATOM   3906  CB  MET C  56      26.453   7.205 183.154  1.00 29.69           C  
ATOM   3907  CG  MET C  56      27.738   6.432 183.396  1.00 30.66           C  
ATOM   3908  SD  MET C  56      29.077   6.911 182.286  1.00 32.52           S  
ATOM   3909  CE  MET C  56      28.308   6.628 180.802  1.00 33.93           C  
ATOM   3910  N   VAL C  57      24.772   9.492 181.607  1.00 27.86           N  
ATOM   3911  CA  VAL C  57      23.496  10.157 181.383  1.00 26.98           C  
ATOM   3912  C   VAL C  57      22.417   9.194 180.893  1.00 26.95           C  
ATOM   3913  O   VAL C  57      22.682   8.329 180.055  1.00 26.11           O  
ATOM   3914  CB  VAL C  57      23.658  11.284 180.359  1.00 26.96           C  
ATOM   3915  CG1 VAL C  57      22.352  12.026 180.200  1.00 27.23           C  
ATOM   3916  CG2 VAL C  57      24.769  12.235 180.809  1.00 26.75           C  
ATOM   3917  N   VAL C  58      21.205   9.346 181.424  1.00 26.61           N  
ATOM   3918  CA  VAL C  58      20.075   8.498 181.035  1.00 26.56           C  
ATOM   3919  C   VAL C  58      19.230   9.288 180.036  1.00 28.10           C  
ATOM   3920  O   VAL C  58      18.810  10.416 180.322  1.00 29.01           O  
ATOM   3921  CB  VAL C  58      19.195   8.115 182.259  1.00 26.06           C  
ATOM   3922  CG1 VAL C  58      18.080   7.187 181.821  1.00 25.17           C  
ATOM   3923  CG2 VAL C  58      20.039   7.435 183.337  1.00 24.10           C  
ATOM   3924  N   VAL C  59      18.980   8.697 178.869  1.00 28.07           N  
ATOM   3925  CA  VAL C  59      18.224   9.368 177.819  1.00 27.87           C  
ATOM   3926  C   VAL C  59      17.046   8.547 177.325  1.00 28.96           C  
ATOM   3927  O   VAL C  59      17.140   7.326 177.205  1.00 29.84           O  
ATOM   3928  CB  VAL C  59      19.127   9.668 176.613  1.00 27.93           C  
ATOM   3929  CG1 VAL C  59      18.324  10.363 175.519  1.00 27.82           C  
ATOM   3930  CG2 VAL C  59      20.321  10.506 177.056  1.00 26.81           C  
ATOM   3931  N   SER C  60      15.940   9.228 177.030  1.00 29.50           N  
ATOM   3932  CA  SER C  60      14.741   8.572 176.532  1.00 30.07           C  
ATOM   3933  C   SER C  60      14.913   8.134 175.085  1.00 31.13           C  
ATOM   3934  O   SER C  60      15.301   8.928 174.226  1.00 31.44           O  
ATOM   3935  CB  SER C  60      13.544   9.515 176.607  1.00 30.56           C  
ATOM   3936  OG  SER C  60      12.448   8.970 175.878  1.00 31.02           O  
ATOM   3937  N   ILE C  61      14.609   6.870 174.818  1.00 32.27           N  
ATOM   3938  CA  ILE C  61      14.713   6.316 173.475  1.00 34.11           C  
ATOM   3939  C   ILE C  61      13.708   6.978 172.537  1.00 36.00           C  
ATOM   3940  O   ILE C  61      14.015   7.272 171.382  1.00 36.25           O  
ATOM   3941  CB  ILE C  61      14.421   4.812 173.493  1.00 34.11           C  
ATOM   3942  CG1 ILE C  61      15.476   4.099 174.339  1.00 34.14           C  
ATOM   3943  CG2 ILE C  61      14.380   4.265 172.073  1.00 33.62           C  
ATOM   3944  CD1 ILE C  61      15.179   2.635 174.579  1.00 33.73           C  
ATOM   3945  N   GLU C  62      12.511   7.214 173.059  1.00 38.08           N  
ATOM   3946  CA  GLU C  62      11.418   7.808 172.303  1.00 40.39           C  
ATOM   3947  C   GLU C  62      11.576   9.300 172.006  1.00 40.02           C  
ATOM   3948  O   GLU C  62      11.336   9.734 170.879  1.00 39.91           O  
ATOM   3949  CB  GLU C  62      10.106   7.562 173.065  1.00 43.11           C  
ATOM   3950  CG  GLU C  62       8.821   7.771 172.271  1.00 47.39           C  
ATOM   3951  CD  GLU C  62       7.578   7.373 173.067  1.00 50.22           C  
ATOM   3952  OE1 GLU C  62       7.511   6.210 173.537  1.00 52.03           O  
ATOM   3953  OE2 GLU C  62       6.667   8.219 173.220  1.00 50.81           O  
ATOM   3954  N   THR C  63      11.990  10.075 173.003  1.00 39.53           N  
ATOM   3955  CA  THR C  63      12.119  11.516 172.832  1.00 40.15           C  
ATOM   3956  C   THR C  63      13.540  12.065 172.735  1.00 40.57           C  
ATOM   3957  O   THR C  63      13.736  13.228 172.368  1.00 40.19           O  
ATOM   3958  CB  THR C  63      11.403  12.243 173.980  1.00 40.97           C  
ATOM   3959  OG1 THR C  63      12.144  12.066 175.193  1.00 41.56           O  
ATOM   3960  CG2 THR C  63      10.002  11.657 174.178  1.00 40.37           C  
ATOM   3961  N   GLY C  64      14.529  11.244 173.074  1.00 40.42           N  
ATOM   3962  CA  GLY C  64      15.905  11.705 173.016  1.00 40.14           C  
ATOM   3963  C   GLY C  64      16.175  12.750 174.084  1.00 40.38           C  
ATOM   3964  O   GLY C  64      17.205  13.428 174.067  1.00 39.59           O  
ATOM   3965  N   GLU C  65      15.242  12.875 175.021  1.00 40.40           N  
ATOM   3966  CA  GLU C  65      15.361  13.840 176.106  1.00 41.64           C  
ATOM   3967  C   GLU C  65      16.091  13.192 177.283  1.00 40.51           C  
ATOM   3968  O   GLU C  65      15.934  11.997 177.534  1.00 40.22           O  
ATOM   3969  CB  GLU C  65      13.963  14.291 176.540  1.00 43.94           C  
ATOM   3970  CG  GLU C  65      13.837  15.772 176.891  1.00 48.39           C  
ATOM   3971  CD  GLU C  65      13.929  16.699 175.670  1.00 51.01           C  
ATOM   3972  OE1 GLU C  65      15.045  17.183 175.353  1.00 51.54           O  
ATOM   3973  OE2 GLU C  65      12.878  16.939 175.027  1.00 52.07           O  
ATOM   3974  N   VAL C  66      16.897  13.972 177.996  1.00 39.81           N  
ATOM   3975  CA  VAL C  66      17.629  13.444 179.139  1.00 39.51           C  
ATOM   3976  C   VAL C  66      16.688  13.227 180.321  1.00 39.43           C  
ATOM   3977  O   VAL C  66      16.045  14.158 180.811  1.00 40.09           O  
ATOM   3978  CB  VAL C  66      18.806  14.371 179.545  1.00 39.52           C  
ATOM   3979  CG1 VAL C  66      18.415  15.830 179.374  1.00 41.93           C  
ATOM   3980  CG2 VAL C  66      19.219  14.083 180.986  1.00 38.73           C  
ATOM   3981  N   VAL C  67      16.611  11.976 180.760  1.00 38.75           N  
ATOM   3982  CA  VAL C  67      15.747  11.565 181.862  1.00 37.87           C  
ATOM   3983  C   VAL C  67      16.405  11.735 183.231  1.00 37.00           C  
ATOM   3984  O   VAL C  67      15.728  11.972 184.227  1.00 37.14           O  
ATOM   3985  CB  VAL C  67      15.341  10.084 181.690  1.00 38.13           C  
ATOM   3986  CG1 VAL C  67      14.552   9.607 182.897  1.00 38.34           C  
ATOM   3987  CG2 VAL C  67      14.535   9.919 180.419  1.00 36.30           C  
ATOM   3988  N   GLU C  68      17.726  11.607 183.276  1.00 35.60           N  
ATOM   3989  CA  GLU C  68      18.452  11.740 184.525  1.00 34.23           C  
ATOM   3990  C   GLU C  68      19.935  11.973 184.251  1.00 34.40           C  
ATOM   3991  O   GLU C  68      20.490  11.423 183.297  1.00 35.16           O  
ATOM   3992  CB  GLU C  68      18.244  10.477 185.355  1.00 33.36           C  
ATOM   3993  CG  GLU C  68      19.025  10.411 186.649  1.00 33.54           C  
ATOM   3994  CD  GLU C  68      18.554   9.270 187.524  1.00 33.69           C  
ATOM   3995  OE1 GLU C  68      17.407   9.346 188.033  1.00 35.14           O  
ATOM   3996  OE2 GLU C  68      19.318   8.296 187.689  1.00 31.70           O  
ATOM   3997  N   GLY C  69      20.568  12.796 185.083  1.00 33.85           N  
ATOM   3998  CA  GLY C  69      21.979  13.091 184.912  1.00 34.83           C  
ATOM   3999  C   GLY C  69      22.272  14.577 185.027  1.00 35.62           C  
ATOM   4000  O   GLY C  69      21.501  15.405 184.551  1.00 35.60           O  
ATOM   4001  N   ALA C  70      23.392  14.912 185.661  1.00 36.55           N  
ATOM   4002  CA  ALA C  70      23.791  16.302 185.845  1.00 36.49           C  
ATOM   4003  C   ALA C  70      24.594  16.808 184.646  1.00 36.83           C  
ATOM   4004  O   ALA C  70      24.677  18.011 184.408  1.00 38.19           O  
ATOM   4005  CB  ALA C  70      24.623  16.437 187.126  1.00 35.17           C  
ATOM   4006  N   LYS C  71      25.182  15.890 183.887  1.00 36.32           N  
ATOM   4007  CA  LYS C  71      25.993  16.268 182.733  1.00 35.40           C  
ATOM   4008  C   LYS C  71      25.286  16.160 181.386  1.00 34.79           C  
ATOM   4009  O   LYS C  71      24.226  15.544 181.269  1.00 33.98           O  
ATOM   4010  CB  LYS C  71      27.275  15.426 182.704  1.00 35.98           C  
ATOM   4011  CG  LYS C  71      28.410  16.025 183.503  1.00 36.17           C  
ATOM   4012  CD  LYS C  71      28.969  15.055 184.521  1.00 37.06           C  
ATOM   4013  CE  LYS C  71      29.967  15.767 185.438  1.00 37.38           C  
ATOM   4014  NZ  LYS C  71      29.340  16.925 186.144  1.00 37.28           N  
ATOM   4015  N   LYS C  72      25.882  16.787 180.375  1.00 34.63           N  
ATOM   4016  CA  LYS C  72      25.350  16.762 179.014  1.00 34.91           C  
ATOM   4017  C   LYS C  72      25.738  15.428 178.386  1.00 32.98           C  
ATOM   4018  O   LYS C  72      26.879  14.978 178.524  1.00 33.26           O  
ATOM   4019  CB  LYS C  72      25.957  17.894 178.177  1.00 37.55           C  
ATOM   4020  CG  LYS C  72      25.350  19.285 178.373  1.00 41.33           C  
ATOM   4021  CD  LYS C  72      24.055  19.456 177.572  1.00 43.74           C  
ATOM   4022  CE  LYS C  72      23.911  20.881 177.012  1.00 45.47           C  
ATOM   4023  NZ  LYS C  72      24.939  21.217 175.974  1.00 45.47           N  
ATOM   4024  N   PRO C  73      24.798  14.773 177.690  1.00 31.28           N  
ATOM   4025  CA  PRO C  73      25.106  13.487 177.061  1.00 29.85           C  
ATOM   4026  C   PRO C  73      26.043  13.683 175.881  1.00 28.57           C  
ATOM   4027  O   PRO C  73      26.171  14.792 175.374  1.00 27.93           O  
ATOM   4028  CB  PRO C  73      23.735  12.986 176.627  1.00 29.99           C  
ATOM   4029  CG  PRO C  73      23.042  14.266 176.232  1.00 29.44           C  
ATOM   4030  CD  PRO C  73      23.417  15.191 177.384  1.00 31.26           C  
ATOM   4031  N   SER C  74      26.702  12.607 175.458  1.00 28.23           N  
ATOM   4032  CA  SER C  74      27.618  12.661 174.324  1.00 26.85           C  
ATOM   4033  C   SER C  74      26.928  13.315 173.131  1.00 25.51           C  
ATOM   4034  O   SER C  74      25.734  13.105 172.916  1.00 23.05           O  
ATOM   4035  CB  SER C  74      28.061  11.246 173.933  1.00 26.91           C  
ATOM   4036  OG  SER C  74      28.642  11.229 172.635  1.00 27.71           O  
ATOM   4037  N   SER C  75      27.675  14.104 172.362  1.00 24.86           N  
ATOM   4038  CA  SER C  75      27.101  14.745 171.183  1.00 25.57           C  
ATOM   4039  C   SER C  75      26.664  13.695 170.154  1.00 25.60           C  
ATOM   4040  O   SER C  75      25.970  14.014 169.192  1.00 26.41           O  
ATOM   4041  CB  SER C  75      28.113  15.685 170.548  1.00 24.91           C  
ATOM   4042  OG  SER C  75      29.305  14.983 170.279  1.00 28.12           O  
ATOM   4043  N   ASP C  76      27.068  12.444 170.354  1.00 25.23           N  
ATOM   4044  CA  ASP C  76      26.680  11.367 169.442  1.00 25.23           C  
ATOM   4045  C   ASP C  76      25.384  10.655 169.869  1.00 24.48           C  
ATOM   4046  O   ASP C  76      24.940   9.699 169.222  1.00 23.80           O  
ATOM   4047  CB  ASP C  76      27.818  10.359 169.340  1.00 25.50           C  
ATOM   4048  CG  ASP C  76      28.954  10.874 168.498  1.00 27.73           C  
ATOM   4049  OD1 ASP C  76      30.120  10.492 168.763  1.00 27.02           O  
ATOM   4050  OD2 ASP C  76      28.663  11.659 167.562  1.00 27.11           O  
ATOM   4051  N   THR C  77      24.774  11.131 170.951  1.00 23.38           N  
ATOM   4052  CA  THR C  77      23.544  10.529 171.465  1.00 23.98           C  
ATOM   4053  C   THR C  77      22.469  10.260 170.403  1.00 23.62           C  
ATOM   4054  O   THR C  77      21.882   9.178 170.378  1.00 24.44           O  
ATOM   4055  CB  THR C  77      22.918  11.384 172.604  1.00 24.01           C  
ATOM   4056  OG1 THR C  77      23.816  11.433 173.719  1.00 24.16           O  
ATOM   4057  CG2 THR C  77      21.607  10.769 173.081  1.00 24.13           C  
ATOM   4058  N   PRO C  78      22.189  11.233 169.515  1.00 22.83           N  
ATOM   4059  CA  PRO C  78      21.163  10.975 168.498  1.00 21.47           C  
ATOM   4060  C   PRO C  78      21.468   9.769 167.606  1.00 21.81           C  
ATOM   4061  O   PRO C  78      20.558   9.028 167.221  1.00 21.48           O  
ATOM   4062  CB  PRO C  78      21.123  12.279 167.712  1.00 21.69           C  
ATOM   4063  CG  PRO C  78      21.433  13.299 168.755  1.00 20.34           C  
ATOM   4064  CD  PRO C  78      22.600  12.648 169.485  1.00 21.82           C  
ATOM   4065  N   THR C  79      22.738   9.568 167.266  1.00 22.03           N  
ATOM   4066  CA  THR C  79      23.103   8.428 166.419  1.00 21.73           C  
ATOM   4067  C   THR C  79      22.777   7.142 167.178  1.00 21.45           C  
ATOM   4068  O   THR C  79      22.174   6.211 166.627  1.00 20.60           O  
ATOM   4069  CB  THR C  79      24.599   8.427 166.076  1.00 20.99           C  
ATOM   4070  OG1 THR C  79      24.986   9.727 165.611  1.00 19.34           O  
ATOM   4071  CG2 THR C  79      24.877   7.417 164.992  1.00 21.09           C  
ATOM   4072  N   HIS C  80      23.165   7.104 168.451  1.00 20.63           N  
ATOM   4073  CA  HIS C  80      22.902   5.941 169.292  1.00 21.17           C  
ATOM   4074  C   HIS C  80      21.411   5.666 169.361  1.00 20.98           C  
ATOM   4075  O   HIS C  80      20.955   4.548 169.128  1.00 22.42           O  
ATOM   4076  CB  HIS C  80      23.425   6.177 170.709  1.00 21.19           C  
ATOM   4077  CG  HIS C  80      24.916   6.153 170.812  1.00 20.44           C  
ATOM   4078  ND1 HIS C  80      25.588   5.247 171.605  1.00 19.81           N  
ATOM   4079  CD2 HIS C  80      25.864   6.930 170.236  1.00 18.54           C  
ATOM   4080  CE1 HIS C  80      26.889   5.470 171.512  1.00 20.66           C  
ATOM   4081  NE2 HIS C  80      27.082   6.486 170.688  1.00 18.65           N  
ATOM   4082  N   ARG C  81      20.659   6.703 169.688  1.00 22.07           N  
ATOM   4083  CA  ARG C  81      19.214   6.617 169.805  1.00 23.76           C  
ATOM   4084  C   ARG C  81      18.572   6.040 168.546  1.00 23.13           C  
ATOM   4085  O   ARG C  81      17.774   5.094 168.621  1.00 21.97           O  
ATOM   4086  CB  ARG C  81      18.647   8.006 170.089  1.00 26.37           C  
ATOM   4087  CG  ARG C  81      17.147   8.033 170.340  1.00 30.97           C  
ATOM   4088  CD  ARG C  81      16.638   9.474 170.430  1.00 33.44           C  
ATOM   4089  NE  ARG C  81      15.320   9.586 169.816  1.00 37.35           N  
ATOM   4090  CZ  ARG C  81      14.859  10.684 169.228  1.00 39.82           C  
ATOM   4091  NH1 ARG C  81      15.609  11.782 169.179  1.00 40.03           N  
ATOM   4092  NH2 ARG C  81      13.657  10.671 168.656  1.00 41.62           N  
ATOM   4093  N   LEU C  82      18.922   6.604 167.391  1.00 22.50           N  
ATOM   4094  CA  LEU C  82      18.370   6.133 166.123  1.00 22.82           C  
ATOM   4095  C   LEU C  82      18.669   4.639 165.948  1.00 23.62           C  
ATOM   4096  O   LEU C  82      17.791   3.854 165.581  1.00 23.31           O  
ATOM   4097  CB  LEU C  82      18.962   6.938 164.955  1.00 23.00           C  
ATOM   4098  CG  LEU C  82      18.501   6.649 163.515  1.00 24.38           C  
ATOM   4099  CD1 LEU C  82      19.037   5.298 163.047  1.00 23.55           C  
ATOM   4100  CD2 LEU C  82      16.977   6.677 163.438  1.00 23.74           C  
ATOM   4101  N   LEU C  83      19.911   4.245 166.218  1.00 24.15           N  
ATOM   4102  CA  LEU C  83      20.293   2.851 166.081  1.00 23.57           C  
ATOM   4103  C   LEU C  83      19.470   1.947 166.995  1.00 24.04           C  
ATOM   4104  O   LEU C  83      19.002   0.900 166.559  1.00 24.83           O  
ATOM   4105  CB  LEU C  83      21.792   2.674 166.353  1.00 23.37           C  
ATOM   4106  CG  LEU C  83      22.712   3.241 165.259  1.00 24.36           C  
ATOM   4107  CD1 LEU C  83      24.171   3.071 165.654  1.00 23.43           C  
ATOM   4108  CD2 LEU C  83      22.434   2.529 163.939  1.00 23.50           C  
ATOM   4109  N   TYR C  84      19.278   2.331 168.257  1.00 23.52           N  
ATOM   4110  CA  TYR C  84      18.486   1.480 169.145  1.00 22.93           C  
ATOM   4111  C   TYR C  84      17.070   1.303 168.591  1.00 23.47           C  
ATOM   4112  O   TYR C  84      16.483   0.221 168.693  1.00 22.68           O  
ATOM   4113  CB  TYR C  84      18.407   2.062 170.564  1.00 20.14           C  
ATOM   4114  CG  TYR C  84      19.662   1.865 171.405  1.00 19.15           C  
ATOM   4115  CD1 TYR C  84      20.208   0.598 171.602  1.00 17.71           C  
ATOM   4116  CD2 TYR C  84      20.308   2.955 171.987  1.00 16.54           C  
ATOM   4117  CE1 TYR C  84      21.372   0.421 172.358  1.00 16.64           C  
ATOM   4118  CE2 TYR C  84      21.463   2.796 172.727  1.00 16.67           C  
ATOM   4119  CZ  TYR C  84      21.999   1.529 172.911  1.00 17.55           C  
ATOM   4120  OH  TYR C  84      23.191   1.393 173.604  1.00 16.54           O  
ATOM   4121  N   GLN C  85      16.525   2.365 168.004  1.00 24.60           N  
ATOM   4122  CA  GLN C  85      15.183   2.302 167.450  1.00 26.52           C  
ATOM   4123  C   GLN C  85      15.127   1.441 166.200  1.00 27.60           C  
ATOM   4124  O   GLN C  85      14.207   0.645 166.040  1.00 29.10           O  
ATOM   4125  CB  GLN C  85      14.674   3.705 167.125  1.00 27.29           C  
ATOM   4126  CG  GLN C  85      14.593   4.614 168.338  1.00 29.55           C  
ATOM   4127  CD  GLN C  85      13.804   5.886 168.071  1.00 30.78           C  
ATOM   4128  OE1 GLN C  85      14.037   6.589 167.082  1.00 31.95           O  
ATOM   4129  NE2 GLN C  85      12.869   6.194 168.963  1.00 31.73           N  
ATOM   4130  N   ALA C  86      16.123   1.580 165.330  1.00 27.98           N  
ATOM   4131  CA  ALA C  86      16.168   0.830 164.078  1.00 27.97           C  
ATOM   4132  C   ALA C  86      16.553  -0.635 164.219  1.00 29.05           C  
ATOM   4133  O   ALA C  86      16.063  -1.485 163.470  1.00 29.88           O  
ATOM   4134  CB  ALA C  86      17.122   1.516 163.097  1.00 27.79           C  
ATOM   4135  N   PHE C  87      17.437  -0.938 165.163  1.00 29.70           N  
ATOM   4136  CA  PHE C  87      17.886  -2.315 165.363  1.00 30.22           C  
ATOM   4137  C   PHE C  87      17.463  -2.812 166.731  1.00 30.86           C  
ATOM   4138  O   PHE C  87      18.159  -2.592 167.718  1.00 32.35           O  
ATOM   4139  CB  PHE C  87      19.409  -2.407 165.242  1.00 28.98           C  
ATOM   4140  CG  PHE C  87      19.951  -1.869 163.945  1.00 29.97           C  
ATOM   4141  CD1 PHE C  87      19.311  -2.141 162.738  1.00 28.84           C  
ATOM   4142  CD2 PHE C  87      21.130  -1.131 163.921  1.00 29.96           C  
ATOM   4143  CE1 PHE C  87      19.842  -1.690 161.532  1.00 28.04           C  
ATOM   4144  CE2 PHE C  87      21.668  -0.678 162.712  1.00 28.97           C  
ATOM   4145  CZ  PHE C  87      21.023  -0.959 161.523  1.00 27.91           C  
ATOM   4146  N   PRO C  88      16.319  -3.508 166.804  1.00 31.03           N  
ATOM   4147  CA  PRO C  88      15.753  -4.059 168.041  1.00 30.60           C  
ATOM   4148  C   PRO C  88      16.662  -5.004 168.813  1.00 30.44           C  
ATOM   4149  O   PRO C  88      16.641  -5.025 170.042  1.00 31.75           O  
ATOM   4150  CB  PRO C  88      14.495  -4.776 167.553  1.00 30.88           C  
ATOM   4151  CG  PRO C  88      14.103  -3.976 166.341  1.00 30.97           C  
ATOM   4152  CD  PRO C  88      15.436  -3.793 165.660  1.00 30.30           C  
ATOM   4153  N   SER C  89      17.456  -5.787 168.094  1.00 29.78           N  
ATOM   4154  CA  SER C  89      18.337  -6.752 168.731  1.00 29.07           C  
ATOM   4155  C   SER C  89      19.502  -6.185 169.541  1.00 28.43           C  
ATOM   4156  O   SER C  89      19.920  -6.804 170.522  1.00 28.87           O  
ATOM   4157  CB  SER C  89      18.895  -7.712 167.681  1.00 29.53           C  
ATOM   4158  OG  SER C  89      19.779  -7.037 166.802  1.00 31.05           O  
ATOM   4159  N   ILE C  90      20.026  -5.021 169.158  1.00 26.50           N  
ATOM   4160  CA  ILE C  90      21.182  -4.476 169.864  1.00 26.20           C  
ATOM   4161  C   ILE C  90      20.900  -3.995 171.285  1.00 25.97           C  
ATOM   4162  O   ILE C  90      19.824  -3.470 171.577  1.00 25.63           O  
ATOM   4163  CB  ILE C  90      21.847  -3.322 169.073  1.00 25.97           C  
ATOM   4164  CG1 ILE C  90      21.092  -2.020 169.301  1.00 25.48           C  
ATOM   4165  CG2 ILE C  90      21.871  -3.647 167.585  1.00 25.23           C  
ATOM   4166  CD1 ILE C  90      21.736  -0.836 168.605  1.00 29.00           C  
ATOM   4167  N   GLY C  91      21.885  -4.183 172.162  1.00 24.72           N  
ATOM   4168  CA  GLY C  91      21.758  -3.770 173.546  1.00 25.21           C  
ATOM   4169  C   GLY C  91      22.868  -2.824 173.977  1.00 25.72           C  
ATOM   4170  O   GLY C  91      22.821  -2.251 175.070  1.00 25.97           O  
ATOM   4171  N   GLY C  92      23.874  -2.663 173.116  1.00 25.56           N  
ATOM   4172  CA  GLY C  92      24.992  -1.780 173.412  1.00 24.05           C  
ATOM   4173  C   GLY C  92      25.589  -1.208 172.138  1.00 24.37           C  
ATOM   4174  O   GLY C  92      25.612  -1.872 171.094  1.00 24.04           O  
ATOM   4175  N   ILE C  93      26.077   0.025 172.212  1.00 23.66           N  
ATOM   4176  CA  ILE C  93      26.665   0.674 171.047  1.00 22.32           C  
ATOM   4177  C   ILE C  93      27.997   1.321 171.394  1.00 22.32           C  
ATOM   4178  O   ILE C  93      28.130   1.973 172.434  1.00 22.43           O  
ATOM   4179  CB  ILE C  93      25.739   1.774 170.506  1.00 22.11           C  
ATOM   4180  CG1 ILE C  93      24.418   1.162 170.037  1.00 22.25           C  
ATOM   4181  CG2 ILE C  93      26.448   2.548 169.395  1.00 22.46           C  
ATOM   4182  CD1 ILE C  93      23.379   2.194 169.593  1.00 21.27           C  
ATOM   4183  N   VAL C  94      28.982   1.153 170.519  1.00 21.16           N  
ATOM   4184  CA  VAL C  94      30.286   1.756 170.757  1.00 21.00           C  
ATOM   4185  C   VAL C  94      30.750   2.568 169.566  1.00 20.59           C  
ATOM   4186  O   VAL C  94      30.700   2.099 168.429  1.00 22.01           O  
ATOM   4187  CB  VAL C  94      31.372   0.702 171.036  1.00 20.75           C  
ATOM   4188  CG1 VAL C  94      32.745   1.373 171.084  1.00 19.71           C  
ATOM   4189  CG2 VAL C  94      31.089   0.002 172.343  1.00 20.92           C  
ATOM   4190  N   HIS C  95      31.202   3.788 169.823  1.00 20.03           N  
ATOM   4191  CA  HIS C  95      31.723   4.623 168.746  1.00 20.59           C  
ATOM   4192  C   HIS C  95      33.127   5.077 169.110  1.00 19.82           C  
ATOM   4193  O   HIS C  95      33.360   5.577 170.205  1.00 20.78           O  
ATOM   4194  CB  HIS C  95      30.839   5.855 168.490  1.00 19.42           C  
ATOM   4195  CG  HIS C  95      31.426   6.812 167.497  1.00 21.02           C  
ATOM   4196  ND1 HIS C  95      31.895   6.410 166.263  1.00 20.88           N  
ATOM   4197  CD2 HIS C  95      31.660   8.145 167.571  1.00 20.85           C  
ATOM   4198  CE1 HIS C  95      32.399   7.451 165.623  1.00 20.21           C  
ATOM   4199  NE2 HIS C  95      32.269   8.515 166.395  1.00 22.22           N  
ATOM   4200  N   THR C  96      34.065   4.887 168.193  1.00 20.68           N  
ATOM   4201  CA  THR C  96      35.439   5.306 168.424  1.00 20.89           C  
ATOM   4202  C   THR C  96      36.009   5.764 167.101  1.00 21.17           C  
ATOM   4203  O   THR C  96      35.360   5.660 166.065  1.00 20.66           O  
ATOM   4204  CB  THR C  96      36.336   4.148 168.894  1.00 20.61           C  
ATOM   4205  OG1 THR C  96      36.494   3.218 167.816  1.00 22.15           O  
ATOM   4206  CG2 THR C  96      35.736   3.433 170.106  1.00 20.15           C  
ATOM   4207  N   HIS C  97      37.229   6.284 167.146  1.00 20.81           N  
ATOM   4208  CA  HIS C  97      37.922   6.680 165.939  1.00 20.14           C  
ATOM   4209  C   HIS C  97      39.216   5.868 165.981  1.00 19.16           C  
ATOM   4210  O   HIS C  97      40.310   6.389 165.731  1.00 18.62           O  
ATOM   4211  CB  HIS C  97      38.200   8.184 165.934  1.00 20.33           C  
ATOM   4212  CG  HIS C  97      36.967   9.016 165.769  1.00 22.91           C  
ATOM   4213  ND1 HIS C  97      36.984  10.271 165.196  1.00 23.54           N  
ATOM   4214  CD2 HIS C  97      35.676   8.770 166.099  1.00 23.04           C  
ATOM   4215  CE1 HIS C  97      35.756  10.759 165.180  1.00 23.30           C  
ATOM   4216  NE2 HIS C  97      34.944   9.869 165.722  1.00 22.61           N  
ATOM   4217  N   SER C  98      39.086   4.585 166.320  1.00 18.64           N  
ATOM   4218  CA  SER C  98      40.262   3.719 166.414  1.00 19.25           C  
ATOM   4219  C   SER C  98      41.003   3.790 165.082  1.00 20.14           C  
ATOM   4220  O   SER C  98      40.422   3.576 164.012  1.00 19.98           O  
ATOM   4221  CB  SER C  98      39.877   2.271 166.795  1.00 17.99           C  
ATOM   4222  OG  SER C  98      38.975   1.660 165.892  1.00 15.77           O  
ATOM   4223  N   ARG C  99      42.286   4.130 165.179  1.00 19.87           N  
ATOM   4224  CA  ARG C  99      43.163   4.323 164.037  1.00 19.99           C  
ATOM   4225  C   ARG C  99      42.922   3.546 162.755  1.00 19.22           C  
ATOM   4226  O   ARG C  99      42.686   4.145 161.704  1.00 18.73           O  
ATOM   4227  CB  ARG C  99      44.619   4.155 164.484  1.00 20.93           C  
ATOM   4228  CG  ARG C  99      45.194   5.446 165.050  1.00 24.01           C  
ATOM   4229  CD  ARG C  99      46.220   5.239 166.157  1.00 25.14           C  
ATOM   4230  NE  ARG C  99      47.516   4.755 165.696  1.00 27.74           N  
ATOM   4231  CZ  ARG C  99      48.667   5.423 165.817  1.00 28.88           C  
ATOM   4232  NH1 ARG C  99      48.713   6.630 166.374  1.00 27.84           N  
ATOM   4233  NH2 ARG C  99      49.796   4.851 165.424  1.00 29.98           N  
ATOM   4234  N   HIS C 100      42.957   2.224 162.819  1.00 18.42           N  
ATOM   4235  CA  HIS C 100      42.798   1.466 161.591  1.00 18.33           C  
ATOM   4236  C   HIS C 100      41.392   1.317 161.053  1.00 18.08           C  
ATOM   4237  O   HIS C 100      41.202   1.295 159.832  1.00 19.72           O  
ATOM   4238  CB  HIS C 100      43.513   0.125 161.738  1.00 18.24           C  
ATOM   4239  CG  HIS C 100      44.948   0.291 162.122  1.00 18.47           C  
ATOM   4240  ND1 HIS C 100      45.354   0.392 163.437  1.00 17.45           N  
ATOM   4241  CD2 HIS C 100      46.044   0.552 161.369  1.00 17.84           C  
ATOM   4242  CE1 HIS C 100      46.636   0.713 163.477  1.00 17.89           C  
ATOM   4243  NE2 HIS C 100      47.078   0.818 162.236  1.00 19.24           N  
ATOM   4244  N   ALA C 101      40.395   1.234 161.925  1.00 16.37           N  
ATOM   4245  CA  ALA C 101      39.040   1.130 161.413  1.00 15.96           C  
ATOM   4246  C   ALA C 101      38.745   2.473 160.748  1.00 15.72           C  
ATOM   4247  O   ALA C 101      38.111   2.537 159.695  1.00 15.51           O  
ATOM   4248  CB  ALA C 101      38.060   0.868 162.545  1.00 17.57           C  
ATOM   4249  N   THR C 102      39.237   3.548 161.361  1.00 15.14           N  
ATOM   4250  CA  THR C 102      39.025   4.894 160.841  1.00 15.51           C  
ATOM   4251  C   THR C 102      39.746   5.100 159.514  1.00 15.96           C  
ATOM   4252  O   THR C 102      39.276   5.843 158.656  1.00 15.23           O  
ATOM   4253  CB  THR C 102      39.504   5.950 161.842  1.00 14.99           C  
ATOM   4254  OG1 THR C 102      38.747   5.820 163.048  1.00 16.38           O  
ATOM   4255  CG2 THR C 102      39.306   7.354 161.284  1.00 15.15           C  
ATOM   4256  N   ILE C 103      40.892   4.446 159.356  1.00 16.07           N  
ATOM   4257  CA  ILE C 103      41.657   4.536 158.130  1.00 16.16           C  
ATOM   4258  C   ILE C 103      40.789   4.009 156.988  1.00 17.80           C  
ATOM   4259  O   ILE C 103      40.732   4.627 155.917  1.00 17.90           O  
ATOM   4260  CB  ILE C 103      42.974   3.726 158.256  1.00 16.93           C  
ATOM   4261  CG1 ILE C 103      44.014   4.596 158.984  1.00 16.37           C  
ATOM   4262  CG2 ILE C 103      43.468   3.250 156.867  1.00 14.52           C  
ATOM   4263  CD1 ILE C 103      45.248   3.864 159.445  1.00 15.72           C  
ATOM   4264  N   TRP C 104      40.102   2.884 157.213  1.00 17.21           N  
ATOM   4265  CA  TRP C 104      39.224   2.323 156.183  1.00 16.90           C  
ATOM   4266  C   TRP C 104      38.066   3.282 155.933  1.00 16.45           C  
ATOM   4267  O   TRP C 104      37.687   3.532 154.785  1.00 16.95           O  
ATOM   4268  CB  TRP C 104      38.672   0.951 156.598  1.00 16.86           C  
ATOM   4269  CG  TRP C 104      39.666  -0.183 156.502  1.00 16.36           C  
ATOM   4270  CD1 TRP C 104      40.597  -0.546 157.435  1.00 17.00           C  
ATOM   4271  CD2 TRP C 104      39.835  -1.088 155.396  1.00 16.34           C  
ATOM   4272  NE1 TRP C 104      41.334  -1.621 156.981  1.00 15.40           N  
ATOM   4273  CE2 TRP C 104      40.889  -1.970 155.733  1.00 15.93           C  
ATOM   4274  CE3 TRP C 104      39.201  -1.236 154.151  1.00 15.11           C  
ATOM   4275  CZ2 TRP C 104      41.323  -2.983 154.870  1.00 15.67           C  
ATOM   4276  CZ3 TRP C 104      39.632  -2.241 153.292  1.00 13.74           C  
ATOM   4277  CH2 TRP C 104      40.685  -3.102 153.656  1.00 15.86           C  
ATOM   4278  N   ALA C 105      37.517   3.842 157.007  1.00 16.85           N  
ATOM   4279  CA  ALA C 105      36.404   4.791 156.879  1.00 16.96           C  
ATOM   4280  C   ALA C 105      36.795   6.019 156.050  1.00 17.23           C  
ATOM   4281  O   ALA C 105      36.040   6.454 155.184  1.00 18.25           O  
ATOM   4282  CB  ALA C 105      35.931   5.231 158.258  1.00 17.00           C  
ATOM   4283  N   GLN C 106      37.975   6.582 156.305  1.00 17.12           N  
ATOM   4284  CA  GLN C 106      38.402   7.752 155.549  1.00 17.06           C  
ATOM   4285  C   GLN C 106      38.640   7.364 154.090  1.00 18.30           C  
ATOM   4286  O   GLN C 106      38.397   8.158 153.171  1.00 18.63           O  
ATOM   4287  CB  GLN C 106      39.654   8.365 156.181  1.00 16.57           C  
ATOM   4288  CG  GLN C 106      39.362   9.126 157.491  1.00 16.85           C  
ATOM   4289  CD  GLN C 106      40.623   9.611 158.198  1.00 16.82           C  
ATOM   4290  OE1 GLN C 106      41.661   9.817 157.561  1.00 19.17           O  
ATOM   4291  NE2 GLN C 106      40.537   9.808 159.511  1.00 13.78           N  
ATOM   4292  N   ALA C 107      39.093   6.135 153.870  1.00 18.31           N  
ATOM   4293  CA  ALA C 107      39.324   5.664 152.511  1.00 18.69           C  
ATOM   4294  C   ALA C 107      37.983   5.305 151.875  1.00 19.69           C  
ATOM   4295  O   ALA C 107      37.917   4.990 150.689  1.00 19.93           O  
ATOM   4296  CB  ALA C 107      40.219   4.448 152.525  1.00 18.04           C  
ATOM   4297  N   GLY C 108      36.917   5.338 152.670  1.00 19.99           N  
ATOM   4298  CA  GLY C 108      35.602   5.002 152.143  1.00 20.95           C  
ATOM   4299  C   GLY C 108      35.519   3.603 151.549  1.00 21.45           C  
ATOM   4300  O   GLY C 108      34.869   3.386 150.525  1.00 22.40           O  
ATOM   4301  N   GLN C 109      36.177   2.641 152.185  1.00 21.22           N  
ATOM   4302  CA  GLN C 109      36.149   1.266 151.695  1.00 21.50           C  
ATOM   4303  C   GLN C 109      35.645   0.287 152.746  1.00 21.67           C  
ATOM   4304  O   GLN C 109      35.818   0.502 153.945  1.00 22.22           O  
ATOM   4305  CB  GLN C 109      37.544   0.844 151.238  1.00 19.71           C  
ATOM   4306  CG  GLN C 109      37.903   1.340 149.853  1.00 20.09           C  
ATOM   4307  CD  GLN C 109      39.384   1.267 149.568  1.00 19.61           C  
ATOM   4308  OE1 GLN C 109      40.066   0.300 149.931  1.00 20.61           O  
ATOM   4309  NE2 GLN C 109      39.893   2.290 148.902  1.00 19.59           N  
ATOM   4310  N   SER C 110      35.017  -0.791 152.290  1.00 21.65           N  
ATOM   4311  CA  SER C 110      34.509  -1.808 153.198  1.00 22.31           C  
ATOM   4312  C   SER C 110      35.616  -2.817 153.520  1.00 21.75           C  
ATOM   4313  O   SER C 110      36.470  -3.105 152.683  1.00 22.75           O  
ATOM   4314  CB  SER C 110      33.318  -2.518 152.561  1.00 22.46           C  
ATOM   4315  OG  SER C 110      32.276  -1.588 152.284  1.00 24.84           O  
ATOM   4316  N   ILE C 111      35.606  -3.345 154.735  1.00 20.77           N  
ATOM   4317  CA  ILE C 111      36.619  -4.309 155.143  1.00 21.46           C  
ATOM   4318  C   ILE C 111      36.171  -5.719 154.780  1.00 20.88           C  
ATOM   4319  O   ILE C 111      35.256  -6.258 155.399  1.00 21.96           O  
ATOM   4320  CB  ILE C 111      36.842  -4.272 156.661  1.00 20.27           C  
ATOM   4321  CG1 ILE C 111      37.094  -2.834 157.118  1.00 19.05           C  
ATOM   4322  CG2 ILE C 111      37.994  -5.206 157.029  1.00 20.11           C  
ATOM   4323  CD1 ILE C 111      37.149  -2.690 158.636  1.00 19.02           C  
ATOM   4324  N   PRO C 112      36.805  -6.335 153.775  1.00 19.74           N  
ATOM   4325  CA  PRO C 112      36.406  -7.695 153.394  1.00 20.05           C  
ATOM   4326  C   PRO C 112      36.855  -8.754 154.398  1.00 19.45           C  
ATOM   4327  O   PRO C 112      37.854  -8.580 155.095  1.00 19.87           O  
ATOM   4328  CB  PRO C 112      37.058  -7.873 152.020  1.00 18.84           C  
ATOM   4329  CG  PRO C 112      38.301  -7.045 152.137  1.00 19.43           C  
ATOM   4330  CD  PRO C 112      37.801  -5.790 152.837  1.00 19.40           C  
ATOM   4331  N   ALA C 113      36.110  -9.849 154.471  1.00 19.89           N  
ATOM   4332  CA  ALA C 113      36.438 -10.934 155.380  1.00 20.68           C  
ATOM   4333  C   ALA C 113      37.516 -11.807 154.736  1.00 22.17           C  
ATOM   4334  O   ALA C 113      37.261 -12.474 153.728  1.00 22.39           O  
ATOM   4335  CB  ALA C 113      35.189 -11.756 155.672  1.00 19.99           C  
ATOM   4336  N   THR C 114      38.720 -11.798 155.309  1.00 22.40           N  
ATOM   4337  CA  THR C 114      39.819 -12.591 154.772  1.00 22.80           C  
ATOM   4338  C   THR C 114      40.460 -13.493 155.828  1.00 23.77           C  
ATOM   4339  O   THR C 114      41.490 -14.124 155.576  1.00 24.71           O  
ATOM   4340  CB  THR C 114      40.913 -11.686 154.147  1.00 23.08           C  
ATOM   4341  OG1 THR C 114      41.411 -10.775 155.130  1.00 24.01           O  
ATOM   4342  CG2 THR C 114      40.340 -10.883 152.985  1.00 22.56           C  
ATOM   4343  N   GLY C 115      39.845 -13.569 157.004  1.00 23.16           N  
ATOM   4344  CA  GLY C 115      40.388 -14.409 158.065  1.00 22.75           C  
ATOM   4345  C   GLY C 115      39.340 -14.908 159.057  1.00 22.20           C  
ATOM   4346  O   GLY C 115      38.293 -14.278 159.245  1.00 22.13           O  
ATOM   4347  N   THR C 116      39.616 -16.041 159.696  1.00 21.06           N  
ATOM   4348  CA  THR C 116      38.683 -16.596 160.669  1.00 20.75           C  
ATOM   4349  C   THR C 116      38.507 -15.664 161.868  1.00 20.04           C  
ATOM   4350  O   THR C 116      37.471 -15.706 162.533  1.00 21.08           O  
ATOM   4351  CB  THR C 116      39.135 -17.986 161.170  1.00 20.03           C  
ATOM   4352  OG1 THR C 116      40.440 -17.891 161.747  1.00 21.40           O  
ATOM   4353  CG2 THR C 116      39.177 -18.979 160.012  1.00 20.07           C  
ATOM   4354  N   THR C 117      39.504 -14.825 162.142  1.00 18.21           N  
ATOM   4355  CA  THR C 117      39.404 -13.878 163.255  1.00 18.37           C  
ATOM   4356  C   THR C 117      38.152 -13.043 163.021  1.00 19.05           C  
ATOM   4357  O   THR C 117      37.298 -12.893 163.903  1.00 21.69           O  
ATOM   4358  CB  THR C 117      40.619 -12.926 163.301  1.00 17.38           C  
ATOM   4359  OG1 THR C 117      41.823 -13.685 163.503  1.00 16.57           O  
ATOM   4360  CG2 THR C 117      40.458 -11.922 164.426  1.00 16.20           C  
ATOM   4361  N   HIS C 118      38.051 -12.524 161.805  1.00 18.42           N  
ATOM   4362  CA  HIS C 118      36.940 -11.695 161.358  1.00 17.98           C  
ATOM   4363  C   HIS C 118      35.640 -12.524 161.331  1.00 19.08           C  
ATOM   4364  O   HIS C 118      34.609 -12.105 161.871  1.00 18.21           O  
ATOM   4365  CB  HIS C 118      37.328 -11.148 159.968  1.00 18.38           C  
ATOM   4366  CG  HIS C 118      36.280 -10.322 159.282  1.00 18.08           C  
ATOM   4367  ND1 HIS C 118      36.607  -9.263 158.458  1.00 17.76           N  
ATOM   4368  CD2 HIS C 118      34.934 -10.454 159.204  1.00 17.94           C  
ATOM   4369  CE1 HIS C 118      35.510  -8.781 157.901  1.00 18.43           C  
ATOM   4370  NE2 HIS C 118      34.480  -9.487 158.337  1.00 21.16           N  
ATOM   4371  N   ALA C 119      35.704 -13.712 160.738  1.00 19.45           N  
ATOM   4372  CA  ALA C 119      34.533 -14.582 160.624  1.00 20.33           C  
ATOM   4373  C   ALA C 119      33.871 -14.904 161.951  1.00 20.56           C  
ATOM   4374  O   ALA C 119      32.665 -15.149 161.995  1.00 21.07           O  
ATOM   4375  CB  ALA C 119      34.909 -15.880 159.910  1.00 20.39           C  
ATOM   4376  N   ASP C 120      34.653 -14.916 163.026  1.00 20.93           N  
ATOM   4377  CA  ASP C 120      34.124 -15.208 164.361  1.00 21.68           C  
ATOM   4378  C   ASP C 120      33.249 -14.081 164.907  1.00 21.64           C  
ATOM   4379  O   ASP C 120      32.497 -14.292 165.862  1.00 21.42           O  
ATOM   4380  CB  ASP C 120      35.267 -15.438 165.361  1.00 22.15           C  
ATOM   4381  CG  ASP C 120      35.786 -16.860 165.349  1.00 22.79           C  
ATOM   4382  OD1 ASP C 120      36.846 -17.118 165.958  1.00 24.05           O  
ATOM   4383  OD2 ASP C 120      35.136 -17.728 164.742  1.00 25.25           O  
ATOM   4384  N   TYR C 121      33.345 -12.886 164.323  1.00 20.79           N  
ATOM   4385  CA  TYR C 121      32.562 -11.761 164.833  1.00 21.13           C  
ATOM   4386  C   TYR C 121      31.687 -11.014 163.841  1.00 20.99           C  
ATOM   4387  O   TYR C 121      30.692 -10.410 164.231  1.00 22.79           O  
ATOM   4388  CB  TYR C 121      33.482 -10.751 165.518  1.00 20.44           C  
ATOM   4389  CG  TYR C 121      34.147 -11.285 166.755  1.00 20.46           C  
ATOM   4390  CD1 TYR C 121      35.179 -12.211 166.664  1.00 20.87           C  
ATOM   4391  CD2 TYR C 121      33.730 -10.883 168.023  1.00 21.27           C  
ATOM   4392  CE1 TYR C 121      35.784 -12.727 167.799  1.00 20.70           C  
ATOM   4393  CE2 TYR C 121      34.333 -11.398 169.174  1.00 21.10           C  
ATOM   4394  CZ  TYR C 121      35.360 -12.319 169.049  1.00 20.78           C  
ATOM   4395  OH  TYR C 121      35.975 -12.833 170.170  1.00 22.69           O  
ATOM   4396  N   PHE C 122      32.058 -11.040 162.569  1.00 20.81           N  
ATOM   4397  CA  PHE C 122      31.298 -10.337 161.545  1.00 20.40           C  
ATOM   4398  C   PHE C 122      30.974 -11.306 160.430  1.00 20.92           C  
ATOM   4399  O   PHE C 122      31.874 -11.889 159.829  1.00 20.76           O  
ATOM   4400  CB  PHE C 122      32.129  -9.173 160.999  1.00 20.19           C  
ATOM   4401  CG  PHE C 122      32.595  -8.224 162.059  1.00 19.33           C  
ATOM   4402  CD1 PHE C 122      31.747  -7.239 162.549  1.00 18.43           C  
ATOM   4403  CD2 PHE C 122      33.861  -8.355 162.611  1.00 19.03           C  
ATOM   4404  CE1 PHE C 122      32.150  -6.399 163.579  1.00 18.17           C  
ATOM   4405  CE2 PHE C 122      34.281  -7.520 163.648  1.00 18.47           C  
ATOM   4406  CZ  PHE C 122      33.424  -6.539 164.134  1.00 18.93           C  
ATOM   4407  N   TYR C 123      29.691 -11.470 160.138  1.00 21.70           N  
ATOM   4408  CA  TYR C 123      29.294 -12.400 159.097  1.00 23.11           C  
ATOM   4409  C   TYR C 123      29.397 -11.780 157.709  1.00 21.95           C  
ATOM   4410  O   TYR C 123      28.398 -11.426 157.091  1.00 21.64           O  
ATOM   4411  CB  TYR C 123      27.874 -12.896 159.367  1.00 25.19           C  
ATOM   4412  CG  TYR C 123      27.476 -14.101 158.541  1.00 26.92           C  
ATOM   4413  CD1 TYR C 123      28.411 -15.075 158.191  1.00 26.99           C  
ATOM   4414  CD2 TYR C 123      26.144 -14.311 158.186  1.00 28.15           C  
ATOM   4415  CE1 TYR C 123      28.025 -16.229 157.513  1.00 28.09           C  
ATOM   4416  CE2 TYR C 123      25.748 -15.461 157.513  1.00 28.00           C  
ATOM   4417  CZ  TYR C 123      26.687 -16.414 157.185  1.00 27.96           C  
ATOM   4418  OH  TYR C 123      26.270 -17.568 156.568  1.00 29.42           O  
ATOM   4419  N   GLY C 124      30.624 -11.652 157.224  1.00 21.52           N  
ATOM   4420  CA  GLY C 124      30.840 -11.080 155.911  1.00 20.55           C  
ATOM   4421  C   GLY C 124      31.553  -9.739 155.945  1.00 20.95           C  
ATOM   4422  O   GLY C 124      32.147  -9.345 156.949  1.00 20.47           O  
ATOM   4423  N   THR C 125      31.490  -9.036 154.823  1.00 21.06           N  
ATOM   4424  CA  THR C 125      32.116  -7.733 154.670  1.00 20.52           C  
ATOM   4425  C   THR C 125      31.578  -6.707 155.669  1.00 20.67           C  
ATOM   4426  O   THR C 125      30.369  -6.578 155.848  1.00 21.97           O  
ATOM   4427  CB  THR C 125      31.879  -7.212 153.232  1.00 20.30           C  
ATOM   4428  OG1 THR C 125      32.560  -8.068 152.302  1.00 21.92           O  
ATOM   4429  CG2 THR C 125      32.375  -5.788 153.070  1.00 18.93           C  
ATOM   4430  N   ILE C 126      32.480  -5.988 156.331  1.00 20.11           N  
ATOM   4431  CA  ILE C 126      32.073  -4.951 157.271  1.00 20.02           C  
ATOM   4432  C   ILE C 126      31.846  -3.738 156.361  1.00 20.78           C  
ATOM   4433  O   ILE C 126      32.786  -3.186 155.780  1.00 19.63           O  
ATOM   4434  CB  ILE C 126      33.174  -4.677 158.300  1.00 19.29           C  
ATOM   4435  CG1 ILE C 126      33.438  -5.954 159.096  1.00 18.43           C  
ATOM   4436  CG2 ILE C 126      32.758  -3.539 159.226  1.00 17.54           C  
ATOM   4437  CD1 ILE C 126      34.500  -5.820 160.190  1.00 19.45           C  
ATOM   4438  N   PRO C 127      30.584  -3.307 156.232  1.00 21.01           N  
ATOM   4439  CA  PRO C 127      30.211  -2.179 155.375  1.00 20.09           C  
ATOM   4440  C   PRO C 127      30.651  -0.781 155.751  1.00 20.49           C  
ATOM   4441  O   PRO C 127      30.732  -0.405 156.926  1.00 20.53           O  
ATOM   4442  CB  PRO C 127      28.696  -2.279 155.341  1.00 18.72           C  
ATOM   4443  CG  PRO C 127      28.411  -2.594 156.783  1.00 20.10           C  
ATOM   4444  CD  PRO C 127      29.452  -3.686 157.097  1.00 19.77           C  
ATOM   4445  N   CYS C 128      30.915  -0.006 154.710  1.00 21.14           N  
ATOM   4446  CA  CYS C 128      31.275   1.387 154.850  1.00 21.51           C  
ATOM   4447  C   CYS C 128      30.118   2.116 154.179  1.00 20.99           C  
ATOM   4448  O   CYS C 128      29.715   1.760 153.079  1.00 23.37           O  
ATOM   4449  CB  CYS C 128      32.572   1.694 154.114  1.00 21.14           C  
ATOM   4450  SG  CYS C 128      32.986   3.456 154.153  1.00 25.67           S  
ATOM   4451  N   THR C 129      29.574   3.123 154.837  1.00 21.31           N  
ATOM   4452  CA  THR C 129      28.459   3.875 154.277  1.00 21.29           C  
ATOM   4453  C   THR C 129      28.907   4.735 153.106  1.00 21.92           C  
ATOM   4454  O   THR C 129      30.099   4.941 152.889  1.00 22.32           O  
ATOM   4455  CB  THR C 129      27.861   4.824 155.314  1.00 20.50           C  
ATOM   4456  OG1 THR C 129      28.841   5.819 155.651  1.00 20.32           O  
ATOM   4457  CG2 THR C 129      27.467   4.070 156.565  1.00 18.17           C  
ATOM   4458  N   ARG C 130      27.931   5.231 152.359  1.00 23.14           N  
ATOM   4459  CA  ARG C 130      28.167   6.120 151.228  1.00 23.63           C  
ATOM   4460  C   ARG C 130      28.435   7.467 151.877  1.00 24.06           C  
ATOM   4461  O   ARG C 130      28.259   7.612 153.091  1.00 23.84           O  
ATOM   4462  CB  ARG C 130      26.894   6.232 150.382  1.00 23.34           C  
ATOM   4463  CG  ARG C 130      25.616   6.189 151.224  1.00 24.69           C  
ATOM   4464  CD  ARG C 130      24.393   6.856 150.554  1.00 24.92           C  
ATOM   4465  NE  ARG C 130      24.296   8.235 151.002  1.00 24.79           N  
ATOM   4466  CZ  ARG C 130      23.277   8.753 151.684  1.00 24.02           C  
ATOM   4467  NH1 ARG C 130      22.217   8.016 152.005  1.00 20.10           N  
ATOM   4468  NH2 ARG C 130      23.353  10.014 152.086  1.00 22.27           N  
ATOM   4469  N   LYS C 131      28.855   8.452 151.092  1.00 24.39           N  
ATOM   4470  CA  LYS C 131      29.071   9.780 151.653  1.00 26.29           C  
ATOM   4471  C   LYS C 131      27.698  10.342 152.028  1.00 26.59           C  
ATOM   4472  O   LYS C 131      26.679   9.947 151.453  1.00 26.87           O  
ATOM   4473  CB  LYS C 131      29.717  10.715 150.628  1.00 26.31           C  
ATOM   4474  CG  LYS C 131      31.152  10.384 150.271  1.00 28.59           C  
ATOM   4475  CD  LYS C 131      31.724  11.466 149.366  1.00 31.34           C  
ATOM   4476  CE  LYS C 131      33.000  11.008 148.691  1.00 33.57           C  
ATOM   4477  NZ  LYS C 131      32.734   9.786 147.878  1.00 35.28           N  
ATOM   4478  N   MET C 132      27.659  11.245 152.998  1.00 26.47           N  
ATOM   4479  CA  MET C 132      26.388  11.849 153.382  1.00 27.98           C  
ATOM   4480  C   MET C 132      26.140  13.047 152.454  1.00 27.86           C  
ATOM   4481  O   MET C 132      27.091  13.646 151.943  1.00 27.90           O  
ATOM   4482  CB  MET C 132      26.434  12.287 154.849  1.00 27.84           C  
ATOM   4483  CG  MET C 132      26.285  11.126 155.831  1.00 29.74           C  
ATOM   4484  SD  MET C 132      26.659  11.559 157.560  1.00 31.64           S  
ATOM   4485  CE  MET C 132      25.192  12.492 158.008  1.00 28.12           C  
ATOM   4486  N   THR C 133      24.874  13.382 152.218  1.00 27.55           N  
ATOM   4487  CA  THR C 133      24.536  14.514 151.348  1.00 26.98           C  
ATOM   4488  C   THR C 133      24.687  15.804 152.140  1.00 27.14           C  
ATOM   4489  O   THR C 133      24.696  15.780 153.373  1.00 27.69           O  
ATOM   4490  CB  THR C 133      23.070  14.466 150.889  1.00 26.00           C  
ATOM   4491  OG1 THR C 133      22.226  14.747 152.016  1.00 25.26           O  
ATOM   4492  CG2 THR C 133      22.718  13.104 150.330  1.00 23.30           C  
ATOM   4493  N   ASP C 134      24.788  16.934 151.442  1.00 27.91           N  
ATOM   4494  CA  ASP C 134      24.903  18.219 152.125  1.00 27.28           C  
ATOM   4495  C   ASP C 134      23.667  18.455 153.002  1.00 26.28           C  
ATOM   4496  O   ASP C 134      23.771  18.990 154.108  1.00 25.52           O  
ATOM   4497  CB  ASP C 134      25.063  19.358 151.113  1.00 29.55           C  
ATOM   4498  CG  ASP C 134      26.450  19.386 150.472  1.00 31.38           C  
ATOM   4499  OD1 ASP C 134      27.435  19.003 151.143  1.00 31.93           O  
ATOM   4500  OD2 ASP C 134      26.565  19.810 149.299  1.00 34.04           O  
ATOM   4501  N   ALA C 135      22.500  18.046 152.510  1.00 25.66           N  
ATOM   4502  CA  ALA C 135      21.253  18.194 153.259  1.00 25.48           C  
ATOM   4503  C   ALA C 135      21.361  17.438 154.594  1.00 24.66           C  
ATOM   4504  O   ALA C 135      20.984  17.946 155.654  1.00 23.78           O  
ATOM   4505  CB  ALA C 135      20.090  17.643 152.435  1.00 25.13           C  
ATOM   4506  N   GLU C 136      21.890  16.222 154.532  1.00 24.40           N  
ATOM   4507  CA  GLU C 136      22.055  15.400 155.726  1.00 24.62           C  
ATOM   4508  C   GLU C 136      23.090  15.986 156.682  1.00 24.40           C  
ATOM   4509  O   GLU C 136      22.879  16.045 157.893  1.00 24.37           O  
ATOM   4510  CB  GLU C 136      22.462  13.983 155.320  1.00 24.52           C  
ATOM   4511  CG  GLU C 136      21.335  13.181 154.669  1.00 25.37           C  
ATOM   4512  CD  GLU C 136      21.834  11.926 153.984  1.00 26.00           C  
ATOM   4513  OE1 GLU C 136      20.995  11.073 153.632  1.00 26.02           O  
ATOM   4514  OE2 GLU C 136      23.063  11.800 153.791  1.00 25.44           O  
ATOM   4515  N   ILE C 137      24.216  16.419 156.135  1.00 24.72           N  
ATOM   4516  CA  ILE C 137      25.270  16.998 156.953  1.00 25.55           C  
ATOM   4517  C   ILE C 137      24.808  18.285 157.627  1.00 27.12           C  
ATOM   4518  O   ILE C 137      25.085  18.502 158.806  1.00 27.68           O  
ATOM   4519  CB  ILE C 137      26.530  17.297 156.101  1.00 24.26           C  
ATOM   4520  CG1 ILE C 137      27.107  15.982 155.567  1.00 24.96           C  
ATOM   4521  CG2 ILE C 137      27.573  18.043 156.931  1.00 22.02           C  
ATOM   4522  CD1 ILE C 137      28.376  16.141 154.725  1.00 24.90           C  
ATOM   4523  N   ASN C 138      24.099  19.134 156.882  1.00 28.71           N  
ATOM   4524  CA  ASN C 138      23.622  20.409 157.418  1.00 29.97           C  
ATOM   4525  C   ASN C 138      22.319  20.348 158.205  1.00 29.96           C  
ATOM   4526  O   ASN C 138      21.899  21.356 158.774  1.00 31.14           O  
ATOM   4527  CB  ASN C 138      23.482  21.442 156.296  1.00 30.10           C  
ATOM   4528  CG  ASN C 138      24.825  21.850 155.716  1.00 30.63           C  
ATOM   4529  OD1 ASN C 138      25.797  22.026 156.454  1.00 30.71           O  
ATOM   4530  ND2 ASN C 138      24.886  22.014 154.393  1.00 30.23           N  
ATOM   4531  N   GLY C 139      21.684  19.179 158.236  1.00 29.86           N  
ATOM   4532  CA  GLY C 139      20.444  19.033 158.984  1.00 29.30           C  
ATOM   4533  C   GLY C 139      20.747  18.521 160.380  1.00 28.63           C  
ATOM   4534  O   GLY C 139      21.613  19.068 161.061  1.00 27.48           O  
ATOM   4535  N   GLU C 140      20.030  17.484 160.812  1.00 28.67           N  
ATOM   4536  CA  GLU C 140      20.267  16.883 162.122  1.00 28.85           C  
ATOM   4537  C   GLU C 140      21.366  15.855 161.886  1.00 27.43           C  
ATOM   4538  O   GLU C 140      21.117  14.657 161.781  1.00 27.90           O  
ATOM   4539  CB  GLU C 140      18.983  16.224 162.645  1.00 30.94           C  
ATOM   4540  CG  GLU C 140      17.843  17.219 162.831  1.00 32.08           C  
ATOM   4541  CD  GLU C 140      18.318  18.509 163.489  1.00 36.26           C  
ATOM   4542  OE1 GLU C 140      18.770  18.464 164.662  1.00 38.39           O  
ATOM   4543  OE2 GLU C 140      18.253  19.570 162.829  1.00 36.52           O  
ATOM   4544  N   TYR C 141      22.586  16.367 161.787  1.00 26.95           N  
ATOM   4545  CA  TYR C 141      23.783  15.584 161.501  1.00 26.03           C  
ATOM   4546  C   TYR C 141      23.904  14.220 162.183  1.00 26.20           C  
ATOM   4547  O   TYR C 141      23.904  13.191 161.506  1.00 24.81           O  
ATOM   4548  CB  TYR C 141      25.017  16.453 161.795  1.00 25.67           C  
ATOM   4549  CG  TYR C 141      26.348  15.811 161.471  1.00 24.44           C  
ATOM   4550  CD1 TYR C 141      26.537  15.086 160.287  1.00 23.61           C  
ATOM   4551  CD2 TYR C 141      27.420  15.929 162.347  1.00 24.12           C  
ATOM   4552  CE1 TYR C 141      27.760  14.490 159.994  1.00 22.35           C  
ATOM   4553  CE2 TYR C 141      28.646  15.343 162.062  1.00 23.55           C  
ATOM   4554  CZ  TYR C 141      28.811  14.620 160.891  1.00 22.99           C  
ATOM   4555  OH  TYR C 141      30.026  14.007 160.652  1.00 21.88           O  
ATOM   4556  N   GLU C 142      24.006  14.208 163.512  1.00 26.28           N  
ATOM   4557  CA  GLU C 142      24.143  12.954 164.244  1.00 27.37           C  
ATOM   4558  C   GLU C 142      23.005  11.978 163.972  1.00 27.93           C  
ATOM   4559  O   GLU C 142      23.226  10.776 163.789  1.00 28.82           O  
ATOM   4560  CB  GLU C 142      24.248  13.220 165.748  1.00 26.74           C  
ATOM   4561  CG  GLU C 142      25.532  13.906 166.174  1.00 26.94           C  
ATOM   4562  CD  GLU C 142      25.524  15.407 165.920  1.00 28.88           C  
ATOM   4563  OE1 GLU C 142      26.566  16.052 166.189  1.00 28.38           O  
ATOM   4564  OE2 GLU C 142      24.485  15.943 165.462  1.00 29.20           O  
ATOM   4565  N   TRP C 143      21.784  12.494 163.952  1.00 29.05           N  
ATOM   4566  CA  TRP C 143      20.619  11.660 163.697  1.00 29.87           C  
ATOM   4567  C   TRP C 143      20.696  11.154 162.263  1.00 29.46           C  
ATOM   4568  O   TRP C 143      20.403   9.990 161.973  1.00 30.13           O  
ATOM   4569  CB  TRP C 143      19.336  12.477 163.907  1.00 31.30           C  
ATOM   4570  CG  TRP C 143      18.069  11.697 163.673  1.00 33.65           C  
ATOM   4571  CD1 TRP C 143      17.364  11.616 162.511  1.00 33.83           C  
ATOM   4572  CD2 TRP C 143      17.393  10.844 164.615  1.00 35.23           C  
ATOM   4573  NE1 TRP C 143      16.295  10.764 162.663  1.00 34.52           N  
ATOM   4574  CE2 TRP C 143      16.288  10.276 163.943  1.00 35.57           C  
ATOM   4575  CE3 TRP C 143      17.618  10.505 165.967  1.00 37.45           C  
ATOM   4576  CZ2 TRP C 143      15.397   9.379 164.573  1.00 37.75           C  
ATOM   4577  CZ3 TRP C 143      16.731   9.610 166.600  1.00 38.49           C  
ATOM   4578  CH2 TRP C 143      15.633   9.059 165.896  1.00 38.26           C  
ATOM   4579  N   GLU C 144      21.109  12.039 161.366  1.00 27.86           N  
ATOM   4580  CA  GLU C 144      21.215  11.681 159.968  1.00 27.96           C  
ATOM   4581  C   GLU C 144      22.300  10.613 159.759  1.00 26.96           C  
ATOM   4582  O   GLU C 144      22.157   9.718 158.924  1.00 26.78           O  
ATOM   4583  CB  GLU C 144      21.506  12.937 159.145  1.00 28.74           C  
ATOM   4584  CG  GLU C 144      20.879  12.901 157.779  1.00 30.22           C  
ATOM   4585  CD  GLU C 144      19.363  12.799 157.833  1.00 30.12           C  
ATOM   4586  OE1 GLU C 144      18.702  13.825 158.102  1.00 29.91           O  
ATOM   4587  OE2 GLU C 144      18.837  11.687 157.613  1.00 29.58           O  
ATOM   4588  N   THR C 145      23.381  10.701 160.527  1.00 25.95           N  
ATOM   4589  CA  THR C 145      24.458   9.724 160.434  1.00 24.41           C  
ATOM   4590  C   THR C 145      23.851   8.355 160.740  1.00 24.14           C  
ATOM   4591  O   THR C 145      24.188   7.355 160.110  1.00 23.24           O  
ATOM   4592  CB  THR C 145      25.572  10.016 161.466  1.00 24.15           C  
ATOM   4593  OG1 THR C 145      26.151  11.298 161.200  1.00 22.49           O  
ATOM   4594  CG2 THR C 145      26.661   8.953 161.397  1.00 24.54           C  
ATOM   4595  N   GLY C 146      22.947   8.318 161.714  1.00 23.81           N  
ATOM   4596  CA  GLY C 146      22.299   7.065 162.070  1.00 23.50           C  
ATOM   4597  C   GLY C 146      21.464   6.546 160.916  1.00 23.50           C  
ATOM   4598  O   GLY C 146      21.471   5.352 160.631  1.00 24.10           O  
ATOM   4599  N   ASN C 147      20.740   7.445 160.249  1.00 23.74           N  
ATOM   4600  CA  ASN C 147      19.903   7.064 159.112  1.00 23.65           C  
ATOM   4601  C   ASN C 147      20.736   6.462 157.983  1.00 23.10           C  
ATOM   4602  O   ASN C 147      20.358   5.449 157.398  1.00 24.30           O  
ATOM   4603  CB  ASN C 147      19.119   8.280 158.574  1.00 22.64           C  
ATOM   4604  CG  ASN C 147      17.952   8.680 159.480  1.00 22.55           C  
ATOM   4605  OD1 ASN C 147      17.301   7.825 160.078  1.00 23.62           O  
ATOM   4606  ND2 ASN C 147      17.677   9.980 159.569  1.00 21.41           N  
ATOM   4607  N   VAL C 148      21.870   7.083 157.679  1.00 22.87           N  
ATOM   4608  CA  VAL C 148      22.723   6.590 156.607  1.00 23.04           C  
ATOM   4609  C   VAL C 148      23.213   5.181 156.910  1.00 22.79           C  
ATOM   4610  O   VAL C 148      23.351   4.362 155.999  1.00 23.08           O  
ATOM   4611  CB  VAL C 148      23.906   7.543 156.375  1.00 22.91           C  
ATOM   4612  CG1 VAL C 148      24.851   6.978 155.328  1.00 23.62           C  
ATOM   4613  CG2 VAL C 148      23.369   8.894 155.910  1.00 23.70           C  
ATOM   4614  N   ILE C 149      23.463   4.904 158.190  1.00 22.29           N  
ATOM   4615  CA  ILE C 149      23.906   3.582 158.626  1.00 22.65           C  
ATOM   4616  C   ILE C 149      22.782   2.583 158.356  1.00 23.22           C  
ATOM   4617  O   ILE C 149      22.990   1.539 157.722  1.00 23.71           O  
ATOM   4618  CB  ILE C 149      24.227   3.575 160.142  1.00 22.48           C  
ATOM   4619  CG1 ILE C 149      25.535   4.330 160.388  1.00 23.37           C  
ATOM   4620  CG2 ILE C 149      24.295   2.147 160.667  1.00 19.70           C  
ATOM   4621  CD1 ILE C 149      25.848   4.553 161.849  1.00 23.22           C  
ATOM   4622  N   VAL C 150      21.588   2.913 158.837  1.00 22.83           N  
ATOM   4623  CA  VAL C 150      20.437   2.052 158.650  1.00 23.21           C  
ATOM   4624  C   VAL C 150      20.182   1.824 157.170  1.00 24.50           C  
ATOM   4625  O   VAL C 150      19.947   0.692 156.739  1.00 25.99           O  
ATOM   4626  CB  VAL C 150      19.205   2.667 159.297  1.00 24.12           C  
ATOM   4627  CG1 VAL C 150      17.956   1.885 158.916  1.00 24.13           C  
ATOM   4628  CG2 VAL C 150      19.391   2.673 160.813  1.00 23.90           C  
ATOM   4629  N   GLU C 151      20.241   2.895 156.385  1.00 24.21           N  
ATOM   4630  CA  GLU C 151      20.024   2.779 154.951  1.00 24.72           C  
ATOM   4631  C   GLU C 151      21.028   1.805 154.352  1.00 26.27           C  
ATOM   4632  O   GLU C 151      20.685   0.992 153.479  1.00 27.22           O  
ATOM   4633  CB  GLU C 151      20.183   4.141 154.266  1.00 24.46           C  
ATOM   4634  CG  GLU C 151      20.301   4.046 152.740  1.00 24.43           C  
ATOM   4635  CD  GLU C 151      20.679   5.366 152.078  1.00 24.37           C  
ATOM   4636  OE1 GLU C 151      21.700   5.394 151.351  1.00 26.28           O  
ATOM   4637  OE2 GLU C 151      19.960   6.371 152.278  1.00 23.26           O  
ATOM   4638  N   THR C 152      22.270   1.892 154.819  1.00 25.60           N  
ATOM   4639  CA  THR C 152      23.329   1.028 154.310  1.00 25.67           C  
ATOM   4640  C   THR C 152      22.982  -0.443 154.494  1.00 26.33           C  
ATOM   4641  O   THR C 152      23.137  -1.248 153.574  1.00 26.15           O  
ATOM   4642  CB  THR C 152      24.661   1.314 155.027  1.00 24.96           C  
ATOM   4643  OG1 THR C 152      24.972   2.710 154.915  1.00 24.37           O  
ATOM   4644  CG2 THR C 152      25.780   0.489 154.415  1.00 21.84           C  
ATOM   4645  N   PHE C 153      22.514  -0.790 155.688  1.00 26.53           N  
ATOM   4646  CA  PHE C 153      22.149  -2.169 155.981  1.00 27.77           C  
ATOM   4647  C   PHE C 153      20.920  -2.626 155.205  1.00 29.43           C  
ATOM   4648  O   PHE C 153      20.858  -3.771 154.741  1.00 29.36           O  
ATOM   4649  CB  PHE C 153      21.906  -2.339 157.484  1.00 26.00           C  
ATOM   4650  CG  PHE C 153      23.164  -2.445 158.276  1.00 24.74           C  
ATOM   4651  CD1 PHE C 153      24.098  -1.415 158.255  1.00 22.90           C  
ATOM   4652  CD2 PHE C 153      23.452  -3.600 158.984  1.00 22.89           C  
ATOM   4653  CE1 PHE C 153      25.301  -1.535 158.919  1.00 22.85           C  
ATOM   4654  CE2 PHE C 153      24.660  -3.728 159.655  1.00 24.00           C  
ATOM   4655  CZ  PHE C 153      25.589  -2.691 159.622  1.00 22.44           C  
ATOM   4656  N   GLU C 154      19.942  -1.736 155.072  1.00 30.59           N  
ATOM   4657  CA  GLU C 154      18.719  -2.061 154.353  1.00 33.66           C  
ATOM   4658  C   GLU C 154      18.955  -2.297 152.865  1.00 33.76           C  
ATOM   4659  O   GLU C 154      18.648  -3.367 152.346  1.00 34.06           O  
ATOM   4660  CB  GLU C 154      17.693  -0.943 154.526  1.00 36.22           C  
ATOM   4661  CG  GLU C 154      17.062  -0.877 155.902  1.00 40.28           C  
ATOM   4662  CD  GLU C 154      16.192   0.362 156.075  1.00 43.29           C  
ATOM   4663  OE1 GLU C 154      15.419   0.424 157.067  1.00 44.21           O  
ATOM   4664  OE2 GLU C 154      16.291   1.275 155.219  1.00 44.38           O  
ATOM   4665  N   LYS C 155      19.502  -1.299 152.179  1.00 34.26           N  
ATOM   4666  CA  LYS C 155      19.750  -1.424 150.751  1.00 34.50           C  
ATOM   4667  C   LYS C 155      20.682  -2.578 150.384  1.00 34.53           C  
ATOM   4668  O   LYS C 155      20.608  -3.111 149.278  1.00 35.31           O  
ATOM   4669  CB  LYS C 155      20.281  -0.098 150.197  1.00 34.21           C  
ATOM   4670  CG  LYS C 155      19.275   1.037 150.388  1.00 36.77           C  
ATOM   4671  CD  LYS C 155      19.458   2.170 149.387  1.00 38.94           C  
ATOM   4672  CE  LYS C 155      20.807   2.850 149.547  1.00 41.26           C  
ATOM   4673  NZ  LYS C 155      21.005   3.955 148.554  1.00 42.78           N  
ATOM   4674  N   GLN C 156      21.535  -2.991 151.311  1.00 33.56           N  
ATOM   4675  CA  GLN C 156      22.459  -4.084 151.025  1.00 32.82           C  
ATOM   4676  C   GLN C 156      22.022  -5.420 151.645  1.00 32.05           C  
ATOM   4677  O   GLN C 156      22.746  -6.421 151.589  1.00 30.77           O  
ATOM   4678  CB  GLN C 156      23.866  -3.671 151.474  1.00 33.38           C  
ATOM   4679  CG  GLN C 156      24.365  -2.447 150.676  1.00 34.22           C  
ATOM   4680  CD  GLN C 156      25.675  -1.856 151.186  1.00 35.35           C  
ATOM   4681  OE1 GLN C 156      26.633  -2.580 151.453  1.00 36.83           O  
ATOM   4682  NE2 GLN C 156      25.723  -0.532 151.303  1.00 35.20           N  
ATOM   4683  N   GLY C 157      20.821  -5.422 152.221  1.00 31.13           N  
ATOM   4684  CA  GLY C 157      20.271  -6.624 152.822  1.00 31.47           C  
ATOM   4685  C   GLY C 157      21.123  -7.301 153.878  1.00 31.70           C  
ATOM   4686  O   GLY C 157      21.237  -8.526 153.906  1.00 33.00           O  
ATOM   4687  N   ILE C 158      21.722  -6.514 154.760  1.00 31.13           N  
ATOM   4688  CA  ILE C 158      22.547  -7.091 155.803  1.00 30.45           C  
ATOM   4689  C   ILE C 158      21.879  -6.953 157.165  1.00 28.89           C  
ATOM   4690  O   ILE C 158      21.369  -5.895 157.522  1.00 27.61           O  
ATOM   4691  CB  ILE C 158      23.963  -6.469 155.784  1.00 31.77           C  
ATOM   4692  CG1 ILE C 158      24.443  -6.175 157.192  1.00 31.30           C  
ATOM   4693  CG2 ILE C 158      23.982  -5.228 154.918  1.00 32.83           C  
ATOM   4694  CD1 ILE C 158      25.786  -5.513 157.181  1.00 35.98           C  
ATOM   4695  N   ASP C 159      21.872  -8.060 157.900  1.00 28.03           N  
ATOM   4696  CA  ASP C 159      21.259  -8.150 159.219  1.00 27.65           C  
ATOM   4697  C   ASP C 159      22.157  -7.597 160.338  1.00 26.54           C  
ATOM   4698  O   ASP C 159      23.240  -8.124 160.604  1.00 25.34           O  
ATOM   4699  CB  ASP C 159      20.905  -9.617 159.483  1.00 28.98           C  
ATOM   4700  CG  ASP C 159      20.200  -9.818 160.787  1.00 30.28           C  
ATOM   4701  OD1 ASP C 159      19.731 -10.952 161.035  1.00 33.63           O  
ATOM   4702  OD2 ASP C 159      20.116  -8.849 161.568  1.00 32.14           O  
ATOM   4703  N   ALA C 160      21.686  -6.543 161.000  1.00 26.10           N  
ATOM   4704  CA  ALA C 160      22.437  -5.898 162.076  1.00 26.22           C  
ATOM   4705  C   ALA C 160      22.830  -6.867 163.183  1.00 26.85           C  
ATOM   4706  O   ALA C 160      23.801  -6.644 163.907  1.00 27.37           O  
ATOM   4707  CB  ALA C 160      21.635  -4.745 162.658  1.00 25.75           C  
ATOM   4708  N   ALA C 161      22.079  -7.949 163.313  1.00 27.56           N  
ATOM   4709  CA  ALA C 161      22.373  -8.941 164.335  1.00 27.04           C  
ATOM   4710  C   ALA C 161      23.555  -9.821 163.930  1.00 26.99           C  
ATOM   4711  O   ALA C 161      24.154 -10.487 164.774  1.00 28.93           O  
ATOM   4712  CB  ALA C 161      21.132  -9.805 164.589  1.00 26.39           C  
ATOM   4713  N   GLN C 162      23.891  -9.831 162.645  1.00 26.46           N  
ATOM   4714  CA  GLN C 162      24.999 -10.657 162.165  1.00 25.78           C  
ATOM   4715  C   GLN C 162      26.210  -9.825 161.772  1.00 24.30           C  
ATOM   4716  O   GLN C 162      27.267 -10.373 161.478  1.00 24.71           O  
ATOM   4717  CB  GLN C 162      24.563 -11.495 160.957  1.00 26.91           C  
ATOM   4718  CG  GLN C 162      23.386 -12.455 161.207  1.00 27.94           C  
ATOM   4719  CD  GLN C 162      23.001 -13.232 159.944  1.00 28.28           C  
ATOM   4720  OE1 GLN C 162      22.680 -12.639 158.911  1.00 28.65           O  
ATOM   4721  NE2 GLN C 162      23.041 -14.559 160.026  1.00 26.92           N  
ATOM   4722  N   MET C 163      26.046  -8.504 161.770  1.00 22.57           N  
ATOM   4723  CA  MET C 163      27.119  -7.575 161.404  1.00 20.93           C  
ATOM   4724  C   MET C 163      27.141  -6.455 162.443  1.00 20.07           C  
ATOM   4725  O   MET C 163      26.625  -5.367 162.199  1.00 19.07           O  
ATOM   4726  CB  MET C 163      26.834  -7.002 160.008  1.00 19.85           C  
ATOM   4727  CG  MET C 163      27.884  -6.050 159.457  1.00 17.57           C  
ATOM   4728  SD  MET C 163      29.482  -6.837 159.393  1.00 19.12           S  
ATOM   4729  CE  MET C 163      29.112  -8.352 158.466  1.00 14.30           C  
ATOM   4730  N   PRO C 164      27.743  -6.713 163.619  1.00 19.63           N  
ATOM   4731  CA  PRO C 164      27.830  -5.739 164.716  1.00 18.52           C  
ATOM   4732  C   PRO C 164      28.801  -4.587 164.493  1.00 18.29           C  
ATOM   4733  O   PRO C 164      29.442  -4.111 165.435  1.00 19.24           O  
ATOM   4734  CB  PRO C 164      28.221  -6.608 165.909  1.00 19.19           C  
ATOM   4735  CG  PRO C 164      29.135  -7.630 165.263  1.00 19.71           C  
ATOM   4736  CD  PRO C 164      28.380  -7.993 163.995  1.00 19.43           C  
ATOM   4737  N   GLY C 165      28.910  -4.127 163.255  1.00 17.96           N  
ATOM   4738  CA  GLY C 165      29.819  -3.030 162.974  1.00 18.15           C  
ATOM   4739  C   GLY C 165      29.548  -2.337 161.651  1.00 18.90           C  
ATOM   4740  O   GLY C 165      28.917  -2.900 160.759  1.00 19.41           O  
ATOM   4741  N   VAL C 166      30.018  -1.104 161.526  1.00 17.98           N  
ATOM   4742  CA  VAL C 166      29.843  -0.340 160.302  1.00 17.25           C  
ATOM   4743  C   VAL C 166      30.866   0.796 160.282  1.00 17.92           C  
ATOM   4744  O   VAL C 166      31.301   1.273 161.338  1.00 17.41           O  
ATOM   4745  CB  VAL C 166      28.421   0.281 160.212  1.00 16.46           C  
ATOM   4746  CG1 VAL C 166      28.239   1.338 161.292  1.00 13.32           C  
ATOM   4747  CG2 VAL C 166      28.211   0.919 158.824  1.00 15.47           C  
ATOM   4748  N   LEU C 167      31.270   1.211 159.087  1.00 17.89           N  
ATOM   4749  CA  LEU C 167      32.208   2.315 158.962  1.00 17.96           C  
ATOM   4750  C   LEU C 167      31.464   3.464 158.310  1.00 19.62           C  
ATOM   4751  O   LEU C 167      30.850   3.286 157.252  1.00 20.38           O  
ATOM   4752  CB  LEU C 167      33.392   1.935 158.086  1.00 17.24           C  
ATOM   4753  CG  LEU C 167      34.294   0.781 158.542  1.00 17.61           C  
ATOM   4754  CD1 LEU C 167      35.479   0.709 157.588  1.00 16.31           C  
ATOM   4755  CD2 LEU C 167      34.782   0.996 159.980  1.00 15.48           C  
ATOM   4756  N   VAL C 168      31.494   4.633 158.946  1.00 19.13           N  
ATOM   4757  CA  VAL C 168      30.824   5.805 158.404  1.00 18.26           C  
ATOM   4758  C   VAL C 168      31.851   6.583 157.604  1.00 18.61           C  
ATOM   4759  O   VAL C 168      32.831   7.087 158.151  1.00 19.86           O  
ATOM   4760  CB  VAL C 168      30.247   6.673 159.534  1.00 18.24           C  
ATOM   4761  CG1 VAL C 168      29.699   7.977 158.987  1.00 17.49           C  
ATOM   4762  CG2 VAL C 168      29.156   5.895 160.253  1.00 18.15           C  
ATOM   4763  N   HIS C 169      31.618   6.659 156.300  1.00 18.61           N  
ATOM   4764  CA  HIS C 169      32.499   7.340 155.359  1.00 17.54           C  
ATOM   4765  C   HIS C 169      33.109   8.630 155.909  1.00 17.70           C  
ATOM   4766  O   HIS C 169      32.400   9.486 156.445  1.00 17.34           O  
ATOM   4767  CB  HIS C 169      31.720   7.635 154.075  1.00 17.48           C  
ATOM   4768  CG  HIS C 169      32.591   7.917 152.895  1.00 19.03           C  
ATOM   4769  ND1 HIS C 169      33.397   9.034 152.814  1.00 19.72           N  
ATOM   4770  CD2 HIS C 169      32.800   7.215 151.755  1.00 17.06           C  
ATOM   4771  CE1 HIS C 169      34.065   9.007 151.673  1.00 19.21           C  
ATOM   4772  NE2 HIS C 169      33.723   7.913 151.014  1.00 18.07           N  
ATOM   4773  N   SER C 170      34.431   8.745 155.790  1.00 17.45           N  
ATOM   4774  CA  SER C 170      35.169   9.918 156.249  1.00 17.74           C  
ATOM   4775  C   SER C 170      35.058  10.219 157.750  1.00 18.85           C  
ATOM   4776  O   SER C 170      35.514  11.266 158.221  1.00 18.14           O  
ATOM   4777  CB  SER C 170      34.722  11.140 155.447  1.00 16.54           C  
ATOM   4778  OG  SER C 170      34.986  10.944 154.066  1.00 18.25           O  
ATOM   4779  N   HIS C 171      34.480   9.301 158.516  1.00 19.73           N  
ATOM   4780  CA  HIS C 171      34.321   9.550 159.942  1.00 19.89           C  
ATOM   4781  C   HIS C 171      35.017   8.506 160.800  1.00 19.70           C  
ATOM   4782  O   HIS C 171      36.125   8.727 161.286  1.00 19.32           O  
ATOM   4783  CB  HIS C 171      32.824   9.620 160.285  1.00 20.13           C  
ATOM   4784  CG  HIS C 171      32.531  10.049 161.691  1.00 20.15           C  
ATOM   4785  ND1 HIS C 171      31.280  10.471 162.092  1.00 20.65           N  
ATOM   4786  CD2 HIS C 171      33.314  10.096 162.798  1.00 20.94           C  
ATOM   4787  CE1 HIS C 171      31.304  10.755 163.384  1.00 20.67           C  
ATOM   4788  NE2 HIS C 171      32.527  10.536 163.837  1.00 19.10           N  
ATOM   4789  N   GLY C 172      34.366   7.365 160.986  1.00 20.17           N  
ATOM   4790  CA  GLY C 172      34.947   6.327 161.808  1.00 19.63           C  
ATOM   4791  C   GLY C 172      33.988   5.174 162.029  1.00 20.91           C  
ATOM   4792  O   GLY C 172      32.873   5.174 161.499  1.00 20.97           O  
ATOM   4793  N   PRO C 173      34.393   4.177 162.827  1.00 20.38           N  
ATOM   4794  CA  PRO C 173      33.583   2.994 163.127  1.00 20.37           C  
ATOM   4795  C   PRO C 173      32.508   3.144 164.191  1.00 20.35           C  
ATOM   4796  O   PRO C 173      32.626   3.960 165.110  1.00 19.91           O  
ATOM   4797  CB  PRO C 173      34.626   1.982 163.571  1.00 20.68           C  
ATOM   4798  CG  PRO C 173      35.560   2.874 164.397  1.00 20.10           C  
ATOM   4799  CD  PRO C 173      35.719   4.083 163.472  1.00 20.34           C  
ATOM   4800  N   PHE C 174      31.472   2.319 164.050  1.00 19.83           N  
ATOM   4801  CA  PHE C 174      30.361   2.233 164.990  1.00 19.87           C  
ATOM   4802  C   PHE C 174      30.180   0.736 165.149  1.00 20.04           C  
ATOM   4803  O   PHE C 174      30.134   0.008 164.159  1.00 20.58           O  
ATOM   4804  CB  PHE C 174      29.082   2.844 164.412  1.00 19.48           C  
ATOM   4805  CG  PHE C 174      28.945   4.326 164.654  1.00 20.17           C  
ATOM   4806  CD1 PHE C 174      28.365   4.801 165.822  1.00 20.57           C  
ATOM   4807  CD2 PHE C 174      29.401   5.246 163.716  1.00 20.58           C  
ATOM   4808  CE1 PHE C 174      28.239   6.172 166.058  1.00 20.63           C  
ATOM   4809  CE2 PHE C 174      29.284   6.620 163.937  1.00 21.01           C  
ATOM   4810  CZ  PHE C 174      28.700   7.086 165.112  1.00 20.76           C  
ATOM   4811  N   ALA C 175      30.115   0.268 166.387  1.00 20.28           N  
ATOM   4812  CA  ALA C 175      29.922  -1.153 166.636  1.00 20.69           C  
ATOM   4813  C   ALA C 175      28.805  -1.301 167.656  1.00 21.43           C  
ATOM   4814  O   ALA C 175      28.402  -0.324 168.304  1.00 21.82           O  
ATOM   4815  CB  ALA C 175      31.211  -1.784 167.173  1.00 20.30           C  
ATOM   4816  N   TRP C 176      28.293  -2.517 167.788  1.00 20.73           N  
ATOM   4817  CA  TRP C 176      27.245  -2.780 168.754  1.00 22.43           C  
ATOM   4818  C   TRP C 176      27.275  -4.243 169.153  1.00 23.59           C  
ATOM   4819  O   TRP C 176      28.031  -5.028 168.574  1.00 23.59           O  
ATOM   4820  CB  TRP C 176      25.869  -2.374 168.196  1.00 22.12           C  
ATOM   4821  CG  TRP C 176      25.539  -2.864 166.801  1.00 21.71           C  
ATOM   4822  CD1 TRP C 176      25.051  -4.091 166.450  1.00 20.80           C  
ATOM   4823  CD2 TRP C 176      25.657  -2.116 165.583  1.00 21.34           C  
ATOM   4824  NE1 TRP C 176      24.854  -4.151 165.084  1.00 20.81           N  
ATOM   4825  CE2 TRP C 176      25.221  -2.952 164.532  1.00 21.21           C  
ATOM   4826  CE3 TRP C 176      26.092  -0.819 165.278  1.00 22.95           C  
ATOM   4827  CZ2 TRP C 176      25.207  -2.532 163.195  1.00 22.21           C  
ATOM   4828  CZ3 TRP C 176      26.079  -0.401 163.945  1.00 22.87           C  
ATOM   4829  CH2 TRP C 176      25.638  -1.260 162.922  1.00 21.82           C  
ATOM   4830  N   GLY C 177      26.480  -4.594 170.160  1.00 25.23           N  
ATOM   4831  CA  GLY C 177      26.429  -5.968 170.638  1.00 26.69           C  
ATOM   4832  C   GLY C 177      25.235  -6.178 171.552  1.00 27.55           C  
ATOM   4833  O   GLY C 177      24.379  -5.304 171.653  1.00 28.38           O  
ATOM   4834  N   LYS C 178      25.184  -7.329 172.218  1.00 29.44           N  
ATOM   4835  CA  LYS C 178      24.091  -7.670 173.129  1.00 31.19           C  
ATOM   4836  C   LYS C 178      24.042  -6.718 174.307  1.00 31.04           C  
ATOM   4837  O   LYS C 178      22.985  -6.493 174.889  1.00 31.72           O  
ATOM   4838  CB  LYS C 178      24.275  -9.076 173.691  1.00 33.14           C  
ATOM   4839  CG  LYS C 178      24.566 -10.165 172.679  1.00 38.32           C  
ATOM   4840  CD  LYS C 178      24.948 -11.457 173.413  1.00 41.37           C  
ATOM   4841  CE  LYS C 178      26.109 -11.209 174.387  1.00 43.04           C  
ATOM   4842  NZ  LYS C 178      26.369 -12.368 175.293  1.00 45.02           N  
ATOM   4843  N   ASN C 179      25.198  -6.183 174.680  1.00 31.08           N  
ATOM   4844  CA  ASN C 179      25.284  -5.267 175.812  1.00 30.97           C  
ATOM   4845  C   ASN C 179      26.532  -4.416 175.668  1.00 29.80           C  
ATOM   4846  O   ASN C 179      27.251  -4.540 174.681  1.00 30.34           O  
ATOM   4847  CB  ASN C 179      25.354  -6.060 177.110  1.00 31.61           C  
ATOM   4848  CG  ASN C 179      26.429  -7.128 177.071  1.00 33.92           C  
ATOM   4849  OD1 ASN C 179      27.620  -6.830 176.911  1.00 34.23           O  
ATOM   4850  ND2 ASN C 179      26.016  -8.384 177.201  1.00 34.68           N  
ATOM   4851  N   ALA C 180      26.793  -3.568 176.657  1.00 28.78           N  
ATOM   4852  CA  ALA C 180      27.954  -2.682 176.625  1.00 28.53           C  
ATOM   4853  C   ALA C 180      29.249  -3.451 176.428  1.00 28.89           C  
ATOM   4854  O   ALA C 180      30.031  -3.153 175.522  1.00 29.15           O  
ATOM   4855  CB  ALA C 180      28.028  -1.866 177.906  1.00 27.48           C  
ATOM   4856  N   GLU C 181      29.476  -4.448 177.271  1.00 29.20           N  
ATOM   4857  CA  GLU C 181      30.698  -5.229 177.170  1.00 30.29           C  
ATOM   4858  C   GLU C 181      30.850  -5.883 175.810  1.00 29.03           C  
ATOM   4859  O   GLU C 181      31.910  -5.795 175.184  1.00 28.30           O  
ATOM   4860  CB  GLU C 181      30.746  -6.306 178.256  1.00 32.16           C  
ATOM   4861  CG  GLU C 181      31.868  -7.315 178.030  1.00 35.43           C  
ATOM   4862  CD  GLU C 181      31.908  -8.406 179.079  1.00 37.96           C  
ATOM   4863  OE1 GLU C 181      32.551  -8.204 180.137  1.00 40.32           O  
ATOM   4864  OE2 GLU C 181      31.286  -9.466 178.846  1.00 39.96           O  
ATOM   4865  N   ASP C 182      29.791  -6.549 175.361  1.00 28.46           N  
ATOM   4866  CA  ASP C 182      29.813  -7.232 174.074  1.00 26.43           C  
ATOM   4867  C   ASP C 182      30.123  -6.259 172.937  1.00 25.57           C  
ATOM   4868  O   ASP C 182      30.848  -6.597 171.998  1.00 26.41           O  
ATOM   4869  CB  ASP C 182      28.473  -7.920 173.826  1.00 26.35           C  
ATOM   4870  CG  ASP C 182      28.491  -8.795 172.589  1.00 28.78           C  
ATOM   4871  OD1 ASP C 182      29.535  -9.437 172.348  1.00 30.31           O  
ATOM   4872  OD2 ASP C 182      27.470  -8.856 171.863  1.00 28.89           O  
ATOM   4873  N   ALA C 183      29.585  -5.048 173.020  1.00 23.39           N  
ATOM   4874  CA  ALA C 183      29.822  -4.066 171.967  1.00 22.16           C  
ATOM   4875  C   ALA C 183      31.285  -3.659 171.970  1.00 20.98           C  
ATOM   4876  O   ALA C 183      31.878  -3.426 170.916  1.00 19.05           O  
ATOM   4877  CB  ALA C 183      28.921  -2.838 172.169  1.00 20.95           C  
ATOM   4878  N   VAL C 184      31.870  -3.567 173.160  1.00 21.02           N  
ATOM   4879  CA  VAL C 184      33.273  -3.184 173.256  1.00 21.50           C  
ATOM   4880  C   VAL C 184      34.139  -4.243 172.587  1.00 21.75           C  
ATOM   4881  O   VAL C 184      35.068  -3.902 171.856  1.00 20.22           O  
ATOM   4882  CB  VAL C 184      33.723  -2.995 174.717  1.00 21.50           C  
ATOM   4883  CG1 VAL C 184      35.252  -3.045 174.805  1.00 20.65           C  
ATOM   4884  CG2 VAL C 184      33.220  -1.641 175.235  1.00 22.12           C  
ATOM   4885  N   HIS C 185      33.824  -5.517 172.831  1.00 22.57           N  
ATOM   4886  CA  HIS C 185      34.564  -6.626 172.232  1.00 23.50           C  
ATOM   4887  C   HIS C 185      34.495  -6.567 170.714  1.00 23.48           C  
ATOM   4888  O   HIS C 185      35.501  -6.766 170.040  1.00 24.53           O  
ATOM   4889  CB  HIS C 185      34.007  -7.977 172.680  1.00 25.01           C  
ATOM   4890  CG  HIS C 185      34.338  -8.327 174.092  1.00 27.96           C  
ATOM   4891  ND1 HIS C 185      34.101  -9.578 174.619  1.00 30.81           N  
ATOM   4892  CD2 HIS C 185      34.868  -7.589 175.095  1.00 28.72           C  
ATOM   4893  CE1 HIS C 185      34.470  -9.595 175.888  1.00 30.98           C  
ATOM   4894  NE2 HIS C 185      34.938  -8.400 176.202  1.00 30.49           N  
ATOM   4895  N   ASN C 186      33.308  -6.318 170.170  1.00 21.67           N  
ATOM   4896  CA  ASN C 186      33.185  -6.237 168.726  1.00 21.08           C  
ATOM   4897  C   ASN C 186      33.990  -5.042 168.206  1.00 20.00           C  
ATOM   4898  O   ASN C 186      34.584  -5.101 167.129  1.00 20.27           O  
ATOM   4899  CB  ASN C 186      31.714  -6.113 168.303  1.00 20.58           C  
ATOM   4900  CG  ASN C 186      30.905  -7.374 168.600  1.00 22.37           C  
ATOM   4901  OD1 ASN C 186      31.391  -8.492 168.418  1.00 20.89           O  
ATOM   4902  ND2 ASN C 186      29.655  -7.196 169.041  1.00 22.17           N  
ATOM   4903  N   ALA C 187      34.026  -3.961 168.973  1.00 18.77           N  
ATOM   4904  CA  ALA C 187      34.761  -2.778 168.541  1.00 18.14           C  
ATOM   4905  C   ALA C 187      36.252  -3.059 168.487  1.00 18.12           C  
ATOM   4906  O   ALA C 187      36.935  -2.580 167.585  1.00 16.95           O  
ATOM   4907  CB  ALA C 187      34.482  -1.593 169.477  1.00 16.55           C  
ATOM   4908  N   ILE C 188      36.769  -3.830 169.441  1.00 19.07           N  
ATOM   4909  CA  ILE C 188      38.200  -4.111 169.415  1.00 20.57           C  
ATOM   4910  C   ILE C 188      38.543  -5.105 168.298  1.00 19.84           C  
ATOM   4911  O   ILE C 188      39.585  -4.986 167.652  1.00 19.39           O  
ATOM   4912  CB  ILE C 188      38.751  -4.621 170.804  1.00 21.05           C  
ATOM   4913  CG1 ILE C 188      39.181  -6.067 170.703  1.00 20.80           C  
ATOM   4914  CG2 ILE C 188      37.735  -4.445 171.911  1.00 23.21           C  
ATOM   4915  CD1 ILE C 188      40.666  -6.194 170.561  1.00 23.27           C  
ATOM   4916  N   VAL C 189      37.673  -6.080 168.054  1.00 19.09           N  
ATOM   4917  CA  VAL C 189      37.946  -7.031 166.983  1.00 19.06           C  
ATOM   4918  C   VAL C 189      37.872  -6.287 165.649  1.00 19.50           C  
ATOM   4919  O   VAL C 189      38.666  -6.533 164.740  1.00 19.84           O  
ATOM   4920  CB  VAL C 189      36.931  -8.181 166.966  1.00 18.92           C  
ATOM   4921  CG1 VAL C 189      37.138  -9.022 165.708  1.00 17.76           C  
ATOM   4922  CG2 VAL C 189      37.091  -9.042 168.221  1.00 16.53           C  
ATOM   4923  N   LEU C 190      36.911  -5.375 165.539  1.00 18.42           N  
ATOM   4924  CA  LEU C 190      36.752  -4.579 164.331  1.00 19.13           C  
ATOM   4925  C   LEU C 190      38.065  -3.868 164.012  1.00 19.79           C  
ATOM   4926  O   LEU C 190      38.551  -3.903 162.877  1.00 20.01           O  
ATOM   4927  CB  LEU C 190      35.631  -3.563 164.529  1.00 18.77           C  
ATOM   4928  CG  LEU C 190      35.336  -2.490 163.475  1.00 20.20           C  
ATOM   4929  CD1 LEU C 190      35.887  -2.850 162.134  1.00 18.68           C  
ATOM   4930  CD2 LEU C 190      33.830  -2.288 163.415  1.00 20.83           C  
ATOM   4931  N   GLU C 191      38.634  -3.218 165.017  1.00 19.33           N  
ATOM   4932  CA  GLU C 191      39.900  -2.515 164.845  1.00 20.17           C  
ATOM   4933  C   GLU C 191      40.974  -3.518 164.428  1.00 21.06           C  
ATOM   4934  O   GLU C 191      41.833  -3.237 163.579  1.00 21.15           O  
ATOM   4935  CB  GLU C 191      40.309  -1.852 166.162  1.00 19.11           C  
ATOM   4936  CG  GLU C 191      41.701  -1.226 166.157  1.00 19.02           C  
ATOM   4937  CD  GLU C 191      41.856  -0.101 165.142  1.00 21.34           C  
ATOM   4938  OE1 GLU C 191      40.833   0.395 164.614  1.00 22.29           O  
ATOM   4939  OE2 GLU C 191      43.012   0.299 164.878  1.00 23.00           O  
ATOM   4940  N   GLU C 192      40.912  -4.701 165.029  1.00 20.73           N  
ATOM   4941  CA  GLU C 192      41.882  -5.744 164.745  1.00 20.63           C  
ATOM   4942  C   GLU C 192      41.841  -6.207 163.279  1.00 19.51           C  
ATOM   4943  O   GLU C 192      42.874  -6.245 162.607  1.00 19.60           O  
ATOM   4944  CB  GLU C 192      41.652  -6.922 165.699  1.00 21.50           C  
ATOM   4945  CG  GLU C 192      42.929  -7.523 166.228  1.00 25.36           C  
ATOM   4946  CD  GLU C 192      43.815  -6.505 166.937  1.00 26.50           C  
ATOM   4947  OE1 GLU C 192      45.045  -6.571 166.754  1.00 26.77           O  
ATOM   4948  OE2 GLU C 192      43.293  -5.647 167.680  1.00 27.86           O  
ATOM   4949  N   VAL C 193      40.662  -6.540 162.768  1.00 17.95           N  
ATOM   4950  CA  VAL C 193      40.590  -6.997 161.388  1.00 17.92           C  
ATOM   4951  C   VAL C 193      40.847  -5.845 160.428  1.00 18.32           C  
ATOM   4952  O   VAL C 193      41.252  -6.063 159.286  1.00 18.58           O  
ATOM   4953  CB  VAL C 193      39.223  -7.656 161.056  1.00 18.35           C  
ATOM   4954  CG1 VAL C 193      38.949  -8.804 162.025  1.00 17.80           C  
ATOM   4955  CG2 VAL C 193      38.122  -6.636 161.110  1.00 17.53           C  
ATOM   4956  N   ALA C 194      40.619  -4.617 160.884  1.00 17.40           N  
ATOM   4957  CA  ALA C 194      40.871  -3.462 160.028  1.00 17.29           C  
ATOM   4958  C   ALA C 194      42.386  -3.376 159.833  1.00 17.89           C  
ATOM   4959  O   ALA C 194      42.883  -3.179 158.721  1.00 16.93           O  
ATOM   4960  CB  ALA C 194      40.350  -2.184 160.686  1.00 16.44           C  
ATOM   4961  N   TYR C 195      43.117  -3.541 160.930  1.00 18.20           N  
ATOM   4962  CA  TYR C 195      44.567  -3.477 160.887  1.00 17.67           C  
ATOM   4963  C   TYR C 195      45.138  -4.562 159.983  1.00 18.36           C  
ATOM   4964  O   TYR C 195      45.908  -4.273 159.065  1.00 17.70           O  
ATOM   4965  CB  TYR C 195      45.144  -3.609 162.301  1.00 17.59           C  
ATOM   4966  CG  TYR C 195      46.652  -3.592 162.337  1.00 18.69           C  
ATOM   4967  CD1 TYR C 195      47.380  -4.773 162.185  1.00 17.48           C  
ATOM   4968  CD2 TYR C 195      47.364  -2.382 162.437  1.00 18.77           C  
ATOM   4969  CE1 TYR C 195      48.770  -4.763 162.123  1.00 16.73           C  
ATOM   4970  CE2 TYR C 195      48.766  -2.362 162.368  1.00 16.89           C  
ATOM   4971  CZ  TYR C 195      49.458  -3.561 162.208  1.00 17.59           C  
ATOM   4972  OH  TYR C 195      50.837  -3.579 162.096  1.00 19.00           O  
ATOM   4973  N   MET C 196      44.760  -5.812 160.229  1.00 18.25           N  
ATOM   4974  CA  MET C 196      45.283  -6.905 159.424  1.00 18.54           C  
ATOM   4975  C   MET C 196      44.801  -6.793 157.982  1.00 18.97           C  
ATOM   4976  O   MET C 196      45.490  -7.211 157.056  1.00 18.93           O  
ATOM   4977  CB  MET C 196      44.871  -8.257 160.015  1.00 18.71           C  
ATOM   4978  CG  MET C 196      45.330  -8.468 161.463  1.00 19.87           C  
ATOM   4979  SD  MET C 196      45.114 -10.177 162.025  1.00 20.00           S  
ATOM   4980  CE  MET C 196      43.333 -10.277 162.079  1.00 16.98           C  
ATOM   4981  N   GLY C 197      43.617  -6.223 157.792  1.00 18.96           N  
ATOM   4982  CA  GLY C 197      43.085  -6.077 156.448  1.00 18.43           C  
ATOM   4983  C   GLY C 197      43.973  -5.205 155.584  1.00 18.18           C  
ATOM   4984  O   GLY C 197      44.133  -5.451 154.389  1.00 18.00           O  
ATOM   4985  N   ILE C 198      44.562  -4.180 156.192  1.00 18.87           N  
ATOM   4986  CA  ILE C 198      45.440  -3.270 155.465  1.00 17.80           C  
ATOM   4987  C   ILE C 198      46.684  -3.961 154.923  1.00 18.03           C  
ATOM   4988  O   ILE C 198      47.008  -3.862 153.735  1.00 17.87           O  
ATOM   4989  CB  ILE C 198      45.899  -2.125 156.352  1.00 16.74           C  
ATOM   4990  CG1 ILE C 198      44.742  -1.159 156.573  1.00 17.74           C  
ATOM   4991  CG2 ILE C 198      47.098  -1.423 155.723  1.00 16.13           C  
ATOM   4992  CD1 ILE C 198      45.070  -0.093 157.601  1.00 17.30           C  
ATOM   4993  N   PHE C 199      47.376  -4.680 155.790  1.00 17.29           N  
ATOM   4994  CA  PHE C 199      48.598  -5.330 155.373  1.00 17.50           C  
ATOM   4995  C   PHE C 199      48.460  -6.658 154.646  1.00 18.75           C  
ATOM   4996  O   PHE C 199      49.378  -7.062 153.922  1.00 17.73           O  
ATOM   4997  CB  PHE C 199      49.537  -5.425 156.573  1.00 16.61           C  
ATOM   4998  CG  PHE C 199      49.895  -4.076 157.132  1.00 17.03           C  
ATOM   4999  CD1 PHE C 199      50.703  -3.208 156.409  1.00 16.39           C  
ATOM   5000  CD2 PHE C 199      49.324  -3.624 158.324  1.00 17.82           C  
ATOM   5001  CE1 PHE C 199      50.933  -1.902 156.855  1.00 16.90           C  
ATOM   5002  CE2 PHE C 199      49.545  -2.320 158.783  1.00 16.68           C  
ATOM   5003  CZ  PHE C 199      50.350  -1.457 158.043  1.00 17.17           C  
ATOM   5004  N   CYS C 200      47.341  -7.359 154.808  1.00 20.00           N  
ATOM   5005  CA  CYS C 200      47.237  -8.589 154.057  1.00 22.56           C  
ATOM   5006  C   CYS C 200      46.894  -8.185 152.617  1.00 21.73           C  
ATOM   5007  O   CYS C 200      47.199  -8.909 151.675  1.00 21.24           O  
ATOM   5008  CB  CYS C 200      46.224  -9.562 154.677  1.00 24.73           C  
ATOM   5009  SG  CYS C 200      44.533  -9.382 154.272  1.00 32.53           S  
ATOM   5010  N   ARG C 201      46.295  -7.010 152.433  1.00 21.69           N  
ATOM   5011  CA  ARG C 201      46.020  -6.559 151.071  1.00 21.66           C  
ATOM   5012  C   ARG C 201      47.369  -6.190 150.447  1.00 22.27           C  
ATOM   5013  O   ARG C 201      47.637  -6.506 149.288  1.00 22.94           O  
ATOM   5014  CB  ARG C 201      45.122  -5.318 151.020  1.00 20.73           C  
ATOM   5015  CG  ARG C 201      45.035  -4.768 149.585  1.00 19.67           C  
ATOM   5016  CD  ARG C 201      44.432  -3.386 149.500  1.00 19.39           C  
ATOM   5017  NE  ARG C 201      42.999  -3.378 149.777  1.00 19.05           N  
ATOM   5018  CZ  ARG C 201      42.235  -2.289 149.688  1.00 20.07           C  
ATOM   5019  NH1 ARG C 201      42.769  -1.123 149.326  1.00 18.39           N  
ATOM   5020  NH2 ARG C 201      40.942  -2.359 149.975  1.00 17.06           N  
ATOM   5021  N   GLN C 202      48.222  -5.524 151.218  1.00 21.80           N  
ATOM   5022  CA  GLN C 202      49.526  -5.135 150.705  1.00 22.53           C  
ATOM   5023  C   GLN C 202      50.318  -6.369 150.249  1.00 22.74           C  
ATOM   5024  O   GLN C 202      50.979  -6.332 149.204  1.00 23.53           O  
ATOM   5025  CB  GLN C 202      50.318  -4.370 151.766  1.00 23.34           C  
ATOM   5026  CG  GLN C 202      51.660  -3.839 151.272  1.00 25.44           C  
ATOM   5027  CD  GLN C 202      52.418  -3.068 152.350  1.00 27.94           C  
ATOM   5028  OE1 GLN C 202      51.898  -2.116 152.933  1.00 29.19           O  
ATOM   5029  NE2 GLN C 202      53.653  -3.480 152.618  1.00 28.87           N  
ATOM   5030  N   LEU C 203      50.260  -7.452 151.026  1.00 20.07           N  
ATOM   5031  CA  LEU C 203      50.966  -8.674 150.654  1.00 18.62           C  
ATOM   5032  C   LEU C 203      50.304  -9.363 149.469  1.00 18.22           C  
ATOM   5033  O   LEU C 203      50.981  -9.938 148.619  1.00 18.13           O  
ATOM   5034  CB  LEU C 203      51.000  -9.672 151.811  1.00 16.30           C  
ATOM   5035  CG  LEU C 203      51.855  -9.405 153.052  1.00 17.72           C  
ATOM   5036  CD1 LEU C 203      51.805 -10.653 153.949  1.00 17.45           C  
ATOM   5037  CD2 LEU C 203      53.310  -9.088 152.659  1.00 16.20           C  
ATOM   5038  N   ALA C 204      48.978  -9.313 149.418  1.00 17.65           N  
ATOM   5039  CA  ALA C 204      48.230  -9.967 148.344  1.00 18.26           C  
ATOM   5040  C   ALA C 204      47.114  -9.053 147.851  1.00 18.40           C  
ATOM   5041  O   ALA C 204      45.949  -9.226 148.216  1.00 18.27           O  
ATOM   5042  CB  ALA C 204      47.640 -11.272 148.853  1.00 16.71           C  
ATOM   5043  N   PRO C 205      47.460  -8.070 147.008  1.00 18.62           N  
ATOM   5044  CA  PRO C 205      46.484  -7.120 146.469  1.00 17.83           C  
ATOM   5045  C   PRO C 205      45.309  -7.741 145.711  1.00 18.18           C  
ATOM   5046  O   PRO C 205      44.243  -7.129 145.614  1.00 18.17           O  
ATOM   5047  CB  PRO C 205      47.348  -6.185 145.620  1.00 18.92           C  
ATOM   5048  CG  PRO C 205      48.529  -7.049 145.235  1.00 19.11           C  
ATOM   5049  CD  PRO C 205      48.816  -7.801 146.495  1.00 18.15           C  
ATOM   5050  N   GLN C 206      45.488  -8.955 145.195  1.00 18.37           N  
ATOM   5051  CA  GLN C 206      44.415  -9.633 144.467  1.00 19.60           C  
ATOM   5052  C   GLN C 206      43.807 -10.772 145.291  1.00 20.67           C  
ATOM   5053  O   GLN C 206      43.110 -11.639 144.760  1.00 19.99           O  
ATOM   5054  CB  GLN C 206      44.924 -10.193 143.122  1.00 19.51           C  
ATOM   5055  CG  GLN C 206      45.149  -9.166 142.020  1.00 19.85           C  
ATOM   5056  CD  GLN C 206      46.356  -8.269 142.264  1.00 20.67           C  
ATOM   5057  OE1 GLN C 206      47.508  -8.732 142.275  1.00 20.05           O  
ATOM   5058  NE2 GLN C 206      46.098  -6.976 142.464  1.00 18.96           N  
ATOM   5059  N   LEU C 207      44.073 -10.763 146.592  1.00 22.66           N  
ATOM   5060  CA  LEU C 207      43.555 -11.790 147.495  1.00 22.75           C  
ATOM   5061  C   LEU C 207      42.034 -11.810 147.470  1.00 22.91           C  
ATOM   5062  O   LEU C 207      41.394 -10.780 147.679  1.00 24.34           O  
ATOM   5063  CB  LEU C 207      44.003 -11.500 148.929  1.00 23.76           C  
ATOM   5064  CG  LEU C 207      44.049 -12.619 149.980  1.00 24.07           C  
ATOM   5065  CD1 LEU C 207      43.635 -12.041 151.330  1.00 24.43           C  
ATOM   5066  CD2 LEU C 207      43.134 -13.746 149.614  1.00 25.03           C  
ATOM   5067  N   PRO C 208      41.429 -12.977 147.198  1.00 23.04           N  
ATOM   5068  CA  PRO C 208      39.958 -13.046 147.178  1.00 23.09           C  
ATOM   5069  C   PRO C 208      39.420 -13.164 148.612  1.00 23.63           C  
ATOM   5070  O   PRO C 208      40.149 -13.584 149.516  1.00 23.45           O  
ATOM   5071  CB  PRO C 208      39.690 -14.308 146.371  1.00 22.59           C  
ATOM   5072  CG  PRO C 208      40.873 -15.190 146.739  1.00 22.04           C  
ATOM   5073  CD  PRO C 208      42.026 -14.214 146.658  1.00 21.78           C  
ATOM   5074  N   ASP C 209      38.161 -12.788 148.825  1.00 23.96           N  
ATOM   5075  CA  ASP C 209      37.557 -12.899 150.154  1.00 23.83           C  
ATOM   5076  C   ASP C 209      37.643 -14.362 150.579  1.00 23.43           C  
ATOM   5077  O   ASP C 209      37.704 -15.254 149.737  1.00 23.50           O  
ATOM   5078  CB  ASP C 209      36.088 -12.467 150.125  1.00 23.77           C  
ATOM   5079  CG  ASP C 209      35.923 -10.993 149.844  1.00 25.38           C  
ATOM   5080  OD1 ASP C 209      34.759 -10.536 149.804  1.00 27.68           O  
ATOM   5081  OD2 ASP C 209      36.947 -10.291 149.662  1.00 25.08           O  
ATOM   5082  N   MET C 210      37.636 -14.612 151.882  1.00 23.32           N  
ATOM   5083  CA  MET C 210      37.745 -15.979 152.381  1.00 22.99           C  
ATOM   5084  C   MET C 210      36.618 -16.882 151.876  1.00 22.60           C  
ATOM   5085  O   MET C 210      35.554 -16.407 151.463  1.00 22.54           O  
ATOM   5086  CB  MET C 210      37.757 -15.975 153.910  1.00 21.92           C  
ATOM   5087  CG  MET C 210      36.406 -15.696 154.524  1.00 22.60           C  
ATOM   5088  SD  MET C 210      36.515 -15.393 156.300  1.00 24.78           S  
ATOM   5089  CE  MET C 210      37.332 -16.910 156.856  1.00 22.96           C  
ATOM   5090  N   GLN C 211      36.865 -18.187 151.920  1.00 21.87           N  
ATOM   5091  CA  GLN C 211      35.892 -19.184 151.489  1.00 22.83           C  
ATOM   5092  C   GLN C 211      34.578 -19.031 152.240  1.00 22.69           C  
ATOM   5093  O   GLN C 211      34.554 -19.006 153.464  1.00 23.91           O  
ATOM   5094  CB  GLN C 211      36.439 -20.587 151.745  1.00 22.58           C  
ATOM   5095  CG  GLN C 211      37.708 -20.913 150.996  1.00 23.36           C  
ATOM   5096  CD  GLN C 211      38.547 -21.944 151.716  1.00 24.70           C  
ATOM   5097  OE1 GLN C 211      39.375 -21.606 152.569  1.00 25.94           O  
ATOM   5098  NE2 GLN C 211      38.331 -23.215 151.394  1.00 24.86           N  
ATOM   5099  N   GLN C 212      33.478 -18.948 151.511  1.00 23.95           N  
ATOM   5100  CA  GLN C 212      32.169 -18.814 152.148  1.00 24.77           C  
ATOM   5101  C   GLN C 212      31.962 -19.918 153.195  1.00 24.77           C  
ATOM   5102  O   GLN C 212      31.404 -19.672 154.264  1.00 25.24           O  
ATOM   5103  CB  GLN C 212      31.068 -18.880 151.083  1.00 24.47           C  
ATOM   5104  CG  GLN C 212      29.688 -18.496 151.569  1.00 25.16           C  
ATOM   5105  CD  GLN C 212      29.622 -17.060 152.055  1.00 27.06           C  
ATOM   5106  OE1 GLN C 212      29.879 -16.118 151.295  1.00 25.46           O  
ATOM   5107  NE2 GLN C 212      29.275 -16.883 153.333  1.00 27.54           N  
ATOM   5108  N   THR C 213      32.419 -21.128 152.885  1.00 23.95           N  
ATOM   5109  CA  THR C 213      32.275 -22.261 153.798  1.00 24.08           C  
ATOM   5110  C   THR C 213      33.011 -22.042 155.121  1.00 23.73           C  
ATOM   5111  O   THR C 213      32.521 -22.412 156.199  1.00 23.95           O  
ATOM   5112  CB  THR C 213      32.802 -23.558 153.140  1.00 24.87           C  
ATOM   5113  OG1 THR C 213      31.939 -23.916 152.049  1.00 25.88           O  
ATOM   5114  CG2 THR C 213      32.850 -24.699 154.146  1.00 23.11           C  
ATOM   5115  N   LEU C 214      34.192 -21.443 155.039  1.00 22.86           N  
ATOM   5116  CA  LEU C 214      34.991 -21.187 156.228  1.00 21.98           C  
ATOM   5117  C   LEU C 214      34.317 -20.089 157.032  1.00 21.40           C  
ATOM   5118  O   LEU C 214      34.222 -20.179 158.256  1.00 19.56           O  
ATOM   5119  CB  LEU C 214      36.404 -20.773 155.824  1.00 20.33           C  
ATOM   5120  CG  LEU C 214      37.452 -20.688 156.932  1.00 20.40           C  
ATOM   5121  CD1 LEU C 214      37.621 -22.034 157.615  1.00 18.70           C  
ATOM   5122  CD2 LEU C 214      38.778 -20.229 156.318  1.00 19.70           C  
ATOM   5123  N   LEU C 215      33.839 -19.065 156.324  1.00 21.63           N  
ATOM   5124  CA  LEU C 215      33.151 -17.934 156.942  1.00 21.27           C  
ATOM   5125  C   LEU C 215      31.934 -18.472 157.692  1.00 21.52           C  
ATOM   5126  O   LEU C 215      31.701 -18.101 158.845  1.00 20.43           O  
ATOM   5127  CB  LEU C 215      32.682 -16.952 155.867  1.00 20.86           C  
ATOM   5128  CG  LEU C 215      32.502 -15.473 156.201  1.00 20.95           C  
ATOM   5129  CD1 LEU C 215      31.410 -14.922 155.307  1.00 20.81           C  
ATOM   5130  CD2 LEU C 215      32.138 -15.263 157.652  1.00 18.94           C  
ATOM   5131  N   ASN C 216      31.160 -19.341 157.030  1.00 21.59           N  
ATOM   5132  CA  ASN C 216      29.968 -19.943 157.641  1.00 23.07           C  
ATOM   5133  C   ASN C 216      30.330 -20.810 158.848  1.00 24.38           C  
ATOM   5134  O   ASN C 216      29.707 -20.706 159.907  1.00 24.74           O  
ATOM   5135  CB  ASN C 216      29.201 -20.817 156.635  1.00 21.69           C  
ATOM   5136  CG  ASN C 216      28.571 -20.015 155.505  1.00 22.85           C  
ATOM   5137  OD1 ASN C 216      28.308 -18.821 155.642  1.00 22.49           O  
ATOM   5138  ND2 ASN C 216      28.314 -20.678 154.383  1.00 23.54           N  
ATOM   5139  N   LYS C 217      31.330 -21.673 158.688  1.00 25.38           N  
ATOM   5140  CA  LYS C 217      31.731 -22.544 159.781  1.00 26.27           C  
ATOM   5141  C   LYS C 217      31.990 -21.723 161.042  1.00 26.59           C  
ATOM   5142  O   LYS C 217      31.465 -22.034 162.107  1.00 27.62           O  
ATOM   5143  CB  LYS C 217      32.997 -23.315 159.411  1.00 27.93           C  
ATOM   5144  CG  LYS C 217      33.120 -24.695 160.081  1.00 29.82           C  
ATOM   5145  CD  LYS C 217      33.145 -24.608 161.592  1.00 31.86           C  
ATOM   5146  CE  LYS C 217      33.528 -25.947 162.239  1.00 33.17           C  
ATOM   5147  NZ  LYS C 217      32.708 -27.094 161.749  1.00 34.74           N  
ATOM   5148  N   HIS C 218      32.785 -20.666 160.910  1.00 25.02           N  
ATOM   5149  CA  HIS C 218      33.136 -19.824 162.036  1.00 24.55           C  
ATOM   5150  C   HIS C 218      32.041 -18.940 162.602  1.00 25.52           C  
ATOM   5151  O   HIS C 218      31.823 -18.937 163.820  1.00 26.12           O  
ATOM   5152  CB  HIS C 218      34.359 -18.982 161.677  1.00 21.51           C  
ATOM   5153  CG  HIS C 218      35.641 -19.744 161.771  1.00 20.83           C  
ATOM   5154  ND1 HIS C 218      36.348 -19.863 162.951  1.00 18.59           N  
ATOM   5155  CD2 HIS C 218      36.306 -20.491 160.855  1.00 18.48           C  
ATOM   5156  CE1 HIS C 218      37.393 -20.650 162.757  1.00 18.38           C  
ATOM   5157  NE2 HIS C 218      37.391 -21.044 161.495  1.00 18.97           N  
ATOM   5158  N   TYR C 219      31.341 -18.195 161.755  1.00 26.05           N  
ATOM   5159  CA  TYR C 219      30.300 -17.327 162.292  1.00 28.08           C  
ATOM   5160  C   TYR C 219      29.105 -18.086 162.854  1.00 29.24           C  
ATOM   5161  O   TYR C 219      28.638 -17.796 163.953  1.00 29.34           O  
ATOM   5162  CB  TYR C 219      29.808 -16.332 161.248  1.00 27.44           C  
ATOM   5163  CG  TYR C 219      28.868 -15.329 161.861  1.00 27.90           C  
ATOM   5164  CD1 TYR C 219      27.493 -15.561 161.897  1.00 28.30           C  
ATOM   5165  CD2 TYR C 219      29.365 -14.207 162.525  1.00 27.42           C  
ATOM   5166  CE1 TYR C 219      26.639 -14.703 162.591  1.00 27.82           C  
ATOM   5167  CE2 TYR C 219      28.523 -13.349 163.222  1.00 27.55           C  
ATOM   5168  CZ  TYR C 219      27.165 -13.606 163.252  1.00 27.43           C  
ATOM   5169  OH  TYR C 219      26.339 -12.773 163.960  1.00 29.27           O  
ATOM   5170  N   LEU C 220      28.608 -19.053 162.093  1.00 30.96           N  
ATOM   5171  CA  LEU C 220      27.459 -19.847 162.517  1.00 32.30           C  
ATOM   5172  C   LEU C 220      27.744 -20.730 163.724  1.00 33.86           C  
ATOM   5173  O   LEU C 220      26.842 -21.011 164.505  1.00 34.42           O  
ATOM   5174  CB  LEU C 220      26.958 -20.682 161.339  1.00 30.26           C  
ATOM   5175  CG  LEU C 220      25.928 -19.985 160.439  1.00 29.87           C  
ATOM   5176  CD1 LEU C 220      26.016 -18.481 160.567  1.00 29.29           C  
ATOM   5177  CD2 LEU C 220      26.131 -20.423 158.997  1.00 30.01           C  
ATOM   5178  N   ARG C 221      28.994 -21.164 163.874  1.00 36.30           N  
ATOM   5179  CA  ARG C 221      29.399 -21.997 165.008  1.00 38.25           C  
ATOM   5180  C   ARG C 221      28.994 -21.250 166.276  1.00 39.72           C  
ATOM   5181  O   ARG C 221      28.269 -21.784 167.111  1.00 39.78           O  
ATOM   5182  CB  ARG C 221      30.916 -22.209 164.981  1.00 38.75           C  
ATOM   5183  CG  ARG C 221      31.386 -23.469 165.652  1.00 39.32           C  
ATOM   5184  CD  ARG C 221      32.786 -23.854 165.174  1.00 40.20           C  
ATOM   5185  NE  ARG C 221      33.793 -22.842 165.490  1.00 39.58           N  
ATOM   5186  CZ  ARG C 221      35.104 -23.071 165.469  1.00 39.58           C  
ATOM   5187  NH1 ARG C 221      35.559 -24.276 165.146  1.00 39.59           N  
ATOM   5188  NH2 ARG C 221      35.961 -22.105 165.781  1.00 38.36           N  
ATOM   5189  N   LYS C 222      29.473 -20.013 166.420  1.00 41.82           N  
ATOM   5190  CA  LYS C 222      29.109 -19.185 167.571  1.00 43.84           C  
ATOM   5191  C   LYS C 222      27.779 -18.595 167.142  1.00 45.16           C  
ATOM   5192  O   LYS C 222      27.225 -19.004 166.124  1.00 46.24           O  
ATOM   5193  CB  LYS C 222      30.103 -18.036 167.789  1.00 43.35           C  
ATOM   5194  CG  LYS C 222      31.562 -18.422 167.757  1.00 44.04           C  
ATOM   5195  CD  LYS C 222      32.404 -17.544 168.687  1.00 43.13           C  
ATOM   5196  CE  LYS C 222      32.271 -16.063 168.383  1.00 41.88           C  
ATOM   5197  NZ  LYS C 222      33.144 -15.256 169.283  1.00 39.89           N  
ATOM   5198  N   HIS C 223      27.266 -17.631 167.891  1.00 46.82           N  
ATOM   5199  CA  HIS C 223      25.999 -17.006 167.510  1.00 48.49           C  
ATOM   5200  C   HIS C 223      24.948 -18.058 167.158  1.00 49.67           C  
ATOM   5201  O   HIS C 223      24.557 -18.123 165.967  1.00 50.10           O  
ATOM   5202  CB  HIS C 223      26.214 -16.083 166.306  1.00 46.48           C  
ATOM   5203  CG  HIS C 223      27.450 -15.251 166.409  1.00 46.03           C  
ATOM   5204  ND1 HIS C 223      28.619 -15.574 165.756  1.00 45.84           N  
ATOM   5205  CD2 HIS C 223      27.722 -14.149 167.146  1.00 45.53           C  
ATOM   5206  CE1 HIS C 223      29.559 -14.707 166.087  1.00 45.58           C  
ATOM   5207  NE2 HIS C 223      29.040 -13.832 166.930  1.00 45.26           N  
TER    5208      HIS C 223                                                      
HETATM10417 ZN    ZN A 301      37.722  16.468  73.187  1.00 31.28          ZN  
HETATM10418 ZN    ZN B 302      75.062   3.930 122.830  1.00 32.73          ZN  
HETATM10419 ZN    ZN C 303      33.112  10.457 165.843  1.00 29.02          ZN  
HETATM10420 ZN    ZN D 304      71.106  13.195 213.561  1.00 28.29          ZN  
HETATM10421 ZN    ZN E 305      30.493  -0.653 256.335  1.00 41.13          ZN  
HETATM10422 ZN    ZN F 306      75.164  -2.841  29.672  1.00 69.18          ZN  
HETATM10423  O   HOH A 302      45.760  15.941  67.372  1.00 17.67           O  
HETATM10424  O   HOH A 303      40.381  -2.831  60.662  1.00 15.61           O  
HETATM10425  O   HOH A 304      39.482  -4.072  65.269  1.00 11.57           O  
HETATM10426  O   HOH A 305      37.564 -11.081  60.990  1.00 25.33           O  
HETATM10427  O   HOH A 306      34.810  18.802  67.309  1.00 21.06           O  
HETATM10428  O   HOH A 307      37.869 -10.189  68.611  1.00 25.70           O  
HETATM10429  O   HOH A 308      38.690  16.515  75.507  1.00 31.86           O  
HETATM10430  O   HOH A 309      31.774  -3.256  59.911  1.00 15.21           O  
HETATM10431  O   HOH A 310      35.334  18.788  61.442  1.00 34.80           O  
HETATM10432  O   HOH A 311      38.771  -3.619  62.764  1.00 25.19           O  
HETATM10433  O   HOH A 312      28.183  24.581  72.635  1.00 30.72           O  
HETATM10434  O   HOH A 313      33.912 -13.398  60.069  1.00 37.08           O  
HETATM10435  O   HOH A 314      44.208  -8.313  52.681  1.00 35.44           O  
HETATM10436  O   HOH A 315      39.741  -3.890  54.304  1.00 30.12           O  
HETATM10437  O   HOH A 316      17.262  15.750  93.894  1.00 35.62           O  
HETATM10438  O   HOH A 317      52.587  -5.972  59.072  1.00 27.16           O  
HETATM10439  O   HOH A 318      37.587  -4.790  56.921  1.00 20.77           O  
HETATM10440  O   HOH A 319      33.793  15.202  55.837  1.00 27.22           O  
HETATM10441  O   HOH A 320      36.971  -4.758  64.809  1.00 29.68           O  
HETATM10442  O   HOH A 321      45.093  -9.189  49.435  1.00 35.42           O  
HETATM10443  O   HOH A 322      35.270  21.544  74.420  1.00 37.05           O  
HETATM10444  O   HOH A 323      47.584   5.758  83.092  1.00 35.51           O  
HETATM10445  O   HOH A 324      24.740  22.915  77.837  1.00 37.60           O  
HETATM10446  O   HOH A 325      37.143   2.470  57.423  1.00 25.63           O  
HETATM10447  O   HOH A 326      50.777  -7.295  55.444  1.00 32.09           O  
HETATM10448  O   HOH A 327      26.127  27.189  66.405  1.00 35.77           O  
HETATM10449  O   HOH A 328      47.699  -6.186  49.808  1.00 27.60           O  
HETATM10450  O   HOH A 329      45.431   7.269  75.295  1.00 32.25           O  
HETATM10451  O   HOH A 330      33.825  19.268  70.480  1.00 29.58           O  
HETATM10452  O   HOH A 331      37.740   5.678  74.146  1.00 27.41           O  
HETATM10453  O   HOH A 332      41.278  16.032  85.011  1.00 42.08           O  
HETATM10454  O   HOH A 333      36.655  18.323  80.735  1.00 38.89           O  
HETATM10455  O   HOH A 334      18.293   6.937  81.059  1.00 37.77           O  
HETATM10456  O   HOH A 335      41.158   0.170  76.082  1.00 42.96           O  
HETATM10457  O   HOH A 336      46.946  -3.515  49.471  1.00 28.94           O  
HETATM10458  O   HOH A 337      27.065 -14.140  57.650  1.00 27.35           O  
HETATM10459  O   HOH A 338      33.332  -6.163  53.752  1.00 24.87           O  
HETATM10460  O   HOH A 339      18.289   6.447  71.832  1.00 48.26           O  
HETATM10461  O   HOH A 340      28.396 -11.423  55.936  1.00 35.30           O  
HETATM10462  O   HOH A 341      23.810  21.353  62.487  1.00 31.71           O  
HETATM10463  O   HOH A 342      31.640  -9.633  76.685  1.00 32.79           O  
HETATM10464  O   HOH A 343      21.714   0.022  64.872  1.00 41.79           O  
HETATM10465  O   HOH A 344      25.276  -1.842  73.562  1.00 47.22           O  
HETATM10466  O   HOH A 345      39.810  -0.719  57.271  1.00 34.59           O  
HETATM10467  O   HOH A 346      24.773  -0.140  63.677  1.00 39.32           O  
HETATM10468  O   HOH A 347      28.000 -12.202  72.999  1.00 39.52           O  
HETATM10469  O   HOH A 348      42.565  11.217  75.961  1.00 32.33           O  
HETATM10470  O   HOH A 349      38.310  -2.217  55.710  1.00 30.82           O  
HETATM10471  O   HOH A 350      52.825  -5.850  56.587  1.00 31.35           O  
HETATM10472  O   HOH A 351      42.722  17.490  74.578  1.00 47.63           O  
HETATM10473  O   HOH A 352      31.240 -13.291  74.306  1.00 30.60           O  
HETATM10474  O   HOH A 353      48.097  -9.973  52.990  1.00 26.70           O  
HETATM10475  O   HOH A 354      27.738  -1.592  59.867  1.00 33.56           O  
HETATM10476  O   HOH A 355      32.653  18.536  72.620  1.00 32.02           O  
HETATM10477  O   HOH A 356      39.187  19.513  82.611  1.00 38.15           O  
HETATM10478  O   HOH A 357      34.459   1.008  57.085  1.00 40.26           O  
HETATM10479  O   HOH A 358      23.918   1.130  75.058  1.00 54.29           O  
HETATM10480  O   HOH A 359      28.651  11.862  59.435  1.00 38.65           O  
HETATM10481  O   HOH A 360      19.141   6.572  67.792  1.00 36.12           O  
HETATM10482  O   HOH A 361      25.952  -0.605  76.449  1.00 43.02           O  
HETATM10483  O   HOH A 362      32.799  24.213  55.529  1.00 28.20           O  
HETATM10484  O   HOH A 363      31.906  -4.838  80.402  1.00 31.93           O  
HETATM10485  O   HOH A 364      48.830   2.699  83.718  1.00 41.41           O  
HETATM10486  O   HOH A 365      17.435  20.875  93.939  1.00 35.02           O  
HETATM10487  O   HOH A 366      16.937  23.284  75.639  1.00 49.93           O  
HETATM10488  O   HOH B 303      68.006   8.427 128.718  1.00 17.79           O  
HETATM10489  O   HOH B 304      62.208 -11.501 133.278  1.00  8.08           O  
HETATM10490  O   HOH B 305      70.993   5.245 134.972  1.00 22.16           O  
HETATM10491  O   HOH B 306      62.797 -13.896 130.892  1.00 18.67           O  
HETATM10492  O   HOH B 307      58.051  -3.723 136.589  1.00 20.72           O  
HETATM10493  O   HOH B 308      59.396 -10.333 139.634  1.00 19.26           O  
HETATM10494  O   HOH B 309      61.111 -11.248 141.529  1.00 14.58           O  
HETATM10495  O   HOH B 310      58.702 -17.099 127.508  1.00 25.86           O  
HETATM10496  O   HOH B 311      68.105   2.368 119.830  1.00 27.77           O  
HETATM10497  O   HOH B 312      55.783  -5.947 145.984  1.00 22.89           O  
HETATM10498  O   HOH B 313      68.488  -4.958 121.993  1.00 18.20           O  
HETATM10499  O   HOH B 314      67.909 -15.496 135.960  1.00 25.34           O  
HETATM10500  O   HOH B 315      79.941  -4.936 136.617  1.00 23.28           O  
HETATM10501  O   HOH B 316      61.361 -10.025 135.348  1.00 14.29           O  
HETATM10502  O   HOH B 317      50.260  -7.142 139.994  1.00 16.59           O  
HETATM10503  O   HOH B 318      78.457   4.507 134.302  1.00 22.68           O  
HETATM10504  O   HOH B 319      54.716 -12.413 143.141  1.00 23.09           O  
HETATM10505  O   HOH B 320      80.396   6.283 121.509  1.00 32.41           O  
HETATM10506  O   HOH B 321      62.734  -8.451 137.853  1.00 18.66           O  
HETATM10507  O   HOH B 322      61.141 -11.783 130.822  1.00 11.62           O  
HETATM10508  O   HOH B 323      87.802   4.925 123.421  1.00 22.42           O  
HETATM10509  O   HOH B 324      78.646   3.773 128.813  1.00 31.15           O  
HETATM10510  O   HOH B 325      74.011   4.358 119.411  1.00 32.85           O  
HETATM10511  O   HOH B 326      68.271  -0.135 140.405  1.00 27.13           O  
HETATM10512  O   HOH B 327      91.332 -11.788 117.193  1.00 34.82           O  
HETATM10513  O   HOH B 328      57.743 -11.680 122.734  1.00 33.31           O  
HETATM10514  O   HOH B 329      65.155 -24.800 123.164  1.00 34.59           O  
HETATM10515  O   HOH B 330      59.359 -18.678 137.914  1.00 30.71           O  
HETATM10516  O   HOH B 331      64.873 -26.518 138.323  1.00 24.68           O  
HETATM10517  O   HOH B 332      95.368  -0.823 121.158  1.00 27.79           O  
HETATM10518  O   HOH B 333      62.408  -6.929 119.980  1.00 20.05           O  
HETATM10519  O   HOH B 334      94.497  -6.739 113.473  1.00 31.17           O  
HETATM10520  O   HOH B 335      59.933 -22.055 135.998  1.00 34.95           O  
HETATM10521  O   HOH B 336      60.950 -21.140 139.145  1.00 34.36           O  
HETATM10522  O   HOH B 337      66.993  -7.635 138.573  1.00 32.56           O  
HETATM10523  O   HOH B 338      88.964   3.676 137.871  1.00 37.97           O  
HETATM10524  O   HOH B 339      62.347 -13.083 138.780  1.00 17.96           O  
HETATM10525  O   HOH B 340      77.759   0.257 140.176  1.00 26.05           O  
HETATM10526  O   HOH B 341      56.342   0.303 122.905  1.00 38.66           O  
HETATM10527  O   HOH B 342      72.360   5.471 110.944  1.00 33.66           O  
HETATM10528  O   HOH B 343      89.548   1.553 118.588  1.00 34.00           O  
HETATM10529  O   HOH B 344      71.691 -17.332 121.134  1.00 26.27           O  
HETATM10530  O   HOH B 345      87.447   7.296 139.170  1.00 30.10           O  
HETATM10531  O   HOH B 346      69.651  -6.329 139.141  1.00 33.33           O  
HETATM10532  O   HOH B 347      52.708  -4.708 141.083  1.00 34.26           O  
HETATM10533  O   HOH B 348      74.424 -14.757 133.930  1.00 26.35           O  
HETATM10534  O   HOH B 349      88.286  -6.078 132.348  1.00 32.07           O  
HETATM10535  O   HOH B 350      84.659   7.364 140.206  1.00 38.37           O  
HETATM10536  O   HOH B 351      84.044 -15.896 124.168  1.00 32.67           O  
HETATM10537  O   HOH B 352      88.938   0.278 133.454  1.00 34.85           O  
HETATM10538  O   HOH B 353      66.031 -10.986 111.300  1.00 28.26           O  
HETATM10539  O   HOH B 354      53.751 -12.301 146.165  1.00 26.20           O  
HETATM10540  O   HOH B 355      79.183   7.467 115.601  1.00 29.59           O  
HETATM10541  O   HOH B 356      76.823 -21.806 123.280  1.00 33.42           O  
HETATM10542  O   HOH B 357      63.288   0.555 120.694  1.00 27.56           O  
HETATM10543  O   HOH B 358      73.902 -17.135 119.245  1.00 39.83           O  
HETATM10544  O   HOH B 359      85.121   6.813 119.964  1.00 27.50           O  
HETATM10545  O   HOH B 360      86.207 -14.803 111.443  1.00 43.59           O  
HETATM10546  O   HOH B 361      74.572 -11.445 136.585  1.00 33.20           O  
HETATM10547  O   HOH B 362      75.550  -1.158  98.720  1.00 28.11           O  
HETATM10548  O   HOH B 363      72.653  -6.221 138.587  1.00 26.97           O  
HETATM10549  O   HOH B 364      60.595 -11.305 137.519  1.00 18.79           O  
HETATM10550  O   HOH B 365      68.490 -18.102 135.670  1.00 21.96           O  
HETATM10551  O   HOH B 366      53.456  -7.678 145.689  1.00 32.12           O  
HETATM10552  O   HOH B 367      55.278 -15.127 142.540  1.00 25.58           O  
HETATM10553  O   HOH B 368      49.328  -4.487 139.510  1.00 25.68           O  
HETATM10554  O   HOH B 369      82.386  -5.239 138.069  1.00 28.24           O  
HETATM10555  O   HOH B 370      64.806 -23.986 140.347  1.00 33.34           O  
HETATM10556  O   HOH B 371      50.683 -10.495 142.709  1.00 32.26           O  
HETATM10557  O   HOH B 372      72.335 -16.631 135.628  1.00 33.70           O  
HETATM10558  O   HOH B 373      95.333  -3.294 121.873  1.00 34.55           O  
HETATM10559  O   HOH B 374      63.166 -10.415 139.706  1.00 29.64           O  
HETATM10560  O   HOH B 375      77.916   3.881 131.492  1.00 33.17           O  
HETATM10561  O   HOH B 376      80.400   2.452 123.305  1.00 23.94           O  
HETATM10562  O   HOH B 377      68.250  -9.635 110.270  1.00 39.24           O  
HETATM10563  O   HOH B 378      83.238  14.081 131.971  1.00 38.85           O  
HETATM10564  O   HOH B 379      92.229 -11.390 114.807  1.00 36.11           O  
HETATM10565  O   HOH B 380      78.682 -11.583 109.611  1.00 30.44           O  
HETATM10566  O   HOH B 381      92.504  -0.316 128.311  1.00 32.76           O  
HETATM10567  O   HOH B 382      85.290 -14.922 115.661  1.00 33.57           O  
HETATM10568  O   HOH B 383      75.621   6.349 101.044  1.00 42.76           O  
HETATM10569  O   HOH B 384      72.768 -20.680 133.971  1.00 50.67           O  
HETATM10570  O   HOH B 385      56.949  -1.851 121.783  1.00 37.85           O  
HETATM10571  O   HOH B 386      72.589   4.032 140.563  1.00 42.81           O  
HETATM10572  O   HOH B 387      89.041 -13.230 104.104  1.00 44.74           O  
HETATM10573  O   HOH B 388      80.082   3.916 125.557  1.00 34.37           O  
HETATM10574  O   HOH B 389      60.944 -21.271 124.156  1.00 38.85           O  
HETATM10575  O   HOH B 390      92.624   5.594 111.466  1.00 28.11           O  
HETATM10576  O   HOH B 391      68.094  -9.844 138.631  1.00 35.48           O  
HETATM10577  O   HOH B 392      70.303  -9.281 108.812  1.00 42.84           O  
HETATM10578  O   HOH C 304      40.649  -8.182 155.317  1.00  7.13           O  
HETATM10579  O   HOH C 305      27.599  10.597 165.319  1.00 10.64           O  
HETATM10580  O   HOH C 306      18.182  -5.848 164.701  1.00 24.93           O  
HETATM10581  O   HOH C 307      41.162  -5.414 150.502  1.00 16.11           O  
HETATM10582  O   HOH C 308      34.167 -10.272 152.509  1.00 12.55           O  
HETATM10583  O   HOH C 309      45.473  -0.350 148.462  1.00 18.84           O  
HETATM10584  O   HOH C 310      42.486 -14.716 160.954  1.00 14.12           O  
HETATM10585  O   HOH C 311      37.457  10.649 153.346  1.00 15.59           O  
HETATM10586  O   HOH C 312      33.992  10.605 168.608  1.00 24.40           O  
HETATM10587  O   HOH C 313      39.672 -19.129 153.014  1.00 18.93           O  
HETATM10588  O   HOH C 314      41.685  -8.302 147.002  1.00 15.87           O  
HETATM10589  O   HOH C 315      20.672  -1.253 189.130  1.00 20.09           O  
HETATM10590  O   HOH C 316      39.308 -10.191 157.689  1.00 24.21           O  
HETATM10591  O   HOH C 317      34.959  -0.581 149.525  1.00 27.07           O  
HETATM10592  O   HOH C 318      36.328  11.332 177.573  1.00 18.33           O  
HETATM10593  O   HOH C 319      42.181  -7.013 153.240  1.00 11.60           O  
HETATM10594  O   HOH C 320      43.750  -7.426 148.877  1.00 18.37           O  
HETATM10595  O   HOH C 321      48.255 -11.282 142.789  1.00 30.03           O  
HETATM10596  O   HOH C 322      54.655  -5.852 151.910  1.00 17.72           O  
HETATM10597  O   HOH C 323      43.644   3.874 167.896  1.00 19.79           O  
HETATM10598  O   HOH C 324      29.983  12.117 154.427  1.00 14.88           O  
HETATM10599  O   HOH C 325      29.587  11.528 159.889  1.00 23.44           O  
HETATM10600  O   HOH C 326      31.274  12.134 173.615  1.00 30.66           O  
HETATM10601  O   HOH C 327      40.468 -12.055 160.002  1.00 28.94           O  
HETATM10602  O   HOH C 328      17.899  -4.849 173.657  1.00 33.85           O  
HETATM10603  O   HOH C 329      28.663  14.477 167.151  1.00 29.78           O  
HETATM10604  O   HOH C 330      38.027   4.648 147.874  1.00 26.00           O  
HETATM10605  O   HOH C 331      19.735  14.224 150.953  1.00 24.15           O  
HETATM10606  O   HOH C 332      41.747  -3.935 168.963  1.00 23.93           O  
HETATM10607  O   HOH C 333      29.889 -10.201 167.034  1.00 25.78           O  
HETATM10608  O   HOH C 334      41.530  -8.556 157.783  1.00 13.98           O  
HETATM10609  O   HOH C 335      18.121  16.533 159.061  1.00 18.34           O  
HETATM10610  O   HOH C 336      40.078  -9.912 149.735  1.00 15.61           O  
HETATM10611  O   HOH C 337      49.101   2.198 165.872  1.00 24.09           O  
HETATM10612  O   HOH C 338      36.658 -12.064 146.651  1.00 24.85           O  
HETATM10613  O   HOH C 339      25.532   3.572 152.213  1.00 20.12           O  
HETATM10614  O   HOH C 340      25.039  -3.314 178.978  1.00 21.70           O  
HETATM10615  O   HOH C 341      19.080  10.588 155.330  1.00 30.49           O  
HETATM10616  O   HOH C 342      36.786  -0.044 166.428  1.00 25.52           O  
HETATM10617  O   HOH C 343      34.588 -12.104 172.379  1.00 29.02           O  
HETATM10618  O   HOH C 344      34.001 -18.935 148.502  1.00 31.36           O  
HETATM10619  O   HOH C 345      23.421   3.650 150.817  1.00 24.06           O  
HETATM10620  O   HOH C 346      37.634  13.896 167.125  1.00 22.51           O  
HETATM10621  O   HOH C 347      36.919  -0.940 182.455  1.00 27.53           O  
HETATM10622  O   HOH C 348      20.855  -1.132 186.276  1.00 32.47           O  
HETATM10623  O   HOH C 349      47.422 -11.082 145.467  1.00 30.90           O  
HETATM10624  O   HOH C 350      28.261  11.772 163.193  1.00 25.02           O  
HETATM10625  O   HOH C 351      21.154  15.176 165.153  1.00 26.05           O  
HETATM10626  O   HOH C 352      29.370  -9.502 152.618  1.00 31.71           O  
HETATM10627  O   HOH C 353      17.275  -4.199 177.614  1.00 29.35           O  
HETATM10628  O   HOH C 354      48.680  -5.357 142.251  1.00 27.33           O  
HETATM10629  O   HOH C 355      41.124 -15.331 150.986  1.00 21.03           O  
HETATM10630  O   HOH C 356      25.259  12.625 184.648  1.00 27.62           O  
HETATM10631  O   HOH C 357      27.677  -9.549 169.209  1.00 38.82           O  
HETATM10632  O   HOH C 358      17.719  -9.117 163.066  1.00 30.29           O  
HETATM10633  O   HOH C 359      24.794  16.879 148.575  1.00 31.00           O  
HETATM10634  O   HOH C 360      29.714   7.724 148.450  1.00 25.56           O  
HETATM10635  O   HOH C 361      30.694  14.875 172.719  1.00 30.32           O  
HETATM10636  O   HOH C 362      23.069  18.909 163.761  1.00 34.55           O  
HETATM10637  O   HOH C 363      40.651   3.414 181.388  1.00 33.03           O  
HETATM10638  O   HOH C 364      51.124 -11.141 145.996  1.00 29.45           O  
HETATM10639  O   HOH C 365      15.186  12.266 160.816  1.00 27.37           O  
HETATM10640  O   HOH C 366      12.812  -0.163 172.128  1.00 30.30           O  
HETATM10641  O   HOH C 367      23.928 -14.046 164.618  1.00 23.40           O  
HETATM10642  O   HOH C 368      45.349  -0.404 167.039  1.00 32.79           O  
HETATM10643  O   HOH C 369      18.818  -5.570 160.648  1.00 34.29           O  
HETATM10644  O   HOH C 370      23.553 -10.473 157.134  1.00 38.28           O  
HETATM10645  O   HOH C 371      37.022  -2.972 149.991  1.00 29.16           O  
HETATM10646  O   HOH C 372      33.628 -19.934 165.390  1.00 36.86           O  
HETATM10647  O   HOH C 373      23.000 -15.384 162.596  1.00 29.21           O  
HETATM10648  O   HOH C 374      51.323  -3.994 147.832  1.00 40.89           O  
HETATM10649  O   HOH C 375      39.961  11.917 178.153  1.00 29.71           O  
HETATM10650  O   HOH C 376      27.386 -11.180 166.031  1.00 28.00           O  
HETATM10651  O   HOH C 377      30.435  -3.283 180.782  1.00 23.59           O  
HETATM10652  O   HOH C 378      30.142  11.156 156.861  1.00 25.39           O  
HETATM10653  O   HOH C 379      50.166  -7.599 142.697  1.00 28.94           O  
HETATM10654  O   HOH C 380      39.264   7.203 168.489  1.00 30.35           O  
HETATM10655  O   HOH C 381      29.698  -1.413 151.723  1.00 45.70           O  
HETATM10656  O   HOH C 382      19.197  -2.549 183.257  1.00 39.03           O  
HETATM10657  O   HOH C 383      31.418 -10.022 170.692  1.00 33.06           O  
HETATM10658  O   HOH C 384      37.030  11.783 189.815  1.00 27.81           O  
HETATM10659  O   HOH C 385      46.415 -13.824 145.910  1.00 18.02           O  
HETATM10660  O   HOH C 386      40.235  -6.997 148.690  1.00 22.80           O  
HETATM10661  O   HOH C 387      42.204  -8.484 151.108  1.00 23.02           O  
HETATM10662  O   HOH C 388      54.854  -5.249 149.076  1.00 24.57           O  
HETATM10663  O   HOH C 389      27.061  -2.324 189.457  1.00 39.66           O  
HETATM10664  O   HOH C 390      41.260  -8.644 144.440  1.00 23.71           O  
HETATM10665  O   HOH C 391      28.331  -4.581 179.817  1.00 25.83           O  
HETATM10666  O   HOH C 392      28.077  -7.626 154.438  1.00 29.13           O  
HETATM10667  O   HOH C 393      32.372 -12.341 152.836  1.00 34.53           O  
HETATM10668  O   HOH C 394      42.224   7.439 167.949  1.00 24.05           O  
HETATM10669  O   HOH C 395      31.901   5.516 189.698  1.00 33.65           O  
HETATM10670  O   HOH C 396      45.638   4.435 175.811  1.00 36.46           O  
HETATM10671  O   HOH C 397      25.798  -9.759 167.449  1.00 32.92           O  
HETATM10672  O   HOH C 398      41.494  11.092 180.564  1.00 37.96           O  
HETATM10673  O   HOH C 399      34.363   7.315 148.523  1.00 34.47           O  
HETATM10674  O   HOH C 400      31.909   0.766 149.785  1.00 41.42           O  
HETATM10675  O   HOH C 401      33.465 -22.014 150.245  1.00 39.75           O  
HETATM10676  O   HOH C 402      22.262  17.811 149.641  1.00 26.69           O  
HETATM10677  O   HOH C 403      16.546   0.946 188.685  1.00 35.87           O  
HETATM10678  O   HOH C 404      29.129  17.549 149.867  1.00 32.46           O  
HETATM10679  O   HOH C 405      31.333 -10.666 174.894  1.00 50.33           O  
HETATM10680  O   HOH C 406      31.531   7.747 146.652  1.00 29.85           O  
HETATM10681  O   HOH C 407      16.729   5.417 159.609  1.00 33.16           O  
HETATM10682  O   HOH C 408      39.396 -10.288 144.059  1.00 28.19           O  
HETATM10683  O   HOH C 409      46.981   1.661 167.298  1.00 36.60           O  
HETATM10684  O   HOH C 410      11.806   0.583 174.469  1.00 37.08           O  
HETATM10685  O   HOH D 305      65.518 -12.963 218.289  1.00 12.85           O  
HETATM10686  O   HOH D 306      60.109 -10.062 233.933  1.00 10.54           O  
HETATM10687  O   HOH D 307      62.893  14.183 219.189  1.00 15.40           O  
HETATM10688  O   HOH D 308      64.639  -5.221 226.025  1.00 13.22           O  
HETATM10689  O   HOH D 309      72.715  14.962 205.687  1.00 20.49           O  
HETATM10690  O   HOH D 310      66.796  12.649 225.917  1.00 21.78           O  
HETATM10691  O   HOH D 311      76.237  13.990 213.986  1.00 19.67           O  
HETATM10692  O   HOH D 312      88.211  -0.222 213.797  1.00 38.27           O  
HETATM10693  O   HOH D 313      65.600  -6.700 221.403  1.00 12.00           O  
HETATM10694  O   HOH D 314      73.675  14.362 222.358  1.00 12.58           O  
HETATM10695  O   HOH D 315      79.605   7.417 227.324  1.00 14.34           O  
HETATM10696  O   HOH D 316      65.572   8.818 210.596  1.00 28.73           O  
HETATM10697  O   HOH D 317      52.075  -5.923 227.322  1.00 22.29           O  
HETATM10698  O   HOH D 318      64.541  -2.145 210.322  1.00 24.30           O  
HETATM10699  O   HOH D 319      66.223  15.205 211.884  1.00 37.54           O  
HETATM10700  O   HOH D 320      81.092   0.846 200.382  1.00 23.03           O  
HETATM10701  O   HOH D 321      72.499  17.947 206.376  1.00 26.12           O  
HETATM10702  O   HOH D 322      84.956  17.046 208.905  1.00 25.55           O  
HETATM10703  O   HOH D 323      72.967  -9.040 206.891  1.00 28.39           O  
HETATM10704  O   HOH D 324      74.691 -16.060 230.882  1.00 26.88           O  
HETATM10705  O   HOH D 325      67.615  13.335 201.702  1.00 35.46           O  
HETATM10706  O   HOH D 326      59.792 -10.291 236.751  1.00 25.64           O  
HETATM10707  O   HOH D 327      67.783  -8.295 221.497  1.00 13.31           O  
HETATM10708  O   HOH D 328      78.739  24.427 218.532  1.00 26.08           O  
HETATM10709  O   HOH D 329      74.442  17.704 212.119  1.00 36.14           O  
HETATM10710  O   HOH D 330      64.096  13.847 200.733  1.00 32.67           O  
HETATM10711  O   HOH D 331      65.370  -3.617 228.847  1.00 32.78           O  
HETATM10712  O   HOH D 332      61.682   5.187 211.358  1.00 17.34           O  
HETATM10713  O   HOH D 333      87.705  19.285 213.854  1.00 24.34           O  
HETATM10714  O   HOH D 334      53.490  -7.322 230.456  1.00 25.54           O  
HETATM10715  O   HOH D 335      78.325  20.929 231.042  1.00 35.73           O  
HETATM10716  O   HOH D 336      74.852 -16.863 213.916  1.00 34.33           O  
HETATM10717  O   HOH D 337      75.631  15.513 216.115  1.00 25.25           O  
HETATM10718  O   HOH D 338      68.796 -16.931 226.649  1.00 30.13           O  
HETATM10719  O   HOH D 339      71.250   1.854 229.886  1.00 27.23           O  
HETATM10720  O   HOH D 340      66.797   6.515 231.281  1.00 28.36           O  
HETATM10721  O   HOH D 341      85.836 -15.283 213.373  1.00 35.50           O  
HETATM10722  O   HOH D 342      66.443  -6.275 224.218  1.00 24.86           O  
HETATM10723  O   HOH D 343      66.761 -13.767 228.388  1.00 26.24           O  
HETATM10724  O   HOH D 344      91.458  17.357 211.635  1.00 26.87           O  
HETATM10725  O   HOH D 345      66.642   9.902 193.421  1.00 26.10           O  
HETATM10726  O   HOH D 346      81.673   7.971 228.676  1.00 21.01           O  
HETATM10727  O   HOH D 347      78.814 -20.833 223.030  1.00 21.49           O  
HETATM10728  O   HOH D 348      73.101  -7.286 227.040  1.00 23.20           O  
HETATM10729  O   HOH D 349      67.430  -7.255 229.731  1.00 27.17           O  
HETATM10730  O   HOH D 350      69.010   2.391 212.670  1.00 26.11           O  
HETATM10731  O   HOH D 351      73.066   8.138 189.474  1.00 26.69           O  
HETATM10732  O   HOH D 352      88.399   0.123 205.943  1.00 29.56           O  
HETATM10733  O   HOH D 353      56.417   2.353 213.495  1.00 27.54           O  
HETATM10734  O   HOH D 354      74.673  10.926 230.979  1.00 26.68           O  
HETATM10735  O   HOH D 355      59.397   5.262 203.470  1.00 42.30           O  
HETATM10736  O   HOH D 356      65.356  -6.372 232.124  1.00 25.04           O  
HETATM10737  O   HOH D 357      88.154  10.565 219.633  1.00 27.51           O  
HETATM10738  O   HOH D 358      84.185  16.305 227.874  1.00 27.95           O  
HETATM10739  O   HOH D 359      69.881  13.408 209.936  1.00 38.29           O  
HETATM10740  O   HOH D 360      69.572   5.876 231.321  1.00 37.26           O  
HETATM10741  O   HOH D 361      81.829  11.414 189.602  1.00 34.03           O  
HETATM10742  O   HOH D 362      74.610  -9.570 229.934  1.00 31.95           O  
HETATM10743  O   HOH D 363      62.502  12.560 198.722  1.00 32.10           O  
HETATM10744  O   HOH D 364      85.422   3.431 193.350  1.00 25.95           O  
HETATM10745  O   HOH D 365      87.425   0.502 222.326  1.00 32.44           O  
HETATM10746  O   HOH D 366      69.559  -3.548 201.841  1.00 39.51           O  
HETATM10747  O   HOH D 367      63.256  -6.245 230.459  1.00 26.00           O  
HETATM10748  O   HOH D 368      68.194 -20.804 225.009  1.00 32.11           O  
HETATM10749  O   HOH D 369      83.746   1.356 201.301  1.00 26.05           O  
HETATM10750  O   HOH D 370      57.154  -8.211 236.763  1.00 39.70           O  
HETATM10751  O   HOH D 371      89.237  -3.892 216.300  1.00 30.04           O  
HETATM10752  O   HOH D 372      85.101   3.639 190.530  1.00 25.01           O  
HETATM10753  O   HOH D 373      78.099  24.571 231.747  1.00 43.93           O  
HETATM10754  O   HOH D 374      87.520 -16.882 211.913  1.00 28.97           O  
HETATM10755  O   HOH D 375      67.223  -4.838 230.636  1.00 27.97           O  
HETATM10756  O   HOH D 376      64.861  -6.453 228.286  1.00 23.18           O  
HETATM10757  O   HOH D 377      61.333 -12.668 233.222  1.00 28.29           O  
HETATM10758  O   HOH D 378      51.661  -5.555 230.035  1.00 37.11           O  
HETATM10759  O   HOH D 379      74.327  14.675 219.520  1.00 33.32           O  
HETATM10760  O   HOH D 380      70.999  -1.962 200.711  1.00 33.56           O  
HETATM10761  O   HOH D 381      78.582  20.344 210.007  1.00 31.72           O  
HETATM10762  O   HOH D 382      81.510  19.213 214.433  1.00 46.53           O  
HETATM10763  O   HOH D 383      87.795  -1.116 218.622  1.00 34.79           O  
HETATM10764  O   HOH D 384      80.129  -6.788 213.360  1.00 47.44           O  
HETATM10765  O   HOH D 385      62.124  10.528 203.057  1.00 36.76           O  
HETATM10766  O   HOH D 386      84.505   0.284 193.637  1.00 36.67           O  
HETATM10767  O   HOH D 387      90.649   4.417 218.523  1.00 31.98           O  
HETATM10768  O   HOH D 388      55.187  -3.985 231.733  1.00 33.34           O  
HETATM10769  O   HOH D 389      61.513   9.759 213.861  1.00 33.35           O  
HETATM10770  O   HOH D 390      70.678 -17.540 212.598  1.00 46.97           O  
HETATM10771  O   HOH D 391      72.945  -4.928 229.861  1.00 44.11           O  
HETATM10772  O   HOH D 392      83.316  24.740 223.649  1.00 29.73           O  
HETATM10773  O   HOH D 393      77.529  -6.206 226.381  1.00 41.48           O  
HETATM10774  O   HOH D 394      92.980  13.940 198.329  1.00 42.09           O  
HETATM10775  O   HOH D 395      73.333   3.253 229.406  1.00 43.41           O  
HETATM10776  O   HOH D 396      78.481  -3.607 224.648  1.00 28.73           O  
HETATM10777  O   HOH D 397      59.430   5.743 208.044  1.00 41.26           O  
HETATM10778  O   HOH D 398      79.884  -5.762 210.538  1.00 37.52           O  
HETATM10779  O   HOH D 399      88.338  17.482 219.470  1.00 32.82           O  
HETATM10780  O   HOH D 400      73.172  16.546 214.809  1.00 35.63           O  
HETATM10781  O   HOH D 401      70.521  16.554 204.444  1.00 32.04           O  
HETATM10782  O   HOH D 402      68.078 -18.849 212.688  1.00 50.98           O  
HETATM10783  O   HOH D 403      85.536 -17.458 210.449  1.00 43.80           O  
HETATM10784  O   HOH D 404      90.034  18.655 213.227  1.00 36.81           O  
HETATM10785  O   HOH D 405      59.721   6.924 210.297  1.00 38.88           O  
HETATM10786  O   HOH D 406      80.721 -20.317 224.913  1.00 43.29           O  
HETATM10787  O   HOH D 407      77.961   5.391 228.339  1.00 30.13           O  
HETATM10788  O   HOH D 408      83.737  18.960 228.183  1.00 33.50           O  
HETATM10789  O   HOH D 409      83.755  18.806 206.863  1.00 42.21           O  
HETATM10790  O   HOH D 410      80.399  13.791 192.942  1.00 35.27           O  
HETATM10791  O   HOH E 306      46.161 -13.178 245.902  1.00 11.51           O  
HETATM10792  O   HOH E 307      53.286 -12.277 235.979  1.00 20.15           O  
HETATM10793  O   HOH E 308      51.294 -18.691 243.909  1.00 17.90           O  
HETATM10794  O   HOH E 309      46.992 -12.774 237.550  1.00 17.31           O  
HETATM10795  O   HOH E 310      37.725  -0.767 259.284  1.00 30.53           O  
HETATM10796  O   HOH E 311      47.684 -16.552 250.486  1.00 26.78           O  
HETATM10797  O   HOH E 312      57.416  -4.121 242.436  1.00 23.67           O  
HETATM10798  O   HOH E 313      54.054 -12.136 233.040  1.00 21.15           O  
HETATM10799  O   HOH E 314      46.143 -14.950 240.130  1.00 20.23           O  
HETATM10800  O   HOH E 315      45.973 -15.670 248.288  1.00 30.81           O  
HETATM10801  O   HOH E 316      50.463 -12.743 256.395  1.00 36.15           O  
HETATM10802  O   HOH E 317      50.330 -23.345 243.333  1.00 32.60           O  
HETATM10803  O   HOH E 318      44.914   0.179 266.489  1.00 41.91           O  
HETATM10804  O   HOH E 319      26.985  -1.329 250.818  1.00 31.94           O  
HETATM10805  O   HOH E 320      34.905   1.952 251.516  1.00 29.32           O  
HETATM10806  O   HOH E 321      45.172 -10.216 241.141  1.00 24.65           O  
HETATM10807  O   HOH E 322      41.320 -18.128 243.103  1.00 29.59           O  
HETATM10808  O   HOH E 323      29.108  -4.528 238.775  1.00 29.36           O  
HETATM10809  O   HOH E 324      54.300  -8.759 233.179  1.00 36.02           O  
HETATM10810  O   HOH E 325      56.941  -6.371 239.408  1.00 31.75           O  
HETATM10811  O   HOH E 326      48.590 -11.349 239.181  1.00 27.32           O  
HETATM10812  O   HOH E 327      46.111 -28.503 240.865  1.00 32.04           O  
HETATM10813  O   HOH E 328      13.562 -14.924 265.699  1.00 38.35           O  
HETATM10814  O   HOH E 329      47.046 -13.052 248.307  1.00 22.38           O  
HETATM10815  O   HOH E 330      46.074  -3.624 257.682  1.00 45.24           O  
HETATM10816  O   HOH E 331      45.435  -8.711 259.367  1.00 27.65           O  
HETATM10817  O   HOH E 332      27.175 -10.263 242.867  1.00 30.00           O  
HETATM10818  O   HOH E 333      48.163  -0.318 256.776  1.00 35.30           O  
HETATM10819  O   HOH E 334      44.857 -12.496 239.114  1.00 26.52           O  
HETATM10820  O   HOH E 335      46.398 -13.415 234.918  1.00 21.68           O  
HETATM10821  O   HOH E 336      46.220  -1.568 268.045  1.00 42.10           O  
HETATM10822  O   HOH E 337      50.345 -19.507 241.415  1.00 41.37           O  
HETATM10823  O   HOH E 338      53.677 -15.278 236.482  1.00 33.13           O  
HETATM10824  O   HOH E 339      25.285  -1.264 253.424  1.00 48.81           O  
HETATM10825  O   HOH E 340      38.221 -20.315 257.558  1.00 40.48           O  
HETATM10826  O   HOH E 341      44.164 -18.911 237.272  1.00 32.79           O  
HETATM10827  O   HOH E 342      46.685 -11.283 243.486  1.00 27.40           O  
HETATM10828  O   HOH E 343      34.757 -18.883 245.087  1.00 31.17           O  
HETATM10829  O   HOH E 344      47.988 -12.223 241.525  1.00 43.83           O  
HETATM10830  O   HOH E 345      38.896  -7.847 256.938  1.00 38.10           O  
HETATM10831  O   HOH E 346      42.697  -0.968 258.488  1.00 35.03           O  
HETATM10832  O   HOH E 347      25.504 -21.744 255.360  1.00 38.34           O  
HETATM10833  O   HOH E 348      42.509 -19.283 263.050  1.00 32.74           O  
HETATM10834  O   HOH E 349      53.465 -25.949 244.750  1.00 41.15           O  
HETATM10835  O   HOH E 350      44.565 -15.133 234.818  1.00 30.51           O  
HETATM10836  O   HOH E 351      41.330   0.852 259.440  1.00 33.14           O  
HETATM10837  O   HOH E 352      35.465  -2.959 278.858  1.00 42.34           O  
HETATM10838  O   HOH E 353      45.376 -26.869 256.124  1.00 46.38           O  
HETATM10839  O   HOH E 354      31.367   0.170 259.237  1.00 31.54           O  
HETATM10840  O   HOH E 355      56.384 -10.570 236.189  1.00 39.86           O  
HETATM10841  O   HOH F 307      53.140 -18.144  34.359  1.00 31.47           O  
HETATM10842  O   HOH F 308      49.928 -11.809  53.353  1.00 25.87           O  
HETATM10843  O   HOH F 309      48.119  -5.777  46.984  1.00 28.77           O  
HETATM10844  O   HOH F 310      58.253 -15.799  45.897  1.00 37.46           O  
HETATM10845  O   HOH F 311      59.435 -11.343  45.310  1.00 29.49           O  
HETATM10846  O   HOH F 312      57.537 -13.252  48.420  1.00 30.20           O  
HETATM10847  O   HOH F 313      71.809  -0.389  42.044  1.00 34.00           O  
HETATM10848  O   HOH F 314      56.178 -11.626  46.577  1.00 36.41           O  
HETATM10849  O   HOH F 315      48.124  -2.840  46.743  1.00 34.75           O  
HETATM10850  O   HOH F 316      72.251  -3.282  47.343  1.00 43.54           O  
HETATM10851  O   HOH F 317      56.272 -17.009  35.755  1.00 42.34           O  
HETATM10852  O   HOH F 318      62.572 -19.208  42.813  1.00 43.84           O  
HETATM10853  O   HOH F 319      72.341  -0.079  17.587  1.00 39.85           O  
HETATM10854  O   HOH F 320      51.330 -12.126  50.446  1.00 45.13           O  
HETATM10855  O   HOH F 321      47.712  -3.562  43.872  1.00 56.14           O  
CONECT  72710417                                                                
CONECT  74410417                                                                
CONECT 131610417                                                                
CONECT 246310418                                                                
CONECT 248010418                                                                
CONECT 305210418                                                                
CONECT 419910419                                                                
CONECT 421610419                                                                
CONECT 478810419                                                                
CONECT 593510420                                                                
CONECT 595210420                                                                
CONECT 652410420                                                                
CONECT 767110421                                                                
CONECT 768810421                                                                
CONECT 826010421                                                                
CONECT 940710422                                                                
CONECT 942410422                                                                
CONECT 999610422                                                                
CONECT10417  727  744 131610429                                                 
CONECT10418 2463 2480 3052                                                      
CONECT10419 4199 4216 4788                                                      
CONECT10420 5935 5952 6524                                                      
CONECT10421 7671 7688 8260                                                      
CONECT10422 9407 9424 9996                                                      
CONECT1042910417                                                                
MASTER      587    0    6   54   42    0    6    610849    6   25  108          
END                                                                             
