# Supplementary material for: A new benchmark illustrates that integration of geometric constraints inferred from enzyme reaction chemistry can increase enzyme active site modeling accuracy
Source: PLoS One. 2019 Apr 4;14(4):e0214126. doi: 10.1371/journal.pone.0214126 (PMC6448891; doi:10.1371/journal.pone.0214126)
Supplement: S1 Files — (GZ) [file pone.0214126.s008.gz › benchmark-lite/templates/4fua/1jdi.pdb.pdb]

REMARK query_anchored_aln -ERNKLARQIIDTCLEMTRLGLNQGTAGNVSVRYQDGMLITPTGIPYEKLTESHIVFIDGNGKHEEGKLPSSEWRFHMAAYQSRPDANAVVHNHAVHCTAVSILNRSIPAIHYMIAAAGGNSIPCAPYATFGTRELSEHVALALKNRKATLLQHHGLIACEVNLEKALWLAHEVEVLAQLYLTTLAITDPVPVLSDEEIAVVLEKFKTYGL----
ATOM      1  N   GLU A   2      23.131  16.951  96.047  1.00  0.00           N  
ATOM      2  CA  GLU A   2      21.682  16.641  95.875  1.00  0.00           C  
ATOM      3  C   GLU A   2      21.494  15.279  95.234  1.00  0.00           C  
ATOM      4  O   GLU A   2      20.367  14.784  95.135  1.00  0.00           O  
ATOM      5  CB  GLU A   2      20.989  17.704  95.019  1.00  0.00           C  
ATOM      6  CG  GLU A   2      21.082  19.117  95.576  1.00  0.00           C  
ATOM      7  CD  GLU A   2      20.335  19.287  96.870  1.00  0.00           C  
ATOM      8  OE1 GLU A   2      19.301  18.682  97.020  1.00  0.00           O  
ATOM      9  OE2 GLU A   2      20.800  20.022  97.709  1.00  0.00           O  
ATOM     10  H   GLU A   2      23.489  17.132  96.974  1.00  0.00           H  
ATOM     11  HA  GLU A   2      21.211  16.632  96.859  1.00  0.00           H  
ATOM     12 1HB  GLU A   2      21.426  17.708  94.020  1.00  0.00           H  
ATOM     13 2HB  GLU A   2      19.933  17.454  94.914  1.00  0.00           H  
ATOM     14 1HG  GLU A   2      22.130  19.364  95.740  1.00  0.00           H  
ATOM     15 2HG  GLU A   2      20.684  19.814  94.839  1.00  0.00           H  
ATOM     16  N   ARG A   3      22.594  14.692  94.778  1.00  0.00           N  
ATOM     17  CA  ARG A   3      22.559  13.380  94.142  1.00  0.00           C  
ATOM     18  C   ARG A   3      23.873  12.691  94.462  1.00  0.00           C  
ATOM     19  O   ARG A   3      24.545  12.134  93.591  1.00  0.00           O  
ATOM     20  CB  ARG A   3      22.373  13.487  92.636  1.00  0.00           C  
ATOM     21  CG  ARG A   3      21.040  14.071  92.196  1.00  0.00           C  
ATOM     22  CD  ARG A   3      19.913  13.149  92.489  1.00  0.00           C  
ATOM     23  NE  ARG A   3      18.644  13.677  92.016  1.00  0.00           N  
ATOM     24  CZ  ARG A   3      17.835  14.482  92.732  1.00  0.00           C  
ATOM     25  NH1 ARG A   3      18.177  14.842  93.950  1.00  0.00           N  
ATOM     26  NH2 ARG A   3      16.698  14.910  92.211  1.00  0.00           N  
ATOM     27  H   ARG A   3      23.479  15.168  94.875  1.00  0.00           H  
ATOM     28  HA  ARG A   3      21.714  12.822  94.547  1.00  0.00           H  
ATOM     29 1HB  ARG A   3      23.161  14.111  92.216  1.00  0.00           H  
ATOM     30 2HB  ARG A   3      22.465  12.498  92.186  1.00  0.00           H  
ATOM     31 1HG  ARG A   3      20.862  15.009  92.722  1.00  0.00           H  
ATOM     32 2HG  ARG A   3      21.061  14.257  91.121  1.00  0.00           H  
ATOM     33 1HD  ARG A   3      20.089  12.193  91.998  1.00  0.00           H  
ATOM     34 2HD  ARG A   3      19.839  12.996  93.565  1.00  0.00           H  
ATOM     35  HE  ARG A   3      18.347  13.422  91.083  1.00  0.00           H  
ATOM     36 1HH1 ARG A   3      19.046  14.515  94.348  1.00  0.00           H  
ATOM     37 2HH1 ARG A   3      17.571  15.445  94.487  1.00  0.00           H  
ATOM     38 1HH2 ARG A   3      16.435  14.633  91.275  1.00  0.00           H  
ATOM     39 2HH2 ARG A   3      16.093  15.513  92.748  1.00  0.00           H  
ATOM     40  N   ASN A   4      24.218  12.743  95.742  1.00  0.00           N  
ATOM     41  CA  ASN A   4      25.450  12.174  96.252  1.00  0.00           C  
ATOM     42  C   ASN A   4      25.874  10.851  95.625  1.00  0.00           C  
ATOM     43  O   ASN A   4      27.030  10.706  95.227  1.00  0.00           O  
ATOM     44  CB  ASN A   4      25.337  12.012  97.757  1.00  0.00           C  
ATOM     45  CG  ASN A   4      25.412  13.325  98.486  1.00  0.00           C  
ATOM     46  OD1 ASN A   4      26.006  14.290  97.993  1.00  0.00           O  
ATOM     47  ND2 ASN A   4      24.819  13.379  99.652  1.00  0.00           N  
ATOM     48  H   ASN A   4      23.586  13.202  96.382  1.00  0.00           H  
ATOM     49  HA  ASN A   4      26.268  12.859  96.023  1.00  0.00           H  
ATOM     50 1HB  ASN A   4      24.392  11.527  98.001  1.00  0.00           H  
ATOM     51 2HB  ASN A   4      26.139  11.366  98.114  1.00  0.00           H  
ATOM     52 1HD2 ASN A   4      24.836  14.227 100.182  1.00  0.00           H  
ATOM     53 2HD2 ASN A   4      24.350  12.574 100.012  1.00  0.00           H  
ATOM     54  N   LYS A   5      24.963   9.891  95.517  1.00  0.00           N  
ATOM     55  CA  LYS A   5      25.342   8.612  94.929  1.00  0.00           C  
ATOM     56  C   LYS A   5      25.725   8.768  93.459  1.00  0.00           C  
ATOM     57  O   LYS A   5      26.698   8.162  93.001  1.00  0.00           O  
ATOM     58  CB  LYS A   5      24.203   7.601  95.072  1.00  0.00           C  
ATOM     59  CG  LYS A   5      23.962   7.123  96.498  1.00  0.00           C  
ATOM     60  CD  LYS A   5      22.805   6.137  96.561  1.00  0.00           C  
ATOM     61  CE  LYS A   5      22.556   5.666  97.987  1.00  0.00           C  
ATOM     62  NZ  LYS A   5      21.402   4.730  98.070  1.00  0.00           N  
ATOM     63  H   LYS A   5      24.013  10.025  95.833  1.00  0.00           H  
ATOM     64  HA  LYS A   5      26.215   8.232  95.460  1.00  0.00           H  
ATOM     65 1HB  LYS A   5      23.276   8.043  94.706  1.00  0.00           H  
ATOM     66 2HB  LYS A   5      24.414   6.726  94.457  1.00  0.00           H  
ATOM     67 1HG  LYS A   5      24.862   6.639  96.877  1.00  0.00           H  
ATOM     68 2HG  LYS A   5      23.735   7.977  97.134  1.00  0.00           H  
ATOM     69 1HD  LYS A   5      21.900   6.612  96.181  1.00  0.00           H  
ATOM     70 2HD  LYS A   5      23.030   5.272  95.938  1.00  0.00           H  
ATOM     71 1HE  LYS A   5      23.444   5.163  98.364  1.00  0.00           H  
ATOM     72 2HE  LYS A   5      22.355   6.527  98.624  1.00  0.00           H  
ATOM     73 1HZ  LYS A   5      21.269   4.442  99.029  1.00  0.00           H  
ATOM     74 2HZ  LYS A   5      20.567   5.193  97.739  1.00  0.00           H  
ATOM     75 3HZ  LYS A   5      21.585   3.918  97.498  1.00  0.00           H  
ATOM     76  N   LEU A   6      24.969   9.578  92.720  1.00  0.00           N  
ATOM     77  CA  LEU A   6      25.270   9.785  91.307  1.00  0.00           C  
ATOM     78  C   LEU A   6      26.632  10.453  91.192  1.00  0.00           C  
ATOM     79  O   LEU A   6      27.444  10.074  90.346  1.00  0.00           O  
ATOM     80  CB  LEU A   6      24.195  10.650  90.638  1.00  0.00           C  
ATOM     81  CG  LEU A   6      22.817   9.994  90.478  1.00  0.00           C  
ATOM     82  CD1 LEU A   6      21.817  11.027  89.976  1.00  0.00           C  
ATOM     83  CD2 LEU A   6      22.922   8.822  89.513  1.00  0.00           C  
ATOM     84  H   LEU A   6      24.180  10.057  93.130  1.00  0.00           H  
ATOM     85  HA  LEU A   6      25.288   8.815  90.812  1.00  0.00           H  
ATOM     86 1HB  LEU A   6      24.063  11.557  91.226  1.00  0.00           H  
ATOM     87 2HB  LEU A   6      24.545  10.933  89.645  1.00  0.00           H  
ATOM     88  HG  LEU A   6      22.470   9.636  91.447  1.00  0.00           H  
ATOM     89 1HD1 LEU A   6      20.839  10.561  89.863  1.00  0.00           H  
ATOM     90 2HD1 LEU A   6      21.748  11.845  90.694  1.00  0.00           H  
ATOM     91 3HD1 LEU A   6      22.148  11.416  89.014  1.00  0.00           H  
ATOM     92 1HD2 LEU A   6      21.943   8.355  89.400  1.00  0.00           H  
ATOM     93 2HD2 LEU A   6      23.269   9.179  88.543  1.00  0.00           H  
ATOM     94 3HD2 LEU A   6      23.630   8.091  89.905  1.00  0.00           H  
ATOM     95  N   ALA A   7      26.876  11.444  92.047  1.00  0.00           N  
ATOM     96  CA  ALA A   7      28.149  12.151  92.053  1.00  0.00           C  
ATOM     97  C   ALA A   7      29.295  11.174  92.320  1.00  0.00           C  
ATOM     98  O   ALA A   7      30.380  11.309  91.749  1.00  0.00           O  
ATOM     99  CB  ALA A   7      28.137  13.263  93.092  1.00  0.00           C  
ATOM    100  H   ALA A   7      26.161  11.712  92.708  1.00  0.00           H  
ATOM    101  HA  ALA A   7      28.296  12.592  91.067  1.00  0.00           H  
ATOM    102 1HB  ALA A   7      29.097  13.780  93.082  1.00  0.00           H  
ATOM    103 2HB  ALA A   7      27.341  13.970  92.858  1.00  0.00           H  
ATOM    104 3HB  ALA A   7      27.965  12.837  94.079  1.00  0.00           H  
ATOM    105  N   ARG A   8      29.052  10.198  93.193  1.00  0.00           N  
ATOM    106  CA  ARG A   8      30.060   9.197  93.522  1.00  0.00           C  
ATOM    107  C   ARG A   8      30.370   8.371  92.281  1.00  0.00           C  
ATOM    108  O   ARG A   8      31.535   8.162  91.937  1.00  0.00           O  
ATOM    109  CB  ARG A   8      29.583   8.285  94.643  1.00  0.00           C  
ATOM    110  CG  ARG A   8      30.562   7.191  95.037  1.00  0.00           C  
ATOM    111  CD  ARG A   8      31.826   7.753  95.579  1.00  0.00           C  
ATOM    112  NE  ARG A   8      31.598   8.542  96.779  1.00  0.00           N  
ATOM    113  CZ  ARG A   8      31.510   8.033  98.024  1.00  0.00           C  
ATOM    114  NH1 ARG A   8      31.633   6.738  98.215  1.00  0.00           N  
ATOM    115  NH2 ARG A   8      31.300   8.836  99.053  1.00  0.00           N  
ATOM    116  H   ARG A   8      28.147  10.150  93.639  1.00  0.00           H  
ATOM    117  HA  ARG A   8      30.961   9.711  93.858  1.00  0.00           H  
ATOM    118 1HB  ARG A   8      29.378   8.880  95.532  1.00  0.00           H  
ATOM    119 2HB  ARG A   8      28.651   7.804  94.349  1.00  0.00           H  
ATOM    120 1HG  ARG A   8      30.112   6.559  95.803  1.00  0.00           H  
ATOM    121 2HG  ARG A   8      30.804   6.586  94.163  1.00  0.00           H  
ATOM    122 1HD  ARG A   8      32.508   6.941  95.829  1.00  0.00           H  
ATOM    123 2HD  ARG A   8      32.288   8.397  94.831  1.00  0.00           H  
ATOM    124  HE  ARG A   8      31.498   9.542  96.672  1.00  0.00           H  
ATOM    125 1HH1 ARG A   8      31.793   6.125  97.428  1.00  0.00           H  
ATOM    126 2HH1 ARG A   8      31.567   6.357  99.147  1.00  0.00           H  
ATOM    127 1HH2 ARG A   8      31.206   9.831  98.906  1.00  0.00           H  
ATOM    128 2HH2 ARG A   8      31.235   8.455  99.985  1.00  0.00           H  
ATOM    129  N   GLN A   9      29.320   7.900  91.618  1.00  0.00           N  
ATOM    130  CA  GLN A   9      29.474   7.096  90.413  1.00  0.00           C  
ATOM    131  C   GLN A   9      30.250   7.840  89.330  1.00  0.00           C  
ATOM    132  O   GLN A   9      31.187   7.303  88.737  1.00  0.00           O  
ATOM    133  CB  GLN A   9      28.103   6.678  89.876  1.00  0.00           C  
ATOM    134  CG  GLN A   9      27.379   5.660  90.741  1.00  0.00           C  
ATOM    135  CD  GLN A   9      25.990   5.341  90.221  1.00  0.00           C  
ATOM    136  OE1 GLN A   9      25.369   6.154  89.531  1.00  0.00           O  
ATOM    137  NE2 GLN A   9      25.495   4.154  90.550  1.00  0.00           N  
ATOM    138  H   GLN A   9      28.391   8.104  91.958  1.00  0.00           H  
ATOM    139  HA  GLN A   9      30.040   6.199  90.666  1.00  0.00           H  
ATOM    140 1HB  GLN A   9      27.464   7.556  89.785  1.00  0.00           H  
ATOM    141 2HB  GLN A   9      28.217   6.252  88.879  1.00  0.00           H  
ATOM    142 1HG  GLN A   9      27.958   4.737  90.759  1.00  0.00           H  
ATOM    143 2HG  GLN A   9      27.283   6.060  91.751  1.00  0.00           H  
ATOM    144 1HE2 GLN A   9      24.583   3.887  90.235  1.00  0.00           H  
ATOM    145 2HE2 GLN A   9      26.033   3.525  91.111  1.00  0.00           H  
ATOM    146  N   ILE A  10      29.852   9.081  89.083  1.00  0.00           N  
ATOM    147  CA  ILE A  10      30.494   9.894  88.073  1.00  0.00           C  
ATOM    148  C   ILE A  10      31.939  10.200  88.469  1.00  0.00           C  
ATOM    149  O   ILE A  10      32.829  10.259  87.618  1.00  0.00           O  
ATOM    150  CB  ILE A  10      29.721  11.207  87.854  1.00  0.00           C  
ATOM    151  CG1 ILE A  10      30.154  11.870  86.544  1.00  0.00           C  
ATOM    152  CG2 ILE A  10      29.932  12.151  89.028  1.00  0.00           C  
ATOM    153  CD1 ILE A  10      31.451  12.640  86.650  1.00  0.00           C  
ATOM    154  H   ILE A  10      29.083   9.469  89.611  1.00  0.00           H  
ATOM    155  HA  ILE A  10      30.503   9.338  87.136  1.00  0.00           H  
ATOM    156  HB  ILE A  10      28.657  10.991  87.761  1.00  0.00           H  
ATOM    157 1HG1 ILE A  10      30.271  11.110  85.773  1.00  0.00           H  
ATOM    158 2HG1 ILE A  10      29.377  12.558  86.210  1.00  0.00           H  
ATOM    159 1HG2 ILE A  10      29.379  13.074  88.857  1.00  0.00           H  
ATOM    160 2HG2 ILE A  10      29.576  11.679  89.943  1.00  0.00           H  
ATOM    161 3HG2 ILE A  10      30.994  12.377  89.126  1.00  0.00           H  
ATOM    162 1HD1 ILE A  10      31.692  13.081  85.682  1.00  0.00           H  
ATOM    163 2HD1 ILE A  10      31.346  13.431  87.393  1.00  0.00           H  
ATOM    164 3HD1 ILE A  10      32.251  11.965  86.949  1.00  0.00           H  
ATOM    165  N   ILE A  11      32.176  10.375  89.764  1.00  0.00           N  
ATOM    166  CA  ILE A  11      33.524  10.651  90.250  1.00  0.00           C  
ATOM    167  C   ILE A  11      34.406   9.436  89.968  1.00  0.00           C  
ATOM    168  O   ILE A  11      35.504   9.561  89.428  1.00  0.00           O  
ATOM    169  CB  ILE A  11      33.528  10.971  91.756  1.00  0.00           C  
ATOM    170  CG1 ILE A  11      32.737  12.253  92.031  1.00  0.00           C  
ATOM    171  CG2 ILE A  11      34.954  11.101  92.269  1.00  0.00           C  
ATOM    172  CD1 ILE A  11      33.306  13.479  91.352  1.00  0.00           C  
ATOM    173  H   ILE A  11      31.416  10.317  90.427  1.00  0.00           H  
ATOM    174  HA  ILE A  11      33.912  11.519  89.718  1.00  0.00           H  
ATOM    175  HB  ILE A  11      33.027  10.170  92.299  1.00  0.00           H  
ATOM    176 1HG1 ILE A  11      31.708  12.125  91.697  1.00  0.00           H  
ATOM    177 2HG1 ILE A  11      32.711  12.441  93.105  1.00  0.00           H  
ATOM    178 1HG2 ILE A  11      34.938  11.328  93.334  1.00  0.00           H  
ATOM    179 2HG2 ILE A  11      35.485  10.164  92.105  1.00  0.00           H  
ATOM    180 3HG2 ILE A  11      35.461  11.904  91.734  1.00  0.00           H  
ATOM    181 1HD1 ILE A  11      32.693  14.347  91.595  1.00  0.00           H  
ATOM    182 2HD1 ILE A  11      34.326  13.647  91.699  1.00  0.00           H  
ATOM    183 3HD1 ILE A  11      33.310  13.328  90.274  1.00  0.00           H  
ATOM    184  N   ASP A  12      33.914   8.255  90.320  1.00  0.00           N  
ATOM    185  CA  ASP A  12      34.673   7.035  90.095  1.00  0.00           C  
ATOM    186  C   ASP A  12      34.906   6.775  88.619  1.00  0.00           C  
ATOM    187  O   ASP A  12      35.985   6.333  88.230  1.00  0.00           O  
ATOM    188  CB  ASP A  12      33.951   5.837  90.716  1.00  0.00           C  
ATOM    189  CG  ASP A  12      34.001   5.839  92.238  1.00  0.00           C  
ATOM    190  OD1 ASP A  12      34.815   6.544  92.785  1.00  0.00           O  
ATOM    191  OD2 ASP A  12      33.224   5.136  92.839  1.00  0.00           O  
ATOM    192  H   ASP A  12      33.002   8.195  90.750  1.00  0.00           H  
ATOM    193  HA  ASP A  12      35.648   7.141  90.572  1.00  0.00           H  
ATOM    194 1HB  ASP A  12      32.907   5.838  90.401  1.00  0.00           H  
ATOM    195 2HB  ASP A  12      34.401   4.912  90.354  1.00  0.00           H  
ATOM    196  N   THR A  13      33.893   7.040  87.800  1.00  0.00           N  
ATOM    197  CA  THR A  13      34.009   6.837  86.363  1.00  0.00           C  
ATOM    198  C   THR A  13      35.119   7.741  85.809  1.00  0.00           C  
ATOM    199  O   THR A  13      35.980   7.295  85.056  1.00  0.00           O  
ATOM    200  CB  THR A  13      32.678   7.125  85.645  1.00  0.00           C  
ATOM    201  OG1 THR A  13      31.672   6.219  86.116  1.00  0.00           O  
ATOM    202  CG2 THR A  13      32.837   6.963  84.141  1.00  0.00           C  
ATOM    203  H   THR A  13      33.024   7.389  88.179  1.00  0.00           H  
ATOM    204  HA  THR A  13      34.275   5.796  86.181  1.00  0.00           H  
ATOM    205  HB  THR A  13      32.360   8.144  85.863  1.00  0.00           H  
ATOM    206  HG1 THR A  13      31.556   6.334  87.062  1.00  0.00           H  
ATOM    207 1HG2 THR A  13      31.886   7.171  83.650  1.00  0.00           H  
ATOM    208 2HG2 THR A  13      33.593   7.659  83.778  1.00  0.00           H  
ATOM    209 3HG2 THR A  13      33.145   5.943  83.916  1.00  0.00           H  
ATOM    210  N   CYS A  14      35.098   9.011  86.189  1.00  0.00           N  
ATOM    211  CA  CYS A  14      36.115   9.942  85.725  1.00  0.00           C  
ATOM    212  C   CYS A  14      37.502   9.470  86.154  1.00  0.00           C  
ATOM    213  O   CYS A  14      38.452   9.504  85.374  1.00  0.00           O  
ATOM    214  CB  CYS A  14      35.858  11.344  86.277  1.00  0.00           C  
ATOM    215  SG  CYS A  14      37.016  12.598  85.678  1.00  0.00           S  
ATOM    216  H   CYS A  14      34.372   9.344  86.807  1.00  0.00           H  
ATOM    217  HA  CYS A  14      36.074   9.985  84.637  1.00  0.00           H  
ATOM    218 1HB  CYS A  14      34.849  11.661  86.009  1.00  0.00           H  
ATOM    219 2HB  CYS A  14      35.916  11.324  87.365  1.00  0.00           H  
ATOM    220  HG  CYS A  14      38.111  12.015  86.156  1.00  0.00           H  
ATOM    221  N   LEU A  15      37.611   9.027  87.400  1.00  0.00           N  
ATOM    222  CA  LEU A  15      38.881   8.554  87.933  1.00  0.00           C  
ATOM    223  C   LEU A  15      39.366   7.305  87.201  1.00  0.00           C  
ATOM    224  O   LEU A  15      40.560   7.015  87.177  1.00  0.00           O  
ATOM    225  CB  LEU A  15      38.744   8.255  89.431  1.00  0.00           C  
ATOM    226  CG  LEU A  15      38.512   9.473  90.334  1.00  0.00           C  
ATOM    227  CD1 LEU A  15      38.251   9.007  91.760  1.00  0.00           C  
ATOM    228  CD2 LEU A  15      39.725  10.389  90.272  1.00  0.00           C  
ATOM    229  H   LEU A  15      36.794   9.017  87.994  1.00  0.00           H  
ATOM    230  HA  LEU A  15      39.626   9.337  87.797  1.00  0.00           H  
ATOM    231 1HB  LEU A  15      37.907   7.573  89.574  1.00  0.00           H  
ATOM    232 2HB  LEU A  15      39.652   7.758  89.771  1.00  0.00           H  
ATOM    233  HG  LEU A  15      37.629  10.016  89.994  1.00  0.00           H  
ATOM    234 1HD1 LEU A  15      38.086   9.872  92.402  1.00  0.00           H  
ATOM    235 2HD1 LEU A  15      37.367   8.369  91.778  1.00  0.00           H  
ATOM    236 3HD1 LEU A  15      39.112   8.446  92.122  1.00  0.00           H  
ATOM    237 1HD2 LEU A  15      39.560  11.256  90.913  1.00  0.00           H  
ATOM    238 2HD2 LEU A  15      40.608   9.848  90.613  1.00  0.00           H  
ATOM    239 3HD2 LEU A  15      39.878  10.722  89.245  1.00  0.00           H  
ATOM    240  N   GLU A  16      38.437   6.575  86.596  1.00  0.00           N  
ATOM    241  CA  GLU A  16      38.782   5.362  85.876  1.00  0.00           C  
ATOM    242  C   GLU A  16      39.488   5.661  84.555  1.00  0.00           C  
ATOM    243  O   GLU A  16      40.277   4.852  84.055  1.00  0.00           O  
ATOM    244  CB  GLU A  16      37.523   4.532  85.615  1.00  0.00           C  
ATOM    245  CG  GLU A  16      37.784   3.181  84.964  1.00  0.00           C  
ATOM    246  CD  GLU A  16      38.594   2.260  85.833  1.00  0.00           C  
ATOM    247  OE1 GLU A  16      39.023   2.685  86.879  1.00  0.00           O  
ATOM    248  OE2 GLU A  16      38.784   1.129  85.450  1.00  0.00           O  
ATOM    249  H   GLU A  16      37.471   6.866  86.635  1.00  0.00           H  
ATOM    250  HA  GLU A  16      39.468   4.778  86.491  1.00  0.00           H  
ATOM    251 1HB  GLU A  16      37.002   4.355  86.556  1.00  0.00           H  
ATOM    252 2HB  GLU A  16      36.847   5.091  84.967  1.00  0.00           H  
ATOM    253 1HG  GLU A  16      36.829   2.706  84.741  1.00  0.00           H  
ATOM    254 2HG  GLU A  16      38.309   3.339  84.022  1.00  0.00           H  
ATOM    255  N   MET A  17      39.201   6.821  83.984  1.00  0.00           N  
ATOM    256  CA  MET A  17      39.808   7.201  82.717  1.00  0.00           C  
ATOM    257  C   MET A  17      41.340   7.105  82.709  1.00  0.00           C  
ATOM    258  O   MET A  17      41.911   6.445  81.834  1.00  0.00           O  
ATOM    259  CB  MET A  17      39.372   8.620  82.356  1.00  0.00           C  
ATOM    260  CG  MET A  17      37.911   8.745  81.950  1.00  0.00           C  
ATOM    261  SD  MET A  17      37.505  10.382  81.310  1.00  0.00           S  
ATOM    262  CE  MET A  17      37.493  11.342  82.821  1.00  0.00           C  
ATOM    263  H   MET A  17      38.553   7.455  84.429  1.00  0.00           H  
ATOM    264  HA  MET A  17      39.461   6.512  81.947  1.00  0.00           H  
ATOM    265 1HB  MET A  17      39.539   9.279  83.207  1.00  0.00           H  
ATOM    266 2HB  MET A  17      39.982   8.989  81.531  1.00  0.00           H  
ATOM    267 1HG  MET A  17      37.683   8.008  81.180  1.00  0.00           H  
ATOM    268 2HG  MET A  17      37.274   8.545  82.811  1.00  0.00           H  
ATOM    269 1HE  MET A  17      37.256  12.381  82.591  1.00  0.00           H  
ATOM    270 2HE  MET A  17      36.741  10.940  83.502  1.00  0.00           H  
ATOM    271 3HE  MET A  17      38.474  11.290  83.294  1.00  0.00           H  
ATOM    272  N   THR A  18      42.028   7.749  83.673  1.00  0.00           N  
ATOM    273  CA  THR A  18      43.493   7.661  83.678  1.00  0.00           C  
ATOM    274  C   THR A  18      43.997   6.265  84.056  1.00  0.00           C  
ATOM    275  O   THR A  18      45.047   5.827  83.575  1.00  0.00           O  
ATOM    276  CB  THR A  18      44.098   8.698  84.643  1.00  0.00           C  
ATOM    277  OG1 THR A  18      43.607   8.463  85.969  1.00  0.00           O  
ATOM    278  CG2 THR A  18      43.727  10.108  84.211  1.00  0.00           C  
ATOM    279  H   THR A  18      41.565   8.289  84.390  1.00  0.00           H  
ATOM    280  HA  THR A  18      43.856   7.871  82.672  1.00  0.00           H  
ATOM    281  HB  THR A  18      45.183   8.599  84.649  1.00  0.00           H  
ATOM    282  HG1 THR A  18      42.650   8.542  85.974  1.00  0.00           H  
ATOM    283 1HG2 THR A  18      44.164  10.827  84.904  1.00  0.00           H  
ATOM    284 2HG2 THR A  18      44.109  10.294  83.207  1.00  0.00           H  
ATOM    285 3HG2 THR A  18      42.643  10.216  84.212  1.00  0.00           H  
ATOM    286  N   ARG A  19      43.245   5.569  84.906  1.00  0.00           N  
ATOM    287  CA  ARG A  19      43.624   4.224  85.330  1.00  0.00           C  
ATOM    288  C   ARG A  19      43.690   3.273  84.145  1.00  0.00           C  
ATOM    289  O   ARG A  19      44.532   2.374  84.113  1.00  0.00           O  
ATOM    290  CB  ARG A  19      42.635   3.684  86.353  1.00  0.00           C  
ATOM    291  CG  ARG A  19      42.697   4.353  87.717  1.00  0.00           C  
ATOM    292  CD  ARG A  19      41.670   3.810  88.642  1.00  0.00           C  
ATOM    293  NE  ARG A  19      41.726   4.447  89.948  1.00  0.00           N  
ATOM    294  CZ  ARG A  19      40.828   4.252  90.933  1.00  0.00           C  
ATOM    295  NH1 ARG A  19      39.813   3.437  90.746  1.00  0.00           N  
ATOM    296  NH2 ARG A  19      40.966   4.880  92.088  1.00  0.00           N  
ATOM    297  H   ARG A  19      42.394   5.977  85.267  1.00  0.00           H  
ATOM    298  HA  ARG A  19      44.610   4.272  85.793  1.00  0.00           H  
ATOM    299 1HB  ARG A  19      41.621   3.801  85.975  1.00  0.00           H  
ATOM    300 2HB  ARG A  19      42.809   2.618  86.500  1.00  0.00           H  
ATOM    301 1HG  ARG A  19      43.680   4.187  88.160  1.00  0.00           H  
ATOM    302 2HG  ARG A  19      42.526   5.425  87.605  1.00  0.00           H  
ATOM    303 1HD  ARG A  19      40.678   3.978  88.223  1.00  0.00           H  
ATOM    304 2HD  ARG A  19      41.831   2.741  88.777  1.00  0.00           H  
ATOM    305  HE  ARG A  19      42.492   5.081  90.130  1.00  0.00           H  
ATOM    306 1HH1 ARG A  19      39.707   2.957  89.863  1.00  0.00           H  
ATOM    307 2HH1 ARG A  19      39.140   3.291  91.484  1.00  0.00           H  
ATOM    308 1HH2 ARG A  19      41.747   5.506  92.232  1.00  0.00           H  
ATOM    309 2HH2 ARG A  19      40.294   4.733  92.826  1.00  0.00           H  
ATOM    310  N   LEU A  20      42.789   3.454  83.185  1.00  0.00           N  
ATOM    311  CA  LEU A  20      42.765   2.593  82.015  1.00  0.00           C  
ATOM    312  C   LEU A  20      43.513   3.196  80.839  1.00  0.00           C  
ATOM    313  O   LEU A  20      43.319   2.789  79.693  1.00  0.00           O  
ATOM    314  CB  LEU A  20      41.314   2.309  81.606  1.00  0.00           C  
ATOM    315  CG  LEU A  20      40.462   1.570  82.646  1.00  0.00           C  
ATOM    316  CD1 LEU A  20      39.038   1.428  82.128  1.00  0.00           C  
ATOM    317  CD2 LEU A  20      41.078   0.208  82.931  1.00  0.00           C  
ATOM    318  H   LEU A  20      42.110   4.197  83.263  1.00  0.00           H  
ATOM    319  HA  LEU A  20      43.251   1.652  82.268  1.00  0.00           H  
ATOM    320 1HB  LEU A  20      40.823   3.256  81.388  1.00  0.00           H  
ATOM    321 2HB  LEU A  20      41.321   1.709  80.696  1.00  0.00           H  
ATOM    322  HG  LEU A  20      40.426   2.152  83.567  1.00  0.00           H  
ATOM    323 1HD1 LEU A  20      38.432   0.903  82.867  1.00  0.00           H  
ATOM    324 2HD1 LEU A  20      38.615   2.417  81.950  1.00  0.00           H  
ATOM    325 3HD1 LEU A  20      39.044   0.863  81.196  1.00  0.00           H  
ATOM    326 1HD2 LEU A  20      40.473  -0.317  83.671  1.00  0.00           H  
ATOM    327 2HD2 LEU A  20      41.114  -0.375  82.011  1.00  0.00           H  
ATOM    328 3HD2 LEU A  20      42.089   0.340  83.317  1.00  0.00           H  
ATOM    329  N   GLY A  21      44.366   4.172  81.131  1.00  0.00           N  
ATOM    330  CA  GLY A  21      45.174   4.827  80.105  1.00  0.00           C  
ATOM    331  C   GLY A  21      44.352   5.311  78.918  1.00  0.00           C  
ATOM    332  O   GLY A  21      44.761   5.166  77.768  1.00  0.00           O  
ATOM    333  H   GLY A  21      44.457   4.468  82.092  1.00  0.00           H  
ATOM    334 1HA  GLY A  21      45.695   5.680  80.541  1.00  0.00           H  
ATOM    335 2HA  GLY A  21      45.935   4.136  79.745  1.00  0.00           H  
ATOM    336  N   LEU A  22      43.184   5.878  79.195  1.00  0.00           N  
ATOM    337  CA  LEU A  22      42.338   6.390  78.127  1.00  0.00           C  
ATOM    338  C   LEU A  22      42.596   7.875  77.983  1.00  0.00           C  
ATOM    339  O   LEU A  22      42.116   8.517  77.034  1.00  0.00           O  
ATOM    340  CB  LEU A  22      40.856   6.134  78.426  1.00  0.00           C  
ATOM    341  CG  LEU A  22      40.447   4.660  78.549  1.00  0.00           C  
ATOM    342  CD1 LEU A  22      38.977   4.571  78.934  1.00  0.00           C  
ATOM    343  CD2 LEU A  22      40.711   3.948  77.231  1.00  0.00           C  
ATOM    344  H   LEU A  22      42.871   5.959  80.152  1.00  0.00           H  
ATOM    345  HA  LEU A  22      42.596   5.873  77.204  1.00  0.00           H  
ATOM    346 1HB  LEU A  22      40.600   6.627  79.362  1.00  0.00           H  
ATOM    347 2HB  LEU A  22      40.258   6.578  77.630  1.00  0.00           H  
ATOM    348  HG  LEU A  22      41.028   4.186  79.340  1.00  0.00           H  
ATOM    349 1HD1 LEU A  22      38.686   3.524  79.021  1.00  0.00           H  
ATOM    350 2HD1 LEU A  22      38.820   5.071  79.890  1.00  0.00           H  
ATOM    351 3HD1 LEU A  22      38.370   5.052  78.168  1.00  0.00           H  
ATOM    352 1HD2 LEU A  22      40.422   2.901  77.318  1.00  0.00           H  
ATOM    353 2HD2 LEU A  22      40.130   4.421  76.439  1.00  0.00           H  
ATOM    354 3HD2 LEU A  22      41.772   4.012  76.989  1.00  0.00           H  
ATOM    355  N   ASN A  23      43.370   8.414  78.919  1.00  0.00           N  
ATOM    356  CA  ASN A  23      43.644   9.836  78.906  1.00  0.00           C  
ATOM    357  C   ASN A  23      44.954  10.247  79.574  1.00  0.00           C  
ATOM    358  O   ASN A  23      45.602   9.449  80.240  1.00  0.00           O  
ATOM    359  CB  ASN A  23      42.484  10.575  79.548  1.00  0.00           C  
ATOM    360  CG  ASN A  23      42.288  10.200  80.991  1.00  0.00           C  
ATOM    361  OD1 ASN A  23      42.742   9.140  81.437  1.00  0.00           O  
ATOM    362  ND2 ASN A  23      41.620  11.049  81.729  1.00  0.00           N  
ATOM    363  H   ASN A  23      43.774   7.842  79.647  1.00  0.00           H  
ATOM    364  HA  ASN A  23      43.746  10.159  77.869  1.00  0.00           H  
ATOM    365 1HB  ASN A  23      42.657  11.650  79.484  1.00  0.00           H  
ATOM    366 2HB  ASN A  23      41.567  10.358  79.001  1.00  0.00           H  
ATOM    367 1HD2 ASN A  23      41.459  10.852  82.697  1.00  0.00           H  
ATOM    368 2HD2 ASN A  23      41.271  11.895  81.326  1.00  0.00           H  
ATOM    369  N   GLN A  24      45.334  11.504  79.385  1.00  0.00           N  
ATOM    370  CA  GLN A  24      46.538  12.058  80.000  1.00  0.00           C  
ATOM    371  C   GLN A  24      46.191  13.466  80.483  1.00  0.00           C  
ATOM    372  O   GLN A  24      45.180  14.039  80.073  1.00  0.00           O  
ATOM    373  CB  GLN A  24      47.711  12.089  79.016  1.00  0.00           C  
ATOM    374  CG  GLN A  24      47.487  12.985  77.810  1.00  0.00           C  
ATOM    375  CD  GLN A  24      48.651  12.948  76.838  1.00  0.00           C  
ATOM    376  OE1 GLN A  24      49.430  11.991  76.816  1.00  0.00           O  
ATOM    377  NE2 GLN A  24      48.777  13.992  76.027  1.00  0.00           N  
ATOM    378  H   GLN A  24      44.767  12.095  78.794  1.00  0.00           H  
ATOM    379  HA  GLN A  24      46.819  11.425  80.842  1.00  0.00           H  
ATOM    380 1HB  GLN A  24      48.608  12.434  79.530  1.00  0.00           H  
ATOM    381 2HB  GLN A  24      47.908  11.080  78.654  1.00  0.00           H  
ATOM    382 1HG  GLN A  24      46.592  12.652  77.284  1.00  0.00           H  
ATOM    383 2HG  GLN A  24      47.360  14.012  78.151  1.00  0.00           H  
ATOM    384 1HE2 GLN A  24      49.526  14.024  75.364  1.00  0.00           H  
ATOM    385 2HE2 GLN A  24      48.123  14.747  76.078  1.00  0.00           H  
ATOM    386  N   GLY A  25      47.039  14.033  81.334  1.00  0.00           N  
ATOM    387  CA  GLY A  25      46.783  15.368  81.844  1.00  0.00           C  
ATOM    388  C   GLY A  25      45.335  15.455  82.319  1.00  0.00           C  
ATOM    389  O   GLY A  25      44.893  14.618  83.102  1.00  0.00           O  
ATOM    390  H   GLY A  25      47.869  13.542  81.635  1.00  0.00           H  
ATOM    391 1HA  GLY A  25      47.471  15.583  82.662  1.00  0.00           H  
ATOM    392 2HA  GLY A  25      46.976  16.100  81.061  1.00  0.00           H  
ATOM    393  N   THR A  26      44.591  16.445  81.837  1.00  0.00           N  
ATOM    394  CA  THR A  26      43.210  16.605  82.268  1.00  0.00           C  
ATOM    395  C   THR A  26      42.185  16.311  81.187  1.00  0.00           C  
ATOM    396  O   THR A  26      41.020  16.666  81.340  1.00  0.00           O  
ATOM    397  CB  THR A  26      42.978  18.032  82.799  1.00  0.00           C  
ATOM    398  OG1 THR A  26      43.280  18.982  81.769  1.00  0.00           O  
ATOM    399  CG2 THR A  26      43.861  18.301  84.008  1.00  0.00           C  
ATOM    400  H   THR A  26      44.976  17.096  81.167  1.00  0.00           H  
ATOM    401  HA  THR A  26      43.014  15.896  83.073  1.00  0.00           H  
ATOM    402  HB  THR A  26      41.933  18.148  83.086  1.00  0.00           H  
ATOM    403  HG1 THR A  26      43.254  18.546  80.914  1.00  0.00           H  
ATOM    404 1HG2 THR A  26      43.683  19.314  84.369  1.00  0.00           H  
ATOM    405 2HG2 THR A  26      43.625  17.587  84.797  1.00  0.00           H  
ATOM    406 3HG2 THR A  26      44.907  18.196  83.724  1.00  0.00           H  
ATOM    407  N   ALA A  27      42.600  15.672  80.100  1.00  0.00           N  
ATOM    408  CA  ALA A  27      41.658  15.383  79.029  1.00  0.00           C  
ATOM    409  C   ALA A  27      40.613  14.376  79.491  1.00  0.00           C  
ATOM    410  O   ALA A  27      40.775  13.722  80.523  1.00  0.00           O  
ATOM    411  CB  ALA A  27      42.391  14.865  77.800  1.00  0.00           C  
ATOM    412  H   ALA A  27      43.562  15.381  80.001  1.00  0.00           H  
ATOM    413  HA  ALA A  27      41.146  16.310  78.769  1.00  0.00           H  
ATOM    414 1HB  ALA A  27      41.671  14.655  77.009  1.00  0.00           H  
ATOM    415 2HB  ALA A  27      43.099  15.619  77.454  1.00  0.00           H  
ATOM    416 3HB  ALA A  27      42.928  13.953  78.054  1.00  0.00           H  
ATOM    417  N   GLY A  28      39.533  14.265  78.726  1.00  0.00           N  
ATOM    418  CA  GLY A  28      38.476  13.327  79.059  1.00  0.00           C  
ATOM    419  C   GLY A  28      37.463  13.866  80.044  1.00  0.00           C  
ATOM    420  O   GLY A  28      37.733  14.838  80.756  1.00  0.00           O  
ATOM    421  H   GLY A  28      39.440  14.838  77.900  1.00  0.00           H  
ATOM    422 1HA  GLY A  28      37.948  13.037  78.151  1.00  0.00           H  
ATOM    423 2HA  GLY A  28      38.912  12.422  79.480  1.00  0.00           H  
ATOM    424  N   ASN A  29      36.289  13.237  80.065  1.00  0.00           N  
ATOM    425  CA  ASN A  29      35.203  13.600  80.974  1.00  0.00           C  
ATOM    426  C   ASN A  29      34.056  12.600  80.896  1.00  0.00           C  
ATOM    427  O   ASN A  29      33.725  12.092  79.816  1.00  0.00           O  
ATOM    428  CB  ASN A  29      34.706  15.003  80.679  1.00  0.00           C  
ATOM    429  CG  ASN A  29      34.124  15.132  79.298  1.00  0.00           C  
ATOM    430  OD1 ASN A  29      33.074  14.552  78.997  1.00  0.00           O  
ATOM    431  ND2 ASN A  29      34.786  15.881  78.453  1.00  0.00           N  
ATOM    432  H   ASN A  29      36.154  12.474  79.417  1.00  0.00           H  
ATOM    433  HA  ASN A  29      35.584  13.574  81.996  1.00  0.00           H  
ATOM    434 1HB  ASN A  29      33.944  15.281  81.409  1.00  0.00           H  
ATOM    435 2HB  ASN A  29      35.530  15.710  80.780  1.00  0.00           H  
ATOM    436 1HD2 ASN A  29      34.445  16.002  77.520  1.00  0.00           H  
ATOM    437 2HD2 ASN A  29      35.630  16.331  78.740  1.00  0.00           H  
ATOM    438  N   VAL A  30      33.470  12.302  82.056  1.00  0.00           N  
ATOM    439  CA  VAL A  30      32.352  11.365  82.143  1.00  0.00           C  
ATOM    440  C   VAL A  30      31.157  12.022  82.811  1.00  0.00           C  
ATOM    441  O   VAL A  30      31.319  12.854  83.695  1.00  0.00           O  
ATOM    442  CB  VAL A  30      32.757  10.110  82.939  1.00  0.00           C  
ATOM    443  CG1 VAL A  30      33.879   9.368  82.228  1.00  0.00           C  
ATOM    444  CG2 VAL A  30      33.178  10.504  84.347  1.00  0.00           C  
ATOM    445  H   VAL A  30      33.812  12.739  82.900  1.00  0.00           H  
ATOM    446  HA  VAL A  30      32.075  11.061  81.133  1.00  0.00           H  
ATOM    447  HB  VAL A  30      31.905   9.433  82.990  1.00  0.00           H  
ATOM    448 1HG1 VAL A  30      34.152   8.483  82.804  1.00  0.00           H  
ATOM    449 2HG1 VAL A  30      33.543   9.064  81.237  1.00  0.00           H  
ATOM    450 3HG1 VAL A  30      34.746  10.021  82.134  1.00  0.00           H  
ATOM    451 1HG2 VAL A  30      33.463   9.612  84.904  1.00  0.00           H  
ATOM    452 2HG2 VAL A  30      34.027  11.186  84.295  1.00  0.00           H  
ATOM    453 3HG2 VAL A  30      32.347  10.996  84.851  1.00  0.00           H  
ATOM    454  N   SER A  31      29.956  11.651  82.382  1.00  0.00           N  
ATOM    455  CA  SER A  31      28.738  12.186  82.980  1.00  0.00           C  
ATOM    456  C   SER A  31      27.695  11.076  83.017  1.00  0.00           C  
ATOM    457  O   SER A  31      27.767  10.120  82.239  1.00  0.00           O  
ATOM    458  CB  SER A  31      28.223  13.374  82.191  1.00  0.00           C  
ATOM    459  OG  SER A  31      27.827  12.988  80.903  1.00  0.00           O  
ATOM    460  H   SER A  31      29.882  10.985  81.626  1.00  0.00           H  
ATOM    461  HA  SER A  31      28.967  12.519  83.993  1.00  0.00           H  
ATOM    462 1HB  SER A  31      27.379  13.821  82.715  1.00  0.00           H  
ATOM    463 2HB  SER A  31      29.003  14.131  82.122  1.00  0.00           H  
ATOM    464  HG  SER A  31      26.953  12.603  81.000  1.00  0.00           H  
ATOM    465  N   VAL A  32      26.746  11.204  83.940  1.00  0.00           N  
ATOM    466  CA  VAL A  32      25.666  10.238  84.102  1.00  0.00           C  
ATOM    467  C   VAL A  32      24.386  11.043  84.296  1.00  0.00           C  
ATOM    468  O   VAL A  32      24.407  12.117  84.907  1.00  0.00           O  
ATOM    469  CB  VAL A  32      25.910   9.314  85.310  1.00  0.00           C  
ATOM    470  CG1 VAL A  32      25.951  10.122  86.599  1.00  0.00           C  
ATOM    471  CG2 VAL A  32      24.826   8.249  85.375  1.00  0.00           C  
ATOM    472  H   VAL A  32      26.783  12.008  84.550  1.00  0.00           H  
ATOM    473  HA  VAL A  32      25.618   9.619  83.205  1.00  0.00           H  
ATOM    474  HB  VAL A  32      26.884   8.836  85.199  1.00  0.00           H  
ATOM    475 1HG1 VAL A  32      26.125   9.453  87.442  1.00  0.00           H  
ATOM    476 2HG1 VAL A  32      26.758  10.853  86.544  1.00  0.00           H  
ATOM    477 3HG1 VAL A  32      25.001  10.637  86.735  1.00  0.00           H  
ATOM    478 1HG2 VAL A  32      25.005   7.599  86.231  1.00  0.00           H  
ATOM    479 2HG2 VAL A  32      23.852   8.728  85.480  1.00  0.00           H  
ATOM    480 3HG2 VAL A  32      24.842   7.657  84.460  1.00  0.00           H  
ATOM    481  N   ARG A  33      23.273  10.524  83.792  1.00  0.00           N  
ATOM    482  CA  ARG A  33      22.009  11.246  83.887  1.00  0.00           C  
ATOM    483  C   ARG A  33      21.026  10.716  84.930  1.00  0.00           C  
ATOM    484  O   ARG A  33      21.161   9.601  85.432  1.00  0.00           O  
ATOM    485  CB  ARG A  33      21.320  11.235  82.530  1.00  0.00           C  
ATOM    486  CG  ARG A  33      20.048  12.065  82.452  1.00  0.00           C  
ATOM    487  CD  ARG A  33      19.476  12.065  81.082  1.00  0.00           C  
ATOM    488  NE  ARG A  33      18.987  10.751  80.698  1.00  0.00           N  
ATOM    489  CZ  ARG A  33      18.547  10.428  79.466  1.00  0.00           C  
ATOM    490  NH1 ARG A  33      18.541  11.333  78.512  1.00  0.00           N  
ATOM    491  NH2 ARG A  33      18.121   9.202  79.216  1.00  0.00           N  
ATOM    492  H   ARG A  33      23.292   9.622  83.337  1.00  0.00           H  
ATOM    493  HA  ARG A  33      22.220  12.277  84.174  1.00  0.00           H  
ATOM    494 1HB  ARG A  33      22.005  11.610  81.772  1.00  0.00           H  
ATOM    495 2HB  ARG A  33      21.062  10.211  82.261  1.00  0.00           H  
ATOM    496 1HG  ARG A  33      19.303  11.655  83.135  1.00  0.00           H  
ATOM    497 2HG  ARG A  33      20.268  13.096  82.733  1.00  0.00           H  
ATOM    498 1HD  ARG A  33      18.643  12.766  81.036  1.00  0.00           H  
ATOM    499 2HD  ARG A  33      20.242  12.366  80.368  1.00  0.00           H  
ATOM    500  HE  ARG A  33      18.977  10.028  81.405  1.00  0.00           H  
ATOM    501 1HH1 ARG A  33      18.866  12.270  78.703  1.00  0.00           H  
ATOM    502 2HH1 ARG A  33      18.211  11.091  77.589  1.00  0.00           H  
ATOM    503 1HH2 ARG A  33      18.126   8.507  79.950  1.00  0.00           H  
ATOM    504 2HH2 ARG A  33      17.792   8.961  78.294  1.00  0.00           H  
ATOM    505  N   TYR A  34      20.045  11.554  85.252  1.00  0.00           N  
ATOM    506  CA  TYR A  34      18.960  11.218  86.171  1.00  0.00           C  
ATOM    507  C   TYR A  34      17.740  11.806  85.465  1.00  0.00           C  
ATOM    508  O   TYR A  34      17.359  12.953  85.708  1.00  0.00           O  
ATOM    509  CB  TYR A  34      19.163  11.799  87.572  1.00  0.00           C  
ATOM    510  CG  TYR A  34      18.164  11.298  88.591  1.00  0.00           C  
ATOM    511  CD1 TYR A  34      18.304  10.029  89.133  1.00  0.00           C  
ATOM    512  CD2 TYR A  34      17.109  12.108  88.985  1.00  0.00           C  
ATOM    513  CE1 TYR A  34      17.391   9.571  90.064  1.00  0.00           C  
ATOM    514  CE2 TYR A  34      16.197  11.650  89.916  1.00  0.00           C  
ATOM    515  CZ  TYR A  34      16.336  10.387  90.454  1.00  0.00           C  
ATOM    516  OH  TYR A  34      15.427   9.931  91.382  1.00  0.00           O  
ATOM    517  H   TYR A  34      20.065  12.471  84.829  1.00  0.00           H  
ATOM    518  HA  TYR A  34      18.915  10.133  86.271  1.00  0.00           H  
ATOM    519 1HB  TYR A  34      20.165  11.553  87.927  1.00  0.00           H  
ATOM    520 2HB  TYR A  34      19.089  12.886  87.529  1.00  0.00           H  
ATOM    521  HD1 TYR A  34      19.133   9.392  88.824  1.00  0.00           H  
ATOM    522  HD2 TYR A  34      16.999  13.105  88.559  1.00  0.00           H  
ATOM    523  HE1 TYR A  34      17.501   8.573  90.489  1.00  0.00           H  
ATOM    524  HE2 TYR A  34      15.367  12.286  90.224  1.00  0.00           H  
ATOM    525  HH  TYR A  34      15.667   9.041  91.652  1.00  0.00           H  
ATOM    526  N   GLN A  35      17.158  11.022  84.564  1.00  0.00           N  
ATOM    527  CA  GLN A  35      15.998  11.466  83.799  1.00  0.00           C  
ATOM    528  C   GLN A  35      14.865  12.035  84.658  1.00  0.00           C  
ATOM    529  O   GLN A  35      14.370  13.128  84.382  1.00  0.00           O  
ATOM    530  CB  GLN A  35      15.463  10.304  82.958  1.00  0.00           C  
ATOM    531  CG  GLN A  35      14.298  10.673  82.056  1.00  0.00           C  
ATOM    532  CD  GLN A  35      14.694  11.659  80.974  1.00  0.00           C  
ATOM    533  OE1 GLN A  35      15.679  11.455  80.259  1.00  0.00           O  
ATOM    534  NE2 GLN A  35      13.927  12.736  80.847  1.00  0.00           N  
ATOM    535  H   GLN A  35      17.527  10.096  84.404  1.00  0.00           H  
ATOM    536  HA  GLN A  35      16.310  12.272  83.135  1.00  0.00           H  
ATOM    537 1HB  GLN A  35      16.263   9.910  82.331  1.00  0.00           H  
ATOM    538 2HB  GLN A  35      15.137   9.498  83.617  1.00  0.00           H  
ATOM    539 1HG  GLN A  35      13.924   9.769  81.575  1.00  0.00           H  
ATOM    540 2HG  GLN A  35      13.512  11.126  82.661  1.00  0.00           H  
ATOM    541 1HE2 GLN A  35      14.139  13.423  80.150  1.00  0.00           H  
ATOM    542 2HE2 GLN A  35      13.138  12.862  81.448  1.00  0.00           H  
ATOM    543  N   ASP A  36      15.485  15.264  85.697  1.00  0.00           N  
ATOM    544  CA  ASP A  36      15.783  16.123  84.560  1.00  0.00           C  
ATOM    545  C   ASP A  36      17.115  16.828  84.738  1.00  0.00           C  
ATOM    546  O   ASP A  36      17.233  18.036  84.533  1.00  0.00           O  
ATOM    547  CB  ASP A  36      14.674  17.160  84.364  1.00  0.00           C  
ATOM    548  CG  ASP A  36      14.790  17.910  83.044  1.00  0.00           C  
ATOM    549  OD1 ASP A  36      15.389  17.384  82.136  1.00  0.00           O  
ATOM    550  OD2 ASP A  36      14.279  19.001  82.957  1.00  0.00           O  
ATOM    551  H   ASP A  36      15.486  15.660  86.626  1.00  0.00           H  
ATOM    552  HA  ASP A  36      15.842  15.504  83.665  1.00  0.00           H  
ATOM    553 1HB  ASP A  36      13.703  16.665  84.400  1.00  0.00           H  
ATOM    554 2HB  ASP A  36      14.704  17.883  85.180  1.00  0.00           H  
ATOM    555  N   GLY A  37      18.133  16.066  85.111  1.00  0.00           N  
ATOM    556  CA  GLY A  37      19.444  16.650  85.337  1.00  0.00           C  
ATOM    557  C   GLY A  37      20.544  15.606  85.120  1.00  0.00           C  
ATOM    558  O   GLY A  37      20.279  14.403  85.132  1.00  0.00           O  
ATOM    559  H   GLY A  37      18.008  15.072  85.242  1.00  0.00           H  
ATOM    560 1HA  GLY A  37      19.589  17.491  84.659  1.00  0.00           H  
ATOM    561 2HA  GLY A  37      19.497  17.042  86.352  1.00  0.00           H  
ATOM    562  N   MET A  38      21.770  16.062  84.894  1.00  0.00           N  
ATOM    563  CA  MET A  38      22.889  15.136  84.739  1.00  0.00           C  
ATOM    564  C   MET A  38      24.117  15.653  85.485  1.00  0.00           C  
ATOM    565  O   MET A  38      24.299  16.863  85.645  1.00  0.00           O  
ATOM    566  CB  MET A  38      23.207  14.927  83.260  1.00  0.00           C  
ATOM    567  CG  MET A  38      23.687  16.177  82.536  1.00  0.00           C  
ATOM    568  SD  MET A  38      23.886  15.920  80.762  1.00  0.00           S  
ATOM    569  CE  MET A  38      22.176  15.823  80.240  1.00  0.00           C  
ATOM    570  H   MET A  38      21.940  17.055  84.827  1.00  0.00           H  
ATOM    571  HA  MET A  38      22.607  14.177  85.174  1.00  0.00           H  
ATOM    572 1HB  MET A  38      23.978  14.165  83.158  1.00  0.00           H  
ATOM    573 2HB  MET A  38      22.317  14.563  82.744  1.00  0.00           H  
ATOM    574 1HG  MET A  38      22.970  16.984  82.689  1.00  0.00           H  
ATOM    575 2HG  MET A  38      24.645  16.491  82.948  1.00  0.00           H  
ATOM    576 1HE  MET A  38      22.134  15.665  79.162  1.00  0.00           H  
ATOM    577 2HE  MET A  38      21.687  14.992  80.749  1.00  0.00           H  
ATOM    578 3HE  MET A  38      21.666  16.753  80.490  1.00  0.00           H  
ATOM    579  N   LEU A  39      24.940  14.727  85.968  1.00  0.00           N  
ATOM    580  CA  LEU A  39      26.156  15.069  86.710  1.00  0.00           C  
ATOM    581  C   LEU A  39      27.378  14.849  85.811  1.00  0.00           C  
ATOM    582  O   LEU A  39      27.520  13.788  85.191  1.00  0.00           O  
ATOM    583  CB  LEU A  39      26.273  14.218  87.981  1.00  0.00           C  
ATOM    584  CG  LEU A  39      25.380  14.646  89.153  1.00  0.00           C  
ATOM    585  CD1 LEU A  39      23.918  14.437  88.780  1.00  0.00           C  
ATOM    586  CD2 LEU A  39      25.749  13.844  90.392  1.00  0.00           C  
ATOM    587  H   LEU A  39      24.714  13.755  85.815  1.00  0.00           H  
ATOM    588  HA  LEU A  39      26.101  16.118  86.999  1.00  0.00           H  
ATOM    589 1HB  LEU A  39      26.023  13.188  87.733  1.00  0.00           H  
ATOM    590 2HB  LEU A  39      27.307  14.247  88.325  1.00  0.00           H  
ATOM    591  HG  LEU A  39      25.525  15.708  89.351  1.00  0.00           H  
ATOM    592 1HD1 LEU A  39      23.284  14.741  89.613  1.00  0.00           H  
ATOM    593 2HD1 LEU A  39      23.677  15.037  87.903  1.00  0.00           H  
ATOM    594 3HD1 LEU A  39      23.747  13.384  88.559  1.00  0.00           H  
ATOM    595 1HD2 LEU A  39      25.115  14.149  91.225  1.00  0.00           H  
ATOM    596 2HD2 LEU A  39      25.603  12.782  90.194  1.00  0.00           H  
ATOM    597 3HD2 LEU A  39      26.793  14.026  90.645  1.00  0.00           H  
ATOM    598  N   ILE A  40      28.262  15.842  85.745  1.00  0.00           N  
ATOM    599  CA  ILE A  40      29.440  15.729  84.890  1.00  0.00           C  
ATOM    600  C   ILE A  40      30.733  16.216  85.549  1.00  0.00           C  
ATOM    601  O   ILE A  40      30.709  17.028  86.473  1.00  0.00           O  
ATOM    602  CB  ILE A  40      29.221  16.512  83.583  1.00  0.00           C  
ATOM    603  CG1 ILE A  40      30.350  16.223  82.591  1.00  0.00           C  
ATOM    604  CG2 ILE A  40      29.126  18.004  83.866  1.00  0.00           C  
ATOM    605  CD1 ILE A  40      30.057  16.681  81.181  1.00  0.00           C  
ATOM    606  H   ILE A  40      28.126  16.684  86.286  1.00  0.00           H  
ATOM    607  HA  ILE A  40      29.593  14.678  84.649  1.00  0.00           H  
ATOM    608  HB  ILE A  40      28.295  16.182  83.112  1.00  0.00           H  
ATOM    609 1HG1 ILE A  40      31.263  16.713  82.926  1.00  0.00           H  
ATOM    610 2HG1 ILE A  40      30.546  15.150  82.566  1.00  0.00           H  
ATOM    611 1HG2 ILE A  40      28.971  18.542  82.931  1.00  0.00           H  
ATOM    612 2HG2 ILE A  40      28.289  18.194  84.537  1.00  0.00           H  
ATOM    613 3HG2 ILE A  40      30.050  18.345  84.333  1.00  0.00           H  
ATOM    614 1HD1 ILE A  40      30.903  16.441  80.536  1.00  0.00           H  
ATOM    615 2HD1 ILE A  40      29.164  16.175  80.811  1.00  0.00           H  
ATOM    616 3HD1 ILE A  40      29.892  17.758  81.175  1.00  0.00           H  
ATOM    617  N   THR A  41      31.860  15.713  85.059  1.00  0.00           N  
ATOM    618  CA  THR A  41      33.167  16.099  85.569  1.00  0.00           C  
ATOM    619  C   THR A  41      33.321  17.614  85.513  1.00  0.00           C  
ATOM    620  O   THR A  41      32.774  18.272  84.628  1.00  0.00           O  
ATOM    621  CB  THR A  41      34.301  15.425  84.775  1.00  0.00           C  
ATOM    622  OG1 THR A  41      34.177  14.000  84.876  1.00  0.00           O  
ATOM    623  CG2 THR A  41      35.657  15.851  85.316  1.00  0.00           C  
ATOM    624  H   THR A  41      31.804  15.041  84.308  1.00  0.00           H  
ATOM    625  HA  THR A  41      33.241  15.778  86.608  1.00  0.00           H  
ATOM    626  HB  THR A  41      34.229  15.709  83.726  1.00  0.00           H  
ATOM    627  HG1 THR A  41      34.234  13.739  85.798  1.00  0.00           H  
ATOM    628 1HG2 THR A  41      36.447  15.365  84.743  1.00  0.00           H  
ATOM    629 2HG2 THR A  41      35.759  16.933  85.230  1.00  0.00           H  
ATOM    630 3HG2 THR A  41      35.739  15.561  86.363  1.00  0.00           H  
ATOM    631  N   PRO A  42      34.061  18.191  86.470  1.00  0.00           N  
ATOM    632  CA  PRO A  42      34.273  19.637  86.490  1.00  0.00           C  
ATOM    633  C   PRO A  42      35.439  19.998  85.584  1.00  0.00           C  
ATOM    634  O   PRO A  42      36.290  19.158  85.278  1.00  0.00           O  
ATOM    635  CB  PRO A  42      34.582  19.932  87.961  1.00  0.00           C  
ATOM    636  CG  PRO A  42      35.290  18.710  88.438  1.00  0.00           C  
ATOM    637  CD  PRO A  42      34.610  17.578  87.717  1.00  0.00           C  
ATOM    638  HA  PRO A  42      33.348  20.143  86.177  1.00  0.00           H  
ATOM    639 1HB  PRO A  42      35.197  20.841  88.042  1.00  0.00           H  
ATOM    640 2HB  PRO A  42      33.648  20.126  88.510  1.00  0.00           H  
ATOM    641 1HG  PRO A  42      36.363  18.778  88.205  1.00  0.00           H  
ATOM    642 2HG  PRO A  42      35.207  18.626  89.532  1.00  0.00           H  
ATOM    643 1HD  PRO A  42      35.350  16.803  87.470  1.00  0.00           H  
ATOM    644 2HD  PRO A  42      33.812  17.164  88.352  1.00  0.00           H  
ATOM    645  N   THR A  43      35.477  21.254  85.167  1.00  0.00           N  
ATOM    646  CA  THR A  43      36.542  21.749  84.315  1.00  0.00           C  
ATOM    647  C   THR A  43      37.653  22.348  85.177  1.00  0.00           C  
ATOM    648  O   THR A  43      37.376  23.057  86.143  1.00  0.00           O  
ATOM    649  CB  THR A  43      36.020  22.798  83.316  1.00  0.00           C  
ATOM    650  OG1 THR A  43      35.031  22.202  82.466  1.00  0.00           O  
ATOM    651  CG2 THR A  43      37.158  23.336  82.463  1.00  0.00           C  
ATOM    652  H   THR A  43      34.741  21.885  85.452  1.00  0.00           H  
ATOM    653  HA  THR A  43      36.949  20.911  83.748  1.00  0.00           H  
ATOM    654  HB  THR A  43      35.560  23.623  83.861  1.00  0.00           H  
ATOM    655  HG1 THR A  43      34.315  22.825  82.323  1.00  0.00           H  
ATOM    656 1HG2 THR A  43      36.771  24.076  81.764  1.00  0.00           H  
ATOM    657 2HG2 THR A  43      37.906  23.801  83.106  1.00  0.00           H  
ATOM    658 3HG2 THR A  43      37.615  22.518  81.909  1.00  0.00           H  
ATOM    659  N   GLY A  44      38.903  22.049  84.842  1.00  0.00           N  
ATOM    660  CA  GLY A  44      40.018  22.605  85.593  1.00  0.00           C  
ATOM    661  C   GLY A  44      40.389  21.950  86.915  1.00  0.00           C  
ATOM    662  O   GLY A  44      40.855  22.631  87.831  1.00  0.00           O  
ATOM    663  H   GLY A  44      39.092  21.434  84.064  1.00  0.00           H  
ATOM    664 1HA  GLY A  44      40.919  22.578  84.980  1.00  0.00           H  
ATOM    665 2HA  GLY A  44      39.817  23.651  85.822  1.00  0.00           H  
ATOM    666  N   ILE A  45      40.202  20.638  87.021  1.00  0.00           N  
ATOM    667  CA  ILE A  45      40.538  19.925  88.249  1.00  0.00           C  
ATOM    668  C   ILE A  45      41.299  18.640  87.927  1.00  0.00           C  
ATOM    669  O   ILE A  45      40.818  17.809  87.158  1.00  0.00           O  
ATOM    670  CB  ILE A  45      39.272  19.591  89.060  1.00  0.00           C  
ATOM    671  CG1 ILE A  45      38.509  20.871  89.409  1.00  0.00           C  
ATOM    672  CG2 ILE A  45      39.636  18.823  90.321  1.00  0.00           C  
ATOM    673  CD1 ILE A  45      39.245  21.779  90.367  1.00  0.00           C  
ATOM    674  H   ILE A  45      39.821  20.122  86.241  1.00  0.00           H  
ATOM    675  HA  ILE A  45      41.176  20.565  88.857  1.00  0.00           H  
ATOM    676  HB  ILE A  45      38.603  18.980  88.454  1.00  0.00           H  
ATOM    677 1HG1 ILE A  45      38.303  21.432  88.498  1.00  0.00           H  
ATOM    678 2HG1 ILE A  45      37.549  20.612  89.856  1.00  0.00           H  
ATOM    679 1HG2 ILE A  45      38.730  18.596  90.882  1.00  0.00           H  
ATOM    680 2HG2 ILE A  45      40.137  17.895  90.050  1.00  0.00           H  
ATOM    681 3HG2 ILE A  45      40.302  19.429  90.936  1.00  0.00           H  
ATOM    682 1HD1 ILE A  45      38.641  22.664  90.567  1.00  0.00           H  
ATOM    683 2HD1 ILE A  45      39.431  21.248  91.302  1.00  0.00           H  
ATOM    684 3HD1 ILE A  45      40.194  22.080  89.926  1.00  0.00           H  
ATOM    685  N   PRO A  46      42.487  18.479  88.505  1.00  0.00           N  
ATOM    686  CA  PRO A  46      43.281  17.277  88.263  1.00  0.00           C  
ATOM    687  C   PRO A  46      42.571  16.049  88.823  1.00  0.00           C  
ATOM    688  O   PRO A  46      41.878  16.119  89.841  1.00  0.00           O  
ATOM    689  CB  PRO A  46      44.589  17.566  89.006  1.00  0.00           C  
ATOM    690  CG  PRO A  46      44.619  19.051  89.130  1.00  0.00           C  
ATOM    691  CD  PRO A  46      43.175  19.442  89.294  1.00  0.00           C  
ATOM    692  HA  PRO A  46      43.459  17.172  87.183  1.00  0.00           H  
ATOM    693 1HB  PRO A  46      44.588  17.056  89.981  1.00  0.00           H  
ATOM    694 2HB  PRO A  46      45.441  17.167  88.436  1.00  0.00           H  
ATOM    695 1HG  PRO A  46      45.239  19.348  89.989  1.00  0.00           H  
ATOM    696 2HG  PRO A  46      45.080  19.497  88.237  1.00  0.00           H  
ATOM    697 1HD  PRO A  46      42.898  19.388  90.357  1.00  0.00           H  
ATOM    698 2HD  PRO A  46      43.024  20.460  88.906  1.00  0.00           H  
ATOM    699  N   TYR A  47      42.750  14.918  88.154  1.00  0.00           N  
ATOM    700  CA  TYR A  47      42.127  13.683  88.592  1.00  0.00           C  
ATOM    701  C   TYR A  47      42.585  13.287  89.990  1.00  0.00           C  
ATOM    702  O   TYR A  47      41.822  12.693  90.751  1.00  0.00           O  
ATOM    703  CB  TYR A  47      42.425  12.558  87.598  1.00  0.00           C  
ATOM    704  CG  TYR A  47      43.850  12.053  87.657  1.00  0.00           C  
ATOM    705  CD1 TYR A  47      44.182  11.015  88.515  1.00  0.00           C  
ATOM    706  CD2 TYR A  47      44.823  12.627  86.853  1.00  0.00           C  
ATOM    707  CE1 TYR A  47      45.483  10.553  88.569  1.00  0.00           C  
ATOM    708  CE2 TYR A  47      46.124  12.166  86.908  1.00  0.00           C  
ATOM    709  CZ  TYR A  47      46.455  11.133  87.761  1.00  0.00           C  
ATOM    710  OH  TYR A  47      47.751  10.673  87.815  1.00  0.00           O  
ATOM    711  H   TYR A  47      43.328  14.911  87.326  1.00  0.00           H  
ATOM    712  HA  TYR A  47      41.048  13.836  88.635  1.00  0.00           H  
ATOM    713 1HB  TYR A  47      41.757  11.717  87.788  1.00  0.00           H  
ATOM    714 2HB  TYR A  47      42.230  12.908  86.584  1.00  0.00           H  
ATOM    715  HD1 TYR A  47      43.417  10.563  89.147  1.00  0.00           H  
ATOM    716  HD2 TYR A  47      44.562  13.444  86.180  1.00  0.00           H  
ATOM    717  HE1 TYR A  47      45.744   9.738  89.243  1.00  0.00           H  
ATOM    718  HE2 TYR A  47      46.890  12.618  86.276  1.00  0.00           H  
ATOM    719  HH  TYR A  47      47.809   9.959  88.454  1.00  0.00           H  
ATOM    720  N   GLU A  48      43.825  13.626  90.326  1.00  0.00           N  
ATOM    721  CA  GLU A  48      44.399  13.273  91.628  1.00  0.00           C  
ATOM    722  C   GLU A  48      43.901  14.102  92.806  1.00  0.00           C  
ATOM    723  O   GLU A  48      44.260  13.829  93.950  1.00  0.00           O  
ATOM    724  CB  GLU A  48      45.923  13.387  91.557  1.00  0.00           C  
ATOM    725  CG  GLU A  48      46.441  14.812  91.418  1.00  0.00           C  
ATOM    726  CD  GLU A  48      47.937  14.879  91.278  1.00  0.00           C  
ATOM    727  OE1 GLU A  48      48.565  13.849  91.318  1.00  0.00           O  
ATOM    728  OE2 GLU A  48      48.451  15.963  91.131  1.00  0.00           O  
ATOM    729  H   GLU A  48      44.387  14.142  89.664  1.00  0.00           H  
ATOM    730  HA  GLU A  48      44.127  12.242  91.858  1.00  0.00           H  
ATOM    731 1HB  GLU A  48      46.363  12.958  92.458  1.00  0.00           H  
ATOM    732 2HB  GLU A  48      46.292  12.812  90.708  1.00  0.00           H  
ATOM    733 1HG  GLU A  48      45.985  15.269  90.540  1.00  0.00           H  
ATOM    734 2HG  GLU A  48      46.137  15.385  92.292  1.00  0.00           H  
ATOM    735  N   LYS A  49      43.090  15.116  92.532  1.00  0.00           N  
ATOM    736  CA  LYS A  49      42.569  15.981  93.588  1.00  0.00           C  
ATOM    737  C   LYS A  49      41.047  15.941  93.610  1.00  0.00           C  
ATOM    738  O   LYS A  49      40.410  16.312  94.590  1.00  0.00           O  
ATOM    739  CB  LYS A  49      43.057  17.418  93.401  1.00  0.00           C  
ATOM    740  CG  LYS A  49      44.563  17.596  93.549  1.00  0.00           C  
ATOM    741  CD  LYS A  49      44.967  19.052  93.374  1.00  0.00           C  
ATOM    742  CE  LYS A  49      46.470  19.232  93.531  1.00  0.00           C  
ATOM    743  NZ  LYS A  49      46.885  20.647  93.330  1.00  0.00           N  
ATOM    744  H   LYS A  49      42.826  15.296  91.574  1.00  0.00           H  
ATOM    745  HA  LYS A  49      42.934  15.613  94.548  1.00  0.00           H  
ATOM    746 1HB  LYS A  49      42.774  17.773  92.409  1.00  0.00           H  
ATOM    747 2HB  LYS A  49      42.571  18.066  94.131  1.00  0.00           H  
ATOM    748 1HG  LYS A  49      44.874  17.257  94.538  1.00  0.00           H  
ATOM    749 2HG  LYS A  49      45.075  16.993  92.800  1.00  0.00           H  
ATOM    750 1HD  LYS A  49      44.670  19.396  92.383  1.00  0.00           H  
ATOM    751 2HD  LYS A  49      44.458  19.663  94.120  1.00  0.00           H  
ATOM    752 1HE  LYS A  49      46.772  18.916  94.529  1.00  0.00           H  
ATOM    753 2HE  LYS A  49      46.989  18.608  92.804  1.00  0.00           H  
ATOM    754 1HZ  LYS A  49      47.886  20.724  93.442  1.00  0.00           H  
ATOM    755 2HZ  LYS A  49      46.626  20.945  92.400  1.00  0.00           H  
ATOM    756 3HZ  LYS A  49      46.424  21.233  94.011  1.00  0.00           H  
ATOM    757  N   LEU A  50      40.479  15.490  92.504  1.00  0.00           N  
ATOM    758  CA  LEU A  50      39.040  15.405  92.329  1.00  0.00           C  
ATOM    759  C   LEU A  50      38.299  14.652  93.440  1.00  0.00           C  
ATOM    760  O   LEU A  50      38.705  13.564  93.849  1.00  0.00           O  
ATOM    761  CB  LEU A  50      38.742  14.733  90.983  1.00  0.00           C  
ATOM    762  CG  LEU A  50      37.261  14.664  90.587  1.00  0.00           C  
ATOM    763  CD1 LEU A  50      36.740  16.071  90.326  1.00  0.00           C  
ATOM    764  CD2 LEU A  50      37.105  13.785  89.355  1.00  0.00           C  
ATOM    765  H   LEU A  50      41.084  15.193  91.752  1.00  0.00           H  
ATOM    766  HA  LEU A  50      38.632  16.415  92.327  1.00  0.00           H  
ATOM    767 1HB  LEU A  50      39.269  15.274  90.200  1.00  0.00           H  
ATOM    768 2HB  LEU A  50      39.124  13.712  91.012  1.00  0.00           H  
ATOM    769  HG  LEU A  50      36.683  14.242  91.410  1.00  0.00           H  
ATOM    770 1HD1 LEU A  50      35.687  16.022  90.045  1.00  0.00           H  
ATOM    771 2HD1 LEU A  50      36.846  16.672  91.229  1.00  0.00           H  
ATOM    772 3HD1 LEU A  50      37.310  16.526  89.517  1.00  0.00           H  
ATOM    773 1HD2 LEU A  50      36.052  13.736  89.074  1.00  0.00           H  
ATOM    774 2HD2 LEU A  50      37.681  14.208  88.532  1.00  0.00           H  
ATOM    775 3HD2 LEU A  50      37.469  12.782  89.576  1.00  0.00           H  
ATOM    776  N   THR A  51      37.208  15.251  93.917  1.00  0.00           N  
ATOM    777  CA  THR A  51      36.360  14.657  94.954  1.00  0.00           C  
ATOM    778  C   THR A  51      34.907  14.697  94.473  1.00  0.00           C  
ATOM    779  O   THR A  51      34.569  15.476  93.589  1.00  0.00           O  
ATOM    780  CB  THR A  51      36.499  15.393  96.300  1.00  0.00           C  
ATOM    781  OG1 THR A  51      36.040  16.744  96.158  1.00  0.00           O  
ATOM    782  CG2 THR A  51      37.949  15.399  96.757  1.00  0.00           C  
ATOM    783  H   THR A  51      36.963  16.155  93.540  1.00  0.00           H  
ATOM    784  HA  THR A  51      36.669  13.622  95.103  1.00  0.00           H  
ATOM    785  HB  THR A  51      35.888  14.893  97.052  1.00  0.00           H  
ATOM    786  HG1 THR A  51      36.331  17.092  95.312  1.00  0.00           H  
ATOM    787 1HG2 THR A  51      38.028  15.922  97.710  1.00  0.00           H  
ATOM    788 2HG2 THR A  51      38.297  14.373  96.877  1.00  0.00           H  
ATOM    789 3HG2 THR A  51      38.563  15.905  96.014  1.00  0.00           H  
ATOM    790  N   GLU A  52      34.050  13.868  95.059  1.00  0.00           N  
ATOM    791  CA  GLU A  52      32.643  13.817  94.664  1.00  0.00           C  
ATOM    792  C   GLU A  52      31.951  15.180  94.701  1.00  0.00           C  
ATOM    793  O   GLU A  52      30.994  15.417  93.965  1.00  0.00           O  
ATOM    794  CB  GLU A  52      31.887  12.841  95.569  1.00  0.00           C  
ATOM    795  CG  GLU A  52      31.780  13.284  97.021  1.00  0.00           C  
ATOM    796  CD  GLU A  52      31.074  12.280  97.888  1.00  0.00           C  
ATOM    797  OE1 GLU A  52      31.123  11.114  97.576  1.00  0.00           O  
ATOM    798  OE2 GLU A  52      30.484  12.679  98.865  1.00  0.00           O  
ATOM    799  H   GLU A  52      34.377  13.258  95.795  1.00  0.00           H  
ATOM    800  HA  GLU A  52      32.585  13.464  93.634  1.00  0.00           H  
ATOM    801 1HB  GLU A  52      30.876  12.700  95.187  1.00  0.00           H  
ATOM    802 2HB  GLU A  52      32.383  11.870  95.551  1.00  0.00           H  
ATOM    803 1HG  GLU A  52      32.783  13.446  97.415  1.00  0.00           H  
ATOM    804 2HG  GLU A  52      31.246  14.232  97.062  1.00  0.00           H  
ATOM    805  N   SER A  53      32.432  16.074  95.557  1.00  0.00           N  
ATOM    806  CA  SER A  53      31.843  17.404  95.675  1.00  0.00           C  
ATOM    807  C   SER A  53      32.130  18.254  94.440  1.00  0.00           C  
ATOM    808  O   SER A  53      31.365  19.156  94.108  1.00  0.00           O  
ATOM    809  CB  SER A  53      32.376  18.100  96.912  1.00  0.00           C  
ATOM    810  OG  SER A  53      33.746  18.365  96.789  1.00  0.00           O  
ATOM    811  H   SER A  53      33.221  15.832  96.139  1.00  0.00           H  
ATOM    812  HA  SER A  53      30.761  17.297  95.769  1.00  0.00           H  
ATOM    813 1HB  SER A  53      31.834  19.033  97.066  1.00  0.00           H  
ATOM    814 2HB  SER A  53      32.201  17.473  97.786  1.00  0.00           H  
ATOM    815  HG  SER A  53      34.171  17.512  96.674  1.00  0.00           H  
ATOM    816  N   HIS A  54      33.239  17.965  93.771  1.00  0.00           N  
ATOM    817  CA  HIS A  54      33.640  18.709  92.586  1.00  0.00           C  
ATOM    818  C   HIS A  54      32.722  18.458  91.390  1.00  0.00           C  
ATOM    819  O   HIS A  54      32.662  19.268  90.466  1.00  0.00           O  
ATOM    820  CB  HIS A  54      35.081  18.355  92.205  1.00  0.00           C  
ATOM    821  CG  HIS A  54      36.103  18.869  93.171  1.00  0.00           C  
ATOM    822  ND1 HIS A  54      37.197  18.127  93.561  1.00  0.00           N  
ATOM    823  CD2 HIS A  54      36.195  20.050  93.826  1.00  0.00           C  
ATOM    824  CE1 HIS A  54      37.920  18.830  94.415  1.00  0.00           C  
ATOM    825  NE2 HIS A  54      37.334  20.000  94.593  1.00  0.00           N  
ATOM    826  H   HIS A  54      33.821  17.206  94.095  1.00  0.00           H  
ATOM    827  HA  HIS A  54      33.593  19.778  92.794  1.00  0.00           H  
ATOM    828 1HB  HIS A  54      35.186  17.272  92.142  1.00  0.00           H  
ATOM    829 2HB  HIS A  54      35.307  18.764  91.220  1.00  0.00           H  
ATOM    830  HD2 HIS A  54      35.497  20.885  93.759  1.00  0.00           H  
ATOM    831  HE1 HIS A  54      38.844  18.501  94.892  1.00  0.00           H  
ATOM    832  HE2 HIS A  54      37.665  20.742  95.193  1.00  0.00           H  
ATOM    833  N   ILE A  55      32.004  17.342  91.403  1.00  0.00           N  
ATOM    834  CA  ILE A  55      31.110  17.032  90.299  1.00  0.00           C  
ATOM    835  C   ILE A  55      30.066  18.130  90.190  1.00  0.00           C  
ATOM    836  O   ILE A  55      29.678  18.721  91.198  1.00  0.00           O  
ATOM    837  CB  ILE A  55      30.424  15.667  90.492  1.00  0.00           C  
ATOM    838  CG1 ILE A  55      29.784  15.201  89.182  1.00  0.00           C  
ATOM    839  CG2 ILE A  55      29.383  15.747  91.598  1.00  0.00           C  
ATOM    840  CD1 ILE A  55      30.784  14.788  88.127  1.00  0.00           C  
ATOM    841  H   ILE A  55      32.071  16.698  92.178  1.00  0.00           H  
ATOM    842  HA  ILE A  55      31.696  16.990  89.381  1.00  0.00           H  
ATOM    843  HB  ILE A  55      31.170  14.920  90.762  1.00  0.00           H  
ATOM    844 1HG1 ILE A  55      29.127  14.355  89.379  1.00  0.00           H  
ATOM    845 2HG1 ILE A  55      29.169  16.003  88.772  1.00  0.00           H  
ATOM    846 1HG2 ILE A  55      28.908  14.774  91.721  1.00  0.00           H  
ATOM    847 2HG2 ILE A  55      29.865  16.035  92.531  1.00  0.00           H  
ATOM    848 3HG2 ILE A  55      28.629  16.489  91.335  1.00  0.00           H  
ATOM    849 1HD1 ILE A  55      30.255  14.471  87.228  1.00  0.00           H  
ATOM    850 2HD1 ILE A  55      31.431  15.633  87.888  1.00  0.00           H  
ATOM    851 3HD1 ILE A  55      31.388  13.963  88.501  1.00  0.00           H  
ATOM    852  N   VAL A  56      29.621  18.412  88.970  1.00  0.00           N  
ATOM    853  CA  VAL A  56      28.635  19.460  88.740  1.00  0.00           C  
ATOM    854  C   VAL A  56      27.306  18.909  88.259  1.00  0.00           C  
ATOM    855  O   VAL A  56      27.262  17.993  87.436  1.00  0.00           O  
ATOM    856  CB  VAL A  56      29.166  20.465  87.701  1.00  0.00           C  
ATOM    857  CG1 VAL A  56      28.116  21.523  87.398  1.00  0.00           C  
ATOM    858  CG2 VAL A  56      30.448  21.107  88.209  1.00  0.00           C  
ATOM    859  H   VAL A  56      29.974  17.888  88.182  1.00  0.00           H  
ATOM    860  HA  VAL A  56      28.461  19.984  89.681  1.00  0.00           H  
ATOM    861  HB  VAL A  56      29.368  19.937  86.768  1.00  0.00           H  
ATOM    862 1HG1 VAL A  56      28.508  22.225  86.662  1.00  0.00           H  
ATOM    863 2HG1 VAL A  56      27.220  21.045  87.002  1.00  0.00           H  
ATOM    864 3HG1 VAL A  56      27.867  22.061  88.313  1.00  0.00           H  
ATOM    865 1HG2 VAL A  56      30.818  21.816  87.469  1.00  0.00           H  
ATOM    866 2HG2 VAL A  56      30.247  21.630  89.144  1.00  0.00           H  
ATOM    867 3HG2 VAL A  56      31.199  20.335  88.379  1.00  0.00           H  
ATOM    868  N   PHE A  57      26.222  19.477  88.778  1.00  0.00           N  
ATOM    869  CA  PHE A  57      24.875  19.069  88.395  1.00  0.00           C  
ATOM    870  C   PHE A  57      24.349  20.082  87.371  1.00  0.00           C  
ATOM    871  O   PHE A  57      24.362  21.290  87.616  1.00  0.00           O  
ATOM    872  CB  PHE A  57      23.949  19.002  89.611  1.00  0.00           C  
ATOM    873  CG  PHE A  57      22.545  18.581  89.282  1.00  0.00           C  
ATOM    874  CD1 PHE A  57      22.119  17.285  89.529  1.00  0.00           C  
ATOM    875  CD2 PHE A  57      21.649  19.480  88.723  1.00  0.00           C  
ATOM    876  CE1 PHE A  57      20.827  16.896  89.226  1.00  0.00           C  
ATOM    877  CE2 PHE A  57      20.358  19.095  88.420  1.00  0.00           C  
ATOM    878  CZ  PHE A  57      19.947  17.801  88.672  1.00  0.00           C  
ATOM    879  H   PHE A  57      26.338  20.214  89.459  1.00  0.00           H  
ATOM    880  HA  PHE A  57      24.928  18.074  87.950  1.00  0.00           H  
ATOM    881 1HB  PHE A  57      24.354  18.298  90.338  1.00  0.00           H  
ATOM    882 2HB  PHE A  57      23.908  19.979  90.091  1.00  0.00           H  
ATOM    883  HD1 PHE A  57      22.815  16.570  89.969  1.00  0.00           H  
ATOM    884  HD2 PHE A  57      21.974  20.501  88.524  1.00  0.00           H  
ATOM    885  HE1 PHE A  57      20.505  15.875  89.426  1.00  0.00           H  
ATOM    886  HE2 PHE A  57      19.663  19.811  87.982  1.00  0.00           H  
ATOM    887  HZ  PHE A  57      18.929  17.496  88.432  1.00  0.00           H  
ATOM    888  N   ILE A  58      23.904  19.591  86.216  1.00  0.00           N  
ATOM    889  CA  ILE A  58      23.417  20.476  85.159  1.00  0.00           C  
ATOM    890  C   ILE A  58      22.029  20.120  84.653  1.00  0.00           C  
ATOM    891  O   ILE A  58      21.687  18.947  84.528  1.00  0.00           O  
ATOM    892  CB  ILE A  58      24.393  20.473  83.968  1.00  0.00           C  
ATOM    893  CG1 ILE A  58      23.963  21.505  82.923  1.00  0.00           C  
ATOM    894  CG2 ILE A  58      24.473  19.085  83.350  1.00  0.00           C  
ATOM    895  CD1 ILE A  58      25.023  21.803  81.887  1.00  0.00           C  
ATOM    896  H   ILE A  58      23.901  18.593  86.062  1.00  0.00           H  
ATOM    897  HA  ILE A  58      23.354  21.488  85.557  1.00  0.00           H  
ATOM    898  HB  ILE A  58      25.385  20.766  84.310  1.00  0.00           H  
ATOM    899 1HG1 ILE A  58      23.071  21.150  82.407  1.00  0.00           H  
ATOM    900 2HG1 ILE A  58      23.701  22.439  83.420  1.00  0.00           H  
ATOM    901 1HG2 ILE A  58      25.167  19.101  82.510  1.00  0.00           H  
ATOM    902 2HG2 ILE A  58      24.824  18.374  84.097  1.00  0.00           H  
ATOM    903 3HG2 ILE A  58      23.485  18.786  83.000  1.00  0.00           H  
ATOM    904 1HD1 ILE A  58      24.644  22.543  81.181  1.00  0.00           H  
ATOM    905 2HD1 ILE A  58      25.914  22.194  82.380  1.00  0.00           H  
ATOM    906 3HD1 ILE A  58      25.275  20.888  81.352  1.00  0.00           H  
ATOM    907  N   ASP A  59      21.237  21.145  84.352  1.00  0.00           N  
ATOM    908  CA  ASP A  59      19.881  20.946  83.843  1.00  0.00           C  
ATOM    909  C   ASP A  59      19.869  20.456  82.391  1.00  0.00           C  
ATOM    910  O   ASP A  59      20.472  21.071  81.509  1.00  0.00           O  
ATOM    911  CB  ASP A  59      19.083  22.248  83.949  1.00  0.00           C  
ATOM    912  CG  ASP A  59      17.623  22.082  83.550  1.00  0.00           C  
ATOM    913  OD1 ASP A  59      17.273  21.027  83.075  1.00  0.00           O  
ATOM    914  OD2 ASP A  59      16.871  23.011  83.724  1.00  0.00           O  
ATOM    915  H   ASP A  59      21.582  22.086  84.479  1.00  0.00           H  
ATOM    916  HA  ASP A  59      19.392  20.183  84.450  1.00  0.00           H  
ATOM    917 1HB  ASP A  59      19.124  22.617  84.974  1.00  0.00           H  
ATOM    918 2HB  ASP A  59      19.535  23.006  83.309  1.00  0.00           H  
ATOM    919  N   GLY A  60      19.172  19.353  82.147  1.00  0.00           N  
ATOM    920  CA  GLY A  60      19.079  18.795  80.805  1.00  0.00           C  
ATOM    921  C   GLY A  60      18.378  19.770  79.868  1.00  0.00           C  
ATOM    922  O   GLY A  60      18.792  19.966  78.723  1.00  0.00           O  
ATOM    923  H   GLY A  60      18.695  18.889  82.907  1.00  0.00           H  
ATOM    924 1HA  GLY A  60      20.079  18.573  80.433  1.00  0.00           H  
ATOM    925 2HA  GLY A  60      18.533  17.853  80.840  1.00  0.00           H  
ATOM    926  N   ASN A  61      17.315  20.385  80.372  1.00  0.00           N  
ATOM    927  CA  ASN A  61      16.524  21.321  79.590  1.00  0.00           C  
ATOM    928  C   ASN A  61      17.183  22.675  79.315  1.00  0.00           C  
ATOM    929  O   ASN A  61      17.138  23.162  78.185  1.00  0.00           O  
ATOM    930  CB  ASN A  61      15.186  21.533  80.274  1.00  0.00           C  
ATOM    931  CG  ASN A  61      14.275  20.345  80.143  1.00  0.00           C  
ATOM    932  OD1 ASN A  61      14.377  19.572  79.184  1.00  0.00           O  
ATOM    933  ND2 ASN A  61      13.386  20.183  81.090  1.00  0.00           N  
ATOM    934  H   ASN A  61      17.050  20.195  81.328  1.00  0.00           H  
ATOM    935  HA  ASN A  61      16.359  20.892  78.600  1.00  0.00           H  
ATOM    936 1HB  ASN A  61      15.348  21.738  81.334  1.00  0.00           H  
ATOM    937 2HB  ASN A  61      14.692  22.405  79.844  1.00  0.00           H  
ATOM    938 1HD2 ASN A  61      12.753  19.410  81.055  1.00  0.00           H  
ATOM    939 2HD2 ASN A  61      13.339  20.833  81.848  1.00  0.00           H  
ATOM    940  N   GLY A  62      17.793  23.282  80.331  1.00  0.00           N  
ATOM    941  CA  GLY A  62      18.419  24.593  80.157  1.00  0.00           C  
ATOM    942  C   GLY A  62      19.940  24.601  80.069  1.00  0.00           C  
ATOM    943  O   GLY A  62      20.537  25.610  79.689  1.00  0.00           O  
ATOM    944  H   GLY A  62      17.828  22.837  81.237  1.00  0.00           H  
ATOM    945 1HA  GLY A  62      18.042  25.058  79.246  1.00  0.00           H  
ATOM    946 2HA  GLY A  62      18.142  25.241  80.987  1.00  0.00           H  
ATOM    947  N   LYS A  63      20.573  23.491  80.423  1.00  0.00           N  
ATOM    948  CA  LYS A  63      22.021  23.449  80.372  1.00  0.00           C  
ATOM    949  C   LYS A  63      22.617  24.358  81.430  1.00  0.00           C  
ATOM    950  O   LYS A  63      23.804  24.694  81.388  1.00  0.00           O  
ATOM    951  CB  LYS A  63      22.524  23.849  78.984  1.00  0.00           C  
ATOM    952  CG  LYS A  63      22.009  22.970  77.851  1.00  0.00           C  
ATOM    953  CD  LYS A  63      22.623  23.371  76.518  1.00  0.00           C  
ATOM    954  CE  LYS A  63      22.078  22.522  75.379  1.00  0.00           C  
ATOM    955  NZ  LYS A  63      22.645  22.925  74.064  1.00  0.00           N  
ATOM    956  H   LYS A  63      20.068  22.672  80.728  1.00  0.00           H  
ATOM    957  HA  LYS A  63      22.345  22.428  80.578  1.00  0.00           H  
ATOM    958 1HB  LYS A  63      22.227  24.876  78.771  1.00  0.00           H  
ATOM    959 2HB  LYS A  63      23.613  23.812  78.967  1.00  0.00           H  
ATOM    960 1HG  LYS A  63      22.258  21.928  78.057  1.00  0.00           H  
ATOM    961 2HG  LYS A  63      20.926  23.060  77.785  1.00  0.00           H  
ATOM    962 1HD  LYS A  63      22.402  24.420  76.317  1.00  0.00           H  
ATOM    963 2HD  LYS A  63      23.705  23.248  76.565  1.00  0.00           H  
ATOM    964 1HE  LYS A  63      22.319  21.475  75.559  1.00  0.00           H  
ATOM    965 2HE  LYS A  63      20.994  22.621  75.339  1.00  0.00           H  
ATOM    966 1HZ  LYS A  63      22.260  22.340  73.337  1.00  0.00           H  
ATOM    967 2HZ  LYS A  63      22.412  23.890  73.878  1.00  0.00           H  
ATOM    968 3HZ  LYS A  63      23.650  22.819  74.083  1.00  0.00           H  
ATOM    969  N   HIS A  64      21.787  24.762  82.385  1.00  0.00           N  
ATOM    970  CA  HIS A  64      22.245  25.628  83.460  1.00  0.00           C  
ATOM    971  C   HIS A  64      22.702  24.791  84.647  1.00  0.00           C  
ATOM    972  O   HIS A  64      22.170  23.706  84.903  1.00  0.00           O  
ATOM    973  CB  HIS A  64      21.138  26.594  83.895  1.00  0.00           C  
ATOM    974  CG  HIS A  64      20.753  27.582  82.837  1.00  0.00           C  
ATOM    975  ND1 HIS A  64      21.552  28.651  82.491  1.00  0.00           N  
ATOM    976  CD2 HIS A  64      19.654  27.663  82.051  1.00  0.00           C  
ATOM    977  CE1 HIS A  64      20.960  29.347  81.536  1.00  0.00           C  
ATOM    978  NE2 HIS A  64      19.808  28.769  81.252  1.00  0.00           N  
ATOM    979  H   HIS A  64      20.821  24.466  82.369  1.00  0.00           H  
ATOM    980  HA  HIS A  64      23.091  26.221  83.114  1.00  0.00           H  
ATOM    981 1HB  HIS A  64      20.249  26.028  84.173  1.00  0.00           H  
ATOM    982 2HB  HIS A  64      21.463  27.147  84.775  1.00  0.00           H  
ATOM    983  HD1 HIS A  64      22.472  28.837  82.836  1.00  0.00           H  
ATOM    984  HD2 HIS A  64      18.757  27.048  81.965  1.00  0.00           H  
ATOM    985  HE1 HIS A  64      21.435  30.237  81.122  1.00  0.00           H  
ATOM    986  N   GLU A  65      23.706  25.288  85.359  1.00  0.00           N  
ATOM    987  CA  GLU A  65      24.228  24.572  86.512  1.00  0.00           C  
ATOM    988  C   GLU A  65      23.269  24.664  87.697  1.00  0.00           C  
ATOM    989  O   GLU A  65      22.990  25.745  88.206  1.00  0.00           O  
ATOM    990  CB  GLU A  65      25.600  25.126  86.905  1.00  0.00           C  
ATOM    991  CG  GLU A  65      26.682  24.929  85.852  1.00  0.00           C  
ATOM    992  CD  GLU A  65      26.683  26.009  84.806  1.00  0.00           C  
ATOM    993  OE1 GLU A  65      25.870  26.898  84.896  1.00  0.00           O  
ATOM    994  OE2 GLU A  65      27.498  25.945  83.916  1.00  0.00           O  
ATOM    995  H   GLU A  65      24.117  26.174  85.103  1.00  0.00           H  
ATOM    996  HA  GLU A  65      24.338  23.520  86.245  1.00  0.00           H  
ATOM    997 1HB  GLU A  65      25.517  26.194  87.105  1.00  0.00           H  
ATOM    998 2HB  GLU A  65      25.936  24.646  87.824  1.00  0.00           H  
ATOM    999 1HG  GLU A  65      27.654  24.915  86.344  1.00  0.00           H  
ATOM   1000 2HG  GLU A  65      26.534  23.964  85.371  1.00  0.00           H  
ATOM   1001  N   GLU A  66      23.691  22.767  90.655  1.00  0.00           N  
ATOM   1002  CA  GLU A  66      24.426  22.654  91.911  1.00  0.00           C  
ATOM   1003  C   GLU A  66      25.891  22.354  91.615  1.00  0.00           C  
ATOM   1004  O   GLU A  66      26.204  21.594  90.696  1.00  0.00           O  
ATOM   1005  CB  GLU A  66      23.828  21.559  92.797  1.00  0.00           C  
ATOM   1006  CG  GLU A  66      22.417  21.848  93.288  1.00  0.00           C  
ATOM   1007  CD  GLU A  66      22.361  22.979  94.276  1.00  0.00           C  
ATOM   1008  OE1 GLU A  66      23.271  23.103  95.060  1.00  0.00           O  
ATOM   1009  OE2 GLU A  66      21.407  23.720  94.247  1.00  0.00           O  
ATOM   1010  H   GLU A  66      22.989  22.076  90.432  1.00  0.00           H  
ATOM   1011  HA  GLU A  66      24.353  23.604  92.441  1.00  0.00           H  
ATOM   1012 1HB  GLU A  66      23.805  20.618  92.247  1.00  0.00           H  
ATOM   1013 2HB  GLU A  66      24.463  21.411  93.671  1.00  0.00           H  
ATOM   1014 1HG  GLU A  66      21.790  22.097  92.432  1.00  0.00           H  
ATOM   1015 2HG  GLU A  66      22.013  20.948  93.750  1.00  0.00           H  
ATOM   1016  N   GLY A  67      26.783  22.957  92.392  1.00  0.00           N  
ATOM   1017  CA  GLY A  67      28.202  22.738  92.194  1.00  0.00           C  
ATOM   1018  C   GLY A  67      28.986  24.026  92.309  1.00  0.00           C  
ATOM   1019  O   GLY A  67      28.581  25.053  91.772  1.00  0.00           O  
ATOM   1020  H   GLY A  67      26.479  23.576  93.130  1.00  0.00           H  
ATOM   1021 1HA  GLY A  67      28.566  22.023  92.932  1.00  0.00           H  
ATOM   1022 2HA  GLY A  67      28.368  22.298  91.212  1.00  0.00           H  
ATOM   1023  N   LYS A  68      32.151  24.297  91.263  1.00  0.00           N  
ATOM   1024  CA  LYS A  68      33.065  24.365  90.124  1.00  0.00           C  
ATOM   1025  C   LYS A  68      32.375  24.499  88.768  1.00  0.00           C  
ATOM   1026  O   LYS A  68      31.179  24.238  88.633  1.00  0.00           O  
ATOM   1027  CB  LYS A  68      33.964  23.127  90.114  1.00  0.00           C  
ATOM   1028  CG  LYS A  68      34.850  22.983  91.344  1.00  0.00           C  
ATOM   1029  CD  LYS A  68      35.876  24.104  91.420  1.00  0.00           C  
ATOM   1030  CE  LYS A  68      36.815  23.916  92.602  1.00  0.00           C  
ATOM   1031  NZ  LYS A  68      37.795  25.031  92.717  1.00  0.00           N  
ATOM   1032  H   LYS A  68      32.527  24.342  92.199  1.00  0.00           H  
ATOM   1033  HA  LYS A  68      33.686  25.255  90.231  1.00  0.00           H  
ATOM   1034 1HB  LYS A  68      33.348  22.231  90.038  1.00  0.00           H  
ATOM   1035 2HB  LYS A  68      34.611  23.155  89.237  1.00  0.00           H  
ATOM   1036 1HG  LYS A  68      34.232  23.006  92.242  1.00  0.00           H  
ATOM   1037 2HG  LYS A  68      35.371  22.027  91.306  1.00  0.00           H  
ATOM   1038 1HD  LYS A  68      36.461  24.125  90.500  1.00  0.00           H  
ATOM   1039 2HD  LYS A  68      35.363  25.060  91.525  1.00  0.00           H  
ATOM   1040 1HE  LYS A  68      36.236  23.861  93.522  1.00  0.00           H  
ATOM   1041 2HE  LYS A  68      37.362  22.980  92.487  1.00  0.00           H  
ATOM   1042 1HZ  LYS A  68      38.398  24.869  93.511  1.00  0.00           H  
ATOM   1043 2HZ  LYS A  68      38.351  25.079  91.875  1.00  0.00           H  
ATOM   1044 3HZ  LYS A  68      37.300  25.902  92.844  1.00  0.00           H  
ATOM   1045  N   LEU A  69      33.145  24.912  87.764  1.00  0.00           N  
ATOM   1046  CA  LEU A  69      32.621  25.061  86.412  1.00  0.00           C  
ATOM   1047  C   LEU A  69      32.555  23.675  85.770  1.00  0.00           C  
ATOM   1048  O   LEU A  69      33.490  22.884  85.892  1.00  0.00           O  
ATOM   1049  CB  LEU A  69      33.506  25.998  85.580  1.00  0.00           C  
ATOM   1050  CG  LEU A  69      33.593  27.446  86.078  1.00  0.00           C  
ATOM   1051  CD1 LEU A  69      34.587  28.219  85.221  1.00  0.00           C  
ATOM   1052  CD2 LEU A  69      32.213  28.085  86.025  1.00  0.00           C  
ATOM   1053  H   LEU A  69      34.116  25.128  87.942  1.00  0.00           H  
ATOM   1054  HA  LEU A  69      31.624  25.495  86.474  1.00  0.00           H  
ATOM   1055 1HB  LEU A  69      34.517  25.593  85.560  1.00  0.00           H  
ATOM   1056 2HB  LEU A  69      33.126  26.020  84.559  1.00  0.00           H  
ATOM   1057  HG  LEU A  69      33.959  27.457  87.105  1.00  0.00           H  
ATOM   1058 1HD1 LEU A  69      34.649  29.248  85.574  1.00  0.00           H  
ATOM   1059 2HD1 LEU A  69      35.569  27.752  85.292  1.00  0.00           H  
ATOM   1060 3HD1 LEU A  69      34.255  28.211  84.183  1.00  0.00           H  
ATOM   1061 1HD2 LEU A  69      32.275  29.115  86.379  1.00  0.00           H  
ATOM   1062 2HD2 LEU A  69      31.847  28.076  84.998  1.00  0.00           H  
ATOM   1063 3HD2 LEU A  69      31.528  27.523  86.660  1.00  0.00           H  
ATOM   1064  N   PRO A  70      31.448  23.359  85.080  1.00  0.00           N  
ATOM   1065  CA  PRO A  70      31.316  22.049  84.438  1.00  0.00           C  
ATOM   1066  C   PRO A  70      32.275  21.909  83.254  1.00  0.00           C  
ATOM   1067  O   PRO A  70      32.792  22.909  82.747  1.00  0.00           O  
ATOM   1068  CB  PRO A  70      29.853  22.035  83.984  1.00  0.00           C  
ATOM   1069  CG  PRO A  70      29.516  23.474  83.792  1.00  0.00           C  
ATOM   1070  CD  PRO A  70      30.297  24.188  84.864  1.00  0.00           C  
ATOM   1071  HA  PRO A  70      31.505  21.261  85.182  1.00  0.00           H  
ATOM   1072 1HB  PRO A  70      29.752  21.446  83.060  1.00  0.00           H  
ATOM   1073 2HB  PRO A  70      29.227  21.548  84.746  1.00  0.00           H  
ATOM   1074 1HG  PRO A  70      29.795  23.798  82.778  1.00  0.00           H  
ATOM   1075 2HG  PRO A  70      28.431  23.626  83.887  1.00  0.00           H  
ATOM   1076 1HD  PRO A  70      30.599  25.180  84.499  1.00  0.00           H  
ATOM   1077 2HD  PRO A  70      29.679  24.278  85.769  1.00  0.00           H  
ATOM   1078  N   SER A  71      32.519  20.670  82.828  1.00  0.00           N  
ATOM   1079  CA  SER A  71      33.409  20.409  81.699  1.00  0.00           C  
ATOM   1080  C   SER A  71      32.967  21.215  80.484  1.00  0.00           C  
ATOM   1081  O   SER A  71      31.772  21.367  80.236  1.00  0.00           O  
ATOM   1082  CB  SER A  71      33.422  18.930  81.365  1.00  0.00           C  
ATOM   1083  OG  SER A  71      34.202  18.679  80.228  1.00  0.00           O  
ATOM   1084  H   SER A  71      32.078  19.892  83.297  1.00  0.00           H  
ATOM   1085  HA  SER A  71      34.419  20.713  81.977  1.00  0.00           H  
ATOM   1086 1HB  SER A  71      33.817  18.369  82.212  1.00  0.00           H  
ATOM   1087 2HB  SER A  71      32.403  18.587  81.193  1.00  0.00           H  
ATOM   1088  HG  SER A  71      35.048  18.362  80.552  1.00  0.00           H  
ATOM   1089  N   SER A  72      33.932  21.719  79.720  1.00  0.00           N  
ATOM   1090  CA  SER A  72      33.620  22.517  78.537  1.00  0.00           C  
ATOM   1091  C   SER A  72      32.864  21.698  77.497  1.00  0.00           C  
ATOM   1092  O   SER A  72      32.337  22.249  76.537  1.00  0.00           O  
ATOM   1093  CB  SER A  72      34.895  23.067  77.928  1.00  0.00           C  
ATOM   1094  OG  SER A  72      35.693  22.035  77.416  1.00  0.00           O  
ATOM   1095  H   SER A  72      34.899  21.550  79.958  1.00  0.00           H  
ATOM   1096  HA  SER A  72      32.986  23.351  78.840  1.00  0.00           H  
ATOM   1097 1HB  SER A  72      34.645  23.767  77.132  1.00  0.00           H  
ATOM   1098 2HB  SER A  72      35.451  23.618  78.686  1.00  0.00           H  
ATOM   1099  HG  SER A  72      35.162  21.598  76.746  1.00  0.00           H  
ATOM   1100  N   GLU A  73      32.811  20.383  77.697  1.00  0.00           N  
ATOM   1101  CA  GLU A  73      32.100  19.480  76.786  1.00  0.00           C  
ATOM   1102  C   GLU A  73      30.641  19.254  77.216  1.00  0.00           C  
ATOM   1103  O   GLU A  73      29.906  18.497  76.575  1.00  0.00           O  
ATOM   1104  CB  GLU A  73      32.828  18.136  76.705  1.00  0.00           C  
ATOM   1105  CG  GLU A  73      34.239  18.219  76.140  1.00  0.00           C  
ATOM   1106  CD  GLU A  73      34.270  18.687  74.711  1.00  0.00           C  
ATOM   1107  OE1 GLU A  73      33.387  18.330  73.969  1.00  0.00           O  
ATOM   1108  OE2 GLU A  73      35.178  19.404  74.362  1.00  0.00           O  
ATOM   1109  H   GLU A  73      33.278  19.998  78.506  1.00  0.00           H  
ATOM   1110  HA  GLU A  73      32.083  19.932  75.794  1.00  0.00           H  
ATOM   1111 1HB  GLU A  73      32.892  17.696  77.700  1.00  0.00           H  
ATOM   1112 2HB  GLU A  73      32.257  17.450  76.080  1.00  0.00           H  
ATOM   1113 1HG  GLU A  73      34.824  18.907  76.749  1.00  0.00           H  
ATOM   1114 2HG  GLU A  73      34.703  17.236  76.205  1.00  0.00           H  
ATOM   1115  N   TRP A  74      30.224  19.909  78.297  1.00  0.00           N  
ATOM   1116  CA  TRP A  74      28.866  19.752  78.812  1.00  0.00           C  
ATOM   1117  C   TRP A  74      27.769  19.845  77.760  1.00  0.00           C  
ATOM   1118  O   TRP A  74      26.847  19.030  77.742  1.00  0.00           O  
ATOM   1119  CB  TRP A  74      28.604  20.809  79.887  1.00  0.00           C  
ATOM   1120  CG  TRP A  74      28.548  22.207  79.350  1.00  0.00           C  
ATOM   1121  CD1 TRP A  74      29.587  23.082  79.247  1.00  0.00           C  
ATOM   1122  CD2 TRP A  74      27.386  22.902  78.838  1.00  0.00           C  
ATOM   1123  NE1 TRP A  74      29.154  24.269  78.709  1.00  0.00           N  
ATOM   1124  CE2 TRP A  74      27.810  24.176  78.451  1.00  0.00           C  
ATOM   1125  CE3 TRP A  74      26.040  22.549  78.678  1.00  0.00           C  
ATOM   1126  CZ2 TRP A  74      26.937  25.108  77.913  1.00  0.00           C  
ATOM   1127  CZ3 TRP A  74      25.164  23.484  78.137  1.00  0.00           C  
ATOM   1128  CH2 TRP A  74      25.602  24.730  77.764  1.00  0.00           C  
ATOM   1129  H   TRP A  74      30.862  20.530  78.773  1.00  0.00           H  
ATOM   1130  HA  TRP A  74      28.777  18.761  79.256  1.00  0.00           H  
ATOM   1131 1HB  TRP A  74      27.658  20.594  80.385  1.00  0.00           H  
ATOM   1132 2HB  TRP A  74      29.389  20.762  80.641  1.00  0.00           H  
ATOM   1133  HD1 TRP A  74      30.612  22.871  79.547  1.00  0.00           H  
ATOM   1134  HE1 TRP A  74      29.730  25.080  78.532  1.00  0.00           H  
ATOM   1135  HE3 TRP A  74      25.687  21.561  78.969  1.00  0.00           H  
ATOM   1136  HZ2 TRP A  74      27.265  26.103  77.611  1.00  0.00           H  
ATOM   1137  HZ3 TRP A  74      24.118  23.202  78.017  1.00  0.00           H  
ATOM   1138  HH2 TRP A  74      24.888  25.438  77.343  1.00  0.00           H  
ATOM   1139  N   ARG A  75      27.849  20.840  76.866  1.00  0.00           N  
ATOM   1140  CA  ARG A  75      26.814  20.977  75.833  1.00  0.00           C  
ATOM   1141  C   ARG A  75      26.660  19.731  74.965  1.00  0.00           C  
ATOM   1142  O   ARG A  75      25.549  19.343  74.615  1.00  0.00           O  
ATOM   1143  CB  ARG A  75      27.126  22.163  74.933  1.00  0.00           C  
ATOM   1144  CG  ARG A  75      26.941  23.525  75.583  1.00  0.00           C  
ATOM   1145  CD  ARG A  75      26.970  24.621  74.580  1.00  0.00           C  
ATOM   1146  NE  ARG A  75      28.263  24.721  73.923  1.00  0.00           N  
ATOM   1147  CZ  ARG A  75      29.302  25.443  74.386  1.00  0.00           C  
ATOM   1148  NH1 ARG A  75      29.185  26.121  75.506  1.00  0.00           N  
ATOM   1149  NH2 ARG A  75      30.440  25.469  73.714  1.00  0.00           N  
ATOM   1150  H   ARG A  75      28.612  21.502  76.889  1.00  0.00           H  
ATOM   1151  HA  ARG A  75      25.856  21.151  76.324  1.00  0.00           H  
ATOM   1152 1HB  ARG A  75      28.158  22.099  74.591  1.00  0.00           H  
ATOM   1153 2HB  ARG A  75      26.487  22.129  74.051  1.00  0.00           H  
ATOM   1154 1HG  ARG A  75      25.979  23.556  76.096  1.00  0.00           H  
ATOM   1155 2HG  ARG A  75      27.742  23.698  76.302  1.00  0.00           H  
ATOM   1156 1HD  ARG A  75      26.214  24.436  73.817  1.00  0.00           H  
ATOM   1157 2HD  ARG A  75      26.763  25.570  75.072  1.00  0.00           H  
ATOM   1158  HE  ARG A  75      28.392  24.213  73.058  1.00  0.00           H  
ATOM   1159 1HH1 ARG A  75      28.315  26.100  76.020  1.00  0.00           H  
ATOM   1160 2HH1 ARG A  75      29.963  26.662  75.853  1.00  0.00           H  
ATOM   1161 1HH2 ARG A  75      30.530  24.948  72.852  1.00  0.00           H  
ATOM   1162 2HH2 ARG A  75      31.218  26.010  74.060  1.00  0.00           H  
ATOM   1163  N   PHE A  76      27.779  19.104  74.615  1.00  0.00           N  
ATOM   1164  CA  PHE A  76      27.731  17.914  73.779  1.00  0.00           C  
ATOM   1165  C   PHE A  76      27.012  16.805  74.523  1.00  0.00           C  
ATOM   1166  O   PHE A  76      26.192  16.092  73.946  1.00  0.00           O  
ATOM   1167  CB  PHE A  76      29.139  17.459  73.391  1.00  0.00           C  
ATOM   1168  CG  PHE A  76      29.161  16.257  72.491  1.00  0.00           C  
ATOM   1169  CD1 PHE A  76      28.423  16.238  71.317  1.00  0.00           C  
ATOM   1170  CD2 PHE A  76      29.919  15.142  72.815  1.00  0.00           C  
ATOM   1171  CE1 PHE A  76      28.442  15.133  70.488  1.00  0.00           C  
ATOM   1172  CE2 PHE A  76      29.942  14.036  71.988  1.00  0.00           C  
ATOM   1173  CZ  PHE A  76      29.201  14.032  70.823  1.00  0.00           C  
ATOM   1174  H   PHE A  76      28.675  19.450  74.928  1.00  0.00           H  
ATOM   1175  HA  PHE A  76      27.183  18.154  72.867  1.00  0.00           H  
ATOM   1176 1HB  PHE A  76      29.658  18.272  72.885  1.00  0.00           H  
ATOM   1177 2HB  PHE A  76      29.705  17.220  74.291  1.00  0.00           H  
ATOM   1178  HD1 PHE A  76      27.823  17.109  71.051  1.00  0.00           H  
ATOM   1179  HD2 PHE A  76      30.504  15.146  73.736  1.00  0.00           H  
ATOM   1180  HE1 PHE A  76      27.857  15.131  69.568  1.00  0.00           H  
ATOM   1181  HE2 PHE A  76      30.542  13.167  72.254  1.00  0.00           H  
ATOM   1182  HZ  PHE A  76      29.216  13.160  70.170  1.00  0.00           H  
ATOM   1183  N   HIS A  77      27.328  16.666  75.808  1.00  0.00           N  
ATOM   1184  CA  HIS A  77      26.704  15.654  76.661  1.00  0.00           C  
ATOM   1185  C   HIS A  77      25.203  15.900  76.729  1.00  0.00           C  
ATOM   1186  O   HIS A  77      24.388  15.005  76.486  1.00  0.00           O  
ATOM   1187  CB  HIS A  77      27.303  15.671  78.071  1.00  0.00           C  
ATOM   1188  CG  HIS A  77      28.703  15.144  78.137  1.00  0.00           C  
ATOM   1189  ND1 HIS A  77      28.997  13.862  78.551  1.00  0.00           N  
ATOM   1190  CD2 HIS A  77      29.889  15.726  77.842  1.00  0.00           C  
ATOM   1191  CE1 HIS A  77      30.305  13.678  78.507  1.00  0.00           C  
ATOM   1192  NE2 HIS A  77      30.868  14.794  78.081  1.00  0.00           N  
ATOM   1193  H   HIS A  77      28.023  17.283  76.204  1.00  0.00           H  
ATOM   1194  HA  HIS A  77      26.877  14.665  76.238  1.00  0.00           H  
ATOM   1195 1HB  HIS A  77      27.304  16.692  78.454  1.00  0.00           H  
ATOM   1196 2HB  HIS A  77      26.682  15.072  78.737  1.00  0.00           H  
ATOM   1197  HD2 HIS A  77      30.039  16.745  77.483  1.00  0.00           H  
ATOM   1198  HE1 HIS A  77      30.829  12.761  78.776  1.00  0.00           H  
ATOM   1199  HE2 HIS A  77      31.859  14.943  77.949  1.00  0.00           H  
ATOM   1200  N   MET A  78      24.841  17.127  77.067  1.00  0.00           N  
ATOM   1201  CA  MET A  78      23.439  17.495  77.177  1.00  0.00           C  
ATOM   1202  C   MET A  78      22.669  17.164  75.905  1.00  0.00           C  
ATOM   1203  O   MET A  78      21.633  16.493  75.957  1.00  0.00           O  
ATOM   1204  CB  MET A  78      23.313  18.982  77.503  1.00  0.00           C  
ATOM   1205  CG  MET A  78      21.880  19.479  77.631  1.00  0.00           C  
ATOM   1206  SD  MET A  78      21.784  21.259  77.908  1.00  0.00           S  
ATOM   1207  CE  MET A  78      22.267  21.879  76.299  1.00  0.00           C  
ATOM   1208  H   MET A  78      25.548  17.823  77.253  1.00  0.00           H  
ATOM   1209  HA  MET A  78      22.992  16.918  77.986  1.00  0.00           H  
ATOM   1210 1HB  MET A  78      23.825  19.193  78.441  1.00  0.00           H  
ATOM   1211 2HB  MET A  78      23.802  19.568  76.724  1.00  0.00           H  
ATOM   1212 1HG  MET A  78      21.330  19.242  76.721  1.00  0.00           H  
ATOM   1213 2HG  MET A  78      21.393  18.975  78.465  1.00  0.00           H  
ATOM   1214 1HE  MET A  78      22.256  22.969  76.311  1.00  0.00           H  
ATOM   1215 2HE  MET A  78      23.272  21.527  76.060  1.00  0.00           H  
ATOM   1216 3HE  MET A  78      21.567  21.517  75.545  1.00  0.00           H  
ATOM   1217  N   ALA A  79      23.180  17.623  74.768  1.00  0.00           N  
ATOM   1218  CA  ALA A  79      22.534  17.372  73.486  1.00  0.00           C  
ATOM   1219  C   ALA A  79      22.297  15.884  73.306  1.00  0.00           C  
ATOM   1220  O   ALA A  79      21.200  15.456  72.931  1.00  0.00           O  
ATOM   1221  CB  ALA A  79      23.373  17.922  72.342  1.00  0.00           C  
ATOM   1222  H   ALA A  79      24.036  18.159  74.791  1.00  0.00           H  
ATOM   1223  HA  ALA A  79      21.570  17.880  73.488  1.00  0.00           H  
ATOM   1224 1HB  ALA A  79      22.871  17.723  71.395  1.00  0.00           H  
ATOM   1225 2HB  ALA A  79      23.499  18.997  72.467  1.00  0.00           H  
ATOM   1226 3HB  ALA A  79      24.349  17.440  72.343  1.00  0.00           H  
ATOM   1227  N   ALA A  80      23.327  15.093  73.588  1.00  0.00           N  
ATOM   1228  CA  ALA A  80      23.231  13.641  73.447  1.00  0.00           C  
ATOM   1229  C   ALA A  80      22.166  13.023  74.359  1.00  0.00           C  
ATOM   1230  O   ALA A  80      21.438  12.120  73.943  1.00  0.00           O  
ATOM   1231  CB  ALA A  80      24.586  13.005  73.724  1.00  0.00           C  
ATOM   1232  H   ALA A  80      24.195  15.500  73.906  1.00  0.00           H  
ATOM   1233  HA  ALA A  80      22.935  13.419  72.422  1.00  0.00           H  
ATOM   1234 1HB  ALA A  80      24.508  11.923  73.618  1.00  0.00           H  
ATOM   1235 2HB  ALA A  80      25.319  13.388  73.015  1.00  0.00           H  
ATOM   1236 3HB  ALA A  80      24.901  13.248  74.738  1.00  0.00           H  
ATOM   1237  N   TYR A  81      22.073  13.488  75.601  1.00  0.00           N  
ATOM   1238  CA  TYR A  81      21.048  12.949  76.493  1.00  0.00           C  
ATOM   1239  C   TYR A  81      19.668  13.256  75.917  1.00  0.00           C  
ATOM   1240  O   TYR A  81      18.775  12.411  75.949  1.00  0.00           O  
ATOM   1241  CB  TYR A  81      21.188  13.526  77.903  1.00  0.00           C  
ATOM   1242  CG  TYR A  81      22.378  12.989  78.668  1.00  0.00           C  
ATOM   1243  CD1 TYR A  81      23.564  13.708  78.700  1.00  0.00           C  
ATOM   1244  CD2 TYR A  81      22.283  11.777  79.336  1.00  0.00           C  
ATOM   1245  CE1 TYR A  81      24.650  13.217  79.398  1.00  0.00           C  
ATOM   1246  CE2 TYR A  81      23.370  11.287  80.034  1.00  0.00           C  
ATOM   1247  CZ  TYR A  81      24.549  12.002  80.066  1.00  0.00           C  
ATOM   1248  OH  TYR A  81      25.632  11.513  80.761  1.00  0.00           O  
ATOM   1249  H   TYR A  81      22.695  14.206  75.944  1.00  0.00           H  
ATOM   1250  HA  TYR A  81      21.173  11.867  76.550  1.00  0.00           H  
ATOM   1251 1HB  TYR A  81      21.283  14.611  77.845  1.00  0.00           H  
ATOM   1252 2HB  TYR A  81      20.288  13.307  78.477  1.00  0.00           H  
ATOM   1253  HD1 TYR A  81      23.638  14.660  78.174  1.00  0.00           H  
ATOM   1254  HD2 TYR A  81      21.352  11.212  79.310  1.00  0.00           H  
ATOM   1255  HE1 TYR A  81      25.582  13.782  79.423  1.00  0.00           H  
ATOM   1256  HE2 TYR A  81      23.295  10.334  80.558  1.00  0.00           H  
ATOM   1257  HH  TYR A  81      25.400  10.672  81.162  1.00  0.00           H  
ATOM   1258  N   GLN A  82      19.500  14.461  75.378  1.00  0.00           N  
ATOM   1259  CA  GLN A  82      18.219  14.843  74.798  1.00  0.00           C  
ATOM   1260  C   GLN A  82      17.894  14.026  73.556  1.00  0.00           C  
ATOM   1261  O   GLN A  82      16.774  13.535  73.403  1.00  0.00           O  
ATOM   1262  CB  GLN A  82      18.215  16.335  74.453  1.00  0.00           C  
ATOM   1263  CG  GLN A  82      18.216  17.253  75.663  1.00  0.00           C  
ATOM   1264  CD  GLN A  82      18.298  18.718  75.277  1.00  0.00           C  
ATOM   1265  OE1 GLN A  82      18.286  19.064  74.092  1.00  0.00           O  
ATOM   1266  NE2 GLN A  82      18.381  19.589  76.277  1.00  0.00           N  
ATOM   1267  H   GLN A  82      20.262  15.123  75.367  1.00  0.00           H  
ATOM   1268  HA  GLN A  82      17.436  14.652  75.532  1.00  0.00           H  
ATOM   1269 1HB  GLN A  82      19.092  16.571  73.850  1.00  0.00           H  
ATOM   1270 2HB  GLN A  82      17.335  16.567  73.855  1.00  0.00           H  
ATOM   1271 1HG  GLN A  82      17.295  17.099  76.225  1.00  0.00           H  
ATOM   1272 2HG  GLN A  82      19.079  17.016  76.286  1.00  0.00           H  
ATOM   1273 1HE2 GLN A  82      18.438  20.569  76.083  1.00  0.00           H  
ATOM   1274 2HE2 GLN A  82      18.387  19.265  77.223  1.00  0.00           H  
ATOM   1275  N   SER A  83      18.878  13.870  72.678  1.00  0.00           N  
ATOM   1276  CA  SER A  83      18.677  13.136  71.435  1.00  0.00           C  
ATOM   1277  C   SER A  83      18.522  11.623  71.579  1.00  0.00           C  
ATOM   1278  O   SER A  83      17.749  11.005  70.850  1.00  0.00           O  
ATOM   1279  CB  SER A  83      19.840  13.422  70.505  1.00  0.00           C  
ATOM   1280  OG  SER A  83      19.850  14.767  70.113  1.00  0.00           O  
ATOM   1281  H   SER A  83      19.786  14.267  72.873  1.00  0.00           H  
ATOM   1282  HA  SER A  83      17.750  13.482  70.975  1.00  0.00           H  
ATOM   1283 1HB  SER A  83      20.776  13.180  71.008  1.00  0.00           H  
ATOM   1284 2HB  SER A  83      19.767  12.785  69.625  1.00  0.00           H  
ATOM   1285  HG  SER A  83      20.243  15.253  70.843  1.00  0.00           H  
ATOM   1286  N   ARG A  84      19.268  11.021  72.500  1.00  0.00           N  
ATOM   1287  CA  ARG A  84      19.198   9.575  72.707  1.00  0.00           C  
ATOM   1288  C   ARG A  84      18.623   9.264  74.090  1.00  0.00           C  
ATOM   1289  O   ARG A  84      19.338   9.269  75.096  1.00  0.00           O  
ATOM   1290  CB  ARG A  84      20.575   8.942  72.573  1.00  0.00           C  
ATOM   1291  CG  ARG A  84      20.604   7.432  72.745  1.00  0.00           C  
ATOM   1292  CD  ARG A  84      20.010   6.734  71.577  1.00  0.00           C  
ATOM   1293  NE  ARG A  84      20.089   5.288  71.711  1.00  0.00           N  
ATOM   1294  CZ  ARG A  84      19.570   4.409  70.832  1.00  0.00           C  
ATOM   1295  NH1 ARG A  84      18.941   4.842  69.762  1.00  0.00           N  
ATOM   1296  NH2 ARG A  84      19.695   3.110  71.044  1.00  0.00           N  
ATOM   1297  H   ARG A  84      19.896  11.570  73.070  1.00  0.00           H  
ATOM   1298  HA  ARG A  84      18.545   9.148  71.945  1.00  0.00           H  
ATOM   1299 1HB  ARG A  84      20.985   9.169  71.590  1.00  0.00           H  
ATOM   1300 2HB  ARG A  84      21.247   9.372  73.315  1.00  0.00           H  
ATOM   1301 1HG  ARG A  84      21.636   7.098  72.856  1.00  0.00           H  
ATOM   1302 2HG  ARG A  84      20.037   7.156  73.635  1.00  0.00           H  
ATOM   1303 1HD  ARG A  84      18.961   7.011  71.483  1.00  0.00           H  
ATOM   1304 2HD  ARG A  84      20.544   7.021  70.672  1.00  0.00           H  
ATOM   1305  HE  ARG A  84      20.566   4.916  72.522  1.00  0.00           H  
ATOM   1306 1HH1 ARG A  84      18.846   5.835  69.600  1.00  0.00           H  
ATOM   1307 2HH1 ARG A  84      18.553   4.183  69.103  1.00  0.00           H  
ATOM   1308 1HH2 ARG A  84      20.179   2.777  71.867  1.00  0.00           H  
ATOM   1309 2HH2 ARG A  84      19.307   2.451  70.386  1.00  0.00           H  
ATOM   1310  N   PRO A  85      17.317   8.983  74.154  1.00  0.00           N  
ATOM   1311  CA  PRO A  85      16.610   8.672  75.400  1.00  0.00           C  
ATOM   1312  C   PRO A  85      17.166   7.488  76.181  1.00  0.00           C  
ATOM   1313  O   PRO A  85      17.186   7.506  77.409  1.00  0.00           O  
ATOM   1314  CB  PRO A  85      15.193   8.375  74.899  1.00  0.00           C  
ATOM   1315  CG  PRO A  85      15.074   9.172  73.645  1.00  0.00           C  
ATOM   1316  CD  PRO A  85      16.434   9.070  73.006  1.00  0.00           C  
ATOM   1317  HA  PRO A  85      16.627   9.555  76.056  1.00  0.00           H  
ATOM   1318 1HB  PRO A  85      15.072   7.295  74.731  1.00  0.00           H  
ATOM   1319 2HB  PRO A  85      14.456   8.667  75.661  1.00  0.00           H  
ATOM   1320 1HG  PRO A  85      14.276   8.762  73.008  1.00  0.00           H  
ATOM   1321 2HG  PRO A  85      14.793  10.209  73.879  1.00  0.00           H  
ATOM   1322 1HD  PRO A  85      16.483   8.160  72.389  1.00  0.00           H  
ATOM   1323 2HD  PRO A  85      16.620   9.964  72.394  1.00  0.00           H  
ATOM   1324  N   ASP A  86      17.619   6.466  75.466  1.00  0.00           N  
ATOM   1325  CA  ASP A  86      18.134   5.257  76.096  1.00  0.00           C  
ATOM   1326  C   ASP A  86      19.417   5.383  76.908  1.00  0.00           C  
ATOM   1327  O   ASP A  86      19.600   4.652  77.879  1.00  0.00           O  
ATOM   1328  CB  ASP A  86      18.355   4.196  75.015  1.00  0.00           C  
ATOM   1329  CG  ASP A  86      17.053   3.634  74.462  1.00  0.00           C  
ATOM   1330  OD1 ASP A  86      16.037   3.809  75.092  1.00  0.00           O  
ATOM   1331  OD2 ASP A  86      17.086   3.034  73.414  1.00  0.00           O  
ATOM   1332  H   ASP A  86      17.606   6.528  74.458  1.00  0.00           H  
ATOM   1333  HA  ASP A  86      17.394   4.898  76.812  1.00  0.00           H  
ATOM   1334 1HB  ASP A  86      18.926   4.627  74.193  1.00  0.00           H  
ATOM   1335 2HB  ASP A  86      18.943   3.375  75.426  1.00  0.00           H  
ATOM   1336  N   ALA A  87      20.302   6.301  76.530  1.00  0.00           N  
ATOM   1337  CA  ALA A  87      21.574   6.439  77.232  1.00  0.00           C  
ATOM   1338  C   ALA A  87      21.469   7.006  78.644  1.00  0.00           C  
ATOM   1339  O   ALA A  87      20.646   7.883  78.920  1.00  0.00           O  
ATOM   1340  CB  ALA A  87      22.512   7.307  76.407  1.00  0.00           C  
ATOM   1341  H   ALA A  87      20.101   6.912  75.752  1.00  0.00           H  
ATOM   1342  HA  ALA A  87      22.007   5.445  77.347  1.00  0.00           H  
ATOM   1343 1HB  ALA A  87      23.464   7.413  76.928  1.00  0.00           H  
ATOM   1344 2HB  ALA A  87      22.680   6.841  75.436  1.00  0.00           H  
ATOM   1345 3HB  ALA A  87      22.066   8.290  76.264  1.00  0.00           H  
ATOM   1346  N   ASN A  88      22.317   6.492  79.534  1.00  0.00           N  
ATOM   1347  CA  ASN A  88      22.329   6.936  80.916  1.00  0.00           C  
ATOM   1348  C   ASN A  88      23.688   7.454  81.353  1.00  0.00           C  
ATOM   1349  O   ASN A  88      23.827   8.032  82.441  1.00  0.00           O  
ATOM   1350  CB  ASN A  88      21.877   5.812  81.830  1.00  0.00           C  
ATOM   1351  CG  ASN A  88      20.440   5.429  81.607  1.00  0.00           C  
ATOM   1352  OD1 ASN A  88      19.535   6.263  81.735  1.00  0.00           O  
ATOM   1353  ND2 ASN A  88      20.212   4.184  81.276  1.00  0.00           N  
ATOM   1354  H   ASN A  88      22.967   5.777  79.241  1.00  0.00           H  
ATOM   1355  HA  ASN A  88      21.635   7.772  81.017  1.00  0.00           H  
ATOM   1356 1HB  ASN A  88      22.504   4.935  81.666  1.00  0.00           H  
ATOM   1357 2HB  ASN A  88      22.003   6.115  82.869  1.00  0.00           H  
ATOM   1358 1HD2 ASN A  88      19.275   3.872  81.115  1.00  0.00           H  
ATOM   1359 2HD2 ASN A  88      20.974   3.544  81.184  1.00  0.00           H  
ATOM   1360  N   ALA A  89      24.694   7.242  80.508  1.00  0.00           N  
ATOM   1361  CA  ALA A  89      26.038   7.704  80.816  1.00  0.00           C  
ATOM   1362  C   ALA A  89      26.816   8.038  79.555  1.00  0.00           C  
ATOM   1363  O   ALA A  89      26.641   7.392  78.519  1.00  0.00           O  
ATOM   1364  CB  ALA A  89      26.782   6.656  81.632  1.00  0.00           C  
ATOM   1365  H   ALA A  89      24.528   6.754  79.639  1.00  0.00           H  
ATOM   1366  HA  ALA A  89      25.955   8.618  81.405  1.00  0.00           H  
ATOM   1367 1HB  ALA A  89      27.786   7.015  81.855  1.00  0.00           H  
ATOM   1368 2HB  ALA A  89      26.246   6.473  82.563  1.00  0.00           H  
ATOM   1369 3HB  ALA A  89      26.846   5.731  81.062  1.00  0.00           H  
ATOM   1370  N   VAL A  90      27.680   9.044  79.634  1.00  0.00           N  
ATOM   1371  CA  VAL A  90      28.475   9.440  78.478  1.00  0.00           C  
ATOM   1372  C   VAL A  90      29.948   9.621  78.829  1.00  0.00           C  
ATOM   1373  O   VAL A  90      30.291  10.212  79.858  1.00  0.00           O  
ATOM   1374  CB  VAL A  90      27.930  10.755  77.889  1.00  0.00           C  
ATOM   1375  CG1 VAL A  90      28.779  11.201  76.708  1.00  0.00           C  
ATOM   1376  CG2 VAL A  90      26.479  10.573  77.472  1.00  0.00           C  
ATOM   1377  H   VAL A  90      27.792   9.545  80.504  1.00  0.00           H  
ATOM   1378  HA  VAL A  90      28.400   8.657  77.722  1.00  0.00           H  
ATOM   1379  HB  VAL A  90      27.997  11.536  78.646  1.00  0.00           H  
ATOM   1380 1HG1 VAL A  90      28.380  12.132  76.304  1.00  0.00           H  
ATOM   1381 2HG1 VAL A  90      29.806  11.360  77.037  1.00  0.00           H  
ATOM   1382 3HG1 VAL A  90      28.759  10.434  75.935  1.00  0.00           H  
ATOM   1383 1HG2 VAL A  90      26.100  11.507  77.057  1.00  0.00           H  
ATOM   1384 2HG2 VAL A  90      26.412   9.788  76.719  1.00  0.00           H  
ATOM   1385 3HG2 VAL A  90      25.883  10.295  78.341  1.00  0.00           H  
ATOM   1386  N   VAL A  91      30.816   9.122  77.956  1.00  0.00           N  
ATOM   1387  CA  VAL A  91      32.253   9.228  78.166  1.00  0.00           C  
ATOM   1388  C   VAL A  91      32.937   9.855  76.958  1.00  0.00           C  
ATOM   1389  O   VAL A  91      32.703   9.432  75.826  1.00  0.00           O  
ATOM   1390  CB  VAL A  91      32.859   7.837  78.433  1.00  0.00           C  
ATOM   1391  CG1 VAL A  91      34.366   7.938  78.609  1.00  0.00           C  
ATOM   1392  CG2 VAL A  91      32.212   7.218  79.663  1.00  0.00           C  
ATOM   1393  H   VAL A  91      30.473   8.658  77.127  1.00  0.00           H  
ATOM   1394  HA  VAL A  91      32.430   9.860  79.037  1.00  0.00           H  
ATOM   1395  HB  VAL A  91      32.678   7.200  77.567  1.00  0.00           H  
ATOM   1396 1HG1 VAL A  91      34.778   6.946  78.797  1.00  0.00           H  
ATOM   1397 2HG1 VAL A  91      34.812   8.350  77.704  1.00  0.00           H  
ATOM   1398 3HG1 VAL A  91      34.591   8.589  79.454  1.00  0.00           H  
ATOM   1399 1HG2 VAL A  91      32.644   6.235  79.845  1.00  0.00           H  
ATOM   1400 2HG2 VAL A  91      32.387   7.858  80.527  1.00  0.00           H  
ATOM   1401 3HG2 VAL A  91      31.139   7.118  79.498  1.00  0.00           H  
ATOM   1402  N   HIS A  92      33.775  10.860  77.202  1.00  0.00           N  
ATOM   1403  CA  HIS A  92      34.544  11.488  76.135  1.00  0.00           C  
ATOM   1404  C   HIS A  92      36.014  11.443  76.520  1.00  0.00           C  
ATOM   1405  O   HIS A  92      36.388  11.866  77.619  1.00  0.00           O  
ATOM   1406  CB  HIS A  92      34.098  12.934  75.895  1.00  0.00           C  
ATOM   1407  CG  HIS A  92      34.838  13.616  74.786  1.00  0.00           C  
ATOM   1408  ND1 HIS A  92      34.652  13.291  73.459  1.00  0.00           N  
ATOM   1409  CD2 HIS A  92      35.764  14.602  74.807  1.00  0.00           C  
ATOM   1410  CE1 HIS A  92      35.433  14.051  72.710  1.00  0.00           C  
ATOM   1411  NE2 HIS A  92      36.117  14.854  73.504  1.00  0.00           N  
ATOM   1412  H   HIS A  92      33.881  11.196  78.148  1.00  0.00           H  
ATOM   1413  HA  HIS A  92      34.393  10.939  75.206  1.00  0.00           H  
ATOM   1414 1HB  HIS A  92      33.034  12.952  75.658  1.00  0.00           H  
ATOM   1415 2HB  HIS A  92      34.240  13.514  76.807  1.00  0.00           H  
ATOM   1416  HD1 HIS A  92      33.977  12.648  73.096  1.00  0.00           H  
ATOM   1417  HD2 HIS A  92      36.226  15.168  75.616  1.00  0.00           H  
ATOM   1418  HE1 HIS A  92      35.432  13.948  71.625  1.00  0.00           H  
ATOM   1419  N   ASN A  93      36.842  10.921  75.617  1.00  0.00           N  
ATOM   1420  CA  ASN A  93      38.275  10.839  75.859  1.00  0.00           C  
ATOM   1421  C   ASN A  93      38.964  11.061  74.534  1.00  0.00           C  
ATOM   1422  O   ASN A  93      38.312  11.138  73.499  1.00  0.00           O  
ATOM   1423  CB  ASN A  93      38.670   9.510  76.475  1.00  0.00           C  
ATOM   1424  CG  ASN A  93      38.374   8.344  75.573  1.00  0.00           C  
ATOM   1425  OD1 ASN A  93      38.981   8.199  74.505  1.00  0.00           O  
ATOM   1426  ND2 ASN A  93      37.453   7.509  75.981  1.00  0.00           N  
ATOM   1427  H   ASN A  93      36.470  10.574  74.745  1.00  0.00           H  
ATOM   1428  HA  ASN A  93      38.554  11.629  76.558  1.00  0.00           H  
ATOM   1429 1HB  ASN A  93      39.737   9.517  76.703  1.00  0.00           H  
ATOM   1430 2HB  ASN A  93      38.136   9.371  77.415  1.00  0.00           H  
ATOM   1431 1HD2 ASN A  93      37.214   6.715  75.421  1.00  0.00           H  
ATOM   1432 2HD2 ASN A  93      36.988   7.665  76.852  1.00  0.00           H  
ATOM   1433  N   HIS A  94      40.284  11.180  74.576  1.00  0.00           N  
ATOM   1434  CA  HIS A  94      41.084  11.321  73.370  1.00  0.00           C  
ATOM   1435  C   HIS A  94      42.033  10.117  73.398  1.00  0.00           C  
ATOM   1436  O   HIS A  94      43.221  10.239  73.105  1.00  0.00           O  
ATOM   1437  CB  HIS A  94      41.855  12.645  73.332  1.00  0.00           C  
ATOM   1438  CG  HIS A  94      40.972  13.854  73.309  1.00  0.00           C  
ATOM   1439  ND1 HIS A  94      40.358  14.348  74.441  1.00  0.00           N  
ATOM   1440  CD2 HIS A  94      40.600  14.667  72.294  1.00  0.00           C  
ATOM   1441  CE1 HIS A  94      39.646  15.415  74.122  1.00  0.00           C  
ATOM   1442  NE2 HIS A  94      39.776  15.629  72.825  1.00  0.00           N  
ATOM   1443  H   HIS A  94      40.745  11.172  75.474  1.00  0.00           H  
ATOM   1444  HA  HIS A  94      40.432  11.303  72.497  1.00  0.00           H  
ATOM   1445 1HB  HIS A  94      42.505  12.713  74.205  1.00  0.00           H  
ATOM   1446 2HB  HIS A  94      42.491  12.670  72.448  1.00  0.00           H  
ATOM   1447  HD2 HIS A  94      40.897  14.576  71.249  1.00  0.00           H  
ATOM   1448  HE1 HIS A  94      39.054  16.016  74.811  1.00  0.00           H  
ATOM   1449  HE2 HIS A  94      39.342  16.377  72.304  1.00  0.00           H  
ATOM   1450  N   ALA A  95      41.501   8.957  73.783  1.00  0.00           N  
ATOM   1451  CA  ALA A  95      42.302   7.746  73.862  1.00  0.00           C  
ATOM   1452  C   ALA A  95      43.008   7.556  72.521  1.00  0.00           C  
ATOM   1453  O   ALA A  95      42.371   7.503  71.456  1.00  0.00           O  
ATOM   1454  CB  ALA A  95      41.441   6.540  74.207  1.00  0.00           C  
ATOM   1455  H   ALA A  95      40.521   8.916  74.025  1.00  0.00           H  
ATOM   1456  HA  ALA A  95      43.042   7.880  74.651  1.00  0.00           H  
ATOM   1457 1HB  ALA A  95      42.067   5.649  74.260  1.00  0.00           H  
ATOM   1458 2HB  ALA A  95      40.958   6.701  75.171  1.00  0.00           H  
ATOM   1459 3HB  ALA A  95      40.681   6.404  73.440  1.00  0.00           H  
ATOM   1460  N   VAL A  96      44.336   7.486  72.603  1.00  0.00           N  
ATOM   1461  CA  VAL A  96      45.221   7.358  71.454  1.00  0.00           C  
ATOM   1462  C   VAL A  96      44.709   6.680  70.190  1.00  0.00           C  
ATOM   1463  O   VAL A  96      44.622   7.315  69.134  1.00  0.00           O  
ATOM   1464  CB  VAL A  96      46.480   6.595  71.907  1.00  0.00           C  
ATOM   1465  CG1 VAL A  96      47.367   6.274  70.714  1.00  0.00           C  
ATOM   1466  CG2 VAL A  96      47.240   7.416  72.938  1.00  0.00           C  
ATOM   1467  H   VAL A  96      44.736   7.526  73.530  1.00  0.00           H  
ATOM   1468  HA  VAL A  96      45.496   8.358  71.116  1.00  0.00           H  
ATOM   1469  HB  VAL A  96      46.178   5.645  72.349  1.00  0.00           H  
ATOM   1470 1HG1 VAL A  96      48.251   5.734  71.052  1.00  0.00           H  
ATOM   1471 2HG1 VAL A  96      46.814   5.656  70.006  1.00  0.00           H  
ATOM   1472 3HG1 VAL A  96      47.672   7.200  70.227  1.00  0.00           H  
ATOM   1473 1HG2 VAL A  96      48.128   6.870  73.255  1.00  0.00           H  
ATOM   1474 2HG2 VAL A  96      47.536   8.368  72.498  1.00  0.00           H  
ATOM   1475 3HG2 VAL A  96      46.599   7.598  73.802  1.00  0.00           H  
ATOM   1476  N   HIS A  97      44.354   5.403  70.267  1.00  0.00           N  
ATOM   1477  CA  HIS A  97      43.939   4.726  69.046  1.00  0.00           C  
ATOM   1478  C   HIS A  97      42.565   5.063  68.489  1.00  0.00           C  
ATOM   1479  O   HIS A  97      42.380   5.086  67.273  1.00  0.00           O  
ATOM   1480  CB  HIS A  97      44.002   3.212  69.273  1.00  0.00           C  
ATOM   1481  CG  HIS A  97      45.396   2.680  69.397  1.00  0.00           C  
ATOM   1482  ND1 HIS A  97      46.253   2.579  68.321  1.00  0.00           N  
ATOM   1483  CD2 HIS A  97      46.082   2.219  70.470  1.00  0.00           C  
ATOM   1484  CE1 HIS A  97      47.407   2.079  68.728  1.00  0.00           C  
ATOM   1485  NE2 HIS A  97      47.328   1.852  70.026  1.00  0.00           N  
ATOM   1486  H   HIS A  97      44.362   4.889  71.136  1.00  0.00           H  
ATOM   1487  HA  HIS A  97      44.617   4.991  68.235  1.00  0.00           H  
ATOM   1488 1HB  HIS A  97      43.456   2.957  70.182  1.00  0.00           H  
ATOM   1489 2HB  HIS A  97      43.514   2.700  68.444  1.00  0.00           H  
ATOM   1490  HD1 HIS A  97      46.077   2.907  67.393  1.00  0.00           H  
ATOM   1491  HD2 HIS A  97      45.821   2.105  71.522  1.00  0.00           H  
ATOM   1492  HE1 HIS A  97      48.223   1.922  68.022  1.00  0.00           H  
ATOM   1493  N   CYS A  98      41.598   5.343  69.350  1.00  0.00           N  
ATOM   1494  CA  CYS A  98      40.291   5.697  68.834  1.00  0.00           C  
ATOM   1495  C   CYS A  98      40.488   7.058  68.168  1.00  0.00           C  
ATOM   1496  O   CYS A  98      39.948   7.323  67.091  1.00  0.00           O  
ATOM   1497  CB  CYS A  98      39.237   5.774  69.938  1.00  0.00           C  
ATOM   1498  SG  CYS A  98      39.538   7.076  71.157  1.00  0.00           S  
ATOM   1499  H   CYS A  98      41.742   5.318  70.349  1.00  0.00           H  
ATOM   1500  HA  CYS A  98      39.978   4.928  68.127  1.00  0.00           H  
ATOM   1501 1HB  CYS A  98      38.256   5.948  69.494  1.00  0.00           H  
ATOM   1502 2HB  CYS A  98      39.192   4.822  70.466  1.00  0.00           H  
ATOM   1503  HG  CYS A  98      40.719   6.619  71.560  1.00  0.00           H  
ATOM   1504  N   THR A  99      41.287   7.908  68.809  1.00  0.00           N  
ATOM   1505  CA  THR A  99      41.560   9.239  68.296  1.00  0.00           C  
ATOM   1506  C   THR A  99      42.330   9.175  66.967  1.00  0.00           C  
ATOM   1507  O   THR A  99      42.154  10.023  66.088  1.00  0.00           O  
ATOM   1508  CB  THR A  99      42.353  10.069  69.323  1.00  0.00           C  
ATOM   1509  OG1 THR A  99      41.590  10.197  70.529  1.00  0.00           O  
ATOM   1510  CG2 THR A  99      42.656  11.453  68.770  1.00  0.00           C  
ATOM   1511  H   THR A  99      41.715   7.618  69.677  1.00  0.00           H  
ATOM   1512  HA  THR A  99      40.610   9.739  68.107  1.00  0.00           H  
ATOM   1513  HB  THR A  99      43.290   9.563  69.553  1.00  0.00           H  
ATOM   1514  HG1 THR A  99      41.415   9.324  70.890  1.00  0.00           H  
ATOM   1515 1HG2 THR A  99      43.216  12.025  69.508  1.00  0.00           H  
ATOM   1516 2HG2 THR A  99      43.245  11.360  67.858  1.00  0.00           H  
ATOM   1517 3HG2 THR A  99      41.722  11.968  68.546  1.00  0.00           H  
ATOM   1518  N   ALA A 100      43.176   8.166  66.811  1.00  0.00           N  
ATOM   1519  CA  ALA A 100      43.915   8.026  65.568  1.00  0.00           C  
ATOM   1520  C   ALA A 100      42.912   7.822  64.431  1.00  0.00           C  
ATOM   1521  O   ALA A 100      43.048   8.415  63.365  1.00  0.00           O  
ATOM   1522  CB  ALA A 100      44.901   6.870  65.647  1.00  0.00           C  
ATOM   1523  H   ALA A 100      43.317   7.488  67.546  1.00  0.00           H  
ATOM   1524  HA  ALA A 100      44.473   8.947  65.400  1.00  0.00           H  
ATOM   1525 1HB  ALA A 100      45.441   6.787  64.703  1.00  0.00           H  
ATOM   1526 2HB  ALA A 100      45.609   7.050  66.455  1.00  0.00           H  
ATOM   1527 3HB  ALA A 100      44.361   5.944  65.837  1.00  0.00           H  
ATOM   1528  N   VAL A 101      41.897   6.993  64.656  1.00  0.00           N  
ATOM   1529  CA  VAL A 101      40.900   6.761  63.615  1.00  0.00           C  
ATOM   1530  C   VAL A 101      40.124   8.045  63.344  1.00  0.00           C  
ATOM   1531  O   VAL A 101      39.823   8.374  62.193  1.00  0.00           O  
ATOM   1532  CB  VAL A 101      39.925   5.645  64.035  1.00  0.00           C  
ATOM   1533  CG1 VAL A 101      38.781   5.534  63.038  1.00  0.00           C  
ATOM   1534  CG2 VAL A 101      40.670   4.324  64.151  1.00  0.00           C  
ATOM   1535  H   VAL A 101      41.803   6.517  65.542  1.00  0.00           H  
ATOM   1536  HA  VAL A 101      41.415   6.448  62.706  1.00  0.00           H  
ATOM   1537  HB  VAL A 101      39.487   5.902  64.999  1.00  0.00           H  
ATOM   1538 1HG1 VAL A 101      38.102   4.741  63.350  1.00  0.00           H  
ATOM   1539 2HG1 VAL A 101      38.240   6.479  62.998  1.00  0.00           H  
ATOM   1540 3HG1 VAL A 101      39.180   5.301  62.051  1.00  0.00           H  
ATOM   1541 1HG2 VAL A 101      39.974   3.539  64.449  1.00  0.00           H  
ATOM   1542 2HG2 VAL A 101      41.113   4.070  63.188  1.00  0.00           H  
ATOM   1543 3HG2 VAL A 101      41.457   4.414  64.900  1.00  0.00           H  
ATOM   1544  N   SER A 102      39.806   8.761  64.416  1.00  0.00           N  
ATOM   1545  CA  SER A 102      39.065  10.009  64.320  1.00  0.00           C  
ATOM   1546  C   SER A 102      39.839  11.039  63.487  1.00  0.00           C  
ATOM   1547  O   SER A 102      39.263  11.723  62.642  1.00  0.00           O  
ATOM   1548  CB  SER A 102      38.790  10.558  65.706  1.00  0.00           C  
ATOM   1549  OG  SER A 102      38.080  11.764  65.637  1.00  0.00           O  
ATOM   1550  H   SER A 102      40.089   8.426  65.326  1.00  0.00           H  
ATOM   1551  HA  SER A 102      38.113   9.809  63.825  1.00  0.00           H  
ATOM   1552 1HB  SER A 102      38.219   9.829  66.280  1.00  0.00           H  
ATOM   1553 2HB  SER A 102      39.734  10.718  66.227  1.00  0.00           H  
ATOM   1554  HG  SER A 102      37.257  11.614  66.109  1.00  0.00           H  
ATOM   1555  N   ILE A 103      41.141  11.152  63.729  1.00  0.00           N  
ATOM   1556  CA  ILE A 103      41.941  12.114  62.989  1.00  0.00           C  
ATOM   1557  C   ILE A 103      42.061  11.688  61.534  1.00  0.00           C  
ATOM   1558  O   ILE A 103      42.166  12.528  60.641  1.00  0.00           O  
ATOM   1559  CB  ILE A 103      43.344  12.262  63.606  1.00  0.00           C  
ATOM   1560  CG1 ILE A 103      43.253  12.912  64.989  1.00  0.00           C  
ATOM   1561  CG2 ILE A 103      44.245  13.076  62.690  1.00  0.00           C  
ATOM   1562  CD1 ILE A 103      44.543  12.860  65.774  1.00  0.00           C  
ATOM   1563  H   ILE A 103      41.588  10.574  64.426  1.00  0.00           H  
ATOM   1564  HA  ILE A 103      41.444  13.083  63.032  1.00  0.00           H  
ATOM   1565  HB  ILE A 103      43.784  11.276  63.750  1.00  0.00           H  
ATOM   1566 1HG1 ILE A 103      42.960  13.956  64.882  1.00  0.00           H  
ATOM   1567 2HG1 ILE A 103      42.479  12.415  65.575  1.00  0.00           H  
ATOM   1568 1HG2 ILE A 103      45.232  13.171  63.142  1.00  0.00           H  
ATOM   1569 2HG2 ILE A 103      44.333  12.574  61.728  1.00  0.00           H  
ATOM   1570 3HG2 ILE A 103      43.815  14.067  62.544  1.00  0.00           H  
ATOM   1571 1HD1 ILE A 103      44.400  13.340  66.743  1.00  0.00           H  
ATOM   1572 2HD1 ILE A 103      44.837  11.821  65.924  1.00  0.00           H  
ATOM   1573 3HD1 ILE A 103      45.325  13.383  65.224  1.00  0.00           H  
ATOM   1574  N   LEU A 104      42.015  10.381  61.297  1.00  0.00           N  
ATOM   1575  CA  LEU A 104      42.092   9.856  59.941  1.00  0.00           C  
ATOM   1576  C   LEU A 104      40.720   9.990  59.280  1.00  0.00           C  
ATOM   1577  O   LEU A 104      40.572   9.757  58.084  1.00  0.00           O  
ATOM   1578  CB  LEU A 104      42.540   8.389  59.951  1.00  0.00           C  
ATOM   1579  CG  LEU A 104      43.958   8.130  60.474  1.00  0.00           C  
ATOM   1580  CD1 LEU A 104      44.210   6.629  60.537  1.00  0.00           C  
ATOM   1581  CD2 LEU A 104      44.968   8.816  59.567  1.00  0.00           C  
ATOM   1582  H   LEU A 104      41.925   9.737  62.070  1.00  0.00           H  
ATOM   1583  HA  LEU A 104      42.827  10.438  59.386  1.00  0.00           H  
ATOM   1584 1HB  LEU A 104      41.849   7.819  60.570  1.00  0.00           H  
ATOM   1585 2HB  LEU A 104      42.486   8.003  58.933  1.00  0.00           H  
ATOM   1586  HG  LEU A 104      44.051   8.526  61.486  1.00  0.00           H  
ATOM   1587 1HD1 LEU A 104      45.218   6.445  60.909  1.00  0.00           H  
ATOM   1588 2HD1 LEU A 104      43.487   6.167  61.208  1.00  0.00           H  
ATOM   1589 3HD1 LEU A 104      44.108   6.201  59.541  1.00  0.00           H  
ATOM   1590 1HD2 LEU A 104      45.976   8.633  59.939  1.00  0.00           H  
ATOM   1591 2HD2 LEU A 104      44.877   8.420  58.555  1.00  0.00           H  
ATOM   1592 3HD2 LEU A 104      44.775   9.889  59.554  1.00  0.00           H  
ATOM   1593  N   ASN A 105      39.714  10.352  60.073  1.00  0.00           N  
ATOM   1594  CA  ASN A 105      38.371  10.507  59.538  1.00  0.00           C  
ATOM   1595  C   ASN A 105      37.800   9.225  58.960  1.00  0.00           C  
ATOM   1596  O   ASN A 105      37.065   9.249  57.975  1.00  0.00           O  
ATOM   1597  CB  ASN A 105      38.355  11.603  58.488  1.00  0.00           C  
ATOM   1598  CG  ASN A 105      38.688  12.954  59.057  1.00  0.00           C  
ATOM   1599  OD1 ASN A 105      38.403  13.235  60.227  1.00  0.00           O  
ATOM   1600  ND2 ASN A 105      39.285  13.795  58.253  1.00  0.00           N  
ATOM   1601  H   ASN A 105      39.875  10.523  61.055  1.00  0.00           H  
ATOM   1602  HA  ASN A 105      37.704  10.790  60.354  1.00  0.00           H  
ATOM   1603 1HB  ASN A 105      39.074  11.365  57.703  1.00  0.00           H  
ATOM   1604 2HB  ASN A 105      37.369  11.649  58.026  1.00  0.00           H  
ATOM   1605 1HD2 ASN A 105      39.531  14.709  58.578  1.00  0.00           H  
ATOM   1606 2HD2 ASN A 105      39.497  13.525  57.314  1.00  0.00           H  
ATOM   1607  N   ARG A 106      38.128   8.093  59.569  1.00  0.00           N  
ATOM   1608  CA  ARG A 106      37.623   6.812  59.087  1.00  0.00           C  
ATOM   1609  C   ARG A 106      36.844   6.049  60.156  1.00  0.00           C  
ATOM   1610  O   ARG A 106      37.094   6.198  61.352  1.00  0.00           O  
ATOM   1611  CB  ARG A 106      38.774   5.945  58.597  1.00  0.00           C  
ATOM   1612  CG  ARG A 106      39.516   6.491  57.388  1.00  0.00           C  
ATOM   1613  CD  ARG A 106      40.607   5.580  56.956  1.00  0.00           C  
ATOM   1614  NE  ARG A 106      41.332   6.107  55.811  1.00  0.00           N  
ATOM   1615  CZ  ARG A 106      42.351   5.476  55.194  1.00  0.00           C  
ATOM   1616  NH1 ARG A 106      42.752   4.300  55.623  1.00  0.00           N  
ATOM   1617  NH2 ARG A 106      42.946   6.040  54.158  1.00  0.00           N  
ATOM   1618  H   ARG A 106      38.734   8.110  60.377  1.00  0.00           H  
ATOM   1619  HA  ARG A 106      36.945   6.999  58.254  1.00  0.00           H  
ATOM   1620 1HB  ARG A 106      39.499   5.817  59.400  1.00  0.00           H  
ATOM   1621 2HB  ARG A 106      38.398   4.956  58.335  1.00  0.00           H  
ATOM   1622 1HG  ARG A 106      38.820   6.611  56.557  1.00  0.00           H  
ATOM   1623 2HG  ARG A 106      39.955   7.458  57.636  1.00  0.00           H  
ATOM   1624 1HD  ARG A 106      41.314   5.446  57.775  1.00  0.00           H  
ATOM   1625 2HD  ARG A 106      40.186   4.615  56.679  1.00  0.00           H  
ATOM   1626  HE  ARG A 106      41.052   7.010  55.452  1.00  0.00           H  
ATOM   1627 1HH1 ARG A 106      42.296   3.869  56.416  1.00  0.00           H  
ATOM   1628 2HH1 ARG A 106      43.515   3.828  55.161  1.00  0.00           H  
ATOM   1629 1HH2 ARG A 106      42.638   6.945  53.828  1.00  0.00           H  
ATOM   1630 2HH2 ARG A 106      43.709   5.568  53.696  1.00  0.00           H  
ATOM   1631  N   SER A 107      35.889   5.237  59.717  1.00  0.00           N  
ATOM   1632  CA  SER A 107      35.090   4.444  60.636  1.00  0.00           C  
ATOM   1633  C   SER A 107      35.805   3.121  60.933  1.00  0.00           C  
ATOM   1634  O   SER A 107      36.468   2.556  60.055  1.00  0.00           O  
ATOM   1635  CB  SER A 107      33.716   4.183  60.050  1.00  0.00           C  
ATOM   1636  OG  SER A 107      33.002   5.378  59.893  1.00  0.00           O  
ATOM   1637  H   SER A 107      35.712   5.167  58.725  1.00  0.00           H  
ATOM   1638  HA  SER A 107      34.973   5.004  61.565  1.00  0.00           H  
ATOM   1639 1HB  SER A 107      33.820   3.688  59.085  1.00  0.00           H  
ATOM   1640 2HB  SER A 107      33.164   3.510  60.704  1.00  0.00           H  
ATOM   1641  HG  SER A 107      32.541   5.302  59.054  1.00  0.00           H  
ATOM   1642  N   ILE A 108      35.665   2.639  62.165  1.00  0.00           N  
ATOM   1643  CA  ILE A 108      36.271   1.379  62.587  1.00  0.00           C  
ATOM   1644  C   ILE A 108      35.345   0.214  62.208  1.00  0.00           C  
ATOM   1645  O   ILE A 108      34.272   0.040  62.796  1.00  0.00           O  
ATOM   1646  CB  ILE A 108      36.540   1.369  64.103  1.00  0.00           C  
ATOM   1647  CG1 ILE A 108      37.502   2.498  64.482  1.00  0.00           C  
ATOM   1648  CG2 ILE A 108      37.098   0.022  64.535  1.00  0.00           C  
ATOM   1649  CD1 ILE A 108      37.646   2.703  65.973  1.00  0.00           C  
ATOM   1650  H   ILE A 108      35.118   3.169  62.829  1.00  0.00           H  
ATOM   1651  HA  ILE A 108      37.223   1.263  62.071  1.00  0.00           H  
ATOM   1652  HB  ILE A 108      35.610   1.555  64.639  1.00  0.00           H  
ATOM   1653 1HG1 ILE A 108      38.489   2.288  64.070  1.00  0.00           H  
ATOM   1654 2HG1 ILE A 108      37.158   3.433  64.041  1.00  0.00           H  
ATOM   1655 1HG2 ILE A 108      37.282   0.032  65.609  1.00  0.00           H  
ATOM   1656 2HG2 ILE A 108      36.379  -0.762  64.299  1.00  0.00           H  
ATOM   1657 3HG2 ILE A 108      38.032  -0.171  64.008  1.00  0.00           H  
ATOM   1658 1HD1 ILE A 108      38.343   3.520  66.162  1.00  0.00           H  
ATOM   1659 2HD1 ILE A 108      36.673   2.950  66.401  1.00  0.00           H  
ATOM   1660 3HD1 ILE A 108      38.023   1.791  66.431  1.00  0.00           H  
ATOM   1661  N   PRO A 109      35.743  -0.601  61.219  1.00  0.00           N  
ATOM   1662  CA  PRO A 109      34.898  -1.731  60.815  1.00  0.00           C  
ATOM   1663  C   PRO A 109      34.969  -2.868  61.824  1.00  0.00           C  
ATOM   1664  O   PRO A 109      35.988  -3.029  62.510  1.00  0.00           O  
ATOM   1665  CB  PRO A 109      35.492  -2.143  59.464  1.00  0.00           C  
ATOM   1666  CG  PRO A 109      36.928  -1.757  59.563  1.00  0.00           C  
ATOM   1667  CD  PRO A 109      36.921  -0.495  60.384  1.00  0.00           C  
ATOM   1668  HA  PRO A 109      33.861  -1.384  60.699  1.00  0.00           H  
ATOM   1669 1HB  PRO A 109      35.350  -3.222  59.304  1.00  0.00           H  
ATOM   1670 2HB  PRO A 109      34.966  -1.625  58.648  1.00  0.00           H  
ATOM   1671 1HG  PRO A 109      37.507  -2.565  60.034  1.00  0.00           H  
ATOM   1672 2HG  PRO A 109      37.351  -1.607  58.559  1.00  0.00           H  
ATOM   1673 1HD  PRO A 109      37.828  -0.456  61.005  1.00  0.00           H  
ATOM   1674 2HD  PRO A 109      36.871   0.377  59.716  1.00  0.00           H  
ATOM   1675  N   ALA A 110      33.893  -3.651  61.908  1.00  0.00           N  
ATOM   1676  CA  ALA A 110      33.828  -4.795  62.818  1.00  0.00           C  
ATOM   1677  C   ALA A 110      34.548  -5.986  62.176  1.00  0.00           C  
ATOM   1678  O   ALA A 110      34.083  -6.547  61.179  1.00  0.00           O  
ATOM   1679  CB  ALA A 110      32.385  -5.146  63.148  1.00  0.00           C  
ATOM   1680  H   ALA A 110      33.098  -3.443  61.321  1.00  0.00           H  
ATOM   1681  HA  ALA A 110      34.340  -4.523  63.741  1.00  0.00           H  
ATOM   1682 1HB  ALA A 110      32.364  -5.999  63.826  1.00  0.00           H  
ATOM   1683 2HB  ALA A 110      31.902  -4.292  63.625  1.00  0.00           H  
ATOM   1684 3HB  ALA A 110      31.853  -5.398  62.232  1.00  0.00           H  
ATOM   1685  N   ILE A 111      35.682  -6.374  62.751  1.00  0.00           N  
ATOM   1686  CA  ILE A 111      36.454  -7.487  62.224  1.00  0.00           C  
ATOM   1687  C   ILE A 111      36.711  -8.554  63.271  1.00  0.00           C  
ATOM   1688  O   ILE A 111      37.416  -9.527  63.000  1.00  0.00           O  
ATOM   1689  CB  ILE A 111      37.800  -6.995  61.661  1.00  0.00           C  
ATOM   1690  CG1 ILE A 111      38.640  -6.355  62.769  1.00  0.00           C  
ATOM   1691  CG2 ILE A 111      37.573  -6.011  60.524  1.00  0.00           C  
ATOM   1692  CD1 ILE A 111      40.067  -6.065  62.363  1.00  0.00           C  
ATOM   1693  H   ILE A 111      36.016  -5.888  63.571  1.00  0.00           H  
ATOM   1694  HA  ILE A 111      35.888  -7.949  61.416  1.00  0.00           H  
ATOM   1695  HB  ILE A 111      38.369  -7.845  61.285  1.00  0.00           H  
ATOM   1696 1HG1 ILE A 111      38.178  -5.419  63.081  1.00  0.00           H  
ATOM   1697 2HG1 ILE A 111      38.661  -7.014  63.637  1.00  0.00           H  
ATOM   1698 1HG2 ILE A 111      38.534  -5.673  60.138  1.00  0.00           H  
ATOM   1699 2HG2 ILE A 111      37.013  -6.498  59.727  1.00  0.00           H  
ATOM   1700 3HG2 ILE A 111      37.008  -5.154  60.892  1.00  0.00           H  
ATOM   1701 1HD1 ILE A 111      40.599  -5.613  63.200  1.00  0.00           H  
ATOM   1702 2HD1 ILE A 111      40.561  -6.995  62.079  1.00  0.00           H  
ATOM   1703 3HD1 ILE A 111      40.072  -5.379  61.517  1.00  0.00           H  
ATOM   1704  N   HIS A 112      36.146  -8.376  64.465  1.00  0.00           N  
ATOM   1705  CA  HIS A 112      36.332  -9.366  65.515  1.00  0.00           C  
ATOM   1706  C   HIS A 112      35.161  -9.472  66.485  1.00  0.00           C  
ATOM   1707  O   HIS A 112      34.377  -8.530  66.651  1.00  0.00           O  
ATOM   1708  CB  HIS A 112      37.607  -9.052  66.304  1.00  0.00           C  
ATOM   1709  CG  HIS A 112      37.547  -7.758  67.055  1.00  0.00           C  
ATOM   1710  ND1 HIS A 112      37.223  -7.690  68.394  1.00  0.00           N  
ATOM   1711  CD2 HIS A 112      37.768  -6.484  66.655  1.00  0.00           C  
ATOM   1712  CE1 HIS A 112      37.248  -6.427  68.785  1.00  0.00           C  
ATOM   1713  NE2 HIS A 112      37.576  -5.677  67.749  1.00  0.00           N  
ATOM   1714  H   HIS A 112      35.586  -7.557  64.654  1.00  0.00           H  
ATOM   1715  HA  HIS A 112      36.437 -10.354  65.069  1.00  0.00           H  
ATOM   1716 1HB  HIS A 112      37.800  -9.853  67.019  1.00  0.00           H  
ATOM   1717 2HB  HIS A 112      38.456  -9.011  65.622  1.00  0.00           H  
ATOM   1718  HD1 HIS A 112      37.074  -8.466  69.007  1.00  0.00           H  
ATOM   1719  HD2 HIS A 112      38.046  -6.046  65.696  1.00  0.00           H  
ATOM   1720  HE1 HIS A 112      37.021  -6.162  69.817  1.00  0.00           H  
ATOM   1721  N   TYR A 113      35.044 -10.622  67.139  1.00  0.00           N  
ATOM   1722  CA  TYR A 113      33.973 -10.838  68.105  1.00  0.00           C  
ATOM   1723  C   TYR A 113      34.131  -9.917  69.320  1.00  0.00           C  
ATOM   1724  O   TYR A 113      33.150  -9.629  70.016  1.00  0.00           O  
ATOM   1725  CB  TYR A 113      33.941 -12.303  68.546  1.00  0.00           C  
ATOM   1726  CG  TYR A 113      35.111 -12.705  69.416  1.00  0.00           C  
ATOM   1727  CD1 TYR A 113      35.035 -12.555  70.793  1.00  0.00           C  
ATOM   1728  CD2 TYR A 113      36.260 -13.222  68.837  1.00  0.00           C  
ATOM   1729  CE1 TYR A 113      36.104 -12.922  71.588  1.00  0.00           C  
ATOM   1730  CE2 TYR A 113      37.329 -13.589  69.632  1.00  0.00           C  
ATOM   1731  CZ  TYR A 113      37.253 -13.440  71.002  1.00  0.00           C  
ATOM   1732  OH  TYR A 113      38.318 -13.805  71.794  1.00  0.00           O  
ATOM   1733  H   TYR A 113      35.708 -11.363  66.966  1.00  0.00           H  
ATOM   1734  HA  TYR A 113      33.023 -10.595  67.628  1.00  0.00           H  
ATOM   1735 1HB  TYR A 113      33.022 -12.496  69.101  1.00  0.00           H  
ATOM   1736 2HB  TYR A 113      33.934 -12.947  67.667  1.00  0.00           H  
ATOM   1737  HD1 TYR A 113      34.131 -12.148  71.248  1.00  0.00           H  
ATOM   1738  HD2 TYR A 113      36.321 -13.339  67.755  1.00  0.00           H  
ATOM   1739  HE1 TYR A 113      36.044 -12.805  72.670  1.00  0.00           H  
ATOM   1740  HE2 TYR A 113      38.233 -13.995  69.177  1.00  0.00           H  
ATOM   1741  HH  TYR A 113      39.026 -14.141  71.240  1.00  0.00           H  
ATOM   1742  N   MET A 114      35.356  -9.453  69.582  1.00  0.00           N  
ATOM   1743  CA  MET A 114      35.582  -8.543  70.709  1.00  0.00           C  
ATOM   1744  C   MET A 114      34.699  -7.334  70.464  1.00  0.00           C  
ATOM   1745  O   MET A 114      33.991  -6.863  71.348  1.00  0.00           O  
ATOM   1746  CB  MET A 114      37.052  -8.146  70.831  1.00  0.00           C  
ATOM   1747  CG  MET A 114      37.975  -9.275  71.268  1.00  0.00           C  
ATOM   1748  SD  MET A 114      39.716  -8.806  71.223  1.00  0.00           S  
ATOM   1749  CE  MET A 114      39.786  -7.633  72.574  1.00  0.00           C  
ATOM   1750  H   MET A 114      36.139  -9.725  69.005  1.00  0.00           H  
ATOM   1751  HA  MET A 114      35.293  -9.052  71.628  1.00  0.00           H  
ATOM   1752 1HB  MET A 114      37.409  -7.775  69.872  1.00  0.00           H  
ATOM   1753 2HB  MET A 114      37.151  -7.335  71.554  1.00  0.00           H  
ATOM   1754 1HG  MET A 114      37.725  -9.576  72.285  1.00  0.00           H  
ATOM   1755 2HG  MET A 114      37.833 -10.134  70.614  1.00  0.00           H  
ATOM   1756 1HE  MET A 114      40.803  -7.253  72.673  1.00  0.00           H  
ATOM   1757 2HE  MET A 114      39.105  -6.805  72.373  1.00  0.00           H  
ATOM   1758 3HE  MET A 114      39.492  -8.128  73.500  1.00  0.00           H  
ATOM   1759  N   ILE A 115      34.768  -6.845  69.232  1.00  0.00           N  
ATOM   1760  CA  ILE A 115      34.008  -5.693  68.766  1.00  0.00           C  
ATOM   1761  C   ILE A 115      32.516  -6.036  68.739  1.00  0.00           C  
ATOM   1762  O   ILE A 115      31.683  -5.290  69.268  1.00  0.00           O  
ATOM   1763  CB  ILE A 115      34.472  -5.249  67.367  1.00  0.00           C  
ATOM   1764  CG1 ILE A 115      35.900  -4.700  67.427  1.00  0.00           C  
ATOM   1765  CG2 ILE A 115      33.522  -4.207  66.797  1.00  0.00           C  
ATOM   1766  CD1 ILE A 115      36.535  -4.501  66.070  1.00  0.00           C  
ATOM   1767  H   ILE A 115      35.392  -7.314  68.592  1.00  0.00           H  
ATOM   1768  HA  ILE A 115      34.172  -4.868  69.458  1.00  0.00           H  
ATOM   1769  HB  ILE A 115      34.494  -6.111  66.700  1.00  0.00           H  
ATOM   1770 1HG1 ILE A 115      35.900  -3.744  67.948  1.00  0.00           H  
ATOM   1771 2HG1 ILE A 115      36.529  -5.383  67.999  1.00  0.00           H  
ATOM   1772 1HG2 ILE A 115      33.865  -3.904  65.808  1.00  0.00           H  
ATOM   1773 2HG2 ILE A 115      32.522  -4.631  66.720  1.00  0.00           H  
ATOM   1774 3HG2 ILE A 115      33.498  -3.338  67.455  1.00  0.00           H  
ATOM   1775 1HD1 ILE A 115      37.546  -4.110  66.195  1.00  0.00           H  
ATOM   1776 2HD1 ILE A 115      36.577  -5.455  65.544  1.00  0.00           H  
ATOM   1777 3HD1 ILE A 115      35.943  -3.793  65.492  1.00  0.00           H  
ATOM   1778  N   ALA A 116      32.186  -7.180  68.147  1.00  0.00           N  
ATOM   1779  CA  ALA A 116      30.790  -7.614  68.048  1.00  0.00           C  
ATOM   1780  C   ALA A 116      30.049  -7.653  69.382  1.00  0.00           C  
ATOM   1781  O   ALA A 116      28.841  -7.413  69.428  1.00  0.00           O  
ATOM   1782  CB  ALA A 116      30.729  -8.986  67.393  1.00  0.00           C  
ATOM   1783  H   ALA A 116      32.912  -7.764  67.756  1.00  0.00           H  
ATOM   1784  HA  ALA A 116      30.255  -6.895  67.428  1.00  0.00           H  
ATOM   1785 1HB  ALA A 116      29.690  -9.308  67.320  1.00  0.00           H  
ATOM   1786 2HB  ALA A 116      31.163  -8.932  66.394  1.00  0.00           H  
ATOM   1787 3HB  ALA A 116      31.288  -9.701  67.994  1.00  0.00           H  
ATOM   1788  N   ALA A 117      30.767  -7.948  70.463  1.00  0.00           N  
ATOM   1789  CA  ALA A 117      30.163  -8.016  71.790  1.00  0.00           C  
ATOM   1790  C   ALA A 117      29.705  -6.659  72.314  1.00  0.00           C  
ATOM   1791  O   ALA A 117      28.885  -6.596  73.229  1.00  0.00           O  
ATOM   1792  CB  ALA A 117      31.144  -8.643  72.770  1.00  0.00           C  
ATOM   1793  H   ALA A 117      31.755  -8.130  70.362  1.00  0.00           H  
ATOM   1794  HA  ALA A 117      29.272  -8.641  71.725  1.00  0.00           H  
ATOM   1795 1HB  ALA A 117      30.688  -8.692  73.759  1.00  0.00           H  
ATOM   1796 2HB  ALA A 117      31.397  -9.650  72.437  1.00  0.00           H  
ATOM   1797 3HB  ALA A 117      32.048  -8.039  72.817  1.00  0.00           H  
ATOM   1798  N   ALA A 118      30.228  -5.571  71.755  1.00  0.00           N  
ATOM   1799  CA  ALA A 118      29.861  -4.250  72.264  1.00  0.00           C  
ATOM   1800  C   ALA A 118      29.293  -3.246  71.267  1.00  0.00           C  
ATOM   1801  O   ALA A 118      28.599  -2.310  71.649  1.00  0.00           O  
ATOM   1802  CB  ALA A 118      31.079  -3.634  72.937  1.00  0.00           C  
ATOM   1803  H   ALA A 118      30.876  -5.638  70.983  1.00  0.00           H  
ATOM   1804  HA  ALA A 118      29.062  -4.378  72.995  1.00  0.00           H  
ATOM   1805 1HB  ALA A 118      30.821  -2.647  73.322  1.00  0.00           H  
ATOM   1806 2HB  ALA A 118      31.402  -4.272  73.760  1.00  0.00           H  
ATOM   1807 3HB  ALA A 118      31.886  -3.540  72.212  1.00  0.00           H  
ATOM   1808  N   GLY A 119      29.597  -3.429  69.994  1.00  0.00           N  
ATOM   1809  CA  GLY A 119      29.128  -2.499  68.984  1.00  0.00           C  
ATOM   1810  C   GLY A 119      28.507  -3.289  67.851  1.00  0.00           C  
ATOM   1811  O   GLY A 119      29.160  -4.133  67.227  1.00  0.00           O  
ATOM   1812  H   GLY A 119      30.159  -4.219  69.712  1.00  0.00           H  
ATOM   1813 1HA  GLY A 119      28.404  -1.815  69.427  1.00  0.00           H  
ATOM   1814 2HA  GLY A 119      29.963  -1.896  68.629  1.00  0.00           H  
ATOM   1815  N   GLY A 120      27.241  -3.011  67.577  1.00  0.00           N  
ATOM   1816  CA  GLY A 120      26.541  -3.739  66.547  1.00  0.00           C  
ATOM   1817  C   GLY A 120      26.847  -3.188  65.165  1.00  0.00           C  
ATOM   1818  O   GLY A 120      26.013  -2.525  64.559  1.00  0.00           O  
ATOM   1819  H   GLY A 120      26.754  -2.287  68.086  1.00  0.00           H  
ATOM   1820 1HA  GLY A 120      26.823  -4.791  66.589  1.00  0.00           H  
ATOM   1821 2HA  GLY A 120      25.468  -3.686  66.730  1.00  0.00           H  
ATOM   1822  N   ASN A 121      28.053  -3.470  64.672  1.00  0.00           N  
ATOM   1823  CA  ASN A 121      28.444  -3.000  63.354  1.00  0.00           C  
ATOM   1824  C   ASN A 121      29.594  -2.003  63.367  1.00  0.00           C  
ATOM   1825  O   ASN A 121      30.311  -1.872  64.364  1.00  0.00           O  
ATOM   1826  CB  ASN A 121      27.243  -2.396  62.649  1.00  0.00           C  
ATOM   1827  CG  ASN A 121      26.201  -3.422  62.301  1.00  0.00           C  
ATOM   1828  OD1 ASN A 121      26.519  -4.596  62.076  1.00  0.00           O  
ATOM   1829  ND2 ASN A 121      24.962  -3.003  62.252  1.00  0.00           N  
ATOM   1830  H   ASN A 121      28.708  -4.016  65.214  1.00  0.00           H  
ATOM   1831  HA  ASN A 121      28.804  -3.852  62.775  1.00  0.00           H  
ATOM   1832 1HB  ASN A 121      26.790  -1.637  63.289  1.00  0.00           H  
ATOM   1833 2HB  ASN A 121      27.569  -1.901  61.735  1.00  0.00           H  
ATOM   1834 1HD2 ASN A 121      24.227  -3.642  62.025  1.00  0.00           H  
ATOM   1835 2HD2 ASN A 121      24.751  -2.045  62.442  1.00  0.00           H  
ATOM   1836  N   SER A 122      29.753  -1.299  62.249  1.00  0.00           N  
ATOM   1837  CA  SER A 122      30.800  -0.298  62.064  1.00  0.00           C  
ATOM   1838  C   SER A 122      30.649   0.853  63.052  1.00  0.00           C  
ATOM   1839  O   SER A 122      29.560   1.428  63.188  1.00  0.00           O  
ATOM   1840  CB  SER A 122      30.766   0.236  60.645  1.00  0.00           C  
ATOM   1841  OG  SER A 122      31.705   1.261  60.472  1.00  0.00           O  
ATOM   1842  H   SER A 122      29.105  -1.479  61.495  1.00  0.00           H  
ATOM   1843  HA  SER A 122      31.767  -0.772  62.239  1.00  0.00           H  
ATOM   1844 1HB  SER A 122      30.974  -0.574  59.947  1.00  0.00           H  
ATOM   1845 2HB  SER A 122      29.768   0.612  60.422  1.00  0.00           H  
ATOM   1846  HG  SER A 122      32.142   1.366  61.320  1.00  0.00           H  
ATOM   1847  N   ILE A 123      31.730   1.190  63.754  1.00  0.00           N  
ATOM   1848  CA  ILE A 123      31.684   2.304  64.695  1.00  0.00           C  
ATOM   1849  C   ILE A 123      31.881   3.502  63.783  1.00  0.00           C  
ATOM   1850  O   ILE A 123      32.947   3.694  63.202  1.00  0.00           O  
ATOM   1851  CB  ILE A 123      32.771   2.232  65.783  1.00  0.00           C  
ATOM   1852  CG1 ILE A 123      32.605   0.961  66.620  1.00  0.00           C  
ATOM   1853  CG2 ILE A 123      32.719   3.468  66.669  1.00  0.00           C  
ATOM   1854  CD1 ILE A 123      33.760   0.693  67.558  1.00  0.00           C  
ATOM   1855  H   ILE A 123      32.592   0.677  63.641  1.00  0.00           H  
ATOM   1856  HA  ILE A 123      30.720   2.289  65.202  1.00  0.00           H  
ATOM   1857  HB  ILE A 123      33.752   2.175  65.314  1.00  0.00           H  
ATOM   1858 1HG1 ILE A 123      31.694   1.032  67.213  1.00  0.00           H  
ATOM   1859 2HG1 ILE A 123      32.498   0.101  65.959  1.00  0.00           H  
ATOM   1860 1HG2 ILE A 123      33.493   3.400  67.433  1.00  0.00           H  
ATOM   1861 2HG2 ILE A 123      32.884   4.357  66.062  1.00  0.00           H  
ATOM   1862 3HG2 ILE A 123      31.742   3.531  67.148  1.00  0.00           H  
ATOM   1863 1HD1 ILE A 123      33.570  -0.224  68.116  1.00  0.00           H  
ATOM   1864 2HD1 ILE A 123      34.679   0.583  66.981  1.00  0.00           H  
ATOM   1865 3HD1 ILE A 123      33.865   1.525  68.253  1.00  0.00           H  
ATOM   1866  N   PRO A 124      30.837   4.323  63.635  1.00  0.00           N  
ATOM   1867  CA  PRO A 124      30.873   5.503  62.768  1.00  0.00           C  
ATOM   1868  C   PRO A 124      31.759   6.667  63.154  1.00  0.00           C  
ATOM   1869  O   PRO A 124      31.961   6.960  64.331  1.00  0.00           O  
ATOM   1870  CB  PRO A 124      29.404   5.936  62.793  1.00  0.00           C  
ATOM   1871  CG  PRO A 124      28.885   5.396  64.082  1.00  0.00           C  
ATOM   1872  CD  PRO A 124      29.641   4.109  64.280  1.00  0.00           C  
ATOM   1873  HA  PRO A 124      31.193   5.201  61.760  1.00  0.00           H  
ATOM   1874 1HB  PRO A 124      29.333   7.032  62.730  1.00  0.00           H  
ATOM   1875 2HB  PRO A 124      28.877   5.529  61.917  1.00  0.00           H  
ATOM   1876 1HG  PRO A 124      29.059   6.119  64.893  1.00  0.00           H  
ATOM   1877 2HG  PRO A 124      27.798   5.243  64.020  1.00  0.00           H  
ATOM   1878 1HD  PRO A 124      29.800   3.939  65.355  1.00  0.00           H  
ATOM   1879 2HD  PRO A 124      29.074   3.278  63.835  1.00  0.00           H  
ATOM   1880  N   CYS A 125      32.277   7.324  62.126  1.00  0.00           N  
ATOM   1881  CA  CYS A 125      33.086   8.520  62.280  1.00  0.00           C  
ATOM   1882  C   CYS A 125      32.251   9.600  61.592  1.00  0.00           C  
ATOM   1883  O   CYS A 125      31.728   9.381  60.493  1.00  0.00           O  
ATOM   1884  CB  CYS A 125      34.464   8.385  61.633  1.00  0.00           C  
ATOM   1885  SG  CYS A 125      35.513   9.847  61.816  1.00  0.00           S  
ATOM   1886  H   CYS A 125      32.095   6.969  61.198  1.00  0.00           H  
ATOM   1887  HA  CYS A 125      33.238   8.700  63.344  1.00  0.00           H  
ATOM   1888 1HB  CYS A 125      34.990   7.536  62.070  1.00  0.00           H  
ATOM   1889 2HB  CYS A 125      34.348   8.185  60.568  1.00  0.00           H  
ATOM   1890  HG  CYS A 125      34.694  10.685  61.188  1.00  0.00           H  
ATOM   1891  N   ALA A 126      32.109  10.755  62.226  1.00  0.00           N  
ATOM   1892  CA  ALA A 126      31.301  11.813  61.641  1.00  0.00           C  
ATOM   1893  C   ALA A 126      31.992  12.468  60.457  1.00  0.00           C  
ATOM   1894  O   ALA A 126      33.169  12.234  60.195  1.00  0.00           O  
ATOM   1895  CB  ALA A 126      30.964  12.858  62.694  1.00  0.00           C  
ATOM   1896  H   ALA A 126      32.557  10.914  63.117  1.00  0.00           H  
ATOM   1897  HA  ALA A 126      30.376  11.369  61.273  1.00  0.00           H  
ATOM   1898 1HB  ALA A 126      30.358  13.645  62.245  1.00  0.00           H  
ATOM   1899 2HB  ALA A 126      30.406  12.390  63.506  1.00  0.00           H  
ATOM   1900 3HB  ALA A 126      31.883  13.288  63.088  1.00  0.00           H  
ATOM   1901  N   PRO A 127      31.236  13.279  59.733  1.00  0.00           N  
ATOM   1902  CA  PRO A 127      31.756  14.030  58.600  1.00  0.00           C  
ATOM   1903  C   PRO A 127      32.455  15.208  59.266  1.00  0.00           C  
ATOM   1904  O   PRO A 127      32.329  15.395  60.479  1.00  0.00           O  
ATOM   1905  CB  PRO A 127      30.521  14.439  57.791  1.00  0.00           C  
ATOM   1906  CG  PRO A 127      29.456  14.623  58.817  1.00  0.00           C  
ATOM   1907  CD  PRO A 127      29.719  13.538  59.828  1.00  0.00           C  
ATOM   1908  HA  PRO A 127      32.401  13.374  57.997  1.00  0.00           H  
ATOM   1909 1HB  PRO A 127      30.730  15.358  57.224  1.00  0.00           H  
ATOM   1910 2HB  PRO A 127      30.277  13.657  57.057  1.00  0.00           H  
ATOM   1911 1HG  PRO A 127      29.517  15.631  59.252  1.00  0.00           H  
ATOM   1912 2HG  PRO A 127      28.462  14.537  58.352  1.00  0.00           H  
ATOM   1913 1HD  PRO A 127      29.455  13.901  60.832  1.00  0.00           H  
ATOM   1914 2HD  PRO A 127      29.129  12.646  59.570  1.00  0.00           H  
ATOM   1915  N   TYR A 128      33.187  16.005  58.498  1.00  0.00           N  
ATOM   1916  CA  TYR A 128      33.828  17.165  59.092  1.00  0.00           C  
ATOM   1917  C   TYR A 128      32.718  18.157  59.437  1.00  0.00           C  
ATOM   1918  O   TYR A 128      31.640  18.138  58.838  1.00  0.00           O  
ATOM   1919  CB  TYR A 128      34.860  17.784  58.146  1.00  0.00           C  
ATOM   1920  CG  TYR A 128      34.270  18.296  56.851  1.00  0.00           C  
ATOM   1921  CD1 TYR A 128      33.769  19.588  56.780  1.00  0.00           C  
ATOM   1922  CD2 TYR A 128      34.230  17.475  55.734  1.00  0.00           C  
ATOM   1923  CE1 TYR A 128      33.230  20.056  55.597  1.00  0.00           C  
ATOM   1924  CE2 TYR A 128      33.691  17.943  54.551  1.00  0.00           C  
ATOM   1925  CZ  TYR A 128      33.193  19.228  54.481  1.00  0.00           C  
ATOM   1926  OH  TYR A 128      32.657  19.695  53.303  1.00  0.00           O  
ATOM   1927  H   TYR A 128      33.310  15.826  57.512  1.00  0.00           H  
ATOM   1928  HA  TYR A 128      34.346  16.848  59.998  1.00  0.00           H  
ATOM   1929 1HB  TYR A 128      35.359  18.615  58.645  1.00  0.00           H  
ATOM   1930 2HB  TYR A 128      35.621  17.043  57.903  1.00  0.00           H  
ATOM   1931  HD1 TYR A 128      33.800  20.234  57.658  1.00  0.00           H  
ATOM   1932  HD2 TYR A 128      34.623  16.460  55.790  1.00  0.00           H  
ATOM   1933  HE1 TYR A 128      32.837  21.071  55.542  1.00  0.00           H  
ATOM   1934  HE2 TYR A 128      33.659  17.297  53.673  1.00  0.00           H  
ATOM   1935  HH  TYR A 128      32.359  20.599  53.424  1.00  0.00           H  
ATOM   1936  N   ALA A 129      32.972  19.017  60.411  1.00  0.00           N  
ATOM   1937  CA  ALA A 129      31.987  20.018  60.796  1.00  0.00           C  
ATOM   1938  C   ALA A 129      32.172  21.227  59.882  1.00  0.00           C  
ATOM   1939  O   ALA A 129      33.279  21.476  59.404  1.00  0.00           O  
ATOM   1940  CB  ALA A 129      32.135  20.405  62.260  1.00  0.00           C  
ATOM   1941  H   ALA A 129      33.857  18.985  60.897  1.00  0.00           H  
ATOM   1942  HA  ALA A 129      30.995  19.590  60.651  1.00  0.00           H  
ATOM   1943 1HB  ALA A 129      31.385  21.153  62.517  1.00  0.00           H  
ATOM   1944 2HB  ALA A 129      31.995  19.523  62.885  1.00  0.00           H  
ATOM   1945 3HB  ALA A 129      33.129  20.815  62.429  1.00  0.00           H  
ATOM   1946  N   THR A 130      31.097  21.969  59.630  1.00  0.00           N  
ATOM   1947  CA  THR A 130      31.180  23.141  58.764  1.00  0.00           C  
ATOM   1948  C   THR A 130      31.745  24.309  59.554  1.00  0.00           C  
ATOM   1949  O   THR A 130      31.766  24.284  60.782  1.00  0.00           O  
ATOM   1950  CB  THR A 130      29.806  23.516  58.178  1.00  0.00           C  
ATOM   1951  OG1 THR A 130      29.308  22.429  57.387  1.00  0.00           O  
ATOM   1952  CG2 THR A 130      29.917  24.760  57.311  1.00  0.00           C  
ATOM   1953  H   THR A 130      30.208  21.723  60.041  1.00  0.00           H  
ATOM   1954  HA  THR A 130      31.849  22.912  57.934  1.00  0.00           H  
ATOM   1955  HB  THR A 130      29.104  23.707  58.990  1.00  0.00           H  
ATOM   1956  HG1 THR A 130      28.636  22.754  56.784  1.00  0.00           H  
ATOM   1957 1HG2 THR A 130      28.937  25.010  56.906  1.00  0.00           H  
ATOM   1958 2HG2 THR A 130      30.285  25.591  57.912  1.00  0.00           H  
ATOM   1959 3HG2 THR A 130      30.610  24.571  56.492  1.00  0.00           H  
ATOM   1960  N   PHE A 131      30.017  28.507  65.620  1.00  0.00           N  
ATOM   1961  CA  PHE A 131      28.788  28.788  66.342  1.00  0.00           C  
ATOM   1962  C   PHE A 131      28.897  28.213  67.750  1.00  0.00           C  
ATOM   1963  O   PHE A 131      29.876  28.468  68.457  1.00  0.00           O  
ATOM   1964  CB  PHE A 131      27.579  28.193  65.617  1.00  0.00           C  
ATOM   1965  CG  PHE A 131      27.285  28.843  64.295  1.00  0.00           C  
ATOM   1966  CD1 PHE A 131      27.776  28.302  63.116  1.00  0.00           C  
ATOM   1967  CD2 PHE A 131      26.518  29.996  64.228  1.00  0.00           C  
ATOM   1968  CE1 PHE A 131      27.506  28.899  61.899  1.00  0.00           C  
ATOM   1969  CE2 PHE A 131      26.245  30.594  63.013  1.00  0.00           C  
ATOM   1970  CZ  PHE A 131      26.741  30.045  61.847  1.00  0.00           C  
ATOM   1971  H   PHE A 131      30.880  28.928  65.934  1.00  0.00           H  
ATOM   1972  HA  PHE A 131      28.659  29.870  66.397  1.00  0.00           H  
ATOM   1973 1HB  PHE A 131      27.745  27.131  65.445  1.00  0.00           H  
ATOM   1974 2HB  PHE A 131      26.695  28.288  66.247  1.00  0.00           H  
ATOM   1975  HD1 PHE A 131      28.381  27.396  63.157  1.00  0.00           H  
ATOM   1976  HD2 PHE A 131      26.127  30.430  65.149  1.00  0.00           H  
ATOM   1977  HE1 PHE A 131      27.899  28.464  60.980  1.00  0.00           H  
ATOM   1978  HE2 PHE A 131      25.640  31.500  62.973  1.00  0.00           H  
ATOM   1979  HZ  PHE A 131      26.529  30.516  60.889  1.00  0.00           H  
ATOM   1980  N   GLY A 132      27.888  27.454  68.166  1.00  0.00           N  
ATOM   1981  CA  GLY A 132      27.894  26.809  69.479  1.00  0.00           C  
ATOM   1982  C   GLY A 132      28.604  25.475  69.263  1.00  0.00           C  
ATOM   1983  O   GLY A 132      27.978  24.415  69.179  1.00  0.00           O  
ATOM   1984  H   GLY A 132      27.095  27.320  67.556  1.00  0.00           H  
ATOM   1985 1HA  GLY A 132      28.407  27.449  70.197  1.00  0.00           H  
ATOM   1986 2HA  GLY A 132      26.870  26.690  69.830  1.00  0.00           H  
ATOM   1987  N   THR A 133      29.925  25.564  69.154  1.00  0.00           N  
ATOM   1988  CA  THR A 133      30.801  24.428  68.895  1.00  0.00           C  
ATOM   1989  C   THR A 133      30.443  23.107  69.568  1.00  0.00           C  
ATOM   1990  O   THR A 133      30.070  22.155  68.890  1.00  0.00           O  
ATOM   1991  CB  THR A 133      32.243  24.794  69.294  1.00  0.00           C  
ATOM   1992  OG1 THR A 133      32.291  25.102  70.693  1.00  0.00           O  
ATOM   1993  CG2 THR A 133      32.727  25.996  68.497  1.00  0.00           C  
ATOM   1994  H   THR A 133      30.330  26.483  69.260  1.00  0.00           H  
ATOM   1995  HA  THR A 133      30.770  24.203  67.829  1.00  0.00           H  
ATOM   1996  HB  THR A 133      32.900  23.947  69.099  1.00  0.00           H  
ATOM   1997  HG1 THR A 133      33.079  25.618  70.880  1.00  0.00           H  
ATOM   1998 1HG2 THR A 133      33.748  26.240  68.792  1.00  0.00           H  
ATOM   1999 2HG2 THR A 133      32.703  25.761  67.433  1.00  0.00           H  
ATOM   2000 3HG2 THR A 133      32.079  26.849  68.695  1.00  0.00           H  
ATOM   2001  N   ARG A 134      27.874  22.178  71.323  1.00  0.00           N  
ATOM   2002  CA  ARG A 134      26.492  21.798  71.069  1.00  0.00           C  
ATOM   2003  C   ARG A 134      26.403  21.287  69.631  1.00  0.00           C  
ATOM   2004  O   ARG A 134      25.784  20.257  69.349  1.00  0.00           O  
ATOM   2005  CB  ARG A 134      25.546  22.973  71.271  1.00  0.00           C  
ATOM   2006  CG  ARG A 134      24.072  22.645  71.095  1.00  0.00           C  
ATOM   2007  CD  ARG A 134      23.210  23.817  71.394  1.00  0.00           C  
ATOM   2008  NE  ARG A 134      21.801  23.519  71.190  1.00  0.00           N  
ATOM   2009  CZ  ARG A 134      20.799  24.402  71.367  1.00  0.00           C  
ATOM   2010  NH1 ARG A 134      21.066  25.631  71.751  1.00  0.00           N  
ATOM   2011  NH2 ARG A 134      19.548  24.033  71.155  1.00  0.00           N  
ATOM   2012  H   ARG A 134      28.216  22.183  72.273  1.00  0.00           H  
ATOM   2013  HA  ARG A 134      26.214  21.013  71.773  1.00  0.00           H  
ATOM   2014 1HB  ARG A 134      25.677  23.376  72.274  1.00  0.00           H  
ATOM   2015 2HB  ARG A 134      25.795  23.765  70.565  1.00  0.00           H  
ATOM   2016 1HG  ARG A 134      23.888  22.337  70.066  1.00  0.00           H  
ATOM   2017 2HG  ARG A 134      23.796  21.835  71.771  1.00  0.00           H  
ATOM   2018 1HD  ARG A 134      23.348  24.115  72.432  1.00  0.00           H  
ATOM   2019 2HD  ARG A 134      23.481  24.644  70.739  1.00  0.00           H  
ATOM   2020  HE  ARG A 134      21.556  22.584  70.894  1.00  0.00           H  
ATOM   2021 1HH1 ARG A 134      22.022  25.913  71.913  1.00  0.00           H  
ATOM   2022 2HH1 ARG A 134      20.315  26.293  71.885  1.00  0.00           H  
ATOM   2023 1HH2 ARG A 134      19.342  23.088  70.860  1.00  0.00           H  
ATOM   2024 2HH2 ARG A 134      18.797  24.695  71.288  1.00  0.00           H  
ATOM   2025  N   GLU A 135      27.049  22.002  68.722  1.00  0.00           N  
ATOM   2026  CA  GLU A 135      27.037  21.612  67.322  1.00  0.00           C  
ATOM   2027  C   GLU A 135      27.728  20.246  67.124  1.00  0.00           C  
ATOM   2028  O   GLU A 135      27.320  19.445  66.267  1.00  0.00           O  
ATOM   2029  CB  GLU A 135      27.725  22.683  66.472  1.00  0.00           C  
ATOM   2030  CG  GLU A 135      26.956  23.993  66.368  1.00  0.00           C  
ATOM   2031  CD  GLU A 135      27.687  25.038  65.572  1.00  0.00           C  
ATOM   2032  OE1 GLU A 135      28.814  24.801  65.210  1.00  0.00           O  
ATOM   2033  OE2 GLU A 135      27.117  26.074  65.326  1.00  0.00           O  
ATOM   2034  H   GLU A 135      27.558  22.829  68.998  1.00  0.00           H  
ATOM   2035  HA  GLU A 135      26.000  21.518  66.998  1.00  0.00           H  
ATOM   2036 1HB  GLU A 135      28.707  22.903  66.889  1.00  0.00           H  
ATOM   2037 2HB  GLU A 135      27.876  22.303  65.461  1.00  0.00           H  
ATOM   2038 1HG  GLU A 135      25.993  23.801  65.897  1.00  0.00           H  
ATOM   2039 2HG  GLU A 135      26.769  24.372  67.372  1.00  0.00           H  
ATOM   2040  N   LEU A 136      28.767  19.976  67.917  1.00  0.00           N  
ATOM   2041  CA  LEU A 136      29.466  18.695  67.833  1.00  0.00           C  
ATOM   2042  C   LEU A 136      28.427  17.613  68.120  1.00  0.00           C  
ATOM   2043  O   LEU A 136      28.394  16.565  67.463  1.00  0.00           O  
ATOM   2044  CB  LEU A 136      30.624  18.620  68.835  1.00  0.00           C  
ATOM   2045  CG  LEU A 136      31.822  19.531  68.538  1.00  0.00           C  
ATOM   2046  CD1 LEU A 136      32.799  19.484  69.705  1.00  0.00           C  
ATOM   2047  CD2 LEU A 136      32.491  19.085  67.247  1.00  0.00           C  
ATOM   2048  H   LEU A 136      29.079  20.664  68.587  1.00  0.00           H  
ATOM   2049  HA  LEU A 136      29.878  18.591  66.830  1.00  0.00           H  
ATOM   2050 1HB  LEU A 136      30.247  18.881  69.823  1.00  0.00           H  
ATOM   2051 2HB  LEU A 136      30.989  17.593  68.869  1.00  0.00           H  
ATOM   2052  HG  LEU A 136      31.478  20.561  68.432  1.00  0.00           H  
ATOM   2053 1HD1 LEU A 136      33.650  20.132  69.494  1.00  0.00           H  
ATOM   2054 2HD1 LEU A 136      32.299  19.827  70.612  1.00  0.00           H  
ATOM   2055 3HD1 LEU A 136      33.148  18.462  69.846  1.00  0.00           H  
ATOM   2056 1HD2 LEU A 136      33.342  19.734  67.035  1.00  0.00           H  
ATOM   2057 2HD2 LEU A 136      32.837  18.056  67.352  1.00  0.00           H  
ATOM   2058 3HD2 LEU A 136      31.776  19.146  66.426  1.00  0.00           H  
ATOM   2059  N   SER A 137      27.573  17.876  69.106  1.00  0.00           N  
ATOM   2060  CA  SER A 137      26.533  16.921  69.441  1.00  0.00           C  
ATOM   2061  C   SER A 137      25.587  16.711  68.268  1.00  0.00           C  
ATOM   2062  O   SER A 137      25.207  15.577  67.966  1.00  0.00           O  
ATOM   2063  CB  SER A 137      25.757  17.399  70.653  1.00  0.00           C  
ATOM   2064  OG  SER A 137      26.569  17.416  71.794  1.00  0.00           O  
ATOM   2065  H   SER A 137      27.637  18.737  69.630  1.00  0.00           H  
ATOM   2066  HA  SER A 137      27.004  15.966  69.679  1.00  0.00           H  
ATOM   2067 1HB  SER A 137      25.368  18.399  70.465  1.00  0.00           H  
ATOM   2068 2HB  SER A 137      24.904  16.743  70.820  1.00  0.00           H  
ATOM   2069  HG  SER A 137      26.359  16.616  72.281  1.00  0.00           H  
ATOM   2070  N   GLU A 138      25.211  17.799  67.593  1.00  0.00           N  
ATOM   2071  CA  GLU A 138      24.304  17.693  66.451  1.00  0.00           C  
ATOM   2072  C   GLU A 138      24.903  16.855  65.324  1.00  0.00           C  
ATOM   2073  O   GLU A 138      24.210  16.035  64.711  1.00  0.00           O  
ATOM   2074  CB  GLU A 138      23.951  19.086  65.925  1.00  0.00           C  
ATOM   2075  CG  GLU A 138      23.061  19.902  66.853  1.00  0.00           C  
ATOM   2076  CD  GLU A 138      22.799  21.290  66.341  1.00  0.00           C  
ATOM   2077  OE1 GLU A 138      23.387  21.660  65.353  1.00  0.00           O  
ATOM   2078  OE2 GLU A 138      22.009  21.983  66.938  1.00  0.00           O  
ATOM   2079  H   GLU A 138      25.552  18.709  67.868  1.00  0.00           H  
ATOM   2080  HA  GLU A 138      23.389  17.200  66.781  1.00  0.00           H  
ATOM   2081 1HB  GLU A 138      24.866  19.654  65.755  1.00  0.00           H  
ATOM   2082 2HB  GLU A 138      23.439  18.994  64.967  1.00  0.00           H  
ATOM   2083 1HG  GLU A 138      22.110  19.385  66.973  1.00  0.00           H  
ATOM   2084 2HG  GLU A 138      23.536  19.964  67.831  1.00  0.00           H  
ATOM   2085  N   HIS A 139      26.187  17.058  65.049  1.00  0.00           N  
ATOM   2086  CA  HIS A 139      26.847  16.298  63.999  1.00  0.00           C  
ATOM   2087  C   HIS A 139      26.817  14.802  64.327  1.00  0.00           C  
ATOM   2088  O   HIS A 139      26.689  13.962  63.434  1.00  0.00           O  
ATOM   2089  CB  HIS A 139      28.294  16.768  63.816  1.00  0.00           C  
ATOM   2090  CG  HIS A 139      28.411  18.126  63.197  1.00  0.00           C  
ATOM   2091  ND1 HIS A 139      28.136  18.364  61.866  1.00  0.00           N  
ATOM   2092  CD2 HIS A 139      28.774  19.318  63.725  1.00  0.00           C  
ATOM   2093  CE1 HIS A 139      28.325  19.646  61.604  1.00  0.00           C  
ATOM   2094  NE2 HIS A 139      28.712  20.246  62.714  1.00  0.00           N  
ATOM   2095  H   HIS A 139      26.717  17.743  65.568  1.00  0.00           H  
ATOM   2096  HA  HIS A 139      26.322  16.449  63.056  1.00  0.00           H  
ATOM   2097 1HB  HIS A 139      28.795  16.789  64.784  1.00  0.00           H  
ATOM   2098 2HB  HIS A 139      28.829  16.059  63.185  1.00  0.00           H  
ATOM   2099  HD1 HIS A 139      27.770  17.703  61.211  1.00  0.00           H  
ATOM   2100  HD2 HIS A 139      29.077  19.623  64.728  1.00  0.00           H  
ATOM   2101  HE1 HIS A 139      28.158  20.037  60.600  1.00  0.00           H  
ATOM   2102  N   VAL A 140      26.942  14.467  65.611  1.00  0.00           N  
ATOM   2103  CA  VAL A 140      26.897  13.066  66.019  1.00  0.00           C  
ATOM   2104  C   VAL A 140      25.502  12.503  65.760  1.00  0.00           C  
ATOM   2105  O   VAL A 140      25.352  11.443  65.142  1.00  0.00           O  
ATOM   2106  CB  VAL A 140      27.249  12.921  67.512  1.00  0.00           C  
ATOM   2107  CG1 VAL A 140      27.020  11.490  67.976  1.00  0.00           C  
ATOM   2108  CG2 VAL A 140      28.692  13.340  67.747  1.00  0.00           C  
ATOM   2109  H   VAL A 140      27.069  15.180  66.315  1.00  0.00           H  
ATOM   2110  HA  VAL A 140      27.632  12.512  65.434  1.00  0.00           H  
ATOM   2111  HB  VAL A 140      26.585  13.558  68.095  1.00  0.00           H  
ATOM   2112 1HG1 VAL A 140      27.274  11.406  69.033  1.00  0.00           H  
ATOM   2113 2HG1 VAL A 140      25.973  11.224  67.832  1.00  0.00           H  
ATOM   2114 3HG1 VAL A 140      27.651  10.815  67.398  1.00  0.00           H  
ATOM   2115 1HG2 VAL A 140      28.933  13.236  68.804  1.00  0.00           H  
ATOM   2116 2HG2 VAL A 140      29.355  12.707  67.158  1.00  0.00           H  
ATOM   2117 3HG2 VAL A 140      28.822  14.380  67.446  1.00  0.00           H  
ATOM   2118  N   ALA A 141      24.480  13.209  66.232  1.00  0.00           N  
ATOM   2119  CA  ALA A 141      23.107  12.766  66.034  1.00  0.00           C  
ATOM   2120  C   ALA A 141      22.793  12.641  64.545  1.00  0.00           C  
ATOM   2121  O   ALA A 141      22.174  11.667  64.109  1.00  0.00           O  
ATOM   2122  CB  ALA A 141      22.136  13.725  66.707  1.00  0.00           C  
ATOM   2123  H   ALA A 141      24.652  14.067  66.737  1.00  0.00           H  
ATOM   2124  HA  ALA A 141      23.000  11.781  66.488  1.00  0.00           H  
ATOM   2125 1HB  ALA A 141      21.114  13.379  66.549  1.00  0.00           H  
ATOM   2126 2HB  ALA A 141      22.345  13.764  67.776  1.00  0.00           H  
ATOM   2127 3HB  ALA A 141      22.252  14.720  66.278  1.00  0.00           H  
ATOM   2128  N   LEU A 142      23.222  13.623  63.758  1.00  0.00           N  
ATOM   2129  CA  LEU A 142      22.972  13.582  62.321  1.00  0.00           C  
ATOM   2130  C   LEU A 142      23.607  12.344  61.704  1.00  0.00           C  
ATOM   2131  O   LEU A 142      23.025  11.704  60.821  1.00  0.00           O  
ATOM   2132  CB  LEU A 142      23.525  14.843  61.645  1.00  0.00           C  
ATOM   2133  CG  LEU A 142      22.787  16.149  61.967  1.00  0.00           C  
ATOM   2134  CD1 LEU A 142      23.553  17.324  61.376  1.00  0.00           C  
ATOM   2135  CD2 LEU A 142      21.372  16.082  61.411  1.00  0.00           C  
ATOM   2136  H   LEU A 142      23.725  14.407  64.148  1.00  0.00           H  
ATOM   2137  HA  LEU A 142      21.895  13.543  62.158  1.00  0.00           H  
ATOM   2138 1HB  LEU A 142      24.565  14.969  61.942  1.00  0.00           H  
ATOM   2139 2HB  LEU A 142      23.492  14.701  60.565  1.00  0.00           H  
ATOM   2140  HG  LEU A 142      22.746  16.287  63.048  1.00  0.00           H  
ATOM   2141 1HD1 LEU A 142      23.028  18.252  61.605  1.00  0.00           H  
ATOM   2142 2HD1 LEU A 142      24.554  17.359  61.805  1.00  0.00           H  
ATOM   2143 3HD1 LEU A 142      23.624  17.206  60.295  1.00  0.00           H  
ATOM   2144 1HD2 LEU A 142      20.847  17.010  61.641  1.00  0.00           H  
ATOM   2145 2HD2 LEU A 142      21.412  15.946  60.330  1.00  0.00           H  
ATOM   2146 3HD2 LEU A 142      20.842  15.244  61.864  1.00  0.00           H  
ATOM   2147  N   ALA A 143      24.809  12.014  62.166  1.00  0.00           N  
ATOM   2148  CA  ALA A 143      25.520  10.847  61.665  1.00  0.00           C  
ATOM   2149  C   ALA A 143      24.676   9.591  61.860  1.00  0.00           C  
ATOM   2150  O   ALA A 143      24.487   8.809  60.934  1.00  0.00           O  
ATOM   2151  CB  ALA A 143      26.866  10.702  62.359  1.00  0.00           C  
ATOM   2152  H   ALA A 143      25.240  12.584  62.880  1.00  0.00           H  
ATOM   2153  HA  ALA A 143      25.689  10.986  60.597  1.00  0.00           H  
ATOM   2154 1HB  ALA A 143      27.383   9.824  61.971  1.00  0.00           H  
ATOM   2155 2HB  ALA A 143      27.470  11.590  62.172  1.00  0.00           H  
ATOM   2156 3HB  ALA A 143      26.712  10.588  63.431  1.00  0.00           H  
ATOM   2157  N   LEU A 144      24.167   9.394  63.072  1.00  0.00           N  
ATOM   2158  CA  LEU A 144      23.350   8.220  63.357  1.00  0.00           C  
ATOM   2159  C   LEU A 144      22.030   8.206  62.588  1.00  0.00           C  
ATOM   2160  O   LEU A 144      21.574   7.146  62.154  1.00  0.00           O  
ATOM   2161  CB  LEU A 144      23.061   8.147  64.862  1.00  0.00           C  
ATOM   2162  CG  LEU A 144      24.268   7.840  65.757  1.00  0.00           C  
ATOM   2163  CD1 LEU A 144      23.862   7.967  67.219  1.00  0.00           C  
ATOM   2164  CD2 LEU A 144      24.783   6.441  65.452  1.00  0.00           C  
ATOM   2165  H   LEU A 144      24.344  10.061  63.809  1.00  0.00           H  
ATOM   2166  HA  LEU A 144      23.905   7.332  63.058  1.00  0.00           H  
ATOM   2167 1HB  LEU A 144      22.645   9.101  65.182  1.00  0.00           H  
ATOM   2168 2HB  LEU A 144      22.314   7.373  65.035  1.00  0.00           H  
ATOM   2169  HG  LEU A 144      25.057   8.567  65.566  1.00  0.00           H  
ATOM   2170 1HD1 LEU A 144      24.720   7.748  67.855  1.00  0.00           H  
ATOM   2171 2HD1 LEU A 144      23.516   8.982  67.414  1.00  0.00           H  
ATOM   2172 3HD1 LEU A 144      23.061   7.261  67.436  1.00  0.00           H  
ATOM   2173 1HD2 LEU A 144      25.642   6.223  66.088  1.00  0.00           H  
ATOM   2174 2HD2 LEU A 144      23.995   5.713  65.644  1.00  0.00           H  
ATOM   2175 3HD2 LEU A 144      25.083   6.384  64.405  1.00  0.00           H  
ATOM   2176  N   LYS A 145      21.418   9.374  62.412  1.00  0.00           N  
ATOM   2177  CA  LYS A 145      20.151   9.433  61.700  1.00  0.00           C  
ATOM   2178  C   LYS A 145      20.286   9.182  60.212  1.00  0.00           C  
ATOM   2179  O   LYS A 145      19.628   8.293  59.672  1.00  0.00           O  
ATOM   2180  CB  LYS A 145      19.486  10.791  61.930  1.00  0.00           C  
ATOM   2181  CG  LYS A 145      18.962  11.003  63.344  1.00  0.00           C  
ATOM   2182  CD  LYS A 145      18.333  12.379  63.500  1.00  0.00           C  
ATOM   2183  CE  LYS A 145      17.822  12.598  64.917  1.00  0.00           C  
ATOM   2184  NZ  LYS A 145      17.239  13.956  65.094  1.00  0.00           N  
ATOM   2185  H   LYS A 145      21.823  10.228  62.768  1.00  0.00           H  
ATOM   2186  HA  LYS A 145      19.499   8.650  62.088  1.00  0.00           H  
ATOM   2187 1HB  LYS A 145      20.199  11.587  61.715  1.00  0.00           H  
ATOM   2188 2HB  LYS A 145      18.648  10.907  61.242  1.00  0.00           H  
ATOM   2189 1HG  LYS A 145      18.214  10.243  63.573  1.00  0.00           H  
ATOM   2190 2HG  LYS A 145      19.782  10.905  64.055  1.00  0.00           H  
ATOM   2191 1HD  LYS A 145      19.072  13.146  63.266  1.00  0.00           H  
ATOM   2192 2HD  LYS A 145      17.499  12.479  62.805  1.00  0.00           H  
ATOM   2193 1HE  LYS A 145      17.059  11.856  65.147  1.00  0.00           H  
ATOM   2194 2HE  LYS A 145      18.643  12.475  65.622  1.00  0.00           H  
ATOM   2195 1HZ  LYS A 145      16.913  14.061  66.045  1.00  0.00           H  
ATOM   2196 2HZ  LYS A 145      17.944  14.654  64.901  1.00  0.00           H  
ATOM   2197 3HZ  LYS A 145      16.464  14.076  64.458  1.00  0.00           H  
ATOM   2198  N   ASN A 146      21.148   9.940  59.548  1.00  0.00           N  
ATOM   2199  CA  ASN A 146      21.321   9.765  58.115  1.00  0.00           C  
ATOM   2200  C   ASN A 146      21.811   8.364  57.761  1.00  0.00           C  
ATOM   2201  O   ASN A 146      21.579   7.887  56.651  1.00  0.00           O  
ATOM   2202  CB  ASN A 146      22.273  10.814  57.570  1.00  0.00           C  
ATOM   2203  CG  ASN A 146      21.659  12.185  57.526  1.00  0.00           C  
ATOM   2204  OD1 ASN A 146      20.436  12.328  57.407  1.00  0.00           O  
ATOM   2205  ND2 ASN A 146      22.483  13.197  57.620  1.00  0.00           N  
ATOM   2206  H   ASN A 146      21.692  10.644  60.027  1.00  0.00           H  
ATOM   2207  HA  ASN A 146      20.350   9.887  57.632  1.00  0.00           H  
ATOM   2208 1HB  ASN A 146      23.170  10.849  58.191  1.00  0.00           H  
ATOM   2209 2HB  ASN A 146      22.583  10.535  56.563  1.00  0.00           H  
ATOM   2210 1HD2 ASN A 146      22.130  14.133  57.597  1.00  0.00           H  
ATOM   2211 2HD2 ASN A 146      23.465  13.035  57.715  1.00  0.00           H  
ATOM   2212  N   ARG A 147      24.838   0.962  69.195  1.00  0.00           N  
ATOM   2213  CA  ARG A 147      26.160   1.481  68.830  1.00  0.00           C  
ATOM   2214  C   ARG A 147      26.546   2.545  69.851  1.00  0.00           C  
ATOM   2215  O   ARG A 147      26.450   3.741  69.590  1.00  0.00           O  
ATOM   2216  CB  ARG A 147      26.161   2.077  67.430  1.00  0.00           C  
ATOM   2217  CG  ARG A 147      25.958   1.072  66.307  1.00  0.00           C  
ATOM   2218  CD  ARG A 147      25.968   1.728  64.975  1.00  0.00           C  
ATOM   2219  NE  ARG A 147      25.765   0.772  63.898  1.00  0.00           N  
ATOM   2220  CZ  ARG A 147      25.666   1.098  62.594  1.00  0.00           C  
ATOM   2221  NH1 ARG A 147      25.753   2.356  62.222  1.00  0.00           N  
ATOM   2222  NH2 ARG A 147      25.482   0.152  61.689  1.00  0.00           N  
ATOM   2223  H   ARG A 147      24.749   0.373  70.011  1.00  0.00           H  
ATOM   2224  HA  ARG A 147      26.873   0.656  68.847  1.00  0.00           H  
ATOM   2225 1HB  ARG A 147      25.371   2.822  67.352  1.00  0.00           H  
ATOM   2226 2HB  ARG A 147      27.109   2.585  67.251  1.00  0.00           H  
ATOM   2227 1HG  ARG A 147      26.760   0.333  66.331  1.00  0.00           H  
ATOM   2228 2HG  ARG A 147      24.998   0.571  66.436  1.00  0.00           H  
ATOM   2229 1HD  ARG A 147      25.170   2.468  64.928  1.00  0.00           H  
ATOM   2230 2HD  ARG A 147      26.927   2.219  64.818  1.00  0.00           H  
ATOM   2231  HE  ARG A 147      25.694  -0.206  64.145  1.00  0.00           H  
ATOM   2232 1HH1 ARG A 147      25.894   3.078  62.914  1.00  0.00           H  
ATOM   2233 2HH1 ARG A 147      25.679   2.600  61.245  1.00  0.00           H  
ATOM   2234 1HH2 ARG A 147      25.415  -0.815  61.975  1.00  0.00           H  
ATOM   2235 2HH2 ARG A 147      25.408   0.396  60.713  1.00  0.00           H  
ATOM   2236  N   LYS A 148      26.984   2.114  71.040  1.00  0.00           N  
ATOM   2237  CA  LYS A 148      27.389   2.999  72.135  1.00  0.00           C  
ATOM   2238  C   LYS A 148      28.679   3.774  71.924  1.00  0.00           C  
ATOM   2239  O   LYS A 148      29.411   4.016  72.882  1.00  0.00           O  
ATOM   2240  CB  LYS A 148      27.512   2.184  73.424  1.00  0.00           C  
ATOM   2241  CG  LYS A 148      26.201   1.999  74.178  1.00  0.00           C  
ATOM   2242  CD  LYS A 148      25.242   1.105  73.406  1.00  0.00           C  
ATOM   2243  CE  LYS A 148      23.946   0.890  74.174  1.00  0.00           C  
ATOM   2244  NZ  LYS A 148      22.978   0.056  73.411  1.00  0.00           N  
ATOM   2245  H   LYS A 148      27.032   1.114  71.173  1.00  0.00           H  
ATOM   2246  HA  LYS A 148      26.621   3.763  72.265  1.00  0.00           H  
ATOM   2247 1HB  LYS A 148      27.907   1.195  73.192  1.00  0.00           H  
ATOM   2248 2HB  LYS A 148      28.218   2.671  74.096  1.00  0.00           H  
ATOM   2249 1HG  LYS A 148      26.402   1.548  75.150  1.00  0.00           H  
ATOM   2250 2HG  LYS A 148      25.732   2.969  74.336  1.00  0.00           H  
ATOM   2251 1HD  LYS A 148      25.013   1.562  72.443  1.00  0.00           H  
ATOM   2252 2HD  LYS A 148      25.711   0.137  73.227  1.00  0.00           H  
ATOM   2253 1HE  LYS A 148      24.161   0.399  75.122  1.00  0.00           H  
ATOM   2254 2HE  LYS A 148      23.485   1.855  74.387  1.00  0.00           H  
ATOM   2255 1HZ  LYS A 148      22.134  -0.062  73.952  1.00  0.00           H  
ATOM   2256 2HZ  LYS A 148      22.756   0.512  72.537  1.00  0.00           H  
ATOM   2257 3HZ  LYS A 148      23.387  -0.848  73.224  1.00  0.00           H  
ATOM   2258  N   ALA A 149      28.956   4.178  70.688  1.00  0.00           N  
ATOM   2259  CA  ALA A 149      30.181   4.914  70.420  1.00  0.00           C  
ATOM   2260  C   ALA A 149      30.191   5.611  69.073  1.00  0.00           C  
ATOM   2261  O   ALA A 149      29.453   5.237  68.164  1.00  0.00           O  
ATOM   2262  CB  ALA A 149      31.375   3.976  70.520  1.00  0.00           C  
ATOM   2263  H   ALA A 149      28.324   3.980  69.925  1.00  0.00           H  
ATOM   2264  HA  ALA A 149      30.276   5.698  71.172  1.00  0.00           H  
ATOM   2265 1HB  ALA A 149      32.291   4.531  70.319  1.00  0.00           H  
ATOM   2266 2HB  ALA A 149      31.421   3.551  71.523  1.00  0.00           H  
ATOM   2267 3HB  ALA A 149      31.269   3.174  69.791  1.00  0.00           H  
ATOM   2268  N   THR A 150      31.042   6.623  68.941  1.00  0.00           N  
ATOM   2269  CA  THR A 150      31.144   7.389  67.706  1.00  0.00           C  
ATOM   2270  C   THR A 150      32.485   8.105  67.690  1.00  0.00           C  
ATOM   2271  O   THR A 150      33.042   8.404  68.747  1.00  0.00           O  
ATOM   2272  CB  THR A 150      29.995   8.405  67.564  1.00  0.00           C  
ATOM   2273  OG1 THR A 150      28.739   7.715  67.591  1.00  0.00           O  
ATOM   2274  CG2 THR A 150      30.120   9.173  66.257  1.00  0.00           C  
ATOM   2275  H   THR A 150      31.635   6.867  69.721  1.00  0.00           H  
ATOM   2276  HA  THR A 150      31.088   6.698  66.865  1.00  0.00           H  
ATOM   2277  HB  THR A 150      30.026   9.107  68.397  1.00  0.00           H  
ATOM   2278  HG1 THR A 150      28.878   6.789  67.377  1.00  0.00           H  
ATOM   2279 1HG2 THR A 150      29.301   9.886  66.175  1.00  0.00           H  
ATOM   2280 2HG2 THR A 150      31.070   9.707  66.239  1.00  0.00           H  
ATOM   2281 3HG2 THR A 150      30.081   8.476  65.421  1.00  0.00           H  
ATOM   2282  N   LEU A 151      33.005   8.380  66.500  1.00  0.00           N  
ATOM   2283  CA  LEU A 151      34.266   9.110  66.389  1.00  0.00           C  
ATOM   2284  C   LEU A 151      33.948  10.448  65.738  1.00  0.00           C  
ATOM   2285  O   LEU A 151      33.287  10.496  64.694  1.00  0.00           O  
ATOM   2286  CB  LEU A 151      35.293   8.333  65.557  1.00  0.00           C  
ATOM   2287  CG  LEU A 151      35.945   7.133  66.256  1.00  0.00           C  
ATOM   2288  CD1 LEU A 151      34.924   6.012  66.400  1.00  0.00           C  
ATOM   2289  CD2 LEU A 151      37.153   6.672  65.453  1.00  0.00           C  
ATOM   2290  H   LEU A 151      32.531   8.086  65.658  1.00  0.00           H  
ATOM   2291  HA  LEU A 151      34.674   9.249  67.389  1.00  0.00           H  
ATOM   2292 1HB  LEU A 151      34.804   7.965  64.656  1.00  0.00           H  
ATOM   2293 2HB  LEU A 151      36.089   9.016  65.260  1.00  0.00           H  
ATOM   2294  HG  LEU A 151      36.264   7.424  67.257  1.00  0.00           H  
ATOM   2295 1HD1 LEU A 151      35.387   5.160  66.897  1.00  0.00           H  
ATOM   2296 2HD1 LEU A 151      34.080   6.363  66.994  1.00  0.00           H  
ATOM   2297 3HD1 LEU A 151      34.574   5.710  65.414  1.00  0.00           H  
ATOM   2298 1HD2 LEU A 151      37.617   5.820  65.951  1.00  0.00           H  
ATOM   2299 2HD2 LEU A 151      36.835   6.379  64.453  1.00  0.00           H  
ATOM   2300 3HD2 LEU A 151      37.874   7.486  65.381  1.00  0.00           H  
ATOM   2301  N   LEU A 152      34.388  11.533  66.361  1.00  0.00           N  
ATOM   2302  CA  LEU A 152      34.162  12.857  65.806  1.00  0.00           C  
ATOM   2303  C   LEU A 152      35.402  13.245  65.007  1.00  0.00           C  
ATOM   2304  O   LEU A 152      36.491  13.417  65.564  1.00  0.00           O  
ATOM   2305  CB  LEU A 152      33.891  13.881  66.915  1.00  0.00           C  
ATOM   2306  CG  LEU A 152      32.475  13.862  67.507  1.00  0.00           C  
ATOM   2307  CD1 LEU A 152      32.247  12.544  68.235  1.00  0.00           C  
ATOM   2308  CD2 LEU A 152      32.302  15.044  68.449  1.00  0.00           C  
ATOM   2309  H   LEU A 152      34.888  11.444  67.234  1.00  0.00           H  
ATOM   2310  HA  LEU A 152      33.288  12.815  65.157  1.00  0.00           H  
ATOM   2311 1HB  LEU A 152      34.592  13.706  67.729  1.00  0.00           H  
ATOM   2312 2HB  LEU A 152      34.070  14.880  66.518  1.00  0.00           H  
ATOM   2313  HG  LEU A 152      31.743  13.929  66.702  1.00  0.00           H  
ATOM   2314 1HD1 LEU A 152      31.241  12.530  68.655  1.00  0.00           H  
ATOM   2315 2HD1 LEU A 152      32.358  11.717  67.534  1.00  0.00           H  
ATOM   2316 3HD1 LEU A 152      32.977  12.441  69.037  1.00  0.00           H  
ATOM   2317 1HD2 LEU A 152      31.296  15.031  68.869  1.00  0.00           H  
ATOM   2318 2HD2 LEU A 152      33.033  14.977  69.255  1.00  0.00           H  
ATOM   2319 3HD2 LEU A 152      32.454  15.973  67.898  1.00  0.00           H  
ATOM   2320  N   GLN A 153      35.213  13.368  63.695  1.00  0.00           N  
ATOM   2321  CA  GLN A 153      36.265  13.702  62.740  1.00  0.00           C  
ATOM   2322  C   GLN A 153      37.261  14.713  63.290  1.00  0.00           C  
ATOM   2323  O   GLN A 153      36.873  15.761  63.802  1.00  0.00           O  
ATOM   2324  CB  GLN A 153      35.649  14.243  61.447  1.00  0.00           C  
ATOM   2325  CG  GLN A 153      36.666  14.620  60.383  1.00  0.00           C  
ATOM   2326  CD  GLN A 153      37.383  13.412  59.813  1.00  0.00           C  
ATOM   2327  OE1 GLN A 153      37.211  12.287  60.292  1.00  0.00           O  
ATOM   2328  NE2 GLN A 153      38.194  13.636  58.786  1.00  0.00           N  
ATOM   2329  H   GLN A 153      34.273  13.216  63.358  1.00  0.00           H  
ATOM   2330  HA  GLN A 153      36.825  12.795  62.511  1.00  0.00           H  
ATOM   2331 1HB  GLN A 153      34.980  13.494  61.022  1.00  0.00           H  
ATOM   2332 2HB  GLN A 153      35.051  15.126  61.670  1.00  0.00           H  
ATOM   2333 1HG  GLN A 153      36.151  15.129  59.568  1.00  0.00           H  
ATOM   2334 2HG  GLN A 153      37.410  15.283  60.826  1.00  0.00           H  
ATOM   2335 1HE2 GLN A 153      38.695  12.877  58.367  1.00  0.00           H  
ATOM   2336 2HE2 GLN A 153      38.305  14.564  58.429  1.00  0.00           H  
ATOM   2337  N   HIS A 154      38.546  14.377  63.198  1.00  0.00           N  
ATOM   2338  CA  HIS A 154      39.621  15.261  63.650  1.00  0.00           C  
ATOM   2339  C   HIS A 154      39.632  15.578  65.150  1.00  0.00           C  
ATOM   2340  O   HIS A 154      40.451  16.383  65.617  1.00  0.00           O  
ATOM   2341  CB  HIS A 154      39.556  16.579  62.871  1.00  0.00           C  
ATOM   2342  CG  HIS A 154      39.659  16.407  61.388  1.00  0.00           C  
ATOM   2343  ND1 HIS A 154      39.371  17.422  60.499  1.00  0.00           N  
ATOM   2344  CD2 HIS A 154      40.016  15.339  60.637  1.00  0.00           C  
ATOM   2345  CE1 HIS A 154      39.549  16.985  59.264  1.00  0.00           C  
ATOM   2346  NE2 HIS A 154      39.939  15.725  59.321  1.00  0.00           N  
ATOM   2347  H   HIS A 154      38.782  13.479  62.801  1.00  0.00           H  
ATOM   2348  HA  HIS A 154      40.584  14.789  63.458  1.00  0.00           H  
ATOM   2349 1HB  HIS A 154      38.615  17.086  63.092  1.00  0.00           H  
ATOM   2350 2HB  HIS A 154      40.364  17.234  63.196  1.00  0.00           H  
ATOM   2351  HD1 HIS A 154      39.146  18.367  60.735  1.00  0.00           H  
ATOM   2352  HD2 HIS A 154      40.323  14.324  60.891  1.00  0.00           H  
ATOM   2353  HE1 HIS A 154      39.373  17.641  58.413  1.00  0.00           H  
ATOM   2354  N   HIS A 155      38.744  14.943  65.911  1.00  0.00           N  
ATOM   2355  CA  HIS A 155      38.687  15.214  67.339  1.00  0.00           C  
ATOM   2356  C   HIS A 155      38.985  13.988  68.197  1.00  0.00           C  
ATOM   2357  O   HIS A 155      40.114  13.807  68.663  1.00  0.00           O  
ATOM   2358  CB  HIS A 155      37.309  15.770  67.713  1.00  0.00           C  
ATOM   2359  CG  HIS A 155      37.034  17.128  67.145  1.00  0.00           C  
ATOM   2360  ND1 HIS A 155      37.641  18.270  67.624  1.00  0.00           N  
ATOM   2361  CD2 HIS A 155      36.218  17.527  66.142  1.00  0.00           C  
ATOM   2362  CE1 HIS A 155      37.210  19.314  66.937  1.00  0.00           C  
ATOM   2363  NE2 HIS A 155      36.346  18.890  66.033  1.00  0.00           N  
ATOM   2364  H   HIS A 155      38.104  14.271  65.512  1.00  0.00           H  
ATOM   2365  HA  HIS A 155      39.439  15.958  67.598  1.00  0.00           H  
ATOM   2366 1HB  HIS A 155      36.534  15.089  67.359  1.00  0.00           H  
ATOM   2367 2HB  HIS A 155      37.222  15.829  68.797  1.00  0.00           H  
ATOM   2368  HD1 HIS A 155      38.359  18.312  68.319  1.00  0.00           H  
ATOM   2369  HD2 HIS A 155      35.544  16.987  65.477  1.00  0.00           H  
ATOM   2370  HE1 HIS A 155      37.574  20.316  67.163  1.00  0.00           H  
ATOM   2371  N   GLY A 156      37.974  13.154  68.416  1.00  0.00           N  
ATOM   2372  CA  GLY A 156      38.174  11.977  69.238  1.00  0.00           C  
ATOM   2373  C   GLY A 156      36.895  11.191  69.439  1.00  0.00           C  
ATOM   2374  O   GLY A 156      35.858  11.541  68.870  1.00  0.00           O  
ATOM   2375  H   GLY A 156      37.062  13.326  68.017  1.00  0.00           H  
ATOM   2376 1HA  GLY A 156      38.920  11.332  68.774  1.00  0.00           H  
ATOM   2377 2HA  GLY A 156      38.566  12.275  70.210  1.00  0.00           H  
ATOM   2378  N   LEU A 157      36.928  10.137  70.267  1.00  0.00           N  
ATOM   2379  CA  LEU A 157      35.763   9.289  70.537  1.00  0.00           C  
ATOM   2380  C   LEU A 157      34.797   9.778  71.599  1.00  0.00           C  
ATOM   2381  O   LEU A 157      35.162  10.514  72.523  1.00  0.00           O  
ATOM   2382  CB  LEU A 157      36.249   7.892  70.942  1.00  0.00           C  
ATOM   2383  CG  LEU A 157      36.630   6.959  69.785  1.00  0.00           C  
ATOM   2384  CD1 LEU A 157      37.817   7.543  69.031  1.00  0.00           C  
ATOM   2385  CD2 LEU A 157      36.956   5.577  70.333  1.00  0.00           C  
ATOM   2386  H   LEU A 157      37.805   9.927  70.721  1.00  0.00           H  
ATOM   2387  HA  LEU A 157      35.170   9.216  69.626  1.00  0.00           H  
ATOM   2388 1HB  LEU A 157      37.123   8.000  71.581  1.00  0.00           H  
ATOM   2389 2HB  LEU A 157      35.462   7.403  71.516  1.00  0.00           H  
ATOM   2390  HG  LEU A 157      35.795   6.885  69.087  1.00  0.00           H  
ATOM   2391 1HD1 LEU A 157      38.087   6.880  68.208  1.00  0.00           H  
ATOM   2392 2HD1 LEU A 157      37.549   8.522  68.633  1.00  0.00           H  
ATOM   2393 3HD1 LEU A 157      38.664   7.644  69.708  1.00  0.00           H  
ATOM   2394 1HD2 LEU A 157      37.226   4.914  69.510  1.00  0.00           H  
ATOM   2395 2HD2 LEU A 157      37.791   5.650  71.029  1.00  0.00           H  
ATOM   2396 3HD2 LEU A 157      36.085   5.177  70.851  1.00  0.00           H  
ATOM   2397  N   ILE A 158      33.552   9.344  71.453  1.00  0.00           N  
ATOM   2398  CA  ILE A 158      32.494   9.643  72.409  1.00  0.00           C  
ATOM   2399  C   ILE A 158      31.808   8.294  72.569  1.00  0.00           C  
ATOM   2400  O   ILE A 158      31.511   7.617  71.579  1.00  0.00           O  
ATOM   2401  CB  ILE A 158      31.515  10.725  71.917  1.00  0.00           C  
ATOM   2402  CG1 ILE A 158      30.471  11.029  72.994  1.00  0.00           C  
ATOM   2403  CG2 ILE A 158      30.841  10.285  70.626  1.00  0.00           C  
ATOM   2404  CD1 ILE A 158      31.027  11.759  74.195  1.00  0.00           C  
ATOM   2405  H   ILE A 158      33.337   8.783  70.641  1.00  0.00           H  
ATOM   2406  HA  ILE A 158      32.951  10.014  73.326  1.00  0.00           H  
ATOM   2407  HB  ILE A 158      32.059  11.651  71.734  1.00  0.00           H  
ATOM   2408 1HG1 ILE A 158      29.673  11.635  72.566  1.00  0.00           H  
ATOM   2409 2HG1 ILE A 158      30.022  10.098  73.340  1.00  0.00           H  
ATOM   2410 1HG2 ILE A 158      30.152  11.061  70.293  1.00  0.00           H  
ATOM   2411 2HG2 ILE A 158      31.597  10.117  69.860  1.00  0.00           H  
ATOM   2412 3HG2 ILE A 158      30.290   9.361  70.800  1.00  0.00           H  
ATOM   2413 1HD1 ILE A 158      30.227  11.939  74.914  1.00  0.00           H  
ATOM   2414 2HD1 ILE A 158      31.805  11.154  74.661  1.00  0.00           H  
ATOM   2415 3HD1 ILE A 158      31.449  12.712  73.878  1.00  0.00           H  
ATOM   2416  N   ALA A 159      31.592   7.887  73.812  1.00  0.00           N  
ATOM   2417  CA  ALA A 159      30.939   6.620  74.078  1.00  0.00           C  
ATOM   2418  C   ALA A 159      29.836   6.860  75.089  1.00  0.00           C  
ATOM   2419  O   ALA A 159      29.804   7.903  75.753  1.00  0.00           O  
ATOM   2420  CB  ALA A 159      31.932   5.584  74.585  1.00  0.00           C  
ATOM   2421  H   ALA A 159      31.884   8.463  74.589  1.00  0.00           H  
ATOM   2422  HA  ALA A 159      30.509   6.258  73.144  1.00  0.00           H  
ATOM   2423 1HB  ALA A 159      31.412   4.645  74.776  1.00  0.00           H  
ATOM   2424 2HB  ALA A 159      32.706   5.425  73.835  1.00  0.00           H  
ATOM   2425 3HB  ALA A 159      32.388   5.939  75.508  1.00  0.00           H  
ATOM   2426  N   CYS A 160      28.930   5.894  75.202  1.00  0.00           N  
ATOM   2427  CA  CYS A 160      27.828   5.992  76.150  1.00  0.00           C  
ATOM   2428  C   CYS A 160      27.348   4.605  76.553  1.00  0.00           C  
ATOM   2429  O   CYS A 160      27.788   3.595  75.989  1.00  0.00           O  
ATOM   2430  CB  CYS A 160      26.663   6.779  75.549  1.00  0.00           C  
ATOM   2431  SG  CYS A 160      25.892   5.983  74.120  1.00  0.00           S  
ATOM   2432  H   CYS A 160      29.006   5.073  74.619  1.00  0.00           H  
ATOM   2433  HA  CYS A 160      28.180   6.519  77.037  1.00  0.00           H  
ATOM   2434 1HB  CYS A 160      25.895   6.928  76.308  1.00  0.00           H  
ATOM   2435 2HB  CYS A 160      27.011   7.764  75.239  1.00  0.00           H  
ATOM   2436  HG  CYS A 160      26.987   5.964  73.365  1.00  0.00           H  
ATOM   2437  N   GLU A 161      26.473   4.556  77.550  1.00  0.00           N  
ATOM   2438  CA  GLU A 161      25.959   3.282  78.020  1.00  0.00           C  
ATOM   2439  C   GLU A 161      24.774   3.471  78.949  1.00  0.00           C  
ATOM   2440  O   GLU A 161      24.260   4.581  79.085  1.00  0.00           O  
ATOM   2441  CB  GLU A 161      27.060   2.497  78.737  1.00  0.00           C  
ATOM   2442  CG  GLU A 161      27.599   3.171  79.990  1.00  0.00           C  
ATOM   2443  CD  GLU A 161      28.714   2.398  80.637  1.00  0.00           C  
ATOM   2444  OE1 GLU A 161      29.054   1.352  80.137  1.00  0.00           O  
ATOM   2445  OE2 GLU A 161      29.228   2.853  81.631  1.00  0.00           O  
ATOM   2446  H   GLU A 161      26.156   5.407  77.992  1.00  0.00           H  
ATOM   2447  HA  GLU A 161      25.622   2.705  77.158  1.00  0.00           H  
ATOM   2448 1HB  GLU A 161      26.679   1.516  79.022  1.00  0.00           H  
ATOM   2449 2HB  GLU A 161      27.896   2.338  78.056  1.00  0.00           H  
ATOM   2450 1HG  GLU A 161      27.966   4.163  79.727  1.00  0.00           H  
ATOM   2451 2HG  GLU A 161      26.786   3.292  80.704  1.00  0.00           H  
ATOM   2452  N   VAL A 162      24.344   2.392  79.595  1.00  0.00           N  
ATOM   2453  CA  VAL A 162      23.210   2.449  80.513  1.00  0.00           C  
ATOM   2454  C   VAL A 162      23.495   3.380  81.689  1.00  0.00           C  
ATOM   2455  O   VAL A 162      22.583   3.987  82.246  1.00  0.00           O  
ATOM   2456  CB  VAL A 162      22.883   1.041  81.044  1.00  0.00           C  
ATOM   2457  CG1 VAL A 162      21.831   1.117  82.141  1.00  0.00           C  
ATOM   2458  CG2 VAL A 162      22.410   0.154  79.903  1.00  0.00           C  
ATOM   2459  H   VAL A 162      24.814   1.510  79.447  1.00  0.00           H  
ATOM   2460  HA  VAL A 162      22.344   2.829  79.970  1.00  0.00           H  
ATOM   2461  HB  VAL A 162      23.781   0.613  81.490  1.00  0.00           H  
ATOM   2462 1HG1 VAL A 162      21.612   0.112  82.505  1.00  0.00           H  
ATOM   2463 2HG1 VAL A 162      22.205   1.727  82.963  1.00  0.00           H  
ATOM   2464 3HG1 VAL A 162      20.921   1.563  81.742  1.00  0.00           H  
ATOM   2465 1HG2 VAL A 162      22.181  -0.840  80.286  1.00  0.00           H  
ATOM   2466 2HG2 VAL A 162      21.515   0.585  79.454  1.00  0.00           H  
ATOM   2467 3HG2 VAL A 162      23.194   0.080  79.150  1.00  0.00           H  
ATOM   2468  N   ASN A 163      24.762   3.482  82.072  1.00  0.00           N  
ATOM   2469  CA  ASN A 163      25.151   4.326  83.198  1.00  0.00           C  
ATOM   2470  C   ASN A 163      26.619   4.741  83.071  1.00  0.00           C  
ATOM   2471  O   ASN A 163      27.283   4.401  82.090  1.00  0.00           O  
ATOM   2472  CB  ASN A 163      24.902   3.614  84.515  1.00  0.00           C  
ATOM   2473  CG  ASN A 163      25.687   2.338  84.640  1.00  0.00           C  
ATOM   2474  OD1 ASN A 163      26.843   2.261  84.207  1.00  0.00           O  
ATOM   2475  ND2 ASN A 163      25.083   1.335  85.224  1.00  0.00           N  
ATOM   2476  H   ASN A 163      25.474   2.966  81.575  1.00  0.00           H  
ATOM   2477  HA  ASN A 163      24.546   5.234  83.175  1.00  0.00           H  
ATOM   2478 1HB  ASN A 163      25.169   4.274  85.342  1.00  0.00           H  
ATOM   2479 2HB  ASN A 163      23.840   3.384  84.609  1.00  0.00           H  
ATOM   2480 1HD2 ASN A 163      25.557   0.462  85.335  1.00  0.00           H  
ATOM   2481 2HD2 ASN A 163      24.147   1.442  85.560  1.00  0.00           H  
ATOM   2482  N   LEU A 164      27.128   5.463  84.065  1.00  0.00           N  
ATOM   2483  CA  LEU A 164      28.520   5.907  84.041  1.00  0.00           C  
ATOM   2484  C   LEU A 164      29.489   4.743  83.830  1.00  0.00           C  
ATOM   2485  O   LEU A 164      30.320   4.773  82.924  1.00  0.00           O  
ATOM   2486  CB  LEU A 164      28.862   6.629  85.351  1.00  0.00           C  
ATOM   2487  CG  LEU A 164      28.201   7.999  85.547  1.00  0.00           C  
ATOM   2488  CD1 LEU A 164      28.472   8.496  86.961  1.00  0.00           C  
ATOM   2489  CD2 LEU A 164      28.739   8.975  84.512  1.00  0.00           C  
ATOM   2490  H   LEU A 164      26.546   5.711  84.852  1.00  0.00           H  
ATOM   2491  HA  LEU A 164      28.647   6.602  83.212  1.00  0.00           H  
ATOM   2492 1HB  LEU A 164      28.564   5.995  86.184  1.00  0.00           H  
ATOM   2493 2HB  LEU A 164      29.941   6.772  85.397  1.00  0.00           H  
ATOM   2494  HG  LEU A 164      27.121   7.903  85.429  1.00  0.00           H  
ATOM   2495 1HD1 LEU A 164      28.002   9.470  87.100  1.00  0.00           H  
ATOM   2496 2HD1 LEU A 164      28.060   7.788  87.680  1.00  0.00           H  
ATOM   2497 3HD1 LEU A 164      29.547   8.586  87.115  1.00  0.00           H  
ATOM   2498 1HD2 LEU A 164      28.268   9.949  84.651  1.00  0.00           H  
ATOM   2499 2HD2 LEU A 164      29.818   9.073  84.630  1.00  0.00           H  
ATOM   2500 3HD2 LEU A 164      28.516   8.604  83.511  1.00  0.00           H  
ATOM   2501  N   GLU A 165      29.375   3.717  84.667  1.00  0.00           N  
ATOM   2502  CA  GLU A 165      30.245   2.555  84.566  1.00  0.00           C  
ATOM   2503  C   GLU A 165      30.160   1.878  83.202  1.00  0.00           C  
ATOM   2504  O   GLU A 165      31.178   1.597  82.573  1.00  0.00           O  
ATOM   2505  CB  GLU A 165      29.897   1.546  85.662  1.00  0.00           C  
ATOM   2506  CG  GLU A 165      30.776   0.303  85.675  1.00  0.00           C  
ATOM   2507  CD  GLU A 165      30.422  -0.653  86.780  1.00  0.00           C  
ATOM   2508  OE1 GLU A 165      29.530  -0.353  87.536  1.00  0.00           O  
ATOM   2509  OE2 GLU A 165      31.045  -1.685  86.868  1.00  0.00           O  
ATOM   2510  H   GLU A 165      28.670   3.742  85.390  1.00  0.00           H  
ATOM   2511  HA  GLU A 165      31.276   2.882  84.701  1.00  0.00           H  
ATOM   2512 1HB  GLU A 165      29.981   2.025  86.638  1.00  0.00           H  
ATOM   2513 2HB  GLU A 165      28.863   1.222  85.545  1.00  0.00           H  
ATOM   2514 1HG  GLU A 165      30.675  -0.211  84.719  1.00  0.00           H  
ATOM   2515 2HG  GLU A 165      31.816   0.608  85.784  1.00  0.00           H  
ATOM   2516  N   LYS A 166      28.942   1.617  82.750  1.00  0.00           N  
ATOM   2517  CA  LYS A 166      28.734   0.956  81.474  1.00  0.00           C  
ATOM   2518  C   LYS A 166      29.360   1.744  80.332  1.00  0.00           C  
ATOM   2519  O   LYS A 166      29.911   1.163  79.397  1.00  0.00           O  
ATOM   2520  CB  LYS A 166      27.240   0.753  81.217  1.00  0.00           C  
ATOM   2521  CG  LYS A 166      26.573  -0.253  82.145  1.00  0.00           C  
ATOM   2522  CD  LYS A 166      27.095  -1.661  81.901  1.00  0.00           C  
ATOM   2523  CE  LYS A 166      26.375  -2.679  82.774  1.00  0.00           C  
ATOM   2524  NZ  LYS A 166      26.897  -4.057  82.568  1.00  0.00           N  
ATOM   2525  H   LYS A 166      28.140   1.883  83.303  1.00  0.00           H  
ATOM   2526  HA  LYS A 166      29.219  -0.020  81.507  1.00  0.00           H  
ATOM   2527 1HB  LYS A 166      26.719   1.705  81.326  1.00  0.00           H  
ATOM   2528 2HB  LYS A 166      27.090   0.413  80.192  1.00  0.00           H  
ATOM   2529 1HG  LYS A 166      26.769   0.023  83.182  1.00  0.00           H  
ATOM   2530 2HG  LYS A 166      25.496  -0.240  81.982  1.00  0.00           H  
ATOM   2531 1HD  LYS A 166      26.949  -1.927  80.853  1.00  0.00           H  
ATOM   2532 2HD  LYS A 166      28.161  -1.697  82.121  1.00  0.00           H  
ATOM   2533 1HE  LYS A 166      26.499  -2.410  83.822  1.00  0.00           H  
ATOM   2534 2HE  LYS A 166      25.310  -2.669  82.542  1.00  0.00           H  
ATOM   2535 1HZ  LYS A 166      26.395  -4.700  83.163  1.00  0.00           H  
ATOM   2536 2HZ  LYS A 166      26.770  -4.324  81.602  1.00  0.00           H  
ATOM   2537 3HZ  LYS A 166      27.880  -4.083  82.798  1.00  0.00           H  
ATOM   2538  N   ALA A 167      29.278   3.068  80.407  1.00  0.00           N  
ATOM   2539  CA  ALA A 167      29.841   3.918  79.364  1.00  0.00           C  
ATOM   2540  C   ALA A 167      31.359   3.791  79.387  1.00  0.00           C  
ATOM   2541  O   ALA A 167      32.007   3.722  78.337  1.00  0.00           O  
ATOM   2542  CB  ALA A 167      29.415   5.367  79.551  1.00  0.00           C  
ATOM   2543  H   ALA A 167      28.819   3.498  81.197  1.00  0.00           H  
ATOM   2544  HA  ALA A 167      29.466   3.567  78.402  1.00  0.00           H  
ATOM   2545 1HB  ALA A 167      29.848   5.979  78.760  1.00  0.00           H  
ATOM   2546 2HB  ALA A 167      28.328   5.435  79.508  1.00  0.00           H  
ATOM   2547 3HB  ALA A 167      29.762   5.726  80.519  1.00  0.00           H  
ATOM   2548  N   LEU A 168      31.931   3.753  80.585  1.00  0.00           N  
ATOM   2549  CA  LEU A 168      33.369   3.619  80.699  1.00  0.00           C  
ATOM   2550  C   LEU A 168      33.828   2.318  80.049  1.00  0.00           C  
ATOM   2551  O   LEU A 168      34.813   2.317  79.315  1.00  0.00           O  
ATOM   2552  CB  LEU A 168      33.793   3.651  82.173  1.00  0.00           C  
ATOM   2553  CG  LEU A 168      35.305   3.640  82.431  1.00  0.00           C  
ATOM   2554  CD1 LEU A 168      35.836   2.221  82.275  1.00  0.00           C  
ATOM   2555  CD2 LEU A 168      35.993   4.591  81.463  1.00  0.00           C  
ATOM   2556  H   LEU A 168      31.375   3.817  81.426  1.00  0.00           H  
ATOM   2557  HA  LEU A 168      33.836   4.457  80.183  1.00  0.00           H  
ATOM   2558 1HB  LEU A 168      33.386   4.551  82.631  1.00  0.00           H  
ATOM   2559 2HB  LEU A 168      33.364   2.786  82.677  1.00  0.00           H  
ATOM   2560  HG  LEU A 168      35.502   3.959  83.455  1.00  0.00           H  
ATOM   2561 1HD1 LEU A 168      36.910   2.213  82.458  1.00  0.00           H  
ATOM   2562 2HD1 LEU A 168      35.341   1.566  82.992  1.00  0.00           H  
ATOM   2563 3HD1 LEU A 168      35.638   1.868  81.263  1.00  0.00           H  
ATOM   2564 1HD2 LEU A 168      37.067   4.583  81.647  1.00  0.00           H  
ATOM   2565 2HD2 LEU A 168      35.797   4.271  80.439  1.00  0.00           H  
ATOM   2566 3HD2 LEU A 168      35.607   5.600  81.608  1.00  0.00           H  
ATOM   2567  N   TRP A 169      33.105   1.225  80.290  1.00  0.00           N  
ATOM   2568  CA  TRP A 169      33.454  -0.066  79.685  1.00  0.00           C  
ATOM   2569  C   TRP A 169      33.412   0.004  78.164  1.00  0.00           C  
ATOM   2570  O   TRP A 169      34.282  -0.534  77.489  1.00  0.00           O  
ATOM   2571  CB  TRP A 169      32.501  -1.160  80.170  1.00  0.00           C  
ATOM   2572  CG  TRP A 169      32.723  -1.557  81.598  1.00  0.00           C  
ATOM   2573  CD1 TRP A 169      31.799  -1.548  82.600  1.00  0.00           C  
ATOM   2574  CD2 TRP A 169      33.957  -2.026  82.195  1.00  0.00           C  
ATOM   2575  NE1 TRP A 169      32.369  -1.976  83.773  1.00  0.00           N  
ATOM   2576  CE2 TRP A 169      33.688  -2.274  83.544  1.00  0.00           C  
ATOM   2577  CE3 TRP A 169      35.247  -2.253  81.699  1.00  0.00           C  
ATOM   2578  CZ2 TRP A 169      34.664  -2.738  84.412  1.00  0.00           C  
ATOM   2579  CZ3 TRP A 169      36.224  -2.719  82.570  1.00  0.00           C  
ATOM   2580  CH2 TRP A 169      35.940  -2.956  83.891  1.00  0.00           C  
ATOM   2581  H   TRP A 169      32.302   1.282  80.899  1.00  0.00           H  
ATOM   2582  HA  TRP A 169      34.468  -0.327  79.988  1.00  0.00           H  
ATOM   2583 1HB  TRP A 169      31.471  -0.818  80.066  1.00  0.00           H  
ATOM   2584 2HB  TRP A 169      32.617  -2.046  79.547  1.00  0.00           H  
ATOM   2585  HD1 TRP A 169      30.760  -1.245  82.486  1.00  0.00           H  
ATOM   2586  HE1 TRP A 169      31.896  -2.058  84.662  1.00  0.00           H  
ATOM   2587  HE3 TRP A 169      35.478  -2.069  80.651  1.00  0.00           H  
ATOM   2588  HZ2 TRP A 169      34.457  -2.932  85.465  1.00  0.00           H  
ATOM   2589  HZ3 TRP A 169      37.226  -2.892  82.177  1.00  0.00           H  
ATOM   2590  HH2 TRP A 169      36.730  -3.322  84.547  1.00  0.00           H  
ATOM   2591  N   LEU A 170      32.393   0.652  77.618  1.00  0.00           N  
ATOM   2592  CA  LEU A 170      32.304   0.751  76.176  1.00  0.00           C  
ATOM   2593  C   LEU A 170      33.438   1.610  75.639  1.00  0.00           C  
ATOM   2594  O   LEU A 170      33.941   1.375  74.544  1.00  0.00           O  
ATOM   2595  CB  LEU A 170      30.952   1.346  75.763  1.00  0.00           C  
ATOM   2596  CG  LEU A 170      29.813   0.336  75.567  1.00  0.00           C  
ATOM   2597  CD1 LEU A 170      29.588  -0.434  76.861  1.00  0.00           C  
ATOM   2598  CD2 LEU A 170      28.551   1.071  75.142  1.00  0.00           C  
ATOM   2599  H   LEU A 170      31.675   1.079  78.186  1.00  0.00           H  
ATOM   2600  HA  LEU A 170      32.388  -0.250  75.755  1.00  0.00           H  
ATOM   2601 1HB  LEU A 170      30.637   2.056  76.527  1.00  0.00           H  
ATOM   2602 2HB  LEU A 170      31.081   1.886  74.826  1.00  0.00           H  
ATOM   2603  HG  LEU A 170      30.092  -0.382  74.796  1.00  0.00           H  
ATOM   2604 1HD1 LEU A 170      28.780  -1.152  76.721  1.00  0.00           H  
ATOM   2605 2HD1 LEU A 170      30.501  -0.966  77.131  1.00  0.00           H  
ATOM   2606 3HD1 LEU A 170      29.323   0.261  77.657  1.00  0.00           H  
ATOM   2607 1HD2 LEU A 170      27.742   0.354  75.002  1.00  0.00           H  
ATOM   2608 2HD2 LEU A 170      28.270   1.789  75.914  1.00  0.00           H  
ATOM   2609 3HD2 LEU A 170      28.734   1.599  74.206  1.00  0.00           H  
ATOM   2610  N   ALA A 171      33.846   2.602  76.423  1.00  0.00           N  
ATOM   2611  CA  ALA A 171      34.933   3.480  76.011  1.00  0.00           C  
ATOM   2612  C   ALA A 171      36.233   2.690  75.918  1.00  0.00           C  
ATOM   2613  O   ALA A 171      36.986   2.836  74.944  1.00  0.00           O  
ATOM   2614  CB  ALA A 171      35.080   4.645  76.979  1.00  0.00           C  
ATOM   2615  H   ALA A 171      33.402   2.755  77.317  1.00  0.00           H  
ATOM   2616  HA  ALA A 171      34.694   3.874  75.023  1.00  0.00           H  
ATOM   2617 1HB  ALA A 171      35.897   5.288  76.653  1.00  0.00           H  
ATOM   2618 2HB  ALA A 171      34.153   5.219  77.002  1.00  0.00           H  
ATOM   2619 3HB  ALA A 171      35.295   4.264  77.976  1.00  0.00           H  
ATOM   2620  N   HIS A 172      36.492   1.844  76.920  1.00  0.00           N  
ATOM   2621  CA  HIS A 172      37.720   1.070  76.897  1.00  0.00           C  
ATOM   2622  C   HIS A 172      37.713   0.038  75.766  1.00  0.00           C  
ATOM   2623  O   HIS A 172      38.742  -0.169  75.119  1.00  0.00           O  
ATOM   2624  CB  HIS A 172      37.932   0.366  78.241  1.00  0.00           C  
ATOM   2625  CG  HIS A 172      39.227  -0.381  78.331  1.00  0.00           C  
ATOM   2626  ND1 HIS A 172      40.449   0.255  78.399  1.00  0.00           N  
ATOM   2627  CD2 HIS A 172      39.490  -1.708  78.364  1.00  0.00           C  
ATOM   2628  CE1 HIS A 172      41.409  -0.651  78.470  1.00  0.00           C  
ATOM   2629  NE2 HIS A 172      40.854  -1.848  78.451  1.00  0.00           N  
ATOM   2630  H   HIS A 172      35.853   1.730  77.694  1.00  0.00           H  
ATOM   2631  HA  HIS A 172      38.566   1.735  76.724  1.00  0.00           H  
ATOM   2632 1HB  HIS A 172      37.906   1.102  79.046  1.00  0.00           H  
ATOM   2633 2HB  HIS A 172      37.119  -0.338  78.415  1.00  0.00           H  
ATOM   2634  HD2 HIS A 172      38.758  -2.515  78.328  1.00  0.00           H  
ATOM   2635  HE1 HIS A 172      42.477  -0.444  78.535  1.00  0.00           H  
ATOM   2636  HE2 HIS A 172      41.346  -2.729  78.493  1.00  0.00           H  
ATOM   2637  N   GLU A 173      36.569  -0.591  75.501  1.00  0.00           N  
ATOM   2638  CA  GLU A 173      36.516  -1.578  74.421  1.00  0.00           C  
ATOM   2639  C   GLU A 173      36.672  -0.859  73.082  1.00  0.00           C  
ATOM   2640  O   GLU A 173      37.313  -1.362  72.165  1.00  0.00           O  
ATOM   2641  CB  GLU A 173      35.201  -2.361  74.456  1.00  0.00           C  
ATOM   2642  CG  GLU A 173      35.057  -3.295  75.648  1.00  0.00           C  
ATOM   2643  CD  GLU A 173      36.094  -4.384  75.666  1.00  0.00           C  
ATOM   2644  OE1 GLU A 173      36.435  -4.871  74.616  1.00  0.00           O  
ATOM   2645  OE2 GLU A 173      36.545  -4.729  76.733  1.00  0.00           O  
ATOM   2646  H   GLU A 173      35.733  -0.399  76.034  1.00  0.00           H  
ATOM   2647  HA  GLU A 173      37.338  -2.282  74.555  1.00  0.00           H  
ATOM   2648 1HB  GLU A 173      34.363  -1.663  74.474  1.00  0.00           H  
ATOM   2649 2HB  GLU A 173      35.110  -2.959  73.549  1.00  0.00           H  
ATOM   2650 1HG  GLU A 173      35.142  -2.713  76.565  1.00  0.00           H  
ATOM   2651 2HG  GLU A 173      34.066  -3.745  75.626  1.00  0.00           H  
ATOM   2652  N   VAL A 174      36.067   0.318  72.969  1.00  0.00           N  
ATOM   2653  CA  VAL A 174      36.173   1.113  71.744  1.00  0.00           C  
ATOM   2654  C   VAL A 174      37.653   1.353  71.438  1.00  0.00           C  
ATOM   2655  O   VAL A 174      38.097   1.180  70.301  1.00  0.00           O  
ATOM   2656  CB  VAL A 174      35.443   2.460  71.897  1.00  0.00           C  
ATOM   2657  CG1 VAL A 174      35.739   3.364  70.709  1.00  0.00           C  
ATOM   2658  CG2 VAL A 174      33.946   2.225  72.036  1.00  0.00           C  
ATOM   2659  H   VAL A 174      35.522   0.675  73.741  1.00  0.00           H  
ATOM   2660  HA  VAL A 174      35.705   0.558  70.930  1.00  0.00           H  
ATOM   2661  HB  VAL A 174      35.816   2.967  72.787  1.00  0.00           H  
ATOM   2662 1HG1 VAL A 174      35.215   4.312  70.834  1.00  0.00           H  
ATOM   2663 2HG1 VAL A 174      36.811   3.548  70.650  1.00  0.00           H  
ATOM   2664 3HG1 VAL A 174      35.401   2.882  69.792  1.00  0.00           H  
ATOM   2665 1HG2 VAL A 174      33.437   3.182  72.145  1.00  0.00           H  
ATOM   2666 2HG2 VAL A 174      33.574   1.714  71.149  1.00  0.00           H  
ATOM   2667 3HG2 VAL A 174      33.755   1.611  72.916  1.00  0.00           H  
ATOM   2668  N   GLU A 175      38.414   1.738  72.460  1.00  0.00           N  
ATOM   2669  CA  GLU A 175      39.849   1.972  72.299  1.00  0.00           C  
ATOM   2670  C   GLU A 175      40.527   0.671  71.868  1.00  0.00           C  
ATOM   2671  O   GLU A 175      41.388   0.648  70.978  1.00  0.00           O  
ATOM   2672  CB  GLU A 175      40.468   2.489  73.599  1.00  0.00           C  
ATOM   2673  CG  GLU A 175      41.956   2.798  73.508  1.00  0.00           C  
ATOM   2674  CD  GLU A 175      42.260   3.944  72.584  1.00  0.00           C  
ATOM   2675  OE1 GLU A 175      41.351   4.436  71.960  1.00  0.00           O  
ATOM   2676  OE2 GLU A 175      43.403   4.328  72.502  1.00  0.00           O  
ATOM   2677  H   GLU A 175      37.993   1.872  73.368  1.00  0.00           H  
ATOM   2678  HA  GLU A 175      39.992   2.727  71.525  1.00  0.00           H  
ATOM   2679 1HB  GLU A 175      39.956   3.400  73.909  1.00  0.00           H  
ATOM   2680 2HB  GLU A 175      40.327   1.750  74.388  1.00  0.00           H  
ATOM   2681 1HG  GLU A 175      42.328   3.040  74.504  1.00  0.00           H  
ATOM   2682 2HG  GLU A 175      42.480   1.908  73.161  1.00  0.00           H  
ATOM   2683  N   VAL A 176      40.118  -0.418  72.501  1.00  0.00           N  
ATOM   2684  CA  VAL A 176      40.672  -1.732  72.211  1.00  0.00           C  
ATOM   2685  C   VAL A 176      40.496  -2.151  70.740  1.00  0.00           C  
ATOM   2686  O   VAL A 176      41.467  -2.525  70.078  1.00  0.00           O  
ATOM   2687  CB  VAL A 176      40.005  -2.782  73.119  1.00  0.00           C  
ATOM   2688  CG1 VAL A 176      40.408  -4.186  72.694  1.00  0.00           C  
ATOM   2689  CG2 VAL A 176      40.385  -2.528  74.570  1.00  0.00           C  
ATOM   2690  H   VAL A 176      39.400  -0.332  73.206  1.00  0.00           H  
ATOM   2691  HA  VAL A 176      41.743  -1.709  72.417  1.00  0.00           H  
ATOM   2692  HB  VAL A 176      38.923  -2.710  73.008  1.00  0.00           H  
ATOM   2693 1HG1 VAL A 176      39.927  -4.916  73.347  1.00  0.00           H  
ATOM   2694 2HG1 VAL A 176      40.094  -4.359  71.665  1.00  0.00           H  
ATOM   2695 3HG1 VAL A 176      41.490  -4.293  72.767  1.00  0.00           H  
ATOM   2696 1HG2 VAL A 176      39.910  -3.274  75.207  1.00  0.00           H  
ATOM   2697 2HG2 VAL A 176      41.468  -2.594  74.679  1.00  0.00           H  
ATOM   2698 3HG2 VAL A 176      40.051  -1.533  74.865  1.00  0.00           H  
ATOM   2699  N   LEU A 177      39.273  -2.081  70.218  1.00  0.00           N  
ATOM   2700  CA  LEU A 177      39.046  -2.488  68.838  1.00  0.00           C  
ATOM   2701  C   LEU A 177      39.658  -1.494  67.864  1.00  0.00           C  
ATOM   2702  O   LEU A 177      39.952  -1.838  66.721  1.00  0.00           O  
ATOM   2703  CB  LEU A 177      37.543  -2.621  68.565  1.00  0.00           C  
ATOM   2704  CG  LEU A 177      36.930  -3.994  68.870  1.00  0.00           C  
ATOM   2705  CD1 LEU A 177      37.548  -5.042  67.955  1.00  0.00           C  
ATOM   2706  CD2 LEU A 177      37.163  -4.340  70.333  1.00  0.00           C  
ATOM   2707  H   LEU A 177      38.494  -1.748  70.767  1.00  0.00           H  
ATOM   2708  HA  LEU A 177      39.518  -3.457  68.681  1.00  0.00           H  
ATOM   2709 1HB  LEU A 177      37.014  -1.881  69.164  1.00  0.00           H  
ATOM   2710 2HB  LEU A 177      37.360  -2.404  67.512  1.00  0.00           H  
ATOM   2711  HG  LEU A 177      35.858  -3.966  68.670  1.00  0.00           H  
ATOM   2712 1HD1 LEU A 177      37.112  -6.017  68.172  1.00  0.00           H  
ATOM   2713 2HD1 LEU A 177      37.349  -4.780  66.915  1.00  0.00           H  
ATOM   2714 3HD1 LEU A 177      38.624  -5.080  68.120  1.00  0.00           H  
ATOM   2715 1HD2 LEU A 177      36.727  -5.315  70.551  1.00  0.00           H  
ATOM   2716 2HD2 LEU A 177      38.234  -4.368  70.534  1.00  0.00           H  
ATOM   2717 3HD2 LEU A 177      36.696  -3.584  70.965  1.00  0.00           H  
ATOM   2718  N   ALA A 178      39.853  -0.264  68.321  1.00  0.00           N  
ATOM   2719  CA  ALA A 178      40.471   0.761  67.492  1.00  0.00           C  
ATOM   2720  C   ALA A 178      41.929   0.345  67.304  1.00  0.00           C  
ATOM   2721  O   ALA A 178      42.472   0.381  66.195  1.00  0.00           O  
ATOM   2722  CB  ALA A 178      40.359   2.139  68.127  1.00  0.00           C  
ATOM   2723  H   ALA A 178      39.569  -0.031  69.262  1.00  0.00           H  
ATOM   2724  HA  ALA A 178      39.950   0.782  66.535  1.00  0.00           H  
ATOM   2725 1HB  ALA A 178      40.831   2.878  67.479  1.00  0.00           H  
ATOM   2726 2HB  ALA A 178      39.307   2.394  68.261  1.00  0.00           H  
ATOM   2727 3HB  ALA A 178      40.857   2.135  69.095  1.00  0.00           H  
ATOM   2728  N   GLN A 179      42.557  -0.053  68.404  1.00  0.00           N  
ATOM   2729  CA  GLN A 179      43.944  -0.493  68.368  1.00  0.00           C  
ATOM   2730  C   GLN A 179      44.111  -1.706  67.454  1.00  0.00           C  
ATOM   2731  O   GLN A 179      44.910  -1.685  66.515  1.00  0.00           O  
ATOM   2732  CB  GLN A 179      44.436  -0.826  69.779  1.00  0.00           C  
ATOM   2733  CG  GLN A 179      45.890  -1.261  69.845  1.00  0.00           C  
ATOM   2734  CD  GLN A 179      46.333  -1.586  71.259  1.00  0.00           C  
ATOM   2735  OE1 GLN A 179      45.867  -2.556  71.863  1.00  0.00           O  
ATOM   2736  NE2 GLN A 179      47.238  -0.776  71.795  1.00  0.00           N  
ATOM   2737  H   GLN A 179      42.064  -0.051  69.286  1.00  0.00           H  
ATOM   2738  HA  GLN A 179      44.554   0.317  67.968  1.00  0.00           H  
ATOM   2739 1HB  GLN A 179      44.317   0.047  70.421  1.00  0.00           H  
ATOM   2740 2HB  GLN A 179      43.826  -1.626  70.198  1.00  0.00           H  
ATOM   2741 1HG  GLN A 179      46.019  -2.153  69.232  1.00  0.00           H  
ATOM   2742 2HG  GLN A 179      46.518  -0.454  69.467  1.00  0.00           H  
ATOM   2743 1HE2 GLN A 179      47.569  -0.940  72.725  1.00  0.00           H  
ATOM   2744 2HE2 GLN A 179      47.590  -0.000  71.270  1.00  0.00           H  
ATOM   2745  N   LEU A 180      43.354  -2.765  67.714  1.00  0.00           N  
ATOM   2746  CA  LEU A 180      43.470  -3.962  66.894  1.00  0.00           C  
ATOM   2747  C   LEU A 180      43.080  -3.708  65.442  1.00  0.00           C  
ATOM   2748  O   LEU A 180      43.603  -4.344  64.516  1.00  0.00           O  
ATOM   2749  CB  LEU A 180      42.590  -5.077  67.473  1.00  0.00           C  
ATOM   2750  CG  LEU A 180      43.043  -5.648  68.823  1.00  0.00           C  
ATOM   2751  CD1 LEU A 180      41.996  -6.627  69.338  1.00  0.00           C  
ATOM   2752  CD2 LEU A 180      44.394  -6.328  68.660  1.00  0.00           C  
ATOM   2753  H   LEU A 180      42.693  -2.754  68.478  1.00  0.00           H  
ATOM   2754  HA  LEU A 180      44.509  -4.289  66.905  1.00  0.00           H  
ATOM   2755 1HB  LEU A 180      41.580  -4.693  67.598  1.00  0.00           H  
ATOM   2756 2HB  LEU A 180      42.558  -5.900  66.759  1.00  0.00           H  
ATOM   2757  HG  LEU A 180      43.129  -4.839  69.550  1.00  0.00           H  
ATOM   2758 1HD1 LEU A 180      42.318  -7.032  70.297  1.00  0.00           H  
ATOM   2759 2HD1 LEU A 180      41.045  -6.110  69.464  1.00  0.00           H  
ATOM   2760 3HD1 LEU A 180      41.876  -7.440  68.623  1.00  0.00           H  
ATOM   2761 1HD2 LEU A 180      44.716  -6.733  69.620  1.00  0.00           H  
ATOM   2762 2HD2 LEU A 180      44.309  -7.137  67.935  1.00  0.00           H  
ATOM   2763 3HD2 LEU A 180      45.127  -5.601  68.309  1.00  0.00           H  
ATOM   2764  N   TYR A 181      42.155  -2.776  65.244  1.00  0.00           N  
ATOM   2765  CA  TYR A 181      41.713  -2.456  63.899  1.00  0.00           C  
ATOM   2766  C   TYR A 181      42.832  -1.900  63.042  1.00  0.00           C  
ATOM   2767  O   TYR A 181      42.880  -2.154  61.837  1.00  0.00           O  
ATOM   2768  CB  TYR A 181      40.550  -1.463  63.948  1.00  0.00           C  
ATOM   2769  CG  TYR A 181      39.250  -2.069  64.430  1.00  0.00           C  
ATOM   2770  CD1 TYR A 181      38.876  -1.939  65.760  1.00  0.00           C  
ATOM   2771  CD2 TYR A 181      38.433  -2.754  63.543  1.00  0.00           C  
ATOM   2772  CE1 TYR A 181      37.689  -2.493  66.200  1.00  0.00           C  
ATOM   2773  CE2 TYR A 181      37.246  -3.307  63.984  1.00  0.00           C  
ATOM   2774  CZ  TYR A 181      36.874  -3.178  65.306  1.00  0.00           C  
ATOM   2775  OH  TYR A 181      35.692  -3.729  65.745  1.00  0.00           O  
ATOM   2776  H   TYR A 181      41.750  -2.281  66.026  1.00  0.00           H  
ATOM   2777  HA  TYR A 181      41.371  -3.374  63.420  1.00  0.00           H  
ATOM   2778 1HB  TYR A 181      40.806  -0.635  64.611  1.00  0.00           H  
ATOM   2779 2HB  TYR A 181      40.383  -1.048  62.955  1.00  0.00           H  
ATOM   2780  HD1 TYR A 181      39.518  -1.401  66.457  1.00  0.00           H  
ATOM   2781  HD2 TYR A 181      38.728  -2.856  62.499  1.00  0.00           H  
ATOM   2782  HE1 TYR A 181      37.395  -2.391  67.244  1.00  0.00           H  
ATOM   2783  HE2 TYR A 181      36.604  -3.846  63.287  1.00  0.00           H  
ATOM   2784  HH  TYR A 181      35.251  -4.164  65.011  1.00  0.00           H  
ATOM   2785  N   LEU A 182      43.736  -1.142  63.660  1.00  0.00           N  
ATOM   2786  CA  LEU A 182      44.854  -0.559  62.929  1.00  0.00           C  
ATOM   2787  C   LEU A 182      45.781  -1.625  62.363  1.00  0.00           C  
ATOM   2788  O   LEU A 182      46.093  -1.628  61.173  1.00  0.00           O  
ATOM   2789  CB  LEU A 182      45.650   0.378  63.846  1.00  0.00           C  
ATOM   2790  CG  LEU A 182      46.893   1.024  63.221  1.00  0.00           C  
ATOM   2791  CD1 LEU A 182      46.477   1.881  62.033  1.00  0.00           C  
ATOM   2792  CD2 LEU A 182      47.615   1.857  64.270  1.00  0.00           C  
ATOM   2793  H   LEU A 182      43.650  -0.965  64.651  1.00  0.00           H  
ATOM   2794  HA  LEU A 182      44.458   0.018  62.094  1.00  0.00           H  
ATOM   2795 1HB  LEU A 182      44.992   1.179  64.179  1.00  0.00           H  
ATOM   2796 2HB  LEU A 182      45.974  -0.185  64.722  1.00  0.00           H  
ATOM   2797  HG  LEU A 182      47.561   0.245  62.853  1.00  0.00           H  
ATOM   2798 1HD1 LEU A 182      47.360   2.339  61.588  1.00  0.00           H  
ATOM   2799 2HD1 LEU A 182      45.980   1.256  61.290  1.00  0.00           H  
ATOM   2800 3HD1 LEU A 182      45.793   2.660  62.368  1.00  0.00           H  
ATOM   2801 1HD2 LEU A 182      48.498   2.315  63.825  1.00  0.00           H  
ATOM   2802 2HD2 LEU A 182      46.947   2.636  64.638  1.00  0.00           H  
ATOM   2803 3HD2 LEU A 182      47.916   1.216  65.099  1.00  0.00           H  
ATOM   2804  N   THR A 183      46.209  -2.541  63.220  1.00  0.00           N  
ATOM   2805  CA  THR A 183      47.133  -3.578  62.800  1.00  0.00           C  
ATOM   2806  C   THR A 183      46.563  -4.763  62.055  1.00  0.00           C  
ATOM   2807  O   THR A 183      47.282  -5.405  61.288  1.00  0.00           O  
ATOM   2808  CB  THR A 183      47.892  -4.112  64.029  1.00  0.00           C  
ATOM   2809  OG1 THR A 183      46.961  -4.670  64.964  1.00  0.00           O  
ATOM   2810  CG2 THR A 183      48.672  -2.993  64.702  1.00  0.00           C  
ATOM   2811  H   THR A 183      45.892  -2.523  64.179  1.00  0.00           H  
ATOM   2812  HA  THR A 183      47.846  -3.143  62.099  1.00  0.00           H  
ATOM   2813  HB  THR A 183      48.585  -4.893  63.717  1.00  0.00           H  
ATOM   2814  HG1 THR A 183      46.083  -4.322  64.787  1.00  0.00           H  
ATOM   2815 1HG2 THR A 183      49.203  -3.388  65.567  1.00  0.00           H  
ATOM   2816 2HG2 THR A 183      49.390  -2.574  63.996  1.00  0.00           H  
ATOM   2817 3HG2 THR A 183      47.984  -2.213  65.024  1.00  0.00           H  
ATOM   2818  N   THR A 184      45.286  -5.069  62.241  1.00  0.00           N  
ATOM   2819  CA  THR A 184      44.763  -6.195  61.499  1.00  0.00           C  
ATOM   2820  C   THR A 184      44.598  -5.692  60.065  1.00  0.00           C  
ATOM   2821  O   THR A 184      44.671  -6.467  59.107  1.00  0.00           O  
ATOM   2822  CB  THR A 184      43.428  -6.709  62.070  1.00  0.00           C  
ATOM   2823  OG1 THR A 184      43.617  -7.130  63.427  1.00  0.00           O  
ATOM   2824  CG2 THR A 184      42.912  -7.879  61.247  1.00  0.00           C  
ATOM   2825  H   THR A 184      44.673  -4.563  62.864  1.00  0.00           H  
ATOM   2826  HA  THR A 184      45.483  -7.011  61.556  1.00  0.00           H  
ATOM   2827  HB  THR A 184      42.692  -5.906  62.052  1.00  0.00           H  
ATOM   2828  HG1 THR A 184      43.615  -6.362  64.003  1.00  0.00           H  
ATOM   2829 1HG2 THR A 184      41.968  -8.229  61.665  1.00  0.00           H  
ATOM   2830 2HG2 THR A 184      42.757  -7.560  60.217  1.00  0.00           H  
ATOM   2831 3HG2 THR A 184      43.640  -8.689  61.269  1.00  0.00           H  
ATOM   2832  N   LEU A 185      44.414  -4.384  59.904  1.00  0.00           N  
ATOM   2833  CA  LEU A 185      44.309  -3.840  58.557  1.00  0.00           C  
ATOM   2834  C   LEU A 185      45.678  -3.958  57.900  1.00  0.00           C  
ATOM   2835  O   LEU A 185      45.785  -4.312  56.724  1.00  0.00           O  
ATOM   2836  CB  LEU A 185      43.849  -2.377  58.585  1.00  0.00           C  
ATOM   2837  CG  LEU A 185      42.403  -2.143  59.043  1.00  0.00           C  
ATOM   2838  CD1 LEU A 185      42.153  -0.649  59.191  1.00  0.00           C  
ATOM   2839  CD2 LEU A 185      41.445  -2.761  58.036  1.00  0.00           C  
ATOM   2840  H   LEU A 185      44.345  -3.758  60.694  1.00  0.00           H  
ATOM   2841  HA  LEU A 185      43.570  -4.421  58.006  1.00  0.00           H  
ATOM   2842 1HB  LEU A 185      44.502  -1.820  59.254  1.00  0.00           H  
ATOM   2843 2HB  LEU A 185      43.950  -1.961  57.583  1.00  0.00           H  
ATOM   2844  HG  LEU A 185      42.252  -2.605  60.019  1.00  0.00           H  
ATOM   2845 1HD1 LEU A 185      41.126  -0.482  59.517  1.00  0.00           H  
ATOM   2846 2HD1 LEU A 185      42.838  -0.236  59.931  1.00  0.00           H  
ATOM   2847 3HD1 LEU A 185      42.313  -0.156  58.233  1.00  0.00           H  
ATOM   2848 1HD2 LEU A 185      40.418  -2.596  58.362  1.00  0.00           H  
ATOM   2849 2HD2 LEU A 185      41.595  -2.299  57.060  1.00  0.00           H  
ATOM   2850 3HD2 LEU A 185      41.635  -3.832  57.964  1.00  0.00           H  
ATOM   2851  N   ALA A 186      46.725  -3.645  58.659  1.00  0.00           N  
ATOM   2852  CA  ALA A 186      48.082  -3.722  58.132  1.00  0.00           C  
ATOM   2853  C   ALA A 186      48.395  -5.145  57.677  1.00  0.00           C  
ATOM   2854  O   ALA A 186      48.991  -5.345  56.618  1.00  0.00           O  
ATOM   2855  CB  ALA A 186      49.088  -3.260  59.176  1.00  0.00           C  
ATOM   2856  H   ALA A 186      46.584  -3.349  59.614  1.00  0.00           H  
ATOM   2857  HA  ALA A 186      48.147  -3.063  57.266  1.00  0.00           H  
ATOM   2858 1HB  ALA A 186      50.095  -3.325  58.765  1.00  0.00           H  
ATOM   2859 2HB  ALA A 186      48.875  -2.228  59.455  1.00  0.00           H  
ATOM   2860 3HB  ALA A 186      49.015  -3.896  60.057  1.00  0.00           H  
ATOM   2861  N   ILE A 187      47.986  -6.132  58.469  1.00  0.00           N  
ATOM   2862  CA  ILE A 187      48.224  -7.529  58.110  1.00  0.00           C  
ATOM   2863  C   ILE A 187      47.383  -7.946  56.913  1.00  0.00           C  
ATOM   2864  O   ILE A 187      47.836  -8.702  56.047  1.00  0.00           O  
ATOM   2865  CB  ILE A 187      47.920  -8.461  59.297  1.00  0.00           C  
ATOM   2866  CG1 ILE A 187      48.928  -8.234  60.427  1.00  0.00           C  
ATOM   2867  CG2 ILE A 187      47.936  -9.915  58.849  1.00  0.00           C  
ATOM   2868  CD1 ILE A 187      48.553  -8.911  61.725  1.00  0.00           C  
ATOM   2869  H   ILE A 187      47.504  -5.921  59.331  1.00  0.00           H  
ATOM   2870  HA  ILE A 187      49.274  -7.643  57.843  1.00  0.00           H  
ATOM   2871  HB  ILE A 187      46.936  -8.227  59.701  1.00  0.00           H  
ATOM   2872 1HG1 ILE A 187      49.907  -8.601  60.120  1.00  0.00           H  
ATOM   2873 2HG1 ILE A 187      49.026  -7.165  60.617  1.00  0.00           H  
ATOM   2874 1HG2 ILE A 187      47.720 -10.560  59.701  1.00  0.00           H  
ATOM   2875 2HG2 ILE A 187      47.182 -10.066  58.079  1.00  0.00           H  
ATOM   2876 3HG2 ILE A 187      48.920 -10.161  58.448  1.00  0.00           H  
ATOM   2877 1HD1 ILE A 187      49.315  -8.703  62.477  1.00  0.00           H  
ATOM   2878 2HD1 ILE A 187      47.590  -8.531  62.069  1.00  0.00           H  
ATOM   2879 3HD1 ILE A 187      48.484  -9.986  61.567  1.00  0.00           H  
ATOM   2880  N   THR A 188      46.148  -7.462  56.872  1.00  0.00           N  
ATOM   2881  CA  THR A 188      45.239  -7.811  55.786  1.00  0.00           C  
ATOM   2882  C   THR A 188      44.516  -6.575  55.263  1.00  0.00           C  
ATOM   2883  O   THR A 188      43.355  -6.329  55.597  1.00  0.00           O  
ATOM   2884  CB  THR A 188      44.209  -8.862  56.239  1.00  0.00           C  
ATOM   2885  OG1 THR A 188      44.891 -10.003  56.776  1.00  0.00           O  
ATOM   2886  CG2 THR A 188      43.343  -9.300  55.068  1.00  0.00           C  
ATOM   2887  H   THR A 188      45.827  -6.842  57.602  1.00  0.00           H  
ATOM   2888  HA  THR A 188      45.823  -8.234  54.968  1.00  0.00           H  
ATOM   2889  HB  THR A 188      43.573  -8.438  57.015  1.00  0.00           H  
ATOM   2890  HG1 THR A 188      45.667 -10.192  56.242  1.00  0.00           H  
ATOM   2891 1HG2 THR A 188      42.621 -10.042  55.407  1.00  0.00           H  
ATOM   2892 2HG2 THR A 188      42.814  -8.436  54.664  1.00  0.00           H  
ATOM   2893 3HG2 THR A 188      43.972  -9.734  54.292  1.00  0.00           H  
ATOM   2894  N   ASP A 189      45.192  -5.786  54.419  1.00  0.00           N  
ATOM   2895  CA  ASP A 189      44.591  -4.569  53.862  1.00  0.00           C  
ATOM   2896  C   ASP A 189      43.272  -4.784  53.120  1.00  0.00           C  
ATOM   2897  O   ASP A 189      42.460  -3.866  53.024  1.00  0.00           O  
ATOM   2898  CB  ASP A 189      45.585  -3.896  52.912  1.00  0.00           C  
ATOM   2899  CG  ASP A 189      46.755  -3.248  53.640  1.00  0.00           C  
ATOM   2900  OD1 ASP A 189      46.529  -2.624  54.650  1.00  0.00           O  
ATOM   2901  OD2 ASP A 189      47.863  -3.383  53.179  1.00  0.00           O  
ATOM   2902  H   ASP A 189      46.136  -6.032  54.159  1.00  0.00           H  
ATOM   2903  HA  ASP A 189      44.365  -3.888  54.683  1.00  0.00           H  
ATOM   2904 1HB  ASP A 189      45.976  -4.635  52.212  1.00  0.00           H  
ATOM   2905 2HB  ASP A 189      45.070  -3.132  52.328  1.00  0.00           H  
ATOM   2906  N   PRO A 190      43.052  -5.985  52.590  1.00  0.00           N  
ATOM   2907  CA  PRO A 190      41.796  -6.263  51.893  1.00  0.00           C  
ATOM   2908  C   PRO A 190      40.842  -7.134  52.715  1.00  0.00           C  
ATOM   2909  O   PRO A 190      39.925  -7.741  52.164  1.00  0.00           O  
ATOM   2910  CB  PRO A 190      42.270  -6.992  50.631  1.00  0.00           C  
ATOM   2911  CG  PRO A 190      43.416  -7.822  51.098  1.00  0.00           C  
ATOM   2912  CD  PRO A 190      44.090  -6.976  52.145  1.00  0.00           C  
ATOM   2913  HA  PRO A 190      41.304  -5.312  51.642  1.00  0.00           H  
ATOM   2914 1HB  PRO A 190      41.449  -7.593  50.214  1.00  0.00           H  
ATOM   2915 2HB  PRO A 190      42.557  -6.261  49.861  1.00  0.00           H  
ATOM   2916 1HG  PRO A 190      43.053  -8.781  51.496  1.00  0.00           H  
ATOM   2917 2HG  PRO A 190      44.081  -8.060  50.254  1.00  0.00           H  
ATOM   2918 1HD  PRO A 190      44.391  -7.611  52.992  1.00  0.00           H  
ATOM   2919 2HD  PRO A 190      44.965  -6.475  51.706  1.00  0.00           H  
ATOM   2920  N   VAL A 191      41.053  -7.186  54.029  1.00  0.00           N  
ATOM   2921  CA  VAL A 191      40.213  -7.982  54.923  1.00  0.00           C  
ATOM   2922  C   VAL A 191      38.763  -7.489  54.887  1.00  0.00           C  
ATOM   2923  O   VAL A 191      38.492  -6.297  55.061  1.00  0.00           O  
ATOM   2924  CB  VAL A 191      40.746  -7.909  56.366  1.00  0.00           C  
ATOM   2925  CG1 VAL A 191      40.628  -6.491  56.906  1.00  0.00           C  
ATOM   2926  CG2 VAL A 191      39.986  -8.887  57.249  1.00  0.00           C  
ATOM   2927  H   VAL A 191      41.820  -6.656  54.417  1.00  0.00           H  
ATOM   2928  HA  VAL A 191      40.242  -9.021  54.592  1.00  0.00           H  
ATOM   2929  HB  VAL A 191      41.806  -8.165  56.366  1.00  0.00           H  
ATOM   2930 1HG1 VAL A 191      41.010  -6.457  57.927  1.00  0.00           H  
ATOM   2931 2HG1 VAL A 191      41.209  -5.814  56.280  1.00  0.00           H  
ATOM   2932 3HG1 VAL A 191      39.582  -6.185  56.900  1.00  0.00           H  
ATOM   2933 1HG2 VAL A 191      40.369  -8.830  58.268  1.00  0.00           H  
ATOM   2934 2HG2 VAL A 191      38.926  -8.633  57.245  1.00  0.00           H  
ATOM   2935 3HG2 VAL A 191      40.119  -9.900  56.868  1.00  0.00           H  
ATOM   2936  N   PRO A 192      37.808  -8.397  54.634  1.00  0.00           N  
ATOM   2937  CA  PRO A 192      36.412  -7.967  54.607  1.00  0.00           C  
ATOM   2938  C   PRO A 192      35.885  -7.904  56.032  1.00  0.00           C  
ATOM   2939  O   PRO A 192      36.453  -8.540  56.927  1.00  0.00           O  
ATOM   2940  CB  PRO A 192      35.714  -9.055  53.785  1.00  0.00           C  
ATOM   2941  CG  PRO A 192      36.487 -10.294  54.087  1.00  0.00           C  
ATOM   2942  CD  PRO A 192      37.912  -9.825  54.214  1.00  0.00           C  
ATOM   2943  HA  PRO A 192      36.343  -6.993  54.100  1.00  0.00           H  
ATOM   2944 1HB  PRO A 192      34.657  -9.129  54.079  1.00  0.00           H  
ATOM   2945 2HB  PRO A 192      35.733  -8.791  52.717  1.00  0.00           H  
ATOM   2946 1HG  PRO A 192      36.111 -10.760  55.010  1.00  0.00           H  
ATOM   2947 2HG  PRO A 192      36.354 -11.031  53.282  1.00  0.00           H  
ATOM   2948 1HD  PRO A 192      38.426 -10.415  54.987  1.00  0.00           H  
ATOM   2949 2HD  PRO A 192      38.420  -9.929  53.244  1.00  0.00           H  
ATOM   2950  N   VAL A 193      34.819  -7.135  56.250  1.00  0.00           N  
ATOM   2951  CA  VAL A 193      34.220  -7.037  57.577  1.00  0.00           C  
ATOM   2952  C   VAL A 193      33.819  -8.448  57.992  1.00  0.00           C  
ATOM   2953  O   VAL A 193      33.588  -9.310  57.141  1.00  0.00           O  
ATOM   2954  CB  VAL A 193      32.990  -6.110  57.573  1.00  0.00           C  
ATOM   2955  CG1 VAL A 193      33.389  -4.698  57.169  1.00  0.00           C  
ATOM   2956  CG2 VAL A 193      31.930  -6.660  56.632  1.00  0.00           C  
ATOM   2957  H   VAL A 193      34.415  -6.609  55.488  1.00  0.00           H  
ATOM   2958  HA  VAL A 193      34.960  -6.618  58.260  1.00  0.00           H  
ATOM   2959  HB  VAL A 193      32.586  -6.052  58.583  1.00  0.00           H  
ATOM   2960 1HG1 VAL A 193      32.508  -4.056  57.171  1.00  0.00           H  
ATOM   2961 2HG1 VAL A 193      34.122  -4.310  57.876  1.00  0.00           H  
ATOM   2962 3HG1 VAL A 193      33.822  -4.714  56.169  1.00  0.00           H  
ATOM   2963 1HG2 VAL A 193      31.063  -6.000  56.634  1.00  0.00           H  
ATOM   2964 2HG2 VAL A 193      32.336  -6.723  55.622  1.00  0.00           H  
ATOM   2965 3HG2 VAL A 193      31.629  -7.654  56.964  1.00  0.00           H  
ATOM   2966  N   LEU A 194      33.726  -8.679  59.297  1.00  0.00           N  
ATOM   2967  CA  LEU A 194      33.358  -9.992  59.815  1.00  0.00           C  
ATOM   2968  C   LEU A 194      31.992 -10.452  59.312  1.00  0.00           C  
ATOM   2969  O   LEU A 194      31.160  -9.637  58.912  1.00  0.00           O  
ATOM   2970  CB  LEU A 194      33.356  -9.965  61.349  1.00  0.00           C  
ATOM   2971  CG  LEU A 194      33.081 -11.308  62.037  1.00  0.00           C  
ATOM   2972  CD1 LEU A 194      34.226 -12.270  61.751  1.00  0.00           C  
ATOM   2973  CD2 LEU A 194      32.913 -11.087  63.533  1.00  0.00           C  
ATOM   2974  H   LEU A 194      33.914  -7.929  59.947  1.00  0.00           H  
ATOM   2975  HA  LEU A 194      34.097 -10.717  59.475  1.00  0.00           H  
ATOM   2976 1HB  LEU A 194      34.326  -9.610  61.691  1.00  0.00           H  
ATOM   2977 2HB  LEU A 194      32.595  -9.259  61.683  1.00  0.00           H  
ATOM   2978  HG  LEU A 194      32.168 -11.745  61.630  1.00  0.00           H  
ATOM   2979 1HD1 LEU A 194      34.030 -13.224  62.240  1.00  0.00           H  
ATOM   2980 2HD1 LEU A 194      34.311 -12.425  60.676  1.00  0.00           H  
ATOM   2981 3HD1 LEU A 194      35.156 -11.851  62.133  1.00  0.00           H  
ATOM   2982 1HD2 LEU A 194      32.716 -12.041  64.022  1.00  0.00           H  
ATOM   2983 2HD2 LEU A 194      33.825 -10.651  63.941  1.00  0.00           H  
ATOM   2984 3HD2 LEU A 194      32.077 -10.410  63.709  1.00  0.00           H  
ATOM   2985  N   SER A 195      31.774 -11.764  59.337  1.00  0.00           N  
ATOM   2986  CA  SER A 195      30.515 -12.363  58.901  1.00  0.00           C  
ATOM   2987  C   SER A 195      29.338 -11.759  59.654  1.00  0.00           C  
ATOM   2988  O   SER A 195      29.370 -11.640  60.886  1.00  0.00           O  
ATOM   2989  CB  SER A 195      30.546 -13.864  59.112  1.00  0.00           C  
ATOM   2990  OG  SER A 195      29.315 -14.444  58.778  1.00  0.00           O  
ATOM   2991  H   SER A 195      32.514 -12.364  59.672  1.00  0.00           H  
ATOM   2992  HA  SER A 195      30.386 -12.161  57.837  1.00  0.00           H  
ATOM   2993 1HB  SER A 195      31.335 -14.301  58.500  1.00  0.00           H  
ATOM   2994 2HB  SER A 195      30.782 -14.080  60.153  1.00  0.00           H  
ATOM   2995  HG  SER A 195      29.493 -15.375  58.626  1.00  0.00           H  
ATOM   2996  N   ASP A 196      28.293 -11.386  58.927  1.00  0.00           N  
ATOM   2997  CA  ASP A 196      27.117 -10.807  59.568  1.00  0.00           C  
ATOM   2998  C   ASP A 196      26.554 -11.758  60.617  1.00  0.00           C  
ATOM   2999  O   ASP A 196      26.117 -11.329  61.685  1.00  0.00           O  
ATOM   3000  CB  ASP A 196      26.040 -10.482  58.530  1.00  0.00           C  
ATOM   3001  CG  ASP A 196      26.401  -9.289  57.655  1.00  0.00           C  
ATOM   3002  OD1 ASP A 196      27.283  -8.551  58.025  1.00  0.00           O  
ATOM   3003  OD2 ASP A 196      25.791  -9.128  56.625  1.00  0.00           O  
ATOM   3004  H   ASP A 196      28.301 -11.499  57.923  1.00  0.00           H  
ATOM   3005  HA  ASP A 196      27.413  -9.881  60.062  1.00  0.00           H  
ATOM   3006 1HB  ASP A 196      25.880 -11.349  57.889  1.00  0.00           H  
ATOM   3007 2HB  ASP A 196      25.098 -10.271  59.037  1.00  0.00           H  
ATOM   3008  N   GLU A 197      26.571 -13.052  60.306  1.00  0.00           N  
ATOM   3009  CA  GLU A 197      26.063 -14.066  61.224  1.00  0.00           C  
ATOM   3010  C   GLU A 197      26.832 -14.065  62.546  1.00  0.00           C  
ATOM   3011  O   GLU A 197      26.233 -14.185  63.619  1.00  0.00           O  
ATOM   3012  CB  GLU A 197      26.143 -15.451  60.578  1.00  0.00           C  
ATOM   3013  CG  GLU A 197      25.580 -16.577  61.434  1.00  0.00           C  
ATOM   3014  CD  GLU A 197      25.617 -17.912  60.743  1.00  0.00           C  
ATOM   3015  OE1 GLU A 197      26.048 -17.964  59.616  1.00  0.00           O  
ATOM   3016  OE2 GLU A 197      25.214 -18.880  61.343  1.00  0.00           O  
ATOM   3017  H   GLU A 197      26.945 -13.340  59.413  1.00  0.00           H  
ATOM   3018  HA  GLU A 197      25.019 -13.841  61.445  1.00  0.00           H  
ATOM   3019 1HB  GLU A 197      25.598 -15.444  59.634  1.00  0.00           H  
ATOM   3020 2HB  GLU A 197      27.183 -15.689  60.355  1.00  0.00           H  
ATOM   3021 1HG  GLU A 197      26.157 -16.642  62.356  1.00  0.00           H  
ATOM   3022 2HG  GLU A 197      24.551 -16.339  61.698  1.00  0.00           H  
ATOM   3023  N   GLU A 198      28.157 -13.937  62.467  1.00  0.00           N  
ATOM   3024  CA  GLU A 198      29.001 -13.927  63.664  1.00  0.00           C  
ATOM   3025  C   GLU A 198      28.738 -12.643  64.449  1.00  0.00           C  
ATOM   3026  O   GLU A 198      28.661 -12.659  65.681  1.00  0.00           O  
ATOM   3027  CB  GLU A 198      30.482 -14.030  63.293  1.00  0.00           C  
ATOM   3028  CG  GLU A 198      30.894 -15.378  62.718  1.00  0.00           C  
ATOM   3029  CD  GLU A 198      30.718 -16.508  63.693  1.00  0.00           C  
ATOM   3030  OE1 GLU A 198      30.958 -16.305  64.859  1.00  0.00           O  
ATOM   3031  OE2 GLU A 198      30.344 -17.577  63.271  1.00  0.00           O  
ATOM   3032  H   GLU A 198      28.590 -13.845  61.559  1.00  0.00           H  
ATOM   3033  HA  GLU A 198      28.740 -14.789  64.279  1.00  0.00           H  
ATOM   3034 1HB  GLU A 198      30.727 -13.264  62.558  1.00  0.00           H  
ATOM   3035 2HB  GLU A 198      31.092 -13.843  64.176  1.00  0.00           H  
ATOM   3036 1HG  GLU A 198      30.293 -15.581  61.831  1.00  0.00           H  
ATOM   3037 2HG  GLU A 198      31.938 -15.327  62.412  1.00  0.00           H  
ATOM   3038  N   ILE A 199      28.585 -11.534  63.727  1.00  0.00           N  
ATOM   3039  CA  ILE A 199      28.322 -10.246  64.363  1.00  0.00           C  
ATOM   3040  C   ILE A 199      27.018 -10.356  65.134  1.00  0.00           C  
ATOM   3041  O   ILE A 199      26.932  -9.954  66.298  1.00  0.00           O  
ATOM   3042  CB  ILE A 199      28.235  -9.105  63.333  1.00  0.00           C  
ATOM   3043  CG1 ILE A 199      29.604  -8.857  62.695  1.00  0.00           C  
ATOM   3044  CG2 ILE A 199      27.710  -7.837  63.987  1.00  0.00           C  
ATOM   3045  CD1 ILE A 199      29.557  -7.960  61.478  1.00  0.00           C  
ATOM   3046  H   ILE A 199      28.652 -11.581  62.720  1.00  0.00           H  
ATOM   3047  HA  ILE A 199      29.143 -10.022  65.043  1.00  0.00           H  
ATOM   3048  HB  ILE A 199      27.560  -9.394  62.527  1.00  0.00           H  
ATOM   3049 1HG1 ILE A 199      30.270  -8.403  63.428  1.00  0.00           H  
ATOM   3050 2HG1 ILE A 199      30.046  -9.808  62.398  1.00  0.00           H  
ATOM   3051 1HG2 ILE A 199      27.656  -7.040  63.245  1.00  0.00           H  
ATOM   3052 2HG2 ILE A 199      26.717  -8.021  64.394  1.00  0.00           H  
ATOM   3053 3HG2 ILE A 199      28.383  -7.537  64.791  1.00  0.00           H  
ATOM   3054 1HD1 ILE A 199      30.565  -7.831  61.082  1.00  0.00           H  
ATOM   3055 2HD1 ILE A 199      28.923  -8.413  60.716  1.00  0.00           H  
ATOM   3056 3HD1 ILE A 199      29.151  -6.989  61.758  1.00  0.00           H  
ATOM   3057  N   ALA A 200      26.000 -10.896  64.467  1.00  0.00           N  
ATOM   3058  CA  ALA A 200      24.687 -11.071  65.086  1.00  0.00           C  
ATOM   3059  C   ALA A 200      24.755 -12.007  66.283  1.00  0.00           C  
ATOM   3060  O   ALA A 200      24.205 -11.706  67.340  1.00  0.00           O  
ATOM   3061  CB  ALA A 200      23.686 -11.595  64.067  1.00  0.00           C  
ATOM   3062  H   ALA A 200      26.137 -11.192  63.511  1.00  0.00           H  
ATOM   3063  HA  ALA A 200      24.349 -10.099  65.444  1.00  0.00           H  
ATOM   3064 1HB  ALA A 200      22.714 -11.720  64.543  1.00  0.00           H  
ATOM   3065 2HB  ALA A 200      23.599 -10.885  63.244  1.00  0.00           H  
ATOM   3066 3HB  ALA A 200      24.028 -12.555  63.682  1.00  0.00           H  
ATOM   3067  N   VAL A 201      25.440 -13.132  66.123  1.00  0.00           N  
ATOM   3068  CA  VAL A 201      25.539 -14.098  67.203  1.00  0.00           C  
ATOM   3069  C   VAL A 201      26.014 -13.408  68.464  1.00  0.00           C  
ATOM   3070  O   VAL A 201      25.386 -13.506  69.520  1.00  0.00           O  
ATOM   3071  CB  VAL A 201      26.514 -15.232  66.834  1.00  0.00           C  
ATOM   3072  CG1 VAL A 201      26.783 -16.117  68.041  1.00  0.00           C  
ATOM   3073  CG2 VAL A 201      25.947 -16.048  65.682  1.00  0.00           C  
ATOM   3074  H   VAL A 201      25.900 -13.327  65.245  1.00  0.00           H  
ATOM   3075  HA  VAL A 201      24.552 -14.531  67.371  1.00  0.00           H  
ATOM   3076  HB  VAL A 201      27.468 -14.796  66.536  1.00  0.00           H  
ATOM   3077 1HG1 VAL A 201      27.474 -16.913  67.762  1.00  0.00           H  
ATOM   3078 2HG1 VAL A 201      27.222 -15.520  68.840  1.00  0.00           H  
ATOM   3079 3HG1 VAL A 201      25.847 -16.556  68.387  1.00  0.00           H  
ATOM   3080 1HG2 VAL A 201      26.642 -16.847  65.426  1.00  0.00           H  
ATOM   3081 2HG2 VAL A 201      24.991 -16.479  65.978  1.00  0.00           H  
ATOM   3082 3HG2 VAL A 201      25.802 -15.402  64.816  1.00  0.00           H  
ATOM   3083  N   VAL A 202      27.115 -12.681  68.337  1.00  0.00           N  
ATOM   3084  CA  VAL A 202      27.713 -11.992  69.469  1.00  0.00           C  
ATOM   3085  C   VAL A 202      26.974 -10.800  70.032  1.00  0.00           C  
ATOM   3086  O   VAL A 202      26.783 -10.708  71.251  1.00  0.00           O  
ATOM   3087  CB  VAL A 202      29.123 -11.520  69.068  1.00  0.00           C  
ATOM   3088  CG1 VAL A 202      29.724 -10.648  70.161  1.00  0.00           C  
ATOM   3089  CG2 VAL A 202      30.012 -12.723  68.789  1.00  0.00           C  
ATOM   3090  H   VAL A 202      27.550 -12.604  67.429  1.00  0.00           H  
ATOM   3091  HA  VAL A 202      27.786 -12.693  70.302  1.00  0.00           H  
ATOM   3092  HB  VAL A 202      29.050 -10.906  68.171  1.00  0.00           H  
ATOM   3093 1HG1 VAL A 202      30.720 -10.323  69.861  1.00  0.00           H  
ATOM   3094 2HG1 VAL A 202      29.091  -9.775  70.319  1.00  0.00           H  
ATOM   3095 3HG1 VAL A 202      29.793 -11.220  71.086  1.00  0.00           H  
ATOM   3096 1HG2 VAL A 202      31.007 -12.382  68.505  1.00  0.00           H  
ATOM   3097 2HG2 VAL A 202      30.081 -13.340  69.685  1.00  0.00           H  
ATOM   3098 3HG2 VAL A 202      29.584 -13.310  67.976  1.00  0.00           H  
ATOM   3099  N   LEU A 203      26.546  -9.880  69.180  1.00  0.00           N  
ATOM   3100  CA  LEU A 203      25.856  -8.717  69.719  1.00  0.00           C  
ATOM   3101  C   LEU A 203      24.483  -9.039  70.286  1.00  0.00           C  
ATOM   3102  O   LEU A 203      24.159  -8.618  71.396  1.00  0.00           O  
ATOM   3103  CB  LEU A 203      25.712  -7.651  68.625  1.00  0.00           C  
ATOM   3104  CG  LEU A 203      24.984  -6.366  69.040  1.00  0.00           C  
ATOM   3105  CD1 LEU A 203      25.739  -5.702  70.184  1.00  0.00           C  
ATOM   3106  CD2 LEU A 203      24.875  -5.435  67.842  1.00  0.00           C  
ATOM   3107  H   LEU A 203      26.679  -9.954  68.182  1.00  0.00           H  
ATOM   3108  HA  LEU A 203      26.451  -8.310  70.536  1.00  0.00           H  
ATOM   3109 1HB  LEU A 203      26.705  -7.372  68.279  1.00  0.00           H  
ATOM   3110 2HB  LEU A 203      25.166  -8.085  67.787  1.00  0.00           H  
ATOM   3111  HG  LEU A 203      23.985  -6.613  69.400  1.00  0.00           H  
ATOM   3112 1HD1 LEU A 203      25.222  -4.788  70.479  1.00  0.00           H  
ATOM   3113 2HD1 LEU A 203      25.785  -6.382  71.034  1.00  0.00           H  
ATOM   3114 3HD1 LEU A 203      26.750  -5.457  69.858  1.00  0.00           H  
ATOM   3115 1HD2 LEU A 203      24.358  -4.521  68.137  1.00  0.00           H  
ATOM   3116 2HD2 LEU A 203      25.874  -5.186  67.483  1.00  0.00           H  
ATOM   3117 3HD2 LEU A 203      24.316  -5.928  67.047  1.00  0.00           H  
ATOM   3118  N   GLU A 204      23.680  -9.775  69.522  1.00  0.00           N  
ATOM   3119  CA  GLU A 204      22.337 -10.146  69.950  1.00  0.00           C  
ATOM   3120  C   GLU A 204      22.327 -11.073  71.164  1.00  0.00           C  
ATOM   3121  O   GLU A 204      21.387 -11.055  71.957  1.00  0.00           O  
ATOM   3122  CB  GLU A 204      21.592 -10.815  68.793  1.00  0.00           C  
ATOM   3123  CG  GLU A 204      21.249  -9.880  67.642  1.00  0.00           C  
ATOM   3124  CD  GLU A 204      20.551 -10.578  66.509  1.00  0.00           C  
ATOM   3125  OE1 GLU A 204      20.441 -11.780  66.554  1.00  0.00           O  
ATOM   3126  OE2 GLU A 204      20.127  -9.910  65.596  1.00  0.00           O  
ATOM   3127  H   GLU A 204      24.012 -10.085  68.620  1.00  0.00           H  
ATOM   3128  HA  GLU A 204      21.803  -9.240  70.239  1.00  0.00           H  
ATOM   3129 1HB  GLU A 204      22.196 -11.630  68.393  1.00  0.00           H  
ATOM   3130 2HB  GLU A 204      20.661 -11.247  69.161  1.00  0.00           H  
ATOM   3131 1HG  GLU A 204      20.605  -9.083  68.014  1.00  0.00           H  
ATOM   3132 2HG  GLU A 204      22.166  -9.424  67.272  1.00  0.00           H  
ATOM   3133  N   LYS A 205      23.373 -11.879  71.313  1.00  0.00           N  
ATOM   3134  CA  LYS A 205      23.461 -12.794  72.445  1.00  0.00           C  
ATOM   3135  C   LYS A 205      23.334 -11.980  73.725  1.00  0.00           C  
ATOM   3136  O   LYS A 205      22.493 -12.272  74.575  1.00  0.00           O  
ATOM   3137  CB  LYS A 205      24.774 -13.579  72.427  1.00  0.00           C  
ATOM   3138  CG  LYS A 205      24.925 -14.578  73.566  1.00  0.00           C  
ATOM   3139  CD  LYS A 205      26.234 -15.345  73.458  1.00  0.00           C  
ATOM   3140  CE  LYS A 205      26.408 -16.311  74.620  1.00  0.00           C  
ATOM   3141  NZ  LYS A 205      27.686 -17.069  74.528  1.00  0.00           N  
ATOM   3142  H   LYS A 205      24.121 -11.862  70.635  1.00  0.00           H  
ATOM   3143  HA  LYS A 205      22.638 -13.506  72.379  1.00  0.00           H  
ATOM   3144 1HB  LYS A 205      24.857 -14.126  71.488  1.00  0.00           H  
ATOM   3145 2HB  LYS A 205      25.613 -12.885  72.477  1.00  0.00           H  
ATOM   3146 1HG  LYS A 205      24.901 -14.050  74.520  1.00  0.00           H  
ATOM   3147 2HG  LYS A 205      24.096 -15.285  73.542  1.00  0.00           H  
ATOM   3148 1HD  LYS A 205      26.251 -15.908  72.523  1.00  0.00           H  
ATOM   3149 2HD  LYS A 205      27.068 -14.643  73.453  1.00  0.00           H  
ATOM   3150 1HE  LYS A 205      26.396 -15.758  75.558  1.00  0.00           H  
ATOM   3151 2HE  LYS A 205      25.581 -17.020  74.631  1.00  0.00           H  
ATOM   3152 1HZ  LYS A 205      27.763 -17.698  75.315  1.00  0.00           H  
ATOM   3153 2HZ  LYS A 205      27.700 -17.602  73.669  1.00  0.00           H  
ATOM   3154 3HZ  LYS A 205      28.462 -16.424  74.536  1.00  0.00           H  
ATOM   3155  N   PHE A 206      24.184 -10.968  73.870  1.00  0.00           N  
ATOM   3156  CA  PHE A 206      24.106 -10.086  75.029  1.00  0.00           C  
ATOM   3157  C   PHE A 206      23.061  -9.081  74.584  1.00  0.00           C  
ATOM   3158  O   PHE A 206      22.431  -9.270  73.543  1.00  0.00           O  
ATOM   3159  CB  PHE A 206      25.439  -9.414  75.363  1.00  0.00           C  
ATOM   3160  CG  PHE A 206      26.495 -10.367  75.845  1.00  0.00           C  
ATOM   3161  CD1 PHE A 206      27.416 -10.909  74.961  1.00  0.00           C  
ATOM   3162  CD2 PHE A 206      26.569 -10.725  77.182  1.00  0.00           C  
ATOM   3163  CE1 PHE A 206      28.388 -11.787  75.403  1.00  0.00           C  
ATOM   3164  CE2 PHE A 206      27.540 -11.601  77.627  1.00  0.00           C  
ATOM   3165  CZ  PHE A 206      28.450 -12.132  76.736  1.00  0.00           C  
ATOM   3166  H   PHE A 206      24.895 -10.802  73.172  1.00  0.00           H  
ATOM   3167  HA  PHE A 206      23.815 -10.680  75.897  1.00  0.00           H  
ATOM   3168 1HB  PHE A 206      25.820  -8.903  74.479  1.00  0.00           H  
ATOM   3169 2HB  PHE A 206      25.283  -8.661  76.134  1.00  0.00           H  
ATOM   3170  HD1 PHE A 206      27.368 -10.634  73.906  1.00  0.00           H  
ATOM   3171  HD2 PHE A 206      25.849 -10.306  77.886  1.00  0.00           H  
ATOM   3172  HE1 PHE A 206      29.105 -12.205  74.697  1.00  0.00           H  
ATOM   3173  HE2 PHE A 206      27.587 -11.874  78.681  1.00  0.00           H  
ATOM   3174  HZ  PHE A 206      29.215 -12.825  77.085  1.00  0.00           H  
ATOM   3175  N   LYS A 207      22.866  -8.015  75.345  1.00  0.00           N  
ATOM   3176  CA  LYS A 207      21.884  -7.007  74.951  1.00  0.00           C  
ATOM   3177  C   LYS A 207      20.561  -7.666  74.528  1.00  0.00           C  
ATOM   3178  O   LYS A 207      20.154  -7.505  73.355  1.00  0.00           O  
ATOM   3179  CB  LYS A 207      22.433  -6.141  73.816  1.00  0.00           C  
ATOM   3180  CG  LYS A 207      23.733  -5.420  74.148  1.00  0.00           C  
ATOM   3181  CD  LYS A 207      23.510  -4.330  75.186  1.00  0.00           C  
ATOM   3182  CE  LYS A 207      24.768  -3.500  75.397  1.00  0.00           C  
ATOM   3183  NZ  LYS A 207      25.859  -4.293  76.025  1.00  0.00           N  
ATOM   3184  H   LYS A 207      23.388  -7.885  76.200  1.00  0.00           H  
ATOM   3185  HA  LYS A 207      21.680  -6.368  75.811  1.00  0.00           H  
ATOM   3186 1HB  LYS A 207      22.611  -6.762  72.938  1.00  0.00           H  
ATOM   3187 2HB  LYS A 207      21.694  -5.389  73.541  1.00  0.00           H  
ATOM   3188 1HG  LYS A 207      24.458  -6.136  74.535  1.00  0.00           H  
ATOM   3189 2HG  LYS A 207      24.140  -4.970  73.243  1.00  0.00           H  
ATOM   3190 1HD  LYS A 207      22.703  -3.674  74.857  1.00  0.00           H  
ATOM   3191 2HD  LYS A 207      23.223  -4.783  76.134  1.00  0.00           H  
ATOM   3192 1HE  LYS A 207      25.118  -3.119  74.438  1.00  0.00           H  
ATOM   3193 2HE  LYS A 207      24.539  -2.649  76.039  1.00  0.00           H  
ATOM   3194 1HZ  LYS A 207      26.673  -3.708  76.148  1.00  0.00           H  
ATOM   3195 2HZ  LYS A 207      25.552  -4.636  76.925  1.00  0.00           H  
ATOM   3196 3HZ  LYS A 207      26.094  -5.074  75.430  1.00  0.00           H  
ATOM   3197  N   THR A 208      61.286  -6.358 127.538  1.00  0.00           N  
ATOM   3198  CA  THR A 208      59.923  -5.862 127.564  1.00  0.00           C  
ATOM   3199  C   THR A 208      59.026  -6.726 128.460  1.00  0.00           C  
ATOM   3200  O   THR A 208      58.378  -6.217 129.377  1.00  0.00           O  
ATOM   3201  CB  THR A 208      59.337  -5.803 126.141  1.00  0.00           C  
ATOM   3202  OG1 THR A 208      59.309  -7.121 125.578  1.00  0.00           O  
ATOM   3203  CG2 THR A 208      60.178  -4.895 125.256  1.00  0.00           C  
ATOM   3204  H   THR A 208      61.844  -6.306 128.378  1.00  0.00           H  
ATOM   3205  HA  THR A 208      59.930  -4.853 127.978  1.00  0.00           H  
ATOM   3206  HB  THR A 208      58.319  -5.418 126.183  1.00  0.00           H  
ATOM   3207  HG1 THR A 208      58.403  -7.357 125.363  1.00  0.00           H  
ATOM   3208 1HG2 THR A 208      59.749  -4.865 124.254  1.00  0.00           H  
ATOM   3209 2HG2 THR A 208      60.192  -3.889 125.675  1.00  0.00           H  
ATOM   3210 3HG2 THR A 208      61.196  -5.280 125.203  1.00  0.00           H  
ATOM   3211  N   TYR A 209      19.278   2.331 168.257  1.00  0.00           N  
ATOM   3212  CA  TYR A 209      18.486   1.480 169.145  1.00  0.00           C  
ATOM   3213  C   TYR A 209      17.070   1.303 168.591  1.00  0.00           C  
ATOM   3214  O   TYR A 209      16.483   0.221 168.693  1.00  0.00           O  
ATOM   3215  CB  TYR A 209      18.440   2.068 170.557  1.00  0.00           C  
ATOM   3216  CG  TYR A 209      19.788   2.120 171.241  1.00  0.00           C  
ATOM   3217  CD1 TYR A 209      20.534   3.290 171.214  1.00  0.00           C  
ATOM   3218  CD2 TYR A 209      20.279   1.000 171.894  1.00  0.00           C  
ATOM   3219  CE1 TYR A 209      21.766   3.338 171.839  1.00  0.00           C  
ATOM   3220  CE2 TYR A 209      21.511   1.048 172.518  1.00  0.00           C  
ATOM   3221  CZ  TYR A 209      22.252   2.211 172.492  1.00  0.00           C  
ATOM   3222  OH  TYR A 209      23.479   2.259 173.113  1.00  0.00           O  
ATOM   3223  H   TYR A 209      19.152   3.332 168.294  1.00  0.00           H  
ATOM   3224  HA  TYR A 209      18.957   0.498 169.193  1.00  0.00           H  
ATOM   3225 1HB  TYR A 209      18.039   3.081 170.517  1.00  0.00           H  
ATOM   3226 2HB  TYR A 209      17.768   1.474 171.176  1.00  0.00           H  
ATOM   3227  HD1 TYR A 209      20.148   4.171 170.701  1.00  0.00           H  
ATOM   3228  HD2 TYR A 209      19.694   0.080 171.913  1.00  0.00           H  
ATOM   3229  HE1 TYR A 209      22.351   4.257 171.818  1.00  0.00           H  
ATOM   3230  HE2 TYR A 209      21.897   0.166 173.030  1.00  0.00           H  
ATOM   3231  HH  TYR A 209      23.859   3.134 173.001  1.00  0.00           H  
ATOM   3232  N   GLY A 210      36.917   5.338 152.670  1.00  0.00           N  
ATOM   3233  CA  GLY A 210      35.602   5.002 152.143  1.00  0.00           C  
ATOM   3234  C   GLY A 210      35.519   3.603 151.549  1.00  0.00           C  
ATOM   3235  O   GLY A 210      34.869   3.386 150.525  1.00  0.00           O  
ATOM   3236  H   GLY A 210      37.680   5.492 152.027  1.00  0.00           H  
ATOM   3237 1HA  GLY A 210      34.860   5.082 152.938  1.00  0.00           H  
ATOM   3238 2HA  GLY A 210      35.325   5.720 151.371  1.00  0.00           H  
ATOM   3239  N   LEU A 211      36.177   2.641 152.185  1.00  0.00           N  
ATOM   3240  CA  LEU A 211      36.149   1.266 151.695  1.00  0.00           C  
ATOM   3241  C   LEU A 211      35.645   0.287 152.746  1.00  0.00           C  
ATOM   3242  O   LEU A 211      35.818   0.502 153.945  1.00  0.00           O  
ATOM   3243  CB  LEU A 211      37.551   0.845 151.238  1.00  0.00           C  
ATOM   3244  CG  LEU A 211      38.153   1.670 150.093  1.00  0.00           C  
ATOM   3245  CD1 LEU A 211      39.593   1.235 149.856  1.00  0.00           C  
ATOM   3246  CD2 LEU A 211      37.313   1.486 148.838  1.00  0.00           C  
ATOM   3247  H   LEU A 211      36.705   2.856 153.019  1.00  0.00           H  
ATOM   3248  HA  LEU A 211      35.471   1.216 150.844  1.00  0.00           H  
ATOM   3249 1HB  LEU A 211      38.229   0.914 152.088  1.00  0.00           H  
ATOM   3250 2HB  LEU A 211      37.514  -0.195 150.914  1.00  0.00           H  
ATOM   3251  HG  LEU A 211      38.165   2.724 150.371  1.00  0.00           H  
ATOM   3252 1HD1 LEU A 211      40.021   1.821 149.042  1.00  0.00           H  
ATOM   3253 2HD1 LEU A 211      40.176   1.395 150.763  1.00  0.00           H  
ATOM   3254 3HD1 LEU A 211      39.615   0.178 149.592  1.00  0.00           H  
ATOM   3255 1HD2 LEU A 211      37.740   2.072 148.025  1.00  0.00           H  
ATOM   3256 2HD2 LEU A 211      37.302   0.432 148.559  1.00  0.00           H  
ATOM   3257 3HD2 LEU A 211      36.294   1.821 149.031  1.00  0.00           H  
TER                                                                             
