# Supplementary material for: A new benchmark illustrates that integration of geometric constraints inferred from enzyme reaction chemistry can increase enzyme active site modeling accuracy
Source: PLoS One. 2019 Apr 4;14(4):e0214126. doi: 10.1371/journal.pone.0214126 (PMC6448891; doi:10.1371/journal.pone.0214126)
Supplement: S1 Files — (GZ) [file pone.0214126.s008.gz › benchmark-lite/templates/4fua/1k0w.pdb]

HEADER    ISOMERASE                               21-SEP-01   1K0W              
TITLE     CRYSTAL STRUCTURE OF L-RIBULOSE-5-PHOSPHATE 4-EPIMERASE               
COMPND    MOL_ID: 1;                                                            
COMPND   2 MOLECULE: L-RIBULOSE 5 PHOSPHATE 4-EPIMERASE;                        
COMPND   3 CHAIN: A, B, C, D, E, F;                                             
COMPND   4 EC: 5.1.3.4;                                                         
COMPND   5 ENGINEERED: YES;                                                     
COMPND   6 MUTATION: YES                                                        
SOURCE    MOL_ID: 1;                                                            
SOURCE   2 ORGANISM_SCIENTIFIC: ESCHERICHIA COLI;                               
SOURCE   3 ORGANISM_TAXID: 562;                                                 
SOURCE   4 GENE: ARAD;                                                          
SOURCE   5 EXPRESSION_SYSTEM: ESCHERICHIA COLI;                                 
SOURCE   6 EXPRESSION_SYSTEM_TAXID: 562;                                        
SOURCE   7 EXPRESSION_SYSTEM_STRAIN: Y1090;                                     
SOURCE   8 EXPRESSION_SYSTEM_VECTOR_TYPE: PLASMID;                              
SOURCE   9 EXPRESSION_SYSTEM_PLASMID: PRE1                                      
KEYWDS    EPIMERASE, RIBULOSE, ALDOLASE, ISOMERASE                              
EXPDTA    X-RAY DIFFRACTION                                                     
AUTHOR    Y.LUO,J.SAMUEL,S.C.MOSIMANN,J.E.LEE,N.C.J.STRYNADKA                   
REVDAT   3   13-JUL-11 1K0W    1       VERSN                                    
REVDAT   2   24-FEB-09 1K0W    1       VERSN                                    
REVDAT   1   28-JAN-03 1K0W    0                                                
JRNL        AUTH   Y.LUO,J.SAMUEL,S.C.MOSIMANN,J.E.LEE,M.E.TANNER,              
JRNL        AUTH 2 N.C.J.STRYNADKA                                              
JRNL        TITL   THE STRUCTURE OF L-RIBULOSE-5-PHOSPHATE 4-EPIMERASE: AN      
JRNL        TITL 2 ALDOLASE-LIKE PLATFORM FOR EPIMERIZATION                     
JRNL        REF    BIOCHEMISTRY                  V.  40 14763 2001              
JRNL        REFN                   ISSN 0006-2960                               
JRNL        PMID   11732895                                                     
JRNL        DOI    10.1021/BI0112513                                            
REMARK   2                                                                      
REMARK   2 RESOLUTION.    2.10 ANGSTROMS.                                       
REMARK   3                                                                      
REMARK   3 REFINEMENT.                                                          
REMARK   3   PROGRAM     : CNS 1.0                                              
REMARK   3   AUTHORS     : BRUNGER,ADAMS,CLORE,DELANO,GROS,GROSSE-              
REMARK   3               : KUNSTLEVE,JIANG,KUSZEWSKI,NILGES,PANNU,              
REMARK   3               : READ,RICE,SIMONSON,WARREN                            
REMARK   3                                                                      
REMARK   3  REFINEMENT TARGET : ENGH & HUBER                                    
REMARK   3                                                                      
REMARK   3  DATA USED IN REFINEMENT.                                            
REMARK   3   RESOLUTION RANGE HIGH (ANGSTROMS) : 2.10                           
REMARK   3   RESOLUTION RANGE LOW  (ANGSTROMS) : 15.00                          
REMARK   3   DATA CUTOFF            (SIGMA(F)) : 0.000                          
REMARK   3   DATA CUTOFF HIGH         (ABS(F)) : NULL                           
REMARK   3   DATA CUTOFF LOW          (ABS(F)) : NULL                           
REMARK   3   COMPLETENESS (WORKING+TEST)   (%) : 88.4                           
REMARK   3   NUMBER OF REFLECTIONS             : 81151                          
REMARK   3                                                                      
REMARK   3  FIT TO DATA USED IN REFINEMENT.                                     
REMARK   3   CROSS-VALIDATION METHOD          : THROUGHOUT                      
REMARK   3   FREE R VALUE TEST SET SELECTION  : RANDOM                          
REMARK   3   R VALUE            (WORKING SET) : 0.205                           
REMARK   3   FREE R VALUE                     : 0.251                           
REMARK   3   FREE R VALUE TEST SET SIZE   (%) : 10.000                          
REMARK   3   FREE R VALUE TEST SET COUNT      : 8140                            
REMARK   3   ESTIMATED ERROR OF FREE R VALUE  : NULL                            
REMARK   3                                                                      
REMARK   3  FIT IN THE HIGHEST RESOLUTION BIN.                                  
REMARK   3   TOTAL NUMBER OF BINS USED           : NULL                         
REMARK   3   BIN RESOLUTION RANGE HIGH       (A) : NULL                         
REMARK   3   BIN RESOLUTION RANGE LOW        (A) : NULL                         
REMARK   3   BIN COMPLETENESS (WORKING+TEST) (%) : NULL                         
REMARK   3   REFLECTIONS IN BIN    (WORKING SET) : NULL                         
REMARK   3   BIN R VALUE           (WORKING SET) : NULL                         
REMARK   3   BIN FREE R VALUE                    : NULL                         
REMARK   3   BIN FREE R VALUE TEST SET SIZE  (%) : NULL                         
REMARK   3   BIN FREE R VALUE TEST SET COUNT     : NULL                         
REMARK   3   ESTIMATED ERROR OF BIN FREE R VALUE : NULL                         
REMARK   3                                                                      
REMARK   3  NUMBER OF NON-HYDROGEN ATOMS USED IN REFINEMENT.                    
REMARK   3   PROTEIN ATOMS            : 10410                                   
REMARK   3   NUCLEIC ACID ATOMS       : 0                                       
REMARK   3   HETEROGEN ATOMS          : 6                                       
REMARK   3   SOLVENT ATOMS            : 632                                     
REMARK   3                                                                      
REMARK   3  B VALUES.                                                           
REMARK   3   FROM WILSON PLOT           (A**2) : 24.39                          
REMARK   3   MEAN B VALUE      (OVERALL, A**2) : 24.40                          
REMARK   3   OVERALL ANISOTROPIC B VALUE.                                       
REMARK   3    B11 (A**2) : 0.74600                                              
REMARK   3    B22 (A**2) : 0.74600                                              
REMARK   3    B33 (A**2) : -1.49100                                             
REMARK   3    B12 (A**2) : 0.00000                                              
REMARK   3    B13 (A**2) : 0.00000                                              
REMARK   3    B23 (A**2) : 0.00000                                              
REMARK   3                                                                      
REMARK   3  ESTIMATED COORDINATE ERROR.                                         
REMARK   3   ESD FROM LUZZATI PLOT        (A) : NULL                            
REMARK   3   ESD FROM SIGMAA              (A) : NULL                            
REMARK   3   LOW RESOLUTION CUTOFF        (A) : NULL                            
REMARK   3                                                                      
REMARK   3  CROSS-VALIDATED ESTIMATED COORDINATE ERROR.                         
REMARK   3   ESD FROM C-V LUZZATI PLOT    (A) : NULL                            
REMARK   3   ESD FROM C-V SIGMAA          (A) : NULL                            
REMARK   3                                                                      
REMARK   3  RMS DEVIATIONS FROM IDEAL VALUES.                                   
REMARK   3   BOND LENGTHS                 (A) : 0.006                           
REMARK   3   BOND ANGLES            (DEGREES) : 1.25                            
REMARK   3   DIHEDRAL ANGLES        (DEGREES) : NULL                            
REMARK   3   IMPROPER ANGLES        (DEGREES) : NULL                            
REMARK   3                                                                      
REMARK   3  ISOTROPIC THERMAL MODEL : NULL                                      
REMARK   3                                                                      
REMARK   3  ISOTROPIC THERMAL FACTOR RESTRAINTS.    RMS    SIGMA                
REMARK   3   MAIN-CHAIN BOND              (A**2) : NULL  ; NULL                 
REMARK   3   MAIN-CHAIN ANGLE             (A**2) : NULL  ; NULL                 
REMARK   3   SIDE-CHAIN BOND              (A**2) : NULL  ; NULL                 
REMARK   3   SIDE-CHAIN ANGLE             (A**2) : NULL  ; NULL                 
REMARK   3                                                                      
REMARK   3  BULK SOLVENT MODELING.                                              
REMARK   3   METHOD USED : CNS                                                  
REMARK   3   KSOL        : 0.43                                                 
REMARK   3   BSOL        : 51.40                                                
REMARK   3                                                                      
REMARK   3  NCS MODEL : NULL                                                    
REMARK   3                                                                      
REMARK   3  NCS RESTRAINTS.                         RMS   SIGMA/WEIGHT          
REMARK   3   GROUP  1  POSITIONAL            (A) : NULL  ; NULL                 
REMARK   3   GROUP  1  B-FACTOR           (A**2) : NULL  ; NULL                 
REMARK   3                                                                      
REMARK   3  PARAMETER FILE  1  : NULL                                           
REMARK   3  TOPOLOGY FILE  1   : NULL                                           
REMARK   3                                                                      
REMARK   3  OTHER REFINEMENT REMARKS: NULL                                      
REMARK   4                                                                      
REMARK   4 1K0W COMPLIES WITH FORMAT V. 3.30, 13-JUL-11                         
REMARK 100                                                                      
REMARK 100 THIS ENTRY HAS BEEN PROCESSED BY RCSB ON 24-SEP-01.                  
REMARK 100 THE RCSB ID CODE IS RCSB014420.                                      
REMARK 200                                                                      
REMARK 200 EXPERIMENTAL DETAILS                                                 
REMARK 200  EXPERIMENT TYPE                : X-RAY DIFFRACTION                  
REMARK 200  DATE OF DATA COLLECTION        : 05-JUL-01                          
REMARK 200  TEMPERATURE           (KELVIN) : 100.0                              
REMARK 200  PH                             : 7.00                               
REMARK 200  NUMBER OF CRYSTALS USED        : 1                                  
REMARK 200                                                                      
REMARK 200  SYNCHROTRON              (Y/N) : Y                                  
REMARK 200  RADIATION SOURCE               : NSLS                               
REMARK 200  BEAMLINE                       : X12C                               
REMARK 200  X-RAY GENERATOR MODEL          : NULL                               
REMARK 200  MONOCHROMATIC OR LAUE    (M/L) : M                                  
REMARK 200  WAVELENGTH OR RANGE        (A) : 0.97                               
REMARK 200  MONOCHROMATOR                  : GRAPHITE                           
REMARK 200  OPTICS                         : NULL                               
REMARK 200                                                                      
REMARK 200  DETECTOR TYPE                  : CCD                                
REMARK 200  DETECTOR MANUFACTURER          : BRANDEIS - B1.2                    
REMARK 200  INTENSITY-INTEGRATION SOFTWARE : DENZO                              
REMARK 200  DATA SCALING SOFTWARE          : SCALEPACK                          
REMARK 200                                                                      
REMARK 200  NUMBER OF UNIQUE REFLECTIONS   : 84503                              
REMARK 200  RESOLUTION RANGE HIGH      (A) : 2.100                              
REMARK 200  RESOLUTION RANGE LOW       (A) : 30.000                             
REMARK 200  REJECTION CRITERIA  (SIGMA(I)) : 0.000                              
REMARK 200                                                                      
REMARK 200 OVERALL.                                                             
REMARK 200  COMPLETENESS FOR RANGE     (%) : 93.9                               
REMARK 200  DATA REDUNDANCY                : 6.652                              
REMARK 200  R MERGE                    (I) : 0.06600                            
REMARK 200  R SYM                      (I) : 0.06600                            
REMARK 200  <I/SIGMA(I)> FOR THE DATA SET  : 23.0000                            
REMARK 200                                                                      
REMARK 200 IN THE HIGHEST RESOLUTION SHELL.                                     
REMARK 200  HIGHEST RESOLUTION SHELL, RANGE HIGH (A) : 2.10                     
REMARK 200  HIGHEST RESOLUTION SHELL, RANGE LOW  (A) : 2.18                     
REMARK 200  COMPLETENESS FOR SHELL     (%) : 72.1                               
REMARK 200  DATA REDUNDANCY IN SHELL       : 4.50                               
REMARK 200  R MERGE FOR SHELL          (I) : 0.32500                            
REMARK 200  R SYM FOR SHELL            (I) : 0.32500                            
REMARK 200  <I/SIGMA(I)> FOR SHELL         : 3.100                              
REMARK 200                                                                      
REMARK 200 DIFFRACTION PROTOCOL: SINGLE WAVELENGTH                              
REMARK 200 METHOD USED TO DETERMINE THE STRUCTURE: MOLECULAR REPLACEMENT        
REMARK 200 SOFTWARE USED: CNS                                                   
REMARK 200 STARTING MODEL: PDB ENTRY 1JDI                                       
REMARK 200                                                                      
REMARK 200 REMARK: NULL                                                         
REMARK 280                                                                      
REMARK 280 CRYSTAL                                                              
REMARK 280 SOLVENT CONTENT, VS   (%): 51.70                                     
REMARK 280 MATTHEWS COEFFICIENT, VM (ANGSTROMS**3/DA): 2.57                     
REMARK 280                                                                      
REMARK 280 CRYSTALLIZATION CONDITIONS: 4.0M SODIUM FORMATE, PH 7.00, VAPOR      
REMARK 280  DIFFUSION, HANGING DROP, TEMPERATURE 295.0K                         
REMARK 290                                                                      
REMARK 290 CRYSTALLOGRAPHIC SYMMETRY                                            
REMARK 290 SYMMETRY OPERATORS FOR SPACE GROUP: P 4 21 2                         
REMARK 290                                                                      
REMARK 290      SYMOP   SYMMETRY                                                
REMARK 290     NNNMMM   OPERATOR                                                
REMARK 290       1555   X,Y,Z                                                   
REMARK 290       2555   -X,-Y,Z                                                 
REMARK 290       3555   -Y+1/2,X+1/2,Z                                          
REMARK 290       4555   Y+1/2,-X+1/2,Z                                          
REMARK 290       5555   -X+1/2,Y+1/2,-Z                                         
REMARK 290       6555   X+1/2,-Y+1/2,-Z                                         
REMARK 290       7555   Y,X,-Z                                                  
REMARK 290       8555   -Y,-X,-Z                                                
REMARK 290                                                                      
REMARK 290     WHERE NNN -> OPERATOR NUMBER                                     
REMARK 290           MMM -> TRANSLATION VECTOR                                  
REMARK 290                                                                      
REMARK 290 CRYSTALLOGRAPHIC SYMMETRY TRANSFORMATIONS                            
REMARK 290 THE FOLLOWING TRANSFORMATIONS OPERATE ON THE ATOM/HETATM             
REMARK 290 RECORDS IN THIS ENTRY TO PRODUCE CRYSTALLOGRAPHICALLY                
REMARK 290 RELATED MOLECULES.                                                   
REMARK 290   SMTRY1   1  1.000000  0.000000  0.000000        0.00000            
REMARK 290   SMTRY2   1  0.000000  1.000000  0.000000        0.00000            
REMARK 290   SMTRY3   1  0.000000  0.000000  1.000000        0.00000            
REMARK 290   SMTRY1   2 -1.000000  0.000000  0.000000        0.00000            
REMARK 290   SMTRY2   2  0.000000 -1.000000  0.000000        0.00000            
REMARK 290   SMTRY3   2  0.000000  0.000000  1.000000        0.00000            
REMARK 290   SMTRY1   3  0.000000 -1.000000  0.000000       52.95000            
REMARK 290   SMTRY2   3  1.000000  0.000000  0.000000       52.95000            
REMARK 290   SMTRY3   3  0.000000  0.000000  1.000000        0.00000            
REMARK 290   SMTRY1   4  0.000000  1.000000  0.000000       52.95000            
REMARK 290   SMTRY2   4 -1.000000  0.000000  0.000000       52.95000            
REMARK 290   SMTRY3   4  0.000000  0.000000  1.000000        0.00000            
REMARK 290   SMTRY1   5 -1.000000  0.000000  0.000000       52.95000            
REMARK 290   SMTRY2   5  0.000000  1.000000  0.000000       52.95000            
REMARK 290   SMTRY3   5  0.000000  0.000000 -1.000000        0.00000            
REMARK 290   SMTRY1   6  1.000000  0.000000  0.000000       52.95000            
REMARK 290   SMTRY2   6  0.000000 -1.000000  0.000000       52.95000            
REMARK 290   SMTRY3   6  0.000000  0.000000 -1.000000        0.00000            
REMARK 290   SMTRY1   7  0.000000  1.000000  0.000000        0.00000            
REMARK 290   SMTRY2   7  1.000000  0.000000  0.000000        0.00000            
REMARK 290   SMTRY3   7  0.000000  0.000000 -1.000000        0.00000            
REMARK 290   SMTRY1   8  0.000000 -1.000000  0.000000        0.00000            
REMARK 290   SMTRY2   8 -1.000000  0.000000  0.000000        0.00000            
REMARK 290   SMTRY3   8  0.000000  0.000000 -1.000000        0.00000            
REMARK 290                                                                      
REMARK 290 REMARK: NULL                                                         
REMARK 300                                                                      
REMARK 300 BIOMOLECULE: 1, 2, 3, 4, 5, 6                                        
REMARK 300 SEE REMARK 350 FOR THE AUTHOR PROVIDED AND/OR PROGRAM                
REMARK 300 GENERATED ASSEMBLY INFORMATION FOR THE STRUCTURE IN                  
REMARK 300 THIS ENTRY. THE REMARK MAY ALSO PROVIDE INFORMATION ON               
REMARK 300 BURIED SURFACE AREA.                                                 
REMARK 350                                                                      
REMARK 350 COORDINATES FOR A COMPLETE MULTIMER REPRESENTING THE KNOWN           
REMARK 350 BIOLOGICALLY SIGNIFICANT OLIGOMERIZATION STATE OF THE                
REMARK 350 MOLECULE CAN BE GENERATED BY APPLYING BIOMT TRANSFORMATIONS          
REMARK 350 GIVEN BELOW.  BOTH NON-CRYSTALLOGRAPHIC AND                          
REMARK 350 CRYSTALLOGRAPHIC OPERATIONS ARE GIVEN.                               
REMARK 350                                                                      
REMARK 350 BIOMOLECULE: 1                                                       
REMARK 350 AUTHOR DETERMINED BIOLOGICAL UNIT: TETRAMERIC                        
REMARK 350 SOFTWARE DETERMINED QUATERNARY STRUCTURE: TETRAMERIC                 
REMARK 350 SOFTWARE USED: PISA,PQS                                              
REMARK 350 TOTAL BURIED SURFACE AREA: 10570 ANGSTROM**2                         
REMARK 350 SURFACE AREA OF THE COMPLEX: 33280 ANGSTROM**2                       
REMARK 350 CHANGE IN SOLVENT FREE ENERGY: -205.0 KCAL/MOL                       
REMARK 350 APPLY THE FOLLOWING TO CHAINS: A                                     
REMARK 350   BIOMT1   1  1.000000  0.000000  0.000000        0.00000            
REMARK 350   BIOMT2   1  0.000000  1.000000  0.000000        0.00000            
REMARK 350   BIOMT3   1  0.000000  0.000000  1.000000        0.00000            
REMARK 350   BIOMT1   2 -1.000000  0.000000  0.000000      105.90000            
REMARK 350   BIOMT2   2  0.000000 -1.000000  0.000000        0.00000            
REMARK 350   BIOMT3   2  0.000000  0.000000  1.000000        0.00000            
REMARK 350   BIOMT1   3  0.000000 -1.000000  0.000000       52.95000            
REMARK 350   BIOMT2   3  1.000000  0.000000  0.000000      -52.95000            
REMARK 350   BIOMT3   3  0.000000  0.000000  1.000000        0.00000            
REMARK 350   BIOMT1   4  0.000000  1.000000  0.000000       52.95000            
REMARK 350   BIOMT2   4 -1.000000  0.000000  0.000000       52.95000            
REMARK 350   BIOMT3   4  0.000000  0.000000  1.000000        0.00000            
REMARK 350                                                                      
REMARK 350 BIOMOLECULE: 2                                                       
REMARK 350 AUTHOR DETERMINED BIOLOGICAL UNIT: TETRAMERIC                        
REMARK 350 SOFTWARE DETERMINED QUATERNARY STRUCTURE: TETRAMERIC                 
REMARK 350 SOFTWARE USED: PISA,PQS                                              
REMARK 350 TOTAL BURIED SURFACE AREA: 10400 ANGSTROM**2                         
REMARK 350 SURFACE AREA OF THE COMPLEX: 33000 ANGSTROM**2                       
REMARK 350 CHANGE IN SOLVENT FREE ENERGY: -201.0 KCAL/MOL                       
REMARK 350 APPLY THE FOLLOWING TO CHAINS: B                                     
REMARK 350   BIOMT1   1  1.000000  0.000000  0.000000        0.00000            
REMARK 350   BIOMT2   1  0.000000  1.000000  0.000000        0.00000            
REMARK 350   BIOMT3   1  0.000000  0.000000  1.000000        0.00000            
REMARK 350   BIOMT1   2 -1.000000  0.000000  0.000000      105.90000            
REMARK 350   BIOMT2   2  0.000000 -1.000000  0.000000        0.00000            
REMARK 350   BIOMT3   2  0.000000  0.000000  1.000000        0.00000            
REMARK 350   BIOMT1   3  0.000000 -1.000000  0.000000       52.95000            
REMARK 350   BIOMT2   3  1.000000  0.000000  0.000000      -52.95000            
REMARK 350   BIOMT3   3  0.000000  0.000000  1.000000        0.00000            
REMARK 350   BIOMT1   4  0.000000  1.000000  0.000000       52.95000            
REMARK 350   BIOMT2   4 -1.000000  0.000000  0.000000       52.95000            
REMARK 350   BIOMT3   4  0.000000  0.000000  1.000000        0.00000            
REMARK 350                                                                      
REMARK 350 BIOMOLECULE: 3                                                       
REMARK 350 AUTHOR DETERMINED BIOLOGICAL UNIT: TETRAMERIC                        
REMARK 350 SOFTWARE DETERMINED QUATERNARY STRUCTURE: TETRAMERIC                 
REMARK 350 SOFTWARE USED: PISA,PQS                                              
REMARK 350 TOTAL BURIED SURFACE AREA: 10440 ANGSTROM**2                         
REMARK 350 SURFACE AREA OF THE COMPLEX: 33080 ANGSTROM**2                       
REMARK 350 CHANGE IN SOLVENT FREE ENERGY: -201.0 KCAL/MOL                       
REMARK 350 APPLY THE FOLLOWING TO CHAINS: C                                     
REMARK 350   BIOMT1   1  1.000000  0.000000  0.000000        0.00000            
REMARK 350   BIOMT2   1  0.000000  1.000000  0.000000        0.00000            
REMARK 350   BIOMT3   1  0.000000  0.000000  1.000000        0.00000            
REMARK 350   BIOMT1   2 -1.000000  0.000000  0.000000      105.90000            
REMARK 350   BIOMT2   2  0.000000 -1.000000  0.000000        0.00000            
REMARK 350   BIOMT3   2  0.000000  0.000000  1.000000        0.00000            
REMARK 350   BIOMT1   3  0.000000 -1.000000  0.000000       52.95000            
REMARK 350   BIOMT2   3  1.000000  0.000000  0.000000      -52.95000            
REMARK 350   BIOMT3   3  0.000000  0.000000  1.000000        0.00000            
REMARK 350   BIOMT1   4  0.000000  1.000000  0.000000       52.95000            
REMARK 350   BIOMT2   4 -1.000000  0.000000  0.000000       52.95000            
REMARK 350   BIOMT3   4  0.000000  0.000000  1.000000        0.00000            
REMARK 350                                                                      
REMARK 350 BIOMOLECULE: 4                                                       
REMARK 350 AUTHOR DETERMINED BIOLOGICAL UNIT: TETRAMERIC                        
REMARK 350 SOFTWARE DETERMINED QUATERNARY STRUCTURE: TETRAMERIC                 
REMARK 350 SOFTWARE USED: PISA,PQS                                              
REMARK 350 TOTAL BURIED SURFACE AREA: 10530 ANGSTROM**2                         
REMARK 350 SURFACE AREA OF THE COMPLEX: 32850 ANGSTROM**2                       
REMARK 350 CHANGE IN SOLVENT FREE ENERGY: -205.0 KCAL/MOL                       
REMARK 350 APPLY THE FOLLOWING TO CHAINS: D                                     
REMARK 350   BIOMT1   1  1.000000  0.000000  0.000000        0.00000            
REMARK 350   BIOMT2   1  0.000000  1.000000  0.000000        0.00000            
REMARK 350   BIOMT3   1  0.000000  0.000000  1.000000        0.00000            
REMARK 350   BIOMT1   2 -1.000000  0.000000  0.000000      105.90000            
REMARK 350   BIOMT2   2  0.000000 -1.000000  0.000000        0.00000            
REMARK 350   BIOMT3   2  0.000000  0.000000  1.000000        0.00000            
REMARK 350   BIOMT1   3  0.000000 -1.000000  0.000000       52.95000            
REMARK 350   BIOMT2   3  1.000000  0.000000  0.000000      -52.95000            
REMARK 350   BIOMT3   3  0.000000  0.000000  1.000000        0.00000            
REMARK 350   BIOMT1   4  0.000000  1.000000  0.000000       52.95000            
REMARK 350   BIOMT2   4 -1.000000  0.000000  0.000000       52.95000            
REMARK 350   BIOMT3   4  0.000000  0.000000  1.000000        0.00000            
REMARK 350                                                                      
REMARK 350 BIOMOLECULE: 5                                                       
REMARK 350 AUTHOR DETERMINED BIOLOGICAL UNIT: TETRAMERIC                        
REMARK 350 SOFTWARE DETERMINED QUATERNARY STRUCTURE: TETRAMERIC                 
REMARK 350 SOFTWARE USED: PISA,PQS                                              
REMARK 350 TOTAL BURIED SURFACE AREA: 10540 ANGSTROM**2                         
REMARK 350 SURFACE AREA OF THE COMPLEX: 32840 ANGSTROM**2                       
REMARK 350 CHANGE IN SOLVENT FREE ENERGY: -202.0 KCAL/MOL                       
REMARK 350 APPLY THE FOLLOWING TO CHAINS: E                                     
REMARK 350   BIOMT1   1  1.000000  0.000000  0.000000        0.00000            
REMARK 350   BIOMT2   1  0.000000  1.000000  0.000000        0.00000            
REMARK 350   BIOMT3   1  0.000000  0.000000  1.000000        0.00000            
REMARK 350   BIOMT1   2 -1.000000  0.000000  0.000000      105.90000            
REMARK 350   BIOMT2   2  0.000000 -1.000000  0.000000        0.00000            
REMARK 350   BIOMT3   2  0.000000  0.000000  1.000000        0.00000            
REMARK 350   BIOMT1   3  0.000000 -1.000000  0.000000       52.95000            
REMARK 350   BIOMT2   3  1.000000  0.000000  0.000000      -52.95000            
REMARK 350   BIOMT3   3  0.000000  0.000000  1.000000        0.00000            
REMARK 350   BIOMT1   4  0.000000  1.000000  0.000000       52.95000            
REMARK 350   BIOMT2   4 -1.000000  0.000000  0.000000       52.95000            
REMARK 350   BIOMT3   4  0.000000  0.000000  1.000000        0.00000            
REMARK 350                                                                      
REMARK 350 BIOMOLECULE: 6                                                       
REMARK 350 AUTHOR DETERMINED BIOLOGICAL UNIT: TETRAMERIC                        
REMARK 350 SOFTWARE DETERMINED QUATERNARY STRUCTURE: TETRAMERIC                 
REMARK 350 SOFTWARE USED: PISA,PQS                                              
REMARK 350 TOTAL BURIED SURFACE AREA: 10490 ANGSTROM**2                         
REMARK 350 SURFACE AREA OF THE COMPLEX: 33070 ANGSTROM**2                       
REMARK 350 CHANGE IN SOLVENT FREE ENERGY: -210.0 KCAL/MOL                       
REMARK 350 APPLY THE FOLLOWING TO CHAINS: F                                     
REMARK 350   BIOMT1   1  1.000000  0.000000  0.000000        0.00000            
REMARK 350   BIOMT2   1  0.000000  1.000000  0.000000        0.00000            
REMARK 350   BIOMT3   1  0.000000  0.000000  1.000000        0.00000            
REMARK 350   BIOMT1   2 -1.000000  0.000000  0.000000      105.90000            
REMARK 350   BIOMT2   2  0.000000 -1.000000  0.000000        0.00000            
REMARK 350   BIOMT3   2  0.000000  0.000000  1.000000        0.00000            
REMARK 350   BIOMT1   3  0.000000 -1.000000  0.000000       52.95000            
REMARK 350   BIOMT2   3  1.000000  0.000000  0.000000      -52.95000            
REMARK 350   BIOMT3   3  0.000000  0.000000  1.000000        0.00000            
REMARK 350   BIOMT1   4  0.000000  1.000000  0.000000       52.95000            
REMARK 350   BIOMT2   4 -1.000000  0.000000  0.000000       52.95000            
REMARK 350   BIOMT3   4  0.000000  0.000000  1.000000        0.00000            
REMARK 465                                                                      
REMARK 465 MISSING RESIDUES                                                     
REMARK 465 THE FOLLOWING RESIDUES WERE NOT LOCATED IN THE                       
REMARK 465 EXPERIMENT. (M=MODEL NUMBER; RES=RESIDUE NAME; C=CHAIN               
REMARK 465 IDENTIFIER; SSSEQ=SEQUENCE NUMBER; I=INSERTION CODE.)                
REMARK 465                                                                      
REMARK 465   M RES C SSSEQI                                                     
REMARK 465     GLY A   224                                                      
REMARK 465     ALA A   225                                                      
REMARK 465     LYS A   226                                                      
REMARK 465     ALA A   227                                                      
REMARK 465     TYR A   228                                                      
REMARK 465     TYR A   229                                                      
REMARK 465     GLY A   230                                                      
REMARK 465     GLN A   231                                                      
REMARK 465     GLY B   224                                                      
REMARK 465     ALA B   225                                                      
REMARK 465     LYS B   226                                                      
REMARK 465     ALA B   227                                                      
REMARK 465     TYR B   228                                                      
REMARK 465     TYR B   229                                                      
REMARK 465     GLY B   230                                                      
REMARK 465     GLN B   231                                                      
REMARK 465     GLY C   224                                                      
REMARK 465     ALA C   225                                                      
REMARK 465     LYS C   226                                                      
REMARK 465     ALA C   227                                                      
REMARK 465     TYR C   228                                                      
REMARK 465     TYR C   229                                                      
REMARK 465     GLY C   230                                                      
REMARK 465     GLN C   231                                                      
REMARK 465     GLY D   224                                                      
REMARK 465     ALA D   225                                                      
REMARK 465     LYS D   226                                                      
REMARK 465     ALA D   227                                                      
REMARK 465     TYR D   228                                                      
REMARK 465     TYR D   229                                                      
REMARK 465     GLY D   230                                                      
REMARK 465     GLN D   231                                                      
REMARK 465     GLY E   224                                                      
REMARK 465     ALA E   225                                                      
REMARK 465     LYS E   226                                                      
REMARK 465     ALA E   227                                                      
REMARK 465     TYR E   228                                                      
REMARK 465     TYR E   229                                                      
REMARK 465     GLY E   230                                                      
REMARK 465     GLN E   231                                                      
REMARK 465     GLY F   224                                                      
REMARK 465     ALA F   225                                                      
REMARK 465     LYS F   226                                                      
REMARK 465     ALA F   227                                                      
REMARK 465     TYR F   228                                                      
REMARK 465     TYR F   229                                                      
REMARK 465     GLY F   230                                                      
REMARK 465     GLN F   231                                                      
REMARK 500                                                                      
REMARK 500 GEOMETRY AND STEREOCHEMISTRY                                         
REMARK 500 SUBTOPIC: CLOSE CONTACTS                                             
REMARK 500                                                                      
REMARK 500 THE FOLLOWING ATOMS THAT ARE RELATED BY CRYSTALLOGRAPHIC             
REMARK 500 SYMMETRY ARE IN CLOSE CONTACT.  AN ATOM LOCATED WITHIN 0.15          
REMARK 500 ANGSTROMS OF A SYMMETRY RELATED ATOM IS ASSUMED TO BE ON A           
REMARK 500 SPECIAL POSITION AND IS, THEREFORE, LISTED IN REMARK 375             
REMARK 500 INSTEAD OF REMARK 500.  ATOMS WITH NON-BLANK ALTERNATE               
REMARK 500 LOCATION INDICATORS ARE NOT INCLUDED IN THE CALCULATIONS.            
REMARK 500                                                                      
REMARK 500 DISTANCE CUTOFF:                                                     
REMARK 500 2.2 ANGSTROMS FOR CONTACTS NOT INVOLVING HYDROGEN ATOMS              
REMARK 500 1.6 ANGSTROMS FOR CONTACTS INVOLVING HYDROGEN ATOMS                  
REMARK 500                                                                      
REMARK 500  ATM1  RES C  SSEQI   ATM2  RES C  SSEQI  SSYMOP   DISTANCE          
REMARK 500   NH2  ARG E    36     NH2  ARG E    36     8557     1.88            
REMARK 500   O    HOH A   360     O    HOH A   360     3545     1.98            
REMARK 500                                                                      
REMARK 500 REMARK: NULL                                                         
REMARK 500                                                                      
REMARK 500 GEOMETRY AND STEREOCHEMISTRY                                         
REMARK 500 SUBTOPIC: TORSION ANGLES                                             
REMARK 500                                                                      
REMARK 500 TORSION ANGLES OUTSIDE THE EXPECTED RAMACHANDRAN REGIONS:            
REMARK 500 (M=MODEL NUMBER; RES=RESIDUE NAME; C=CHAIN IDENTIFIER;               
REMARK 500 SSEQ=SEQUENCE NUMBER; I=INSERTION CODE).                             
REMARK 500                                                                      
REMARK 500 STANDARD TABLE:                                                      
REMARK 500 FORMAT:(10X,I3,1X,A3,1X,A1,I4,A1,4X,F7.2,3X,F7.2)                    
REMARK 500                                                                      
REMARK 500 EXPECTED VALUES: GJ KLEYWEGT AND TA JONES (1996). PHI/PSI-           
REMARK 500 CHOLOGY: RAMACHANDRAN REVISITED. STRUCTURE 4, 1395 - 1400            
REMARK 500                                                                      
REMARK 500  M RES CSSEQI        PSI       PHI                                   
REMARK 500    LEU A  24     -115.90     51.69                                   
REMARK 500    MET A  51      125.53    -39.19                                   
REMARK 500    GLU A  68      132.01   -171.84                                   
REMARK 500    PRO A 164       36.36    -75.58                                   
REMARK 500    HIS A 169      130.72    -37.89                                   
REMARK 500    SER A 170        9.16     58.69                                   
REMARK 500    HIS A 171      -83.39   -120.15                                   
REMARK 500    LEU B  24     -126.27     45.26                                   
REMARK 500    ASN B  28      146.63   -170.32                                   
REMARK 500    PRO B 164       36.70    -76.19                                   
REMARK 500    SER B 170       18.66     58.54                                   
REMARK 500    HIS B 171      -78.66   -126.82                                   
REMARK 500    LEU C  24     -126.28     47.48                                   
REMARK 500    PRO C 164       33.39    -74.64                                   
REMARK 500    SER C 170       16.36     56.12                                   
REMARK 500    HIS C 171      -81.56   -124.51                                   
REMARK 500    LEU D   2       63.25   -119.71                                   
REMARK 500    LEU D  24     -127.89     45.87                                   
REMARK 500    PRO D 164       36.50    -75.53                                   
REMARK 500    HIS D 169      128.31    -39.15                                   
REMARK 500    SER D 170       15.86     58.26                                   
REMARK 500    HIS D 171      -83.85   -125.91                                   
REMARK 500    ARG D 221      -73.99    -47.63                                   
REMARK 500    LEU E  24     -121.84     43.69                                   
REMARK 500    LYS E 155       22.62    -77.23                                   
REMARK 500    PRO E 164       41.89    -76.97                                   
REMARK 500    HIS E 169      127.55    -37.31                                   
REMARK 500    SER E 170       15.29     58.11                                   
REMARK 500    HIS E 171      -78.98   -124.67                                   
REMARK 500    LEU F  24     -126.25     47.33                                   
REMARK 500    GLU F 154      -71.76    -62.36                                   
REMARK 500    PRO F 164       32.60    -69.49                                   
REMARK 500    HIS F 169      122.26    -35.61                                   
REMARK 500    HIS F 171      -83.73   -124.21                                   
REMARK 500                                                                      
REMARK 500 REMARK: NULL                                                         
REMARK 525                                                                      
REMARK 525 SOLVENT                                                              
REMARK 525                                                                      
REMARK 525 THE SOLVENT MOLECULES HAVE CHAIN IDENTIFIERS THAT                    
REMARK 525 INDICATE THE POLYMER CHAIN WITH WHICH THEY ARE MOST                  
REMARK 525 CLOSELY ASSOCIATED. THE REMARK LISTS ALL THE SOLVENT                 
REMARK 525 MOLECULES WHICH ARE MORE THAN 5A AWAY FROM THE                       
REMARK 525 NEAREST POLYMER CHAIN (M = MODEL NUMBER;                             
REMARK 525 RES=RESIDUE NAME; C=CHAIN IDENTIFIER; SSEQ=SEQUENCE                  
REMARK 525 NUMBER; I=INSERTION CODE):                                           
REMARK 525                                                                      
REMARK 525  M RES CSSEQI                                                        
REMARK 525    HOH D 341        DISTANCE =  5.53 ANGSTROMS                       
REMARK 525    HOH D 412        DISTANCE =  6.13 ANGSTROMS                       
REMARK 525    HOH D 435        DISTANCE =  5.41 ANGSTROMS                       
REMARK 620                                                                      
REMARK 620 METAL COORDINATION                                                   
REMARK 620 (M=MODEL NUMBER; RES=RESIDUE NAME; C=CHAIN IDENTIFIER;               
REMARK 620 SSEQ=SEQUENCE NUMBER; I=INSERTION CODE):                             
REMARK 620                                                                      
REMARK 620 COORDINATION ANGLES FOR:  M RES CSSEQI METAL                         
REMARK 620                              ZN A 301  ZN                            
REMARK 620 N RES CSSEQI ATOM                                                    
REMARK 620 1 HIS A  95   NE2                                                    
REMARK 620 2 HIS A  97   NE2 111.3                                              
REMARK 620 3 HIS A 171   NE2 102.0  94.0                                        
REMARK 620 N                    1     2                                         
REMARK 620                                                                      
REMARK 620 COORDINATION ANGLES FOR:  M RES CSSEQI METAL                         
REMARK 620                              ZN B 302  ZN                            
REMARK 620 N RES CSSEQI ATOM                                                    
REMARK 620 1 HIS B  97   NE2                                                    
REMARK 620 2 HIS B  95   NE2 103.5                                              
REMARK 620 3 HOH B 403   O   149.9 105.9                                        
REMARK 620 4 HIS B 171   NE2  97.1 104.6  81.7                                  
REMARK 620 N                    1     2     3                                   
REMARK 620                                                                      
REMARK 620 COORDINATION ANGLES FOR:  M RES CSSEQI METAL                         
REMARK 620                              ZN C 303  ZN                            
REMARK 620 N RES CSSEQI ATOM                                                    
REMARK 620 1 HOH C 389   O                                                      
REMARK 620 2 HIS C  97   NE2 165.9                                              
REMARK 620 3 HIS C 171   NE2  86.4  92.7                                        
REMARK 620 4 HIS C  95   NE2  89.6 104.2 104.6                                  
REMARK 620 N                    1     2     3                                   
REMARK 620                                                                      
REMARK 620 COORDINATION ANGLES FOR:  M RES CSSEQI METAL                         
REMARK 620                              ZN D 304  ZN                            
REMARK 620 N RES CSSEQI ATOM                                                    
REMARK 620 1 HIS D  97   NE2                                                    
REMARK 620 2 HIS D 171   NE2  94.9                                              
REMARK 620 3 HOH D 371   O   160.4  77.2                                        
REMARK 620 4 HIS D  95   NE2 106.4 103.4  93.0                                  
REMARK 620 N                    1     2     3                                   
REMARK 620                                                                      
REMARK 620 COORDINATION ANGLES FOR:  M RES CSSEQI METAL                         
REMARK 620                              ZN E 305  ZN                            
REMARK 620 N RES CSSEQI ATOM                                                    
REMARK 620 1 HIS E  95   NE2                                                    
REMARK 620 2 HIS E  97   NE2 109.8                                              
REMARK 620 3 HIS E 171   NE2  95.2  90.0                                        
REMARK 620 N                    1     2                                         
REMARK 620                                                                      
REMARK 620 COORDINATION ANGLES FOR:  M RES CSSEQI METAL                         
REMARK 620                              ZN F 306  ZN                            
REMARK 620 N RES CSSEQI ATOM                                                    
REMARK 620 1 HIS F  95   NE2                                                    
REMARK 620 2 HIS F 171   NE2 103.3                                              
REMARK 620 3 HIS F  97   NE2 108.1  91.9                                        
REMARK 620 N                    1     2                                         
REMARK 800                                                                      
REMARK 800 SITE                                                                 
REMARK 800 SITE_IDENTIFIER: AC1                                                 
REMARK 800 EVIDENCE_CODE: SOFTWARE                                              
REMARK 800 SITE_DESCRIPTION: BINDING SITE FOR RESIDUE ZN A 301                  
REMARK 800                                                                      
REMARK 800 SITE_IDENTIFIER: AC2                                                 
REMARK 800 EVIDENCE_CODE: SOFTWARE                                              
REMARK 800 SITE_DESCRIPTION: BINDING SITE FOR RESIDUE ZN B 302                  
REMARK 800                                                                      
REMARK 800 SITE_IDENTIFIER: AC3                                                 
REMARK 800 EVIDENCE_CODE: SOFTWARE                                              
REMARK 800 SITE_DESCRIPTION: BINDING SITE FOR RESIDUE ZN C 303                  
REMARK 800                                                                      
REMARK 800 SITE_IDENTIFIER: AC4                                                 
REMARK 800 EVIDENCE_CODE: SOFTWARE                                              
REMARK 800 SITE_DESCRIPTION: BINDING SITE FOR RESIDUE ZN D 304                  
REMARK 800                                                                      
REMARK 800 SITE_IDENTIFIER: AC5                                                 
REMARK 800 EVIDENCE_CODE: SOFTWARE                                              
REMARK 800 SITE_DESCRIPTION: BINDING SITE FOR RESIDUE ZN E 305                  
REMARK 800                                                                      
REMARK 800 SITE_IDENTIFIER: AC6                                                 
REMARK 800 EVIDENCE_CODE: SOFTWARE                                              
REMARK 800 SITE_DESCRIPTION: BINDING SITE FOR RESIDUE ZN F 306                  
REMARK 900                                                                      
REMARK 900 RELATED ENTRIES                                                      
REMARK 900 RELATED ID: 1JDI   RELATED DB: PDB                                   
REMARK 900 CRYSTAL STRUCTURE OF L-RIBULOSE-5-PHOSPHATE 4-EPIMERASE              
DBREF  1K0W A    1   231  UNP    P08203   ARAD_ECOLI       1    231             
DBREF  1K0W B    1   231  UNP    P08203   ARAD_ECOLI       1    231             
DBREF  1K0W C    1   231  UNP    P08203   ARAD_ECOLI       1    231             
DBREF  1K0W D    1   231  UNP    P08203   ARAD_ECOLI       1    231             
DBREF  1K0W E    1   231  UNP    P08203   ARAD_ECOLI       1    231             
DBREF  1K0W F    1   231  UNP    P08203   ARAD_ECOLI       1    231             
SEQADV 1K0W ASN A  120  UNP  P08203    ASP   120 ENGINEERED                     
SEQADV 1K0W ASN B  120  UNP  P08203    ASP   120 ENGINEERED                     
SEQADV 1K0W ASN C  120  UNP  P08203    ASP   120 ENGINEERED                     
SEQADV 1K0W ASN D  120  UNP  P08203    ASP   120 ENGINEERED                     
SEQADV 1K0W ASN E  120  UNP  P08203    ASP   120 ENGINEERED                     
SEQADV 1K0W ASN F  120  UNP  P08203    ASP   120 ENGINEERED                     
SEQRES   1 A  231  MET LEU GLU ASP LEU LYS ARG GLN VAL LEU GLU ALA ASN          
SEQRES   2 A  231  LEU ALA LEU PRO LYS HIS ASN LEU VAL THR LEU THR TRP          
SEQRES   3 A  231  GLY ASN VAL SER ALA VAL ASP ARG GLU ARG GLY VAL PHE          
SEQRES   4 A  231  VAL ILE LYS PRO SER GLY VAL ASP TYR SER ILE MET THR          
SEQRES   5 A  231  ALA ASP ASP MET VAL VAL VAL SER ILE GLU THR GLY GLU          
SEQRES   6 A  231  VAL VAL GLU GLY ALA LYS LYS PRO SER SER ASP THR PRO          
SEQRES   7 A  231  THR HIS ARG LEU LEU TYR GLN ALA PHE PRO SER ILE GLY          
SEQRES   8 A  231  GLY ILE VAL HIS THR HIS SER ARG HIS ALA THR ILE TRP          
SEQRES   9 A  231  ALA GLN ALA GLY GLN SER ILE PRO ALA THR GLY THR THR          
SEQRES  10 A  231  HIS ALA ASN TYR PHE TYR GLY THR ILE PRO CYS THR ARG          
SEQRES  11 A  231  LYS MET THR ASP ALA GLU ILE ASN GLY GLU TYR GLU TRP          
SEQRES  12 A  231  GLU THR GLY ASN VAL ILE VAL GLU THR PHE GLU LYS GLN          
SEQRES  13 A  231  GLY ILE ASP ALA ALA GLN MET PRO GLY VAL LEU VAL HIS          
SEQRES  14 A  231  SER HIS GLY PRO PHE ALA TRP GLY LYS ASN ALA GLU ASP          
SEQRES  15 A  231  ALA VAL HIS ASN ALA ILE VAL LEU GLU GLU VAL ALA TYR          
SEQRES  16 A  231  MET GLY ILE PHE CYS ARG GLN LEU ALA PRO GLN LEU PRO          
SEQRES  17 A  231  ASP MET GLN GLN THR LEU LEU ASN LYS HIS TYR LEU ARG          
SEQRES  18 A  231  LYS HIS GLY ALA LYS ALA TYR TYR GLY GLN                      
SEQRES   1 B  231  MET LEU GLU ASP LEU LYS ARG GLN VAL LEU GLU ALA ASN          
SEQRES   2 B  231  LEU ALA LEU PRO LYS HIS ASN LEU VAL THR LEU THR TRP          
SEQRES   3 B  231  GLY ASN VAL SER ALA VAL ASP ARG GLU ARG GLY VAL PHE          
SEQRES   4 B  231  VAL ILE LYS PRO SER GLY VAL ASP TYR SER ILE MET THR          
SEQRES   5 B  231  ALA ASP ASP MET VAL VAL VAL SER ILE GLU THR GLY GLU          
SEQRES   6 B  231  VAL VAL GLU GLY ALA LYS LYS PRO SER SER ASP THR PRO          
SEQRES   7 B  231  THR HIS ARG LEU LEU TYR GLN ALA PHE PRO SER ILE GLY          
SEQRES   8 B  231  GLY ILE VAL HIS THR HIS SER ARG HIS ALA THR ILE TRP          
SEQRES   9 B  231  ALA GLN ALA GLY GLN SER ILE PRO ALA THR GLY THR THR          
SEQRES  10 B  231  HIS ALA ASN TYR PHE TYR GLY THR ILE PRO CYS THR ARG          
SEQRES  11 B  231  LYS MET THR ASP ALA GLU ILE ASN GLY GLU TYR GLU TRP          
SEQRES  12 B  231  GLU THR GLY ASN VAL ILE VAL GLU THR PHE GLU LYS GLN          
SEQRES  13 B  231  GLY ILE ASP ALA ALA GLN MET PRO GLY VAL LEU VAL HIS          
SEQRES  14 B  231  SER HIS GLY PRO PHE ALA TRP GLY LYS ASN ALA GLU ASP          
SEQRES  15 B  231  ALA VAL HIS ASN ALA ILE VAL LEU GLU GLU VAL ALA TYR          
SEQRES  16 B  231  MET GLY ILE PHE CYS ARG GLN LEU ALA PRO GLN LEU PRO          
SEQRES  17 B  231  ASP MET GLN GLN THR LEU LEU ASN LYS HIS TYR LEU ARG          
SEQRES  18 B  231  LYS HIS GLY ALA LYS ALA TYR TYR GLY GLN                      
SEQRES   1 C  231  MET LEU GLU ASP LEU LYS ARG GLN VAL LEU GLU ALA ASN          
SEQRES   2 C  231  LEU ALA LEU PRO LYS HIS ASN LEU VAL THR LEU THR TRP          
SEQRES   3 C  231  GLY ASN VAL SER ALA VAL ASP ARG GLU ARG GLY VAL PHE          
SEQRES   4 C  231  VAL ILE LYS PRO SER GLY VAL ASP TYR SER ILE MET THR          
SEQRES   5 C  231  ALA ASP ASP MET VAL VAL VAL SER ILE GLU THR GLY GLU          
SEQRES   6 C  231  VAL VAL GLU GLY ALA LYS LYS PRO SER SER ASP THR PRO          
SEQRES   7 C  231  THR HIS ARG LEU LEU TYR GLN ALA PHE PRO SER ILE GLY          
SEQRES   8 C  231  GLY ILE VAL HIS THR HIS SER ARG HIS ALA THR ILE TRP          
SEQRES   9 C  231  ALA GLN ALA GLY GLN SER ILE PRO ALA THR GLY THR THR          
SEQRES  10 C  231  HIS ALA ASN TYR PHE TYR GLY THR ILE PRO CYS THR ARG          
SEQRES  11 C  231  LYS MET THR ASP ALA GLU ILE ASN GLY GLU TYR GLU TRP          
SEQRES  12 C  231  GLU THR GLY ASN VAL ILE VAL GLU THR PHE GLU LYS GLN          
SEQRES  13 C  231  GLY ILE ASP ALA ALA GLN MET PRO GLY VAL LEU VAL HIS          
SEQRES  14 C  231  SER HIS GLY PRO PHE ALA TRP GLY LYS ASN ALA GLU ASP          
SEQRES  15 C  231  ALA VAL HIS ASN ALA ILE VAL LEU GLU GLU VAL ALA TYR          
SEQRES  16 C  231  MET GLY ILE PHE CYS ARG GLN LEU ALA PRO GLN LEU PRO          
SEQRES  17 C  231  ASP MET GLN GLN THR LEU LEU ASN LYS HIS TYR LEU ARG          
SEQRES  18 C  231  LYS HIS GLY ALA LYS ALA TYR TYR GLY GLN                      
SEQRES   1 D  231  MET LEU GLU ASP LEU LYS ARG GLN VAL LEU GLU ALA ASN          
SEQRES   2 D  231  LEU ALA LEU PRO LYS HIS ASN LEU VAL THR LEU THR TRP          
SEQRES   3 D  231  GLY ASN VAL SER ALA VAL ASP ARG GLU ARG GLY VAL PHE          
SEQRES   4 D  231  VAL ILE LYS PRO SER GLY VAL ASP TYR SER ILE MET THR          
SEQRES   5 D  231  ALA ASP ASP MET VAL VAL VAL SER ILE GLU THR GLY GLU          
SEQRES   6 D  231  VAL VAL GLU GLY ALA LYS LYS PRO SER SER ASP THR PRO          
SEQRES   7 D  231  THR HIS ARG LEU LEU TYR GLN ALA PHE PRO SER ILE GLY          
SEQRES   8 D  231  GLY ILE VAL HIS THR HIS SER ARG HIS ALA THR ILE TRP          
SEQRES   9 D  231  ALA GLN ALA GLY GLN SER ILE PRO ALA THR GLY THR THR          
SEQRES  10 D  231  HIS ALA ASN TYR PHE TYR GLY THR ILE PRO CYS THR ARG          
SEQRES  11 D  231  LYS MET THR ASP ALA GLU ILE ASN GLY GLU TYR GLU TRP          
SEQRES  12 D  231  GLU THR GLY ASN VAL ILE VAL GLU THR PHE GLU LYS GLN          
SEQRES  13 D  231  GLY ILE ASP ALA ALA GLN MET PRO GLY VAL LEU VAL HIS          
SEQRES  14 D  231  SER HIS GLY PRO PHE ALA TRP GLY LYS ASN ALA GLU ASP          
SEQRES  15 D  231  ALA VAL HIS ASN ALA ILE VAL LEU GLU GLU VAL ALA TYR          
SEQRES  16 D  231  MET GLY ILE PHE CYS ARG GLN LEU ALA PRO GLN LEU PRO          
SEQRES  17 D  231  ASP MET GLN GLN THR LEU LEU ASN LYS HIS TYR LEU ARG          
SEQRES  18 D  231  LYS HIS GLY ALA LYS ALA TYR TYR GLY GLN                      
SEQRES   1 E  231  MET LEU GLU ASP LEU LYS ARG GLN VAL LEU GLU ALA ASN          
SEQRES   2 E  231  LEU ALA LEU PRO LYS HIS ASN LEU VAL THR LEU THR TRP          
SEQRES   3 E  231  GLY ASN VAL SER ALA VAL ASP ARG GLU ARG GLY VAL PHE          
SEQRES   4 E  231  VAL ILE LYS PRO SER GLY VAL ASP TYR SER ILE MET THR          
SEQRES   5 E  231  ALA ASP ASP MET VAL VAL VAL SER ILE GLU THR GLY GLU          
SEQRES   6 E  231  VAL VAL GLU GLY ALA LYS LYS PRO SER SER ASP THR PRO          
SEQRES   7 E  231  THR HIS ARG LEU LEU TYR GLN ALA PHE PRO SER ILE GLY          
SEQRES   8 E  231  GLY ILE VAL HIS THR HIS SER ARG HIS ALA THR ILE TRP          
SEQRES   9 E  231  ALA GLN ALA GLY GLN SER ILE PRO ALA THR GLY THR THR          
SEQRES  10 E  231  HIS ALA ASN TYR PHE TYR GLY THR ILE PRO CYS THR ARG          
SEQRES  11 E  231  LYS MET THR ASP ALA GLU ILE ASN GLY GLU TYR GLU TRP          
SEQRES  12 E  231  GLU THR GLY ASN VAL ILE VAL GLU THR PHE GLU LYS GLN          
SEQRES  13 E  231  GLY ILE ASP ALA ALA GLN MET PRO GLY VAL LEU VAL HIS          
SEQRES  14 E  231  SER HIS GLY PRO PHE ALA TRP GLY LYS ASN ALA GLU ASP          
SEQRES  15 E  231  ALA VAL HIS ASN ALA ILE VAL LEU GLU GLU VAL ALA TYR          
SEQRES  16 E  231  MET GLY ILE PHE CYS ARG GLN LEU ALA PRO GLN LEU PRO          
SEQRES  17 E  231  ASP MET GLN GLN THR LEU LEU ASN LYS HIS TYR LEU ARG          
SEQRES  18 E  231  LYS HIS GLY ALA LYS ALA TYR TYR GLY GLN                      
SEQRES   1 F  231  MET LEU GLU ASP LEU LYS ARG GLN VAL LEU GLU ALA ASN          
SEQRES   2 F  231  LEU ALA LEU PRO LYS HIS ASN LEU VAL THR LEU THR TRP          
SEQRES   3 F  231  GLY ASN VAL SER ALA VAL ASP ARG GLU ARG GLY VAL PHE          
SEQRES   4 F  231  VAL ILE LYS PRO SER GLY VAL ASP TYR SER ILE MET THR          
SEQRES   5 F  231  ALA ASP ASP MET VAL VAL VAL SER ILE GLU THR GLY GLU          
SEQRES   6 F  231  VAL VAL GLU GLY ALA LYS LYS PRO SER SER ASP THR PRO          
SEQRES   7 F  231  THR HIS ARG LEU LEU TYR GLN ALA PHE PRO SER ILE GLY          
SEQRES   8 F  231  GLY ILE VAL HIS THR HIS SER ARG HIS ALA THR ILE TRP          
SEQRES   9 F  231  ALA GLN ALA GLY GLN SER ILE PRO ALA THR GLY THR THR          
SEQRES  10 F  231  HIS ALA ASN TYR PHE TYR GLY THR ILE PRO CYS THR ARG          
SEQRES  11 F  231  LYS MET THR ASP ALA GLU ILE ASN GLY GLU TYR GLU TRP          
SEQRES  12 F  231  GLU THR GLY ASN VAL ILE VAL GLU THR PHE GLU LYS GLN          
SEQRES  13 F  231  GLY ILE ASP ALA ALA GLN MET PRO GLY VAL LEU VAL HIS          
SEQRES  14 F  231  SER HIS GLY PRO PHE ALA TRP GLY LYS ASN ALA GLU ASP          
SEQRES  15 F  231  ALA VAL HIS ASN ALA ILE VAL LEU GLU GLU VAL ALA TYR          
SEQRES  16 F  231  MET GLY ILE PHE CYS ARG GLN LEU ALA PRO GLN LEU PRO          
SEQRES  17 F  231  ASP MET GLN GLN THR LEU LEU ASN LYS HIS TYR LEU ARG          
SEQRES  18 F  231  LYS HIS GLY ALA LYS ALA TYR TYR GLY GLN                      
HET     ZN  A 301       1                                                       
HET     ZN  B 302       1                                                       
HET     ZN  C 303       1                                                       
HET     ZN  D 304       1                                                       
HET     ZN  E 305       1                                                       
HET     ZN  F 306       1                                                       
HETNAM      ZN ZINC ION                                                         
FORMUL   7   ZN    6(ZN 2+)                                                     
FORMUL  13  HOH   *632(H2 O)                                                    
HELIX    1   1 LEU A    2  HIS A   19  1                                  18    
HELIX    2   2 THR A   52  MET A   56  5                                   5    
HELIX    3   3 ASP A   76  PHE A   87  1                                  12    
HELIX    4   4 SER A   98  GLY A  108  1                                  11    
HELIX    5   5 GLY A  115  ASN A  120  1                                   6    
HELIX    6   6 THR A  133  GLY A  139  1                                   7    
HELIX    7   7 GLU A  140  GLN A  156  1                                  17    
HELIX    8   8 ASN A  179  ALA A  204  1                                  26    
HELIX    9   9 GLN A  211  LYS A  222  1                                  12    
HELIX   10  10 LEU B    2  HIS B   19  1                                  18    
HELIX   11  11 THR B   52  MET B   56  5                                   5    
HELIX   12  12 ASP B   76  PHE B   87  1                                  12    
HELIX   13  13 SER B   98  GLY B  108  1                                  11    
HELIX   14  14 GLY B  115  ASN B  120  1                                   6    
HELIX   15  15 THR B  133  GLY B  139  1                                   7    
HELIX   16  16 GLU B  140  GLY B  157  1                                  18    
HELIX   17  17 ASN B  179  ALA B  204  1                                  26    
HELIX   18  18 GLN B  211  LYS B  222  1                                  12    
HELIX   19  19 LEU C    2  HIS C   19  1                                  18    
HELIX   20  20 THR C   52  MET C   56  5                                   5    
HELIX   21  21 ASP C   76  PHE C   87  1                                  12    
HELIX   22  22 SER C   98  GLY C  108  1                                  11    
HELIX   23  23 GLY C  115  ASN C  120  1                                   6    
HELIX   24  24 THR C  133  GLY C  139  1                                   7    
HELIX   25  25 GLU C  140  GLN C  156  1                                  17    
HELIX   26  26 ASN C  179  ALA C  204  1                                  26    
HELIX   27  27 GLN C  211  LYS C  222  1                                  12    
HELIX   28  28 LEU D    2  HIS D   19  1                                  18    
HELIX   29  29 THR D   52  MET D   56  5                                   5    
HELIX   30  30 ASP D   76  PHE D   87  1                                  12    
HELIX   31  31 SER D   98  GLY D  108  1                                  11    
HELIX   32  32 GLY D  115  ASN D  120  1                                   6    
HELIX   33  33 THR D  133  GLY D  139  1                                   7    
HELIX   34  34 GLU D  140  GLY D  157  1                                  18    
HELIX   35  35 ASN D  179  ALA D  204  1                                  26    
HELIX   36  36 GLN D  211  LYS D  222  1                                  12    
HELIX   37  37 LEU E    2  HIS E   19  1                                  18    
HELIX   38  38 THR E   52  MET E   56  5                                   5    
HELIX   39  39 ASP E   76  PHE E   87  1                                  12    
HELIX   40  40 SER E   98  GLY E  108  1                                  11    
HELIX   41  41 GLY E  115  ASN E  120  1                                   6    
HELIX   42  42 THR E  133  GLY E  139  1                                   7    
HELIX   43  43 GLU E  140  LYS E  155  1                                  16    
HELIX   44  44 ASN E  179  ALA E  204  1                                  26    
HELIX   45  45 GLN E  211  ARG E  221  1                                  11    
HELIX   46  46 LEU F    2  HIS F   19  1                                  18    
HELIX   47  47 THR F   52  MET F   56  5                                   5    
HELIX   48  48 ASP F   76  PHE F   87  1                                  12    
HELIX   49  49 SER F   98  GLY F  108  1                                  11    
HELIX   50  50 GLY F  115  ASN F  120  1                                   6    
HELIX   51  51 THR F  133  ASN F  138  1                                   6    
HELIX   52  52 GLU F  140  GLN F  156  1                                  17    
HELIX   53  53 ASN F  179  ALA F  204  1                                  26    
HELIX   54  54 GLN F  211  LYS F  222  1                                  12    
SHEET    1   A 7 VAL A  66  GLU A  68  0                                        
SHEET    2   A 7 VAL A  57  SER A  60 -1  N  VAL A  58   O  GLU A  68           
SHEET    3   A 7 VAL A  38  ILE A  41 -1  N  PHE A  39   O  VAL A  59           
SHEET    4   A 7 ASN A  28  ASP A  33 -1  N  ALA A  31   O  VAL A  40           
SHEET    5   A 7 GLY A  92  HIS A  95 -1  O  ILE A  93   N  SER A  30           
SHEET    6   A 7 GLY A 172  GLY A 177 -1  O  ALA A 175   N  VAL A  94           
SHEET    7   A 7 GLY A 165  VAL A 168 -1  N  VAL A 166   O  PHE A 174           
SHEET    1   B 7 VAL B  66  GLU B  68  0                                        
SHEET    2   B 7 VAL B  57  SER B  60 -1  N  VAL B  58   O  VAL B  67           
SHEET    3   B 7 VAL B  38  ILE B  41 -1  N  PHE B  39   O  VAL B  59           
SHEET    4   B 7 ASN B  28  ASP B  33 -1  N  ALA B  31   O  VAL B  40           
SHEET    5   B 7 GLY B  92  HIS B  95 -1  O  HIS B  95   N  ASN B  28           
SHEET    6   B 7 GLY B 172  GLY B 177 -1  O  ALA B 175   N  VAL B  94           
SHEET    7   B 7 GLY B 165  VAL B 168 -1  N  VAL B 168   O  GLY B 172           
SHEET    1   C 7 VAL C  66  GLU C  68  0                                        
SHEET    2   C 7 VAL C  57  SER C  60 -1  N  VAL C  58   O  VAL C  67           
SHEET    3   C 7 VAL C  38  ILE C  41 -1  N  PHE C  39   O  VAL C  59           
SHEET    4   C 7 ASN C  28  ASP C  33 -1  N  ALA C  31   O  VAL C  40           
SHEET    5   C 7 GLY C  92  HIS C  95 -1  O  HIS C  95   N  ASN C  28           
SHEET    6   C 7 GLY C 172  GLY C 177 -1  O  ALA C 175   N  VAL C  94           
SHEET    7   C 7 GLY C 165  VAL C 168 -1  N  VAL C 168   O  GLY C 172           
SHEET    1   D 7 VAL D  66  GLU D  68  0                                        
SHEET    2   D 7 VAL D  57  SER D  60 -1  N  VAL D  58   O  VAL D  67           
SHEET    3   D 7 VAL D  38  ILE D  41 -1  N  PHE D  39   O  VAL D  59           
SHEET    4   D 7 ASN D  28  ASP D  33 -1  N  ALA D  31   O  VAL D  40           
SHEET    5   D 7 GLY D  92  HIS D  95 -1  O  HIS D  95   N  ASN D  28           
SHEET    6   D 7 GLY D 172  GLY D 177 -1  O  ALA D 175   N  VAL D  94           
SHEET    7   D 7 GLY D 165  VAL D 168 -1  N  VAL D 168   O  GLY D 172           
SHEET    1   E 7 VAL E  66  GLU E  68  0                                        
SHEET    2   E 7 VAL E  57  SER E  60 -1  N  VAL E  58   O  GLU E  68           
SHEET    3   E 7 VAL E  38  ILE E  41 -1  N  PHE E  39   O  VAL E  59           
SHEET    4   E 7 ASN E  28  ASP E  33 -1  N  ALA E  31   O  VAL E  40           
SHEET    5   E 7 GLY E  92  HIS E  95 -1  O  HIS E  95   N  ASN E  28           
SHEET    6   E 7 GLY E 172  GLY E 177 -1  O  ALA E 175   N  VAL E  94           
SHEET    7   E 7 GLY E 165  VAL E 168 -1  N  VAL E 168   O  GLY E 172           
SHEET    1   F 7 VAL F  66  GLU F  68  0                                        
SHEET    2   F 7 VAL F  57  SER F  60 -1  N  VAL F  58   O  GLU F  68           
SHEET    3   F 7 VAL F  38  ILE F  41 -1  N  PHE F  39   O  VAL F  59           
SHEET    4   F 7 ASN F  28  ASP F  33 -1  N  ASP F  33   O  VAL F  38           
SHEET    5   F 7 GLY F  92  HIS F  95 -1  O  HIS F  95   N  ASN F  28           
SHEET    6   F 7 GLY F 172  GLY F 177 -1  O  ALA F 175   N  VAL F  94           
SHEET    7   F 7 GLY F 165  VAL F 168 -1  N  VAL F 168   O  GLY F 172           
LINK        ZN    ZN A 301                 NE2 HIS A  95     1555   1555  2.37  
LINK        ZN    ZN A 301                 NE2 HIS A  97     1555   1555  2.37  
LINK        ZN    ZN A 301                 NE2 HIS A 171     1555   1555  2.20  
LINK        ZN    ZN B 302                 NE2 HIS B  97     1555   1555  2.42  
LINK        ZN    ZN B 302                 NE2 HIS B  95     1555   1555  2.20  
LINK        ZN    ZN B 302                 O   HOH B 403     1555   1555  2.75  
LINK        ZN    ZN B 302                 NE2 HIS B 171     1555   1555  2.20  
LINK        ZN    ZN C 303                 O   HOH C 389     1555   1555  2.64  
LINK        ZN    ZN C 303                 NE2 HIS C  97     1555   1555  2.41  
LINK        ZN    ZN C 303                 NE2 HIS C 171     1555   1555  2.24  
LINK        ZN    ZN C 303                 NE2 HIS C  95     1555   1555  2.21  
LINK        ZN    ZN D 304                 NE2 HIS D  97     1555   1555  2.33  
LINK        ZN    ZN D 304                 NE2 HIS D 171     1555   1555  2.23  
LINK        ZN    ZN D 304                 O   HOH D 371     1555   1555  2.29  
LINK        ZN    ZN D 304                 NE2 HIS D  95     1555   1555  2.20  
LINK        ZN    ZN E 305                 NE2 HIS E  95     1555   1555  2.27  
LINK        ZN    ZN E 305                 NE2 HIS E  97     1555   1555  2.54  
LINK        ZN    ZN E 305                 NE2 HIS E 171     1555   1555  2.33  
LINK        ZN    ZN F 306                 NE2 HIS F  95     1555   1555  2.27  
LINK        ZN    ZN F 306                 NE2 HIS F 171     1555   1555  2.25  
LINK        ZN    ZN F 306                 NE2 HIS F  97     1555   1555  2.47  
SITE     1 AC1  3 HIS A  95  HIS A  97  HIS A 171                               
SITE     1 AC2  5 HIS B  95  HIS B  97  HIS B 171  HOH B 388                    
SITE     2 AC2  5 HOH B 403                                                     
SITE     1 AC3  4 HIS C  95  HIS C  97  HIS C 171  HOH C 389                    
SITE     1 AC4  4 HIS D  95  HIS D  97  HIS D 171  HOH D 371                    
SITE     1 AC5  3 HIS E  95  HIS E  97  HIS E 171                               
SITE     1 AC6  3 HIS F  95  HIS F  97  HIS F 171                               
CRYST1  105.900  105.900  274.800  90.00  90.00  90.00 P 4 21 2     48          
ORIGX1      1.000000  0.000000  0.000000        0.00000                         
ORIGX2      0.000000  1.000000  0.000000        0.00000                         
ORIGX3      0.000000  0.000000  1.000000        0.00000                         
SCALE1      0.009443  0.000000  0.000000        0.00000                         
SCALE2      0.000000  0.009443  0.000000        0.00000                         
SCALE3      0.000000  0.000000  0.003639        0.00000                         
ATOM      1  N   MET A   1      23.441  17.057  95.740  1.00 47.29           N  
ATOM      2  CA  MET A   1      21.984  16.740  95.775  1.00 47.14           C  
ATOM      3  C   MET A   1      21.726  15.295  95.375  1.00 47.26           C  
ATOM      4  O   MET A   1      20.707  14.715  95.748  1.00 48.71           O  
ATOM      5  CB  MET A   1      21.215  17.671  94.836  1.00 47.31           C  
ATOM      6  CG  MET A   1      21.771  17.721  93.423  1.00 47.27           C  
ATOM      7  SD  MET A   1      20.719  18.643  92.292  1.00 47.78           S  
ATOM      8  CE  MET A   1      21.074  20.336  92.768  1.00 46.18           C  
ATOM      9  N   LEU A   2      22.644  14.724  94.603  1.00 46.15           N  
ATOM     10  CA  LEU A   2      22.521  13.338  94.162  1.00 45.60           C  
ATOM     11  C   LEU A   2      23.867  12.665  94.405  1.00 44.78           C  
ATOM     12  O   LEU A   2      24.467  12.080  93.502  1.00 44.22           O  
ATOM     13  CB  LEU A   2      22.162  13.278  92.672  1.00 45.64           C  
ATOM     14  CG  LEU A   2      20.875  13.994  92.250  1.00 45.67           C  
ATOM     15  CD1 LEU A   2      20.578  13.690  90.790  1.00 45.28           C  
ATOM     16  CD2 LEU A   2      19.719  13.537  93.125  1.00 45.82           C  
ATOM     17  N   GLU A   3      24.327  12.770  95.645  1.00 43.61           N  
ATOM     18  CA  GLU A   3      25.602  12.220  96.070  1.00 42.15           C  
ATOM     19  C   GLU A   3      25.964  10.865  95.464  1.00 42.06           C  
ATOM     20  O   GLU A   3      27.088  10.683  94.994  1.00 41.88           O  
ATOM     21  CB  GLU A   3      25.640  12.150  97.596  1.00 41.73           C  
ATOM     22  CG  GLU A   3      25.634  13.520  98.284  1.00 40.91           C  
ATOM     23  CD  GLU A   3      24.363  14.322  98.027  1.00 41.66           C  
ATOM     24  OE1 GLU A   3      23.260  13.771  98.236  1.00 41.21           O  
ATOM     25  OE2 GLU A   3      24.464  15.503  97.628  1.00 40.61           O  
ATOM     26  N   ASP A   4      25.034   9.915  95.458  1.00 41.17           N  
ATOM     27  CA  ASP A   4      25.345   8.607  94.890  1.00 40.95           C  
ATOM     28  C   ASP A   4      25.644   8.699  93.389  1.00 40.46           C  
ATOM     29  O   ASP A   4      26.379   7.869  92.841  1.00 40.16           O  
ATOM     30  CB  ASP A   4      24.199   7.621  95.116  1.00 41.28           C  
ATOM     31  CG  ASP A   4      24.528   6.225  94.607  1.00 42.36           C  
ATOM     32  OD1 ASP A   4      23.705   5.645  93.865  1.00 42.33           O  
ATOM     33  OD2 ASP A   4      25.614   5.706  94.950  1.00 42.57           O  
ATOM     34  N   LEU A   5      25.076   9.706  92.726  1.00 39.12           N  
ATOM     35  CA  LEU A   5      25.296   9.886  91.293  1.00 37.54           C  
ATOM     36  C   LEU A   5      26.638  10.570  91.091  1.00 36.34           C  
ATOM     37  O   LEU A   5      27.392  10.222  90.180  1.00 35.95           O  
ATOM     38  CB  LEU A   5      24.194  10.743  90.664  1.00 37.12           C  
ATOM     39  CG  LEU A   5      23.713  10.335  89.262  1.00 37.70           C  
ATOM     40  CD1 LEU A   5      23.171  11.568  88.556  1.00 37.39           C  
ATOM     41  CD2 LEU A   5      24.845   9.724  88.445  1.00 37.44           C  
ATOM     42  N   LYS A   6      26.924  11.553  91.939  1.00 35.00           N  
ATOM     43  CA  LYS A   6      28.186  12.270  91.871  1.00 34.70           C  
ATOM     44  C   LYS A   6      29.315  11.296  92.166  1.00 35.15           C  
ATOM     45  O   LYS A   6      30.456  11.520  91.768  1.00 35.14           O  
ATOM     46  CB  LYS A   6      28.228  13.395  92.901  1.00 34.09           C  
ATOM     47  CG  LYS A   6      27.252  14.516  92.655  1.00 33.49           C  
ATOM     48  CD  LYS A   6      27.447  15.621  93.679  1.00 33.39           C  
ATOM     49  CE  LYS A   6      26.370  16.679  93.555  1.00 32.82           C  
ATOM     50  NZ  LYS A   6      26.699  17.861  94.395  1.00 34.88           N  
ATOM     51  N   ARG A   7      28.985  10.221  92.878  1.00 34.82           N  
ATOM     52  CA  ARG A   7      29.959   9.200  93.235  1.00 35.35           C  
ATOM     53  C   ARG A   7      30.277   8.356  92.021  1.00 34.50           C  
ATOM     54  O   ARG A   7      31.439   8.064  91.736  1.00 34.27           O  
ATOM     55  CB  ARG A   7      29.406   8.302  94.345  1.00 36.75           C  
ATOM     56  CG  ARG A   7      30.035   8.550  95.696  1.00 38.91           C  
ATOM     57  CD  ARG A   7      31.457   8.041  95.716  1.00 40.68           C  
ATOM     58  NE  ARG A   7      32.201   8.571  96.852  1.00 43.42           N  
ATOM     59  CZ  ARG A   7      33.466   8.266  97.117  1.00 43.94           C  
ATOM     60  NH1 ARG A   7      34.130   7.427  96.326  1.00 44.76           N  
ATOM     61  NH2 ARG A   7      34.070   8.806  98.165  1.00 44.32           N  
ATOM     62  N   GLN A   8      29.224   7.957  91.319  1.00 33.72           N  
ATOM     63  CA  GLN A   8      29.355   7.144  90.122  1.00 33.04           C  
ATOM     64  C   GLN A   8      30.108   7.881  89.022  1.00 31.70           C  
ATOM     65  O   GLN A   8      30.910   7.277  88.307  1.00 31.18           O  
ATOM     66  CB  GLN A   8      27.971   6.743  89.621  1.00 34.40           C  
ATOM     67  CG  GLN A   8      27.286   5.710  90.490  1.00 36.29           C  
ATOM     68  CD  GLN A   8      25.837   5.532  90.121  1.00 38.20           C  
ATOM     69  OE1 GLN A   8      24.995   6.368  90.453  1.00 40.04           O  
ATOM     70  NE2 GLN A   8      25.535   4.449  89.417  1.00 37.86           N  
ATOM     71  N   VAL A   9      29.841   9.179  88.894  1.00 29.42           N  
ATOM     72  CA  VAL A   9      30.487  10.000  87.880  1.00 28.19           C  
ATOM     73  C   VAL A   9      31.937  10.243  88.279  1.00 28.22           C  
ATOM     74  O   VAL A   9      32.847  10.126  87.456  1.00 27.44           O  
ATOM     75  CB  VAL A   9      29.751  11.349  87.708  1.00 27.76           C  
ATOM     76  CG1 VAL A   9      30.459  12.205  86.677  1.00 26.23           C  
ATOM     77  CG2 VAL A   9      28.311  11.100  87.268  1.00 26.46           C  
ATOM     78  N   LEU A  10      32.150  10.573  89.547  1.00 27.86           N  
ATOM     79  CA  LEU A  10      33.497  10.801  90.047  1.00 29.42           C  
ATOM     80  C   LEU A  10      34.359   9.574  89.752  1.00 29.05           C  
ATOM     81  O   LEU A  10      35.387   9.673  89.083  1.00 28.58           O  
ATOM     82  CB  LEU A  10      33.465  11.074  91.554  1.00 30.22           C  
ATOM     83  CG  LEU A  10      34.785  11.208  92.325  1.00 31.50           C  
ATOM     84  CD1 LEU A  10      35.408   9.845  92.520  1.00 32.67           C  
ATOM     85  CD2 LEU A  10      35.730  12.142  91.590  1.00 32.12           C  
ATOM     86  N   GLU A  11      33.926   8.419  90.243  1.00 28.65           N  
ATOM     87  CA  GLU A  11      34.664   7.182  90.033  1.00 28.63           C  
ATOM     88  C   GLU A  11      34.886   6.857  88.557  1.00 27.62           C  
ATOM     89  O   GLU A  11      35.930   6.325  88.189  1.00 27.38           O  
ATOM     90  CB  GLU A  11      33.949   6.014  90.726  1.00 29.61           C  
ATOM     91  CG  GLU A  11      33.903   6.152  92.248  1.00 32.29           C  
ATOM     92  CD  GLU A  11      33.193   4.995  92.942  1.00 33.04           C  
ATOM     93  OE1 GLU A  11      32.935   5.111  94.157  1.00 33.22           O  
ATOM     94  OE2 GLU A  11      32.893   3.977  92.281  1.00 34.17           O  
ATOM     95  N   ALA A  12      33.914   7.171  87.707  1.00 26.59           N  
ATOM     96  CA  ALA A  12      34.069   6.884  86.287  1.00 26.04           C  
ATOM     97  C   ALA A  12      35.139   7.797  85.695  1.00 25.27           C  
ATOM     98  O   ALA A  12      35.918   7.384  84.839  1.00 25.79           O  
ATOM     99  CB  ALA A  12      32.742   7.076  85.556  1.00 26.03           C  
ATOM    100  N   ASN A  13      35.171   9.041  86.155  1.00 25.28           N  
ATOM    101  CA  ASN A  13      36.152  10.001  85.673  1.00 25.86           C  
ATOM    102  C   ASN A  13      37.568   9.611  86.100  1.00 26.34           C  
ATOM    103  O   ASN A  13      38.530   9.805  85.353  1.00 26.31           O  
ATOM    104  CB  ASN A  13      35.809  11.408  86.178  1.00 24.79           C  
ATOM    105  CG  ASN A  13      34.831  12.138  85.258  1.00 26.52           C  
ATOM    106  OD1 ASN A  13      35.171  12.481  84.124  1.00 24.95           O  
ATOM    107  ND2 ASN A  13      33.610  12.370  85.742  1.00 24.49           N  
ATOM    108  N   LEU A  14      37.687   9.057  87.302  1.00 26.27           N  
ATOM    109  CA  LEU A  14      38.977   8.627  87.829  1.00 26.85           C  
ATOM    110  C   LEU A  14      39.433   7.355  87.128  1.00 26.39           C  
ATOM    111  O   LEU A  14      40.611   7.013  87.149  1.00 27.47           O  
ATOM    112  CB  LEU A  14      38.867   8.380  89.334  1.00 27.48           C  
ATOM    113  CG  LEU A  14      39.308   9.505  90.269  1.00 28.18           C  
ATOM    114  CD1 LEU A  14      38.904  10.860  89.721  1.00 28.53           C  
ATOM    115  CD2 LEU A  14      38.703   9.261  91.642  1.00 28.16           C  
ATOM    116  N   ALA A  15      38.491   6.660  86.506  1.00 25.63           N  
ATOM    117  CA  ALA A  15      38.796   5.432  85.790  1.00 25.43           C  
ATOM    118  C   ALA A  15      39.480   5.732  84.454  1.00 24.81           C  
ATOM    119  O   ALA A  15      40.219   4.904  83.926  1.00 25.30           O  
ATOM    120  CB  ALA A  15      37.516   4.639  85.547  1.00 24.63           C  
ATOM    121  N   LEU A  16      39.232   6.919  83.913  1.00 24.25           N  
ATOM    122  CA  LEU A  16      39.815   7.304  82.630  1.00 23.76           C  
ATOM    123  C   LEU A  16      41.336   7.169  82.581  1.00 23.68           C  
ATOM    124  O   LEU A  16      41.868   6.488  81.701  1.00 23.84           O  
ATOM    125  CB  LEU A  16      39.380   8.728  82.266  1.00 21.66           C  
ATOM    126  CG  LEU A  16      38.107   8.863  81.412  1.00 21.97           C  
ATOM    127  CD1 LEU A  16      37.153   7.713  81.657  1.00 19.12           C  
ATOM    128  CD2 LEU A  16      37.448  10.201  81.696  1.00 19.27           C  
ATOM    129  N   PRO A  17      42.059   7.815  83.514  1.00 23.84           N  
ATOM    130  CA  PRO A  17      43.519   7.686  83.474  1.00 24.69           C  
ATOM    131  C   PRO A  17      43.983   6.275  83.842  1.00 26.24           C  
ATOM    132  O   PRO A  17      44.975   5.781  83.311  1.00 26.19           O  
ATOM    133  CB  PRO A  17      43.987   8.741  84.475  1.00 24.28           C  
ATOM    134  CG  PRO A  17      42.862   8.789  85.462  1.00 23.29           C  
ATOM    135  CD  PRO A  17      41.645   8.755  84.572  1.00 23.66           C  
ATOM    136  N   LYS A  18      43.250   5.620  84.738  1.00 27.61           N  
ATOM    137  CA  LYS A  18      43.615   4.273  85.158  1.00 28.33           C  
ATOM    138  C   LYS A  18      43.612   3.305  83.986  1.00 27.90           C  
ATOM    139  O   LYS A  18      44.417   2.378  83.941  1.00 28.40           O  
ATOM    140  CB  LYS A  18      42.657   3.764  86.238  1.00 29.65           C  
ATOM    141  CG  LYS A  18      42.707   4.552  87.535  1.00 32.74           C  
ATOM    142  CD  LYS A  18      41.800   3.921  88.589  1.00 35.42           C  
ATOM    143  CE  LYS A  18      41.787   4.730  89.878  1.00 35.35           C  
ATOM    144  NZ  LYS A  18      40.972   4.063  90.929  1.00 37.59           N  
ATOM    145  N   HIS A  19      42.701   3.512  83.042  1.00 26.39           N  
ATOM    146  CA  HIS A  19      42.626   2.633  81.888  1.00 25.71           C  
ATOM    147  C   HIS A  19      43.381   3.192  80.694  1.00 25.23           C  
ATOM    148  O   HIS A  19      43.163   2.772  79.561  1.00 23.55           O  
ATOM    149  CB  HIS A  19      41.168   2.365  81.517  1.00 27.71           C  
ATOM    150  CG  HIS A  19      40.409   1.640  82.582  1.00 28.79           C  
ATOM    151  ND1 HIS A  19      39.535   2.276  83.437  1.00 30.68           N  
ATOM    152  CD2 HIS A  19      40.436   0.343  82.966  1.00 28.47           C  
ATOM    153  CE1 HIS A  19      39.055   1.402  84.304  1.00 30.93           C  
ATOM    154  NE2 HIS A  19      39.587   0.221  84.040  1.00 31.37           N  
ATOM    155  N   ASN A  20      44.271   4.142  80.969  1.00 24.57           N  
ATOM    156  CA  ASN A  20      45.103   4.765  79.945  1.00 24.73           C  
ATOM    157  C   ASN A  20      44.329   5.292  78.743  1.00 23.07           C  
ATOM    158  O   ASN A  20      44.780   5.171  77.609  1.00 22.94           O  
ATOM    159  CB  ASN A  20      46.163   3.766  79.479  1.00 26.26           C  
ATOM    160  CG  ASN A  20      46.858   3.079  80.641  1.00 29.11           C  
ATOM    161  OD1 ASN A  20      47.453   3.735  81.502  1.00 29.63           O  
ATOM    162  ND2 ASN A  20      46.776   1.751  80.678  1.00 29.66           N  
ATOM    163  N   LEU A  21      43.170   5.886  78.995  1.00 22.21           N  
ATOM    164  CA  LEU A  21      42.349   6.432  77.920  1.00 22.07           C  
ATOM    165  C   LEU A  21      42.563   7.935  77.817  1.00 22.56           C  
ATOM    166  O   LEU A  21      42.146   8.576  76.844  1.00 22.10           O  
ATOM    167  CB  LEU A  21      40.867   6.170  78.199  1.00 20.83           C  
ATOM    168  CG  LEU A  21      40.393   4.721  78.270  1.00 20.71           C  
ATOM    169  CD1 LEU A  21      38.909   4.691  78.654  1.00 19.82           C  
ATOM    170  CD2 LEU A  21      40.625   4.044  76.930  1.00 19.69           C  
ATOM    171  N   VAL A  22      43.232   8.487  78.820  1.00 21.70           N  
ATOM    172  CA  VAL A  22      43.459   9.916  78.876  1.00 23.64           C  
ATOM    173  C   VAL A  22      44.853  10.294  79.365  1.00 24.34           C  
ATOM    174  O   VAL A  22      45.574   9.473  79.922  1.00 24.99           O  
ATOM    175  CB  VAL A  22      42.383  10.558  79.797  1.00 22.68           C  
ATOM    176  CG1 VAL A  22      42.857  11.870  80.348  1.00 25.66           C  
ATOM    177  CG2 VAL A  22      41.100  10.757  79.017  1.00 23.28           C  
ATOM    178  N   THR A  23      45.223  11.547  79.133  1.00 25.83           N  
ATOM    179  CA  THR A  23      46.504  12.086  79.572  1.00 26.27           C  
ATOM    180  C   THR A  23      46.207  13.472  80.152  1.00 25.93           C  
ATOM    181  O   THR A  23      45.228  14.107  79.764  1.00 25.94           O  
ATOM    182  CB  THR A  23      47.494  12.257  78.404  1.00 26.49           C  
ATOM    183  OG1 THR A  23      47.618  11.027  77.678  1.00 28.80           O  
ATOM    184  CG2 THR A  23      48.844  12.640  78.938  1.00 25.73           C  
ATOM    185  N   LEU A  24      47.050  13.936  81.070  1.00 25.86           N  
ATOM    186  CA  LEU A  24      46.860  15.241  81.689  1.00 25.09           C  
ATOM    187  C   LEU A  24      45.433  15.346  82.229  1.00 26.12           C  
ATOM    188  O   LEU A  24      45.053  14.594  83.130  1.00 26.33           O  
ATOM    189  CB  LEU A  24      47.138  16.350  80.667  1.00 24.25           C  
ATOM    190  CG  LEU A  24      48.577  16.408  80.129  1.00 23.51           C  
ATOM    191  CD1 LEU A  24      48.695  17.528  79.114  1.00 24.43           C  
ATOM    192  CD2 LEU A  24      49.559  16.633  81.275  1.00 23.03           C  
ATOM    193  N   THR A  25      44.637  16.260  81.682  1.00 25.09           N  
ATOM    194  CA  THR A  25      43.265  16.415  82.154  1.00 25.29           C  
ATOM    195  C   THR A  25      42.228  16.231  81.058  1.00 24.40           C  
ATOM    196  O   THR A  25      41.082  16.635  81.216  1.00 23.24           O  
ATOM    197  CB  THR A  25      43.048  17.790  82.819  1.00 25.19           C  
ATOM    198  OG1 THR A  25      43.293  18.835  81.866  1.00 26.51           O  
ATOM    199  CG2 THR A  25      43.997  17.954  84.005  1.00 24.79           C  
ATOM    200  N   TRP A  26      42.624  15.617  79.948  1.00 24.08           N  
ATOM    201  CA  TRP A  26      41.682  15.391  78.858  1.00 25.08           C  
ATOM    202  C   TRP A  26      40.617  14.386  79.294  1.00 24.77           C  
ATOM    203  O   TRP A  26      40.771  13.701  80.307  1.00 24.71           O  
ATOM    204  CB  TRP A  26      42.403  14.860  77.611  1.00 25.72           C  
ATOM    205  CG  TRP A  26      43.566  15.697  77.169  1.00 27.94           C  
ATOM    206  CD1 TRP A  26      43.782  17.019  77.450  1.00 28.49           C  
ATOM    207  CD2 TRP A  26      44.673  15.273  76.365  1.00 28.49           C  
ATOM    208  NE1 TRP A  26      44.955  17.439  76.875  1.00 29.43           N  
ATOM    209  CE2 TRP A  26      45.522  16.389  76.202  1.00 29.25           C  
ATOM    210  CE3 TRP A  26      45.029  14.058  75.767  1.00 29.30           C  
ATOM    211  CZ2 TRP A  26      46.710  16.328  75.463  1.00 30.07           C  
ATOM    212  CZ3 TRP A  26      46.210  13.994  75.031  1.00 30.42           C  
ATOM    213  CH2 TRP A  26      47.036  15.125  74.887  1.00 30.74           C  
ATOM    214  N   GLY A  27      39.533  14.308  78.532  1.00 24.06           N  
ATOM    215  CA  GLY A  27      38.475  13.365  78.847  1.00 23.01           C  
ATOM    216  C   GLY A  27      37.493  13.837  79.900  1.00 22.88           C  
ATOM    217  O   GLY A  27      37.794  14.722  80.702  1.00 23.73           O  
ATOM    218  N   ASN A  28      36.305  13.246  79.880  1.00 22.02           N  
ATOM    219  CA  ASN A  28      35.256  13.576  80.834  1.00 21.15           C  
ATOM    220  C   ASN A  28      34.112  12.574  80.758  1.00 21.02           C  
ATOM    221  O   ASN A  28      33.759  12.084  79.678  1.00 20.38           O  
ATOM    222  CB  ASN A  28      34.732  15.004  80.601  1.00 20.83           C  
ATOM    223  CG  ASN A  28      34.557  15.345  79.128  1.00 20.51           C  
ATOM    224  OD1 ASN A  28      33.655  14.844  78.456  1.00 20.46           O  
ATOM    225  ND2 ASN A  28      35.429  16.209  78.620  1.00 20.56           N  
ATOM    226  N   VAL A  29      33.552  12.261  81.922  1.00 19.33           N  
ATOM    227  CA  VAL A  29      32.444  11.328  82.017  1.00 18.55           C  
ATOM    228  C   VAL A  29      31.272  12.004  82.714  1.00 19.13           C  
ATOM    229  O   VAL A  29      31.460  12.840  83.597  1.00 18.39           O  
ATOM    230  CB  VAL A  29      32.814  10.075  82.843  1.00 17.34           C  
ATOM    231  CG1 VAL A  29      31.662   9.094  82.817  1.00 17.12           C  
ATOM    232  CG2 VAL A  29      34.077   9.424  82.299  1.00 15.96           C  
ATOM    233  N   SER A  30      30.060  11.648  82.305  1.00 20.09           N  
ATOM    234  CA  SER A  30      28.866  12.194  82.931  1.00 20.86           C  
ATOM    235  C   SER A  30      27.809  11.100  82.985  1.00 21.67           C  
ATOM    236  O   SER A  30      27.894  10.109  82.255  1.00 20.35           O  
ATOM    237  CB  SER A  30      28.326  13.399  82.148  1.00 20.62           C  
ATOM    238  OG  SER A  30      27.690  12.998  80.954  1.00 21.55           O  
ATOM    239  N   ALA A  31      26.831  11.284  83.868  1.00 22.41           N  
ATOM    240  CA  ALA A  31      25.730  10.343  84.037  1.00 23.72           C  
ATOM    241  C   ALA A  31      24.452  11.169  84.194  1.00 25.32           C  
ATOM    242  O   ALA A  31      24.482  12.278  84.737  1.00 23.97           O  
ATOM    243  CB  ALA A  31      25.956   9.481  85.266  1.00 24.07           C  
ATOM    244  N   VAL A  32      23.333  10.632  83.722  1.00 26.36           N  
ATOM    245  CA  VAL A  32      22.077  11.361  83.795  1.00 28.81           C  
ATOM    246  C   VAL A  32      21.040  10.756  84.740  1.00 30.48           C  
ATOM    247  O   VAL A  32      21.064   9.565  85.041  1.00 30.07           O  
ATOM    248  CB  VAL A  32      21.431  11.467  82.397  1.00 28.23           C  
ATOM    249  CG1 VAL A  32      20.996  10.092  81.930  1.00 27.91           C  
ATOM    250  CG2 VAL A  32      20.249  12.421  82.430  1.00 28.66           C  
ATOM    251  N   ASP A  33      20.134  11.608  85.204  1.00 33.08           N  
ATOM    252  CA  ASP A  33      19.038  11.194  86.068  1.00 35.21           C  
ATOM    253  C   ASP A  33      17.805  11.774  85.386  1.00 36.12           C  
ATOM    254  O   ASP A  33      17.398  12.897  85.674  1.00 34.47           O  
ATOM    255  CB  ASP A  33      19.202  11.774  87.475  1.00 36.48           C  
ATOM    256  CG  ASP A  33      18.077  11.358  88.417  1.00 38.60           C  
ATOM    257  OD1 ASP A  33      18.303  11.360  89.644  1.00 38.97           O  
ATOM    258  OD2 ASP A  33      16.966  11.038  87.934  1.00 38.67           O  
ATOM    259  N   ARG A  34      17.238  11.004  84.458  1.00 37.90           N  
ATOM    260  CA  ARG A  34      16.063  11.431  83.703  1.00 40.02           C  
ATOM    261  C   ARG A  34      14.941  12.001  84.572  1.00 40.86           C  
ATOM    262  O   ARG A  34      14.533  13.148  84.382  1.00 41.50           O  
ATOM    263  CB  ARG A  34      15.529  10.271  82.850  1.00 40.00           C  
ATOM    264  CG  ARG A  34      16.053  10.232  81.402  1.00 40.01           C  
ATOM    265  CD  ARG A  34      17.555  10.024  81.343  1.00 40.14           C  
ATOM    266  NE  ARG A  34      18.023   9.561  80.035  1.00 39.33           N  
ATOM    267  CZ  ARG A  34      18.077  10.304  78.932  1.00 39.42           C  
ATOM    268  NH1 ARG A  34      17.685  11.571  78.947  1.00 37.49           N  
ATOM    269  NH2 ARG A  34      18.548   9.777  77.809  1.00 39.27           N  
ATOM    270  N   GLU A  35      14.440  11.216  85.521  1.00 42.06           N  
ATOM    271  CA  GLU A  35      13.368  11.698  86.390  1.00 43.21           C  
ATOM    272  C   GLU A  35      13.703  13.056  86.997  1.00 42.52           C  
ATOM    273  O   GLU A  35      12.831  13.904  87.159  1.00 43.31           O  
ATOM    274  CB  GLU A  35      13.073  10.689  87.503  1.00 44.38           C  
ATOM    275  CG  GLU A  35      12.301   9.465  87.026  1.00 47.05           C  
ATOM    276  CD  GLU A  35      11.588   8.736  88.160  1.00 49.33           C  
ATOM    277  OE1 GLU A  35      10.869   7.750  87.877  1.00 50.13           O  
ATOM    278  OE2 GLU A  35      11.741   9.147  89.334  1.00 50.18           O  
ATOM    279  N   ARG A  36      14.972  13.266  87.322  1.00 42.02           N  
ATOM    280  CA  ARG A  36      15.408  14.534  87.895  1.00 41.01           C  
ATOM    281  C   ARG A  36      15.579  15.601  86.814  1.00 40.45           C  
ATOM    282  O   ARG A  36      15.611  16.799  87.106  1.00 39.65           O  
ATOM    283  CB  ARG A  36      16.738  14.344  88.629  1.00 41.96           C  
ATOM    284  CG  ARG A  36      16.617  13.998  90.098  1.00 42.75           C  
ATOM    285  CD  ARG A  36      15.953  15.131  90.863  1.00 43.03           C  
ATOM    286  NE  ARG A  36      16.378  16.442  90.375  1.00 43.79           N  
ATOM    287  CZ  ARG A  36      16.107  17.587  90.992  1.00 42.95           C  
ATOM    288  NH1 ARG A  36      16.520  18.742  90.487  1.00 41.52           N  
ATOM    289  NH2 ARG A  36      15.432  17.571  92.129  1.00 44.08           N  
ATOM    290  N   GLY A  37      15.694  15.158  85.564  1.00 39.90           N  
ATOM    291  CA  GLY A  37      15.877  16.090  84.466  1.00 39.07           C  
ATOM    292  C   GLY A  37      17.208  16.807  84.595  1.00 38.03           C  
ATOM    293  O   GLY A  37      17.328  17.994  84.295  1.00 38.08           O  
ATOM    294  N   VAL A  38      18.220  16.075  85.043  1.00 37.17           N  
ATOM    295  CA  VAL A  38      19.545  16.651  85.226  1.00 35.88           C  
ATOM    296  C   VAL A  38      20.629  15.592  85.026  1.00 33.73           C  
ATOM    297  O   VAL A  38      20.370  14.401  85.151  1.00 33.14           O  
ATOM    298  CB  VAL A  38      19.673  17.249  86.652  1.00 35.71           C  
ATOM    299  CG1 VAL A  38      21.113  17.541  86.972  1.00 36.71           C  
ATOM    300  CG2 VAL A  38      18.858  18.522  86.759  1.00 35.94           C  
ATOM    301  N   PHE A  39      21.834  16.030  84.681  1.00 33.30           N  
ATOM    302  CA  PHE A  39      22.948  15.106  84.521  1.00 32.17           C  
ATOM    303  C   PHE A  39      24.162  15.646  85.274  1.00 31.92           C  
ATOM    304  O   PHE A  39      24.304  16.858  85.463  1.00 31.91           O  
ATOM    305  CB  PHE A  39      23.283  14.858  83.038  1.00 31.05           C  
ATOM    306  CG  PHE A  39      23.784  16.066  82.294  1.00 30.43           C  
ATOM    307  CD1 PHE A  39      22.896  16.976  81.731  1.00 29.83           C  
ATOM    308  CD2 PHE A  39      25.149  16.265  82.110  1.00 29.53           C  
ATOM    309  CE1 PHE A  39      23.360  18.065  80.988  1.00 29.80           C  
ATOM    310  CE2 PHE A  39      25.622  17.350  81.373  1.00 29.58           C  
ATOM    311  CZ  PHE A  39      24.723  18.253  80.808  1.00 30.07           C  
ATOM    312  N   VAL A  40      25.020  14.739  85.724  1.00 30.47           N  
ATOM    313  CA  VAL A  40      26.212  15.113  86.479  1.00 30.10           C  
ATOM    314  C   VAL A  40      27.464  14.880  85.634  1.00 29.39           C  
ATOM    315  O   VAL A  40      27.667  13.791  85.091  1.00 28.70           O  
ATOM    316  CB  VAL A  40      26.305  14.286  87.780  1.00 30.25           C  
ATOM    317  CG1 VAL A  40      27.451  14.798  88.650  1.00 29.35           C  
ATOM    318  CG2 VAL A  40      24.978  14.366  88.530  1.00 30.37           C  
ATOM    319  N   ILE A  41      28.314  15.895  85.542  1.00 29.24           N  
ATOM    320  CA  ILE A  41      29.513  15.780  84.724  1.00 28.86           C  
ATOM    321  C   ILE A  41      30.781  16.273  85.410  1.00 28.51           C  
ATOM    322  O   ILE A  41      30.730  17.059  86.356  1.00 27.13           O  
ATOM    323  CB  ILE A  41      29.329  16.569  83.410  1.00 28.97           C  
ATOM    324  CG1 ILE A  41      30.470  16.273  82.440  1.00 27.79           C  
ATOM    325  CG2 ILE A  41      29.290  18.059  83.709  1.00 29.35           C  
ATOM    326  CD1 ILE A  41      30.261  16.894  81.069  1.00 27.95           C  
ATOM    327  N   LYS A  42      31.918  15.794  84.913  1.00 27.46           N  
ATOM    328  CA  LYS A  42      33.228  16.173  85.420  1.00 27.06           C  
ATOM    329  C   LYS A  42      33.414  17.685  85.346  1.00 27.39           C  
ATOM    330  O   LYS A  42      32.961  18.332  84.400  1.00 27.42           O  
ATOM    331  CB  LYS A  42      34.325  15.499  84.585  1.00 26.45           C  
ATOM    332  CG  LYS A  42      35.722  16.026  84.858  1.00 25.95           C  
ATOM    333  CD  LYS A  42      36.696  15.618  83.758  1.00 25.69           C  
ATOM    334  CE  LYS A  42      38.059  16.265  83.963  1.00 26.97           C  
ATOM    335  NZ  LYS A  42      38.985  16.040  82.805  1.00 25.47           N  
ATOM    336  N   PRO A  43      34.090  18.268  86.346  1.00 27.97           N  
ATOM    337  CA  PRO A  43      34.333  19.712  86.377  1.00 28.38           C  
ATOM    338  C   PRO A  43      35.491  20.095  85.466  1.00 29.77           C  
ATOM    339  O   PRO A  43      36.360  19.278  85.166  1.00 29.17           O  
ATOM    340  CB  PRO A  43      34.671  19.964  87.840  1.00 28.09           C  
ATOM    341  CG  PRO A  43      35.437  18.736  88.194  1.00 27.02           C  
ATOM    342  CD  PRO A  43      34.584  17.634  87.583  1.00 28.06           C  
ATOM    343  N   SER A  44      35.496  21.347  85.032  1.00 31.19           N  
ATOM    344  CA  SER A  44      36.558  21.849  84.179  1.00 33.43           C  
ATOM    345  C   SER A  44      37.627  22.479  85.066  1.00 34.39           C  
ATOM    346  O   SER A  44      37.309  23.163  86.036  1.00 34.81           O  
ATOM    347  CB  SER A  44      36.002  22.896  83.217  1.00 33.27           C  
ATOM    348  OG  SER A  44      37.031  23.424  82.409  1.00 35.13           O  
ATOM    349  N   GLY A  45      38.892  22.235  84.742  1.00 36.09           N  
ATOM    350  CA  GLY A  45      39.976  22.804  85.526  1.00 37.00           C  
ATOM    351  C   GLY A  45      40.310  22.081  86.822  1.00 37.87           C  
ATOM    352  O   GLY A  45      40.703  22.712  87.803  1.00 38.68           O  
ATOM    353  N   VAL A  46      40.168  20.760  86.839  1.00 37.77           N  
ATOM    354  CA  VAL A  46      40.470  19.992  88.041  1.00 37.45           C  
ATOM    355  C   VAL A  46      41.265  18.725  87.728  1.00 37.09           C  
ATOM    356  O   VAL A  46      40.818  17.880  86.950  1.00 36.47           O  
ATOM    357  CB  VAL A  46      39.173  19.591  88.778  1.00 37.91           C  
ATOM    358  CG1 VAL A  46      39.509  18.864  90.075  1.00 37.43           C  
ATOM    359  CG2 VAL A  46      38.339  20.830  89.061  1.00 38.10           C  
ATOM    360  N   ASP A  47      42.445  18.597  88.329  1.00 36.62           N  
ATOM    361  CA  ASP A  47      43.269  17.415  88.110  1.00 36.77           C  
ATOM    362  C   ASP A  47      42.559  16.189  88.659  1.00 36.37           C  
ATOM    363  O   ASP A  47      41.839  16.269  89.657  1.00 36.58           O  
ATOM    364  CB  ASP A  47      44.622  17.546  88.813  1.00 38.14           C  
ATOM    365  CG  ASP A  47      45.503  18.602  88.193  1.00 40.00           C  
ATOM    366  OD1 ASP A  47      45.649  18.597  86.951  1.00 41.40           O  
ATOM    367  OD2 ASP A  47      46.057  19.430  88.947  1.00 40.38           O  
ATOM    368  N   TYR A  48      42.762  15.052  88.007  1.00 35.72           N  
ATOM    369  CA  TYR A  48      42.148  13.815  88.460  1.00 35.16           C  
ATOM    370  C   TYR A  48      42.646  13.473  89.864  1.00 35.38           C  
ATOM    371  O   TYR A  48      41.896  12.954  90.687  1.00 35.02           O  
ATOM    372  CB  TYR A  48      42.486  12.676  87.496  1.00 34.08           C  
ATOM    373  CG  TYR A  48      41.753  12.746  86.177  1.00 32.82           C  
ATOM    374  CD1 TYR A  48      40.371  12.585  86.120  1.00 31.57           C  
ATOM    375  CD2 TYR A  48      42.440  12.974  84.982  1.00 31.77           C  
ATOM    376  CE1 TYR A  48      39.688  12.648  84.913  1.00 31.04           C  
ATOM    377  CE2 TYR A  48      41.765  13.040  83.767  1.00 30.85           C  
ATOM    378  CZ  TYR A  48      40.388  12.877  83.740  1.00 31.11           C  
ATOM    379  OH  TYR A  48      39.701  12.953  82.548  1.00 30.34           O  
ATOM    380  N   SER A  49      43.907  13.785  90.141  1.00 35.89           N  
ATOM    381  CA  SER A  49      44.499  13.486  91.442  1.00 37.00           C  
ATOM    382  C   SER A  49      43.967  14.328  92.598  1.00 37.82           C  
ATOM    383  O   SER A  49      44.291  14.062  93.752  1.00 38.79           O  
ATOM    384  CB  SER A  49      46.021  13.640  91.384  1.00 37.16           C  
ATOM    385  OG  SER A  49      46.402  15.004  91.375  1.00 38.04           O  
ATOM    386  N   ILE A  50      43.161  15.341  92.300  1.00 38.62           N  
ATOM    387  CA  ILE A  50      42.606  16.206  93.347  1.00 38.79           C  
ATOM    388  C   ILE A  50      41.088  16.069  93.413  1.00 38.66           C  
ATOM    389  O   ILE A  50      40.472  16.214  94.466  1.00 39.22           O  
ATOM    390  CB  ILE A  50      42.951  17.684  93.073  1.00 38.95           C  
ATOM    391  CG1 ILE A  50      44.468  17.860  93.034  1.00 39.48           C  
ATOM    392  CG2 ILE A  50      42.338  18.570  94.137  1.00 39.47           C  
ATOM    393  CD1 ILE A  50      45.167  17.447  94.311  1.00 40.29           C  
ATOM    394  N   MET A  51      40.511  15.789  92.255  1.00 38.91           N  
ATOM    395  CA  MET A  51      39.079  15.621  92.053  1.00 38.76           C  
ATOM    396  C   MET A  51      38.309  14.884  93.155  1.00 38.79           C  
ATOM    397  O   MET A  51      38.650  13.760  93.515  1.00 38.90           O  
ATOM    398  CB  MET A  51      38.891  14.901  90.724  1.00 38.46           C  
ATOM    399  CG  MET A  51      37.496  14.873  90.180  1.00 39.01           C  
ATOM    400  SD  MET A  51      37.592  14.195  88.520  1.00 39.28           S  
ATOM    401  CE  MET A  51      38.317  15.590  87.654  1.00 38.30           C  
ATOM    402  N   THR A  52      37.260  15.523  93.673  1.00 38.57           N  
ATOM    403  CA  THR A  52      36.412  14.924  94.708  1.00 39.12           C  
ATOM    404  C   THR A  52      34.961  14.898  94.219  1.00 39.48           C  
ATOM    405  O   THR A  52      34.594  15.653  93.317  1.00 39.54           O  
ATOM    406  CB  THR A  52      36.466  15.724  96.034  1.00 39.28           C  
ATOM    407  OG1 THR A  52      35.818  16.990  95.862  1.00 39.21           O  
ATOM    408  CG2 THR A  52      37.912  15.962  96.455  1.00 39.21           C  
ATOM    409  N   ALA A  53      34.139  14.036  94.813  1.00 40.12           N  
ATOM    410  CA  ALA A  53      32.733  13.922  94.420  1.00 40.29           C  
ATOM    411  C   ALA A  53      32.022  15.272  94.421  1.00 40.92           C  
ATOM    412  O   ALA A  53      31.150  15.524  93.588  1.00 41.06           O  
ATOM    413  CB  ALA A  53      32.007  12.953  95.341  1.00 39.82           C  
ATOM    414  N   ASP A  54      32.396  16.136  95.359  1.00 41.37           N  
ATOM    415  CA  ASP A  54      31.799  17.464  95.462  1.00 42.21           C  
ATOM    416  C   ASP A  54      32.115  18.353  94.261  1.00 41.04           C  
ATOM    417  O   ASP A  54      31.419  19.336  94.017  1.00 41.45           O  
ATOM    418  CB  ASP A  54      32.279  18.168  96.734  1.00 44.66           C  
ATOM    419  CG  ASP A  54      31.701  17.559  97.993  1.00 47.35           C  
ATOM    420  OD1 ASP A  54      31.990  16.373  98.277  1.00 48.66           O  
ATOM    421  OD2 ASP A  54      30.956  18.271  98.702  1.00 49.24           O  
ATOM    422  N   ASP A  55      33.166  18.016  93.520  1.00 39.50           N  
ATOM    423  CA  ASP A  55      33.556  18.803  92.353  1.00 37.53           C  
ATOM    424  C   ASP A  55      32.654  18.526  91.155  1.00 36.49           C  
ATOM    425  O   ASP A  55      32.631  19.296  90.197  1.00 36.69           O  
ATOM    426  CB  ASP A  55      35.008  18.498  91.959  1.00 37.07           C  
ATOM    427  CG  ASP A  55      36.004  18.841  93.055  1.00 36.39           C  
ATOM    428  OD1 ASP A  55      37.209  18.578  92.857  1.00 35.88           O  
ATOM    429  OD2 ASP A  55      35.590  19.369  94.107  1.00 35.36           O  
ATOM    430  N   MET A  56      31.918  17.423  91.201  1.00 36.19           N  
ATOM    431  CA  MET A  56      31.034  17.065  90.096  1.00 36.33           C  
ATOM    432  C   MET A  56      29.895  18.069  89.961  1.00 36.31           C  
ATOM    433  O   MET A  56      29.187  18.349  90.927  1.00 36.87           O  
ATOM    434  CB  MET A  56      30.482  15.658  90.307  1.00 36.46           C  
ATOM    435  CG  MET A  56      31.570  14.637  90.616  1.00 37.59           C  
ATOM    436  SD  MET A  56      32.987  14.763  89.490  1.00 38.03           S  
ATOM    437  CE  MET A  56      32.625  13.501  88.388  1.00 37.67           C  
ATOM    438  N   VAL A  57      29.724  18.606  88.757  1.00 35.26           N  
ATOM    439  CA  VAL A  57      28.688  19.598  88.501  1.00 34.80           C  
ATOM    440  C   VAL A  57      27.355  18.994  88.063  1.00 34.82           C  
ATOM    441  O   VAL A  57      27.310  17.985  87.356  1.00 35.14           O  
ATOM    442  CB  VAL A  57      29.148  20.610  87.431  1.00 34.41           C  
ATOM    443  CG1 VAL A  57      28.090  21.686  87.239  1.00 33.07           C  
ATOM    444  CG2 VAL A  57      30.470  21.237  87.845  1.00 33.29           C  
ATOM    445  N   VAL A  58      26.276  19.636  88.501  1.00 34.60           N  
ATOM    446  CA  VAL A  58      24.905  19.237  88.197  1.00 34.44           C  
ATOM    447  C   VAL A  58      24.365  20.207  87.134  1.00 34.14           C  
ATOM    448  O   VAL A  58      24.355  21.421  87.342  1.00 34.03           O  
ATOM    449  CB  VAL A  58      24.043  19.310  89.487  1.00 35.35           C  
ATOM    450  CG1 VAL A  58      22.588  19.079  89.171  1.00 35.01           C  
ATOM    451  CG2 VAL A  58      24.537  18.275  90.497  1.00 34.06           C  
ATOM    452  N   VAL A  59      23.923  19.674  85.998  1.00 33.27           N  
ATOM    453  CA  VAL A  59      23.428  20.513  84.905  1.00 32.78           C  
ATOM    454  C   VAL A  59      22.025  20.147  84.430  1.00 32.41           C  
ATOM    455  O   VAL A  59      21.647  18.978  84.412  1.00 32.23           O  
ATOM    456  CB  VAL A  59      24.386  20.444  83.685  1.00 32.73           C  
ATOM    457  CG1 VAL A  59      23.850  21.291  82.541  1.00 33.00           C  
ATOM    458  CG2 VAL A  59      25.772  20.917  84.087  1.00 32.39           C  
ATOM    459  N   SER A  60      21.262  21.161  84.035  1.00 32.96           N  
ATOM    460  CA  SER A  60      19.900  20.958  83.549  1.00 33.24           C  
ATOM    461  C   SER A  60      19.870  20.384  82.130  1.00 32.98           C  
ATOM    462  O   SER A  60      20.434  20.961  81.205  1.00 33.36           O  
ATOM    463  CB  SER A  60      19.138  22.285  83.575  1.00 33.36           C  
ATOM    464  OG  SER A  60      17.856  22.141  82.994  1.00 32.54           O  
ATOM    465  N   ILE A  61      19.206  19.247  81.968  1.00 33.26           N  
ATOM    466  CA  ILE A  61      19.094  18.599  80.666  1.00 34.02           C  
ATOM    467  C   ILE A  61      18.418  19.516  79.655  1.00 35.23           C  
ATOM    468  O   ILE A  61      18.813  19.580  78.496  1.00 35.00           O  
ATOM    469  CB  ILE A  61      18.255  17.316  80.759  1.00 33.16           C  
ATOM    470  CG1 ILE A  61      18.957  16.302  81.657  1.00 32.27           C  
ATOM    471  CG2 ILE A  61      18.015  16.747  79.368  1.00 32.61           C  
ATOM    472  CD1 ILE A  61      18.174  15.022  81.848  1.00 33.00           C  
ATOM    473  N   GLU A  62      17.398  20.231  80.114  1.00 37.18           N  
ATOM    474  CA  GLU A  62      16.632  21.126  79.259  1.00 38.74           C  
ATOM    475  C   GLU A  62      17.261  22.479  78.938  1.00 39.06           C  
ATOM    476  O   GLU A  62      17.228  22.914  77.787  1.00 39.52           O  
ATOM    477  CB  GLU A  62      15.248  21.346  79.870  1.00 39.83           C  
ATOM    478  CG  GLU A  62      14.352  22.270  79.069  1.00 42.00           C  
ATOM    479  CD  GLU A  62      13.001  22.452  79.720  1.00 43.51           C  
ATOM    480  OE1 GLU A  62      12.228  21.470  79.764  1.00 45.16           O  
ATOM    481  OE2 GLU A  62      12.717  23.570  80.199  1.00 44.47           O  
ATOM    482  N   THR A  63      17.832  23.147  79.934  1.00 39.24           N  
ATOM    483  CA  THR A  63      18.420  24.464  79.696  1.00 39.20           C  
ATOM    484  C   THR A  63      19.938  24.523  79.703  1.00 39.48           C  
ATOM    485  O   THR A  63      20.521  25.520  79.273  1.00 39.69           O  
ATOM    486  CB  THR A  63      17.910  25.493  80.722  1.00 39.87           C  
ATOM    487  OG1 THR A  63      18.404  25.157  82.025  1.00 39.80           O  
ATOM    488  CG2 THR A  63      16.387  25.498  80.748  1.00 39.55           C  
ATOM    489  N   GLY A  64      20.586  23.471  80.188  1.00 39.31           N  
ATOM    490  CA  GLY A  64      22.035  23.480  80.220  1.00 39.60           C  
ATOM    491  C   GLY A  64      22.560  24.364  81.335  1.00 40.04           C  
ATOM    492  O   GLY A  64      23.744  24.697  81.374  1.00 40.07           O  
ATOM    493  N   GLU A  65      21.675  24.754  82.243  1.00 40.51           N  
ATOM    494  CA  GLU A  65      22.066  25.586  83.373  1.00 41.80           C  
ATOM    495  C   GLU A  65      22.558  24.727  84.533  1.00 41.21           C  
ATOM    496  O   GLU A  65      22.022  23.648  84.801  1.00 41.45           O  
ATOM    497  CB  GLU A  65      20.892  26.460  83.819  1.00 43.72           C  
ATOM    498  CG  GLU A  65      20.638  27.643  82.897  1.00 46.91           C  
ATOM    499  CD  GLU A  65      21.809  28.615  82.872  1.00 49.16           C  
ATOM    500  OE1 GLU A  65      22.950  28.170  82.605  1.00 49.96           O  
ATOM    501  OE2 GLU A  65      21.589  29.822  83.118  1.00 50.67           O  
ATOM    502  N   VAL A  66      23.586  25.212  85.217  1.00 41.20           N  
ATOM    503  CA  VAL A  66      24.169  24.490  86.337  1.00 41.76           C  
ATOM    504  C   VAL A  66      23.289  24.556  87.583  1.00 41.26           C  
ATOM    505  O   VAL A  66      23.180  25.597  88.231  1.00 41.49           O  
ATOM    506  CB  VAL A  66      25.588  25.027  86.648  1.00 41.97           C  
ATOM    507  CG1 VAL A  66      25.559  26.534  86.753  1.00 43.06           C  
ATOM    508  CG2 VAL A  66      26.110  24.415  87.933  1.00 42.75           C  
ATOM    509  N   VAL A  67      22.668  23.425  87.905  1.00 40.86           N  
ATOM    510  CA  VAL A  67      21.777  23.307  89.055  1.00 40.76           C  
ATOM    511  C   VAL A  67      22.506  23.224  90.397  1.00 41.42           C  
ATOM    512  O   VAL A  67      21.916  23.502  91.445  1.00 41.99           O  
ATOM    513  CB  VAL A  67      20.873  22.062  88.918  1.00 40.52           C  
ATOM    514  CG1 VAL A  67      19.920  21.976  90.096  1.00 41.17           C  
ATOM    515  CG2 VAL A  67      20.094  22.126  87.613  1.00 40.91           C  
ATOM    516  N   GLU A  68      23.775  22.826  90.374  1.00 41.25           N  
ATOM    517  CA  GLU A  68      24.560  22.723  91.605  1.00 41.43           C  
ATOM    518  C   GLU A  68      26.028  22.443  91.292  1.00 40.88           C  
ATOM    519  O   GLU A  68      26.345  21.563  90.493  1.00 40.42           O  
ATOM    520  CB  GLU A  68      24.005  21.611  92.511  1.00 41.58           C  
ATOM    521  CG  GLU A  68      24.544  21.649  93.946  1.00 43.03           C  
ATOM    522  CD  GLU A  68      24.074  20.477  94.805  1.00 43.55           C  
ATOM    523  OE1 GLU A  68      22.853  20.323  95.020  1.00 44.43           O  
ATOM    524  OE2 GLU A  68      24.934  19.704  95.274  1.00 44.09           O  
ATOM    525  N   GLY A  69      26.918  23.203  91.924  1.00 40.67           N  
ATOM    526  CA  GLY A  69      28.339  23.017  91.703  1.00 40.35           C  
ATOM    527  C   GLY A  69      29.118  24.313  91.777  1.00 40.27           C  
ATOM    528  O   GLY A  69      28.730  25.320  91.187  1.00 40.94           O  
ATOM    529  N   ALA A  70      30.225  24.295  92.507  1.00 40.24           N  
ATOM    530  CA  ALA A  70      31.056  25.484  92.644  1.00 40.26           C  
ATOM    531  C   ALA A  70      31.998  25.598  91.452  1.00 40.33           C  
ATOM    532  O   ALA A  70      32.393  26.695  91.057  1.00 40.48           O  
ATOM    533  CB  ALA A  70      31.862  25.412  93.939  1.00 39.72           C  
ATOM    534  N   LYS A  71      32.349  24.454  90.877  1.00 40.45           N  
ATOM    535  CA  LYS A  71      33.267  24.418  89.748  1.00 40.05           C  
ATOM    536  C   LYS A  71      32.552  24.559  88.412  1.00 39.10           C  
ATOM    537  O   LYS A  71      31.363  24.266  88.296  1.00 39.13           O  
ATOM    538  CB  LYS A  71      34.054  23.105  89.770  1.00 40.80           C  
ATOM    539  CG  LYS A  71      34.830  22.868  91.058  1.00 42.47           C  
ATOM    540  CD  LYS A  71      36.051  23.781  91.157  1.00 44.12           C  
ATOM    541  CE  LYS A  71      36.713  23.681  92.527  1.00 44.45           C  
ATOM    542  NZ  LYS A  71      36.983  22.265  92.914  1.00 46.08           N  
ATOM    543  N   LYS A  72      33.288  25.020  87.406  1.00 37.91           N  
ATOM    544  CA  LYS A  72      32.737  25.171  86.067  1.00 37.05           C  
ATOM    545  C   LYS A  72      32.680  23.768  85.471  1.00 35.58           C  
ATOM    546  O   LYS A  72      33.605  22.978  85.650  1.00 36.24           O  
ATOM    547  CB  LYS A  72      33.648  26.061  85.223  1.00 37.60           C  
ATOM    548  CG  LYS A  72      33.097  26.394  83.844  1.00 39.63           C  
ATOM    549  CD  LYS A  72      34.046  27.319  83.079  1.00 40.52           C  
ATOM    550  CE  LYS A  72      34.280  28.625  83.837  1.00 41.29           C  
ATOM    551  NZ  LYS A  72      35.258  29.522  83.153  1.00 41.48           N  
ATOM    552  N   PRO A  73      31.590  23.432  84.766  1.00 33.89           N  
ATOM    553  CA  PRO A  73      31.477  22.101  84.172  1.00 31.74           C  
ATOM    554  C   PRO A  73      32.381  21.971  82.952  1.00 30.78           C  
ATOM    555  O   PRO A  73      32.822  22.977  82.397  1.00 30.08           O  
ATOM    556  CB  PRO A  73      30.001  22.019  83.816  1.00 32.32           C  
ATOM    557  CG  PRO A  73      29.707  23.430  83.397  1.00 33.04           C  
ATOM    558  CD  PRO A  73      30.388  24.237  84.481  1.00 33.88           C  
ATOM    559  N   SER A  74      32.665  20.733  82.555  1.00 29.04           N  
ATOM    560  CA  SER A  74      33.506  20.467  81.392  1.00 28.34           C  
ATOM    561  C   SER A  74      33.009  21.258  80.185  1.00 27.36           C  
ATOM    562  O   SER A  74      31.805  21.423  79.996  1.00 26.55           O  
ATOM    563  CB  SER A  74      33.489  18.974  81.056  1.00 28.75           C  
ATOM    564  OG  SER A  74      34.048  18.734  79.775  1.00 29.91           O  
ATOM    565  N   SER A  75      33.942  21.738  79.369  1.00 26.91           N  
ATOM    566  CA  SER A  75      33.593  22.518  78.185  1.00 26.24           C  
ATOM    567  C   SER A  75      32.816  21.690  77.163  1.00 26.04           C  
ATOM    568  O   SER A  75      32.249  22.235  76.219  1.00 27.08           O  
ATOM    569  CB  SER A  75      34.862  23.084  77.545  1.00 26.38           C  
ATOM    570  OG  SER A  75      35.792  22.054  77.251  1.00 28.03           O  
ATOM    571  N   ASP A  76      32.784  20.375  77.362  1.00 25.17           N  
ATOM    572  CA  ASP A  76      32.075  19.472  76.459  1.00 24.42           C  
ATOM    573  C   ASP A  76      30.634  19.243  76.899  1.00 23.67           C  
ATOM    574  O   ASP A  76      29.894  18.494  76.265  1.00 23.87           O  
ATOM    575  CB  ASP A  76      32.807  18.128  76.392  1.00 23.95           C  
ATOM    576  CG  ASP A  76      34.150  18.235  75.701  1.00 24.64           C  
ATOM    577  OD1 ASP A  76      35.109  17.571  76.149  1.00 25.76           O  
ATOM    578  OD2 ASP A  76      34.244  18.983  74.705  1.00 23.51           O  
ATOM    579  N   THR A  77      30.240  19.897  77.986  1.00 23.46           N  
ATOM    580  CA  THR A  77      28.893  19.748  78.519  1.00 23.08           C  
ATOM    581  C   THR A  77      27.764  19.859  77.495  1.00 21.76           C  
ATOM    582  O   THR A  77      26.840  19.055  77.510  1.00 21.54           O  
ATOM    583  CB  THR A  77      28.637  20.760  79.660  1.00 25.05           C  
ATOM    584  OG1 THR A  77      29.536  20.484  80.743  1.00 25.65           O  
ATOM    585  CG2 THR A  77      27.195  20.657  80.161  1.00 22.68           C  
ATOM    586  N   PRO A  78      27.823  20.851  76.589  1.00 21.80           N  
ATOM    587  CA  PRO A  78      26.741  20.968  75.602  1.00 20.76           C  
ATOM    588  C   PRO A  78      26.579  19.708  74.756  1.00 21.31           C  
ATOM    589  O   PRO A  78      25.457  19.310  74.435  1.00 20.94           O  
ATOM    590  CB  PRO A  78      27.159  22.178  74.764  1.00 21.65           C  
ATOM    591  CG  PRO A  78      27.945  23.010  75.737  1.00 21.76           C  
ATOM    592  CD  PRO A  78      28.778  21.967  76.458  1.00 21.50           C  
ATOM    593  N   THR A  79      27.702  19.082  74.401  1.00 20.72           N  
ATOM    594  CA  THR A  79      27.676  17.865  73.594  1.00 20.17           C  
ATOM    595  C   THR A  79      26.965  16.757  74.363  1.00 20.79           C  
ATOM    596  O   THR A  79      26.117  16.051  73.811  1.00 19.79           O  
ATOM    597  CB  THR A  79      29.099  17.372  73.255  1.00 19.24           C  
ATOM    598  OG1 THR A  79      29.895  18.471  72.803  1.00 18.65           O  
ATOM    599  CG2 THR A  79      29.044  16.321  72.159  1.00 17.21           C  
ATOM    600  N   HIS A  80      27.326  16.611  75.638  1.00 20.64           N  
ATOM    601  CA  HIS A  80      26.723  15.604  76.506  1.00 21.59           C  
ATOM    602  C   HIS A  80      25.222  15.858  76.571  1.00 21.44           C  
ATOM    603  O   HIS A  80      24.407  14.966  76.333  1.00 21.95           O  
ATOM    604  CB  HIS A  80      27.307  15.699  77.925  1.00 22.46           C  
ATOM    605  CG  HIS A  80      28.704  15.172  78.051  1.00 23.43           C  
ATOM    606  ND1 HIS A  80      28.990  13.955  78.631  1.00 23.62           N  
ATOM    607  CD2 HIS A  80      29.894  15.703  77.685  1.00 23.74           C  
ATOM    608  CE1 HIS A  80      30.296  13.759  78.616  1.00 24.25           C  
ATOM    609  NE2 HIS A  80      30.868  14.805  78.048  1.00 24.09           N  
ATOM    610  N   ARG A  81      24.875  17.097  76.895  1.00 21.80           N  
ATOM    611  CA  ARG A  81      23.489  17.514  77.008  1.00 22.58           C  
ATOM    612  C   ARG A  81      22.704  17.163  75.748  1.00 22.25           C  
ATOM    613  O   ARG A  81      21.661  16.507  75.819  1.00 22.27           O  
ATOM    614  CB  ARG A  81      23.439  19.020  77.265  1.00 23.16           C  
ATOM    615  CG  ARG A  81      22.062  19.558  77.571  1.00 25.49           C  
ATOM    616  CD  ARG A  81      22.140  21.052  77.741  1.00 28.06           C  
ATOM    617  NE  ARG A  81      20.869  21.683  77.429  1.00 30.99           N  
ATOM    618  CZ  ARG A  81      20.756  22.916  76.958  1.00 31.14           C  
ATOM    619  NH1 ARG A  81      21.839  23.647  76.743  1.00 29.86           N  
ATOM    620  NH2 ARG A  81      19.556  23.414  76.699  1.00 34.21           N  
ATOM    621  N   LEU A  82      23.214  17.586  74.596  1.00 22.01           N  
ATOM    622  CA  LEU A  82      22.552  17.309  73.327  1.00 22.28           C  
ATOM    623  C   LEU A  82      22.316  15.815  73.156  1.00 22.76           C  
ATOM    624  O   LEU A  82      21.206  15.388  72.836  1.00 23.81           O  
ATOM    625  CB  LEU A  82      23.394  17.853  72.164  1.00 23.80           C  
ATOM    626  CG  LEU A  82      22.853  17.784  70.727  1.00 23.72           C  
ATOM    627  CD1 LEU A  82      22.866  16.357  70.218  1.00 22.70           C  
ATOM    628  CD2 LEU A  82      21.443  18.352  70.688  1.00 25.19           C  
ATOM    629  N   LEU A  83      23.355  15.019  73.382  1.00 22.91           N  
ATOM    630  CA  LEU A  83      23.248  13.572  73.237  1.00 22.51           C  
ATOM    631  C   LEU A  83      22.211  12.957  74.176  1.00 22.64           C  
ATOM    632  O   LEU A  83      21.510  12.021  73.794  1.00 22.70           O  
ATOM    633  CB  LEU A  83      24.616  12.911  73.450  1.00 22.20           C  
ATOM    634  CG  LEU A  83      25.686  13.188  72.382  1.00 21.10           C  
ATOM    635  CD1 LEU A  83      26.972  12.478  72.760  1.00 22.14           C  
ATOM    636  CD2 LEU A  83      25.208  12.701  71.018  1.00 20.76           C  
ATOM    637  N   TYR A  84      22.106  13.465  75.400  1.00 22.51           N  
ATOM    638  CA  TYR A  84      21.104  12.922  76.314  1.00 24.29           C  
ATOM    639  C   TYR A  84      19.705  13.182  75.764  1.00 24.92           C  
ATOM    640  O   TYR A  84      18.848  12.301  75.808  1.00 26.75           O  
ATOM    641  CB  TYR A  84      21.229  13.530  77.717  1.00 22.52           C  
ATOM    642  CG  TYR A  84      22.327  12.908  78.549  1.00 22.25           C  
ATOM    643  CD1 TYR A  84      22.400  11.523  78.718  1.00 22.02           C  
ATOM    644  CD2 TYR A  84      23.308  13.696  79.150  1.00 21.57           C  
ATOM    645  CE1 TYR A  84      23.423  10.942  79.456  1.00 20.89           C  
ATOM    646  CE2 TYR A  84      24.340  13.122  79.890  1.00 20.95           C  
ATOM    647  CZ  TYR A  84      24.393  11.746  80.037  1.00 21.23           C  
ATOM    648  OH  TYR A  84      25.431  11.171  80.741  1.00 21.74           O  
ATOM    649  N   GLN A  85      19.478  14.381  75.234  1.00 25.42           N  
ATOM    650  CA  GLN A  85      18.173  14.719  74.675  1.00 26.90           C  
ATOM    651  C   GLN A  85      17.879  13.867  73.444  1.00 28.09           C  
ATOM    652  O   GLN A  85      16.774  13.335  73.291  1.00 27.38           O  
ATOM    653  CB  GLN A  85      18.112  16.199  74.283  1.00 26.52           C  
ATOM    654  CG  GLN A  85      18.451  17.159  75.401  1.00 28.12           C  
ATOM    655  CD  GLN A  85      18.071  18.593  75.078  1.00 29.50           C  
ATOM    656  OE1 GLN A  85      18.392  19.110  74.006  1.00 30.76           O  
ATOM    657  NE2 GLN A  85      17.392  19.247  76.012  1.00 28.74           N  
ATOM    658  N   ALA A  86      18.880  13.732  72.577  1.00 28.15           N  
ATOM    659  CA  ALA A  86      18.742  12.967  71.341  1.00 27.73           C  
ATOM    660  C   ALA A  86      18.582  11.467  71.538  1.00 27.62           C  
ATOM    661  O   ALA A  86      17.737  10.842  70.899  1.00 27.07           O  
ATOM    662  CB  ALA A  86      19.940  13.240  70.430  1.00 29.09           C  
ATOM    663  N   PHE A  87      19.396  10.888  72.415  1.00 27.86           N  
ATOM    664  CA  PHE A  87      19.351   9.453  72.664  1.00 28.88           C  
ATOM    665  C   PHE A  87      18.764   9.140  74.040  1.00 29.88           C  
ATOM    666  O   PHE A  87      19.483   9.089  75.040  1.00 29.85           O  
ATOM    667  CB  PHE A  87      20.761   8.857  72.554  1.00 28.05           C  
ATOM    668  CG  PHE A  87      21.477   9.209  71.275  1.00 28.55           C  
ATOM    669  CD1 PHE A  87      20.790   9.282  70.068  1.00 27.75           C  
ATOM    670  CD2 PHE A  87      22.851   9.430  71.272  1.00 28.57           C  
ATOM    671  CE1 PHE A  87      21.461   9.568  68.881  1.00 28.01           C  
ATOM    672  CE2 PHE A  87      23.527   9.715  70.088  1.00 27.19           C  
ATOM    673  CZ  PHE A  87      22.831   9.784  68.893  1.00 27.20           C  
ATOM    674  N   PRO A  88      17.446   8.913  74.102  1.00 30.83           N  
ATOM    675  CA  PRO A  88      16.730   8.607  75.343  1.00 31.27           C  
ATOM    676  C   PRO A  88      17.251   7.403  76.119  1.00 31.18           C  
ATOM    677  O   PRO A  88      17.262   7.414  77.346  1.00 31.42           O  
ATOM    678  CB  PRO A  88      15.292   8.392  74.868  1.00 31.36           C  
ATOM    679  CG  PRO A  88      15.200   9.259  73.662  1.00 32.53           C  
ATOM    680  CD  PRO A  88      16.509   8.967  72.967  1.00 31.39           C  
ATOM    681  N   SER A  89      17.693   6.375  75.401  1.00 31.68           N  
ATOM    682  CA  SER A  89      18.167   5.146  76.032  1.00 31.95           C  
ATOM    683  C   SER A  89      19.560   5.165  76.654  1.00 32.50           C  
ATOM    684  O   SER A  89      20.020   4.134  77.152  1.00 34.22           O  
ATOM    685  CB  SER A  89      18.106   3.991  75.032  1.00 32.35           C  
ATOM    686  OG  SER A  89      19.135   4.106  74.066  1.00 32.02           O  
ATOM    687  N   ILE A  90      20.242   6.306  76.639  1.00 31.32           N  
ATOM    688  CA  ILE A  90      21.580   6.349  77.222  1.00 29.90           C  
ATOM    689  C   ILE A  90      21.563   6.924  78.638  1.00 29.45           C  
ATOM    690  O   ILE A  90      20.791   7.835  78.937  1.00 29.18           O  
ATOM    691  CB  ILE A  90      22.554   7.169  76.341  1.00 30.12           C  
ATOM    692  CG1 ILE A  90      22.262   8.660  76.463  1.00 30.52           C  
ATOM    693  CG2 ILE A  90      22.414   6.745  74.882  1.00 28.71           C  
ATOM    694  CD1 ILE A  90      23.220   9.518  75.668  1.00 31.71           C  
ATOM    695  N   GLY A  91      22.415   6.382  79.506  1.00 28.50           N  
ATOM    696  CA  GLY A  91      22.475   6.850  80.878  1.00 26.91           C  
ATOM    697  C   GLY A  91      23.813   7.432  81.294  1.00 26.95           C  
ATOM    698  O   GLY A  91      23.937   8.002  82.382  1.00 27.40           O  
ATOM    699  N   GLY A  92      24.819   7.289  80.434  1.00 25.68           N  
ATOM    700  CA  GLY A  92      26.140   7.811  80.736  1.00 23.65           C  
ATOM    701  C   GLY A  92      26.901   8.121  79.458  1.00 23.07           C  
ATOM    702  O   GLY A  92      26.689   7.473  78.436  1.00 23.03           O  
ATOM    703  N   ILE A  93      27.792   9.106  79.512  1.00 21.62           N  
ATOM    704  CA  ILE A  93      28.567   9.490  78.337  1.00 19.69           C  
ATOM    705  C   ILE A  93      30.044   9.692  78.645  1.00 19.45           C  
ATOM    706  O   ILE A  93      30.408  10.364  79.616  1.00 18.81           O  
ATOM    707  CB  ILE A  93      28.042  10.807  77.718  1.00 19.23           C  
ATOM    708  CG1 ILE A  93      26.563  10.659  77.340  1.00 18.21           C  
ATOM    709  CG2 ILE A  93      28.885  11.176  76.494  1.00 18.07           C  
ATOM    710  CD1 ILE A  93      25.923  11.944  76.857  1.00 17.53           C  
ATOM    711  N   VAL A  94      30.889   9.117  77.795  1.00 19.03           N  
ATOM    712  CA  VAL A  94      32.329   9.238  77.945  1.00 19.60           C  
ATOM    713  C   VAL A  94      32.933   9.904  76.724  1.00 19.67           C  
ATOM    714  O   VAL A  94      32.565   9.608  75.592  1.00 20.39           O  
ATOM    715  CB  VAL A  94      33.021   7.865  78.090  1.00 19.93           C  
ATOM    716  CG1 VAL A  94      34.533   8.059  78.153  1.00 21.25           C  
ATOM    717  CG2 VAL A  94      32.533   7.157  79.333  1.00 20.85           C  
ATOM    718  N   HIS A  95      33.854  10.822  76.971  1.00 21.18           N  
ATOM    719  CA  HIS A  95      34.568  11.501  75.912  1.00 21.04           C  
ATOM    720  C   HIS A  95      36.051  11.483  76.266  1.00 20.69           C  
ATOM    721  O   HIS A  95      36.437  11.875  77.364  1.00 19.30           O  
ATOM    722  CB  HIS A  95      34.104  12.947  75.761  1.00 22.65           C  
ATOM    723  CG  HIS A  95      34.927  13.727  74.788  1.00 24.59           C  
ATOM    724  ND1 HIS A  95      35.219  13.258  73.524  1.00 25.75           N  
ATOM    725  CD2 HIS A  95      35.559  14.919  74.904  1.00 25.34           C  
ATOM    726  CE1 HIS A  95      36.000  14.126  72.906  1.00 25.55           C  
ATOM    727  NE2 HIS A  95      36.221  15.141  73.721  1.00 25.68           N  
ATOM    728  N   THR A  96      36.877  11.005  75.343  1.00 20.85           N  
ATOM    729  CA  THR A  96      38.314  10.968  75.564  1.00 21.93           C  
ATOM    730  C   THR A  96      39.007  11.179  74.237  1.00 22.36           C  
ATOM    731  O   THR A  96      38.361  11.306  73.198  1.00 22.27           O  
ATOM    732  CB  THR A  96      38.797   9.602  76.081  1.00 22.03           C  
ATOM    733  OG1 THR A  96      38.667   8.631  75.035  1.00 23.25           O  
ATOM    734  CG2 THR A  96      37.995   9.159  77.280  1.00 22.03           C  
ATOM    735  N   HIS A  97      40.331  11.228  74.290  1.00 22.56           N  
ATOM    736  CA  HIS A  97      41.144  11.348  73.095  1.00 22.52           C  
ATOM    737  C   HIS A  97      42.026  10.110  73.128  1.00 21.37           C  
ATOM    738  O   HIS A  97      43.210  10.180  72.800  1.00 21.36           O  
ATOM    739  CB  HIS A  97      42.024  12.606  73.124  1.00 23.77           C  
ATOM    740  CG  HIS A  97      41.298  13.867  72.777  1.00 25.63           C  
ATOM    741  ND1 HIS A  97      41.954  15.038  72.462  1.00 27.23           N  
ATOM    742  CD2 HIS A  97      39.974  14.146  72.700  1.00 25.96           C  
ATOM    743  CE1 HIS A  97      41.067  15.984  72.204  1.00 26.34           C  
ATOM    744  NE2 HIS A  97      39.859  15.468  72.341  1.00 26.80           N  
ATOM    745  N   SER A  98      41.451   8.981  73.549  1.00 18.95           N  
ATOM    746  CA  SER A  98      42.216   7.744  73.619  1.00 17.01           C  
ATOM    747  C   SER A  98      42.952   7.600  72.287  1.00 16.27           C  
ATOM    748  O   SER A  98      42.356   7.660  71.212  1.00 14.55           O  
ATOM    749  CB  SER A  98      41.304   6.535  73.907  1.00 15.98           C  
ATOM    750  OG  SER A  98      40.297   6.354  72.927  1.00 16.64           O  
ATOM    751  N   ARG A  99      44.264   7.432  72.383  1.00 16.33           N  
ATOM    752  CA  ARG A  99      45.138   7.345  71.222  1.00 15.58           C  
ATOM    753  C   ARG A  99      44.666   6.661  69.946  1.00 15.78           C  
ATOM    754  O   ARG A  99      44.577   7.302  68.897  1.00 14.50           O  
ATOM    755  CB  ARG A  99      46.494   6.767  71.653  1.00 17.51           C  
ATOM    756  CG  ARG A  99      47.486   7.854  72.053  1.00 20.24           C  
ATOM    757  CD  ARG A  99      48.412   7.470  73.208  1.00 23.21           C  
ATOM    758  NE  ARG A  99      49.413   6.467  72.867  1.00 23.85           N  
ATOM    759  CZ  ARG A  99      50.724   6.624  73.045  1.00 22.89           C  
ATOM    760  NH1 ARG A  99      51.205   7.749  73.550  1.00 22.55           N  
ATOM    761  NH2 ARG A  99      51.557   5.640  72.742  1.00 21.54           N  
ATOM    762  N   HIS A 100      44.336   5.378  70.012  1.00 14.83           N  
ATOM    763  CA  HIS A 100      43.968   4.689  68.790  1.00 14.62           C  
ATOM    764  C   HIS A 100      42.625   5.012  68.161  1.00 14.85           C  
ATOM    765  O   HIS A 100      42.508   5.023  66.934  1.00 14.62           O  
ATOM    766  CB  HIS A 100      44.186   3.195  68.995  1.00 13.66           C  
ATOM    767  CG  HIS A 100      45.584   2.889  69.426  1.00 14.73           C  
ATOM    768  ND1 HIS A 100      45.969   2.904  70.750  1.00 14.98           N  
ATOM    769  CD2 HIS A 100      46.723   2.747  68.707  1.00 12.84           C  
ATOM    770  CE1 HIS A 100      47.284   2.791  70.828  1.00 13.64           C  
ATOM    771  NE2 HIS A 100      47.765   2.696  69.602  1.00 15.38           N  
ATOM    772  N   ALA A 101      41.624   5.303  68.980  1.00 13.72           N  
ATOM    773  CA  ALA A 101      40.323   5.658  68.447  1.00 13.59           C  
ATOM    774  C   ALA A 101      40.488   7.039  67.823  1.00 14.26           C  
ATOM    775  O   ALA A 101      39.859   7.358  66.816  1.00 14.98           O  
ATOM    776  CB  ALA A 101      39.277   5.693  69.568  1.00 13.72           C  
ATOM    777  N   THR A 102      41.356   7.849  68.425  1.00 13.70           N  
ATOM    778  CA  THR A 102      41.617   9.197  67.936  1.00 14.19           C  
ATOM    779  C   THR A 102      42.387   9.173  66.612  1.00 14.78           C  
ATOM    780  O   THR A 102      42.231  10.065  65.777  1.00 14.37           O  
ATOM    781  CB  THR A 102      42.391  10.011  68.988  1.00 13.96           C  
ATOM    782  OG1 THR A 102      41.615  10.063  70.191  1.00 14.43           O  
ATOM    783  CG2 THR A 102      42.633  11.442  68.502  1.00 13.67           C  
ATOM    784  N   ILE A 103      43.212   8.147  66.423  1.00 14.31           N  
ATOM    785  CA  ILE A 103      43.966   7.999  65.186  1.00 14.05           C  
ATOM    786  C   ILE A 103      42.952   7.802  64.056  1.00 14.42           C  
ATOM    787  O   ILE A 103      43.066   8.414  62.988  1.00 15.13           O  
ATOM    788  CB  ILE A 103      44.944   6.793  65.285  1.00 12.97           C  
ATOM    789  CG1 ILE A 103      46.146   7.199  66.146  1.00 13.00           C  
ATOM    790  CG2 ILE A 103      45.401   6.347  63.906  1.00 12.93           C  
ATOM    791  CD1 ILE A 103      47.046   6.043  66.571  1.00 13.08           C  
ATOM    792  N   TRP A 104      41.948   6.964  64.301  1.00 13.47           N  
ATOM    793  CA  TRP A 104      40.912   6.732  63.307  1.00 13.20           C  
ATOM    794  C   TRP A 104      40.132   8.028  63.082  1.00 13.47           C  
ATOM    795  O   TRP A 104      39.848   8.401  61.942  1.00 12.64           O  
ATOM    796  CB  TRP A 104      39.945   5.630  63.762  1.00 13.72           C  
ATOM    797  CG  TRP A 104      40.494   4.246  63.635  1.00 13.44           C  
ATOM    798  CD1 TRP A 104      41.266   3.578  64.542  1.00 12.35           C  
ATOM    799  CD2 TRP A 104      40.326   3.363  62.523  1.00 13.34           C  
ATOM    800  NE1 TRP A 104      41.589   2.327  64.062  1.00 10.99           N  
ATOM    801  CE2 TRP A 104      41.025   2.171  62.824  1.00 13.00           C  
ATOM    802  CE3 TRP A 104      39.651   3.460  61.298  1.00 14.34           C  
ATOM    803  CZ2 TRP A 104      41.068   1.087  61.946  1.00 12.50           C  
ATOM    804  CZ3 TRP A 104      39.694   2.379  60.427  1.00 13.03           C  
ATOM    805  CH2 TRP A 104      40.397   1.210  60.757  1.00 12.87           C  
ATOM    806  N   ALA A 105      39.789   8.713  64.173  1.00 12.68           N  
ATOM    807  CA  ALA A 105      39.049   9.968  64.076  1.00 14.30           C  
ATOM    808  C   ALA A 105      39.816  10.973  63.211  1.00 14.44           C  
ATOM    809  O   ALA A 105      39.240  11.597  62.321  1.00 14.62           O  
ATOM    810  CB  ALA A 105      38.802  10.555  65.481  1.00 13.79           C  
ATOM    811  N   GLN A 106      41.113  11.116  63.470  1.00 14.30           N  
ATOM    812  CA  GLN A 106      41.953  12.040  62.712  1.00 15.51           C  
ATOM    813  C   GLN A 106      42.080  11.615  61.253  1.00 16.20           C  
ATOM    814  O   GLN A 106      42.238  12.451  60.358  1.00 15.64           O  
ATOM    815  CB  GLN A 106      43.336  12.155  63.368  1.00 14.77           C  
ATOM    816  CG  GLN A 106      43.320  13.057  64.605  1.00 15.55           C  
ATOM    817  CD  GLN A 106      44.653  13.132  65.320  1.00 16.43           C  
ATOM    818  OE1 GLN A 106      45.716  12.928  64.719  1.00 19.19           O  
ATOM    819  NE2 GLN A 106      44.610  13.448  66.605  1.00 13.31           N  
ATOM    820  N   ALA A 107      42.006  10.312  61.014  1.00 15.71           N  
ATOM    821  CA  ALA A 107      42.087   9.793  59.660  1.00 15.75           C  
ATOM    822  C   ALA A 107      40.731   9.999  58.983  1.00 15.46           C  
ATOM    823  O   ALA A 107      40.614   9.890  57.766  1.00 15.51           O  
ATOM    824  CB  ALA A 107      42.438   8.307  59.691  1.00 16.57           C  
ATOM    825  N   GLY A 108      39.711  10.303  59.785  1.00 15.19           N  
ATOM    826  CA  GLY A 108      38.376  10.513  59.250  1.00 15.16           C  
ATOM    827  C   GLY A 108      37.770   9.219  58.738  1.00 16.36           C  
ATOM    828  O   GLY A 108      36.935   9.222  57.837  1.00 17.00           O  
ATOM    829  N   GLN A 109      38.188   8.098  59.317  1.00 15.49           N  
ATOM    830  CA  GLN A 109      37.685   6.801  58.888  1.00 15.02           C  
ATOM    831  C   GLN A 109      36.870   6.060  59.946  1.00 15.25           C  
ATOM    832  O   GLN A 109      37.121   6.186  61.145  1.00 13.73           O  
ATOM    833  CB  GLN A 109      38.857   5.930  58.441  1.00 14.72           C  
ATOM    834  CG  GLN A 109      39.497   6.374  57.135  1.00 15.71           C  
ATOM    835  CD  GLN A 109      40.741   5.573  56.804  1.00 18.40           C  
ATOM    836  OE1 GLN A 109      40.892   4.432  57.247  1.00 16.68           O  
ATOM    837  NE2 GLN A 109      41.635   6.159  56.010  1.00 18.33           N  
ATOM    838  N   SER A 110      35.896   5.280  59.484  1.00 15.34           N  
ATOM    839  CA  SER A 110      35.051   4.496  60.374  1.00 15.95           C  
ATOM    840  C   SER A 110      35.724   3.159  60.680  1.00 15.89           C  
ATOM    841  O   SER A 110      36.388   2.577  59.819  1.00 14.61           O  
ATOM    842  CB  SER A 110      33.686   4.243  59.725  1.00 15.38           C  
ATOM    843  OG  SER A 110      33.017   5.464  59.453  1.00 17.44           O  
ATOM    844  N   ILE A 111      35.549   2.678  61.908  1.00 15.72           N  
ATOM    845  CA  ILE A 111      36.137   1.406  62.320  1.00 15.20           C  
ATOM    846  C   ILE A 111      35.214   0.254  61.943  1.00 16.24           C  
ATOM    847  O   ILE A 111      34.137   0.080  62.532  1.00 18.01           O  
ATOM    848  CB  ILE A 111      36.364   1.362  63.831  1.00 14.93           C  
ATOM    849  CG1 ILE A 111      37.262   2.520  64.254  1.00 14.99           C  
ATOM    850  CG2 ILE A 111      36.981   0.025  64.219  1.00 14.13           C  
ATOM    851  CD1 ILE A 111      37.437   2.627  65.750  1.00 17.20           C  
ATOM    852  N   PRO A 112      35.625  -0.556  60.957  1.00 15.90           N  
ATOM    853  CA  PRO A 112      34.829  -1.696  60.500  1.00 15.26           C  
ATOM    854  C   PRO A 112      34.895  -2.855  61.491  1.00 15.27           C  
ATOM    855  O   PRO A 112      35.925  -3.074  62.128  1.00 14.98           O  
ATOM    856  CB  PRO A 112      35.477  -2.046  59.173  1.00 15.40           C  
ATOM    857  CG  PRO A 112      36.928  -1.792  59.462  1.00 17.20           C  
ATOM    858  CD  PRO A 112      36.906  -0.479  60.227  1.00 15.82           C  
ATOM    859  N   ALA A 113      33.795  -3.590  61.616  1.00 14.16           N  
ATOM    860  CA  ALA A 113      33.741  -4.728  62.525  1.00 15.39           C  
ATOM    861  C   ALA A 113      34.466  -5.903  61.878  1.00 15.26           C  
ATOM    862  O   ALA A 113      33.987  -6.473  60.904  1.00 14.76           O  
ATOM    863  CB  ALA A 113      32.286  -5.102  62.813  1.00 15.19           C  
ATOM    864  N   THR A 114      35.623  -6.261  62.419  1.00 15.23           N  
ATOM    865  CA  THR A 114      36.391  -7.364  61.870  1.00 14.96           C  
ATOM    866  C   THR A 114      36.617  -8.464  62.893  1.00 15.39           C  
ATOM    867  O   THR A 114      37.308  -9.441  62.605  1.00 14.97           O  
ATOM    868  CB  THR A 114      37.766  -6.893  61.353  1.00 15.54           C  
ATOM    869  OG1 THR A 114      38.486  -6.261  62.419  1.00 15.27           O  
ATOM    870  CG2 THR A 114      37.593  -5.906  60.197  1.00 16.77           C  
ATOM    871  N   GLY A 115      36.035  -8.308  64.082  1.00 15.61           N  
ATOM    872  CA  GLY A 115      36.201  -9.315  65.118  1.00 15.42           C  
ATOM    873  C   GLY A 115      35.039  -9.461  66.086  1.00 16.15           C  
ATOM    874  O   GLY A 115      34.162  -8.601  66.177  1.00 16.49           O  
ATOM    875  N   THR A 116      35.038 -10.565  66.823  1.00 16.48           N  
ATOM    876  CA  THR A 116      33.991 -10.832  67.799  1.00 16.16           C  
ATOM    877  C   THR A 116      34.102  -9.872  68.978  1.00 17.00           C  
ATOM    878  O   THR A 116      33.099  -9.551  69.627  1.00 17.05           O  
ATOM    879  CB  THR A 116      34.071 -12.292  68.296  1.00 15.95           C  
ATOM    880  OG1 THR A 116      35.376 -12.553  68.826  1.00 14.39           O  
ATOM    881  CG2 THR A 116      33.815 -13.250  67.143  1.00 14.11           C  
ATOM    882  N   THR A 117      35.323  -9.409  69.249  1.00 16.66           N  
ATOM    883  CA  THR A 117      35.558  -8.467  70.339  1.00 17.22           C  
ATOM    884  C   THR A 117      34.669  -7.248  70.089  1.00 18.13           C  
ATOM    885  O   THR A 117      33.934  -6.781  70.968  1.00 17.36           O  
ATOM    886  CB  THR A 117      37.030  -7.988  70.367  1.00 18.08           C  
ATOM    887  OG1 THR A 117      37.897  -9.072  70.733  1.00 18.09           O  
ATOM    888  CG2 THR A 117      37.194  -6.858  71.359  1.00 17.46           C  
ATOM    889  N   HIS A 118      34.755  -6.749  68.864  1.00 17.53           N  
ATOM    890  CA  HIS A 118      33.993  -5.596  68.424  1.00 17.31           C  
ATOM    891  C   HIS A 118      32.501  -5.939  68.421  1.00 16.47           C  
ATOM    892  O   HIS A 118      31.681  -5.181  68.936  1.00 15.84           O  
ATOM    893  CB  HIS A 118      34.491  -5.205  67.023  1.00 17.40           C  
ATOM    894  CG  HIS A 118      33.799  -4.024  66.420  1.00 17.35           C  
ATOM    895  ND1 HIS A 118      34.437  -3.164  65.552  1.00 17.57           N  
ATOM    896  CD2 HIS A 118      32.516  -3.600  66.492  1.00 19.75           C  
ATOM    897  CE1 HIS A 118      33.575  -2.264  65.113  1.00 20.15           C  
ATOM    898  NE2 HIS A 118      32.401  -2.507  65.668  1.00 19.56           N  
ATOM    899  N   ALA A 119      32.160  -7.094  67.859  1.00 17.00           N  
ATOM    900  CA  ALA A 119      30.766  -7.533  67.780  1.00 17.06           C  
ATOM    901  C   ALA A 119      30.074  -7.601  69.137  1.00 18.08           C  
ATOM    902  O   ALA A 119      28.865  -7.375  69.234  1.00 18.27           O  
ATOM    903  CB  ALA A 119      30.683  -8.890  67.082  1.00 17.70           C  
ATOM    904  N   ASN A 120      30.833  -7.901  70.187  1.00 18.66           N  
ATOM    905  CA  ASN A 120      30.257  -7.989  71.527  1.00 19.43           C  
ATOM    906  C   ASN A 120      29.764  -6.659  72.088  1.00 19.84           C  
ATOM    907  O   ASN A 120      28.925  -6.645  72.990  1.00 20.38           O  
ATOM    908  CB  ASN A 120      31.264  -8.576  72.523  1.00 20.66           C  
ATOM    909  CG  ASN A 120      31.474 -10.065  72.339  1.00 22.31           C  
ATOM    910  OD1 ASN A 120      30.557 -10.791  71.971  1.00 21.72           O  
ATOM    911  ND2 ASN A 120      32.689 -10.529  72.615  1.00 24.84           N  
ATOM    912  N   TYR A 121      30.268  -5.546  71.561  1.00 19.32           N  
ATOM    913  CA  TYR A 121      29.880  -4.240  72.091  1.00 19.53           C  
ATOM    914  C   TYR A 121      29.309  -3.220  71.112  1.00 19.32           C  
ATOM    915  O   TYR A 121      28.599  -2.307  71.521  1.00 20.19           O  
ATOM    916  CB  TYR A 121      31.073  -3.598  72.810  1.00 20.16           C  
ATOM    917  CG  TYR A 121      31.561  -4.354  74.028  1.00 20.24           C  
ATOM    918  CD1 TYR A 121      32.288  -5.539  73.895  1.00 21.18           C  
ATOM    919  CD2 TYR A 121      31.287  -3.886  75.315  1.00 20.61           C  
ATOM    920  CE1 TYR A 121      32.732  -6.244  75.017  1.00 21.94           C  
ATOM    921  CE2 TYR A 121      31.723  -4.580  76.445  1.00 21.31           C  
ATOM    922  CZ  TYR A 121      32.444  -5.757  76.288  1.00 22.65           C  
ATOM    923  OH  TYR A 121      32.879  -6.446  77.398  1.00 23.68           O  
ATOM    924  N   PHE A 122      29.631  -3.356  69.833  1.00 18.55           N  
ATOM    925  CA  PHE A 122      29.151  -2.420  68.822  1.00 18.54           C  
ATOM    926  C   PHE A 122      28.537  -3.214  67.691  1.00 19.22           C  
ATOM    927  O   PHE A 122      29.213  -4.026  67.055  1.00 20.40           O  
ATOM    928  CB  PHE A 122      30.318  -1.587  68.299  1.00 18.34           C  
ATOM    929  CG  PHE A 122      31.030  -0.821  69.367  1.00 16.17           C  
ATOM    930  CD1 PHE A 122      30.576   0.431  69.759  1.00 15.02           C  
ATOM    931  CD2 PHE A 122      32.142  -1.363  69.999  1.00 16.53           C  
ATOM    932  CE1 PHE A 122      31.220   1.139  70.768  1.00 15.01           C  
ATOM    933  CE2 PHE A 122      32.799  -0.661  71.017  1.00 16.12           C  
ATOM    934  CZ  PHE A 122      32.335   0.591  71.400  1.00 15.64           C  
ATOM    935  N   TYR A 123      27.257  -2.979  67.437  1.00 18.90           N  
ATOM    936  CA  TYR A 123      26.560  -3.715  66.402  1.00 20.36           C  
ATOM    937  C   TYR A 123      26.851  -3.201  64.997  1.00 20.49           C  
ATOM    938  O   TYR A 123      25.991  -2.608  64.349  1.00 21.21           O  
ATOM    939  CB  TYR A 123      25.054  -3.693  66.692  1.00 22.11           C  
ATOM    940  CG  TYR A 123      24.264  -4.736  65.932  1.00 24.36           C  
ATOM    941  CD1 TYR A 123      24.839  -5.962  65.591  1.00 23.82           C  
ATOM    942  CD2 TYR A 123      22.930  -4.514  65.583  1.00 25.65           C  
ATOM    943  CE1 TYR A 123      24.113  -6.938  64.923  1.00 25.25           C  
ATOM    944  CE2 TYR A 123      22.187  -5.493  64.914  1.00 26.50           C  
ATOM    945  CZ  TYR A 123      22.788  -6.701  64.589  1.00 26.77           C  
ATOM    946  OH  TYR A 123      22.068  -7.678  63.941  1.00 26.83           O  
ATOM    947  N   GLY A 124      28.073  -3.437  64.529  1.00 19.81           N  
ATOM    948  CA  GLY A 124      28.451  -3.000  63.196  1.00 19.01           C  
ATOM    949  C   GLY A 124      29.574  -1.977  63.184  1.00 18.78           C  
ATOM    950  O   GLY A 124      30.256  -1.767  64.188  1.00 18.06           O  
ATOM    951  N   THR A 125      29.751  -1.339  62.033  1.00 17.90           N  
ATOM    952  CA  THR A 125      30.777  -0.331  61.833  1.00 17.98           C  
ATOM    953  C   THR A 125      30.647   0.827  62.817  1.00 18.35           C  
ATOM    954  O   THR A 125      29.565   1.381  63.001  1.00 19.82           O  
ATOM    955  CB  THR A 125      30.697   0.230  60.394  1.00 18.11           C  
ATOM    956  OG1 THR A 125      30.919  -0.830  59.457  1.00 17.89           O  
ATOM    957  CG2 THR A 125      31.729   1.321  60.175  1.00 15.73           C  
ATOM    958  N   ILE A 126      31.746   1.179  63.470  1.00 18.18           N  
ATOM    959  CA  ILE A 126      31.725   2.303  64.395  1.00 17.19           C  
ATOM    960  C   ILE A 126      31.950   3.486  63.462  1.00 17.52           C  
ATOM    961  O   ILE A 126      33.020   3.634  62.875  1.00 17.67           O  
ATOM    962  CB  ILE A 126      32.849   2.186  65.431  1.00 17.38           C  
ATOM    963  CG1 ILE A 126      32.623   0.918  66.269  1.00 18.83           C  
ATOM    964  CG2 ILE A 126      32.874   3.428  66.316  1.00 16.68           C  
ATOM    965  CD1 ILE A 126      33.790   0.528  67.178  1.00 19.29           C  
ATOM    966  N   PRO A 127      30.927   4.336  63.299  1.00 17.33           N  
ATOM    967  CA  PRO A 127      30.971   5.510  62.422  1.00 16.42           C  
ATOM    968  C   PRO A 127      31.844   6.697  62.815  1.00 15.28           C  
ATOM    969  O   PRO A 127      31.996   7.020  63.985  1.00 15.11           O  
ATOM    970  CB  PRO A 127      29.499   5.906  62.327  1.00 16.11           C  
ATOM    971  CG  PRO A 127      29.035   5.652  63.727  1.00 17.15           C  
ATOM    972  CD  PRO A 127      29.648   4.286  64.033  1.00 17.00           C  
ATOM    973  N   CYS A 128      32.424   7.329  61.803  1.00 15.99           N  
ATOM    974  CA  CYS A 128      33.222   8.532  61.992  1.00 15.53           C  
ATOM    975  C   CYS A 128      32.356   9.588  61.326  1.00 15.93           C  
ATOM    976  O   CYS A 128      31.822   9.364  60.237  1.00 14.95           O  
ATOM    977  CB  CYS A 128      34.567   8.455  61.271  1.00 14.03           C  
ATOM    978  SG  CYS A 128      35.526  10.009  61.407  1.00 14.97           S  
ATOM    979  N   THR A 129      32.195  10.728  61.977  1.00 16.91           N  
ATOM    980  CA  THR A 129      31.363  11.775  61.411  1.00 18.56           C  
ATOM    981  C   THR A 129      32.045  12.451  60.233  1.00 19.64           C  
ATOM    982  O   THR A 129      33.248  12.285  60.000  1.00 19.08           O  
ATOM    983  CB  THR A 129      31.049  12.864  62.444  1.00 19.21           C  
ATOM    984  OG1 THR A 129      32.252  13.575  62.763  1.00 18.70           O  
ATOM    985  CG2 THR A 129      30.473  12.244  63.713  1.00 20.00           C  
ATOM    986  N   ARG A 130      31.251  13.213  59.493  1.00 20.11           N  
ATOM    987  CA  ARG A 130      31.748  13.970  58.362  1.00 20.16           C  
ATOM    988  C   ARG A 130      32.428  15.149  59.036  1.00 20.81           C  
ATOM    989  O   ARG A 130      32.273  15.351  60.242  1.00 19.46           O  
ATOM    990  CB  ARG A 130      30.580  14.484  57.521  1.00 20.94           C  
ATOM    991  CG  ARG A 130      29.706  15.488  58.275  1.00 23.43           C  
ATOM    992  CD  ARG A 130      28.690  16.168  57.369  1.00 25.99           C  
ATOM    993  NE  ARG A 130      28.205  17.410  57.965  1.00 28.08           N  
ATOM    994  CZ  ARG A 130      27.354  17.471  58.980  1.00 28.69           C  
ATOM    995  NH1 ARG A 130      26.882  16.352  59.510  1.00 32.08           N  
ATOM    996  NH2 ARG A 130      26.992  18.642  59.481  1.00 26.72           N  
ATOM    997  N   LYS A 131      33.183  15.928  58.275  1.00 21.85           N  
ATOM    998  CA  LYS A 131      33.833  17.093  58.848  1.00 23.00           C  
ATOM    999  C   LYS A 131      32.750  18.110  59.174  1.00 22.27           C  
ATOM   1000  O   LYS A 131      31.724  18.164  58.499  1.00 21.68           O  
ATOM   1001  CB  LYS A 131      34.822  17.706  57.852  1.00 24.56           C  
ATOM   1002  CG  LYS A 131      36.163  16.988  57.787  1.00 27.09           C  
ATOM   1003  CD  LYS A 131      37.154  17.727  56.891  1.00 27.92           C  
ATOM   1004  CE  LYS A 131      36.965  17.378  55.426  1.00 29.99           C  
ATOM   1005  NZ  LYS A 131      35.593  17.676  54.925  1.00 33.62           N  
ATOM   1006  N   MET A 132      32.968  18.901  60.218  1.00 22.29           N  
ATOM   1007  CA  MET A 132      32.008  19.933  60.588  1.00 22.33           C  
ATOM   1008  C   MET A 132      32.246  21.107  59.642  1.00 22.05           C  
ATOM   1009  O   MET A 132      33.359  21.291  59.151  1.00 22.71           O  
ATOM   1010  CB  MET A 132      32.226  20.355  62.039  1.00 21.59           C  
ATOM   1011  CG  MET A 132      31.900  19.251  63.040  1.00 22.56           C  
ATOM   1012  SD  MET A 132      32.264  19.670  64.753  1.00 22.04           S  
ATOM   1013  CE  MET A 132      31.020  20.927  65.064  1.00 22.20           C  
ATOM   1014  N   THR A 133      31.210  21.892  59.367  1.00 21.33           N  
ATOM   1015  CA  THR A 133      31.367  23.030  58.466  1.00 21.12           C  
ATOM   1016  C   THR A 133      31.957  24.208  59.232  1.00 21.97           C  
ATOM   1017  O   THR A 133      31.929  24.227  60.463  1.00 22.90           O  
ATOM   1018  CB  THR A 133      30.023  23.457  57.863  1.00 19.63           C  
ATOM   1019  OG1 THR A 133      29.152  23.882  58.913  1.00 18.52           O  
ATOM   1020  CG2 THR A 133      29.379  22.305  57.114  1.00 19.56           C  
ATOM   1021  N   ASP A 134      32.499  25.184  58.510  1.00 22.73           N  
ATOM   1022  CA  ASP A 134      33.094  26.354  59.150  1.00 24.28           C  
ATOM   1023  C   ASP A 134      32.093  27.053  60.049  1.00 23.69           C  
ATOM   1024  O   ASP A 134      32.455  27.585  61.101  1.00 25.98           O  
ATOM   1025  CB  ASP A 134      33.605  27.349  58.106  1.00 25.03           C  
ATOM   1026  CG  ASP A 134      34.798  26.829  57.345  1.00 27.05           C  
ATOM   1027  OD1 ASP A 134      35.715  26.279  57.983  1.00 27.44           O  
ATOM   1028  OD2 ASP A 134      34.828  26.975  56.107  1.00 31.58           O  
ATOM   1029  N   ALA A 135      30.835  27.047  59.623  1.00 22.63           N  
ATOM   1030  CA  ALA A 135      29.753  27.674  60.370  1.00 22.43           C  
ATOM   1031  C   ALA A 135      29.496  26.943  61.683  1.00 22.14           C  
ATOM   1032  O   ALA A 135      29.368  27.566  62.737  1.00 21.61           O  
ATOM   1033  CB  ALA A 135      28.480  27.692  59.525  1.00 21.17           C  
ATOM   1034  N   GLU A 136      29.411  25.618  61.611  1.00 21.77           N  
ATOM   1035  CA  GLU A 136      29.170  24.810  62.796  1.00 21.16           C  
ATOM   1036  C   GLU A 136      30.268  25.023  63.824  1.00 21.44           C  
ATOM   1037  O   GLU A 136      30.000  25.218  65.012  1.00 20.72           O  
ATOM   1038  CB  GLU A 136      29.089  23.337  62.406  1.00 21.11           C  
ATOM   1039  CG  GLU A 136      27.799  22.990  61.692  1.00 21.17           C  
ATOM   1040  CD  GLU A 136      27.818  21.612  61.092  1.00 21.16           C  
ATOM   1041  OE1 GLU A 136      26.725  21.080  60.797  1.00 19.90           O  
ATOM   1042  OE2 GLU A 136      28.928  21.068  60.906  1.00 21.64           O  
ATOM   1043  N   ILE A 137      31.509  25.005  63.353  1.00 21.81           N  
ATOM   1044  CA  ILE A 137      32.662  25.183  64.218  1.00 22.56           C  
ATOM   1045  C   ILE A 137      32.707  26.558  64.874  1.00 22.95           C  
ATOM   1046  O   ILE A 137      33.038  26.674  66.051  1.00 22.80           O  
ATOM   1047  CB  ILE A 137      33.961  24.966  63.430  1.00 23.14           C  
ATOM   1048  CG1 ILE A 137      34.025  23.519  62.940  1.00 22.84           C  
ATOM   1049  CG2 ILE A 137      35.159  25.303  64.295  1.00 24.17           C  
ATOM   1050  CD1 ILE A 137      35.150  23.253  61.972  1.00 22.54           C  
ATOM   1051  N   ASN A 138      32.381  27.601  64.116  1.00 23.49           N  
ATOM   1052  CA  ASN A 138      32.402  28.949  64.663  1.00 22.41           C  
ATOM   1053  C   ASN A 138      31.088  29.349  65.336  1.00 22.85           C  
ATOM   1054  O   ASN A 138      30.945  30.481  65.785  1.00 23.16           O  
ATOM   1055  CB  ASN A 138      32.772  29.973  63.577  1.00 22.32           C  
ATOM   1056  CG  ASN A 138      34.245  29.909  63.186  1.00 21.64           C  
ATOM   1057  OD1 ASN A 138      35.106  29.637  64.018  1.00 19.91           O  
ATOM   1058  ND2 ASN A 138      34.539  30.181  61.919  1.00 21.53           N  
ATOM   1059  N   GLY A 139      30.133  28.424  65.407  1.00 22.11           N  
ATOM   1060  CA  GLY A 139      28.867  28.723  66.061  1.00 21.79           C  
ATOM   1061  C   GLY A 139      28.910  28.184  67.482  1.00 22.70           C  
ATOM   1062  O   GLY A 139      29.874  28.424  68.211  1.00 21.14           O  
ATOM   1063  N   GLU A 140      27.863  27.475  67.891  1.00 23.17           N  
ATOM   1064  CA  GLU A 140      27.836  26.869  69.222  1.00 24.32           C  
ATOM   1065  C   GLU A 140      28.522  25.522  69.018  1.00 23.47           C  
ATOM   1066  O   GLU A 140      27.876  24.477  68.926  1.00 23.78           O  
ATOM   1067  CB  GLU A 140      26.393  26.689  69.700  1.00 25.56           C  
ATOM   1068  CG  GLU A 140      25.662  28.009  69.904  1.00 28.08           C  
ATOM   1069  CD  GLU A 140      26.428  28.955  70.815  1.00 30.25           C  
ATOM   1070  OE1 GLU A 140      26.694  28.581  71.977  1.00 31.60           O  
ATOM   1071  OE2 GLU A 140      26.772  30.069  70.370  1.00 30.96           O  
ATOM   1072  N   TYR A 141      29.847  25.584  68.928  1.00 23.06           N  
ATOM   1073  CA  TYR A 141      30.711  24.437  68.664  1.00 22.58           C  
ATOM   1074  C   TYR A 141      30.398  23.103  69.339  1.00 21.97           C  
ATOM   1075  O   TYR A 141      30.128  22.121  68.652  1.00 21.75           O  
ATOM   1076  CB  TYR A 141      32.166  24.833  68.935  1.00 23.23           C  
ATOM   1077  CG  TYR A 141      33.175  23.756  68.601  1.00 23.96           C  
ATOM   1078  CD1 TYR A 141      33.090  23.039  67.406  1.00 24.21           C  
ATOM   1079  CD2 TYR A 141      34.223  23.462  69.473  1.00 24.94           C  
ATOM   1080  CE1 TYR A 141      34.026  22.056  67.087  1.00 25.31           C  
ATOM   1081  CE2 TYR A 141      35.166  22.478  69.162  1.00 25.08           C  
ATOM   1082  CZ  TYR A 141      35.059  21.784  67.970  1.00 24.23           C  
ATOM   1083  OH  TYR A 141      35.991  20.829  67.653  1.00 25.03           O  
ATOM   1084  N   GLU A 142      30.435  23.053  70.666  1.00 21.89           N  
ATOM   1085  CA  GLU A 142      30.167  21.801  71.364  1.00 21.96           C  
ATOM   1086  C   GLU A 142      28.785  21.243  71.059  1.00 21.72           C  
ATOM   1087  O   GLU A 142      28.624  20.040  70.864  1.00 21.17           O  
ATOM   1088  CB  GLU A 142      30.327  21.979  72.873  1.00 23.76           C  
ATOM   1089  CG  GLU A 142      31.754  22.247  73.320  1.00 25.81           C  
ATOM   1090  CD  GLU A 142      32.218  23.653  72.997  1.00 27.00           C  
ATOM   1091  OE1 GLU A 142      33.390  23.966  73.289  1.00 26.87           O  
ATOM   1092  OE2 GLU A 142      31.414  24.445  72.460  1.00 27.22           O  
ATOM   1093  N   TRP A 143      27.791  22.122  71.014  1.00 21.78           N  
ATOM   1094  CA  TRP A 143      26.425  21.706  70.731  1.00 22.16           C  
ATOM   1095  C   TRP A 143      26.365  21.162  69.305  1.00 21.32           C  
ATOM   1096  O   TRP A 143      25.766  20.115  69.047  1.00 20.18           O  
ATOM   1097  CB  TRP A 143      25.474  22.903  70.918  1.00 23.87           C  
ATOM   1098  CG  TRP A 143      24.019  22.609  70.684  1.00 25.93           C  
ATOM   1099  CD1 TRP A 143      23.323  22.796  69.524  1.00 27.40           C  
ATOM   1100  CD2 TRP A 143      23.085  22.061  71.628  1.00 26.35           C  
ATOM   1101  NE1 TRP A 143      22.016  22.399  69.686  1.00 27.69           N  
ATOM   1102  CE2 TRP A 143      21.843  21.944  70.966  1.00 27.20           C  
ATOM   1103  CE3 TRP A 143      23.178  21.657  72.967  1.00 27.33           C  
ATOM   1104  CZ2 TRP A 143      20.699  21.439  71.598  1.00 28.05           C  
ATOM   1105  CZ3 TRP A 143      22.039  21.153  73.597  1.00 27.88           C  
ATOM   1106  CH2 TRP A 143      20.817  21.049  72.910  1.00 28.19           C  
ATOM   1107  N   GLU A 144      27.020  21.867  68.390  1.00 21.59           N  
ATOM   1108  CA  GLU A 144      27.054  21.469  66.988  1.00 21.04           C  
ATOM   1109  C   GLU A 144      27.762  20.120  66.828  1.00 20.15           C  
ATOM   1110  O   GLU A 144      27.410  19.311  65.960  1.00 19.37           O  
ATOM   1111  CB  GLU A 144      27.757  22.548  66.170  1.00 24.14           C  
ATOM   1112  CG  GLU A 144      27.125  22.758  64.814  1.00 29.36           C  
ATOM   1113  CD  GLU A 144      25.670  23.171  64.908  1.00 28.96           C  
ATOM   1114  OE1 GLU A 144      25.406  24.355  65.197  1.00 30.22           O  
ATOM   1115  OE2 GLU A 144      24.795  22.302  64.706  1.00 29.87           O  
ATOM   1116  N   THR A 145      28.761  19.883  67.672  1.00 18.50           N  
ATOM   1117  CA  THR A 145      29.479  18.620  67.659  1.00 17.88           C  
ATOM   1118  C   THR A 145      28.441  17.538  67.959  1.00 17.87           C  
ATOM   1119  O   THR A 145      28.442  16.465  67.353  1.00 17.79           O  
ATOM   1120  CB  THR A 145      30.584  18.596  68.737  1.00 17.17           C  
ATOM   1121  OG1 THR A 145      31.631  19.502  68.369  1.00 16.09           O  
ATOM   1122  CG2 THR A 145      31.154  17.197  68.885  1.00 17.08           C  
ATOM   1123  N   GLY A 146      27.543  17.832  68.896  1.00 18.35           N  
ATOM   1124  CA  GLY A 146      26.497  16.880  69.221  1.00 18.07           C  
ATOM   1125  C   GLY A 146      25.570  16.680  68.032  1.00 18.01           C  
ATOM   1126  O   GLY A 146      25.232  15.547  67.687  1.00 18.58           O  
ATOM   1127  N   ASN A 147      25.158  17.773  67.390  1.00 18.59           N  
ATOM   1128  CA  ASN A 147      24.269  17.662  66.233  1.00 19.26           C  
ATOM   1129  C   ASN A 147      24.877  16.821  65.117  1.00 18.97           C  
ATOM   1130  O   ASN A 147      24.174  16.060  64.456  1.00 19.76           O  
ATOM   1131  CB  ASN A 147      23.918  19.039  65.664  1.00 20.23           C  
ATOM   1132  CG  ASN A 147      22.941  19.800  66.529  1.00 22.20           C  
ATOM   1133  OD1 ASN A 147      22.014  19.222  67.092  1.00 24.63           O  
ATOM   1134  ND2 ASN A 147      23.131  21.113  66.622  1.00 23.33           N  
ATOM   1135  N   VAL A 148      26.181  16.965  64.899  1.00 19.09           N  
ATOM   1136  CA  VAL A 148      26.856  16.213  63.850  1.00 19.47           C  
ATOM   1137  C   VAL A 148      26.848  14.719  64.157  1.00 19.78           C  
ATOM   1138  O   VAL A 148      26.718  13.888  63.260  1.00 20.47           O  
ATOM   1139  CB  VAL A 148      28.300  16.697  63.677  1.00 20.63           C  
ATOM   1140  CG1 VAL A 148      28.986  15.908  62.571  1.00 23.24           C  
ATOM   1141  CG2 VAL A 148      28.298  18.177  63.342  1.00 22.44           C  
ATOM   1142  N   ILE A 149      26.982  14.383  65.435  1.00 19.72           N  
ATOM   1143  CA  ILE A 149      26.959  12.991  65.859  1.00 19.74           C  
ATOM   1144  C   ILE A 149      25.570  12.419  65.574  1.00 19.57           C  
ATOM   1145  O   ILE A 149      25.433  11.365  64.949  1.00 20.24           O  
ATOM   1146  CB  ILE A 149      27.281  12.872  67.378  1.00 18.81           C  
ATOM   1147  CG1 ILE A 149      28.764  13.192  67.613  1.00 18.91           C  
ATOM   1148  CG2 ILE A 149      26.940  11.480  67.890  1.00 18.70           C  
ATOM   1149  CD1 ILE A 149      29.203  13.076  69.061  1.00 19.89           C  
ATOM   1150  N   VAL A 150      24.543  13.134  66.020  1.00 19.59           N  
ATOM   1151  CA  VAL A 150      23.159  12.707  65.828  1.00 19.34           C  
ATOM   1152  C   VAL A 150      22.779  12.586  64.348  1.00 19.57           C  
ATOM   1153  O   VAL A 150      22.119  11.625  63.951  1.00 18.85           O  
ATOM   1154  CB  VAL A 150      22.189  13.678  66.534  1.00 19.41           C  
ATOM   1155  CG1 VAL A 150      20.769  13.133  66.476  1.00 20.61           C  
ATOM   1156  CG2 VAL A 150      22.622  13.874  67.978  1.00 18.98           C  
ATOM   1157  N   GLU A 151      23.194  13.558  63.535  1.00 20.49           N  
ATOM   1158  CA  GLU A 151      22.903  13.521  62.103  1.00 21.36           C  
ATOM   1159  C   GLU A 151      23.558  12.280  61.494  1.00 22.09           C  
ATOM   1160  O   GLU A 151      22.969  11.584  60.664  1.00 22.12           O  
ATOM   1161  CB  GLU A 151      23.438  14.781  61.414  1.00 21.59           C  
ATOM   1162  CG  GLU A 151      23.455  14.689  59.884  1.00 23.90           C  
ATOM   1163  CD  GLU A 151      24.216  15.837  59.229  1.00 24.07           C  
ATOM   1164  OE1 GLU A 151      24.763  15.638  58.122  1.00 25.38           O  
ATOM   1165  OE2 GLU A 151      24.270  16.937  59.815  1.00 23.98           O  
ATOM   1166  N   THR A 152      24.784  12.002  61.919  1.00 22.77           N  
ATOM   1167  CA  THR A 152      25.505  10.842  61.423  1.00 22.69           C  
ATOM   1168  C   THR A 152      24.667   9.590  61.633  1.00 22.96           C  
ATOM   1169  O   THR A 152      24.493   8.789  60.718  1.00 22.87           O  
ATOM   1170  CB  THR A 152      26.844  10.667  62.157  1.00 22.80           C  
ATOM   1171  OG1 THR A 152      27.639  11.845  61.980  1.00 23.56           O  
ATOM   1172  CG2 THR A 152      27.601   9.455  61.608  1.00 21.82           C  
ATOM   1173  N   PHE A 153      24.138   9.431  62.842  1.00 24.60           N  
ATOM   1174  CA  PHE A 153      23.324   8.265  63.160  1.00 26.30           C  
ATOM   1175  C   PHE A 153      21.999   8.209  62.404  1.00 28.10           C  
ATOM   1176  O   PHE A 153      21.587   7.143  61.942  1.00 28.44           O  
ATOM   1177  CB  PHE A 153      23.074   8.191  64.673  1.00 25.18           C  
ATOM   1178  CG  PHE A 153      24.238   7.638  65.451  1.00 25.46           C  
ATOM   1179  CD1 PHE A 153      25.494   8.235  65.373  1.00 25.26           C  
ATOM   1180  CD2 PHE A 153      24.086   6.506  66.245  1.00 25.49           C  
ATOM   1181  CE1 PHE A 153      26.580   7.712  66.068  1.00 23.98           C  
ATOM   1182  CE2 PHE A 153      25.170   5.976  66.947  1.00 24.98           C  
ATOM   1183  CZ  PHE A 153      26.416   6.581  66.856  1.00 24.04           C  
ATOM   1184  N   GLU A 154      21.329   9.346  62.263  1.00 30.53           N  
ATOM   1185  CA  GLU A 154      20.052   9.355  61.557  1.00 32.68           C  
ATOM   1186  C   GLU A 154      20.211   9.116  60.062  1.00 32.44           C  
ATOM   1187  O   GLU A 154      19.514   8.283  59.485  1.00 31.35           O  
ATOM   1188  CB  GLU A 154      19.311  10.667  61.826  1.00 34.66           C  
ATOM   1189  CG  GLU A 154      18.721  10.714  63.229  1.00 38.24           C  
ATOM   1190  CD  GLU A 154      18.066  12.037  63.565  1.00 40.80           C  
ATOM   1191  OE1 GLU A 154      17.426  12.117  64.638  1.00 40.87           O  
ATOM   1192  OE2 GLU A 154      18.192  12.996  62.767  1.00 42.66           O  
ATOM   1193  N   LYS A 155      21.144   9.828  59.441  1.00 33.42           N  
ATOM   1194  CA  LYS A 155      21.385   9.677  58.010  1.00 34.25           C  
ATOM   1195  C   LYS A 155      21.760   8.235  57.673  1.00 34.58           C  
ATOM   1196  O   LYS A 155      21.285   7.675  56.686  1.00 34.11           O  
ATOM   1197  CB  LYS A 155      22.510  10.615  57.564  1.00 35.55           C  
ATOM   1198  CG  LYS A 155      22.298  12.074  57.951  1.00 36.98           C  
ATOM   1199  CD  LYS A 155      21.854  12.919  56.775  1.00 38.94           C  
ATOM   1200  CE  LYS A 155      22.993  13.148  55.800  1.00 39.64           C  
ATOM   1201  NZ  LYS A 155      22.525  13.880  54.591  1.00 41.33           N  
ATOM   1202  N   GLN A 156      22.610   7.632  58.499  1.00 34.33           N  
ATOM   1203  CA  GLN A 156      23.045   6.261  58.257  1.00 34.40           C  
ATOM   1204  C   GLN A 156      22.136   5.215  58.890  1.00 33.69           C  
ATOM   1205  O   GLN A 156      22.430   4.020  58.851  1.00 33.61           O  
ATOM   1206  CB  GLN A 156      24.482   6.077  58.748  1.00 35.70           C  
ATOM   1207  CG  GLN A 156      25.484   6.945  58.011  1.00 37.50           C  
ATOM   1208  CD  GLN A 156      26.886   6.805  58.555  1.00 39.13           C  
ATOM   1209  OE1 GLN A 156      27.417   5.697  58.657  1.00 40.65           O  
ATOM   1210  NE2 GLN A 156      27.499   7.929  58.906  1.00 39.88           N  
ATOM   1211  N   GLY A 157      21.029   5.667  59.469  1.00 32.88           N  
ATOM   1212  CA  GLY A 157      20.087   4.747  60.081  1.00 32.44           C  
ATOM   1213  C   GLY A 157      20.674   3.819  61.128  1.00 32.26           C  
ATOM   1214  O   GLY A 157      20.387   2.624  61.144  1.00 32.97           O  
ATOM   1215  N   ILE A 158      21.493   4.367  62.014  1.00 32.00           N  
ATOM   1216  CA  ILE A 158      22.098   3.567  63.064  1.00 31.75           C  
ATOM   1217  C   ILE A 158      21.443   3.849  64.418  1.00 30.70           C  
ATOM   1218  O   ILE A 158      21.274   5.000  64.819  1.00 30.02           O  
ATOM   1219  CB  ILE A 158      23.626   3.817  63.119  1.00 33.16           C  
ATOM   1220  CG1 ILE A 158      24.175   3.495  64.501  1.00 33.89           C  
ATOM   1221  CG2 ILE A 158      23.936   5.242  62.742  1.00 34.66           C  
ATOM   1222  CD1 ILE A 158      25.655   3.747  64.600  1.00 37.57           C  
ATOM   1223  N   ASP A 159      21.060   2.775  65.103  1.00 29.00           N  
ATOM   1224  CA  ASP A 159      20.413   2.852  66.408  1.00 27.69           C  
ATOM   1225  C   ASP A 159      21.459   3.070  67.499  1.00 26.78           C  
ATOM   1226  O   ASP A 159      22.338   2.236  67.697  1.00 25.75           O  
ATOM   1227  CB  ASP A 159      19.649   1.549  66.657  1.00 28.87           C  
ATOM   1228  CG  ASP A 159      18.850   1.565  67.941  1.00 29.03           C  
ATOM   1229  OD1 ASP A 159      18.088   0.600  68.159  1.00 31.63           O  
ATOM   1230  OD2 ASP A 159      18.980   2.523  68.731  1.00 28.55           O  
ATOM   1231  N   ALA A 160      21.354   4.192  68.204  1.00 26.11           N  
ATOM   1232  CA  ALA A 160      22.298   4.531  69.262  1.00 25.93           C  
ATOM   1233  C   ALA A 160      22.309   3.516  70.402  1.00 26.32           C  
ATOM   1234  O   ALA A 160      23.291   3.409  71.136  1.00 26.61           O  
ATOM   1235  CB  ALA A 160      21.985   5.920  69.806  1.00 26.32           C  
ATOM   1236  N   ALA A 161      21.218   2.776  70.557  1.00 25.33           N  
ATOM   1237  CA  ALA A 161      21.140   1.778  71.615  1.00 25.11           C  
ATOM   1238  C   ALA A 161      21.938   0.536  71.238  1.00 24.61           C  
ATOM   1239  O   ALA A 161      22.204  -0.315  72.084  1.00 25.13           O  
ATOM   1240  CB  ALA A 161      19.685   1.400  71.881  1.00 24.77           C  
ATOM   1241  N   GLN A 162      22.313   0.431  69.966  1.00 24.28           N  
ATOM   1242  CA  GLN A 162      23.087  -0.717  69.493  1.00 23.26           C  
ATOM   1243  C   GLN A 162      24.519  -0.353  69.105  1.00 22.26           C  
ATOM   1244  O   GLN A 162      25.319  -1.234  68.778  1.00 21.42           O  
ATOM   1245  CB  GLN A 162      22.405  -1.357  68.288  1.00 24.69           C  
ATOM   1246  CG  GLN A 162      21.001  -1.873  68.551  1.00 25.92           C  
ATOM   1247  CD  GLN A 162      20.414  -2.535  67.324  1.00 27.32           C  
ATOM   1248  OE1 GLN A 162      20.460  -1.975  66.225  1.00 28.20           O  
ATOM   1249  NE2 GLN A 162      19.858  -3.732  67.500  1.00 28.03           N  
ATOM   1250  N   MET A 163      24.831   0.940  69.142  1.00 19.93           N  
ATOM   1251  CA  MET A 163      26.159   1.443  68.784  1.00 19.22           C  
ATOM   1252  C   MET A 163      26.546   2.540  69.770  1.00 18.24           C  
ATOM   1253  O   MET A 163      26.381   3.724  69.489  1.00 17.63           O  
ATOM   1254  CB  MET A 163      26.119   2.015  67.368  1.00 20.52           C  
ATOM   1255  CG  MET A 163      27.422   2.629  66.894  1.00 18.80           C  
ATOM   1256  SD  MET A 163      28.691   1.415  66.634  1.00 20.18           S  
ATOM   1257  CE  MET A 163      27.917   0.336  65.438  1.00 17.58           C  
ATOM   1258  N   PRO A 164      27.072   2.153  70.944  1.00 18.37           N  
ATOM   1259  CA  PRO A 164      27.490   3.067  72.011  1.00 17.80           C  
ATOM   1260  C   PRO A 164      28.804   3.805  71.774  1.00 18.63           C  
ATOM   1261  O   PRO A 164      29.567   4.028  72.714  1.00 18.39           O  
ATOM   1262  CB  PRO A 164      27.568   2.148  73.217  1.00 18.68           C  
ATOM   1263  CG  PRO A 164      28.109   0.889  72.606  1.00 17.94           C  
ATOM   1264  CD  PRO A 164      27.289   0.749  71.344  1.00 17.46           C  
ATOM   1265  N   GLY A 165      29.067   4.182  70.527  1.00 18.49           N  
ATOM   1266  CA  GLY A 165      30.298   4.889  70.223  1.00 18.27           C  
ATOM   1267  C   GLY A 165      30.277   5.587  68.875  1.00 18.14           C  
ATOM   1268  O   GLY A 165      29.518   5.213  67.979  1.00 18.04           O  
ATOM   1269  N   VAL A 166      31.116   6.608  68.733  1.00 16.98           N  
ATOM   1270  CA  VAL A 166      31.198   7.371  67.494  1.00 14.79           C  
ATOM   1271  C   VAL A 166      32.514   8.133  67.479  1.00 15.06           C  
ATOM   1272  O   VAL A 166      33.050   8.483  68.531  1.00 15.15           O  
ATOM   1273  CB  VAL A 166      30.048   8.405  67.398  1.00 14.46           C  
ATOM   1274  CG1 VAL A 166      30.198   9.447  68.506  1.00 12.31           C  
ATOM   1275  CG2 VAL A 166      30.050   9.081  66.022  1.00 12.09           C  
ATOM   1276  N   LEU A 167      33.028   8.397  66.286  1.00 13.81           N  
ATOM   1277  CA  LEU A 167      34.273   9.139  66.154  1.00 13.03           C  
ATOM   1278  C   LEU A 167      33.959  10.478  65.501  1.00 13.00           C  
ATOM   1279  O   LEU A 167      33.282  10.534  64.472  1.00 14.25           O  
ATOM   1280  CB  LEU A 167      35.276   8.367  65.291  1.00 12.60           C  
ATOM   1281  CG  LEU A 167      35.704   6.978  65.774  1.00 12.86           C  
ATOM   1282  CD1 LEU A 167      36.802   6.448  64.859  1.00 12.72           C  
ATOM   1283  CD2 LEU A 167      36.222   7.061  67.211  1.00 10.67           C  
ATOM   1284  N   VAL A 168      34.439  11.553  66.110  1.00 12.32           N  
ATOM   1285  CA  VAL A 168      34.217  12.886  65.578  1.00 12.29           C  
ATOM   1286  C   VAL A 168      35.441  13.258  64.747  1.00 13.80           C  
ATOM   1287  O   VAL A 168      36.551  13.391  65.268  1.00 12.82           O  
ATOM   1288  CB  VAL A 168      33.996  13.904  66.719  1.00 11.71           C  
ATOM   1289  CG1 VAL A 168      33.996  15.334  66.166  1.00 11.00           C  
ATOM   1290  CG2 VAL A 168      32.667  13.609  67.406  1.00 10.03           C  
ATOM   1291  N   HIS A 169      35.219  13.394  63.444  1.00 13.96           N  
ATOM   1292  CA  HIS A 169      36.263  13.720  62.482  1.00 13.78           C  
ATOM   1293  C   HIS A 169      37.278  14.723  63.027  1.00 14.17           C  
ATOM   1294  O   HIS A 169      36.902  15.759  63.576  1.00 13.13           O  
ATOM   1295  CB  HIS A 169      35.616  14.266  61.207  1.00 14.81           C  
ATOM   1296  CG  HIS A 169      36.481  14.162  59.992  1.00 16.31           C  
ATOM   1297  ND1 HIS A 169      37.685  14.822  59.874  1.00 17.74           N  
ATOM   1298  CD2 HIS A 169      36.312  13.478  58.834  1.00 17.39           C  
ATOM   1299  CE1 HIS A 169      38.220  14.549  58.696  1.00 17.91           C  
ATOM   1300  NE2 HIS A 169      37.406  13.738  58.045  1.00 17.07           N  
ATOM   1301  N   SER A 170      38.560  14.394  62.874  1.00 13.48           N  
ATOM   1302  CA  SER A 170      39.674  15.237  63.318  1.00 15.99           C  
ATOM   1303  C   SER A 170      39.679  15.555  64.810  1.00 16.78           C  
ATOM   1304  O   SER A 170      40.484  16.366  65.269  1.00 17.21           O  
ATOM   1305  CB  SER A 170      39.684  16.557  62.535  1.00 15.87           C  
ATOM   1306  OG  SER A 170      39.640  16.333  61.138  1.00 16.41           O  
ATOM   1307  N   HIS A 171      38.809  14.900  65.572  1.00 17.27           N  
ATOM   1308  CA  HIS A 171      38.700  15.187  66.995  1.00 17.57           C  
ATOM   1309  C   HIS A 171      38.981  14.004  67.918  1.00 16.63           C  
ATOM   1310  O   HIS A 171      40.084  13.857  68.436  1.00 14.86           O  
ATOM   1311  CB  HIS A 171      37.296  15.747  67.280  1.00 19.92           C  
ATOM   1312  CG  HIS A 171      37.101  16.243  68.681  1.00 21.64           C  
ATOM   1313  ND1 HIS A 171      35.905  16.768  69.122  1.00 23.33           N  
ATOM   1314  CD2 HIS A 171      37.945  16.298  69.737  1.00 23.00           C  
ATOM   1315  CE1 HIS A 171      36.019  17.124  70.388  1.00 22.42           C  
ATOM   1316  NE2 HIS A 171      37.247  16.849  70.786  1.00 23.50           N  
ATOM   1317  N   GLY A 172      37.970  13.173  68.138  1.00 16.56           N  
ATOM   1318  CA  GLY A 172      38.146  12.044  69.028  1.00 16.52           C  
ATOM   1319  C   GLY A 172      36.868  11.254  69.238  1.00 16.86           C  
ATOM   1320  O   GLY A 172      35.807  11.626  68.731  1.00 15.69           O  
ATOM   1321  N   PRO A 173      36.940  10.157  70.002  1.00 15.21           N  
ATOM   1322  CA  PRO A 173      35.778   9.316  70.266  1.00 15.91           C  
ATOM   1323  C   PRO A 173      34.838   9.804  71.354  1.00 15.45           C  
ATOM   1324  O   PRO A 173      35.231  10.496  72.289  1.00 15.74           O  
ATOM   1325  CB  PRO A 173      36.411   7.984  70.652  1.00 15.04           C  
ATOM   1326  CG  PRO A 173      37.579   8.433  71.464  1.00 14.87           C  
ATOM   1327  CD  PRO A 173      38.148   9.583  70.624  1.00 15.13           C  
ATOM   1328  N   PHE A 174      33.582   9.424  71.203  1.00 16.24           N  
ATOM   1329  CA  PHE A 174      32.553   9.706  72.182  1.00 17.30           C  
ATOM   1330  C   PHE A 174      31.928   8.332  72.344  1.00 17.49           C  
ATOM   1331  O   PHE A 174      31.739   7.616  71.365  1.00 18.92           O  
ATOM   1332  CB  PHE A 174      31.527  10.710  71.642  1.00 16.85           C  
ATOM   1333  CG  PHE A 174      31.860  12.147  71.951  1.00 17.01           C  
ATOM   1334  CD1 PHE A 174      31.464  12.723  73.153  1.00 17.85           C  
ATOM   1335  CD2 PHE A 174      32.581  12.917  71.050  1.00 16.24           C  
ATOM   1336  CE1 PHE A 174      31.782  14.048  73.448  1.00 17.54           C  
ATOM   1337  CE2 PHE A 174      32.902  14.239  71.339  1.00 17.54           C  
ATOM   1338  CZ  PHE A 174      32.501  14.805  72.540  1.00 16.60           C  
ATOM   1339  N   ALA A 175      31.653   7.941  73.578  1.00 19.00           N  
ATOM   1340  CA  ALA A 175      31.041   6.648  73.828  1.00 19.28           C  
ATOM   1341  C   ALA A 175      29.989   6.855  74.903  1.00 19.56           C  
ATOM   1342  O   ALA A 175      30.013   7.862  75.612  1.00 20.00           O  
ATOM   1343  CB  ALA A 175      32.101   5.640  74.296  1.00 19.03           C  
ATOM   1344  N   TRP A 176      29.061   5.915  75.022  1.00 20.42           N  
ATOM   1345  CA  TRP A 176      28.015   6.026  76.036  1.00 21.18           C  
ATOM   1346  C   TRP A 176      27.525   4.651  76.457  1.00 21.81           C  
ATOM   1347  O   TRP A 176      27.947   3.640  75.897  1.00 21.01           O  
ATOM   1348  CB  TRP A 176      26.852   6.892  75.514  1.00 20.45           C  
ATOM   1349  CG  TRP A 176      26.374   6.538  74.126  1.00 20.03           C  
ATOM   1350  CD1 TRP A 176      25.503   5.542  73.781  1.00 18.32           C  
ATOM   1351  CD2 TRP A 176      26.758   7.177  72.898  1.00 19.71           C  
ATOM   1352  NE1 TRP A 176      25.318   5.521  72.416  1.00 20.01           N  
ATOM   1353  CE2 TRP A 176      26.077   6.514  71.851  1.00 20.86           C  
ATOM   1354  CE3 TRP A 176      27.611   8.244  72.583  1.00 20.08           C  
ATOM   1355  CZ2 TRP A 176      26.224   6.886  70.508  1.00 20.97           C  
ATOM   1356  CZ3 TRP A 176      27.758   8.613  71.244  1.00 20.17           C  
ATOM   1357  CH2 TRP A 176      27.066   7.933  70.226  1.00 19.91           C  
ATOM   1358  N   GLY A 177      26.652   4.618  77.460  1.00 23.27           N  
ATOM   1359  CA  GLY A 177      26.123   3.354  77.945  1.00 23.66           C  
ATOM   1360  C   GLY A 177      24.941   3.538  78.876  1.00 25.10           C  
ATOM   1361  O   GLY A 177      24.411   4.640  79.008  1.00 24.94           O  
ATOM   1362  N   LYS A 178      24.531   2.453  79.524  1.00 27.37           N  
ATOM   1363  CA  LYS A 178      23.404   2.468  80.456  1.00 29.02           C  
ATOM   1364  C   LYS A 178      23.650   3.380  81.656  1.00 28.53           C  
ATOM   1365  O   LYS A 178      22.712   3.930  82.232  1.00 29.01           O  
ATOM   1366  CB  LYS A 178      23.128   1.045  80.957  1.00 30.58           C  
ATOM   1367  CG  LYS A 178      22.574   0.106  79.901  1.00 34.15           C  
ATOM   1368  CD  LYS A 178      22.472  -1.327  80.427  1.00 36.34           C  
ATOM   1369  CE  LYS A 178      23.851  -1.945  80.641  1.00 38.64           C  
ATOM   1370  NZ  LYS A 178      23.774  -3.374  81.080  1.00 40.33           N  
ATOM   1371  N   ASN A 179      24.914   3.526  82.035  1.00 28.33           N  
ATOM   1372  CA  ASN A 179      25.295   4.361  83.172  1.00 27.93           C  
ATOM   1373  C   ASN A 179      26.770   4.752  83.032  1.00 27.26           C  
ATOM   1374  O   ASN A 179      27.460   4.252  82.145  1.00 27.24           O  
ATOM   1375  CB  ASN A 179      25.090   3.582  84.470  1.00 28.69           C  
ATOM   1376  CG  ASN A 179      25.827   2.256  84.466  1.00 30.20           C  
ATOM   1377  OD1 ASN A 179      27.047   2.216  84.297  1.00 30.53           O  
ATOM   1378  ND2 ASN A 179      25.089   1.162  84.638  1.00 30.10           N  
ATOM   1379  N   ALA A 180      27.247   5.626  83.915  1.00 25.69           N  
ATOM   1380  CA  ALA A 180      28.633   6.082  83.877  1.00 27.16           C  
ATOM   1381  C   ALA A 180      29.654   4.964  83.668  1.00 27.80           C  
ATOM   1382  O   ALA A 180      30.530   5.067  82.809  1.00 26.72           O  
ATOM   1383  CB  ALA A 180      28.964   6.839  85.152  1.00 27.40           C  
ATOM   1384  N   GLU A 181      29.542   3.900  84.457  1.00 27.90           N  
ATOM   1385  CA  GLU A 181      30.468   2.783  84.362  1.00 27.61           C  
ATOM   1386  C   GLU A 181      30.351   2.054  83.032  1.00 26.70           C  
ATOM   1387  O   GLU A 181      31.353   1.801  82.360  1.00 26.99           O  
ATOM   1388  CB  GLU A 181      30.228   1.800  85.509  1.00 29.84           C  
ATOM   1389  CG  GLU A 181      31.099   0.550  85.452  1.00 32.79           C  
ATOM   1390  CD  GLU A 181      30.885  -0.365  86.650  1.00 34.68           C  
ATOM   1391  OE1 GLU A 181      31.143   0.077  87.790  1.00 34.29           O  
ATOM   1392  OE2 GLU A 181      30.461  -1.522  86.448  1.00 35.87           O  
ATOM   1393  N   ASP A 182      29.129   1.703  82.661  1.00 24.99           N  
ATOM   1394  CA  ASP A 182      28.902   1.006  81.409  1.00 24.25           C  
ATOM   1395  C   ASP A 182      29.502   1.836  80.278  1.00 24.02           C  
ATOM   1396  O   ASP A 182      30.106   1.296  79.353  1.00 23.76           O  
ATOM   1397  CB  ASP A 182      27.404   0.808  81.178  1.00 25.27           C  
ATOM   1398  CG  ASP A 182      27.115  -0.045  79.970  1.00 25.12           C  
ATOM   1399  OD1 ASP A 182      27.682  -1.151  79.885  1.00 27.65           O  
ATOM   1400  OD2 ASP A 182      26.322   0.381  79.106  1.00 26.01           O  
ATOM   1401  N   ALA A 183      29.337   3.152  80.368  1.00 22.56           N  
ATOM   1402  CA  ALA A 183      29.867   4.064  79.364  1.00 21.87           C  
ATOM   1403  C   ALA A 183      31.382   3.944  79.307  1.00 22.01           C  
ATOM   1404  O   ALA A 183      31.967   3.891  78.228  1.00 22.86           O  
ATOM   1405  CB  ALA A 183      29.471   5.497  79.690  1.00 22.01           C  
ATOM   1406  N   VAL A 184      32.019   3.896  80.471  1.00 21.75           N  
ATOM   1407  CA  VAL A 184      33.466   3.773  80.513  1.00 21.30           C  
ATOM   1408  C   VAL A 184      33.931   2.460  79.897  1.00 21.35           C  
ATOM   1409  O   VAL A 184      34.919   2.436  79.170  1.00 21.03           O  
ATOM   1410  CB  VAL A 184      34.000   3.898  81.948  1.00 21.67           C  
ATOM   1411  CG1 VAL A 184      35.478   3.520  81.993  1.00 21.41           C  
ATOM   1412  CG2 VAL A 184      33.822   5.334  82.430  1.00 19.51           C  
ATOM   1413  N   HIS A 185      33.215   1.373  80.168  1.00 21.85           N  
ATOM   1414  CA  HIS A 185      33.586   0.081  79.604  1.00 22.27           C  
ATOM   1415  C   HIS A 185      33.494   0.093  78.088  1.00 21.40           C  
ATOM   1416  O   HIS A 185      34.364  -0.457  77.407  1.00 21.37           O  
ATOM   1417  CB  HIS A 185      32.711  -1.036  80.174  1.00 24.43           C  
ATOM   1418  CG  HIS A 185      33.014  -1.357  81.605  1.00 26.84           C  
ATOM   1419  ND1 HIS A 185      32.368  -2.358  82.299  1.00 29.09           N  
ATOM   1420  CD2 HIS A 185      33.890  -0.801  82.474  1.00 27.18           C  
ATOM   1421  CE1 HIS A 185      32.833  -2.403  83.535  1.00 28.76           C  
ATOM   1422  NE2 HIS A 185      33.757  -1.469  83.667  1.00 28.77           N  
ATOM   1423  N   ASN A 186      32.447   0.716  77.553  1.00 19.62           N  
ATOM   1424  CA  ASN A 186      32.314   0.786  76.108  1.00 18.80           C  
ATOM   1425  C   ASN A 186      33.459   1.618  75.539  1.00 18.43           C  
ATOM   1426  O   ASN A 186      33.963   1.333  74.454  1.00 18.15           O  
ATOM   1427  CB  ASN A 186      30.966   1.388  75.705  1.00 18.83           C  
ATOM   1428  CG  ASN A 186      29.819   0.413  75.900  1.00 19.77           C  
ATOM   1429  OD1 ASN A 186      30.011  -0.799  75.823  1.00 19.79           O  
ATOM   1430  ND2 ASN A 186      28.618   0.935  76.133  1.00 18.51           N  
ATOM   1431  N   ALA A 187      33.875   2.641  76.277  1.00 17.50           N  
ATOM   1432  CA  ALA A 187      34.973   3.485  75.825  1.00 17.11           C  
ATOM   1433  C   ALA A 187      36.271   2.675  75.742  1.00 17.66           C  
ATOM   1434  O   ALA A 187      37.033   2.800  74.779  1.00 16.21           O  
ATOM   1435  CB  ALA A 187      35.154   4.673  76.772  1.00 15.78           C  
ATOM   1436  N   ILE A 188      36.520   1.827  76.736  1.00 17.56           N  
ATOM   1437  CA  ILE A 188      37.748   1.057  76.705  1.00 17.78           C  
ATOM   1438  C   ILE A 188      37.728   0.035  75.572  1.00 16.73           C  
ATOM   1439  O   ILE A 188      38.762  -0.223  74.956  1.00 16.12           O  
ATOM   1440  CB  ILE A 188      38.058   0.387  78.090  1.00 19.28           C  
ATOM   1441  CG1 ILE A 188      37.809  -1.107  78.034  1.00 20.87           C  
ATOM   1442  CG2 ILE A 188      37.277   1.050  79.193  1.00 18.86           C  
ATOM   1443  CD1 ILE A 188      38.974  -1.836  77.446  1.00 22.37           C  
ATOM   1444  N   VAL A 189      36.561  -0.536  75.276  1.00 16.15           N  
ATOM   1445  CA  VAL A 189      36.475  -1.503  74.183  1.00 16.16           C  
ATOM   1446  C   VAL A 189      36.668  -0.773  72.851  1.00 16.58           C  
ATOM   1447  O   VAL A 189      37.337  -1.274  71.955  1.00 17.43           O  
ATOM   1448  CB  VAL A 189      35.115  -2.252  74.171  1.00 16.49           C  
ATOM   1449  CG1 VAL A 189      34.984  -3.086  72.900  1.00 13.76           C  
ATOM   1450  CG2 VAL A 189      35.014  -3.168  75.396  1.00 16.51           C  
ATOM   1451  N   LEU A 190      36.089   0.418  72.728  1.00 17.20           N  
ATOM   1452  CA  LEU A 190      36.231   1.206  71.502  1.00 17.65           C  
ATOM   1453  C   LEU A 190      37.718   1.417  71.202  1.00 15.73           C  
ATOM   1454  O   LEU A 190      38.147   1.316  70.056  1.00 16.91           O  
ATOM   1455  CB  LEU A 190      35.502   2.550  71.653  1.00 16.80           C  
ATOM   1456  CG  LEU A 190      35.575   3.643  70.573  1.00 19.34           C  
ATOM   1457  CD1 LEU A 190      35.563   3.068  69.176  1.00 19.93           C  
ATOM   1458  CD2 LEU A 190      34.397   4.578  70.771  1.00 19.69           C  
ATOM   1459  N   GLU A 191      38.497   1.683  72.244  1.00 15.26           N  
ATOM   1460  CA  GLU A 191      39.937   1.883  72.104  1.00 15.76           C  
ATOM   1461  C   GLU A 191      40.621   0.575  71.683  1.00 15.81           C  
ATOM   1462  O   GLU A 191      41.501   0.578  70.821  1.00 17.10           O  
ATOM   1463  CB  GLU A 191      40.527   2.384  73.430  1.00 15.81           C  
ATOM   1464  CG  GLU A 191      42.051   2.486  73.455  1.00 15.70           C  
ATOM   1465  CD  GLU A 191      42.600   3.523  72.480  1.00 17.47           C  
ATOM   1466  OE1 GLU A 191      41.796   4.219  71.813  1.00 17.21           O  
ATOM   1467  OE2 GLU A 191      43.841   3.646  72.387  1.00 16.51           O  
ATOM   1468  N   GLU A 192      40.213  -0.542  72.280  1.00 15.50           N  
ATOM   1469  CA  GLU A 192      40.801  -1.840  71.940  1.00 16.12           C  
ATOM   1470  C   GLU A 192      40.581  -2.235  70.472  1.00 15.39           C  
ATOM   1471  O   GLU A 192      41.521  -2.634  69.784  1.00 14.23           O  
ATOM   1472  CB  GLU A 192      40.240  -2.950  72.848  1.00 15.53           C  
ATOM   1473  CG  GLU A 192      40.714  -2.896  74.302  1.00 17.91           C  
ATOM   1474  CD  GLU A 192      42.236  -2.911  74.429  1.00 18.19           C  
ATOM   1475  OE1 GLU A 192      42.871  -3.799  73.826  1.00 18.88           O  
ATOM   1476  OE2 GLU A 192      42.794  -2.042  75.130  1.00 18.35           O  
ATOM   1477  N   VAL A 193      39.344  -2.127  69.992  1.00 15.00           N  
ATOM   1478  CA  VAL A 193      39.058  -2.501  68.611  1.00 14.51           C  
ATOM   1479  C   VAL A 193      39.650  -1.500  67.623  1.00 14.48           C  
ATOM   1480  O   VAL A 193      39.896  -1.836  66.469  1.00 14.26           O  
ATOM   1481  CB  VAL A 193      37.533  -2.669  68.371  1.00 15.65           C  
ATOM   1482  CG1 VAL A 193      36.993  -3.753  69.296  1.00 14.89           C  
ATOM   1483  CG2 VAL A 193      36.805  -1.359  68.603  1.00 14.99           C  
ATOM   1484  N   ALA A 194      39.876  -0.274  68.082  1.00 14.05           N  
ATOM   1485  CA  ALA A 194      40.486   0.753  67.240  1.00 13.82           C  
ATOM   1486  C   ALA A 194      41.948   0.343  67.063  1.00 13.19           C  
ATOM   1487  O   ALA A 194      42.490   0.376  65.960  1.00 12.88           O  
ATOM   1488  CB  ALA A 194      40.411   2.121  67.926  1.00 13.51           C  
ATOM   1489  N   TYR A 195      42.578  -0.052  68.166  1.00 13.04           N  
ATOM   1490  CA  TYR A 195      43.973  -0.478  68.123  1.00 13.65           C  
ATOM   1491  C   TYR A 195      44.145  -1.663  67.182  1.00 13.69           C  
ATOM   1492  O   TYR A 195      44.969  -1.636  66.267  1.00 11.47           O  
ATOM   1493  CB  TYR A 195      44.461  -0.873  69.522  1.00 12.94           C  
ATOM   1494  CG  TYR A 195      45.900  -1.342  69.542  1.00 14.59           C  
ATOM   1495  CD1 TYR A 195      46.226  -2.680  69.303  1.00 14.40           C  
ATOM   1496  CD2 TYR A 195      46.942  -0.435  69.744  1.00 14.69           C  
ATOM   1497  CE1 TYR A 195      47.552  -3.102  69.262  1.00 14.43           C  
ATOM   1498  CE2 TYR A 195      48.273  -0.844  69.704  1.00 14.93           C  
ATOM   1499  CZ  TYR A 195      48.570  -2.178  69.462  1.00 15.61           C  
ATOM   1500  OH  TYR A 195      49.882  -2.581  69.415  1.00 14.65           O  
ATOM   1501  N   MET A 196      43.353  -2.705  67.409  1.00 13.51           N  
ATOM   1502  CA  MET A 196      43.447  -3.904  66.589  1.00 14.34           C  
ATOM   1503  C   MET A 196      43.073  -3.678  65.132  1.00 13.98           C  
ATOM   1504  O   MET A 196      43.603  -4.344  64.247  1.00 14.03           O  
ATOM   1505  CB  MET A 196      42.574  -5.007  67.177  1.00 13.56           C  
ATOM   1506  CG  MET A 196      42.958  -5.386  68.597  1.00 16.42           C  
ATOM   1507  SD  MET A 196      42.176  -6.919  69.152  1.00 16.61           S  
ATOM   1508  CE  MET A 196      40.463  -6.397  69.304  1.00 18.14           C  
ATOM   1509  N   GLY A 197      42.164  -2.740  64.889  1.00 13.62           N  
ATOM   1510  CA  GLY A 197      41.733  -2.461  63.530  1.00 14.04           C  
ATOM   1511  C   GLY A 197      42.845  -1.914  62.661  1.00 13.95           C  
ATOM   1512  O   GLY A 197      42.938  -2.210  61.467  1.00 13.82           O  
ATOM   1513  N   ILE A 198      43.695  -1.103  63.269  1.00 13.69           N  
ATOM   1514  CA  ILE A 198      44.810  -0.522  62.552  1.00 14.43           C  
ATOM   1515  C   ILE A 198      45.698  -1.627  62.001  1.00 14.35           C  
ATOM   1516  O   ILE A 198      45.943  -1.717  60.794  1.00 13.86           O  
ATOM   1517  CB  ILE A 198      45.651   0.369  63.480  1.00 13.99           C  
ATOM   1518  CG1 ILE A 198      44.882   1.653  63.789  1.00 14.40           C  
ATOM   1519  CG2 ILE A 198      47.001   0.684  62.827  1.00 15.64           C  
ATOM   1520  CD1 ILE A 198      45.518   2.512  64.856  1.00 13.22           C  
ATOM   1521  N   PHE A 199      46.168  -2.484  62.896  1.00 13.37           N  
ATOM   1522  CA  PHE A 199      47.064  -3.543  62.489  1.00 14.28           C  
ATOM   1523  C   PHE A 199      46.454  -4.722  61.754  1.00 14.97           C  
ATOM   1524  O   PHE A 199      47.158  -5.393  61.001  1.00 15.13           O  
ATOM   1525  CB  PHE A 199      47.879  -3.979  63.692  1.00 13.73           C  
ATOM   1526  CG  PHE A 199      48.737  -2.879  64.232  1.00 14.94           C  
ATOM   1527  CD1 PHE A 199      49.830  -2.418  63.501  1.00 15.56           C  
ATOM   1528  CD2 PHE A 199      48.403  -2.237  65.418  1.00 14.62           C  
ATOM   1529  CE1 PHE A 199      50.577  -1.328  63.940  1.00 15.69           C  
ATOM   1530  CE2 PHE A 199      49.145  -1.143  65.867  1.00 16.33           C  
ATOM   1531  CZ  PHE A 199      50.232  -0.688  65.124  1.00 16.40           C  
ATOM   1532  N   CYS A 200      45.163  -4.986  61.937  1.00 15.88           N  
ATOM   1533  CA  CYS A 200      44.593  -6.092  61.190  1.00 18.28           C  
ATOM   1534  C   CYS A 200      44.493  -5.614  59.739  1.00 17.94           C  
ATOM   1535  O   CYS A 200      44.645  -6.411  58.812  1.00 17.24           O  
ATOM   1536  CB  CYS A 200      43.234  -6.537  61.754  1.00 20.40           C  
ATOM   1537  SG  CYS A 200      41.848  -5.452  61.479  1.00 30.95           S  
ATOM   1538  N   ARG A 201      44.279  -4.312  59.534  1.00 16.94           N  
ATOM   1539  CA  ARG A 201      44.226  -3.791  58.169  1.00 17.59           C  
ATOM   1540  C   ARG A 201      45.605  -3.929  57.531  1.00 17.61           C  
ATOM   1541  O   ARG A 201      45.723  -4.263  56.356  1.00 17.26           O  
ATOM   1542  CB  ARG A 201      43.838  -2.309  58.115  1.00 17.94           C  
ATOM   1543  CG  ARG A 201      44.053  -1.727  56.698  1.00 16.82           C  
ATOM   1544  CD  ARG A 201      43.859  -0.219  56.597  1.00 16.87           C  
ATOM   1545  NE  ARG A 201      42.481   0.188  56.843  1.00 16.40           N  
ATOM   1546  CZ  ARG A 201      42.044   1.439  56.726  1.00 17.23           C  
ATOM   1547  NH1 ARG A 201      42.881   2.406  56.360  1.00 14.16           N  
ATOM   1548  NH2 ARG A 201      40.773   1.724  56.984  1.00 16.04           N  
ATOM   1549  N   GLN A 202      46.645  -3.654  58.314  1.00 18.24           N  
ATOM   1550  CA  GLN A 202      48.015  -3.749  57.822  1.00 18.21           C  
ATOM   1551  C   GLN A 202      48.320  -5.175  57.375  1.00 17.20           C  
ATOM   1552  O   GLN A 202      48.913  -5.386  56.318  1.00 16.03           O  
ATOM   1553  CB  GLN A 202      49.001  -3.320  58.914  1.00 19.49           C  
ATOM   1554  CG  GLN A 202      50.460  -3.288  58.466  1.00 21.40           C  
ATOM   1555  CD  GLN A 202      51.384  -2.790  59.567  1.00 23.43           C  
ATOM   1556  OE1 GLN A 202      51.211  -1.687  60.078  1.00 24.11           O  
ATOM   1557  NE2 GLN A 202      52.367  -3.605  59.936  1.00 23.19           N  
ATOM   1558  N   LEU A 203      47.914  -6.153  58.178  1.00 16.95           N  
ATOM   1559  CA  LEU A 203      48.149  -7.555  57.827  1.00 17.70           C  
ATOM   1560  C   LEU A 203      47.311  -7.985  56.632  1.00 17.92           C  
ATOM   1561  O   LEU A 203      47.734  -8.822  55.836  1.00 19.29           O  
ATOM   1562  CB  LEU A 203      47.827  -8.480  59.006  1.00 15.98           C  
ATOM   1563  CG  LEU A 203      48.799  -8.494  60.180  1.00 16.09           C  
ATOM   1564  CD1 LEU A 203      48.286  -9.450  61.243  1.00 17.01           C  
ATOM   1565  CD2 LEU A 203      50.171  -8.916  59.695  1.00 14.85           C  
ATOM   1566  N   ALA A 204      46.119  -7.415  56.509  1.00 17.60           N  
ATOM   1567  CA  ALA A 204      45.227  -7.772  55.411  1.00 19.22           C  
ATOM   1568  C   ALA A 204      44.502  -6.538  54.876  1.00 18.96           C  
ATOM   1569  O   ALA A 204      43.365  -6.266  55.254  1.00 20.01           O  
ATOM   1570  CB  ALA A 204      44.212  -8.815  55.897  1.00 18.65           C  
ATOM   1571  N   PRO A 205      45.158  -5.772  53.990  1.00 18.81           N  
ATOM   1572  CA  PRO A 205      44.556  -4.563  53.417  1.00 18.92           C  
ATOM   1573  C   PRO A 205      43.220  -4.733  52.688  1.00 18.90           C  
ATOM   1574  O   PRO A 205      42.417  -3.798  52.651  1.00 18.57           O  
ATOM   1575  CB  PRO A 205      45.669  -4.006  52.516  1.00 18.47           C  
ATOM   1576  CG  PRO A 205      46.551  -5.185  52.250  1.00 20.06           C  
ATOM   1577  CD  PRO A 205      46.557  -5.914  53.561  1.00 19.00           C  
ATOM   1578  N   GLN A 206      42.976  -5.902  52.103  1.00 18.88           N  
ATOM   1579  CA  GLN A 206      41.701  -6.135  51.419  1.00 20.27           C  
ATOM   1580  C   GLN A 206      40.769  -7.018  52.260  1.00 20.63           C  
ATOM   1581  O   GLN A 206      39.897  -7.707  51.732  1.00 21.78           O  
ATOM   1582  CB  GLN A 206      41.920  -6.782  50.045  1.00 19.62           C  
ATOM   1583  CG  GLN A 206      42.472  -5.838  48.975  1.00 18.75           C  
ATOM   1584  CD  GLN A 206      43.928  -5.458  49.208  1.00 19.47           C  
ATOM   1585  OE1 GLN A 206      44.808  -6.321  49.237  1.00 17.37           O  
ATOM   1586  NE2 GLN A 206      44.187  -4.160  49.369  1.00 17.49           N  
ATOM   1587  N   LEU A 207      40.948  -6.972  53.576  1.00 20.40           N  
ATOM   1588  CA  LEU A 207      40.139  -7.760  54.499  1.00 20.02           C  
ATOM   1589  C   LEU A 207      38.667  -7.336  54.511  1.00 20.07           C  
ATOM   1590  O   LEU A 207      38.341  -6.173  54.753  1.00 18.15           O  
ATOM   1591  CB  LEU A 207      40.726  -7.637  55.910  1.00 20.41           C  
ATOM   1592  CG  LEU A 207      40.320  -8.558  57.069  1.00 20.48           C  
ATOM   1593  CD1 LEU A 207      39.053  -8.073  57.718  1.00 22.30           C  
ATOM   1594  CD2 LEU A 207      40.180  -9.977  56.569  1.00 19.61           C  
ATOM   1595  N   PRO A 208      37.755  -8.278  54.237  1.00 19.84           N  
ATOM   1596  CA  PRO A 208      36.339  -7.916  54.248  1.00 20.55           C  
ATOM   1597  C   PRO A 208      35.850  -7.869  55.688  1.00 20.60           C  
ATOM   1598  O   PRO A 208      36.439  -8.506  56.556  1.00 20.12           O  
ATOM   1599  CB  PRO A 208      35.692  -9.051  53.470  1.00 19.97           C  
ATOM   1600  CG  PRO A 208      36.519 -10.222  53.886  1.00 21.71           C  
ATOM   1601  CD  PRO A 208      37.935  -9.671  53.793  1.00 19.95           C  
ATOM   1602  N   ASP A 209      34.786  -7.111  55.939  1.00 20.62           N  
ATOM   1603  CA  ASP A 209      34.220  -7.025  57.278  1.00 21.20           C  
ATOM   1604  C   ASP A 209      33.816  -8.429  57.690  1.00 20.16           C  
ATOM   1605  O   ASP A 209      33.616  -9.292  56.838  1.00 18.54           O  
ATOM   1606  CB  ASP A 209      32.990  -6.122  57.285  1.00 23.35           C  
ATOM   1607  CG  ASP A 209      33.331  -4.676  57.013  1.00 26.12           C  
ATOM   1608  OD1 ASP A 209      32.409  -3.837  57.049  1.00 28.17           O  
ATOM   1609  OD2 ASP A 209      34.521  -4.377  56.768  1.00 27.70           O  
ATOM   1610  N   MET A 210      33.690  -8.652  58.994  1.00 19.77           N  
ATOM   1611  CA  MET A 210      33.322  -9.966  59.513  1.00 18.90           C  
ATOM   1612  C   MET A 210      31.958 -10.429  59.019  1.00 19.31           C  
ATOM   1613  O   MET A 210      31.125  -9.619  58.622  1.00 19.03           O  
ATOM   1614  CB  MET A 210      33.316  -9.940  61.039  1.00 18.05           C  
ATOM   1615  CG  MET A 210      32.187  -9.117  61.643  1.00 18.06           C  
ATOM   1616  SD  MET A 210      32.439  -8.847  63.405  1.00 18.44           S  
ATOM   1617  CE  MET A 210      32.247 -10.541  64.004  1.00 16.08           C  
ATOM   1618  N   GLN A 211      31.746 -11.742  59.051  1.00 20.04           N  
ATOM   1619  CA  GLN A 211      30.487 -12.349  58.637  1.00 19.96           C  
ATOM   1620  C   GLN A 211      29.340 -11.722  59.428  1.00 19.72           C  
ATOM   1621  O   GLN A 211      29.428 -11.571  60.649  1.00 18.47           O  
ATOM   1622  CB  GLN A 211      30.525 -13.853  58.918  1.00 21.80           C  
ATOM   1623  CG  GLN A 211      31.602 -14.618  58.162  1.00 22.47           C  
ATOM   1624  CD  GLN A 211      32.026 -15.881  58.889  1.00 23.01           C  
ATOM   1625  OE1 GLN A 211      32.689 -15.816  59.922  1.00 25.29           O  
ATOM   1626  NE2 GLN A 211      31.639 -17.036  58.360  1.00 21.86           N  
ATOM   1627  N   GLN A 212      28.269 -11.348  58.735  1.00 19.77           N  
ATOM   1628  CA  GLN A 212      27.110 -10.757  59.402  1.00 21.18           C  
ATOM   1629  C   GLN A 212      26.579 -11.724  60.463  1.00 21.02           C  
ATOM   1630  O   GLN A 212      26.186 -11.311  61.555  1.00 21.50           O  
ATOM   1631  CB  GLN A 212      26.007 -10.464  58.381  1.00 22.32           C  
ATOM   1632  CG  GLN A 212      24.755  -9.842  58.973  1.00 25.46           C  
ATOM   1633  CD  GLN A 212      25.004  -8.468  59.562  1.00 26.43           C  
ATOM   1634  OE1 GLN A 212      25.493  -7.570  58.882  1.00 27.49           O  
ATOM   1635  NE2 GLN A 212      24.662  -8.295  60.833  1.00 28.08           N  
ATOM   1636  N   THR A 213      26.580 -13.014  60.137  1.00 20.82           N  
ATOM   1637  CA  THR A 213      26.095 -14.037  61.057  1.00 21.81           C  
ATOM   1638  C   THR A 213      26.905 -14.031  62.349  1.00 21.15           C  
ATOM   1639  O   THR A 213      26.346 -14.173  63.442  1.00 21.15           O  
ATOM   1640  CB  THR A 213      26.167 -15.440  60.417  1.00 21.86           C  
ATOM   1641  OG1 THR A 213      25.301 -15.486  59.279  1.00 24.78           O  
ATOM   1642  CG2 THR A 213      25.723 -16.503  61.395  1.00 23.27           C  
ATOM   1643  N   LEU A 214      28.219 -13.864  62.224  1.00 19.37           N  
ATOM   1644  CA  LEU A 214      29.089 -13.837  63.395  1.00 18.76           C  
ATOM   1645  C   LEU A 214      28.811 -12.572  64.198  1.00 18.04           C  
ATOM   1646  O   LEU A 214      28.747 -12.617  65.424  1.00 18.97           O  
ATOM   1647  CB  LEU A 214      30.567 -13.894  62.974  1.00 17.62           C  
ATOM   1648  CG  LEU A 214      31.602 -14.195  64.068  1.00 17.62           C  
ATOM   1649  CD1 LEU A 214      31.243 -15.484  64.787  1.00 16.44           C  
ATOM   1650  CD2 LEU A 214      32.985 -14.322  63.445  1.00 16.53           C  
ATOM   1651  N   LEU A 215      28.623 -11.455  63.495  1.00 17.44           N  
ATOM   1652  CA  LEU A 215      28.343 -10.163  64.124  1.00 18.09           C  
ATOM   1653  C   LEU A 215      27.063 -10.267  64.943  1.00 18.22           C  
ATOM   1654  O   LEU A 215      27.015  -9.839  66.098  1.00 16.96           O  
ATOM   1655  CB  LEU A 215      28.146  -9.074  63.058  1.00 17.10           C  
ATOM   1656  CG  LEU A 215      28.471  -7.611  63.391  1.00 18.07           C  
ATOM   1657  CD1 LEU A 215      27.725  -6.716  62.410  1.00 18.15           C  
ATOM   1658  CD2 LEU A 215      28.088  -7.253  64.810  1.00 16.37           C  
ATOM   1659  N   ASN A 216      26.022 -10.816  64.316  1.00 18.50           N  
ATOM   1660  CA  ASN A 216      24.724 -10.990  64.967  1.00 18.93           C  
ATOM   1661  C   ASN A 216      24.841 -11.890  66.177  1.00 18.12           C  
ATOM   1662  O   ASN A 216      24.361 -11.565  67.254  1.00 19.24           O  
ATOM   1663  CB  ASN A 216      23.702 -11.613  64.007  1.00 19.01           C  
ATOM   1664  CG  ASN A 216      23.278 -10.668  62.903  1.00 19.21           C  
ATOM   1665  OD1 ASN A 216      23.408  -9.450  63.021  1.00 19.89           O  
ATOM   1666  ND2 ASN A 216      22.743 -11.228  61.830  1.00 20.37           N  
ATOM   1667  N   LYS A 217      25.478 -13.035  65.988  1.00 19.23           N  
ATOM   1668  CA  LYS A 217      25.642 -13.994  67.069  1.00 20.03           C  
ATOM   1669  C   LYS A 217      26.154 -13.331  68.344  1.00 20.90           C  
ATOM   1670  O   LYS A 217      25.540 -13.435  69.409  1.00 19.69           O  
ATOM   1671  CB  LYS A 217      26.605 -15.101  66.627  1.00 20.68           C  
ATOM   1672  CG  LYS A 217      26.938 -16.122  67.695  1.00 22.48           C  
ATOM   1673  CD  LYS A 217      25.690 -16.736  68.313  1.00 23.30           C  
ATOM   1674  CE  LYS A 217      26.062 -17.727  69.406  1.00 25.30           C  
ATOM   1675  NZ  LYS A 217      24.866 -18.240  70.140  1.00 28.02           N  
ATOM   1676  N   HIS A 218      27.272 -12.625  68.222  1.00 21.27           N  
ATOM   1677  CA  HIS A 218      27.892 -11.970  69.365  1.00 20.92           C  
ATOM   1678  C   HIS A 218      27.185 -10.758  69.938  1.00 22.14           C  
ATOM   1679  O   HIS A 218      27.131 -10.602  71.157  1.00 22.69           O  
ATOM   1680  CB  HIS A 218      29.338 -11.622  69.020  1.00 20.89           C  
ATOM   1681  CG  HIS A 218      30.260 -12.795  69.102  1.00 20.47           C  
ATOM   1682  ND1 HIS A 218      30.864 -13.182  70.279  1.00 20.33           N  
ATOM   1683  CD2 HIS A 218      30.629 -13.706  68.171  1.00 20.27           C  
ATOM   1684  CE1 HIS A 218      31.569 -14.279  70.068  1.00 20.57           C  
ATOM   1685  NE2 HIS A 218      31.443 -14.618  68.798  1.00 21.07           N  
ATOM   1686  N   TYR A 219      26.637  -9.894  69.091  1.00 23.55           N  
ATOM   1687  CA  TYR A 219      25.965  -8.727  69.637  1.00 25.44           C  
ATOM   1688  C   TYR A 219      24.608  -9.078  70.228  1.00 27.93           C  
ATOM   1689  O   TYR A 219      24.303  -8.697  71.358  1.00 27.67           O  
ATOM   1690  CB  TYR A 219      25.796  -7.620  68.591  1.00 24.01           C  
ATOM   1691  CG  TYR A 219      25.274  -6.353  69.230  1.00 22.89           C  
ATOM   1692  CD1 TYR A 219      23.904  -6.161  69.435  1.00 24.22           C  
ATOM   1693  CD2 TYR A 219      26.153  -5.402  69.742  1.00 22.42           C  
ATOM   1694  CE1 TYR A 219      23.427  -5.056  70.142  1.00 23.50           C  
ATOM   1695  CE2 TYR A 219      25.688  -4.298  70.451  1.00 23.56           C  
ATOM   1696  CZ  TYR A 219      24.325  -4.135  70.648  1.00 24.09           C  
ATOM   1697  OH  TYR A 219      23.866  -3.055  71.362  1.00 27.47           O  
ATOM   1698  N   LEU A 220      23.796  -9.797  69.460  1.00 29.88           N  
ATOM   1699  CA  LEU A 220      22.472 -10.197  69.919  1.00 33.54           C  
ATOM   1700  C   LEU A 220      22.541 -11.105  71.145  1.00 35.88           C  
ATOM   1701  O   LEU A 220      21.626 -11.115  71.967  1.00 36.06           O  
ATOM   1702  CB  LEU A 220      21.711 -10.905  68.790  1.00 32.94           C  
ATOM   1703  CG  LEU A 220      21.173 -10.000  67.675  1.00 33.67           C  
ATOM   1704  CD1 LEU A 220      22.291  -9.141  67.125  1.00 34.74           C  
ATOM   1705  CD2 LEU A 220      20.556 -10.841  66.568  1.00 33.20           C  
ATOM   1706  N   ARG A 221      23.625 -11.863  71.274  1.00 38.62           N  
ATOM   1707  CA  ARG A 221      23.767 -12.760  72.414  1.00 41.92           C  
ATOM   1708  C   ARG A 221      23.734 -11.934  73.691  1.00 43.67           C  
ATOM   1709  O   ARG A 221      22.846 -12.110  74.532  1.00 43.98           O  
ATOM   1710  CB  ARG A 221      25.072 -13.553  72.329  1.00 41.82           C  
ATOM   1711  CG  ARG A 221      25.083 -14.746  73.259  1.00 43.15           C  
ATOM   1712  CD  ARG A 221      26.190 -15.721  72.929  1.00 43.49           C  
ATOM   1713  NE  ARG A 221      27.512 -15.163  73.186  1.00 44.16           N  
ATOM   1714  CZ  ARG A 221      28.627 -15.883  73.177  1.00 43.69           C  
ATOM   1715  NH1 ARG A 221      28.565 -17.181  72.924  1.00 44.13           N  
ATOM   1716  NH2 ARG A 221      29.798 -15.313  73.424  1.00 43.77           N  
ATOM   1717  N   LYS A 222      24.705 -11.038  73.845  1.00 45.33           N  
ATOM   1718  CA  LYS A 222      24.718 -10.171  75.016  1.00 46.83           C  
ATOM   1719  C   LYS A 222      23.529  -9.253  74.794  1.00 47.62           C  
ATOM   1720  O   LYS A 222      22.871  -9.338  73.758  1.00 47.94           O  
ATOM   1721  CB  LYS A 222      26.003  -9.343  75.081  1.00 47.20           C  
ATOM   1722  CG  LYS A 222      27.271 -10.167  75.231  1.00 48.25           C  
ATOM   1723  CD  LYS A 222      28.277  -9.465  76.135  1.00 48.25           C  
ATOM   1724  CE  LYS A 222      28.646  -8.087  75.616  1.00 48.03           C  
ATOM   1725  NZ  LYS A 222      29.532  -7.369  76.572  1.00 48.08           N  
ATOM   1726  N   HIS A 223      23.248  -8.373  75.745  1.00 48.56           N  
ATOM   1727  CA  HIS A 223      22.116  -7.470  75.590  1.00 50.25           C  
ATOM   1728  C   HIS A 223      20.857  -8.309  75.329  1.00 50.84           C  
ATOM   1729  O   HIS A 223      20.239  -8.154  74.249  1.00 50.36           O  
ATOM   1730  CB  HIS A 223      22.360  -6.514  74.414  1.00 50.77           C  
ATOM   1731  CG  HIS A 223      23.746  -5.946  74.372  1.00 52.13           C  
ATOM   1732  ND1 HIS A 223      24.842  -6.685  73.975  1.00 52.67           N  
ATOM   1733  CD2 HIS A 223      24.218  -4.719  74.696  1.00 52.02           C  
ATOM   1734  CE1 HIS A 223      25.928  -5.937  74.056  1.00 52.67           C  
ATOM   1735  NE2 HIS A 223      25.578  -4.739  74.491  1.00 52.70           N  
TER    1736      HIS A 223                                                      
ATOM   1737  N   MET B   1      87.713  -4.641  99.854  1.00 34.73           N  
ATOM   1738  CA  MET B   1      88.574  -5.810 100.182  1.00 34.79           C  
ATOM   1739  C   MET B   1      87.774  -6.968 100.760  1.00 35.80           C  
ATOM   1740  O   MET B   1      88.127  -8.136 100.571  1.00 37.86           O  
ATOM   1741  CB  MET B   1      89.667  -5.410 101.175  1.00 33.72           C  
ATOM   1742  CG  MET B   1      89.165  -4.839 102.492  1.00 33.20           C  
ATOM   1743  SD  MET B   1      90.533  -4.537 103.630  1.00 32.21           S  
ATOM   1744  CE  MET B   1      91.502  -3.369 102.704  1.00 33.79           C  
ATOM   1745  N   LEU B   2      86.701  -6.647 101.472  1.00 35.13           N  
ATOM   1746  CA  LEU B   2      85.863  -7.676 102.073  1.00 34.04           C  
ATOM   1747  C   LEU B   2      84.427  -7.344 101.700  1.00 33.64           C  
ATOM   1748  O   LEU B   2      83.579  -7.128 102.563  1.00 32.69           O  
ATOM   1749  CB  LEU B   2      86.041  -7.672 103.596  1.00 33.89           C  
ATOM   1750  CG  LEU B   2      87.395  -8.150 104.130  1.00 33.83           C  
ATOM   1751  CD1 LEU B   2      87.525  -7.820 105.606  1.00 33.78           C  
ATOM   1752  CD2 LEU B   2      87.529  -9.648 103.905  1.00 33.60           C  
ATOM   1753  N   GLU B   3      84.174  -7.301 100.396  1.00 32.78           N  
ATOM   1754  CA  GLU B   3      82.860  -6.965  99.871  1.00 32.64           C  
ATOM   1755  C   GLU B   3      81.709  -7.782 100.446  1.00 31.59           C  
ATOM   1756  O   GLU B   3      80.655  -7.227 100.747  1.00 31.74           O  
ATOM   1757  CB  GLU B   3      82.862  -7.078  98.345  1.00 32.93           C  
ATOM   1758  CG  GLU B   3      83.684  -6.009  97.639  1.00 32.10           C  
ATOM   1759  CD  GLU B   3      85.144  -6.034  98.037  1.00 32.04           C  
ATOM   1760  OE1 GLU B   3      85.692  -7.143  98.202  1.00 33.18           O  
ATOM   1761  OE2 GLU B   3      85.748  -4.952  98.173  1.00 31.91           O  
ATOM   1762  N   ASP B   4      81.899  -9.090 100.596  1.00 30.50           N  
ATOM   1763  CA  ASP B   4      80.843  -9.939 101.141  1.00 30.77           C  
ATOM   1764  C   ASP B   4      80.482  -9.479 102.550  1.00 29.84           C  
ATOM   1765  O   ASP B   4      79.319  -9.201 102.856  1.00 28.82           O  
ATOM   1766  CB  ASP B   4      81.297 -11.398 101.210  1.00 31.95           C  
ATOM   1767  CG  ASP B   4      80.183 -12.331 101.652  1.00 33.24           C  
ATOM   1768  OD1 ASP B   4      80.468 -13.297 102.392  1.00 35.14           O  
ATOM   1769  OD2 ASP B   4      79.022 -12.104 101.249  1.00 33.44           O  
ATOM   1770  N   LEU B   5      81.499  -9.421 103.404  1.00 28.43           N  
ATOM   1771  CA  LEU B   5      81.335  -9.004 104.787  1.00 27.19           C  
ATOM   1772  C   LEU B   5      80.653  -7.641 104.845  1.00 26.31           C  
ATOM   1773  O   LEU B   5      79.791  -7.408 105.690  1.00 26.10           O  
ATOM   1774  CB  LEU B   5      82.697  -8.913 105.472  1.00 27.19           C  
ATOM   1775  CG  LEU B   5      82.900  -9.603 106.823  1.00 27.84           C  
ATOM   1776  CD1 LEU B   5      84.100  -8.970 107.515  1.00 26.57           C  
ATOM   1777  CD2 LEU B   5      81.665  -9.466 107.693  1.00 27.76           C  
ATOM   1778  N   LYS B   6      81.050  -6.742 103.950  1.00 24.90           N  
ATOM   1779  CA  LYS B   6      80.472  -5.402 103.912  1.00 24.38           C  
ATOM   1780  C   LYS B   6      78.972  -5.440 103.641  1.00 24.35           C  
ATOM   1781  O   LYS B   6      78.210  -4.664 104.224  1.00 23.80           O  
ATOM   1782  CB  LYS B   6      81.158  -4.552 102.845  1.00 22.82           C  
ATOM   1783  CG  LYS B   6      82.606  -4.205 103.148  1.00 23.55           C  
ATOM   1784  CD  LYS B   6      83.129  -3.204 102.134  1.00 22.27           C  
ATOM   1785  CE  LYS B   6      84.499  -2.700 102.508  1.00 22.54           C  
ATOM   1786  NZ  LYS B   6      84.910  -1.583 101.620  1.00 21.36           N  
ATOM   1787  N   ARG B   7      78.553  -6.342 102.755  1.00 23.89           N  
ATOM   1788  CA  ARG B   7      77.142  -6.484 102.410  1.00 24.50           C  
ATOM   1789  C   ARG B   7      76.387  -7.003 103.629  1.00 23.40           C  
ATOM   1790  O   ARG B   7      75.297  -6.530 103.952  1.00 23.44           O  
ATOM   1791  CB  ARG B   7      76.968  -7.468 101.243  1.00 26.75           C  
ATOM   1792  CG  ARG B   7      76.019  -6.981 100.146  1.00 30.63           C  
ATOM   1793  CD  ARG B   7      74.573  -6.866 100.610  1.00 33.86           C  
ATOM   1794  NE  ARG B   7      73.823  -5.936  99.761  1.00 38.75           N  
ATOM   1795  CZ  ARG B   7      72.517  -5.691  99.861  1.00 38.74           C  
ATOM   1796  NH1 ARG B   7      71.780  -6.307 100.774  1.00 40.10           N  
ATOM   1797  NH2 ARG B   7      71.945  -4.815  99.051  1.00 40.31           N  
ATOM   1798  N   GLN B   8      76.974  -7.980 104.309  1.00 21.78           N  
ATOM   1799  CA  GLN B   8      76.346  -8.541 105.491  1.00 21.96           C  
ATOM   1800  C   GLN B   8      76.200  -7.477 106.572  1.00 21.07           C  
ATOM   1801  O   GLN B   8      75.134  -7.329 107.161  1.00 20.90           O  
ATOM   1802  CB  GLN B   8      77.169  -9.705 106.023  1.00 23.36           C  
ATOM   1803  CG  GLN B   8      77.471 -10.754 104.972  1.00 27.21           C  
ATOM   1804  CD  GLN B   8      78.304 -11.893 105.515  1.00 28.56           C  
ATOM   1805  OE1 GLN B   8      79.110 -12.483 104.794  1.00 31.06           O  
ATOM   1806  NE2 GLN B   8      78.109 -12.217 106.788  1.00 28.49           N  
ATOM   1807  N   VAL B   9      77.268  -6.731 106.827  1.00 19.86           N  
ATOM   1808  CA  VAL B   9      77.219  -5.699 107.853  1.00 20.11           C  
ATOM   1809  C   VAL B   9      76.243  -4.593 107.458  1.00 21.00           C  
ATOM   1810  O   VAL B   9      75.540  -4.038 108.305  1.00 20.61           O  
ATOM   1811  CB  VAL B   9      78.622  -5.117 108.119  1.00 18.44           C  
ATOM   1812  CG1 VAL B   9      78.537  -3.993 109.128  1.00 17.56           C  
ATOM   1813  CG2 VAL B   9      79.531  -6.213 108.660  1.00 17.45           C  
ATOM   1814  N   LEU B  10      76.195  -4.282 106.166  1.00 21.63           N  
ATOM   1815  CA  LEU B  10      75.276  -3.268 105.667  1.00 22.93           C  
ATOM   1816  C   LEU B  10      73.834  -3.726 105.957  1.00 23.30           C  
ATOM   1817  O   LEU B  10      73.045  -2.990 106.551  1.00 22.76           O  
ATOM   1818  CB  LEU B  10      75.499  -3.073 104.161  1.00 24.87           C  
ATOM   1819  CG  LEU B  10      74.576  -2.207 103.290  1.00 26.19           C  
ATOM   1820  CD1 LEU B  10      73.271  -2.935 103.080  1.00 28.18           C  
ATOM   1821  CD2 LEU B  10      74.359  -0.828 103.916  1.00 26.04           C  
ATOM   1822  N   GLU B  11      73.503  -4.951 105.553  1.00 23.18           N  
ATOM   1823  CA  GLU B  11      72.164  -5.493 105.775  1.00 23.70           C  
ATOM   1824  C   GLU B  11      71.790  -5.544 107.259  1.00 23.13           C  
ATOM   1825  O   GLU B  11      70.682  -5.156 107.633  1.00 23.94           O  
ATOM   1826  CB  GLU B  11      72.042  -6.892 105.153  1.00 24.06           C  
ATOM   1827  CG  GLU B  11      72.193  -6.902 103.632  1.00 26.06           C  
ATOM   1828  CD  GLU B  11      71.987  -8.280 103.022  1.00 28.30           C  
ATOM   1829  OE1 GLU B  11      72.196  -8.430 101.798  1.00 28.90           O  
ATOM   1830  OE2 GLU B  11      71.611  -9.215 103.762  1.00 29.50           O  
ATOM   1831  N   ALA B  12      72.703  -6.018 108.103  1.00 21.00           N  
ATOM   1832  CA  ALA B  12      72.432  -6.083 109.536  1.00 20.04           C  
ATOM   1833  C   ALA B  12      72.143  -4.676 110.097  1.00 19.13           C  
ATOM   1834  O   ALA B  12      71.268  -4.501 110.946  1.00 18.85           O  
ATOM   1835  CB  ALA B  12      73.623  -6.725 110.274  1.00 18.85           C  
ATOM   1836  N   ASN B  13      72.879  -3.676 109.621  1.00 18.19           N  
ATOM   1837  CA  ASN B  13      72.667  -2.309 110.078  1.00 18.74           C  
ATOM   1838  C   ASN B  13      71.296  -1.794 109.602  1.00 19.69           C  
ATOM   1839  O   ASN B  13      70.547  -1.203 110.376  1.00 19.37           O  
ATOM   1840  CB  ASN B  13      73.805  -1.402 109.583  1.00 17.00           C  
ATOM   1841  CG  ASN B  13      75.002  -1.388 110.538  1.00 18.14           C  
ATOM   1842  OD1 ASN B  13      74.953  -0.759 111.597  1.00 18.02           O  
ATOM   1843  ND2 ASN B  13      76.073  -2.093 110.173  1.00 14.91           N  
ATOM   1844  N   LEU B  14      70.971  -2.029 108.333  1.00 19.70           N  
ATOM   1845  CA  LEU B  14      69.688  -1.605 107.771  1.00 20.47           C  
ATOM   1846  C   LEU B  14      68.533  -2.333 108.463  1.00 20.54           C  
ATOM   1847  O   LEU B  14      67.392  -1.879 108.445  1.00 20.53           O  
ATOM   1848  CB  LEU B  14      69.645  -1.905 106.268  1.00 21.66           C  
ATOM   1849  CG  LEU B  14      70.176  -0.868 105.274  1.00 23.78           C  
ATOM   1850  CD1 LEU B  14      71.547  -0.391 105.676  1.00 25.60           C  
ATOM   1851  CD2 LEU B  14      70.212  -1.488 103.881  1.00 23.91           C  
ATOM   1852  N   ALA B  15      68.839  -3.473 109.067  1.00 20.67           N  
ATOM   1853  CA  ALA B  15      67.830  -4.255 109.759  1.00 20.14           C  
ATOM   1854  C   ALA B  15      67.479  -3.677 111.129  1.00 20.41           C  
ATOM   1855  O   ALA B  15      66.445  -4.024 111.698  1.00 19.80           O  
ATOM   1856  CB  ALA B  15      68.305  -5.692 109.910  1.00 20.31           C  
ATOM   1857  N   LEU B  16      68.331  -2.801 111.658  1.00 20.30           N  
ATOM   1858  CA  LEU B  16      68.076  -2.207 112.969  1.00 20.46           C  
ATOM   1859  C   LEU B  16      66.757  -1.422 113.014  1.00 20.72           C  
ATOM   1860  O   LEU B  16      65.875  -1.729 113.824  1.00 19.73           O  
ATOM   1861  CB  LEU B  16      69.266  -1.334 113.396  1.00 19.57           C  
ATOM   1862  CG  LEU B  16      70.284  -2.011 114.335  1.00 20.31           C  
ATOM   1863  CD1 LEU B  16      70.480  -3.465 113.964  1.00 18.33           C  
ATOM   1864  CD2 LEU B  16      71.607  -1.263 114.294  1.00 17.68           C  
ATOM   1865  N   PRO B  17      66.594  -0.407 112.147  1.00 21.16           N  
ATOM   1866  CA  PRO B  17      65.328   0.334 112.190  1.00 21.82           C  
ATOM   1867  C   PRO B  17      64.131  -0.510 111.751  1.00 23.57           C  
ATOM   1868  O   PRO B  17      63.002  -0.260 112.171  1.00 24.98           O  
ATOM   1869  CB  PRO B  17      65.588   1.526 111.263  1.00 22.16           C  
ATOM   1870  CG  PRO B  17      66.616   1.011 110.309  1.00 22.17           C  
ATOM   1871  CD  PRO B  17      67.539   0.222 111.208  1.00 21.14           C  
ATOM   1872  N   LYS B  18      64.374  -1.522 110.922  1.00 24.25           N  
ATOM   1873  CA  LYS B  18      63.289  -2.383 110.459  1.00 25.93           C  
ATOM   1874  C   LYS B  18      62.646  -3.147 111.608  1.00 25.66           C  
ATOM   1875  O   LYS B  18      61.430  -3.350 111.623  1.00 25.79           O  
ATOM   1876  CB  LYS B  18      63.790  -3.372 109.400  1.00 26.79           C  
ATOM   1877  CG  LYS B  18      64.090  -2.725 108.063  1.00 30.31           C  
ATOM   1878  CD  LYS B  18      64.540  -3.744 107.018  1.00 31.77           C  
ATOM   1879  CE  LYS B  18      64.897  -3.048 105.711  1.00 31.69           C  
ATOM   1880  NZ  LYS B  18      65.386  -4.010 104.688  1.00 34.59           N  
ATOM   1881  N   HIS B  19      63.460  -3.578 112.566  1.00 24.66           N  
ATOM   1882  CA  HIS B  19      62.941  -4.310 113.713  1.00 24.23           C  
ATOM   1883  C   HIS B  19      62.679  -3.379 114.891  1.00 22.75           C  
ATOM   1884  O   HIS B  19      62.609  -3.817 116.035  1.00 23.12           O  
ATOM   1885  CB  HIS B  19      63.917  -5.413 114.122  1.00 24.99           C  
ATOM   1886  CG  HIS B  19      64.117  -6.455 113.067  1.00 26.00           C  
ATOM   1887  ND1 HIS B  19      65.246  -6.511 112.277  1.00 26.51           N  
ATOM   1888  CD2 HIS B  19      63.313  -7.459 112.646  1.00 25.75           C  
ATOM   1889  CE1 HIS B  19      65.128  -7.505 111.416  1.00 27.80           C  
ATOM   1890  NE2 HIS B  19      63.964  -8.096 111.618  1.00 26.85           N  
ATOM   1891  N   ASN B  20      62.548  -2.092 114.598  1.00 22.75           N  
ATOM   1892  CA  ASN B  20      62.281  -1.078 115.618  1.00 22.70           C  
ATOM   1893  C   ASN B  20      63.193  -1.145 116.837  1.00 22.11           C  
ATOM   1894  O   ASN B  20      62.728  -0.999 117.968  1.00 20.97           O  
ATOM   1895  CB  ASN B  20      60.825  -1.173 116.075  1.00 24.16           C  
ATOM   1896  CG  ASN B  20      59.853  -1.014 114.927  1.00 25.71           C  
ATOM   1897  OD1 ASN B  20      59.930  -0.052 114.167  1.00 26.76           O  
ATOM   1898  ND2 ASN B  20      58.931  -1.959 114.793  1.00 26.94           N  
ATOM   1899  N   LEU B  21      64.487  -1.354 116.604  1.00 21.42           N  
ATOM   1900  CA  LEU B  21      65.465  -1.437 117.686  1.00 20.86           C  
ATOM   1901  C   LEU B  21      66.179  -0.107 117.840  1.00 20.87           C  
ATOM   1902  O   LEU B  21      66.944   0.113 118.787  1.00 20.43           O  
ATOM   1903  CB  LEU B  21      66.508  -2.518 117.382  1.00 19.18           C  
ATOM   1904  CG  LEU B  21      66.036  -3.971 117.397  1.00 18.93           C  
ATOM   1905  CD1 LEU B  21      67.175  -4.883 116.984  1.00 17.37           C  
ATOM   1906  CD2 LEU B  21      65.549  -4.327 118.790  1.00 18.83           C  
ATOM   1907  N   VAL B  22      65.928   0.789 116.903  1.00 20.86           N  
ATOM   1908  CA  VAL B  22      66.604   2.057 116.949  1.00 21.11           C  
ATOM   1909  C   VAL B  22      65.771   3.217 116.449  1.00 21.44           C  
ATOM   1910  O   VAL B  22      64.709   3.032 115.861  1.00 21.84           O  
ATOM   1911  CB  VAL B  22      67.913   1.985 116.139  1.00 20.96           C  
ATOM   1912  CG1 VAL B  22      67.639   2.194 114.653  1.00 20.13           C  
ATOM   1913  CG2 VAL B  22      68.879   2.991 116.674  1.00 24.17           C  
ATOM   1914  N   THR B  23      66.285   4.414 116.697  1.00 22.08           N  
ATOM   1915  CA  THR B  23      65.653   5.662 116.312  1.00 22.46           C  
ATOM   1916  C   THR B  23      66.720   6.552 115.664  1.00 21.57           C  
ATOM   1917  O   THR B  23      67.908   6.402 115.946  1.00 21.14           O  
ATOM   1918  CB  THR B  23      65.091   6.380 117.557  1.00 23.26           C  
ATOM   1919  OG1 THR B  23      64.090   5.560 118.181  1.00 27.08           O  
ATOM   1920  CG2 THR B  23      64.482   7.687 117.170  1.00 23.61           C  
ATOM   1921  N   LEU B  24      66.302   7.478 114.811  1.00 20.80           N  
ATOM   1922  CA  LEU B  24      67.244   8.370 114.147  1.00 21.39           C  
ATOM   1923  C   LEU B  24      68.445   7.579 113.618  1.00 22.44           C  
ATOM   1924  O   LEU B  24      68.269   6.601 112.892  1.00 23.23           O  
ATOM   1925  CB  LEU B  24      67.693   9.459 115.122  1.00 21.03           C  
ATOM   1926  CG  LEU B  24      66.543  10.358 115.605  1.00 23.37           C  
ATOM   1927  CD1 LEU B  24      67.046  11.338 116.664  1.00 22.93           C  
ATOM   1928  CD2 LEU B  24      65.944  11.107 114.412  1.00 21.18           C  
ATOM   1929  N   THR B  25      69.659   7.981 113.977  1.00 23.14           N  
ATOM   1930  CA  THR B  25      70.842   7.264 113.509  1.00 24.08           C  
ATOM   1931  C   THR B  25      71.519   6.448 114.604  1.00 23.93           C  
ATOM   1932  O   THR B  25      72.654   6.009 114.437  1.00 23.79           O  
ATOM   1933  CB  THR B  25      71.894   8.221 112.941  1.00 24.95           C  
ATOM   1934  OG1 THR B  25      72.342   9.099 113.980  1.00 26.51           O  
ATOM   1935  CG2 THR B  25      71.313   9.034 111.795  1.00 25.74           C  
ATOM   1936  N   TRP B  26      70.837   6.248 115.725  1.00 22.76           N  
ATOM   1937  CA  TRP B  26      71.430   5.478 116.810  1.00 21.69           C  
ATOM   1938  C   TRP B  26      71.650   4.035 116.364  1.00 21.04           C  
ATOM   1939  O   TRP B  26      71.097   3.608 115.351  1.00 19.50           O  
ATOM   1940  CB  TRP B  26      70.517   5.491 118.040  1.00 22.61           C  
ATOM   1941  CG  TRP B  26      70.105   6.864 118.506  1.00 22.20           C  
ATOM   1942  CD1 TRP B  26      70.766   8.047 118.290  1.00 23.17           C  
ATOM   1943  CD2 TRP B  26      68.962   7.184 119.304  1.00 22.25           C  
ATOM   1944  NE1 TRP B  26      70.098   9.083 118.908  1.00 22.82           N  
ATOM   1945  CE2 TRP B  26      68.989   8.579 119.538  1.00 22.29           C  
ATOM   1946  CE3 TRP B  26      67.915   6.427 119.847  1.00 22.40           C  
ATOM   1947  CZ2 TRP B  26      68.011   9.229 120.291  1.00 22.93           C  
ATOM   1948  CZ3 TRP B  26      66.938   7.077 120.598  1.00 21.78           C  
ATOM   1949  CH2 TRP B  26      66.994   8.463 120.812  1.00 22.68           C  
ATOM   1950  N   GLY B  27      72.461   3.298 117.123  1.00 20.23           N  
ATOM   1951  CA  GLY B  27      72.721   1.899 116.821  1.00 19.25           C  
ATOM   1952  C   GLY B  27      73.812   1.628 115.803  1.00 19.38           C  
ATOM   1953  O   GLY B  27      74.133   2.487 114.990  1.00 19.35           O  
ATOM   1954  N   ASN B  28      74.377   0.423 115.851  1.00 17.89           N  
ATOM   1955  CA  ASN B  28      75.426   0.013 114.923  1.00 17.97           C  
ATOM   1956  C   ASN B  28      75.737  -1.474 115.031  1.00 17.23           C  
ATOM   1957  O   ASN B  28      75.645  -2.073 116.104  1.00 17.71           O  
ATOM   1958  CB  ASN B  28      76.702   0.834 115.149  1.00 18.62           C  
ATOM   1959  CG  ASN B  28      77.082   0.937 116.611  1.00 20.23           C  
ATOM   1960  OD1 ASN B  28      77.463  -0.051 117.239  1.00 21.44           O  
ATOM   1961  ND2 ASN B  28      76.978   2.145 117.167  1.00 20.25           N  
ATOM   1962  N   VAL B  29      76.091  -2.069 113.901  1.00 15.76           N  
ATOM   1963  CA  VAL B  29      76.414  -3.485 113.856  1.00 13.70           C  
ATOM   1964  C   VAL B  29      77.770  -3.676 113.177  1.00 14.09           C  
ATOM   1965  O   VAL B  29      78.134  -2.917 112.277  1.00 13.84           O  
ATOM   1966  CB  VAL B  29      75.354  -4.288 113.040  1.00 13.07           C  
ATOM   1967  CG1 VAL B  29      75.677  -5.776 113.096  1.00 11.86           C  
ATOM   1968  CG2 VAL B  29      73.949  -4.030 113.578  1.00 13.00           C  
ATOM   1969  N   SER B  30      78.519  -4.679 113.621  1.00 13.51           N  
ATOM   1970  CA  SER B  30      79.807  -4.994 113.016  1.00 13.42           C  
ATOM   1971  C   SER B  30      79.961  -6.512 112.950  1.00 13.67           C  
ATOM   1972  O   SER B  30      79.209  -7.254 113.586  1.00 12.81           O  
ATOM   1973  CB  SER B  30      80.969  -4.389 113.825  1.00 13.75           C  
ATOM   1974  OG  SER B  30      81.119  -5.014 115.088  1.00 15.04           O  
ATOM   1975  N   ALA B  31      80.931  -6.965 112.163  1.00 15.21           N  
ATOM   1976  CA  ALA B  31      81.215  -8.387 112.015  1.00 15.83           C  
ATOM   1977  C   ALA B  31      82.716  -8.488 111.816  1.00 16.17           C  
ATOM   1978  O   ALA B  31      83.330  -7.635 111.182  1.00 16.81           O  
ATOM   1979  CB  ALA B  31      80.471  -8.966 110.820  1.00 16.21           C  
ATOM   1980  N   VAL B  32      83.304  -9.542 112.350  1.00 15.96           N  
ATOM   1981  CA  VAL B  32      84.738  -9.709 112.280  1.00 17.89           C  
ATOM   1982  C   VAL B  32      85.215 -10.732 111.249  1.00 18.45           C  
ATOM   1983  O   VAL B  32      84.439 -11.539 110.736  1.00 17.74           O  
ATOM   1984  CB  VAL B  32      85.257 -10.122 113.678  1.00 18.02           C  
ATOM   1985  CG1 VAL B  32      84.692 -11.493 114.043  1.00 19.09           C  
ATOM   1986  CG2 VAL B  32      86.774 -10.129 113.716  1.00 19.41           C  
ATOM   1987  N   ASP B  33      86.498 -10.650 110.920  1.00 20.28           N  
ATOM   1988  CA  ASP B  33      87.139 -11.618 110.038  1.00 21.46           C  
ATOM   1989  C   ASP B  33      88.455 -11.857 110.759  1.00 21.92           C  
ATOM   1990  O   ASP B  33      89.428 -11.132 110.561  1.00 22.28           O  
ATOM   1991  CB  ASP B  33      87.382 -11.065 108.629  1.00 21.89           C  
ATOM   1992  CG  ASP B  33      87.989 -12.112 107.694  1.00 23.10           C  
ATOM   1993  OD1 ASP B  33      87.732 -12.058 106.473  1.00 23.80           O  
ATOM   1994  OD2 ASP B  33      88.731 -12.992 108.185  1.00 22.31           O  
ATOM   1995  N   ARG B  34      88.453 -12.856 111.636  1.00 23.16           N  
ATOM   1996  CA  ARG B  34      89.625 -13.199 112.428  1.00 24.45           C  
ATOM   1997  C   ARG B  34      90.874 -13.482 111.598  1.00 25.42           C  
ATOM   1998  O   ARG B  34      91.956 -12.982 111.921  1.00 26.15           O  
ATOM   1999  CB  ARG B  34      89.321 -14.404 113.332  1.00 24.45           C  
ATOM   2000  CG  ARG B  34      88.907 -14.063 114.775  1.00 25.86           C  
ATOM   2001  CD  ARG B  34      87.653 -13.222 114.808  1.00 26.65           C  
ATOM   2002  NE  ARG B  34      86.930 -13.279 116.080  1.00 27.21           N  
ATOM   2003  CZ  ARG B  34      87.335 -12.725 117.218  1.00 27.00           C  
ATOM   2004  NH1 ARG B  34      88.480 -12.066 117.276  1.00 27.37           N  
ATOM   2005  NH2 ARG B  34      86.564 -12.793 118.295  1.00 28.24           N  
ATOM   2006  N   GLU B  35      90.734 -14.270 110.533  1.00 25.44           N  
ATOM   2007  CA  GLU B  35      91.884 -14.602 109.696  1.00 26.35           C  
ATOM   2008  C   GLU B  35      92.592 -13.367 109.173  1.00 26.45           C  
ATOM   2009  O   GLU B  35      93.814 -13.341 109.088  1.00 27.50           O  
ATOM   2010  CB  GLU B  35      91.483 -15.471 108.502  1.00 26.71           C  
ATOM   2011  CG  GLU B  35      91.082 -16.896 108.838  1.00 29.89           C  
ATOM   2012  CD  GLU B  35      91.351 -17.862 107.685  1.00 31.93           C  
ATOM   2013  OE1 GLU B  35      90.804 -18.989 107.715  1.00 31.59           O  
ATOM   2014  OE2 GLU B  35      92.117 -17.495 106.756  1.00 32.64           O  
ATOM   2015  N   ARG B  36      91.829 -12.342 108.818  1.00 26.35           N  
ATOM   2016  CA  ARG B  36      92.432 -11.130 108.293  1.00 26.30           C  
ATOM   2017  C   ARG B  36      92.629 -10.064 109.363  1.00 25.79           C  
ATOM   2018  O   ARG B  36      92.985  -8.925 109.058  1.00 25.87           O  
ATOM   2019  CB  ARG B  36      91.595 -10.601 107.125  1.00 27.14           C  
ATOM   2020  CG  ARG B  36      91.404 -11.664 106.038  1.00 30.32           C  
ATOM   2021  CD  ARG B  36      90.986 -11.072 104.712  1.00 31.85           C  
ATOM   2022  NE  ARG B  36      91.921 -10.040 104.277  1.00 33.39           N  
ATOM   2023  CZ  ARG B  36      91.796  -9.351 103.149  1.00 33.39           C  
ATOM   2024  NH1 ARG B  36      92.690  -8.425 102.833  1.00 34.95           N  
ATOM   2025  NH2 ARG B  36      90.781  -9.596 102.335  1.00 33.37           N  
ATOM   2026  N   GLY B  37      92.411 -10.454 110.616  1.00 24.43           N  
ATOM   2027  CA  GLY B  37      92.586  -9.544 111.738  1.00 23.45           C  
ATOM   2028  C   GLY B  37      91.917  -8.189 111.601  1.00 22.27           C  
ATOM   2029  O   GLY B  37      92.508  -7.158 111.920  1.00 21.52           O  
ATOM   2030  N   VAL B  38      90.672  -8.187 111.145  1.00 22.19           N  
ATOM   2031  CA  VAL B  38      89.944  -6.941 110.965  1.00 22.13           C  
ATOM   2032  C   VAL B  38      88.442  -7.154 111.197  1.00 21.31           C  
ATOM   2033  O   VAL B  38      87.977  -8.293 111.278  1.00 20.78           O  
ATOM   2034  CB  VAL B  38      90.172  -6.414 109.525  1.00 22.54           C  
ATOM   2035  CG1 VAL B  38      89.444  -7.299 108.522  1.00 22.84           C  
ATOM   2036  CG2 VAL B  38      89.700  -5.004 109.406  1.00 25.08           C  
ATOM   2037  N   PHE B  39      87.698  -6.060 111.352  1.00 20.56           N  
ATOM   2038  CA  PHE B  39      86.244  -6.135 111.486  1.00 19.17           C  
ATOM   2039  C   PHE B  39      85.631  -5.004 110.677  1.00 18.80           C  
ATOM   2040  O   PHE B  39      86.281  -3.990 110.433  1.00 18.66           O  
ATOM   2041  CB  PHE B  39      85.764  -6.102 112.951  1.00 19.30           C  
ATOM   2042  CG  PHE B  39      86.159  -4.872 113.730  1.00 19.33           C  
ATOM   2043  CD1 PHE B  39      87.419  -4.768 114.303  1.00 18.28           C  
ATOM   2044  CD2 PHE B  39      85.232  -3.853 113.962  1.00 18.39           C  
ATOM   2045  CE1 PHE B  39      87.751  -3.675 115.104  1.00 18.83           C  
ATOM   2046  CE2 PHE B  39      85.557  -2.757 114.760  1.00 18.03           C  
ATOM   2047  CZ  PHE B  39      86.818  -2.671 115.332  1.00 18.10           C  
ATOM   2048  N   VAL B  40      84.396  -5.203 110.222  1.00 18.76           N  
ATOM   2049  CA  VAL B  40      83.692  -4.211 109.406  1.00 17.36           C  
ATOM   2050  C   VAL B  40      82.521  -3.642 110.206  1.00 17.59           C  
ATOM   2051  O   VAL B  40      81.649  -4.385 110.665  1.00 16.47           O  
ATOM   2052  CB  VAL B  40      83.181  -4.860 108.096  1.00 17.73           C  
ATOM   2053  CG1 VAL B  40      82.442  -3.838 107.248  1.00 17.37           C  
ATOM   2054  CG2 VAL B  40      84.362  -5.441 107.312  1.00 16.61           C  
ATOM   2055  N   ILE B  41      82.495  -2.319 110.341  1.00 17.19           N  
ATOM   2056  CA  ILE B  41      81.476  -1.648 111.137  1.00 16.84           C  
ATOM   2057  C   ILE B  41      80.758  -0.480 110.452  1.00 17.21           C  
ATOM   2058  O   ILE B  41      81.273   0.136 109.514  1.00 17.63           O  
ATOM   2059  CB  ILE B  41      82.123  -1.150 112.452  1.00 16.80           C  
ATOM   2060  CG1 ILE B  41      81.057  -0.734 113.467  1.00 17.11           C  
ATOM   2061  CG2 ILE B  41      83.062   0.007 112.146  1.00 16.63           C  
ATOM   2062  CD1 ILE B  41      81.626  -0.482 114.860  1.00 14.45           C  
ATOM   2063  N   LYS B  42      79.554  -0.191 110.934  1.00 17.47           N  
ATOM   2064  CA  LYS B  42      78.739   0.899 110.415  1.00 18.24           C  
ATOM   2065  C   LYS B  42      79.495   2.216 110.515  1.00 18.86           C  
ATOM   2066  O   LYS B  42      80.231   2.445 111.474  1.00 19.67           O  
ATOM   2067  CB  LYS B  42      77.442   1.015 111.221  1.00 17.08           C  
ATOM   2068  CG  LYS B  42      76.546   2.184 110.815  1.00 17.42           C  
ATOM   2069  CD  LYS B  42      75.644   2.596 111.976  1.00 17.97           C  
ATOM   2070  CE  LYS B  42      74.710   3.725 111.586  1.00 18.47           C  
ATOM   2071  NZ  LYS B  42      73.963   4.259 112.767  1.00 18.33           N  
ATOM   2072  N   PRO B  43      79.328   3.101 109.519  1.00 19.96           N  
ATOM   2073  CA  PRO B  43      80.012   4.393 109.541  1.00 21.05           C  
ATOM   2074  C   PRO B  43      79.271   5.371 110.445  1.00 22.83           C  
ATOM   2075  O   PRO B  43      78.114   5.156 110.790  1.00 23.72           O  
ATOM   2076  CB  PRO B  43      79.965   4.823 108.083  1.00 20.45           C  
ATOM   2077  CG  PRO B  43      78.624   4.298 107.645  1.00 20.40           C  
ATOM   2078  CD  PRO B  43      78.603   2.911 108.246  1.00 19.72           C  
ATOM   2079  N   SER B  44      79.946   6.443 110.832  1.00 25.45           N  
ATOM   2080  CA  SER B  44      79.331   7.461 111.670  1.00 27.94           C  
ATOM   2081  C   SER B  44      78.881   8.606 110.756  1.00 29.32           C  
ATOM   2082  O   SER B  44      79.567   8.943 109.788  1.00 29.86           O  
ATOM   2083  CB  SER B  44      80.345   7.968 112.699  1.00 28.18           C  
ATOM   2084  OG  SER B  44      79.763   8.900 113.592  1.00 29.74           O  
ATOM   2085  N   GLY B  45      77.716   9.179 111.044  1.00 30.51           N  
ATOM   2086  CA  GLY B  45      77.219  10.288 110.242  1.00 31.86           C  
ATOM   2087  C   GLY B  45      76.474   9.943 108.961  1.00 33.11           C  
ATOM   2088  O   GLY B  45      76.448  10.749 108.028  1.00 33.50           O  
ATOM   2089  N   VAL B  46      75.860   8.762 108.905  1.00 33.41           N  
ATOM   2090  CA  VAL B  46      75.120   8.352 107.713  1.00 32.65           C  
ATOM   2091  C   VAL B  46      73.752   7.754 108.050  1.00 32.35           C  
ATOM   2092  O   VAL B  46      73.653   6.781 108.802  1.00 31.09           O  
ATOM   2093  CB  VAL B  46      75.925   7.318 106.898  1.00 32.95           C  
ATOM   2094  CG1 VAL B  46      75.186   6.973 105.617  1.00 33.23           C  
ATOM   2095  CG2 VAL B  46      77.305   7.869 106.586  1.00 33.47           C  
ATOM   2096  N   ASP B  47      72.695   8.335 107.488  1.00 32.60           N  
ATOM   2097  CA  ASP B  47      71.349   7.836 107.735  1.00 32.65           C  
ATOM   2098  C   ASP B  47      71.160   6.473 107.089  1.00 32.12           C  
ATOM   2099  O   ASP B  47      71.677   6.207 106.000  1.00 31.39           O  
ATOM   2100  CB  ASP B  47      70.293   8.799 107.188  1.00 34.26           C  
ATOM   2101  CG  ASP B  47      70.396  10.179 107.794  1.00 35.16           C  
ATOM   2102  OD1 ASP B  47      70.657  10.277 109.010  1.00 35.86           O  
ATOM   2103  OD2 ASP B  47      70.206  11.166 107.056  1.00 36.93           O  
ATOM   2104  N   TYR B  48      70.413   5.618 107.774  1.00 30.90           N  
ATOM   2105  CA  TYR B  48      70.137   4.272 107.300  1.00 31.48           C  
ATOM   2106  C   TYR B  48      69.566   4.250 105.887  1.00 32.24           C  
ATOM   2107  O   TYR B  48      69.864   3.348 105.103  1.00 32.26           O  
ATOM   2108  CB  TYR B  48      69.163   3.577 108.258  1.00 29.84           C  
ATOM   2109  CG  TYR B  48      69.775   3.228 109.596  1.00 27.89           C  
ATOM   2110  CD1 TYR B  48      70.761   2.251 109.693  1.00 26.97           C  
ATOM   2111  CD2 TYR B  48      69.386   3.889 110.760  1.00 27.37           C  
ATOM   2112  CE1 TYR B  48      71.351   1.938 110.913  1.00 26.23           C  
ATOM   2113  CE2 TYR B  48      69.972   3.585 111.993  1.00 26.21           C  
ATOM   2114  CZ  TYR B  48      70.955   2.608 112.058  1.00 25.42           C  
ATOM   2115  OH  TYR B  48      71.544   2.292 113.259  1.00 23.69           O  
ATOM   2116  N   SER B  49      68.757   5.251 105.559  1.00 32.49           N  
ATOM   2117  CA  SER B  49      68.128   5.311 104.245  1.00 33.31           C  
ATOM   2118  C   SER B  49      69.059   5.640 103.078  1.00 33.36           C  
ATOM   2119  O   SER B  49      68.693   5.427 101.924  1.00 33.65           O  
ATOM   2120  CB  SER B  49      66.975   6.318 104.269  1.00 32.95           C  
ATOM   2121  OG  SER B  49      67.458   7.630 104.479  1.00 34.20           O  
ATOM   2122  N   ILE B  50      70.251   6.152 103.371  1.00 33.88           N  
ATOM   2123  CA  ILE B  50      71.209   6.516 102.324  1.00 34.64           C  
ATOM   2124  C   ILE B  50      72.423   5.592 102.304  1.00 34.35           C  
ATOM   2125  O   ILE B  50      73.136   5.487 101.306  1.00 34.73           O  
ATOM   2126  CB  ILE B  50      71.707   7.965 102.520  1.00 35.44           C  
ATOM   2127  CG1 ILE B  50      70.536   8.940 102.382  1.00 36.81           C  
ATOM   2128  CG2 ILE B  50      72.773   8.298 101.492  1.00 35.92           C  
ATOM   2129  CD1 ILE B  50      69.905   8.949 100.999  1.00 37.89           C  
ATOM   2130  N   MET B  51      72.634   4.925 103.428  1.00 33.34           N  
ATOM   2131  CA  MET B  51      73.741   4.005 103.645  1.00 32.44           C  
ATOM   2132  C   MET B  51      73.895   2.896 102.595  1.00 31.81           C  
ATOM   2133  O   MET B  51      72.917   2.259 102.210  1.00 30.84           O  
ATOM   2134  CB  MET B  51      73.548   3.384 105.024  1.00 31.98           C  
ATOM   2135  CG  MET B  51      74.679   2.557 105.544  1.00 31.59           C  
ATOM   2136  SD  MET B  51      74.195   1.984 107.175  1.00 29.55           S  
ATOM   2137  CE  MET B  51      74.138   3.564 108.042  1.00 30.15           C  
ATOM   2138  N   THR B  52      75.127   2.662 102.142  1.00 31.16           N  
ATOM   2139  CA  THR B  52      75.392   1.599 101.170  1.00 30.83           C  
ATOM   2140  C   THR B  52      76.567   0.737 101.635  1.00 30.39           C  
ATOM   2141  O   THR B  52      77.308   1.124 102.536  1.00 29.79           O  
ATOM   2142  CB  THR B  52      75.717   2.159  99.780  1.00 30.28           C  
ATOM   2143  OG1 THR B  52      76.995   2.803  99.808  1.00 30.04           O  
ATOM   2144  CG2 THR B  52      74.653   3.155  99.356  1.00 31.09           C  
ATOM   2145  N   ALA B  53      76.733  -0.428 101.016  1.00 30.52           N  
ATOM   2146  CA  ALA B  53      77.806  -1.350 101.379  1.00 31.35           C  
ATOM   2147  C   ALA B  53      79.174  -0.694 101.284  1.00 31.27           C  
ATOM   2148  O   ALA B  53      80.099  -1.038 102.019  1.00 31.76           O  
ATOM   2149  CB  ALA B  53      77.759  -2.584 100.487  1.00 30.67           C  
ATOM   2150  N   ASP B  54      79.293   0.258 100.373  1.00 31.51           N  
ATOM   2151  CA  ASP B  54      80.543   0.971 100.166  1.00 32.30           C  
ATOM   2152  C   ASP B  54      80.884   1.903 101.337  1.00 31.52           C  
ATOM   2153  O   ASP B  54      82.017   2.377 101.458  1.00 30.60           O  
ATOM   2154  CB  ASP B  54      80.444   1.763  98.861  1.00 35.09           C  
ATOM   2155  CG  ASP B  54      81.608   2.683  98.653  1.00 37.25           C  
ATOM   2156  OD1 ASP B  54      82.757   2.197  98.693  1.00 40.36           O  
ATOM   2157  OD2 ASP B  54      81.375   3.894  98.449  1.00 40.07           O  
ATOM   2158  N   ASP B  55      79.898   2.149 102.198  1.00 29.95           N  
ATOM   2159  CA  ASP B  55      80.062   3.029 103.354  1.00 28.11           C  
ATOM   2160  C   ASP B  55      80.620   2.328 104.588  1.00 26.38           C  
ATOM   2161  O   ASP B  55      81.063   2.984 105.530  1.00 25.71           O  
ATOM   2162  CB  ASP B  55      78.719   3.668 103.715  1.00 29.20           C  
ATOM   2163  CG  ASP B  55      78.257   4.686 102.688  1.00 30.72           C  
ATOM   2164  OD1 ASP B  55      77.039   4.951 102.614  1.00 30.04           O  
ATOM   2165  OD2 ASP B  55      79.112   5.233 101.963  1.00 31.76           O  
ATOM   2166  N   MET B  56      80.590   1.000 104.589  1.00 25.51           N  
ATOM   2167  CA  MET B  56      81.082   0.238 105.734  1.00 24.67           C  
ATOM   2168  C   MET B  56      82.587   0.436 105.887  1.00 23.64           C  
ATOM   2169  O   MET B  56      83.320   0.456 104.902  1.00 25.22           O  
ATOM   2170  CB  MET B  56      80.746  -1.248 105.568  1.00 23.47           C  
ATOM   2171  CG  MET B  56      79.275  -1.528 105.239  1.00 22.88           C  
ATOM   2172  SD  MET B  56      78.064  -0.705 106.332  1.00 22.66           S  
ATOM   2173  CE  MET B  56      78.667  -1.172 107.874  1.00 24.71           C  
ATOM   2174  N   VAL B  57      83.039   0.596 107.125  1.00 22.46           N  
ATOM   2175  CA  VAL B  57      84.452   0.816 107.401  1.00 21.17           C  
ATOM   2176  C   VAL B  57      85.133  -0.431 107.943  1.00 20.38           C  
ATOM   2177  O   VAL B  57      84.597  -1.116 108.818  1.00 19.87           O  
ATOM   2178  CB  VAL B  57      84.643   1.950 108.417  1.00 20.45           C  
ATOM   2179  CG1 VAL B  57      86.104   2.359 108.460  1.00 21.64           C  
ATOM   2180  CG2 VAL B  57      83.762   3.132 108.049  1.00 21.33           C  
ATOM   2181  N   VAL B  58      86.321  -0.705 107.416  1.00 19.59           N  
ATOM   2182  CA  VAL B  58      87.122  -1.862 107.804  1.00 18.90           C  
ATOM   2183  C   VAL B  58      88.146  -1.376 108.820  1.00 18.56           C  
ATOM   2184  O   VAL B  58      88.932  -0.479 108.526  1.00 19.64           O  
ATOM   2185  CB  VAL B  58      87.844  -2.459 106.568  1.00 19.11           C  
ATOM   2186  CG1 VAL B  58      88.552  -3.735 106.937  1.00 18.51           C  
ATOM   2187  CG2 VAL B  58      86.845  -2.727 105.464  1.00 19.87           C  
ATOM   2188  N   VAL B  59      88.142  -1.962 110.013  1.00 18.32           N  
ATOM   2189  CA  VAL B  59      89.054  -1.527 111.072  1.00 18.45           C  
ATOM   2190  C   VAL B  59      89.976  -2.636 111.579  1.00 19.57           C  
ATOM   2191  O   VAL B  59      89.547  -3.769 111.781  1.00 19.65           O  
ATOM   2192  CB  VAL B  59      88.246  -0.960 112.277  1.00 18.70           C  
ATOM   2193  CG1 VAL B  59      89.186  -0.453 113.357  1.00 17.10           C  
ATOM   2194  CG2 VAL B  59      87.313   0.151 111.804  1.00 16.90           C  
ATOM   2195  N   SER B  60      91.245  -2.301 111.790  1.00 19.89           N  
ATOM   2196  CA  SER B  60      92.215  -3.271 112.283  1.00 19.47           C  
ATOM   2197  C   SER B  60      91.895  -3.659 113.718  1.00 19.17           C  
ATOM   2198  O   SER B  60      91.724  -2.794 114.567  1.00 18.58           O  
ATOM   2199  CB  SER B  60      93.626  -2.688 112.226  1.00 18.59           C  
ATOM   2200  OG  SER B  60      94.499  -3.417 113.074  1.00 19.51           O  
ATOM   2201  N   ILE B  61      91.825  -4.959 113.988  1.00 19.44           N  
ATOM   2202  CA  ILE B  61      91.528  -5.441 115.335  1.00 20.63           C  
ATOM   2203  C   ILE B  61      92.658  -5.073 116.293  1.00 23.37           C  
ATOM   2204  O   ILE B  61      92.425  -4.624 117.418  1.00 24.20           O  
ATOM   2205  CB  ILE B  61      91.352  -6.980 115.355  1.00 20.85           C  
ATOM   2206  CG1 ILE B  61      90.076  -7.371 114.611  1.00 19.12           C  
ATOM   2207  CG2 ILE B  61      91.316  -7.491 116.788  1.00 19.68           C  
ATOM   2208  CD1 ILE B  61      89.862  -8.862 114.531  1.00 19.57           C  
ATOM   2209  N   GLU B  62      93.886  -5.263 115.831  1.00 24.89           N  
ATOM   2210  CA  GLU B  62      95.064  -4.976 116.634  1.00 26.33           C  
ATOM   2211  C   GLU B  62      95.323  -3.505 116.930  1.00 26.03           C  
ATOM   2212  O   GLU B  62      95.618  -3.153 118.068  1.00 25.97           O  
ATOM   2213  CB  GLU B  62      96.299  -5.576 115.964  1.00 27.97           C  
ATOM   2214  CG  GLU B  62      97.613  -5.124 116.570  1.00 32.11           C  
ATOM   2215  CD  GLU B  62      98.802  -5.830 115.953  1.00 34.66           C  
ATOM   2216  OE1 GLU B  62      98.945  -7.051 116.179  1.00 36.45           O  
ATOM   2217  OE2 GLU B  62      99.588  -5.170 115.236  1.00 36.29           O  
ATOM   2218  N   THR B  63      95.219  -2.648 115.918  1.00 26.86           N  
ATOM   2219  CA  THR B  63      95.497  -1.223 116.114  1.00 27.13           C  
ATOM   2220  C   THR B  63      94.294  -0.299 116.247  1.00 27.75           C  
ATOM   2221  O   THR B  63      94.407   0.775 116.837  1.00 27.75           O  
ATOM   2222  CB  THR B  63      96.350  -0.662 114.971  1.00 26.73           C  
ATOM   2223  OG1 THR B  63      95.545  -0.546 113.793  1.00 25.34           O  
ATOM   2224  CG2 THR B  63      97.533  -1.577 114.690  1.00 26.53           C  
ATOM   2225  N   GLY B  64      93.153  -0.702 115.694  1.00 27.51           N  
ATOM   2226  CA  GLY B  64      91.973   0.138 115.762  1.00 27.36           C  
ATOM   2227  C   GLY B  64      92.032   1.183 114.667  1.00 28.54           C  
ATOM   2228  O   GLY B  64      91.175   2.062 114.575  1.00 29.20           O  
ATOM   2229  N   GLU B  65      93.057   1.081 113.830  1.00 28.35           N  
ATOM   2230  CA  GLU B  65      93.253   2.007 112.725  1.00 29.27           C  
ATOM   2231  C   GLU B  65      92.319   1.621 111.582  1.00 28.83           C  
ATOM   2232  O   GLU B  65      92.016   0.441 111.393  1.00 27.94           O  
ATOM   2233  CB  GLU B  65      94.701   1.924 112.238  1.00 32.80           C  
ATOM   2234  CG  GLU B  65      95.424   3.248 112.142  1.00 37.85           C  
ATOM   2235  CD  GLU B  65      95.659   3.880 113.498  1.00 40.92           C  
ATOM   2236  OE1 GLU B  65      94.669   4.271 114.157  1.00 42.47           O  
ATOM   2237  OE2 GLU B  65      96.836   3.983 113.907  1.00 43.06           O  
ATOM   2238  N   VAL B  66      91.858   2.608 110.822  1.00 27.75           N  
ATOM   2239  CA  VAL B  66      90.984   2.323 109.692  1.00 27.87           C  
ATOM   2240  C   VAL B  66      91.833   1.709 108.579  1.00 27.48           C  
ATOM   2241  O   VAL B  66      92.846   2.274 108.168  1.00 26.59           O  
ATOM   2242  CB  VAL B  66      90.278   3.606 109.175  1.00 27.60           C  
ATOM   2243  CG1 VAL B  66      91.292   4.709 108.955  1.00 29.81           C  
ATOM   2244  CG2 VAL B  66      89.543   3.312 107.876  1.00 26.84           C  
ATOM   2245  N   VAL B  67      91.414   0.540 108.109  1.00 28.30           N  
ATOM   2246  CA  VAL B  67      92.122  -0.186 107.060  1.00 29.29           C  
ATOM   2247  C   VAL B  67      91.577   0.135 105.671  1.00 29.93           C  
ATOM   2248  O   VAL B  67      92.309   0.088 104.683  1.00 30.33           O  
ATOM   2249  CB  VAL B  67      92.022  -1.714 107.292  1.00 29.32           C  
ATOM   2250  CG1 VAL B  67      92.642  -2.468 106.126  1.00 29.82           C  
ATOM   2251  CG2 VAL B  67      92.716  -2.087 108.593  1.00 29.53           C  
ATOM   2252  N   GLU B  68      90.289   0.447 105.599  1.00 29.85           N  
ATOM   2253  CA  GLU B  68      89.649   0.772 104.330  1.00 29.52           C  
ATOM   2254  C   GLU B  68      88.296   1.411 104.584  1.00 29.67           C  
ATOM   2255  O   GLU B  68      87.571   0.999 105.488  1.00 29.53           O  
ATOM   2256  CB  GLU B  68      89.480  -0.492 103.483  1.00 29.52           C  
ATOM   2257  CG  GLU B  68      88.669  -0.291 102.214  1.00 30.54           C  
ATOM   2258  CD  GLU B  68      88.689  -1.511 101.310  1.00 31.91           C  
ATOM   2259  OE1 GLU B  68      89.769  -1.822 100.767  1.00 32.67           O  
ATOM   2260  OE2 GLU B  68      87.634  -2.159 101.145  1.00 30.24           O  
ATOM   2261  N   GLY B  69      87.966   2.416 103.780  1.00 30.37           N  
ATOM   2262  CA  GLY B  69      86.704   3.118 103.929  1.00 30.83           C  
ATOM   2263  C   GLY B  69      86.933   4.618 103.934  1.00 31.90           C  
ATOM   2264  O   GLY B  69      87.885   5.102 104.548  1.00 32.53           O  
ATOM   2265  N   ALA B  70      86.062   5.356 103.252  1.00 31.67           N  
ATOM   2266  CA  ALA B  70      86.182   6.806 103.169  1.00 32.86           C  
ATOM   2267  C   ALA B  70      85.505   7.495 104.344  1.00 33.47           C  
ATOM   2268  O   ALA B  70      85.868   8.614 104.707  1.00 34.33           O  
ATOM   2269  CB  ALA B  70      85.575   7.305 101.857  1.00 31.29           C  
ATOM   2270  N   LYS B  71      84.526   6.826 104.943  1.00 32.90           N  
ATOM   2271  CA  LYS B  71      83.801   7.404 106.062  1.00 32.27           C  
ATOM   2272  C   LYS B  71      84.380   7.088 107.432  1.00 31.42           C  
ATOM   2273  O   LYS B  71      85.141   6.138 107.603  1.00 31.74           O  
ATOM   2274  CB  LYS B  71      82.332   6.981 105.998  1.00 33.36           C  
ATOM   2275  CG  LYS B  71      81.586   7.666 104.863  1.00 35.05           C  
ATOM   2276  CD  LYS B  71      80.143   7.244 104.781  1.00 36.56           C  
ATOM   2277  CE  LYS B  71      79.413   8.059 103.730  1.00 37.17           C  
ATOM   2278  NZ  LYS B  71      80.052   7.936 102.390  1.00 38.21           N  
ATOM   2279  N   LYS B  72      84.012   7.914 108.402  1.00 30.57           N  
ATOM   2280  CA  LYS B  72      84.464   7.766 109.778  1.00 29.75           C  
ATOM   2281  C   LYS B  72      83.693   6.608 110.418  1.00 27.81           C  
ATOM   2282  O   LYS B  72      82.467   6.545 110.328  1.00 28.17           O  
ATOM   2283  CB  LYS B  72      84.200   9.075 110.531  1.00 30.64           C  
ATOM   2284  CG  LYS B  72      85.015   9.269 111.796  1.00 34.16           C  
ATOM   2285  CD  LYS B  72      84.455   8.478 112.964  1.00 36.27           C  
ATOM   2286  CE  LYS B  72      83.936   9.404 114.056  1.00 37.74           C  
ATOM   2287  NZ  LYS B  72      82.963  10.404 113.527  1.00 39.17           N  
ATOM   2288  N   PRO B  73      84.402   5.668 111.059  1.00 26.46           N  
ATOM   2289  CA  PRO B  73      83.722   4.534 111.691  1.00 25.39           C  
ATOM   2290  C   PRO B  73      82.866   4.971 112.869  1.00 24.91           C  
ATOM   2291  O   PRO B  73      83.064   6.054 113.409  1.00 25.14           O  
ATOM   2292  CB  PRO B  73      84.879   3.635 112.119  1.00 25.96           C  
ATOM   2293  CG  PRO B  73      85.973   4.619 112.417  1.00 25.95           C  
ATOM   2294  CD  PRO B  73      85.862   5.587 111.259  1.00 25.90           C  
ATOM   2295  N   SER B  74      81.912   4.130 113.258  1.00 23.58           N  
ATOM   2296  CA  SER B  74      81.034   4.430 114.386  1.00 22.84           C  
ATOM   2297  C   SER B  74      81.855   4.835 115.610  1.00 22.55           C  
ATOM   2298  O   SER B  74      82.928   4.294 115.847  1.00 21.92           O  
ATOM   2299  CB  SER B  74      80.186   3.202 114.729  1.00 22.39           C  
ATOM   2300  OG  SER B  74      79.610   3.316 116.017  1.00 20.58           O  
ATOM   2301  N   SER B  75      81.342   5.779 116.390  1.00 22.29           N  
ATOM   2302  CA  SER B  75      82.045   6.231 117.584  1.00 21.95           C  
ATOM   2303  C   SER B  75      82.149   5.120 118.634  1.00 21.38           C  
ATOM   2304  O   SER B  75      82.904   5.238 119.602  1.00 21.65           O  
ATOM   2305  CB  SER B  75      81.336   7.448 118.183  1.00 22.60           C  
ATOM   2306  OG  SER B  75      80.015   7.122 118.579  1.00 22.46           O  
ATOM   2307  N   ASP B  76      81.384   4.050 118.440  1.00 19.34           N  
ATOM   2308  CA  ASP B  76      81.392   2.906 119.346  1.00 18.32           C  
ATOM   2309  C   ASP B  76      82.433   1.870 118.920  1.00 17.40           C  
ATOM   2310  O   ASP B  76      82.595   0.834 119.567  1.00 17.41           O  
ATOM   2311  CB  ASP B  76      80.015   2.241 119.351  1.00 19.41           C  
ATOM   2312  CG  ASP B  76      78.982   3.047 120.103  1.00 20.07           C  
ATOM   2313  OD1 ASP B  76      77.815   3.068 119.666  1.00 21.56           O  
ATOM   2314  OD2 ASP B  76      79.334   3.651 121.138  1.00 22.38           O  
ATOM   2315  N   THR B  77      83.128   2.148 117.824  1.00 17.03           N  
ATOM   2316  CA  THR B  77      84.129   1.222 117.300  1.00 16.80           C  
ATOM   2317  C   THR B  77      85.111   0.666 118.336  1.00 15.18           C  
ATOM   2318  O   THR B  77      85.410  -0.525 118.324  1.00 16.65           O  
ATOM   2319  CB  THR B  77      84.923   1.871 116.138  1.00 16.86           C  
ATOM   2320  OG1 THR B  77      84.058   2.030 115.005  1.00 17.32           O  
ATOM   2321  CG2 THR B  77      86.115   1.005 115.744  1.00 18.56           C  
ATOM   2322  N   PRO B  78      85.617   1.510 119.251  1.00 14.83           N  
ATOM   2323  CA  PRO B  78      86.564   0.988 120.249  1.00 14.04           C  
ATOM   2324  C   PRO B  78      85.966  -0.099 121.152  1.00 14.22           C  
ATOM   2325  O   PRO B  78      86.657  -1.046 121.539  1.00 14.59           O  
ATOM   2326  CB  PRO B  78      86.976   2.240 121.027  1.00 13.43           C  
ATOM   2327  CG  PRO B  78      86.832   3.343 119.995  1.00 14.02           C  
ATOM   2328  CD  PRO B  78      85.513   2.978 119.345  1.00 12.75           C  
ATOM   2329  N   THR B  79      84.687   0.039 121.487  1.00 13.51           N  
ATOM   2330  CA  THR B  79      84.019  -0.951 122.324  1.00 13.61           C  
ATOM   2331  C   THR B  79      83.908  -2.267 121.543  1.00 13.60           C  
ATOM   2332  O   THR B  79      84.135  -3.341 122.093  1.00 13.75           O  
ATOM   2333  CB  THR B  79      82.600  -0.482 122.731  1.00 14.42           C  
ATOM   2334  OG1 THR B  79      82.684   0.809 123.353  1.00 14.31           O  
ATOM   2335  CG2 THR B  79      81.967  -1.475 123.710  1.00 11.29           C  
ATOM   2336  N   HIS B  80      83.554  -2.174 120.264  1.00 14.25           N  
ATOM   2337  CA  HIS B  80      83.435  -3.358 119.409  1.00 14.96           C  
ATOM   2338  C   HIS B  80      84.797  -4.058 119.347  1.00 16.11           C  
ATOM   2339  O   HIS B  80      84.896  -5.275 119.519  1.00 16.39           O  
ATOM   2340  CB  HIS B  80      83.025  -2.959 117.984  1.00 14.63           C  
ATOM   2341  CG  HIS B  80      81.589  -2.543 117.845  1.00 15.48           C  
ATOM   2342  ND1 HIS B  80      80.694  -3.224 117.044  1.00 14.60           N  
ATOM   2343  CD2 HIS B  80      80.899  -1.507 118.381  1.00 13.72           C  
ATOM   2344  CE1 HIS B  80      79.516  -2.625 117.093  1.00 14.05           C  
ATOM   2345  NE2 HIS B  80      79.612  -1.580 117.897  1.00 14.01           N  
ATOM   2346  N   ARG B  81      85.845  -3.274 119.105  1.00 16.29           N  
ATOM   2347  CA  ARG B  81      87.200  -3.808 118.998  1.00 18.14           C  
ATOM   2348  C   ARG B  81      87.641  -4.557 120.249  1.00 18.53           C  
ATOM   2349  O   ARG B  81      88.167  -5.666 120.158  1.00 18.15           O  
ATOM   2350  CB  ARG B  81      88.186  -2.681 118.687  1.00 18.87           C  
ATOM   2351  CG  ARG B  81      89.634  -3.127 118.558  1.00 20.11           C  
ATOM   2352  CD  ARG B  81      90.505  -1.990 118.047  1.00 24.12           C  
ATOM   2353  NE  ARG B  81      91.902  -2.229 118.382  1.00 28.78           N  
ATOM   2354  CZ  ARG B  81      92.618  -1.475 119.210  1.00 27.91           C  
ATOM   2355  NH1 ARG B  81      92.080  -0.412 119.796  1.00 27.31           N  
ATOM   2356  NH2 ARG B  81      93.874  -1.803 119.469  1.00 30.11           N  
ATOM   2357  N   LEU B  82      87.423  -3.952 121.412  1.00 18.78           N  
ATOM   2358  CA  LEU B  82      87.800  -4.581 122.673  1.00 18.99           C  
ATOM   2359  C   LEU B  82      87.075  -5.913 122.858  1.00 17.96           C  
ATOM   2360  O   LEU B  82      87.689  -6.909 123.241  1.00 18.50           O  
ATOM   2361  CB  LEU B  82      87.498  -3.641 123.850  1.00 17.96           C  
ATOM   2362  CG  LEU B  82      87.852  -4.089 125.275  1.00 18.82           C  
ATOM   2363  CD1 LEU B  82      86.886  -5.187 125.740  1.00 18.54           C  
ATOM   2364  CD2 LEU B  82      89.296  -4.575 125.322  1.00 19.21           C  
ATOM   2365  N   LEU B  83      85.772  -5.937 122.585  1.00 17.53           N  
ATOM   2366  CA  LEU B  83      85.000  -7.168 122.734  1.00 16.24           C  
ATOM   2367  C   LEU B  83      85.518  -8.282 121.822  1.00 16.41           C  
ATOM   2368  O   LEU B  83      85.539  -9.448 122.223  1.00 16.36           O  
ATOM   2369  CB  LEU B  83      83.516  -6.910 122.449  1.00 16.34           C  
ATOM   2370  CG  LEU B  83      82.782  -5.990 123.435  1.00 17.56           C  
ATOM   2371  CD1 LEU B  83      81.363  -5.761 122.945  1.00 16.43           C  
ATOM   2372  CD2 LEU B  83      82.763  -6.610 124.830  1.00 13.87           C  
ATOM   2373  N   TYR B  84      85.932  -7.936 120.601  1.00 16.04           N  
ATOM   2374  CA  TYR B  84      86.450  -8.950 119.679  1.00 16.03           C  
ATOM   2375  C   TYR B  84      87.740  -9.546 120.216  1.00 16.50           C  
ATOM   2376  O   TYR B  84      87.984 -10.736 120.055  1.00 15.75           O  
ATOM   2377  CB  TYR B  84      86.707  -8.376 118.282  1.00 15.57           C  
ATOM   2378  CG  TYR B  84      85.453  -8.207 117.456  1.00 15.96           C  
ATOM   2379  CD1 TYR B  84      84.561  -9.266 117.289  1.00 15.25           C  
ATOM   2380  CD2 TYR B  84      85.143  -6.984 116.865  1.00 15.45           C  
ATOM   2381  CE1 TYR B  84      83.388  -9.109 116.559  1.00 16.83           C  
ATOM   2382  CE2 TYR B  84      83.971  -6.818 116.130  1.00 16.41           C  
ATOM   2383  CZ  TYR B  84      83.099  -7.883 115.985  1.00 16.23           C  
ATOM   2384  OH  TYR B  84      81.929  -7.720 115.279  1.00 16.84           O  
ATOM   2385  N   GLN B  85      88.561  -8.715 120.853  1.00 17.47           N  
ATOM   2386  CA  GLN B  85      89.821  -9.186 121.415  1.00 19.80           C  
ATOM   2387  C   GLN B  85      89.555 -10.026 122.661  1.00 19.85           C  
ATOM   2388  O   GLN B  85      90.207 -11.038 122.887  1.00 21.14           O  
ATOM   2389  CB  GLN B  85      90.732  -8.004 121.785  1.00 21.33           C  
ATOM   2390  CG  GLN B  85      90.992  -7.016 120.655  1.00 22.88           C  
ATOM   2391  CD  GLN B  85      92.061  -5.987 121.006  1.00 24.83           C  
ATOM   2392  OE1 GLN B  85      92.165  -5.545 122.149  1.00 26.98           O  
ATOM   2393  NE2 GLN B  85      92.850  -5.592 120.015  1.00 25.29           N  
ATOM   2394  N   ALA B  86      88.573  -9.609 123.454  1.00 20.49           N  
ATOM   2395  CA  ALA B  86      88.221 -10.300 124.686  1.00 19.71           C  
ATOM   2396  C   ALA B  86      87.409 -11.572 124.503  1.00 20.00           C  
ATOM   2397  O   ALA B  86      87.659 -12.562 125.182  1.00 19.37           O  
ATOM   2398  CB  ALA B  86      87.467  -9.345 125.612  1.00 21.21           C  
ATOM   2399  N   PHE B  87      86.430 -11.546 123.601  1.00 20.31           N  
ATOM   2400  CA  PHE B  87      85.577 -12.710 123.371  1.00 20.27           C  
ATOM   2401  C   PHE B  87      85.827 -13.372 122.017  1.00 21.26           C  
ATOM   2402  O   PHE B  87      85.248 -12.984 121.002  1.00 20.57           O  
ATOM   2403  CB  PHE B  87      84.101 -12.311 123.501  1.00 20.12           C  
ATOM   2404  CG  PHE B  87      83.747 -11.714 124.839  1.00 20.34           C  
ATOM   2405  CD1 PHE B  87      84.314 -12.206 126.010  1.00 20.34           C  
ATOM   2406  CD2 PHE B  87      82.820 -10.682 124.931  1.00 22.07           C  
ATOM   2407  CE1 PHE B  87      83.962 -11.683 127.252  1.00 20.46           C  
ATOM   2408  CE2 PHE B  87      82.459 -10.150 126.170  1.00 20.69           C  
ATOM   2409  CZ  PHE B  87      83.030 -10.652 127.330  1.00 21.34           C  
ATOM   2410  N   PRO B  88      86.676 -14.411 122.001  1.00 22.23           N  
ATOM   2411  CA  PRO B  88      87.062 -15.180 120.811  1.00 22.88           C  
ATOM   2412  C   PRO B  88      85.915 -15.724 119.975  1.00 22.78           C  
ATOM   2413  O   PRO B  88      85.967 -15.693 118.747  1.00 23.15           O  
ATOM   2414  CB  PRO B  88      87.906 -16.323 121.386  1.00 23.58           C  
ATOM   2415  CG  PRO B  88      88.437 -15.757 122.667  1.00 25.31           C  
ATOM   2416  CD  PRO B  88      87.254 -15.011 123.217  1.00 22.51           C  
ATOM   2417  N   SER B  89      84.883 -16.219 120.649  1.00 22.47           N  
ATOM   2418  CA  SER B  89      83.741 -16.824 119.980  1.00 23.40           C  
ATOM   2419  C   SER B  89      82.807 -15.920 119.181  1.00 23.71           C  
ATOM   2420  O   SER B  89      82.110 -16.401 118.285  1.00 23.91           O  
ATOM   2421  CB  SER B  89      82.903 -17.600 120.998  1.00 24.46           C  
ATOM   2422  OG  SER B  89      82.163 -16.720 121.825  1.00 25.22           O  
ATOM   2423  N   ILE B  90      82.775 -14.627 119.484  1.00 22.60           N  
ATOM   2424  CA  ILE B  90      81.866 -13.753 118.763  1.00 21.78           C  
ATOM   2425  C   ILE B  90      82.332 -13.384 117.366  1.00 20.76           C  
ATOM   2426  O   ILE B  90      83.518 -13.149 117.127  1.00 20.11           O  
ATOM   2427  CB  ILE B  90      81.571 -12.466 119.557  1.00 22.98           C  
ATOM   2428  CG1 ILE B  90      82.720 -11.474 119.424  1.00 24.37           C  
ATOM   2429  CG2 ILE B  90      81.363 -12.813 121.023  1.00 24.60           C  
ATOM   2430  CD1 ILE B  90      82.460 -10.158 120.139  1.00 26.78           C  
ATOM   2431  N   GLY B  91      81.375 -13.352 116.445  1.00 20.11           N  
ATOM   2432  CA  GLY B  91      81.658 -13.013 115.066  1.00 18.64           C  
ATOM   2433  C   GLY B  91      80.925 -11.750 114.645  1.00 19.19           C  
ATOM   2434  O   GLY B  91      81.199 -11.198 113.583  1.00 19.83           O  
ATOM   2435  N   GLY B  92      79.992 -11.295 115.479  1.00 19.09           N  
ATOM   2436  CA  GLY B  92      79.238 -10.089 115.176  1.00 17.47           C  
ATOM   2437  C   GLY B  92      78.776  -9.400 116.452  1.00 16.71           C  
ATOM   2438  O   GLY B  92      78.504 -10.062 117.454  1.00 17.06           O  
ATOM   2439  N   ILE B  93      78.682  -8.074 116.410  1.00 16.58           N  
ATOM   2440  CA  ILE B  93      78.267  -7.277 117.564  1.00 15.80           C  
ATOM   2441  C   ILE B  93      77.232  -6.218 117.201  1.00 16.47           C  
ATOM   2442  O   ILE B  93      77.390  -5.501 116.214  1.00 16.96           O  
ATOM   2443  CB  ILE B  93      79.468  -6.540 118.189  1.00 15.39           C  
ATOM   2444  CG1 ILE B  93      80.520  -7.550 118.641  1.00 13.15           C  
ATOM   2445  CG2 ILE B  93      78.995  -5.661 119.354  1.00 13.55           C  
ATOM   2446  CD1 ILE B  93      81.848  -6.911 118.977  1.00 14.64           C  
ATOM   2447  N   VAL B  94      76.184  -6.118 118.014  1.00 16.18           N  
ATOM   2448  CA  VAL B  94      75.131  -5.137 117.799  1.00 15.69           C  
ATOM   2449  C   VAL B  94      74.967  -4.247 119.028  1.00 16.54           C  
ATOM   2450  O   VAL B  94      74.907  -4.739 120.156  1.00 15.96           O  
ATOM   2451  CB  VAL B  94      73.751  -5.803 117.549  1.00 16.27           C  
ATOM   2452  CG1 VAL B  94      72.660  -4.732 117.480  1.00 15.42           C  
ATOM   2453  CG2 VAL B  94      73.773  -6.618 116.260  1.00 16.19           C  
ATOM   2454  N   HIS B  95      74.912  -2.938 118.802  1.00 16.87           N  
ATOM   2455  CA  HIS B  95      74.677  -1.991 119.879  1.00 17.90           C  
ATOM   2456  C   HIS B  95      73.484  -1.129 119.500  1.00 18.92           C  
ATOM   2457  O   HIS B  95      73.472  -0.509 118.432  1.00 18.61           O  
ATOM   2458  CB  HIS B  95      75.865  -1.066 120.119  1.00 18.18           C  
ATOM   2459  CG  HIS B  95      75.556   0.051 121.067  1.00 19.12           C  
ATOM   2460  ND1 HIS B  95      74.943  -0.161 122.285  1.00 18.78           N  
ATOM   2461  CD2 HIS B  95      75.749   1.389 120.971  1.00 17.64           C  
ATOM   2462  CE1 HIS B  95      74.770   0.998 122.897  1.00 18.00           C  
ATOM   2463  NE2 HIS B  95      75.251   1.953 122.121  1.00 17.70           N  
ATOM   2464  N   THR B  96      72.479  -1.100 120.364  1.00 19.30           N  
ATOM   2465  CA  THR B  96      71.301  -0.279 120.114  1.00 20.36           C  
ATOM   2466  C   THR B  96      70.837   0.338 121.412  1.00 20.36           C  
ATOM   2467  O   THR B  96      71.404   0.097 122.473  1.00 19.19           O  
ATOM   2468  CB  THR B  96      70.114  -1.094 119.578  1.00 20.70           C  
ATOM   2469  OG1 THR B  96      69.668  -2.002 120.596  1.00 21.67           O  
ATOM   2470  CG2 THR B  96      70.510  -1.875 118.339  1.00 19.40           C  
ATOM   2471  N   HIS B  97      69.804   1.159 121.306  1.00 21.42           N  
ATOM   2472  CA  HIS B  97      69.201   1.771 122.470  1.00 21.35           C  
ATOM   2473  C   HIS B  97      67.743   1.341 122.402  1.00 19.98           C  
ATOM   2474  O   HIS B  97      66.849   2.153 122.626  1.00 21.33           O  
ATOM   2475  CB  HIS B  97      69.305   3.301 122.422  1.00 24.60           C  
ATOM   2476  CG  HIS B  97      70.641   3.837 122.835  1.00 26.68           C  
ATOM   2477  ND1 HIS B  97      70.889   5.186 122.968  1.00 29.08           N  
ATOM   2478  CD2 HIS B  97      71.801   3.210 123.144  1.00 28.32           C  
ATOM   2479  CE1 HIS B  97      72.144   5.368 123.342  1.00 28.89           C  
ATOM   2480  NE2 HIS B  97      72.719   4.185 123.455  1.00 28.22           N  
ATOM   2481  N   SER B  98      67.508   0.068 122.068  1.00 17.03           N  
ATOM   2482  CA  SER B  98      66.148  -0.446 121.988  1.00 15.13           C  
ATOM   2483  C   SER B  98      65.508  -0.097 123.325  1.00 13.82           C  
ATOM   2484  O   SER B  98      66.081  -0.346 124.385  1.00 12.53           O  
ATOM   2485  CB  SER B  98      66.133  -1.964 121.722  1.00 15.42           C  
ATOM   2486  OG  SER B  98      66.852  -2.704 122.694  1.00 15.44           O  
ATOM   2487  N   ARG B  99      64.328   0.505 123.253  1.00 13.22           N  
ATOM   2488  CA  ARG B  99      63.606   0.986 124.421  1.00 12.94           C  
ATOM   2489  C   ARG B  99      63.559   0.180 125.713  1.00 12.64           C  
ATOM   2490  O   ARG B  99      63.933   0.695 126.764  1.00 11.83           O  
ATOM   2491  CB  ARG B  99      62.183   1.386 124.012  1.00 13.77           C  
ATOM   2492  CG  ARG B  99      62.062   2.879 123.737  1.00 16.66           C  
ATOM   2493  CD  ARG B  99      61.155   3.218 122.560  1.00 18.22           C  
ATOM   2494  NE  ARG B  99      59.744   2.973 122.808  1.00 20.55           N  
ATOM   2495  CZ  ARG B  99      58.773   3.835 122.504  1.00 20.16           C  
ATOM   2496  NH1 ARG B  99      59.060   5.004 121.949  1.00 19.80           N  
ATOM   2497  NH2 ARG B  99      57.509   3.521 122.739  1.00 18.66           N  
ATOM   2498  N   HIS B 100      63.113  -1.069 125.659  1.00 10.46           N  
ATOM   2499  CA  HIS B 100      63.006  -1.839 126.888  1.00 11.37           C  
ATOM   2500  C   HIS B 100      64.303  -2.385 127.467  1.00 10.74           C  
ATOM   2501  O   HIS B 100      64.451  -2.452 128.685  1.00 10.79           O  
ATOM   2502  CB  HIS B 100      61.928  -2.902 126.698  1.00 10.89           C  
ATOM   2503  CG  HIS B 100      60.627  -2.307 126.260  1.00 12.39           C  
ATOM   2504  ND1 HIS B 100      60.276  -2.190 124.932  1.00 12.87           N  
ATOM   2505  CD2 HIS B 100      59.678  -1.637 126.959  1.00 12.56           C  
ATOM   2506  CE1 HIS B 100      59.173  -1.466 124.830  1.00 13.72           C  
ATOM   2507  NE2 HIS B 100      58.791  -1.117 126.046  1.00 13.89           N  
ATOM   2508  N   ALA B 101      65.251  -2.746 126.612  1.00  9.64           N  
ATOM   2509  CA  ALA B 101      66.542  -3.210 127.103  1.00 11.24           C  
ATOM   2510  C   ALA B 101      67.248  -1.993 127.735  1.00 10.83           C  
ATOM   2511  O   ALA B 101      67.953  -2.106 128.739  1.00 10.38           O  
ATOM   2512  CB  ALA B 101      67.377  -3.769 125.950  1.00  8.21           C  
ATOM   2513  N   THR B 102      67.045  -0.826 127.134  1.00 10.96           N  
ATOM   2514  CA  THR B 102      67.654   0.405 127.627  1.00 11.58           C  
ATOM   2515  C   THR B 102      66.990   0.842 128.933  1.00 11.49           C  
ATOM   2516  O   THR B 102      67.636   1.423 129.798  1.00 11.84           O  
ATOM   2517  CB  THR B 102      67.551   1.527 126.575  1.00 11.80           C  
ATOM   2518  OG1 THR B 102      68.315   1.154 125.422  1.00 12.95           O  
ATOM   2519  CG2 THR B 102      68.088   2.841 127.125  1.00 11.92           C  
ATOM   2520  N   ILE B 103      65.695   0.575 129.071  1.00 10.77           N  
ATOM   2521  CA  ILE B 103      65.006   0.912 130.305  1.00 10.28           C  
ATOM   2522  C   ILE B 103      65.686   0.129 131.438  1.00 10.95           C  
ATOM   2523  O   ILE B 103      65.977   0.685 132.496  1.00 10.92           O  
ATOM   2524  CB  ILE B 103      63.496   0.559 130.215  1.00 11.02           C  
ATOM   2525  CG1 ILE B 103      62.745   1.719 129.546  1.00 10.17           C  
ATOM   2526  CG2 ILE B 103      62.928   0.274 131.599  1.00  9.01           C  
ATOM   2527  CD1 ILE B 103      61.414   1.335 128.934  1.00  9.55           C  
ATOM   2528  N   TRP B 104      65.959  -1.155 131.211  1.00  9.98           N  
ATOM   2529  CA  TRP B 104      66.625  -1.958 132.234  1.00 10.45           C  
ATOM   2530  C   TRP B 104      68.033  -1.411 132.482  1.00 11.44           C  
ATOM   2531  O   TRP B 104      68.480  -1.316 133.625  1.00 11.84           O  
ATOM   2532  CB  TRP B 104      66.705  -3.431 131.817  1.00 10.81           C  
ATOM   2533  CG  TRP B 104      65.425  -4.215 132.003  1.00 11.29           C  
ATOM   2534  CD1 TRP B 104      64.378  -4.316 131.124  1.00 11.32           C  
ATOM   2535  CD2 TRP B 104      65.062  -5.001 133.145  1.00 11.80           C  
ATOM   2536  NE1 TRP B 104      63.390  -5.119 131.650  1.00 10.12           N  
ATOM   2537  CE2 TRP B 104      63.783  -5.551 132.889  1.00 10.88           C  
ATOM   2538  CE3 TRP B 104      65.694  -5.295 134.364  1.00 12.00           C  
ATOM   2539  CZ2 TRP B 104      63.121  -6.378 133.810  1.00 12.21           C  
ATOM   2540  CZ3 TRP B 104      65.030  -6.124 135.285  1.00 12.73           C  
ATOM   2541  CH2 TRP B 104      63.759  -6.652 135.000  1.00 10.75           C  
ATOM   2542  N   ALA B 105      68.723  -1.040 131.406  1.00 11.27           N  
ATOM   2543  CA  ALA B 105      70.074  -0.495 131.510  1.00 12.07           C  
ATOM   2544  C   ALA B 105      70.075   0.779 132.368  1.00 12.15           C  
ATOM   2545  O   ALA B 105      70.936   0.957 133.233  1.00 11.87           O  
ATOM   2546  CB  ALA B 105      70.623  -0.193 130.115  1.00 11.13           C  
ATOM   2547  N   GLN B 106      69.107   1.658 132.127  1.00 10.85           N  
ATOM   2548  CA  GLN B 106      69.006   2.893 132.893  1.00 10.33           C  
ATOM   2549  C   GLN B 106      68.630   2.608 134.357  1.00 11.23           C  
ATOM   2550  O   GLN B 106      69.055   3.327 135.264  1.00 10.76           O  
ATOM   2551  CB  GLN B 106      67.995   3.838 132.223  1.00 12.17           C  
ATOM   2552  CG  GLN B 106      68.563   4.515 130.966  1.00 11.47           C  
ATOM   2553  CD  GLN B 106      67.584   5.437 130.251  1.00 12.67           C  
ATOM   2554  OE1 GLN B 106      66.634   5.960 130.844  1.00 15.01           O  
ATOM   2555  NE2 GLN B 106      67.829   5.661 128.972  1.00  9.70           N  
ATOM   2556  N   ALA B 107      67.850   1.555 134.592  1.00 10.02           N  
ATOM   2557  CA  ALA B 107      67.469   1.201 135.960  1.00 11.62           C  
ATOM   2558  C   ALA B 107      68.658   0.556 136.670  1.00 12.64           C  
ATOM   2559  O   ALA B 107      68.662   0.426 137.890  1.00 12.89           O  
ATOM   2560  CB  ALA B 107      66.287   0.238 135.961  1.00 10.07           C  
ATOM   2561  N   GLY B 108      69.660   0.160 135.890  1.00 13.49           N  
ATOM   2562  CA  GLY B 108      70.847  -0.464 136.444  1.00 15.36           C  
ATOM   2563  C   GLY B 108      70.562  -1.857 136.962  1.00 15.60           C  
ATOM   2564  O   GLY B 108      71.207  -2.321 137.896  1.00 16.13           O  
ATOM   2565  N   GLN B 109      69.602  -2.536 136.345  1.00 15.23           N  
ATOM   2566  CA  GLN B 109      69.224  -3.871 136.791  1.00 14.53           C  
ATOM   2567  C   GLN B 109      69.369  -4.939 135.714  1.00 13.90           C  
ATOM   2568  O   GLN B 109      69.129  -4.683 134.535  1.00 12.79           O  
ATOM   2569  CB  GLN B 109      67.784  -3.834 137.315  1.00 15.65           C  
ATOM   2570  CG  GLN B 109      67.635  -3.070 138.637  1.00 15.45           C  
ATOM   2571  CD  GLN B 109      66.185  -2.777 139.006  1.00 15.92           C  
ATOM   2572  OE1 GLN B 109      65.264  -3.472 138.577  1.00 15.46           O  
ATOM   2573  NE2 GLN B 109      65.981  -1.747 139.821  1.00 16.82           N  
ATOM   2574  N   SER B 110      69.774  -6.133 136.139  1.00 12.66           N  
ATOM   2575  CA  SER B 110      69.953  -7.276 135.247  1.00 13.23           C  
ATOM   2576  C   SER B 110      68.589  -7.918 134.992  1.00 12.10           C  
ATOM   2577  O   SER B 110      67.730  -7.915 135.871  1.00 11.49           O  
ATOM   2578  CB  SER B 110      70.878  -8.309 135.896  1.00 13.53           C  
ATOM   2579  OG  SER B 110      72.069  -7.707 136.371  1.00 19.21           O  
ATOM   2580  N   ILE B 111      68.399  -8.475 133.798  1.00 11.38           N  
ATOM   2581  CA  ILE B 111      67.134  -9.113 133.434  1.00 11.03           C  
ATOM   2582  C   ILE B 111      67.154 -10.580 133.834  1.00 10.19           C  
ATOM   2583  O   ILE B 111      67.924 -11.367 133.283  1.00 12.21           O  
ATOM   2584  CB  ILE B 111      66.884  -9.036 131.906  1.00 12.56           C  
ATOM   2585  CG1 ILE B 111      66.899  -7.579 131.443  1.00 12.69           C  
ATOM   2586  CG2 ILE B 111      65.550  -9.680 131.562  1.00 10.69           C  
ATOM   2587  CD1 ILE B 111      66.927  -7.422 129.932  1.00 13.38           C  
ATOM   2588  N   PRO B 112      66.313 -10.972 134.801  1.00  9.29           N  
ATOM   2589  CA  PRO B 112      66.303 -12.377 135.212  1.00  9.65           C  
ATOM   2590  C   PRO B 112      65.572 -13.255 134.187  1.00 10.35           C  
ATOM   2591  O   PRO B 112      64.679 -12.787 133.473  1.00 10.08           O  
ATOM   2592  CB  PRO B 112      65.597 -12.328 136.568  1.00  7.94           C  
ATOM   2593  CG  PRO B 112      64.590 -11.255 136.357  1.00 10.16           C  
ATOM   2594  CD  PRO B 112      65.365 -10.180 135.606  1.00  7.41           C  
ATOM   2595  N   ALA B 113      65.967 -14.518 134.109  1.00 10.78           N  
ATOM   2596  CA  ALA B 113      65.341 -15.453 133.182  1.00 11.76           C  
ATOM   2597  C   ALA B 113      64.040 -15.959 133.800  1.00 12.33           C  
ATOM   2598  O   ALA B 113      64.062 -16.688 134.793  1.00 11.35           O  
ATOM   2599  CB  ALA B 113      66.288 -16.627 132.909  1.00 11.94           C  
ATOM   2600  N   THR B 114      62.908 -15.574 133.217  1.00 12.60           N  
ATOM   2601  CA  THR B 114      61.621 -15.998 133.740  1.00 12.93           C  
ATOM   2602  C   THR B 114      60.752 -16.701 132.703  1.00 13.97           C  
ATOM   2603  O   THR B 114      59.586 -16.984 132.959  1.00 15.00           O  
ATOM   2604  CB  THR B 114      60.837 -14.799 134.311  1.00 14.04           C  
ATOM   2605  OG1 THR B 114      60.638 -13.821 133.281  1.00 14.22           O  
ATOM   2606  CG2 THR B 114      61.609 -14.161 135.470  1.00 12.30           C  
ATOM   2607  N   GLY B 115      61.315 -16.990 131.536  1.00 14.33           N  
ATOM   2608  CA  GLY B 115      60.535 -17.659 130.507  1.00 14.57           C  
ATOM   2609  C   GLY B 115      61.385 -18.440 129.526  1.00 14.12           C  
ATOM   2610  O   GLY B 115      62.590 -18.204 129.417  1.00 12.05           O  
ATOM   2611  N   THR B 116      60.754 -19.367 128.806  1.00 14.03           N  
ATOM   2612  CA  THR B 116      61.462 -20.184 127.833  1.00 14.48           C  
ATOM   2613  C   THR B 116      61.938 -19.360 126.640  1.00 14.85           C  
ATOM   2614  O   THR B 116      62.880 -19.748 125.951  1.00 14.78           O  
ATOM   2615  CB  THR B 116      60.585 -21.361 127.335  1.00 15.22           C  
ATOM   2616  OG1 THR B 116      59.370 -20.846 126.778  1.00 14.18           O  
ATOM   2617  CG2 THR B 116      60.253 -22.321 128.500  1.00 13.40           C  
ATOM   2618  N   THR B 117      61.294 -18.222 126.392  1.00 15.44           N  
ATOM   2619  CA  THR B 117      61.701 -17.363 125.279  1.00 15.84           C  
ATOM   2620  C   THR B 117      63.153 -16.941 125.540  1.00 16.48           C  
ATOM   2621  O   THR B 117      64.043 -17.100 124.703  1.00 16.33           O  
ATOM   2622  CB  THR B 117      60.814 -16.102 125.200  1.00 16.31           C  
ATOM   2623  OG1 THR B 117      59.469 -16.470 124.868  1.00 17.50           O  
ATOM   2624  CG2 THR B 117      61.335 -15.155 124.153  1.00 17.65           C  
ATOM   2625  N   HIS B 118      63.365 -16.412 126.735  1.00 15.47           N  
ATOM   2626  CA  HIS B 118      64.665 -15.955 127.200  1.00 15.68           C  
ATOM   2627  C   HIS B 118      65.678 -17.110 127.237  1.00 15.09           C  
ATOM   2628  O   HIS B 118      66.811 -16.975 126.770  1.00 14.69           O  
ATOM   2629  CB  HIS B 118      64.460 -15.354 128.599  1.00 15.00           C  
ATOM   2630  CG  HIS B 118      65.708 -14.878 129.269  1.00 16.49           C  
ATOM   2631  ND1 HIS B 118      65.707 -13.809 130.139  1.00 14.30           N  
ATOM   2632  CD2 HIS B 118      66.974 -15.357 129.262  1.00 15.88           C  
ATOM   2633  CE1 HIS B 118      66.918 -13.652 130.640  1.00 16.20           C  
ATOM   2634  NE2 HIS B 118      67.706 -14.578 130.124  1.00 16.49           N  
ATOM   2635  N   ALA B 119      65.256 -18.239 127.797  1.00 15.71           N  
ATOM   2636  CA  ALA B 119      66.106 -19.417 127.941  1.00 15.27           C  
ATOM   2637  C   ALA B 119      66.635 -19.980 126.625  1.00 16.07           C  
ATOM   2638  O   ALA B 119      67.703 -20.589 126.594  1.00 15.15           O  
ATOM   2639  CB  ALA B 119      65.351 -20.504 128.709  1.00 15.02           C  
ATOM   2640  N   ASN B 120      65.895 -19.785 125.537  1.00 16.36           N  
ATOM   2641  CA  ASN B 120      66.345 -20.293 124.248  1.00 17.36           C  
ATOM   2642  C   ASN B 120      67.532 -19.511 123.689  1.00 18.13           C  
ATOM   2643  O   ASN B 120      68.237 -20.009 122.806  1.00 17.58           O  
ATOM   2644  CB  ASN B 120      65.217 -20.246 123.208  1.00 19.49           C  
ATOM   2645  CG  ASN B 120      64.146 -21.293 123.445  1.00 21.32           C  
ATOM   2646  OD1 ASN B 120      64.395 -22.336 124.048  1.00 23.31           O  
ATOM   2647  ND2 ASN B 120      62.944 -21.024 122.952  1.00 23.42           N  
ATOM   2648  N   TYR B 121      67.760 -18.296 124.194  1.00 16.12           N  
ATOM   2649  CA  TYR B 121      68.843 -17.470 123.666  1.00 15.92           C  
ATOM   2650  C   TYR B 121      69.895 -16.975 124.644  1.00 15.21           C  
ATOM   2651  O   TYR B 121      70.999 -16.638 124.237  1.00 15.63           O  
ATOM   2652  CB  TYR B 121      68.269 -16.249 122.950  1.00 16.96           C  
ATOM   2653  CG  TYR B 121      67.371 -16.586 121.791  1.00 18.62           C  
ATOM   2654  CD1 TYR B 121      66.023 -16.874 121.988  1.00 18.42           C  
ATOM   2655  CD2 TYR B 121      67.874 -16.624 120.491  1.00 19.64           C  
ATOM   2656  CE1 TYR B 121      65.192 -17.192 120.912  1.00 20.29           C  
ATOM   2657  CE2 TYR B 121      67.055 -16.938 119.411  1.00 20.01           C  
ATOM   2658  CZ  TYR B 121      65.720 -17.217 119.626  1.00 19.57           C  
ATOM   2659  OH  TYR B 121      64.910 -17.493 118.552  1.00 21.47           O  
ATOM   2660  N   PHE B 122      69.551 -16.908 125.923  1.00 14.37           N  
ATOM   2661  CA  PHE B 122      70.482 -16.420 126.932  1.00 13.99           C  
ATOM   2662  C   PHE B 122      70.502 -17.409 128.080  1.00 14.38           C  
ATOM   2663  O   PHE B 122      69.471 -17.643 128.717  1.00 13.71           O  
ATOM   2664  CB  PHE B 122      70.021 -15.044 127.421  1.00 11.51           C  
ATOM   2665  CG  PHE B 122      69.973 -14.007 126.337  1.00 11.76           C  
ATOM   2666  CD1 PHE B 122      71.101 -13.245 126.030  1.00 11.23           C  
ATOM   2667  CD2 PHE B 122      68.804 -13.795 125.613  1.00 10.93           C  
ATOM   2668  CE1 PHE B 122      71.059 -12.284 125.018  1.00 10.83           C  
ATOM   2669  CE2 PHE B 122      68.748 -12.839 124.599  1.00 10.60           C  
ATOM   2670  CZ  PHE B 122      69.878 -12.079 124.300  1.00 10.90           C  
ATOM   2671  N   TYR B 123      71.673 -17.978 128.356  1.00 14.69           N  
ATOM   2672  CA  TYR B 123      71.776 -18.973 129.415  1.00 16.66           C  
ATOM   2673  C   TYR B 123      71.811 -18.387 130.820  1.00 15.86           C  
ATOM   2674  O   TYR B 123      72.816 -18.475 131.518  1.00 15.53           O  
ATOM   2675  CB  TYR B 123      72.997 -19.871 129.178  1.00 19.48           C  
ATOM   2676  CG  TYR B 123      72.960 -21.179 129.942  1.00 21.19           C  
ATOM   2677  CD1 TYR B 123      71.746 -21.803 130.242  1.00 23.06           C  
ATOM   2678  CD2 TYR B 123      74.140 -21.812 130.336  1.00 24.05           C  
ATOM   2679  CE1 TYR B 123      71.708 -23.024 130.914  1.00 23.43           C  
ATOM   2680  CE2 TYR B 123      74.115 -23.034 131.008  1.00 23.68           C  
ATOM   2681  CZ  TYR B 123      72.896 -23.633 131.292  1.00 24.71           C  
ATOM   2682  OH  TYR B 123      72.865 -24.843 131.939  1.00 24.91           O  
ATOM   2683  N   GLY B 124      70.692 -17.798 131.229  1.00 15.20           N  
ATOM   2684  CA  GLY B 124      70.601 -17.216 132.555  1.00 14.87           C  
ATOM   2685  C   GLY B 124      70.349 -15.719 132.555  1.00 14.55           C  
ATOM   2686  O   GLY B 124      69.934 -15.138 131.550  1.00 13.53           O  
ATOM   2687  N   THR B 125      70.606 -15.098 133.698  1.00 13.27           N  
ATOM   2688  CA  THR B 125      70.418 -13.663 133.869  1.00 12.66           C  
ATOM   2689  C   THR B 125      71.255 -12.848 132.900  1.00 11.61           C  
ATOM   2690  O   THR B 125      72.457 -13.090 132.757  1.00 11.94           O  
ATOM   2691  CB  THR B 125      70.798 -13.237 135.290  1.00 11.95           C  
ATOM   2692  OG1 THR B 125      70.056 -14.025 136.220  1.00 12.24           O  
ATOM   2693  CG2 THR B 125      70.494 -11.759 135.515  1.00 11.07           C  
ATOM   2694  N   ILE B 126      70.614 -11.894 132.228  1.00 10.66           N  
ATOM   2695  CA  ILE B 126      71.311 -11.008 131.294  1.00 10.84           C  
ATOM   2696  C   ILE B 126      71.864  -9.919 132.215  1.00 12.20           C  
ATOM   2697  O   ILE B 126      71.118  -9.126 132.778  1.00 12.68           O  
ATOM   2698  CB  ILE B 126      70.328 -10.416 130.257  1.00  9.54           C  
ATOM   2699  CG1 ILE B 126      69.674 -11.558 129.467  1.00 11.74           C  
ATOM   2700  CG2 ILE B 126      71.062  -9.471 129.322  1.00  8.90           C  
ATOM   2701  CD1 ILE B 126      68.569 -11.126 128.483  1.00 11.34           C  
ATOM   2702  N   PRO B 127      73.190  -9.868 132.376  1.00 13.39           N  
ATOM   2703  CA  PRO B 127      73.843  -8.890 133.248  1.00 12.89           C  
ATOM   2704  C   PRO B 127      73.843  -7.410 132.886  1.00 13.45           C  
ATOM   2705  O   PRO B 127      73.915  -7.027 131.715  1.00 12.47           O  
ATOM   2706  CB  PRO B 127      75.263  -9.430 133.336  1.00 13.33           C  
ATOM   2707  CG  PRO B 127      75.490  -9.887 131.916  1.00 14.40           C  
ATOM   2708  CD  PRO B 127      74.193 -10.638 131.613  1.00 13.58           C  
ATOM   2709  N   CYS B 128      73.746  -6.582 133.921  1.00 13.91           N  
ATOM   2710  CA  CYS B 128      73.845  -5.137 133.755  1.00 14.08           C  
ATOM   2711  C   CYS B 128      75.194  -4.823 134.393  1.00 13.83           C  
ATOM   2712  O   CYS B 128      75.504  -5.338 135.458  1.00 13.01           O  
ATOM   2713  CB  CYS B 128      72.758  -4.387 134.516  1.00 14.03           C  
ATOM   2714  SG  CYS B 128      72.935  -2.587 134.330  1.00 16.94           S  
ATOM   2715  N   THR B 129      75.999  -3.992 133.750  1.00 15.18           N  
ATOM   2716  CA  THR B 129      77.305  -3.661 134.302  1.00 16.04           C  
ATOM   2717  C   THR B 129      77.168  -2.689 135.464  1.00 17.66           C  
ATOM   2718  O   THR B 129      76.104  -2.094 135.672  1.00 17.34           O  
ATOM   2719  CB  THR B 129      78.200  -2.991 133.256  1.00 16.02           C  
ATOM   2720  OG1 THR B 129      77.620  -1.734 132.884  1.00 17.35           O  
ATOM   2721  CG2 THR B 129      78.341  -3.873 132.021  1.00 15.74           C  
ATOM   2722  N   ARG B 130      78.253  -2.538 136.219  1.00 17.39           N  
ATOM   2723  CA  ARG B 130      78.288  -1.600 137.337  1.00 18.37           C  
ATOM   2724  C   ARG B 130      78.488  -0.242 136.704  1.00 18.46           C  
ATOM   2725  O   ARG B 130      78.772  -0.147 135.511  1.00 17.48           O  
ATOM   2726  CB  ARG B 130      79.480  -1.891 138.263  1.00 19.16           C  
ATOM   2727  CG  ARG B 130      80.687  -2.494 137.540  1.00 21.00           C  
ATOM   2728  CD  ARG B 130      82.024  -2.223 138.236  1.00 23.17           C  
ATOM   2729  NE  ARG B 130      82.542  -0.926 137.828  1.00 24.92           N  
ATOM   2730  CZ  ARG B 130      83.687  -0.732 137.183  1.00 23.03           C  
ATOM   2731  NH1 ARG B 130      84.470  -1.753 136.870  1.00 23.51           N  
ATOM   2732  NH2 ARG B 130      84.028   0.494 136.817  1.00 21.50           N  
ATOM   2733  N   LYS B 131      78.336   0.813 137.491  1.00 19.23           N  
ATOM   2734  CA  LYS B 131      78.564   2.147 136.968  1.00 19.75           C  
ATOM   2735  C   LYS B 131      80.053   2.221 136.624  1.00 18.86           C  
ATOM   2736  O   LYS B 131      80.868   1.499 137.199  1.00 16.64           O  
ATOM   2737  CB  LYS B 131      78.244   3.209 138.029  1.00 22.02           C  
ATOM   2738  CG  LYS B 131      76.777   3.317 138.455  1.00 24.35           C  
ATOM   2739  CD  LYS B 131      76.640   4.354 139.578  1.00 27.47           C  
ATOM   2740  CE  LYS B 131      75.188   4.736 139.879  1.00 30.03           C  
ATOM   2741  NZ  LYS B 131      74.352   3.628 140.442  1.00 33.53           N  
ATOM   2742  N   MET B 132      80.409   3.081 135.679  1.00 18.66           N  
ATOM   2743  CA  MET B 132      81.810   3.252 135.327  1.00 20.05           C  
ATOM   2744  C   MET B 132      82.359   4.335 136.256  1.00 21.20           C  
ATOM   2745  O   MET B 132      81.598   5.170 136.758  1.00 20.14           O  
ATOM   2746  CB  MET B 132      81.942   3.686 133.868  1.00 20.66           C  
ATOM   2747  CG  MET B 132      81.401   2.662 132.869  1.00 21.41           C  
ATOM   2748  SD  MET B 132      81.515   3.242 131.169  1.00 23.32           S  
ATOM   2749  CE  MET B 132      83.284   3.202 130.939  1.00 21.15           C  
ATOM   2750  N   THR B 133      83.666   4.305 136.509  1.00 21.12           N  
ATOM   2751  CA  THR B 133      84.295   5.297 137.375  1.00 21.33           C  
ATOM   2752  C   THR B 133      84.589   6.545 136.560  1.00 21.25           C  
ATOM   2753  O   THR B 133      84.580   6.498 135.336  1.00 21.32           O  
ATOM   2754  CB  THR B 133      85.628   4.787 137.940  1.00 21.66           C  
ATOM   2755  OG1 THR B 133      86.551   4.577 136.862  1.00 20.07           O  
ATOM   2756  CG2 THR B 133      85.421   3.482 138.694  1.00 19.58           C  
ATOM   2757  N   ASP B 134      84.852   7.659 137.240  1.00 22.95           N  
ATOM   2758  CA  ASP B 134      85.166   8.910 136.555  1.00 23.07           C  
ATOM   2759  C   ASP B 134      86.409   8.746 135.692  1.00 22.79           C  
ATOM   2760  O   ASP B 134      86.468   9.252 134.573  1.00 22.99           O  
ATOM   2761  CB  ASP B 134      85.406  10.037 137.559  1.00 24.95           C  
ATOM   2762  CG  ASP B 134      84.158  10.414 138.322  1.00 26.59           C  
ATOM   2763  OD1 ASP B 134      83.058  10.387 137.730  1.00 26.53           O  
ATOM   2764  OD2 ASP B 134      84.280  10.757 139.514  1.00 29.32           O  
ATOM   2765  N   ALA B 135      87.406   8.042 136.221  1.00 22.55           N  
ATOM   2766  CA  ALA B 135      88.644   7.805 135.485  1.00 22.34           C  
ATOM   2767  C   ALA B 135      88.339   7.036 134.202  1.00 21.32           C  
ATOM   2768  O   ALA B 135      88.906   7.311 133.145  1.00 21.66           O  
ATOM   2769  CB  ALA B 135      89.621   7.019 136.346  1.00 22.81           C  
ATOM   2770  N   GLU B 136      87.439   6.067 134.299  1.00 20.72           N  
ATOM   2771  CA  GLU B 136      87.063   5.281 133.133  1.00 20.94           C  
ATOM   2772  C   GLU B 136      86.318   6.153 132.127  1.00 21.21           C  
ATOM   2773  O   GLU B 136      86.641   6.152 130.942  1.00 21.16           O  
ATOM   2774  CB  GLU B 136      86.201   4.086 133.560  1.00 21.06           C  
ATOM   2775  CG  GLU B 136      87.016   2.931 134.137  1.00 21.77           C  
ATOM   2776  CD  GLU B 136      86.162   1.882 134.825  1.00 22.33           C  
ATOM   2777  OE1 GLU B 136      86.709   0.823 135.194  1.00 23.46           O  
ATOM   2778  OE2 GLU B 136      84.949   2.118 135.007  1.00 22.66           O  
ATOM   2779  N   ILE B 137      85.336   6.912 132.608  1.00 21.72           N  
ATOM   2780  CA  ILE B 137      84.542   7.788 131.746  1.00 21.19           C  
ATOM   2781  C   ILE B 137      85.366   8.919 131.141  1.00 20.64           C  
ATOM   2782  O   ILE B 137      85.168   9.287 129.986  1.00 18.98           O  
ATOM   2783  CB  ILE B 137      83.361   8.408 132.523  1.00 21.84           C  
ATOM   2784  CG1 ILE B 137      82.451   7.293 133.049  1.00 22.33           C  
ATOM   2785  CG2 ILE B 137      82.582   9.360 131.617  1.00 22.89           C  
ATOM   2786  CD1 ILE B 137      81.422   7.759 134.047  1.00 22.01           C  
ATOM   2787  N   ASN B 138      86.288   9.472 131.925  1.00 21.11           N  
ATOM   2788  CA  ASN B 138      87.127  10.556 131.440  1.00 21.69           C  
ATOM   2789  C   ASN B 138      88.356  10.077 130.654  1.00 22.29           C  
ATOM   2790  O   ASN B 138      89.059  10.889 130.060  1.00 24.10           O  
ATOM   2791  CB  ASN B 138      87.564  11.456 132.603  1.00 22.02           C  
ATOM   2792  CG  ASN B 138      86.409  12.271 133.187  1.00 22.48           C  
ATOM   2793  OD1 ASN B 138      85.506  12.705 132.469  1.00 20.76           O  
ATOM   2794  ND2 ASN B 138      86.452  12.497 134.491  1.00 22.22           N  
ATOM   2795  N   GLY B 139      88.614   8.769 130.654  1.00 21.97           N  
ATOM   2796  CA  GLY B 139      89.747   8.233 129.910  1.00 21.81           C  
ATOM   2797  C   GLY B 139      89.333   7.863 128.492  1.00 22.15           C  
ATOM   2798  O   GLY B 139      88.705   8.671 127.800  1.00 22.10           O  
ATOM   2799  N   GLU B 140      89.692   6.657 128.049  1.00 21.46           N  
ATOM   2800  CA  GLU B 140      89.318   6.175 126.717  1.00 20.95           C  
ATOM   2801  C   GLU B 140      87.939   5.552 126.916  1.00 18.87           C  
ATOM   2802  O   GLU B 140      87.805   4.330 127.011  1.00 17.12           O  
ATOM   2803  CB  GLU B 140      90.304   5.109 126.232  1.00 23.25           C  
ATOM   2804  CG  GLU B 140      91.713   5.608 125.998  1.00 28.13           C  
ATOM   2805  CD  GLU B 140      91.810   6.506 124.784  1.00 32.01           C  
ATOM   2806  OE1 GLU B 140      91.598   6.006 123.656  1.00 34.65           O  
ATOM   2807  OE2 GLU B 140      92.091   7.712 124.955  1.00 33.19           O  
ATOM   2808  N   TYR B 141      86.927   6.412 126.984  1.00 17.90           N  
ATOM   2809  CA  TYR B 141      85.542   6.014 127.233  1.00 17.44           C  
ATOM   2810  C   TYR B 141      85.022   4.751 126.551  1.00 16.90           C  
ATOM   2811  O   TYR B 141      84.765   3.751 127.216  1.00 17.09           O  
ATOM   2812  CB  TYR B 141      84.610   7.188 126.917  1.00 16.19           C  
ATOM   2813  CG  TYR B 141      83.148   6.917 127.198  1.00 15.97           C  
ATOM   2814  CD1 TYR B 141      82.743   6.344 128.404  1.00 16.14           C  
ATOM   2815  CD2 TYR B 141      82.168   7.257 126.268  1.00 16.06           C  
ATOM   2816  CE1 TYR B 141      81.396   6.117 128.675  1.00 17.02           C  
ATOM   2817  CE2 TYR B 141      80.815   7.038 126.531  1.00 16.77           C  
ATOM   2818  CZ  TYR B 141      80.438   6.470 127.733  1.00 17.10           C  
ATOM   2819  OH  TYR B 141      79.102   6.254 127.994  1.00 18.85           O  
ATOM   2820  N   GLU B 142      84.858   4.788 125.236  1.00 17.97           N  
ATOM   2821  CA  GLU B 142      84.342   3.621 124.523  1.00 19.03           C  
ATOM   2822  C   GLU B 142      85.145   2.349 124.792  1.00 19.23           C  
ATOM   2823  O   GLU B 142      84.576   1.268 124.960  1.00 19.96           O  
ATOM   2824  CB  GLU B 142      84.294   3.892 123.022  1.00 19.44           C  
ATOM   2825  CG  GLU B 142      83.231   4.893 122.595  1.00 19.63           C  
ATOM   2826  CD  GLU B 142      83.634   6.342 122.843  1.00 21.01           C  
ATOM   2827  OE1 GLU B 142      82.796   7.234 122.583  1.00 19.77           O  
ATOM   2828  OE2 GLU B 142      84.780   6.585 123.292  1.00 20.95           O  
ATOM   2829  N   TRP B 143      86.467   2.476 124.837  1.00 18.98           N  
ATOM   2830  CA  TRP B 143      87.326   1.327 125.089  1.00 19.07           C  
ATOM   2831  C   TRP B 143      87.041   0.798 126.495  1.00 18.87           C  
ATOM   2832  O   TRP B 143      86.881  -0.408 126.715  1.00 17.50           O  
ATOM   2833  CB  TRP B 143      88.794   1.743 124.960  1.00 19.03           C  
ATOM   2834  CG  TRP B 143      89.782   0.622 125.127  1.00 21.67           C  
ATOM   2835  CD1 TRP B 143      90.539   0.345 126.240  1.00 22.32           C  
ATOM   2836  CD2 TRP B 143      90.140  -0.361 124.145  1.00 22.15           C  
ATOM   2837  NE1 TRP B 143      91.346  -0.747 126.003  1.00 22.64           N  
ATOM   2838  CE2 TRP B 143      91.122  -1.198 124.727  1.00 22.84           C  
ATOM   2839  CE3 TRP B 143      89.728  -0.613 122.826  1.00 23.62           C  
ATOM   2840  CZ2 TRP B 143      91.701  -2.273 124.033  1.00 23.43           C  
ATOM   2841  CZ3 TRP B 143      90.304  -1.684 122.134  1.00 22.92           C  
ATOM   2842  CH2 TRP B 143      91.281  -2.499 122.743  1.00 23.10           C  
ATOM   2843  N   GLU B 144      86.959   1.729 127.435  1.00 17.91           N  
ATOM   2844  CA  GLU B 144      86.700   1.421 128.830  1.00 17.93           C  
ATOM   2845  C   GLU B 144      85.328   0.758 129.032  1.00 16.46           C  
ATOM   2846  O   GLU B 144      85.165  -0.091 129.911  1.00 14.92           O  
ATOM   2847  CB  GLU B 144      86.803   2.715 129.640  1.00 19.93           C  
ATOM   2848  CG  GLU B 144      87.432   2.531 130.993  1.00 23.85           C  
ATOM   2849  CD  GLU B 144      88.836   1.977 130.927  1.00 22.54           C  
ATOM   2850  OE1 GLU B 144      89.778   2.738 130.621  1.00 25.67           O  
ATOM   2851  OE2 GLU B 144      88.995   0.768 131.183  1.00 22.70           O  
ATOM   2852  N   THR B 145      84.344   1.154 128.227  1.00 15.02           N  
ATOM   2853  CA  THR B 145      83.013   0.560 128.318  1.00 14.54           C  
ATOM   2854  C   THR B 145      83.189  -0.930 128.024  1.00 14.84           C  
ATOM   2855  O   THR B 145      82.582  -1.786 128.669  1.00 13.67           O  
ATOM   2856  CB  THR B 145      82.037   1.195 127.288  1.00 14.18           C  
ATOM   2857  OG1 THR B 145      81.851   2.581 127.605  1.00 15.50           O  
ATOM   2858  CG2 THR B 145      80.675   0.492 127.317  1.00 12.77           C  
ATOM   2859  N   GLY B 146      84.045  -1.229 127.052  1.00 15.16           N  
ATOM   2860  CA  GLY B 146      84.321  -2.611 126.704  1.00 16.46           C  
ATOM   2861  C   GLY B 146      84.970  -3.323 127.878  1.00 16.86           C  
ATOM   2862  O   GLY B 146      84.616  -4.455 128.188  1.00 18.49           O  
ATOM   2863  N   ASN B 147      85.919  -2.662 128.538  1.00 17.12           N  
ATOM   2864  CA  ASN B 147      86.595  -3.255 129.691  1.00 15.96           C  
ATOM   2865  C   ASN B 147      85.606  -3.598 130.801  1.00 15.75           C  
ATOM   2866  O   ASN B 147      85.692  -4.659 131.414  1.00 15.45           O  
ATOM   2867  CB  ASN B 147      87.650  -2.298 130.261  1.00 16.47           C  
ATOM   2868  CG  ASN B 147      88.904  -2.244 129.421  1.00 17.09           C  
ATOM   2869  OD1 ASN B 147      89.250  -3.208 128.742  1.00 16.46           O  
ATOM   2870  ND2 ASN B 147      89.607  -1.120 129.481  1.00 17.01           N  
ATOM   2871  N   VAL B 148      84.675  -2.687 131.066  1.00 15.62           N  
ATOM   2872  CA  VAL B 148      83.686  -2.910 132.113  1.00 15.14           C  
ATOM   2873  C   VAL B 148      82.782  -4.086 131.759  1.00 14.21           C  
ATOM   2874  O   VAL B 148      82.385  -4.855 132.632  1.00 13.65           O  
ATOM   2875  CB  VAL B 148      82.844  -1.642 132.355  1.00 15.75           C  
ATOM   2876  CG1 VAL B 148      81.890  -1.856 133.525  1.00 14.94           C  
ATOM   2877  CG2 VAL B 148      83.771  -0.472 132.646  1.00 16.86           C  
ATOM   2878  N   ILE B 149      82.466  -4.240 130.476  1.00 15.08           N  
ATOM   2879  CA  ILE B 149      81.624  -5.357 130.054  1.00 15.07           C  
ATOM   2880  C   ILE B 149      82.384  -6.654 130.314  1.00 15.09           C  
ATOM   2881  O   ILE B 149      81.843  -7.609 130.869  1.00 15.20           O  
ATOM   2882  CB  ILE B 149      81.274  -5.283 128.548  1.00 14.73           C  
ATOM   2883  CG1 ILE B 149      80.328  -4.109 128.286  1.00 14.35           C  
ATOM   2884  CG2 ILE B 149      80.636  -6.605 128.095  1.00 14.85           C  
ATOM   2885  CD1 ILE B 149      79.994  -3.913 126.816  1.00 12.65           C  
ATOM   2886  N   VAL B 150      83.648  -6.679 129.913  1.00 15.69           N  
ATOM   2887  CA  VAL B 150      84.471  -7.865 130.109  1.00 15.94           C  
ATOM   2888  C   VAL B 150      84.614  -8.179 131.592  1.00 16.09           C  
ATOM   2889  O   VAL B 150      84.457  -9.327 132.012  1.00 15.77           O  
ATOM   2890  CB  VAL B 150      85.860  -7.670 129.484  1.00 16.64           C  
ATOM   2891  CG1 VAL B 150      86.699  -8.937 129.653  1.00 17.25           C  
ATOM   2892  CG2 VAL B 150      85.705  -7.325 128.010  1.00 13.93           C  
ATOM   2893  N   GLU B 151      84.904  -7.158 132.389  1.00 16.14           N  
ATOM   2894  CA  GLU B 151      85.054  -7.356 133.826  1.00 16.44           C  
ATOM   2895  C   GLU B 151      83.783  -7.950 134.432  1.00 16.74           C  
ATOM   2896  O   GLU B 151      83.844  -8.798 135.320  1.00 16.45           O  
ATOM   2897  CB  GLU B 151      85.370  -6.031 134.520  1.00 16.25           C  
ATOM   2898  CG  GLU B 151      85.244  -6.104 136.026  1.00 17.23           C  
ATOM   2899  CD  GLU B 151      85.354  -4.749 136.690  1.00 18.58           C  
ATOM   2900  OE1 GLU B 151      84.706  -4.556 137.740  1.00 19.73           O  
ATOM   2901  OE2 GLU B 151      86.089  -3.885 136.168  1.00 18.27           O  
ATOM   2902  N   THR B 152      82.631  -7.497 133.951  1.00 16.88           N  
ATOM   2903  CA  THR B 152      81.355  -7.995 134.453  1.00 17.00           C  
ATOM   2904  C   THR B 152      81.208  -9.499 134.232  1.00 18.28           C  
ATOM   2905  O   THR B 152      80.749 -10.225 135.116  1.00 17.40           O  
ATOM   2906  CB  THR B 152      80.179  -7.297 133.764  1.00 15.94           C  
ATOM   2907  OG1 THR B 152      80.254  -5.889 134.010  1.00 14.89           O  
ATOM   2908  CG2 THR B 152      78.853  -7.849 134.285  1.00 14.00           C  
ATOM   2909  N   PHE B 153      81.586  -9.962 133.046  1.00 18.56           N  
ATOM   2910  CA  PHE B 153      81.491 -11.381 132.743  1.00 20.94           C  
ATOM   2911  C   PHE B 153      82.474 -12.217 133.566  1.00 22.27           C  
ATOM   2912  O   PHE B 153      82.090 -13.216 134.173  1.00 21.37           O  
ATOM   2913  CB  PHE B 153      81.706 -11.615 131.245  1.00 20.51           C  
ATOM   2914  CG  PHE B 153      80.479 -11.341 130.410  1.00 21.67           C  
ATOM   2915  CD1 PHE B 153      79.862 -10.091 130.440  1.00 21.08           C  
ATOM   2916  CD2 PHE B 153      79.920 -12.344 129.623  1.00 20.49           C  
ATOM   2917  CE1 PHE B 153      78.703  -9.848 129.702  1.00 21.97           C  
ATOM   2918  CE2 PHE B 153      78.762 -12.110 128.882  1.00 21.00           C  
ATOM   2919  CZ  PHE B 153      78.152 -10.861 128.921  1.00 20.58           C  
ATOM   2920  N   GLU B 154      83.734 -11.800 133.597  1.00 23.38           N  
ATOM   2921  CA  GLU B 154      84.748 -12.524 134.352  1.00 25.97           C  
ATOM   2922  C   GLU B 154      84.416 -12.604 135.838  1.00 26.73           C  
ATOM   2923  O   GLU B 154      84.429 -13.683 136.419  1.00 26.31           O  
ATOM   2924  CB  GLU B 154      86.111 -11.863 134.155  1.00 28.65           C  
ATOM   2925  CG  GLU B 154      86.579 -11.912 132.710  1.00 31.83           C  
ATOM   2926  CD  GLU B 154      87.958 -11.324 132.514  1.00 33.79           C  
ATOM   2927  OE1 GLU B 154      88.487 -11.436 131.386  1.00 35.56           O  
ATOM   2928  OE2 GLU B 154      88.507 -10.748 133.479  1.00 35.27           O  
ATOM   2929  N   LYS B 155      84.102 -11.460 136.440  1.00 28.18           N  
ATOM   2930  CA  LYS B 155      83.770 -11.388 137.862  1.00 29.08           C  
ATOM   2931  C   LYS B 155      82.577 -12.257 138.252  1.00 29.43           C  
ATOM   2932  O   LYS B 155      82.523 -12.790 139.361  1.00 29.47           O  
ATOM   2933  CB  LYS B 155      83.481  -9.935 138.254  1.00 30.35           C  
ATOM   2934  CG  LYS B 155      84.657  -8.986 138.049  1.00 31.94           C  
ATOM   2935  CD  LYS B 155      85.591  -8.991 139.233  1.00 33.38           C  
ATOM   2936  CE  LYS B 155      85.148  -7.978 140.269  1.00 33.73           C  
ATOM   2937  NZ  LYS B 155      85.327  -6.597 139.749  1.00 35.76           N  
ATOM   2938  N   GLN B 156      81.615 -12.394 137.348  1.00 29.26           N  
ATOM   2939  CA  GLN B 156      80.431 -13.191 137.634  1.00 29.19           C  
ATOM   2940  C   GLN B 156      80.489 -14.598 137.054  1.00 28.36           C  
ATOM   2941  O   GLN B 156      79.527 -15.361 137.150  1.00 29.51           O  
ATOM   2942  CB  GLN B 156      79.190 -12.446 137.148  1.00 30.03           C  
ATOM   2943  CG  GLN B 156      78.852 -11.258 138.035  1.00 32.85           C  
ATOM   2944  CD  GLN B 156      77.913 -10.272 137.378  1.00 33.76           C  
ATOM   2945  OE1 GLN B 156      76.862 -10.645 136.858  1.00 35.10           O  
ATOM   2946  NE2 GLN B 156      78.286  -8.997 137.407  1.00 34.25           N  
ATOM   2947  N   GLY B 157      81.631 -14.941 136.468  1.00 27.94           N  
ATOM   2948  CA  GLY B 157      81.813 -16.265 135.898  1.00 27.55           C  
ATOM   2949  C   GLY B 157      80.814 -16.603 134.813  1.00 27.14           C  
ATOM   2950  O   GLY B 157      80.221 -17.682 134.806  1.00 27.70           O  
ATOM   2951  N   ILE B 158      80.623 -15.678 133.885  1.00 26.09           N  
ATOM   2952  CA  ILE B 158      79.685 -15.909 132.812  1.00 25.63           C  
ATOM   2953  C   ILE B 158      80.407 -16.015 131.481  1.00 24.19           C  
ATOM   2954  O   ILE B 158      81.323 -15.256 131.186  1.00 24.36           O  
ATOM   2955  CB  ILE B 158      78.603 -14.808 132.799  1.00 26.55           C  
ATOM   2956  CG1 ILE B 158      77.921 -14.740 131.442  1.00 26.14           C  
ATOM   2957  CG2 ILE B 158      79.204 -13.487 133.187  1.00 29.05           C  
ATOM   2958  CD1 ILE B 158      76.845 -13.706 131.426  1.00 29.09           C  
ATOM   2959  N   ASP B 159      79.985 -16.990 130.689  1.00 24.01           N  
ATOM   2960  CA  ASP B 159      80.586 -17.264 129.392  1.00 22.41           C  
ATOM   2961  C   ASP B 159      79.935 -16.457 128.273  1.00 20.98           C  
ATOM   2962  O   ASP B 159      78.734 -16.564 128.036  1.00 20.05           O  
ATOM   2963  CB  ASP B 159      80.472 -18.762 129.117  1.00 23.41           C  
ATOM   2964  CG  ASP B 159      81.182 -19.183 127.855  1.00 25.36           C  
ATOM   2965  OD1 ASP B 159      81.334 -20.409 127.661  1.00 27.04           O  
ATOM   2966  OD2 ASP B 159      81.581 -18.305 127.060  1.00 26.55           O  
ATOM   2967  N   ALA B 160      80.741 -15.658 127.582  1.00 19.60           N  
ATOM   2968  CA  ALA B 160      80.245 -14.821 126.496  1.00 20.13           C  
ATOM   2969  C   ALA B 160      79.562 -15.623 125.396  1.00 19.92           C  
ATOM   2970  O   ALA B 160      78.725 -15.093 124.666  1.00 20.69           O  
ATOM   2971  CB  ALA B 160      81.379 -14.007 125.906  1.00 19.37           C  
ATOM   2972  N   ALA B 161      79.925 -16.896 125.277  1.00 18.82           N  
ATOM   2973  CA  ALA B 161      79.351 -17.764 124.256  1.00 18.13           C  
ATOM   2974  C   ALA B 161      77.969 -18.256 124.652  1.00 18.51           C  
ATOM   2975  O   ALA B 161      77.209 -18.732 123.809  1.00 20.07           O  
ATOM   2976  CB  ALA B 161      80.263 -18.950 124.011  1.00 17.90           C  
ATOM   2977  N   GLN B 162      77.644 -18.152 125.935  1.00 17.75           N  
ATOM   2978  CA  GLN B 162      76.340 -18.593 126.414  1.00 17.71           C  
ATOM   2979  C   GLN B 162      75.444 -17.413 126.756  1.00 16.98           C  
ATOM   2980  O   GLN B 162      74.252 -17.583 126.999  1.00 17.12           O  
ATOM   2981  CB  GLN B 162      76.499 -19.458 127.660  1.00 18.97           C  
ATOM   2982  CG  GLN B 162      77.382 -20.677 127.481  1.00 20.92           C  
ATOM   2983  CD  GLN B 162      77.360 -21.572 128.699  1.00 21.90           C  
ATOM   2984  OE1 GLN B 162      77.661 -21.137 129.809  1.00 23.27           O  
ATOM   2985  NE2 GLN B 162      76.998 -22.831 128.497  1.00 23.08           N  
ATOM   2986  N   MET B 163      76.029 -16.220 126.787  1.00 16.19           N  
ATOM   2987  CA  MET B 163      75.298 -15.009 127.134  1.00 15.40           C  
ATOM   2988  C   MET B 163      75.615 -13.925 126.109  1.00 15.22           C  
ATOM   2989  O   MET B 163      76.466 -13.069 126.339  1.00 15.22           O  
ATOM   2990  CB  MET B 163      75.713 -14.566 128.538  1.00 14.70           C  
ATOM   2991  CG  MET B 163      74.993 -13.339 129.059  1.00 14.66           C  
ATOM   2992  SD  MET B 163      73.216 -13.536 129.064  1.00 14.58           S  
ATOM   2993  CE  MET B 163      72.983 -14.843 130.260  1.00 14.50           C  
ATOM   2994  N   PRO B 164      74.918 -13.950 124.960  1.00 15.18           N  
ATOM   2995  CA  PRO B 164      75.094 -12.999 123.858  1.00 15.28           C  
ATOM   2996  C   PRO B 164      74.481 -11.624 124.088  1.00 15.58           C  
ATOM   2997  O   PRO B 164      73.967 -11.006 123.155  1.00 15.95           O  
ATOM   2998  CB  PRO B 164      74.448 -13.725 122.679  1.00 15.43           C  
ATOM   2999  CG  PRO B 164      73.275 -14.391 123.332  1.00 15.42           C  
ATOM   3000  CD  PRO B 164      73.868 -14.937 124.638  1.00 14.65           C  
ATOM   3001  N   GLY B 165      74.545 -11.144 125.326  1.00 15.47           N  
ATOM   3002  CA  GLY B 165      73.996  -9.839 125.632  1.00 14.79           C  
ATOM   3003  C   GLY B 165      74.475  -9.280 126.955  1.00 13.43           C  
ATOM   3004  O   GLY B 165      74.896 -10.014 127.838  1.00 14.19           O  
ATOM   3005  N   VAL B 166      74.400  -7.965 127.084  1.00 14.29           N  
ATOM   3006  CA  VAL B 166      74.807  -7.276 128.300  1.00 14.07           C  
ATOM   3007  C   VAL B 166      74.188  -5.884 128.312  1.00 13.19           C  
ATOM   3008  O   VAL B 166      74.001  -5.270 127.262  1.00 13.77           O  
ATOM   3009  CB  VAL B 166      76.354  -7.130 128.383  1.00 14.20           C  
ATOM   3010  CG1 VAL B 166      76.867  -6.293 127.205  1.00 12.75           C  
ATOM   3011  CG2 VAL B 166      76.750  -6.482 129.714  1.00 12.73           C  
ATOM   3012  N   LEU B 167      73.860  -5.396 129.500  1.00 12.14           N  
ATOM   3013  CA  LEU B 167      73.294  -4.065 129.641  1.00 12.16           C  
ATOM   3014  C   LEU B 167      74.361  -3.167 130.257  1.00 12.08           C  
ATOM   3015  O   LEU B 167      74.905  -3.488 131.311  1.00 11.18           O  
ATOM   3016  CB  LEU B 167      72.061  -4.098 130.556  1.00 12.01           C  
ATOM   3017  CG  LEU B 167      70.901  -5.022 130.157  1.00 13.31           C  
ATOM   3018  CD1 LEU B 167      69.774  -4.873 131.176  1.00 12.04           C  
ATOM   3019  CD2 LEU B 167      70.399  -4.673 128.747  1.00 12.28           C  
ATOM   3020  N   VAL B 168      74.691  -2.063 129.591  1.00 12.34           N  
ATOM   3021  CA  VAL B 168      75.678  -1.139 130.142  1.00 12.43           C  
ATOM   3022  C   VAL B 168      74.930  -0.090 130.968  1.00 13.36           C  
ATOM   3023  O   VAL B 168      74.079   0.644 130.453  1.00 12.73           O  
ATOM   3024  CB  VAL B 168      76.502  -0.445 129.035  1.00 14.56           C  
ATOM   3025  CG1 VAL B 168      77.427   0.620 129.661  1.00 12.09           C  
ATOM   3026  CG2 VAL B 168      77.337  -1.489 128.279  1.00 12.75           C  
ATOM   3027  N   HIS B 169      75.254  -0.042 132.256  1.00 13.64           N  
ATOM   3028  CA  HIS B 169      74.622   0.866 133.213  1.00 12.79           C  
ATOM   3029  C   HIS B 169      74.375   2.285 132.689  1.00 13.06           C  
ATOM   3030  O   HIS B 169      75.291   2.946 132.201  1.00 11.77           O  
ATOM   3031  CB  HIS B 169      75.475   0.926 134.484  1.00 14.95           C  
ATOM   3032  CG  HIS B 169      74.718   1.347 135.705  1.00 15.45           C  
ATOM   3033  ND1 HIS B 169      74.105   2.577 135.817  1.00 16.00           N  
ATOM   3034  CD2 HIS B 169      74.475   0.698 136.869  1.00 14.21           C  
ATOM   3035  CE1 HIS B 169      73.517   2.667 136.997  1.00 16.07           C  
ATOM   3036  NE2 HIS B 169      73.727   1.541 137.654  1.00 15.98           N  
ATOM   3037  N   SER B 170      73.127   2.742 132.796  1.00 12.07           N  
ATOM   3038  CA  SER B 170      72.742   4.088 132.367  1.00 12.82           C  
ATOM   3039  C   SER B 170      73.025   4.360 130.888  1.00 13.20           C  
ATOM   3040  O   SER B 170      73.069   5.513 130.464  1.00 12.85           O  
ATOM   3041  CB  SER B 170      73.485   5.134 133.212  1.00 11.65           C  
ATOM   3042  OG  SER B 170      73.296   4.905 134.598  1.00 14.66           O  
ATOM   3043  N   HIS B 171      73.203   3.305 130.101  1.00 13.80           N  
ATOM   3044  CA  HIS B 171      73.526   3.483 128.694  1.00 14.16           C  
ATOM   3045  C   HIS B 171      72.595   2.731 127.752  1.00 13.39           C  
ATOM   3046  O   HIS B 171      71.700   3.319 127.149  1.00 10.68           O  
ATOM   3047  CB  HIS B 171      74.981   3.051 128.461  1.00 16.99           C  
ATOM   3048  CG  HIS B 171      75.493   3.332 127.082  1.00 19.37           C  
ATOM   3049  ND1 HIS B 171      76.829   3.236 126.757  1.00 21.05           N  
ATOM   3050  CD2 HIS B 171      74.858   3.722 125.950  1.00 19.99           C  
ATOM   3051  CE1 HIS B 171      76.997   3.560 125.487  1.00 19.60           C  
ATOM   3052  NE2 HIS B 171      75.816   3.858 124.975  1.00 20.70           N  
ATOM   3053  N   GLY B 172      72.819   1.431 127.615  1.00 13.62           N  
ATOM   3054  CA  GLY B 172      71.986   0.647 126.725  1.00 14.40           C  
ATOM   3055  C   GLY B 172      72.524  -0.755 126.518  1.00 14.70           C  
ATOM   3056  O   GLY B 172      73.550  -1.117 127.091  1.00 14.93           O  
ATOM   3057  N   PRO B 173      71.855  -1.565 125.687  1.00 14.16           N  
ATOM   3058  CA  PRO B 173      72.273  -2.937 125.416  1.00 14.26           C  
ATOM   3059  C   PRO B 173      73.309  -3.135 124.326  1.00 14.72           C  
ATOM   3060  O   PRO B 173      73.379  -2.380 123.353  1.00 14.50           O  
ATOM   3061  CB  PRO B 173      70.966  -3.611 125.042  1.00 15.08           C  
ATOM   3062  CG  PRO B 173      70.303  -2.538 124.228  1.00 14.23           C  
ATOM   3063  CD  PRO B 173      70.530  -1.302 125.090  1.00 14.52           C  
ATOM   3064  N   PHE B 174      74.116  -4.169 124.520  1.00 15.04           N  
ATOM   3065  CA  PHE B 174      75.120  -4.592 123.556  1.00 15.66           C  
ATOM   3066  C   PHE B 174      74.781  -6.067 123.418  1.00 15.11           C  
ATOM   3067  O   PHE B 174      74.495  -6.733 124.412  1.00 15.43           O  
ATOM   3068  CB  PHE B 174      76.540  -4.440 124.106  1.00 16.34           C  
ATOM   3069  CG  PHE B 174      77.180  -3.118 123.790  1.00 17.94           C  
ATOM   3070  CD1 PHE B 174      77.932  -2.955 122.634  1.00 18.39           C  
ATOM   3071  CD2 PHE B 174      77.024  -2.034 124.644  1.00 17.90           C  
ATOM   3072  CE1 PHE B 174      78.521  -1.734 122.330  1.00 18.08           C  
ATOM   3073  CE2 PHE B 174      77.610  -0.805 124.348  1.00 20.29           C  
ATOM   3074  CZ  PHE B 174      78.362  -0.656 123.185  1.00 18.21           C  
ATOM   3075  N   ALA B 175      74.762  -6.567 122.193  1.00 14.18           N  
ATOM   3076  CA  ALA B 175      74.472  -7.973 121.979  1.00 15.87           C  
ATOM   3077  C   ALA B 175      75.443  -8.476 120.935  1.00 15.51           C  
ATOM   3078  O   ALA B 175      76.020  -7.685 120.200  1.00 16.95           O  
ATOM   3079  CB  ALA B 175      73.028  -8.158 121.502  1.00 14.94           C  
ATOM   3080  N   TRP B 176      75.630  -9.786 120.872  1.00 15.57           N  
ATOM   3081  CA  TRP B 176      76.535 -10.348 119.886  1.00 16.84           C  
ATOM   3082  C   TRP B 176      76.072 -11.715 119.398  1.00 17.22           C  
ATOM   3083  O   TRP B 176      75.098 -12.268 119.907  1.00 16.05           O  
ATOM   3084  CB  TRP B 176      77.975 -10.396 120.443  1.00 16.54           C  
ATOM   3085  CG  TRP B 176      78.130 -10.939 121.850  1.00 14.37           C  
ATOM   3086  CD1 TRP B 176      78.212 -12.254 122.223  1.00 14.05           C  
ATOM   3087  CD2 TRP B 176      78.232 -10.174 123.060  1.00 14.60           C  
ATOM   3088  NE1 TRP B 176      78.363 -12.353 123.585  1.00 13.13           N  
ATOM   3089  CE2 TRP B 176      78.375 -11.092 124.124  1.00 14.27           C  
ATOM   3090  CE3 TRP B 176      78.214  -8.801 123.349  1.00 15.44           C  
ATOM   3091  CZ2 TRP B 176      78.497 -10.682 125.458  1.00 15.98           C  
ATOM   3092  CZ3 TRP B 176      78.334  -8.391 124.675  1.00 15.18           C  
ATOM   3093  CH2 TRP B 176      78.473  -9.330 125.715  1.00 15.94           C  
ATOM   3094  N   GLY B 177      76.756 -12.240 118.385  1.00 18.05           N  
ATOM   3095  CA  GLY B 177      76.389 -13.533 117.837  1.00 18.07           C  
ATOM   3096  C   GLY B 177      77.500 -14.122 116.991  1.00 19.18           C  
ATOM   3097  O   GLY B 177      78.621 -13.605 116.985  1.00 18.70           O  
ATOM   3098  N   LYS B 178      77.188 -15.195 116.268  1.00 19.48           N  
ATOM   3099  CA  LYS B 178      78.169 -15.870 115.422  1.00 21.62           C  
ATOM   3100  C   LYS B 178      78.524 -15.038 114.202  1.00 22.04           C  
ATOM   3101  O   LYS B 178      79.580 -15.216 113.606  1.00 23.34           O  
ATOM   3102  CB  LYS B 178      77.626 -17.231 114.985  1.00 22.87           C  
ATOM   3103  CG  LYS B 178      77.362 -18.168 116.160  1.00 26.23           C  
ATOM   3104  CD  LYS B 178      76.623 -19.432 115.740  1.00 28.87           C  
ATOM   3105  CE  LYS B 178      75.215 -19.121 115.244  1.00 30.09           C  
ATOM   3106  NZ  LYS B 178      74.470 -20.355 114.848  1.00 32.45           N  
ATOM   3107  N   ASN B 179      77.635 -14.123 113.842  1.00 20.99           N  
ATOM   3108  CA  ASN B 179      77.842 -13.252 112.697  1.00 21.88           C  
ATOM   3109  C   ASN B 179      76.922 -12.046 112.839  1.00 20.81           C  
ATOM   3110  O   ASN B 179      76.194 -11.930 113.820  1.00 22.11           O  
ATOM   3111  CB  ASN B 179      77.542 -14.002 111.390  1.00 22.77           C  
ATOM   3112  CG  ASN B 179      76.181 -14.681 111.400  1.00 23.66           C  
ATOM   3113  OD1 ASN B 179      75.152 -14.031 111.542  1.00 25.07           O  
ATOM   3114  ND2 ASN B 179      76.177 -15.999 111.244  1.00 25.53           N  
ATOM   3115  N   ALA B 180      76.964 -11.152 111.863  1.00 20.47           N  
ATOM   3116  CA  ALA B 180      76.134  -9.957 111.888  1.00 20.40           C  
ATOM   3117  C   ALA B 180      74.651 -10.281 112.100  1.00 20.56           C  
ATOM   3118  O   ALA B 180      74.024  -9.757 113.022  1.00 19.48           O  
ATOM   3119  CB  ALA B 180      76.318  -9.168 110.592  1.00 19.99           C  
ATOM   3120  N   GLU B 181      74.097 -11.150 111.258  1.00 20.32           N  
ATOM   3121  CA  GLU B 181      72.684 -11.495 111.368  1.00 19.97           C  
ATOM   3122  C   GLU B 181      72.336 -12.092 112.722  1.00 18.56           C  
ATOM   3123  O   GLU B 181      71.376 -11.672 113.359  1.00 17.04           O  
ATOM   3124  CB  GLU B 181      72.273 -12.481 110.273  1.00 22.45           C  
ATOM   3125  CG  GLU B 181      70.761 -12.532 110.072  1.00 23.76           C  
ATOM   3126  CD  GLU B 181      70.323 -13.600 109.090  1.00 26.73           C  
ATOM   3127  OE1 GLU B 181      69.178 -13.507 108.602  1.00 28.99           O  
ATOM   3128  OE2 GLU B 181      71.108 -14.532 108.815  1.00 26.31           O  
ATOM   3129  N   ASP B 182      73.116 -13.076 113.150  1.00 17.61           N  
ATOM   3130  CA  ASP B 182      72.897 -13.732 114.428  1.00 18.15           C  
ATOM   3131  C   ASP B 182      72.898 -12.720 115.581  1.00 18.64           C  
ATOM   3132  O   ASP B 182      72.116 -12.841 116.526  1.00 17.52           O  
ATOM   3133  CB  ASP B 182      73.982 -14.788 114.663  1.00 19.96           C  
ATOM   3134  CG  ASP B 182      73.704 -15.648 115.878  1.00 20.93           C  
ATOM   3135  OD1 ASP B 182      72.564 -16.125 116.007  1.00 22.78           O  
ATOM   3136  OD2 ASP B 182      74.620 -15.857 116.702  1.00 23.37           O  
ATOM   3137  N   ALA B 183      73.775 -11.723 115.499  1.00 18.04           N  
ATOM   3138  CA  ALA B 183      73.860 -10.710 116.545  1.00 16.74           C  
ATOM   3139  C   ALA B 183      72.585  -9.882 116.573  1.00 17.60           C  
ATOM   3140  O   ALA B 183      72.061  -9.561 117.642  1.00 17.03           O  
ATOM   3141  CB  ALA B 183      75.062  -9.815 116.311  1.00 16.92           C  
ATOM   3142  N   VAL B 184      72.089  -9.526 115.391  1.00 17.77           N  
ATOM   3143  CA  VAL B 184      70.861  -8.749 115.302  1.00 17.62           C  
ATOM   3144  C   VAL B 184      69.704  -9.552 115.887  1.00 17.92           C  
ATOM   3145  O   VAL B 184      68.857  -9.008 116.596  1.00 16.75           O  
ATOM   3146  CB  VAL B 184      70.546  -8.370 113.841  1.00 18.06           C  
ATOM   3147  CG1 VAL B 184      69.089  -7.922 113.710  1.00 17.73           C  
ATOM   3148  CG2 VAL B 184      71.479  -7.241 113.398  1.00 17.26           C  
ATOM   3149  N   HIS B 185      69.679 -10.852 115.602  1.00 18.28           N  
ATOM   3150  CA  HIS B 185      68.623 -11.709 116.117  1.00 18.60           C  
ATOM   3151  C   HIS B 185      68.629 -11.768 117.641  1.00 17.81           C  
ATOM   3152  O   HIS B 185      67.572 -11.782 118.267  1.00 16.69           O  
ATOM   3153  CB  HIS B 185      68.744 -13.122 115.541  1.00 21.61           C  
ATOM   3154  CG  HIS B 185      68.189 -13.258 114.155  1.00 24.25           C  
ATOM   3155  ND1 HIS B 185      68.037 -14.477 113.530  1.00 25.86           N  
ATOM   3156  CD2 HIS B 185      67.744 -12.328 113.276  1.00 25.34           C  
ATOM   3157  CE1 HIS B 185      67.523 -14.292 112.327  1.00 25.78           C  
ATOM   3158  NE2 HIS B 185      67.335 -12.997 112.148  1.00 26.54           N  
ATOM   3159  N   ASN B 186      69.816 -11.811 118.237  1.00 16.62           N  
ATOM   3160  CA  ASN B 186      69.912 -11.854 119.690  1.00 16.21           C  
ATOM   3161  C   ASN B 186      69.482 -10.507 120.275  1.00 16.27           C  
ATOM   3162  O   ASN B 186      68.912 -10.436 121.368  1.00 16.13           O  
ATOM   3163  CB  ASN B 186      71.342 -12.205 120.126  1.00 15.42           C  
ATOM   3164  CG  ASN B 186      71.683 -13.663 119.866  1.00 15.42           C  
ATOM   3165  OD1 ASN B 186      70.807 -14.521 119.902  1.00 11.73           O  
ATOM   3166  ND2 ASN B 186      72.961 -13.952 119.625  1.00 14.25           N  
ATOM   3167  N   ALA B 187      69.743  -9.441 119.529  1.00 15.74           N  
ATOM   3168  CA  ALA B 187      69.367  -8.107 119.962  1.00 14.79           C  
ATOM   3169  C   ALA B 187      67.844  -7.977 119.997  1.00 14.54           C  
ATOM   3170  O   ALA B 187      67.292  -7.369 120.916  1.00 12.31           O  
ATOM   3171  CB  ALA B 187      69.961  -7.062 119.027  1.00 13.83           C  
ATOM   3172  N   ILE B 188      67.155  -8.539 119.007  1.00 14.64           N  
ATOM   3173  CA  ILE B 188      65.705  -8.420 119.025  1.00 15.91           C  
ATOM   3174  C   ILE B 188      65.118  -9.303 120.128  1.00 14.01           C  
ATOM   3175  O   ILE B 188      64.137  -8.928 120.753  1.00 15.78           O  
ATOM   3176  CB  ILE B 188      65.027  -8.724 117.618  1.00 17.37           C  
ATOM   3177  CG1 ILE B 188      64.538 -10.156 117.551  1.00 19.37           C  
ATOM   3178  CG2 ILE B 188      65.967  -8.422 116.468  1.00 17.16           C  
ATOM   3179  CD1 ILE B 188      63.155 -10.287 118.079  1.00 19.37           C  
ATOM   3180  N   VAL B 189      65.710 -10.466 120.388  1.00 14.35           N  
ATOM   3181  CA  VAL B 189      65.191 -11.323 121.463  1.00 13.17           C  
ATOM   3182  C   VAL B 189      65.428 -10.638 122.811  1.00 14.03           C  
ATOM   3183  O   VAL B 189      64.572 -10.667 123.702  1.00 14.36           O  
ATOM   3184  CB  VAL B 189      65.867 -12.708 121.485  1.00 12.99           C  
ATOM   3185  CG1 VAL B 189      65.340 -13.519 122.659  1.00 10.46           C  
ATOM   3186  CG2 VAL B 189      65.597 -13.442 120.167  1.00 13.38           C  
ATOM   3187  N   LEU B 190      66.597 -10.021 122.952  1.00 13.37           N  
ATOM   3188  CA  LEU B 190      66.938  -9.299 124.176  1.00 14.12           C  
ATOM   3189  C   LEU B 190      65.873  -8.235 124.455  1.00 12.86           C  
ATOM   3190  O   LEU B 190      65.428  -8.078 125.588  1.00 12.70           O  
ATOM   3191  CB  LEU B 190      68.319  -8.641 124.025  1.00 13.95           C  
ATOM   3192  CG  LEU B 190      68.876  -7.653 125.064  1.00 16.23           C  
ATOM   3193  CD1 LEU B 190      68.669  -8.150 126.474  1.00 15.64           C  
ATOM   3194  CD2 LEU B 190      70.375  -7.448 124.783  1.00 15.25           C  
ATOM   3195  N   GLU B 191      65.472  -7.509 123.416  1.00 11.71           N  
ATOM   3196  CA  GLU B 191      64.460  -6.469 123.555  1.00 12.62           C  
ATOM   3197  C   GLU B 191      63.126  -7.081 123.983  1.00 12.80           C  
ATOM   3198  O   GLU B 191      62.418  -6.511 124.809  1.00 11.48           O  
ATOM   3199  CB  GLU B 191      64.301  -5.703 122.235  1.00 12.03           C  
ATOM   3200  CG  GLU B 191      63.221  -4.614 122.234  1.00 12.89           C  
ATOM   3201  CD  GLU B 191      63.432  -3.523 123.286  1.00 15.19           C  
ATOM   3202  OE1 GLU B 191      64.525  -3.449 123.894  1.00 14.44           O  
ATOM   3203  OE2 GLU B 191      62.490  -2.723 123.494  1.00 14.27           O  
ATOM   3204  N   GLU B 192      62.795  -8.250 123.433  1.00 12.84           N  
ATOM   3205  CA  GLU B 192      61.545  -8.922 123.784  1.00 13.32           C  
ATOM   3206  C   GLU B 192      61.486  -9.344 125.257  1.00 13.06           C  
ATOM   3207  O   GLU B 192      60.503  -9.049 125.951  1.00 12.35           O  
ATOM   3208  CB  GLU B 192      61.325 -10.156 122.894  1.00 15.46           C  
ATOM   3209  CG  GLU B 192      60.966  -9.827 121.449  1.00 15.83           C  
ATOM   3210  CD  GLU B 192      59.754  -8.915 121.348  1.00 16.53           C  
ATOM   3211  OE1 GLU B 192      58.681  -9.292 121.864  1.00 17.97           O  
ATOM   3212  OE2 GLU B 192      59.873  -7.822 120.756  1.00 15.98           O  
ATOM   3213  N   VAL B 193      62.524 -10.028 125.742  1.00 12.37           N  
ATOM   3214  CA  VAL B 193      62.515 -10.462 127.136  1.00 12.58           C  
ATOM   3215  C   VAL B 193      62.618  -9.276 128.088  1.00 11.57           C  
ATOM   3216  O   VAL B 193      62.142  -9.345 129.212  1.00 12.40           O  
ATOM   3217  CB  VAL B 193      63.637 -11.509 127.450  1.00 13.25           C  
ATOM   3218  CG1 VAL B 193      63.457 -12.734 126.550  1.00 14.05           C  
ATOM   3219  CG2 VAL B 193      65.016 -10.905 127.272  1.00 13.05           C  
ATOM   3220  N   ALA B 194      63.221  -8.181 127.635  1.00 11.33           N  
ATOM   3221  CA  ALA B 194      63.325  -6.983 128.468  1.00 10.00           C  
ATOM   3222  C   ALA B 194      61.927  -6.391 128.649  1.00 10.68           C  
ATOM   3223  O   ALA B 194      61.548  -5.969 129.742  1.00 10.38           O  
ATOM   3224  CB  ALA B 194      64.237  -5.953 127.804  1.00 10.77           C  
ATOM   3225  N   TYR B 195      61.160  -6.370 127.565  1.00 10.38           N  
ATOM   3226  CA  TYR B 195      59.805  -5.834 127.601  1.00 10.71           C  
ATOM   3227  C   TYR B 195      58.915  -6.678 128.511  1.00 11.55           C  
ATOM   3228  O   TYR B 195      58.240  -6.161 129.409  1.00 10.75           O  
ATOM   3229  CB  TYR B 195      59.214  -5.793 126.183  1.00 10.52           C  
ATOM   3230  CG  TYR B 195      57.769  -5.343 126.158  1.00 11.37           C  
ATOM   3231  CD1 TYR B 195      56.724  -6.267 126.253  1.00 11.04           C  
ATOM   3232  CD2 TYR B 195      57.450  -3.990 126.102  1.00 10.12           C  
ATOM   3233  CE1 TYR B 195      55.397  -5.849 126.295  1.00  9.89           C  
ATOM   3234  CE2 TYR B 195      56.134  -3.559 126.148  1.00 11.13           C  
ATOM   3235  CZ  TYR B 195      55.112  -4.495 126.247  1.00 11.75           C  
ATOM   3236  OH  TYR B 195      53.812  -4.065 126.328  1.00 11.94           O  
ATOM   3237  N   MET B 196      58.926  -7.985 128.276  1.00 12.31           N  
ATOM   3238  CA  MET B 196      58.118  -8.905 129.056  1.00 11.78           C  
ATOM   3239  C   MET B 196      58.585  -8.970 130.506  1.00 11.72           C  
ATOM   3240  O   MET B 196      57.793  -9.228 131.402  1.00 12.29           O  
ATOM   3241  CB  MET B 196      58.157 -10.308 128.433  1.00 11.75           C  
ATOM   3242  CG  MET B 196      57.538 -10.396 127.044  1.00 13.21           C  
ATOM   3243  SD  MET B 196      57.279 -12.111 126.526  1.00 15.48           S  
ATOM   3244  CE  MET B 196      58.946 -12.713 126.472  1.00 14.64           C  
ATOM   3245  N   GLY B 197      59.874  -8.746 130.731  1.00 11.38           N  
ATOM   3246  CA  GLY B 197      60.395  -8.782 132.085  1.00 11.86           C  
ATOM   3247  C   GLY B 197      59.833  -7.653 132.941  1.00 12.63           C  
ATOM   3248  O   GLY B 197      59.589  -7.830 134.134  1.00 14.13           O  
ATOM   3249  N   ILE B 198      59.633  -6.486 132.337  1.00 11.89           N  
ATOM   3250  CA  ILE B 198      59.101  -5.345 133.066  1.00 12.33           C  
ATOM   3251  C   ILE B 198      57.707  -5.653 133.592  1.00 12.98           C  
ATOM   3252  O   ILE B 198      57.409  -5.446 134.762  1.00 13.69           O  
ATOM   3253  CB  ILE B 198      59.018  -4.097 132.156  1.00 11.92           C  
ATOM   3254  CG1 ILE B 198      60.427  -3.592 131.838  1.00 10.07           C  
ATOM   3255  CG2 ILE B 198      58.191  -3.016 132.822  1.00  9.85           C  
ATOM   3256  CD1 ILE B 198      60.453  -2.507 130.777  1.00 10.52           C  
ATOM   3257  N   PHE B 199      56.862  -6.177 132.719  1.00 13.04           N  
ATOM   3258  CA  PHE B 199      55.493  -6.466 133.083  1.00 12.79           C  
ATOM   3259  C   PHE B 199      55.242  -7.762 133.844  1.00 13.62           C  
ATOM   3260  O   PHE B 199      54.322  -7.814 134.663  1.00 12.25           O  
ATOM   3261  CB  PHE B 199      54.629  -6.337 131.828  1.00 13.13           C  
ATOM   3262  CG  PHE B 199      54.665  -4.945 131.245  1.00 13.63           C  
ATOM   3263  CD1 PHE B 199      54.008  -3.903 131.883  1.00 13.42           C  
ATOM   3264  CD2 PHE B 199      55.461  -4.654 130.135  1.00 15.30           C  
ATOM   3265  CE1 PHE B 199      54.144  -2.582 131.439  1.00 14.82           C  
ATOM   3266  CE2 PHE B 199      55.608  -3.341 129.679  1.00 14.80           C  
ATOM   3267  CZ  PHE B 199      54.948  -2.301 130.336  1.00 15.58           C  
ATOM   3268  N   CYS B 200      56.038  -8.806 133.630  1.00 13.07           N  
ATOM   3269  CA  CYS B 200      55.760  -9.990 134.425  1.00 15.52           C  
ATOM   3270  C   CYS B 200      56.188  -9.680 135.866  1.00 14.04           C  
ATOM   3271  O   CYS B 200      55.663 -10.262 136.809  1.00 12.94           O  
ATOM   3272  CB  CYS B 200      56.450 -11.245 133.873  1.00 18.17           C  
ATOM   3273  SG  CYS B 200      58.209 -11.377 134.075  1.00 24.82           S  
ATOM   3274  N   ARG B 201      57.127  -8.749 136.043  1.00 14.24           N  
ATOM   3275  CA  ARG B 201      57.521  -8.365 137.401  1.00 13.62           C  
ATOM   3276  C   ARG B 201      56.345  -7.599 138.001  1.00 12.27           C  
ATOM   3277  O   ARG B 201      56.005  -7.779 139.161  1.00 11.98           O  
ATOM   3278  CB  ARG B 201      58.752  -7.446 137.424  1.00 12.89           C  
ATOM   3279  CG  ARG B 201      58.995  -6.850 138.821  1.00 10.91           C  
ATOM   3280  CD  ARG B 201      60.065  -5.759 138.856  1.00  9.65           C  
ATOM   3281  NE  ARG B 201      61.419  -6.257 138.608  1.00  8.78           N  
ATOM   3282  CZ  ARG B 201      62.521  -5.510 138.712  1.00  8.45           C  
ATOM   3283  NH1 ARG B 201      62.429  -4.230 139.058  1.00  5.91           N  
ATOM   3284  NH2 ARG B 201      63.719  -6.040 138.488  1.00  7.32           N  
ATOM   3285  N   GLN B 202      55.729  -6.736 137.199  1.00 12.70           N  
ATOM   3286  CA  GLN B 202      54.591  -5.956 137.673  1.00 13.18           C  
ATOM   3287  C   GLN B 202      53.485  -6.901 138.151  1.00 12.28           C  
ATOM   3288  O   GLN B 202      52.869  -6.670 139.189  1.00 13.22           O  
ATOM   3289  CB  GLN B 202      54.058  -5.050 136.555  1.00 12.34           C  
ATOM   3290  CG  GLN B 202      52.905  -4.139 136.978  1.00 15.00           C  
ATOM   3291  CD  GLN B 202      52.528  -3.132 135.893  1.00 16.95           C  
ATOM   3292  OE1 GLN B 202      53.377  -2.388 135.403  1.00 16.53           O  
ATOM   3293  NE2 GLN B 202      51.254  -3.110 135.515  1.00 16.58           N  
ATOM   3294  N   LEU B 203      53.246  -7.966 137.390  1.00 10.41           N  
ATOM   3295  CA  LEU B 203      52.216  -8.944 137.742  1.00 11.39           C  
ATOM   3296  C   LEU B 203      52.601  -9.760 138.963  1.00 11.24           C  
ATOM   3297  O   LEU B 203      51.760 -10.055 139.812  1.00 11.65           O  
ATOM   3298  CB  LEU B 203      51.956  -9.909 136.579  1.00 10.04           C  
ATOM   3299  CG  LEU B 203      51.179  -9.383 135.369  1.00 10.95           C  
ATOM   3300  CD1 LEU B 203      50.803 -10.553 134.468  1.00  9.76           C  
ATOM   3301  CD2 LEU B 203      49.928  -8.661 135.837  1.00  9.50           C  
ATOM   3302  N   ALA B 204      53.876 -10.129 139.043  1.00 10.16           N  
ATOM   3303  CA  ALA B 204      54.362 -10.933 140.153  1.00 10.75           C  
ATOM   3304  C   ALA B 204      55.699 -10.389 140.661  1.00 10.73           C  
ATOM   3305  O   ALA B 204      56.768 -10.889 140.298  1.00 10.32           O  
ATOM   3306  CB  ALA B 204      54.508 -12.408 139.708  1.00  9.76           C  
ATOM   3307  N   PRO B 205      55.651  -9.358 141.519  1.00 10.76           N  
ATOM   3308  CA  PRO B 205      56.880  -8.770 142.055  1.00 10.77           C  
ATOM   3309  C   PRO B 205      57.792  -9.719 142.838  1.00 11.89           C  
ATOM   3310  O   PRO B 205      58.989  -9.455 142.960  1.00 12.22           O  
ATOM   3311  CB  PRO B 205      56.374  -7.575 142.877  1.00 10.80           C  
ATOM   3312  CG  PRO B 205      54.994  -7.954 143.255  1.00 13.01           C  
ATOM   3313  CD  PRO B 205      54.462  -8.640 142.009  1.00 11.54           C  
ATOM   3314  N   GLN B 206      57.254 -10.819 143.363  1.00 12.09           N  
ATOM   3315  CA  GLN B 206      58.104 -11.772 144.084  1.00 13.58           C  
ATOM   3316  C   GLN B 206      58.339 -13.050 143.271  1.00 15.62           C  
ATOM   3317  O   GLN B 206      58.685 -14.098 143.819  1.00 15.63           O  
ATOM   3318  CB  GLN B 206      57.515 -12.127 145.457  1.00 12.94           C  
ATOM   3319  CG  GLN B 206      57.684 -11.027 146.519  1.00 12.31           C  
ATOM   3320  CD  GLN B 206      56.752  -9.844 146.302  1.00 12.54           C  
ATOM   3321  OE1 GLN B 206      55.529  -9.998 146.288  1.00 12.65           O  
ATOM   3322  NE2 GLN B 206      57.324  -8.658 146.141  1.00 12.53           N  
ATOM   3323  N   LEU B 207      58.171 -12.947 141.955  1.00 16.25           N  
ATOM   3324  CA  LEU B 207      58.364 -14.085 141.056  1.00 16.88           C  
ATOM   3325  C   LEU B 207      59.801 -14.604 141.090  1.00 16.46           C  
ATOM   3326  O   LEU B 207      60.744 -13.865 140.811  1.00 15.83           O  
ATOM   3327  CB  LEU B 207      58.044 -13.679 139.617  1.00 17.88           C  
ATOM   3328  CG  LEU B 207      57.562 -14.720 138.593  1.00 21.06           C  
ATOM   3329  CD1 LEU B 207      58.059 -14.297 137.213  1.00 18.97           C  
ATOM   3330  CD2 LEU B 207      58.064 -16.107 138.930  1.00 21.30           C  
ATOM   3331  N   PRO B 208      59.990 -15.880 141.442  1.00 15.96           N  
ATOM   3332  CA  PRO B 208      61.362 -16.393 141.463  1.00 16.38           C  
ATOM   3333  C   PRO B 208      61.820 -16.621 140.025  1.00 16.51           C  
ATOM   3334  O   PRO B 208      60.994 -16.721 139.120  1.00 16.15           O  
ATOM   3335  CB  PRO B 208      61.227 -17.702 142.236  1.00 16.46           C  
ATOM   3336  CG  PRO B 208      59.829 -18.145 141.894  1.00 16.91           C  
ATOM   3337  CD  PRO B 208      59.051 -16.857 142.020  1.00 15.73           C  
ATOM   3338  N   ASP B 209      63.128 -16.681 139.810  1.00 17.06           N  
ATOM   3339  CA  ASP B 209      63.657 -16.927 138.478  1.00 17.58           C  
ATOM   3340  C   ASP B 209      63.124 -18.289 138.042  1.00 17.68           C  
ATOM   3341  O   ASP B 209      62.725 -19.097 138.878  1.00 17.11           O  
ATOM   3342  CB  ASP B 209      65.187 -16.938 138.510  1.00 19.69           C  
ATOM   3343  CG  ASP B 209      65.780 -15.552 138.717  1.00 21.37           C  
ATOM   3344  OD1 ASP B 209      67.017 -15.444 138.781  1.00 21.39           O  
ATOM   3345  OD2 ASP B 209      65.012 -14.570 138.811  1.00 23.42           O  
ATOM   3346  N   MET B 210      63.108 -18.542 136.738  1.00 18.04           N  
ATOM   3347  CA  MET B 210      62.598 -19.813 136.221  1.00 17.93           C  
ATOM   3348  C   MET B 210      63.402 -21.026 136.700  1.00 17.95           C  
ATOM   3349  O   MET B 210      64.568 -20.909 137.067  1.00 16.28           O  
ATOM   3350  CB  MET B 210      62.583 -19.778 134.686  1.00 17.30           C  
ATOM   3351  CG  MET B 210      63.971 -19.813 134.047  1.00 16.51           C  
ATOM   3352  SD  MET B 210      63.938 -19.629 132.243  1.00 15.72           S  
ATOM   3353  CE  MET B 210      62.892 -20.993 131.771  1.00 16.73           C  
ATOM   3354  N   GLN B 211      62.760 -22.191 136.703  1.00 18.87           N  
ATOM   3355  CA  GLN B 211      63.412 -23.441 137.105  1.00 19.85           C  
ATOM   3356  C   GLN B 211      64.698 -23.658 136.308  1.00 19.84           C  
ATOM   3357  O   GLN B 211      64.720 -23.465 135.092  1.00 19.53           O  
ATOM   3358  CB  GLN B 211      62.477 -24.616 136.843  1.00 19.22           C  
ATOM   3359  CG  GLN B 211      61.198 -24.568 137.631  1.00 19.37           C  
ATOM   3360  CD  GLN B 211      60.088 -25.312 136.943  1.00 19.27           C  
ATOM   3361  OE1 GLN B 211      59.421 -24.777 136.055  1.00 21.08           O  
ATOM   3362  NE2 GLN B 211      59.888 -26.558 137.333  1.00 19.16           N  
ATOM   3363  N   GLN B 212      65.763 -24.067 136.993  1.00 20.00           N  
ATOM   3364  CA  GLN B 212      67.048 -24.310 136.343  1.00 20.51           C  
ATOM   3365  C   GLN B 212      66.913 -25.434 135.313  1.00 20.31           C  
ATOM   3366  O   GLN B 212      67.499 -25.375 134.231  1.00 20.31           O  
ATOM   3367  CB  GLN B 212      68.100 -24.690 137.388  1.00 21.29           C  
ATOM   3368  CG  GLN B 212      69.505 -24.841 136.834  1.00 23.82           C  
ATOM   3369  CD  GLN B 212      70.035 -23.545 136.259  1.00 25.23           C  
ATOM   3370  OE1 GLN B 212      69.985 -22.501 136.914  1.00 26.51           O  
ATOM   3371  NE2 GLN B 212      70.552 -23.601 135.035  1.00 24.13           N  
ATOM   3372  N   THR B 213      66.135 -26.454 135.659  1.00 19.75           N  
ATOM   3373  CA  THR B 213      65.915 -27.587 134.767  1.00 20.45           C  
ATOM   3374  C   THR B 213      65.320 -27.100 133.448  1.00 20.36           C  
ATOM   3375  O   THR B 213      65.764 -27.498 132.363  1.00 19.07           O  
ATOM   3376  CB  THR B 213      64.940 -28.606 135.383  1.00 20.83           C  
ATOM   3377  OG1 THR B 213      65.440 -29.039 136.652  1.00 23.29           O  
ATOM   3378  CG2 THR B 213      64.793 -29.809 134.475  1.00 22.65           C  
ATOM   3379  N   LEU B 214      64.317 -26.231 133.548  1.00 19.09           N  
ATOM   3380  CA  LEU B 214      63.668 -25.691 132.358  1.00 18.37           C  
ATOM   3381  C   LEU B 214      64.656 -24.829 131.574  1.00 17.44           C  
ATOM   3382  O   LEU B 214      64.682 -24.869 130.348  1.00 16.56           O  
ATOM   3383  CB  LEU B 214      62.435 -24.867 132.754  1.00 17.19           C  
ATOM   3384  CG  LEU B 214      61.470 -24.492 131.624  1.00 18.14           C  
ATOM   3385  CD1 LEU B 214      61.008 -25.745 130.899  1.00 17.59           C  
ATOM   3386  CD2 LEU B 214      60.272 -23.736 132.196  1.00 17.41           C  
ATOM   3387  N   LEU B 215      65.483 -24.068 132.289  1.00 18.03           N  
ATOM   3388  CA  LEU B 215      66.476 -23.200 131.649  1.00 17.94           C  
ATOM   3389  C   LEU B 215      67.434 -24.030 130.799  1.00 17.91           C  
ATOM   3390  O   LEU B 215      67.703 -23.710 129.632  1.00 16.72           O  
ATOM   3391  CB  LEU B 215      67.293 -22.443 132.702  1.00 16.54           C  
ATOM   3392  CG  LEU B 215      67.773 -21.033 132.340  1.00 19.22           C  
ATOM   3393  CD1 LEU B 215      68.972 -20.677 133.217  1.00 18.43           C  
ATOM   3394  CD2 LEU B 215      68.151 -20.944 130.866  1.00 17.07           C  
ATOM   3395  N   ASN B 216      67.966 -25.088 131.405  1.00 17.56           N  
ATOM   3396  CA  ASN B 216      68.893 -25.977 130.719  1.00 16.78           C  
ATOM   3397  C   ASN B 216      68.238 -26.650 129.525  1.00 16.99           C  
ATOM   3398  O   ASN B 216      68.795 -26.666 128.428  1.00 16.93           O  
ATOM   3399  CB  ASN B 216      69.394 -27.056 131.675  1.00 18.39           C  
ATOM   3400  CG  ASN B 216      70.097 -26.483 132.873  1.00 18.15           C  
ATOM   3401  OD1 ASN B 216      70.585 -25.356 132.833  1.00 19.82           O  
ATOM   3402  ND2 ASN B 216      70.167 -27.257 133.944  1.00 18.78           N  
ATOM   3403  N   LYS B 217      67.052 -27.213 129.750  1.00 17.65           N  
ATOM   3404  CA  LYS B 217      66.313 -27.904 128.700  1.00 17.25           C  
ATOM   3405  C   LYS B 217      66.300 -27.068 127.423  1.00 17.88           C  
ATOM   3406  O   LYS B 217      66.748 -27.510 126.363  1.00 17.77           O  
ATOM   3407  CB  LYS B 217      64.868 -28.147 129.149  1.00 17.47           C  
ATOM   3408  CG  LYS B 217      64.149 -29.291 128.434  1.00 20.89           C  
ATOM   3409  CD  LYS B 217      64.226 -29.190 126.922  1.00 22.83           C  
ATOM   3410  CE  LYS B 217      63.431 -30.296 126.239  1.00 22.65           C  
ATOM   3411  NZ  LYS B 217      63.979 -31.653 126.479  1.00 24.58           N  
ATOM   3412  N   HIS B 218      65.788 -25.849 127.543  1.00 17.90           N  
ATOM   3413  CA  HIS B 218      65.674 -24.946 126.409  1.00 19.13           C  
ATOM   3414  C   HIS B 218      66.970 -24.379 125.855  1.00 20.91           C  
ATOM   3415  O   HIS B 218      67.127 -24.295 124.636  1.00 21.76           O  
ATOM   3416  CB  HIS B 218      64.713 -23.808 126.762  1.00 18.06           C  
ATOM   3417  CG  HIS B 218      63.271 -24.202 126.697  1.00 16.61           C  
ATOM   3418  ND1 HIS B 218      62.522 -24.092 125.545  1.00 16.21           N  
ATOM   3419  CD2 HIS B 218      62.447 -24.729 127.634  1.00 15.91           C  
ATOM   3420  CE1 HIS B 218      61.296 -24.528 125.776  1.00 17.48           C  
ATOM   3421  NE2 HIS B 218      61.224 -24.920 127.037  1.00 18.17           N  
ATOM   3422  N   TYR B 219      67.905 -23.990 126.719  1.00 22.35           N  
ATOM   3423  CA  TYR B 219      69.148 -23.429 126.204  1.00 24.06           C  
ATOM   3424  C   TYR B 219      70.118 -24.471 125.681  1.00 26.94           C  
ATOM   3425  O   TYR B 219      70.706 -24.294 124.612  1.00 27.17           O  
ATOM   3426  CB  TYR B 219      69.871 -22.574 127.246  1.00 23.27           C  
ATOM   3427  CG  TYR B 219      71.103 -21.928 126.655  1.00 21.52           C  
ATOM   3428  CD1 TYR B 219      72.337 -22.587 126.662  1.00 20.92           C  
ATOM   3429  CD2 TYR B 219      71.013 -20.707 125.984  1.00 21.39           C  
ATOM   3430  CE1 TYR B 219      73.447 -22.048 126.007  1.00 20.12           C  
ATOM   3431  CE2 TYR B 219      72.117 -20.161 125.324  1.00 20.92           C  
ATOM   3432  CZ  TYR B 219      73.326 -20.840 125.340  1.00 20.57           C  
ATOM   3433  OH  TYR B 219      74.405 -20.316 124.675  1.00 22.45           O  
ATOM   3434  N   LEU B 220      70.297 -25.548 126.436  1.00 29.42           N  
ATOM   3435  CA  LEU B 220      71.214 -26.602 126.030  1.00 33.55           C  
ATOM   3436  C   LEU B 220      70.750 -27.328 124.769  1.00 35.44           C  
ATOM   3437  O   LEU B 220      71.568 -27.670 123.912  1.00 36.12           O  
ATOM   3438  CB  LEU B 220      71.402 -27.598 127.181  1.00 33.27           C  
ATOM   3439  CG  LEU B 220      72.560 -27.331 128.152  1.00 34.03           C  
ATOM   3440  CD1 LEU B 220      72.710 -25.850 128.434  1.00 33.59           C  
ATOM   3441  CD2 LEU B 220      72.317 -28.110 129.436  1.00 33.61           C  
ATOM   3442  N   ARG B 221      69.442 -27.554 124.658  1.00 37.45           N  
ATOM   3443  CA  ARG B 221      68.869 -28.244 123.504  1.00 39.70           C  
ATOM   3444  C   ARG B 221      69.467 -27.689 122.218  1.00 40.80           C  
ATOM   3445  O   ARG B 221      69.914 -28.441 121.352  1.00 41.70           O  
ATOM   3446  CB  ARG B 221      67.348 -28.084 123.490  1.00 40.85           C  
ATOM   3447  CG  ARG B 221      66.654 -28.946 122.456  1.00 41.72           C  
ATOM   3448  CD  ARG B 221      65.172 -29.066 122.753  1.00 42.35           C  
ATOM   3449  NE  ARG B 221      64.496 -27.774 122.736  1.00 43.05           N  
ATOM   3450  CZ  ARG B 221      63.201 -27.615 122.988  1.00 43.60           C  
ATOM   3451  NH1 ARG B 221      62.451 -28.668 123.277  1.00 43.65           N  
ATOM   3452  NH2 ARG B 221      62.653 -26.408 122.940  1.00 45.13           N  
ATOM   3453  N   LYS B 222      69.455 -26.369 122.088  1.00 41.60           N  
ATOM   3454  CA  LYS B 222      70.059 -25.731 120.931  1.00 42.40           C  
ATOM   3455  C   LYS B 222      71.429 -25.289 121.440  1.00 42.72           C  
ATOM   3456  O   LYS B 222      71.741 -25.500 122.608  1.00 43.65           O  
ATOM   3457  CB  LYS B 222      69.214 -24.544 120.463  1.00 42.99           C  
ATOM   3458  CG  LYS B 222      68.822 -23.561 121.545  1.00 44.37           C  
ATOM   3459  CD  LYS B 222      67.818 -22.543 121.012  1.00 45.76           C  
ATOM   3460  CE  LYS B 222      68.356 -21.788 119.796  1.00 47.15           C  
ATOM   3461  NZ  LYS B 222      67.393 -20.760 119.284  1.00 47.60           N  
ATOM   3462  N   HIS B 223      72.252 -24.699 120.586  1.00 43.05           N  
ATOM   3463  CA  HIS B 223      73.595 -24.271 121.002  1.00 43.33           C  
ATOM   3464  C   HIS B 223      74.532 -25.458 121.269  1.00 43.90           C  
ATOM   3465  O   HIS B 223      74.052 -26.616 121.322  1.00 43.84           O  
ATOM   3466  CB  HIS B 223      73.533 -23.405 122.270  1.00 42.48           C  
ATOM   3467  CG  HIS B 223      72.663 -22.193 122.137  1.00 41.73           C  
ATOM   3468  ND1 HIS B 223      71.312 -22.213 122.406  1.00 40.95           N  
ATOM   3469  CD2 HIS B 223      72.947 -20.935 121.728  1.00 41.32           C  
ATOM   3470  CE1 HIS B 223      70.801 -21.020 122.167  1.00 40.85           C  
ATOM   3471  NE2 HIS B 223      71.771 -20.225 121.755  1.00 41.77           N  
TER    3472      HIS B 223                                                      
ATOM   3473  N   MET C   1      18.536   5.588 189.019  1.00 27.78           N  
ATOM   3474  CA  MET C   1      17.442   4.637 188.665  1.00 28.27           C  
ATOM   3475  C   MET C   1      17.972   3.358 188.021  1.00 28.98           C  
ATOM   3476  O   MET C   1      17.301   2.320 188.015  1.00 31.70           O  
ATOM   3477  CB  MET C   1      16.465   5.300 187.699  1.00 28.40           C  
ATOM   3478  CG  MET C   1      17.100   5.749 186.388  1.00 29.20           C  
ATOM   3479  SD  MET C   1      15.855   6.254 185.181  1.00 30.56           S  
ATOM   3480  CE  MET C   1      15.414   7.849 185.830  1.00 30.69           C  
ATOM   3481  N   LEU C   2      19.170   3.434 187.465  1.00 26.46           N  
ATOM   3482  CA  LEU C   2      19.765   2.279 186.807  1.00 25.20           C  
ATOM   3483  C   LEU C   2      21.226   2.240 187.220  1.00 22.94           C  
ATOM   3484  O   LEU C   2      22.126   2.322 186.387  1.00 22.66           O  
ATOM   3485  CB  LEU C   2      19.646   2.432 185.287  1.00 24.89           C  
ATOM   3486  CG  LEU C   2      18.222   2.455 184.723  1.00 26.60           C  
ATOM   3487  CD1 LEU C   2      18.213   3.050 183.317  1.00 26.00           C  
ATOM   3488  CD2 LEU C   2      17.662   1.042 184.724  1.00 26.10           C  
ATOM   3489  N   GLU C   3      21.445   2.130 188.524  1.00 22.01           N  
ATOM   3490  CA  GLU C   3      22.789   2.112 189.069  1.00 21.85           C  
ATOM   3491  C   GLU C   3      23.698   1.114 188.368  1.00 20.17           C  
ATOM   3492  O   GLU C   3      24.738   1.494 187.843  1.00 20.45           O  
ATOM   3493  CB  GLU C   3      22.744   1.835 190.571  1.00 22.33           C  
ATOM   3494  CG  GLU C   3      22.230   3.004 191.402  1.00 26.00           C  
ATOM   3495  CD  GLU C   3      20.850   3.482 190.983  1.00 26.95           C  
ATOM   3496  OE1 GLU C   3      19.952   2.633 190.796  1.00 27.82           O  
ATOM   3497  OE2 GLU C   3      20.659   4.711 190.853  1.00 27.34           O  
ATOM   3498  N   ASP C   4      23.307  -0.154 188.337  1.00 19.47           N  
ATOM   3499  CA  ASP C   4      24.148  -1.149 187.684  1.00 18.90           C  
ATOM   3500  C   ASP C   4      24.404  -0.837 186.208  1.00 18.41           C  
ATOM   3501  O   ASP C   4      25.535  -0.948 185.748  1.00 18.39           O  
ATOM   3502  CB  ASP C   4      23.551  -2.551 187.817  1.00 18.62           C  
ATOM   3503  CG  ASP C   4      24.511  -3.635 187.339  1.00 19.45           C  
ATOM   3504  OD1 ASP C   4      24.212  -4.296 186.327  1.00 19.82           O  
ATOM   3505  OD2 ASP C   4      25.572  -3.818 187.973  1.00 19.96           O  
ATOM   3506  N   LEU C   5      23.371  -0.444 185.466  1.00 18.52           N  
ATOM   3507  CA  LEU C   5      23.559  -0.135 184.048  1.00 17.48           C  
ATOM   3508  C   LEU C   5      24.560   1.020 183.917  1.00 17.47           C  
ATOM   3509  O   LEU C   5      25.434   1.001 183.052  1.00 17.47           O  
ATOM   3510  CB  LEU C   5      22.233   0.251 183.388  1.00 16.85           C  
ATOM   3511  CG  LEU C   5      21.975  -0.224 181.945  1.00 18.01           C  
ATOM   3512  CD1 LEU C   5      21.114   0.799 181.221  1.00 15.41           C  
ATOM   3513  CD2 LEU C   5      23.267  -0.429 181.193  1.00 16.07           C  
ATOM   3514  N   LYS C   6      24.433   2.025 184.780  1.00 16.70           N  
ATOM   3515  CA  LYS C   6      25.354   3.157 184.746  1.00 17.24           C  
ATOM   3516  C   LYS C   6      26.785   2.688 184.986  1.00 17.86           C  
ATOM   3517  O   LYS C   6      27.727   3.225 184.406  1.00 17.33           O  
ATOM   3518  CB  LYS C   6      24.980   4.199 185.802  1.00 16.44           C  
ATOM   3519  CG  LYS C   6      23.748   5.025 185.463  1.00 17.70           C  
ATOM   3520  CD  LYS C   6      23.513   6.099 186.510  1.00 19.21           C  
ATOM   3521  CE  LYS C   6      22.250   6.890 186.223  1.00 19.90           C  
ATOM   3522  NZ  LYS C   6      21.948   7.850 187.319  1.00 21.14           N  
ATOM   3523  N   ARG C   7      26.938   1.681 185.842  1.00 18.26           N  
ATOM   3524  CA  ARG C   7      28.253   1.136 186.169  1.00 19.28           C  
ATOM   3525  C   ARG C   7      28.843   0.404 184.966  1.00 17.41           C  
ATOM   3526  O   ARG C   7      30.029   0.523 184.680  1.00 16.87           O  
ATOM   3527  CB  ARG C   7      28.134   0.165 187.345  1.00 23.04           C  
ATOM   3528  CG  ARG C   7      29.230   0.261 188.392  1.00 28.40           C  
ATOM   3529  CD  ARG C   7      30.625   0.084 187.817  1.00 33.71           C  
ATOM   3530  NE  ARG C   7      31.623  -0.013 188.883  1.00 37.71           N  
ATOM   3531  CZ  ARG C   7      32.916   0.259 188.734  1.00 39.39           C  
ATOM   3532  NH1 ARG C   7      33.386   0.651 187.559  1.00 40.84           N  
ATOM   3533  NH2 ARG C   7      33.745   0.137 189.765  1.00 41.12           N  
ATOM   3534  N   GLN C   8      28.013  -0.357 184.260  1.00 16.84           N  
ATOM   3535  CA  GLN C   8      28.487  -1.098 183.094  1.00 16.15           C  
ATOM   3536  C   GLN C   8      28.930  -0.139 182.003  1.00 15.88           C  
ATOM   3537  O   GLN C   8      29.952  -0.352 181.356  1.00 14.62           O  
ATOM   3538  CB  GLN C   8      27.383  -1.987 182.526  1.00 15.86           C  
ATOM   3539  CG  GLN C   8      26.807  -3.008 183.488  1.00 16.75           C  
ATOM   3540  CD  GLN C   8      25.691  -3.804 182.848  1.00 17.97           C  
ATOM   3541  OE1 GLN C   8      24.688  -4.116 183.491  1.00 20.47           O  
ATOM   3542  NE2 GLN C   8      25.858  -4.139 181.573  1.00 14.89           N  
ATOM   3543  N   VAL C   9      28.139   0.912 181.803  1.00 15.34           N  
ATOM   3544  CA  VAL C   9      28.420   1.906 180.776  1.00 16.38           C  
ATOM   3545  C   VAL C   9      29.659   2.713 181.144  1.00 16.56           C  
ATOM   3546  O   VAL C   9      30.418   3.141 180.276  1.00 16.43           O  
ATOM   3547  CB  VAL C   9      27.202   2.836 180.570  1.00 14.80           C  
ATOM   3548  CG1 VAL C   9      27.500   3.870 179.516  1.00 15.61           C  
ATOM   3549  CG2 VAL C   9      25.999   2.010 180.137  1.00 14.42           C  
ATOM   3550  N   LEU C  10      29.866   2.911 182.438  1.00 16.99           N  
ATOM   3551  CA  LEU C  10      31.036   3.639 182.909  1.00 17.80           C  
ATOM   3552  C   LEU C  10      32.287   2.815 182.584  1.00 17.27           C  
ATOM   3553  O   LEU C  10      33.205   3.294 181.918  1.00 16.17           O  
ATOM   3554  CB  LEU C  10      30.917   3.889 184.417  1.00 17.55           C  
ATOM   3555  CG  LEU C  10      32.037   4.592 185.194  1.00 19.83           C  
ATOM   3556  CD1 LEU C  10      33.045   3.576 185.655  1.00 20.91           C  
ATOM   3557  CD2 LEU C  10      32.685   5.680 184.345  1.00 20.40           C  
ATOM   3558  N   GLU C  11      32.307   1.566 183.036  1.00 16.57           N  
ATOM   3559  CA  GLU C  11      33.444   0.690 182.791  1.00 17.97           C  
ATOM   3560  C   GLU C  11      33.737   0.496 181.301  1.00 17.39           C  
ATOM   3561  O   GLU C  11      34.898   0.401 180.904  1.00 17.73           O  
ATOM   3562  CB  GLU C  11      33.216  -0.669 183.469  1.00 19.59           C  
ATOM   3563  CG  GLU C  11      33.252  -0.578 184.989  1.00 23.94           C  
ATOM   3564  CD  GLU C  11      32.974  -1.902 185.688  1.00 27.13           C  
ATOM   3565  OE1 GLU C  11      32.958  -1.910 186.940  1.00 29.16           O  
ATOM   3566  OE2 GLU C  11      32.772  -2.929 185.000  1.00 28.29           O  
ATOM   3567  N   ALA C  12      32.692   0.439 180.480  1.00 15.79           N  
ATOM   3568  CA  ALA C  12      32.870   0.268 179.041  1.00 15.09           C  
ATOM   3569  C   ALA C  12      33.564   1.501 178.466  1.00 14.93           C  
ATOM   3570  O   ALA C  12      34.488   1.391 177.653  1.00 14.50           O  
ATOM   3571  CB  ALA C  12      31.518   0.056 178.358  1.00 13.19           C  
ATOM   3572  N   ASN C  13      33.114   2.676 178.891  1.00 14.38           N  
ATOM   3573  CA  ASN C  13      33.714   3.916 178.424  1.00 14.96           C  
ATOM   3574  C   ASN C  13      35.180   3.984 178.863  1.00 15.03           C  
ATOM   3575  O   ASN C  13      36.059   4.339 178.076  1.00 14.37           O  
ATOM   3576  CB  ASN C  13      32.924   5.115 178.959  1.00 12.42           C  
ATOM   3577  CG  ASN C  13      31.719   5.455 178.087  1.00 13.04           C  
ATOM   3578  OD1 ASN C  13      31.868   5.993 176.991  1.00 11.16           O  
ATOM   3579  ND2 ASN C  13      30.521   5.139 178.570  1.00 12.10           N  
ATOM   3580  N   LEU C  14      35.436   3.629 180.118  1.00 16.55           N  
ATOM   3581  CA  LEU C  14      36.793   3.628 180.660  1.00 18.35           C  
ATOM   3582  C   LEU C  14      37.655   2.588 179.928  1.00 18.48           C  
ATOM   3583  O   LEU C  14      38.881   2.681 179.909  1.00 18.98           O  
ATOM   3584  CB  LEU C  14      36.756   3.310 182.161  1.00 19.22           C  
ATOM   3585  CG  LEU C  14      36.824   4.421 183.219  1.00 20.97           C  
ATOM   3586  CD1 LEU C  14      36.065   5.663 182.791  1.00 22.31           C  
ATOM   3587  CD2 LEU C  14      36.269   3.869 184.530  1.00 20.10           C  
ATOM   3588  N   ALA C  15      37.009   1.596 179.328  1.00 17.66           N  
ATOM   3589  CA  ALA C  15      37.725   0.560 178.595  1.00 18.35           C  
ATOM   3590  C   ALA C  15      38.260   1.052 177.249  1.00 18.93           C  
ATOM   3591  O   ALA C  15      39.214   0.483 176.711  1.00 19.47           O  
ATOM   3592  CB  ALA C  15      36.822  -0.645 178.374  1.00 17.20           C  
ATOM   3593  N   LEU C  16      37.651   2.102 176.704  1.00 18.60           N  
ATOM   3594  CA  LEU C  16      38.077   2.631 175.416  1.00 18.00           C  
ATOM   3595  C   LEU C  16      39.555   3.010 175.401  1.00 17.79           C  
ATOM   3596  O   LEU C  16      40.308   2.518 174.565  1.00 17.00           O  
ATOM   3597  CB  LEU C  16      37.185   3.809 175.012  1.00 18.17           C  
ATOM   3598  CG  LEU C  16      35.978   3.399 174.160  1.00 19.14           C  
ATOM   3599  CD1 LEU C  16      35.370   2.113 174.671  1.00 19.10           C  
ATOM   3600  CD2 LEU C  16      34.969   4.513 174.134  1.00 17.13           C  
ATOM   3601  N   PRO C  17      39.996   3.892 176.313  1.00 18.27           N  
ATOM   3602  CA  PRO C  17      41.428   4.218 176.276  1.00 19.22           C  
ATOM   3603  C   PRO C  17      42.297   3.022 176.679  1.00 20.79           C  
ATOM   3604  O   PRO C  17      43.430   2.889 176.218  1.00 21.04           O  
ATOM   3605  CB  PRO C  17      41.553   5.394 177.254  1.00 19.01           C  
ATOM   3606  CG  PRO C  17      40.376   5.208 178.185  1.00 17.53           C  
ATOM   3607  CD  PRO C  17      39.276   4.788 177.234  1.00 17.93           C  
ATOM   3608  N   LYS C  18      41.765   2.145 177.527  1.00 21.68           N  
ATOM   3609  CA  LYS C  18      42.522   0.977 177.962  1.00 23.10           C  
ATOM   3610  C   LYS C  18      42.905   0.079 176.788  1.00 22.43           C  
ATOM   3611  O   LYS C  18      43.998  -0.486 176.759  1.00 21.24           O  
ATOM   3612  CB  LYS C  18      41.725   0.158 178.980  1.00 25.32           C  
ATOM   3613  CG  LYS C  18      41.612   0.794 180.359  1.00 29.67           C  
ATOM   3614  CD  LYS C  18      40.727  -0.054 181.266  1.00 32.76           C  
ATOM   3615  CE  LYS C  18      40.579   0.554 182.654  1.00 34.70           C  
ATOM   3616  NZ  LYS C  18      39.696  -0.298 183.507  1.00 36.78           N  
ATOM   3617  N   HIS C  19      42.004  -0.056 175.822  1.00 20.94           N  
ATOM   3618  CA  HIS C  19      42.284  -0.894 174.666  1.00 20.12           C  
ATOM   3619  C   HIS C  19      42.774  -0.098 173.466  1.00 19.80           C  
ATOM   3620  O   HIS C  19      42.713  -0.562 172.330  1.00 19.78           O  
ATOM   3621  CB  HIS C  19      41.049  -1.724 174.303  1.00 19.80           C  
ATOM   3622  CG  HIS C  19      40.738  -2.790 175.305  1.00 20.13           C  
ATOM   3623  ND1 HIS C  19      39.917  -2.578 176.392  1.00 21.09           N  
ATOM   3624  CD2 HIS C  19      41.196  -4.059 175.422  1.00 21.14           C  
ATOM   3625  CE1 HIS C  19      39.883  -3.669 177.135  1.00 21.00           C  
ATOM   3626  NE2 HIS C  19      40.651  -4.583 176.569  1.00 20.99           N  
ATOM   3627  N   ASN C  20      43.274   1.104 173.739  1.00 19.70           N  
ATOM   3628  CA  ASN C  20      43.810   1.987 172.709  1.00 19.43           C  
ATOM   3629  C   ASN C  20      42.894   2.196 171.508  1.00 18.74           C  
ATOM   3630  O   ASN C  20      43.354   2.258 170.373  1.00 17.79           O  
ATOM   3631  CB  ASN C  20      45.164   1.455 172.239  1.00 21.83           C  
ATOM   3632  CG  ASN C  20      46.147   1.286 173.389  1.00 24.50           C  
ATOM   3633  OD1 ASN C  20      46.497   2.254 174.066  1.00 24.85           O  
ATOM   3634  ND2 ASN C  20      46.586   0.052 173.619  1.00 25.24           N  
ATOM   3635  N   LEU C  21      41.598   2.315 171.760  1.00 17.73           N  
ATOM   3636  CA  LEU C  21      40.640   2.529 170.687  1.00 17.20           C  
ATOM   3637  C   LEU C  21      40.330   4.009 170.629  1.00 18.04           C  
ATOM   3638  O   LEU C  21      39.553   4.464 169.789  1.00 19.08           O  
ATOM   3639  CB  LEU C  21      39.338   1.787 170.979  1.00 16.65           C  
ATOM   3640  CG  LEU C  21      39.390   0.271 171.169  1.00 17.42           C  
ATOM   3641  CD1 LEU C  21      38.014  -0.219 171.603  1.00 14.31           C  
ATOM   3642  CD2 LEU C  21      39.834  -0.403 169.868  1.00 16.37           C  
ATOM   3643  N   VAL C  22      40.958   4.768 171.512  1.00 17.52           N  
ATOM   3644  CA  VAL C  22      40.649   6.176 171.583  1.00 19.09           C  
ATOM   3645  C   VAL C  22      41.801   7.045 172.091  1.00 19.66           C  
ATOM   3646  O   VAL C  22      42.731   6.555 172.726  1.00 19.33           O  
ATOM   3647  CB  VAL C  22      39.410   6.328 172.496  1.00 19.14           C  
ATOM   3648  CG1 VAL C  22      39.766   7.080 173.769  1.00 18.86           C  
ATOM   3649  CG2 VAL C  22      38.281   6.963 171.731  1.00 20.36           C  
ATOM   3650  N   THR C  23      41.716   8.339 171.804  1.00 20.05           N  
ATOM   3651  CA  THR C  23      42.713   9.312 172.238  1.00 20.31           C  
ATOM   3652  C   THR C  23      41.951  10.489 172.868  1.00 18.95           C  
ATOM   3653  O   THR C  23      40.787  10.710 172.544  1.00 17.94           O  
ATOM   3654  CB  THR C  23      43.543   9.845 171.040  1.00 22.28           C  
ATOM   3655  OG1 THR C  23      43.892   8.764 170.162  1.00 24.95           O  
ATOM   3656  CG2 THR C  23      44.815  10.482 171.539  1.00 22.90           C  
ATOM   3657  N   LEU C  24      42.599  11.234 173.759  1.00 17.79           N  
ATOM   3658  CA  LEU C  24      41.960  12.380 174.410  1.00 18.16           C  
ATOM   3659  C   LEU C  24      40.566  12.016 174.935  1.00 19.10           C  
ATOM   3660  O   LEU C  24      40.420  11.048 175.681  1.00 18.89           O  
ATOM   3661  CB  LEU C  24      41.863  13.558 173.434  1.00 16.43           C  
ATOM   3662  CG  LEU C  24      43.217  14.063 172.924  1.00 17.99           C  
ATOM   3663  CD1 LEU C  24      43.014  15.196 171.928  1.00 17.01           C  
ATOM   3664  CD2 LEU C  24      44.070  14.522 174.106  1.00 16.40           C  
ATOM   3665  N   THR C  25      39.544  12.781 174.554  1.00 18.21           N  
ATOM   3666  CA  THR C  25      38.190  12.486 175.021  1.00 18.80           C  
ATOM   3667  C   THR C  25      37.304  11.857 173.944  1.00 18.35           C  
ATOM   3668  O   THR C  25      36.087  11.745 174.122  1.00 18.06           O  
ATOM   3669  CB  THR C  25      37.485  13.756 175.550  1.00 18.94           C  
ATOM   3670  OG1 THR C  25      37.413  14.735 174.505  1.00 20.85           O  
ATOM   3671  CG2 THR C  25      38.251  14.336 176.737  1.00 19.38           C  
ATOM   3672  N   TRP C  26      37.910  11.437 172.837  1.00 17.12           N  
ATOM   3673  CA  TRP C  26      37.152  10.836 171.744  1.00 17.74           C  
ATOM   3674  C   TRP C  26      36.526   9.514 172.180  1.00 18.19           C  
ATOM   3675  O   TRP C  26      36.977   8.888 173.145  1.00 18.74           O  
ATOM   3676  CB  TRP C  26      38.050  10.586 170.522  1.00 18.74           C  
ATOM   3677  CG  TRP C  26      38.881  11.773 170.086  1.00 18.98           C  
ATOM   3678  CD1 TRP C  26      38.695  13.085 170.434  1.00 19.16           C  
ATOM   3679  CD2 TRP C  26      40.028  11.749 169.217  1.00 18.80           C  
ATOM   3680  NE1 TRP C  26      39.657  13.874 169.838  1.00 18.92           N  
ATOM   3681  CE2 TRP C  26      40.485  13.079 169.087  1.00 18.26           C  
ATOM   3682  CE3 TRP C  26      40.711  10.730 168.537  1.00 19.37           C  
ATOM   3683  CZ2 TRP C  26      41.595  13.419 168.305  1.00 18.32           C  
ATOM   3684  CZ3 TRP C  26      41.818  11.069 167.755  1.00 20.33           C  
ATOM   3685  CH2 TRP C  26      42.247  12.405 167.649  1.00 18.95           C  
ATOM   3686  N   GLY C  27      35.480   9.104 171.467  1.00 17.15           N  
ATOM   3687  CA  GLY C  27      34.808   7.853 171.759  1.00 15.30           C  
ATOM   3688  C   GLY C  27      33.705   7.948 172.793  1.00 16.79           C  
ATOM   3689  O   GLY C  27      33.674   8.873 173.611  1.00 17.29           O  
ATOM   3690  N   ASN C  28      32.785   6.991 172.742  1.00 16.01           N  
ATOM   3691  CA  ASN C  28      31.683   6.930 173.690  1.00 15.11           C  
ATOM   3692  C   ASN C  28      30.919   5.617 173.573  1.00 15.59           C  
ATOM   3693  O   ASN C  28      30.797   5.042 172.482  1.00 15.54           O  
ATOM   3694  CB  ASN C  28      30.738   8.137 173.519  1.00 16.41           C  
ATOM   3695  CG  ASN C  28      30.306   8.368 172.076  1.00 16.62           C  
ATOM   3696  OD1 ASN C  28      29.547   7.586 171.504  1.00 18.39           O  
ATOM   3697  ND2 ASN C  28      30.791   9.452 171.483  1.00 15.95           N  
ATOM   3698  N   VAL C  29      30.442   5.131 174.717  1.00 13.03           N  
ATOM   3699  CA  VAL C  29      29.677   3.897 174.781  1.00 12.42           C  
ATOM   3700  C   VAL C  29      28.342   4.184 175.456  1.00 13.68           C  
ATOM   3701  O   VAL C  29      28.244   5.073 176.310  1.00 13.60           O  
ATOM   3702  CB  VAL C  29      30.382   2.817 175.639  1.00 12.01           C  
ATOM   3703  CG1 VAL C  29      29.616   1.510 175.543  1.00 10.61           C  
ATOM   3704  CG2 VAL C  29      31.825   2.635 175.202  1.00 10.48           C  
ATOM   3705  N   SER C  30      27.321   3.428 175.071  1.00 12.49           N  
ATOM   3706  CA  SER C  30      26.003   3.553 175.666  1.00 13.58           C  
ATOM   3707  C   SER C  30      25.447   2.133 175.777  1.00 14.32           C  
ATOM   3708  O   SER C  30      25.981   1.200 175.174  1.00 13.25           O  
ATOM   3709  CB  SER C  30      25.082   4.407 174.786  1.00 12.57           C  
ATOM   3710  OG  SER C  30      24.680   3.681 173.639  1.00 12.35           O  
ATOM   3711  N   ALA C  31      24.394   1.967 176.566  1.00 14.97           N  
ATOM   3712  CA  ALA C  31      23.756   0.660 176.735  1.00 15.77           C  
ATOM   3713  C   ALA C  31      22.281   0.935 176.994  1.00 16.50           C  
ATOM   3714  O   ALA C  31      21.931   1.924 177.636  1.00 16.82           O  
ATOM   3715  CB  ALA C  31      24.381  -0.104 177.899  1.00 15.71           C  
ATOM   3716  N   VAL C  32      21.424   0.051 176.505  1.00 15.96           N  
ATOM   3717  CA  VAL C  32      19.991   0.239 176.622  1.00 16.73           C  
ATOM   3718  C   VAL C  32      19.281  -0.604 177.680  1.00 18.36           C  
ATOM   3719  O   VAL C  32      19.759  -1.659 178.094  1.00 18.02           O  
ATOM   3720  CB  VAL C  32      19.314  -0.064 175.264  1.00 15.54           C  
ATOM   3721  CG1 VAL C  32      19.254  -1.571 175.053  1.00 15.51           C  
ATOM   3722  CG2 VAL C  32      17.923   0.540 175.212  1.00 16.52           C  
ATOM   3723  N   ASP C  33      18.130  -0.105 178.111  1.00 19.47           N  
ATOM   3724  CA  ASP C  33      17.269  -0.810 179.048  1.00 21.40           C  
ATOM   3725  C   ASP C  33      15.915  -0.684 178.363  1.00 22.11           C  
ATOM   3726  O   ASP C  33      15.176   0.281 178.581  1.00 22.14           O  
ATOM   3727  CB  ASP C  33      17.250  -0.135 180.419  1.00 21.98           C  
ATOM   3728  CG  ASP C  33      16.446  -0.926 181.439  1.00 25.18           C  
ATOM   3729  OD1 ASP C  33      16.865  -0.986 182.614  1.00 27.47           O  
ATOM   3730  OD2 ASP C  33      15.392  -1.486 181.070  1.00 24.83           O  
ATOM   3731  N   ARG C  34      15.622  -1.649 177.500  1.00 23.00           N  
ATOM   3732  CA  ARG C  34      14.384  -1.658 176.728  1.00 25.07           C  
ATOM   3733  C   ARG C  34      13.115  -1.498 177.557  1.00 26.32           C  
ATOM   3734  O   ARG C  34      12.270  -0.662 177.241  1.00 26.77           O  
ATOM   3735  CB  ARG C  34      14.294  -2.943 175.899  1.00 23.77           C  
ATOM   3736  CG  ARG C  34      15.426  -3.138 174.898  1.00 22.98           C  
ATOM   3737  CD  ARG C  34      15.337  -2.186 173.718  1.00 22.89           C  
ATOM   3738  NE  ARG C  34      16.408  -2.428 172.751  1.00 21.33           N  
ATOM   3739  CZ  ARG C  34      16.524  -1.804 171.582  1.00 20.11           C  
ATOM   3740  NH1 ARG C  34      15.630  -0.894 171.213  1.00 17.05           N  
ATOM   3741  NH2 ARG C  34      17.550  -2.076 170.789  1.00 18.08           N  
ATOM   3742  N   GLU C  35      12.980  -2.290 178.615  1.00 27.95           N  
ATOM   3743  CA  GLU C  35      11.786  -2.221 179.448  1.00 30.35           C  
ATOM   3744  C   GLU C  35      11.519  -0.802 179.947  1.00 30.04           C  
ATOM   3745  O   GLU C  35      10.385  -0.333 179.905  1.00 30.10           O  
ATOM   3746  CB  GLU C  35      11.895  -3.180 180.636  1.00 32.29           C  
ATOM   3747  CG  GLU C  35      10.545  -3.478 181.261  1.00 37.24           C  
ATOM   3748  CD  GLU C  35      10.632  -4.374 182.479  1.00 40.56           C  
ATOM   3749  OE1 GLU C  35       9.562  -4.802 182.968  1.00 41.64           O  
ATOM   3750  OE2 GLU C  35      11.761  -4.645 182.951  1.00 42.10           O  
ATOM   3751  N   ARG C  36      12.559  -0.117 180.413  1.00 30.08           N  
ATOM   3752  CA  ARG C  36      12.401   1.257 180.891  1.00 30.03           C  
ATOM   3753  C   ARG C  36      12.346   2.256 179.737  1.00 27.83           C  
ATOM   3754  O   ARG C  36      12.086   3.439 179.948  1.00 28.20           O  
ATOM   3755  CB  ARG C  36      13.544   1.633 181.832  1.00 31.81           C  
ATOM   3756  CG  ARG C  36      13.406   1.049 183.226  1.00 36.44           C  
ATOM   3757  CD  ARG C  36      13.337   2.164 184.254  1.00 38.84           C  
ATOM   3758  NE  ARG C  36      12.502   3.260 183.770  1.00 41.37           N  
ATOM   3759  CZ  ARG C  36      12.180   4.334 184.483  1.00 41.63           C  
ATOM   3760  NH1 ARG C  36      11.420   5.278 183.944  1.00 41.91           N  
ATOM   3761  NH2 ARG C  36      12.607   4.461 185.735  1.00 43.08           N  
ATOM   3762  N   GLY C  37      12.591   1.774 178.520  1.00 25.86           N  
ATOM   3763  CA  GLY C  37      12.565   2.641 177.354  1.00 22.90           C  
ATOM   3764  C   GLY C  37      13.579   3.754 177.482  1.00 22.00           C  
ATOM   3765  O   GLY C  37      13.295   4.920 177.193  1.00 22.07           O  
ATOM   3766  N   VAL C  38      14.785   3.391 177.895  1.00 20.52           N  
ATOM   3767  CA  VAL C  38      15.827   4.376 178.101  1.00 19.06           C  
ATOM   3768  C   VAL C  38      17.206   3.763 177.848  1.00 17.91           C  
ATOM   3769  O   VAL C  38      17.349   2.545 177.816  1.00 18.04           O  
ATOM   3770  CB  VAL C  38      15.722   4.897 179.567  1.00 20.04           C  
ATOM   3771  CG1 VAL C  38      16.956   4.533 180.362  1.00 18.54           C  
ATOM   3772  CG2 VAL C  38      15.466   6.384 179.581  1.00 20.29           C  
ATOM   3773  N   PHE C  39      18.209   4.607 177.626  1.00 17.01           N  
ATOM   3774  CA  PHE C  39      19.571   4.116 177.451  1.00 16.09           C  
ATOM   3775  C   PHE C  39      20.509   5.039 178.209  1.00 14.86           C  
ATOM   3776  O   PHE C  39      20.194   6.204 178.430  1.00 16.12           O  
ATOM   3777  CB  PHE C  39      19.977   3.999 175.965  1.00 15.06           C  
ATOM   3778  CG  PHE C  39      20.050   5.303 175.226  1.00 14.78           C  
ATOM   3779  CD1 PHE C  39      18.906   5.874 174.674  1.00 14.39           C  
ATOM   3780  CD2 PHE C  39      21.278   5.927 175.020  1.00 15.12           C  
ATOM   3781  CE1 PHE C  39      18.986   7.041 173.922  1.00 14.67           C  
ATOM   3782  CE2 PHE C  39      21.371   7.096 174.270  1.00 14.75           C  
ATOM   3783  CZ  PHE C  39      20.221   7.654 173.717  1.00 15.15           C  
ATOM   3784  N   VAL C  40      21.648   4.504 178.633  1.00 13.68           N  
ATOM   3785  CA  VAL C  40      22.630   5.265 179.398  1.00 12.12           C  
ATOM   3786  C   VAL C  40      23.872   5.510 178.553  1.00 11.67           C  
ATOM   3787  O   VAL C  40      24.418   4.584 177.955  1.00 11.53           O  
ATOM   3788  CB  VAL C  40      23.015   4.491 180.669  1.00 12.52           C  
ATOM   3789  CG1 VAL C  40      24.007   5.293 181.501  1.00 12.11           C  
ATOM   3790  CG2 VAL C  40      21.755   4.178 181.468  1.00 13.29           C  
ATOM   3791  N   ILE C  41      24.341   6.752 178.531  1.00 12.44           N  
ATOM   3792  CA  ILE C  41      25.492   7.090 177.710  1.00 13.48           C  
ATOM   3793  C   ILE C  41      26.563   7.954 178.375  1.00 15.04           C  
ATOM   3794  O   ILE C  41      26.309   8.646 179.366  1.00 15.28           O  
ATOM   3795  CB  ILE C  41      25.005   7.797 176.424  1.00 13.38           C  
ATOM   3796  CG1 ILE C  41      26.132   7.885 175.390  1.00 13.91           C  
ATOM   3797  CG2 ILE C  41      24.472   9.188 176.770  1.00 13.86           C  
ATOM   3798  CD1 ILE C  41      25.622   8.269 173.990  1.00 13.48           C  
ATOM   3799  N   LYS C  42      27.767   7.892 177.812  1.00 14.48           N  
ATOM   3800  CA  LYS C  42      28.898   8.668 178.286  1.00 16.08           C  
ATOM   3801  C   LYS C  42      28.486  10.138 178.247  1.00 17.41           C  
ATOM   3802  O   LYS C  42      27.719  10.550 177.374  1.00 15.73           O  
ATOM   3803  CB  LYS C  42      30.096   8.460 177.356  1.00 15.53           C  
ATOM   3804  CG  LYS C  42      31.356   9.226 177.749  1.00 16.75           C  
ATOM   3805  CD  LYS C  42      32.274   9.410 176.541  1.00 16.37           C  
ATOM   3806  CE  LYS C  42      33.537  10.161 176.905  1.00 17.96           C  
ATOM   3807  NZ  LYS C  42      34.383  10.462 175.712  1.00 16.17           N  
ATOM   3808  N   PRO C  43      28.972  10.941 179.207  1.00 18.38           N  
ATOM   3809  CA  PRO C  43      28.612  12.360 179.211  1.00 19.97           C  
ATOM   3810  C   PRO C  43      29.568  13.104 178.295  1.00 22.00           C  
ATOM   3811  O   PRO C  43      30.617  12.581 177.922  1.00 22.42           O  
ATOM   3812  CB  PRO C  43      28.812  12.759 180.668  1.00 19.27           C  
ATOM   3813  CG  PRO C  43      30.024  11.940 181.051  1.00 19.45           C  
ATOM   3814  CD  PRO C  43      29.708  10.579 180.434  1.00 18.00           C  
ATOM   3815  N   SER C  44      29.198  14.320 177.929  1.00 23.54           N  
ATOM   3816  CA  SER C  44      30.043  15.143 177.085  1.00 24.89           C  
ATOM   3817  C   SER C  44      30.883  16.022 178.017  1.00 25.54           C  
ATOM   3818  O   SER C  44      30.435  16.383 179.106  1.00 26.12           O  
ATOM   3819  CB  SER C  44      29.168  16.014 176.181  1.00 25.07           C  
ATOM   3820  OG  SER C  44      29.946  16.897 175.399  1.00 27.24           O  
ATOM   3821  N   GLY C  45      32.105  16.337 177.607  1.00 26.65           N  
ATOM   3822  CA  GLY C  45      32.954  17.202 178.412  1.00 28.73           C  
ATOM   3823  C   GLY C  45      33.586  16.655 179.683  1.00 29.56           C  
ATOM   3824  O   GLY C  45      33.979  17.429 180.559  1.00 30.46           O  
ATOM   3825  N   VAL C  46      33.698  15.338 179.802  1.00 29.16           N  
ATOM   3826  CA  VAL C  46      34.309  14.758 180.990  1.00 28.29           C  
ATOM   3827  C   VAL C  46      35.446  13.819 180.598  1.00 28.46           C  
ATOM   3828  O   VAL C  46      35.249  12.911 179.788  1.00 28.56           O  
ATOM   3829  CB  VAL C  46      33.275  13.967 181.821  1.00 28.07           C  
ATOM   3830  CG1 VAL C  46      33.908  13.481 183.117  1.00 28.13           C  
ATOM   3831  CG2 VAL C  46      32.070  14.836 182.110  1.00 27.06           C  
ATOM   3832  N   ASP C  47      36.633  14.042 181.162  1.00 27.57           N  
ATOM   3833  CA  ASP C  47      37.781  13.189 180.865  1.00 26.58           C  
ATOM   3834  C   ASP C  47      37.555  11.792 181.411  1.00 25.72           C  
ATOM   3835  O   ASP C  47      36.811  11.603 182.372  1.00 25.19           O  
ATOM   3836  CB  ASP C  47      39.069  13.733 181.492  1.00 28.15           C  
ATOM   3837  CG  ASP C  47      39.565  14.983 180.821  1.00 29.61           C  
ATOM   3838  OD1 ASP C  47      39.251  15.185 179.631  1.00 30.97           O  
ATOM   3839  OD2 ASP C  47      40.288  15.757 181.482  1.00 31.04           O  
ATOM   3840  N   TYR C  48      38.219  10.819 180.799  1.00 25.16           N  
ATOM   3841  CA  TYR C  48      38.114   9.430 181.221  1.00 24.75           C  
ATOM   3842  C   TYR C  48      38.712   9.220 182.613  1.00 24.68           C  
ATOM   3843  O   TYR C  48      38.248   8.375 183.375  1.00 24.47           O  
ATOM   3844  CB  TYR C  48      38.827   8.530 180.209  1.00 22.74           C  
ATOM   3845  CG  TYR C  48      38.069   8.359 178.914  1.00 22.61           C  
ATOM   3846  CD1 TYR C  48      36.832   7.712 178.893  1.00 22.39           C  
ATOM   3847  CD2 TYR C  48      38.581   8.842 177.708  1.00 22.17           C  
ATOM   3848  CE1 TYR C  48      36.119   7.548 177.699  1.00 23.23           C  
ATOM   3849  CE2 TYR C  48      37.879   8.682 176.506  1.00 22.20           C  
ATOM   3850  CZ  TYR C  48      36.649   8.035 176.509  1.00 22.83           C  
ATOM   3851  OH  TYR C  48      35.944   7.871 175.334  1.00 23.11           O  
ATOM   3852  N   SER C  49      39.730  10.009 182.945  1.00 24.86           N  
ATOM   3853  CA  SER C  49      40.407   9.890 184.232  1.00 25.60           C  
ATOM   3854  C   SER C  49      39.676  10.474 185.442  1.00 26.22           C  
ATOM   3855  O   SER C  49      40.135  10.315 186.571  1.00 27.04           O  
ATOM   3856  CB  SER C  49      41.804  10.511 184.138  1.00 25.16           C  
ATOM   3857  OG  SER C  49      41.733  11.866 183.727  1.00 25.49           O  
ATOM   3858  N   ILE C  50      38.546  11.136 185.217  1.00 26.75           N  
ATOM   3859  CA  ILE C  50      37.777  11.738 186.306  1.00 27.55           C  
ATOM   3860  C   ILE C  50      36.347  11.209 186.323  1.00 26.90           C  
ATOM   3861  O   ILE C  50      35.622  11.341 187.313  1.00 26.22           O  
ATOM   3862  CB  ILE C  50      37.712  13.271 186.143  1.00 29.27           C  
ATOM   3863  CG1 ILE C  50      39.127  13.834 185.986  1.00 30.17           C  
ATOM   3864  CG2 ILE C  50      37.019  13.897 187.345  1.00 30.96           C  
ATOM   3865  CD1 ILE C  50      40.086  13.400 187.080  1.00 31.41           C  
ATOM   3866  N   MET C  51      35.964  10.611 185.203  1.00 25.90           N  
ATOM   3867  CA  MET C  51      34.634  10.060 184.986  1.00 24.45           C  
ATOM   3868  C   MET C  51      34.187   9.017 186.011  1.00 23.76           C  
ATOM   3869  O   MET C  51      34.900   8.043 186.269  1.00 23.17           O  
ATOM   3870  CB  MET C  51      34.601   9.452 183.586  1.00 24.66           C  
ATOM   3871  CG  MET C  51      33.233   9.227 183.017  1.00 23.98           C  
ATOM   3872  SD  MET C  51      33.425   8.619 181.340  1.00 26.46           S  
ATOM   3873  CE  MET C  51      33.834  10.133 180.480  1.00 23.75           C  
ATOM   3874  N   THR C  52      32.996   9.222 186.572  1.00 22.87           N  
ATOM   3875  CA  THR C  52      32.413   8.308 187.558  1.00 23.71           C  
ATOM   3876  C   THR C  52      31.025   7.881 187.083  1.00 23.13           C  
ATOM   3877  O   THR C  52      30.451   8.511 186.196  1.00 22.40           O  
ATOM   3878  CB  THR C  52      32.254   8.977 188.947  1.00 24.62           C  
ATOM   3879  OG1 THR C  52      31.399  10.121 188.834  1.00 26.34           O  
ATOM   3880  CG2 THR C  52      33.600   9.412 189.491  1.00 25.23           C  
ATOM   3881  N   ALA C  53      30.488   6.823 187.685  1.00 23.27           N  
ATOM   3882  CA  ALA C  53      29.172   6.299 187.318  1.00 23.55           C  
ATOM   3883  C   ALA C  53      28.071   7.349 187.384  1.00 24.63           C  
ATOM   3884  O   ALA C  53      27.114   7.294 186.610  1.00 24.44           O  
ATOM   3885  CB  ALA C  53      28.811   5.118 188.212  1.00 24.41           C  
ATOM   3886  N   ASP C  54      28.199   8.293 188.313  1.00 25.47           N  
ATOM   3887  CA  ASP C  54      27.210   9.360 188.467  1.00 26.27           C  
ATOM   3888  C   ASP C  54      27.193  10.264 187.246  1.00 25.71           C  
ATOM   3889  O   ASP C  54      26.182  10.889 186.937  1.00 25.89           O  
ATOM   3890  CB  ASP C  54      27.525  10.200 189.706  1.00 29.12           C  
ATOM   3891  CG  ASP C  54      26.993   9.581 190.983  1.00 31.17           C  
ATOM   3892  OD1 ASP C  54      27.537   9.893 192.067  1.00 33.49           O  
ATOM   3893  OD2 ASP C  54      26.023   8.796 190.903  1.00 32.95           O  
ATOM   3894  N   ASP C  55      28.328  10.326 186.559  1.00 25.34           N  
ATOM   3895  CA  ASP C  55      28.476  11.153 185.373  1.00 24.41           C  
ATOM   3896  C   ASP C  55      27.674  10.638 184.184  1.00 23.94           C  
ATOM   3897  O   ASP C  55      27.389  11.398 183.259  1.00 24.12           O  
ATOM   3898  CB  ASP C  55      29.953  11.247 184.986  1.00 23.91           C  
ATOM   3899  CG  ASP C  55      30.762  12.069 185.968  1.00 24.00           C  
ATOM   3900  OD1 ASP C  55      32.001  11.934 185.981  1.00 23.16           O  
ATOM   3901  OD2 ASP C  55      30.161  12.862 186.716  1.00 24.08           O  
ATOM   3902  N   MET C  56      27.320   9.354 184.199  1.00 22.97           N  
ATOM   3903  CA  MET C  56      26.558   8.776 183.093  1.00 22.04           C  
ATOM   3904  C   MET C  56      25.204   9.454 182.979  1.00 21.97           C  
ATOM   3905  O   MET C  56      24.617   9.858 183.983  1.00 22.14           O  
ATOM   3906  CB  MET C  56      26.371   7.266 183.286  1.00 21.22           C  
ATOM   3907  CG  MET C  56      27.674   6.512 183.465  1.00 22.21           C  
ATOM   3908  SD  MET C  56      28.943   7.000 182.275  1.00 23.67           S  
ATOM   3909  CE  MET C  56      29.034   5.663 181.324  1.00 25.34           C  
ATOM   3910  N   VAL C  57      24.712   9.573 181.750  1.00 20.94           N  
ATOM   3911  CA  VAL C  57      23.437  10.228 181.492  1.00 19.93           C  
ATOM   3912  C   VAL C  57      22.368   9.257 180.999  1.00 19.64           C  
ATOM   3913  O   VAL C  57      22.625   8.415 180.133  1.00 19.39           O  
ATOM   3914  CB  VAL C  57      23.617  11.342 180.443  1.00 19.70           C  
ATOM   3915  CG1 VAL C  57      22.308  12.093 180.238  1.00 19.62           C  
ATOM   3916  CG2 VAL C  57      24.717  12.284 180.883  1.00 18.89           C  
ATOM   3917  N   VAL C  58      21.167   9.374 181.553  1.00 19.35           N  
ATOM   3918  CA  VAL C  58      20.059   8.514 181.148  1.00 19.13           C  
ATOM   3919  C   VAL C  58      19.190   9.295 180.154  1.00 20.26           C  
ATOM   3920  O   VAL C  58      18.693  10.378 180.469  1.00 20.64           O  
ATOM   3921  CB  VAL C  58      19.216   8.089 182.369  1.00 18.72           C  
ATOM   3922  CG1 VAL C  58      18.176   7.081 181.959  1.00 15.43           C  
ATOM   3923  CG2 VAL C  58      20.120   7.504 183.440  1.00 17.48           C  
ATOM   3924  N   VAL C  59      19.021   8.744 178.953  1.00 20.19           N  
ATOM   3925  CA  VAL C  59      18.246   9.394 177.903  1.00 19.67           C  
ATOM   3926  C   VAL C  59      17.063   8.537 177.476  1.00 21.68           C  
ATOM   3927  O   VAL C  59      17.143   7.303 177.473  1.00 22.56           O  
ATOM   3928  CB  VAL C  59      19.118   9.665 176.653  1.00 19.63           C  
ATOM   3929  CG1 VAL C  59      18.302  10.390 175.595  1.00 19.00           C  
ATOM   3930  CG2 VAL C  59      20.358  10.463 177.035  1.00 14.68           C  
ATOM   3931  N   SER C  60      15.967   9.199 177.116  1.00 21.64           N  
ATOM   3932  CA  SER C  60      14.749   8.522 176.677  1.00 22.27           C  
ATOM   3933  C   SER C  60      14.903   8.075 175.229  1.00 22.93           C  
ATOM   3934  O   SER C  60      15.275   8.874 174.371  1.00 22.76           O  
ATOM   3935  CB  SER C  60      13.556   9.480 176.793  1.00 22.79           C  
ATOM   3936  OG  SER C  60      12.452   9.019 176.035  1.00 22.85           O  
ATOM   3937  N   ILE C  61      14.618   6.805 174.957  1.00 24.39           N  
ATOM   3938  CA  ILE C  61      14.733   6.275 173.602  1.00 25.41           C  
ATOM   3939  C   ILE C  61      13.710   6.925 172.672  1.00 28.72           C  
ATOM   3940  O   ILE C  61      14.005   7.230 171.518  1.00 30.14           O  
ATOM   3941  CB  ILE C  61      14.492   4.757 173.576  1.00 25.00           C  
ATOM   3942  CG1 ILE C  61      15.599   4.040 174.355  1.00 23.15           C  
ATOM   3943  CG2 ILE C  61      14.425   4.263 172.132  1.00 22.81           C  
ATOM   3944  CD1 ILE C  61      15.367   2.558 174.512  1.00 23.24           C  
ATOM   3945  N   GLU C  62      12.508   7.137 173.189  1.00 30.24           N  
ATOM   3946  CA  GLU C  62      11.424   7.720 172.414  1.00 32.32           C  
ATOM   3947  C   GLU C  62      11.558   9.215 172.120  1.00 32.30           C  
ATOM   3948  O   GLU C  62      11.373   9.645 170.983  1.00 31.68           O  
ATOM   3949  CB  GLU C  62      10.097   7.452 173.131  1.00 34.32           C  
ATOM   3950  CG  GLU C  62       8.871   8.042 172.456  1.00 37.72           C  
ATOM   3951  CD  GLU C  62       7.585   7.660 173.171  1.00 39.86           C  
ATOM   3952  OE1 GLU C  62       7.293   6.448 173.263  1.00 41.51           O  
ATOM   3953  OE2 GLU C  62       6.871   8.569 173.645  1.00 41.11           O  
ATOM   3954  N   THR C  63      11.893  10.001 173.137  1.00 31.89           N  
ATOM   3955  CA  THR C  63      11.997  11.443 172.965  1.00 32.39           C  
ATOM   3956  C   THR C  63      13.406  11.988 172.791  1.00 32.70           C  
ATOM   3957  O   THR C  63      13.586  13.102 172.298  1.00 32.11           O  
ATOM   3958  CB  THR C  63      11.351  12.169 174.147  1.00 32.99           C  
ATOM   3959  OG1 THR C  63      12.188  12.046 175.303  1.00 34.11           O  
ATOM   3960  CG2 THR C  63       9.990  11.559 174.451  1.00 32.38           C  
ATOM   3961  N   GLY C  64      14.401  11.209 173.199  1.00 32.28           N  
ATOM   3962  CA  GLY C  64      15.773  11.656 173.076  1.00 32.69           C  
ATOM   3963  C   GLY C  64      16.151  12.646 174.160  1.00 32.73           C  
ATOM   3964  O   GLY C  64      17.274  13.145 174.190  1.00 32.85           O  
ATOM   3965  N   GLU C  65      15.218  12.931 175.061  1.00 33.01           N  
ATOM   3966  CA  GLU C  65      15.482  13.877 176.138  1.00 34.13           C  
ATOM   3967  C   GLU C  65      16.105  13.178 177.349  1.00 33.38           C  
ATOM   3968  O   GLU C  65      15.806  12.018 177.633  1.00 32.47           O  
ATOM   3969  CB  GLU C  65      14.185  14.573 176.552  1.00 36.10           C  
ATOM   3970  CG  GLU C  65      14.395  15.982 177.069  1.00 40.27           C  
ATOM   3971  CD  GLU C  65      14.847  16.939 175.974  1.00 42.05           C  
ATOM   3972  OE1 GLU C  65      15.294  18.058 176.305  1.00 42.63           O  
ATOM   3973  OE2 GLU C  65      14.748  16.576 174.782  1.00 43.31           O  
ATOM   3974  N   VAL C  66      16.975  13.890 178.054  1.00 32.83           N  
ATOM   3975  CA  VAL C  66      17.637  13.341 179.230  1.00 33.31           C  
ATOM   3976  C   VAL C  66      16.649  13.167 180.383  1.00 33.21           C  
ATOM   3977  O   VAL C  66      15.936  14.103 180.755  1.00 33.66           O  
ATOM   3978  CB  VAL C  66      18.798  14.253 179.667  1.00 33.56           C  
ATOM   3979  CG1 VAL C  66      18.341  15.688 179.668  1.00 36.23           C  
ATOM   3980  CG2 VAL C  66      19.302  13.851 181.046  1.00 34.68           C  
ATOM   3981  N   VAL C  67      16.612  11.959 180.940  1.00 32.07           N  
ATOM   3982  CA  VAL C  67      15.711  11.630 182.039  1.00 31.15           C  
ATOM   3983  C   VAL C  67      16.368  11.774 183.412  1.00 30.75           C  
ATOM   3984  O   VAL C  67      15.693  12.051 184.405  1.00 30.22           O  
ATOM   3985  CB  VAL C  67      15.190  10.186 181.900  1.00 31.49           C  
ATOM   3986  CG1 VAL C  67      14.348   9.812 183.107  1.00 32.93           C  
ATOM   3987  CG2 VAL C  67      14.380  10.050 180.624  1.00 31.53           C  
ATOM   3988  N   GLU C  68      17.683  11.585 183.469  1.00 29.68           N  
ATOM   3989  CA  GLU C  68      18.404  11.691 184.730  1.00 28.34           C  
ATOM   3990  C   GLU C  68      19.885  11.955 184.476  1.00 28.34           C  
ATOM   3991  O   GLU C  68      20.472  11.402 183.546  1.00 28.22           O  
ATOM   3992  CB  GLU C  68      18.213  10.400 185.533  1.00 27.98           C  
ATOM   3993  CG  GLU C  68      19.043  10.298 186.807  1.00 28.04           C  
ATOM   3994  CD  GLU C  68      18.626   9.117 187.671  1.00 28.28           C  
ATOM   3995  OE1 GLU C  68      17.484   9.132 188.179  1.00 29.67           O  
ATOM   3996  OE2 GLU C  68      19.428   8.171 187.836  1.00 27.58           O  
ATOM   3997  N   GLY C  69      20.478  12.810 185.304  1.00 28.00           N  
ATOM   3998  CA  GLY C  69      21.882  13.147 185.155  1.00 28.76           C  
ATOM   3999  C   GLY C  69      22.135  14.636 185.331  1.00 29.68           C  
ATOM   4000  O   GLY C  69      21.254  15.454 185.075  1.00 30.45           O  
ATOM   4001  N   ALA C  70      23.341  14.991 185.766  1.00 29.44           N  
ATOM   4002  CA  ALA C  70      23.702  16.391 185.978  1.00 30.17           C  
ATOM   4003  C   ALA C  70      24.641  16.890 184.891  1.00 30.35           C  
ATOM   4004  O   ALA C  70      25.046  18.052 184.896  1.00 31.96           O  
ATOM   4005  CB  ALA C  70      24.363  16.564 187.351  1.00 28.16           C  
ATOM   4006  N   LYS C  71      24.993  16.012 183.960  1.00 29.47           N  
ATOM   4007  CA  LYS C  71      25.889  16.382 182.878  1.00 28.45           C  
ATOM   4008  C   LYS C  71      25.233  16.242 181.511  1.00 28.24           C  
ATOM   4009  O   LYS C  71      24.215  15.562 181.362  1.00 28.64           O  
ATOM   4010  CB  LYS C  71      27.160  15.530 182.954  1.00 29.62           C  
ATOM   4011  CG  LYS C  71      28.145  16.034 183.999  1.00 30.81           C  
ATOM   4012  CD  LYS C  71      29.270  15.064 184.257  1.00 32.87           C  
ATOM   4013  CE  LYS C  71      30.399  15.750 185.027  1.00 33.89           C  
ATOM   4014  NZ  LYS C  71      29.909  16.509 186.214  1.00 34.47           N  
ATOM   4015  N   LYS C  72      25.804  16.909 180.514  1.00 27.26           N  
ATOM   4016  CA  LYS C  72      25.275  16.834 179.162  1.00 26.20           C  
ATOM   4017  C   LYS C  72      25.702  15.517 178.526  1.00 23.78           C  
ATOM   4018  O   LYS C  72      26.863  15.117 178.625  1.00 22.89           O  
ATOM   4019  CB  LYS C  72      25.787  18.005 178.322  1.00 28.22           C  
ATOM   4020  CG  LYS C  72      25.241  19.349 178.769  1.00 31.05           C  
ATOM   4021  CD  LYS C  72      23.734  19.435 178.556  1.00 33.14           C  
ATOM   4022  CE  LYS C  72      23.126  20.566 179.378  1.00 33.90           C  
ATOM   4023  NZ  LYS C  72      23.853  21.851 179.185  1.00 34.41           N  
ATOM   4024  N   PRO C  73      24.763  14.825 177.867  1.00 21.92           N  
ATOM   4025  CA  PRO C  73      25.066  13.547 177.218  1.00 21.05           C  
ATOM   4026  C   PRO C  73      26.001  13.745 176.031  1.00 20.43           C  
ATOM   4027  O   PRO C  73      26.153  14.859 175.538  1.00 20.90           O  
ATOM   4028  CB  PRO C  73      23.687  13.044 176.798  1.00 20.92           C  
ATOM   4029  CG  PRO C  73      22.950  14.321 176.489  1.00 20.03           C  
ATOM   4030  CD  PRO C  73      23.357  15.213 177.643  1.00 21.64           C  
ATOM   4031  N   SER C  74      26.645  12.666 175.595  1.00 19.77           N  
ATOM   4032  CA  SER C  74      27.549  12.723 174.453  1.00 18.12           C  
ATOM   4033  C   SER C  74      26.848  13.397 173.279  1.00 17.29           C  
ATOM   4034  O   SER C  74      25.645  13.238 173.102  1.00 16.34           O  
ATOM   4035  CB  SER C  74      27.960  11.312 174.035  1.00 17.69           C  
ATOM   4036  OG  SER C  74      28.705  11.342 172.827  1.00 18.55           O  
ATOM   4037  N   SER C  75      27.602  14.144 172.475  1.00 17.39           N  
ATOM   4038  CA  SER C  75      27.025  14.816 171.317  1.00 17.76           C  
ATOM   4039  C   SER C  75      26.555  13.772 170.295  1.00 18.16           C  
ATOM   4040  O   SER C  75      25.756  14.070 169.410  1.00 17.60           O  
ATOM   4041  CB  SER C  75      28.056  15.756 170.687  1.00 18.50           C  
ATOM   4042  OG  SER C  75      29.228  15.048 170.317  1.00 18.88           O  
ATOM   4043  N   ASP C  76      27.043  12.542 170.432  1.00 17.73           N  
ATOM   4044  CA  ASP C  76      26.647  11.460 169.526  1.00 17.84           C  
ATOM   4045  C   ASP C  76      25.337  10.785 169.963  1.00 17.02           C  
ATOM   4046  O   ASP C  76      24.884   9.832 169.330  1.00 16.79           O  
ATOM   4047  CB  ASP C  76      27.763  10.417 169.441  1.00 18.06           C  
ATOM   4048  CG  ASP C  76      28.981  10.935 168.696  1.00 20.70           C  
ATOM   4049  OD1 ASP C  76      30.109  10.512 169.017  1.00 19.84           O  
ATOM   4050  OD2 ASP C  76      28.802  11.767 167.779  1.00 21.66           O  
ATOM   4051  N   THR C  77      24.732  11.288 171.036  1.00 16.79           N  
ATOM   4052  CA  THR C  77      23.486  10.722 171.557  1.00 16.49           C  
ATOM   4053  C   THR C  77      22.386  10.453 170.519  1.00 16.34           C  
ATOM   4054  O   THR C  77      21.781   9.383 170.531  1.00 16.99           O  
ATOM   4055  CB  THR C  77      22.907  11.606 172.697  1.00 17.23           C  
ATOM   4056  OG1 THR C  77      23.764  11.525 173.842  1.00 17.76           O  
ATOM   4057  CG2 THR C  77      21.508  11.147 173.088  1.00 16.05           C  
ATOM   4058  N   PRO C  78      22.110  11.411 169.612  1.00 15.97           N  
ATOM   4059  CA  PRO C  78      21.063  11.183 168.604  1.00 14.94           C  
ATOM   4060  C   PRO C  78      21.352   9.972 167.719  1.00 15.67           C  
ATOM   4061  O   PRO C  78      20.432   9.275 167.294  1.00 16.31           O  
ATOM   4062  CB  PRO C  78      21.060  12.482 167.801  1.00 15.67           C  
ATOM   4063  CG  PRO C  78      21.528  13.502 168.782  1.00 14.98           C  
ATOM   4064  CD  PRO C  78      22.657  12.773 169.491  1.00 15.72           C  
ATOM   4065  N   THR C  79      22.629   9.723 167.438  1.00 15.17           N  
ATOM   4066  CA  THR C  79      23.001   8.582 166.606  1.00 15.69           C  
ATOM   4067  C   THR C  79      22.698   7.278 167.351  1.00 15.86           C  
ATOM   4068  O   THR C  79      22.151   6.333 166.775  1.00 15.69           O  
ATOM   4069  CB  THR C  79      24.506   8.613 166.233  1.00 15.67           C  
ATOM   4070  OG1 THR C  79      24.830   9.877 165.636  1.00 15.53           O  
ATOM   4071  CG2 THR C  79      24.829   7.514 165.234  1.00 15.13           C  
ATOM   4072  N   HIS C  80      23.055   7.233 168.632  1.00 15.47           N  
ATOM   4073  CA  HIS C  80      22.809   6.050 169.457  1.00 15.45           C  
ATOM   4074  C   HIS C  80      21.315   5.752 169.527  1.00 15.60           C  
ATOM   4075  O   HIS C  80      20.881   4.633 169.260  1.00 17.09           O  
ATOM   4076  CB  HIS C  80      23.348   6.263 170.878  1.00 14.01           C  
ATOM   4077  CG  HIS C  80      24.842   6.261 170.965  1.00 12.71           C  
ATOM   4078  ND1 HIS C  80      25.539   5.336 171.712  1.00 12.95           N  
ATOM   4079  CD2 HIS C  80      25.771   7.072 170.407  1.00 11.34           C
[truncated: 567,325 more chars]
