# Supplementary material for: A new benchmark illustrates that integration of geometric constraints inferred from enzyme reaction chemistry can increase enzyme active site modeling accuracy
Source: PLoS One. 2019 Apr 4;14(4):e0214126. doi: 10.1371/journal.pone.0214126 (PMC6448891; doi:10.1371/journal.pone.0214126)
Supplement: S1 Files — (GZ) [file pone.0214126.s008.gz › benchmark-lite/templates/4fua/1k0w.pdb.clean2]

HEADER    ISOMERASE                               21-SEP-01   1K0W              
TITLE     CRYSTAL STRUCTURE OF L-RIBULOSE-5-PHOSPHATE 4-EPIMERASE               
COMPND    MOL_ID: 1;                                                            
COMPND   2 MOLECULE: L-RIBULOSE 5 PHOSPHATE 4-EPIMERASE;                        
COMPND   3 CHAIN: A, B, C, D, E, F;                                             
COMPND   4 EC: 5.1.3.4;                                                         
COMPND   5 ENGINEERED: YES;                                                     
COMPND   6 MUTATION: YES                                                        
SOURCE    MOL_ID: 1;                                                            
SOURCE   2 ORGANISM_SCIENTIFIC: ESCHERICHIA COLI;                               
SOURCE   3 ORGANISM_TAXID: 562;                                                 
SOURCE   4 GENE: ARAD;                                                          
SOURCE   5 EXPRESSION_SYSTEM: ESCHERICHIA COLI;                                 
SOURCE   6 EXPRESSION_SYSTEM_TAXID: 562;                                        
SOURCE   7 EXPRESSION_SYSTEM_STRAIN: Y1090;                                     
SOURCE   8 EXPRESSION_SYSTEM_VECTOR_TYPE: PLASMID;                              
SOURCE   9 EXPRESSION_SYSTEM_PLASMID: PRE1                                      
KEYWDS    EPIMERASE, RIBULOSE, ALDOLASE, ISOMERASE                              
EXPDTA    X-RAY DIFFRACTION                                                     
AUTHOR    Y.LUO,J.SAMUEL,S.C.MOSIMANN,J.E.LEE,N.C.J.STRYNADKA                   
REVDAT   3   13-JUL-11 1K0W    1       VERSN                                    
REVDAT   2   24-FEB-09 1K0W    1       VERSN                                    
REVDAT   1   28-JAN-03 1K0W    0                                                
JRNL        AUTH   Y.LUO,J.SAMUEL,S.C.MOSIMANN,J.E.LEE,M.E.TANNER,              
JRNL        AUTH 2 N.C.J.STRYNADKA                                              
JRNL        TITL   THE STRUCTURE OF L-RIBULOSE-5-PHOSPHATE 4-EPIMERASE: AN      
JRNL        TITL 2 ALDOLASE-LIKE PLATFORM FOR EPIMERIZATION                     
JRNL        REF    BIOCHEMISTRY                  V.  40 14763 2001              
JRNL        REFN                   ISSN 0006-2960                               
JRNL        PMID   11732895                                                     
JRNL        DOI    10.1021/BI0112513                                            
REMARK   2                                                                      
REMARK   2 RESOLUTION.    2.10 ANGSTROMS.                                       
REMARK   3                                                                      
REMARK   3 REFINEMENT.                                                          
REMARK   3   PROGRAM     : CNS 1.0                                              
REMARK   3   AUTHORS     : BRUNGER,ADAMS,CLORE,DELANO,GROS,GROSSE-              
REMARK   3               : KUNSTLEVE,JIANG,KUSZEWSKI,NILGES,PANNU,              
REMARK   3               : READ,RICE,SIMONSON,WARREN                            
REMARK   3                                                                      
REMARK   3  REFINEMENT TARGET : ENGH & HUBER                                    
REMARK   3                                                                      
REMARK   3  DATA USED IN REFINEMENT.                                            
REMARK   3   RESOLUTION RANGE HIGH (ANGSTROMS) : 2.10                           
REMARK   3   RESOLUTION RANGE LOW  (ANGSTROMS) : 15.00                          
REMARK   3   DATA CUTOFF            (SIGMA(F)) : 0.000                          
REMARK   3   DATA CUTOFF HIGH         (ABS(F)) : NULL                           
REMARK   3   DATA CUTOFF LOW          (ABS(F)) : NULL                           
REMARK   3   COMPLETENESS (WORKING+TEST)   (%) : 88.4                           
REMARK   3   NUMBER OF REFLECTIONS             : 81151                          
REMARK   3                                                                      
REMARK   3  FIT TO DATA USED IN REFINEMENT.                                     
REMARK   3   CROSS-VALIDATION METHOD          : THROUGHOUT                      
REMARK   3   FREE R VALUE TEST SET SELECTION  : RANDOM                          
REMARK   3   R VALUE            (WORKING SET) : 0.205                           
REMARK   3   FREE R VALUE                     : 0.251                           
REMARK   3   FREE R VALUE TEST SET SIZE   (%) : 10.000                          
REMARK   3   FREE R VALUE TEST SET COUNT      : 8140                            
REMARK   3   ESTIMATED ERROR OF FREE R VALUE  : NULL                            
REMARK   3                                                                      
REMARK   3  FIT IN THE HIGHEST RESOLUTION BIN.                                  
REMARK   3   TOTAL NUMBER OF BINS USED           : NULL                         
REMARK   3   BIN RESOLUTION RANGE HIGH       (A) : NULL                         
REMARK   3   BIN RESOLUTION RANGE LOW        (A) : NULL                         
REMARK   3   BIN COMPLETENESS (WORKING+TEST) (%) : NULL                         
REMARK   3   REFLECTIONS IN BIN    (WORKING SET) : NULL                         
REMARK   3   BIN R VALUE           (WORKING SET) : NULL                         
REMARK   3   BIN FREE R VALUE                    : NULL                         
REMARK   3   BIN FREE R VALUE TEST SET SIZE  (%) : NULL                         
REMARK   3   BIN FREE R VALUE TEST SET COUNT     : NULL                         
REMARK   3   ESTIMATED ERROR OF BIN FREE R VALUE : NULL                         
REMARK   3                                                                      
REMARK   3  NUMBER OF NON-HYDROGEN ATOMS USED IN REFINEMENT.                    
REMARK   3   PROTEIN ATOMS            : 10410                                   
REMARK   3   NUCLEIC ACID ATOMS       : 0                                       
REMARK   3   HETEROGEN ATOMS          : 6                                       
REMARK   3   SOLVENT ATOMS            : 632                                     
REMARK   3                                                                      
REMARK   3  B VALUES.                                                           
REMARK   3   FROM WILSON PLOT           (A**2) : 24.39                          
REMARK   3   MEAN B VALUE      (OVERALL, A**2) : 24.40                          
REMARK   3   OVERALL ANISOTROPIC B VALUE.                                       
REMARK   3    B11 (A**2) : 0.74600                                              
REMARK   3    B22 (A**2) : 0.74600                                              
REMARK   3    B33 (A**2) : -1.49100                                             
REMARK   3    B12 (A**2) : 0.00000                                              
REMARK   3    B13 (A**2) : 0.00000                                              
REMARK   3    B23 (A**2) : 0.00000                                              
REMARK   3                                                                      
REMARK   3  ESTIMATED COORDINATE ERROR.                                         
REMARK   3   ESD FROM LUZZATI PLOT        (A) : NULL                            
REMARK   3   ESD FROM SIGMAA              (A) : NULL                            
REMARK   3   LOW RESOLUTION CUTOFF        (A) : NULL                            
REMARK   3                                                                      
REMARK   3  CROSS-VALIDATED ESTIMATED COORDINATE ERROR.                         
REMARK   3   ESD FROM C-V LUZZATI PLOT    (A) : NULL                            
REMARK   3   ESD FROM C-V SIGMAA          (A) : NULL                            
REMARK   3                                                                      
REMARK   3  RMS DEVIATIONS FROM IDEAL VALUES.                                   
REMARK   3   BOND LENGTHS                 (A) : 0.006                           
REMARK   3   BOND ANGLES            (DEGREES) : 1.25                            
REMARK   3   DIHEDRAL ANGLES        (DEGREES) : NULL                            
REMARK   3   IMPROPER ANGLES        (DEGREES) : NULL                            
REMARK   3                                                                      
REMARK   3  ISOTROPIC THERMAL MODEL : NULL                                      
REMARK   3                                                                      
REMARK   3  ISOTROPIC THERMAL FACTOR RESTRAINTS.    RMS    SIGMA                
REMARK   3   MAIN-CHAIN BOND              (A**2) : NULL  ; NULL                 
REMARK   3   MAIN-CHAIN ANGLE             (A**2) : NULL  ; NULL                 
REMARK   3   SIDE-CHAIN BOND              (A**2) : NULL  ; NULL                 
REMARK   3   SIDE-CHAIN ANGLE             (A**2) : NULL  ; NULL                 
REMARK   3                                                                      
REMARK   3  BULK SOLVENT MODELING.                                              
REMARK   3   METHOD USED : CNS                                                  
REMARK   3   KSOL        : 0.43                                                 
REMARK   3   BSOL        : 51.40                                                
REMARK   3                                                                      
REMARK   3  NCS MODEL : NULL                                                    
REMARK   3                                                                      
REMARK   3  NCS RESTRAINTS.                         RMS   SIGMA/WEIGHT          
REMARK   3   GROUP  1  POSITIONAL            (A) : NULL  ; NULL                 
REMARK   3   GROUP  1  B-FACTOR           (A**2) : NULL  ; NULL                 
REMARK   3                                                                      
REMARK   3  PARAMETER FILE  1  : NULL                                           
REMARK   3  TOPOLOGY FILE  1   : NULL                                           
REMARK   3                                                                      
REMARK   3  OTHER REFINEMENT REMARKS: NULL                                      
REMARK   4                                                                      
REMARK   4 1K0W COMPLIES WITH FORMAT V. 3.30, 13-JUL-11                         
REMARK 100                                                                      
REMARK 100 THIS ENTRY HAS BEEN PROCESSED BY RCSB ON 24-SEP-01.                  
REMARK 100 THE RCSB ID CODE IS RCSB014420.                                      
REMARK 200                                                                      
REMARK 200 EXPERIMENTAL DETAILS                                                 
REMARK 200  EXPERIMENT TYPE                : X-RAY DIFFRACTION                  
REMARK 200  DATE OF DATA COLLECTION        : 05-JUL-01                          
REMARK 200  TEMPERATURE           (KELVIN) : 100.0                              
REMARK 200  PH                             : 7.00                               
REMARK 200  NUMBER OF CRYSTALS USED        : 1                                  
REMARK 200                                                                      
REMARK 200  SYNCHROTRON              (Y/N) : Y                                  
REMARK 200  RADIATION SOURCE               : NSLS                               
REMARK 200  BEAMLINE                       : X12C                               
REMARK 200  X-RAY GENERATOR MODEL          : NULL                               
REMARK 200  MONOCHROMATIC OR LAUE    (M/L) : M                                  
REMARK 200  WAVELENGTH OR RANGE        (A) : 0.97                               
REMARK 200  MONOCHROMATOR                  : GRAPHITE                           
REMARK 200  OPTICS                         : NULL                               
REMARK 200                                                                      
REMARK 200  DETECTOR TYPE                  : CCD                                
REMARK 200  DETECTOR MANUFACTURER          : BRANDEIS - B1.2                    
REMARK 200  INTENSITY-INTEGRATION SOFTWARE : DENZO                              
REMARK 200  DATA SCALING SOFTWARE          : SCALEPACK                          
REMARK 200                                                                      
REMARK 200  NUMBER OF UNIQUE REFLECTIONS   : 84503                              
REMARK 200  RESOLUTION RANGE HIGH      (A) : 2.100                              
REMARK 200  RESOLUTION RANGE LOW       (A) : 30.000                             
REMARK 200  REJECTION CRITERIA  (SIGMA(I)) : 0.000                              
REMARK 200                                                                      
REMARK 200 OVERALL.                                                             
REMARK 200  COMPLETENESS FOR RANGE     (%) : 93.9                               
REMARK 200  DATA REDUNDANCY                : 6.652                              
REMARK 200  R MERGE                    (I) : 0.06600                            
REMARK 200  R SYM                      (I) : 0.06600                            
REMARK 200  <I/SIGMA(I)> FOR THE DATA SET  : 23.0000                            
REMARK 200                                                                      
REMARK 200 IN THE HIGHEST RESOLUTION SHELL.                                     
REMARK 200  HIGHEST RESOLUTION SHELL, RANGE HIGH (A) : 2.10                     
REMARK 200  HIGHEST RESOLUTION SHELL, RANGE LOW  (A) : 2.18                     
REMARK 200  COMPLETENESS FOR SHELL     (%) : 72.1                               
REMARK 200  DATA REDUNDANCY IN SHELL       : 4.50                               
REMARK 200  R MERGE FOR SHELL          (I) : 0.32500                            
REMARK 200  R SYM FOR SHELL            (I) : 0.32500                            
REMARK 200  <I/SIGMA(I)> FOR SHELL         : 3.100                              
REMARK 200                                                                      
REMARK 200 DIFFRACTION PROTOCOL: SINGLE WAVELENGTH                              
REMARK 200 METHOD USED TO DETERMINE THE STRUCTURE: MOLECULAR REPLACEMENT        
REMARK 200 SOFTWARE USED: CNS                                                   
REMARK 200 STARTING MODEL: PDB ENTRY 1JDI                                       
REMARK 200                                                                      
REMARK 200 REMARK: NULL                                                         
REMARK 280                                                                      
REMARK 280 CRYSTAL                                                              
REMARK 280 SOLVENT CONTENT, VS   (%): 51.70                                     
REMARK 280 MATTHEWS COEFFICIENT, VM (ANGSTROMS**3/DA): 2.57                     
REMARK 280                                                                      
REMARK 280 CRYSTALLIZATION CONDITIONS: 4.0M SODIUM FORMATE, PH 7.00, VAPOR      
REMARK 280  DIFFUSION, HANGING DROP, TEMPERATURE 295.0K                         
REMARK 290                                                                      
REMARK 290 CRYSTALLOGRAPHIC SYMMETRY                                            
REMARK 290 SYMMETRY OPERATORS FOR SPACE GROUP: P 4 21 2                         
REMARK 290                                                                      
REMARK 290      SYMOP   SYMMETRY                                                
REMARK 290     NNNMMM   OPERATOR                                                
REMARK 290       1555   X,Y,Z                                                   
REMARK 290       2555   -X,-Y,Z                                                 
REMARK 290       3555   -Y+1/2,X+1/2,Z                                          
REMARK 290       4555   Y+1/2,-X+1/2,Z                                          
REMARK 290       5555   -X+1/2,Y+1/2,-Z                                         
REMARK 290       6555   X+1/2,-Y+1/2,-Z                                         
REMARK 290       7555   Y,X,-Z                                                  
REMARK 290       8555   -Y,-X,-Z                                                
REMARK 290                                                                      
REMARK 290     WHERE NNN -> OPERATOR NUMBER                                     
REMARK 290           MMM -> TRANSLATION VECTOR                                  
REMARK 290                                                                      
REMARK 290 CRYSTALLOGRAPHIC SYMMETRY TRANSFORMATIONS                            
REMARK 290 THE FOLLOWING TRANSFORMATIONS OPERATE ON THE ATOM/HETATM             
REMARK 290 RECORDS IN THIS ENTRY TO PRODUCE CRYSTALLOGRAPHICALLY                
REMARK 290 RELATED MOLECULES.                                                   
REMARK 290   SMTRY1   1  1.000000  0.000000  0.000000        0.00000            
REMARK 290   SMTRY2   1  0.000000  1.000000  0.000000        0.00000            
REMARK 290   SMTRY3   1  0.000000  0.000000  1.000000        0.00000            
REMARK 290   SMTRY1   2 -1.000000  0.000000  0.000000        0.00000            
REMARK 290   SMTRY2   2  0.000000 -1.000000  0.000000        0.00000            
REMARK 290   SMTRY3   2  0.000000  0.000000  1.000000        0.00000            
REMARK 290   SMTRY1   3  0.000000 -1.000000  0.000000       52.95000            
REMARK 290   SMTRY2   3  1.000000  0.000000  0.000000       52.95000            
REMARK 290   SMTRY3   3  0.000000  0.000000  1.000000        0.00000            
REMARK 290   SMTRY1   4  0.000000  1.000000  0.000000       52.95000            
REMARK 290   SMTRY2   4 -1.000000  0.000000  0.000000       52.95000            
REMARK 290   SMTRY3   4  0.000000  0.000000  1.000000        0.00000            
REMARK 290   SMTRY1   5 -1.000000  0.000000  0.000000       52.95000            
REMARK 290   SMTRY2   5  0.000000  1.000000  0.000000       52.95000            
REMARK 290   SMTRY3   5  0.000000  0.000000 -1.000000        0.00000            
REMARK 290   SMTRY1   6  1.000000  0.000000  0.000000       52.95000            
REMARK 290   SMTRY2   6  0.000000 -1.000000  0.000000       52.95000            
REMARK 290   SMTRY3   6  0.000000  0.000000 -1.000000        0.00000            
REMARK 290   SMTRY1   7  0.000000  1.000000  0.000000        0.00000            
REMARK 290   SMTRY2   7  1.000000  0.000000  0.000000        0.00000            
REMARK 290   SMTRY3   7  0.000000  0.000000 -1.000000        0.00000            
REMARK 290   SMTRY1   8  0.000000 -1.000000  0.000000        0.00000            
REMARK 290   SMTRY2   8 -1.000000  0.000000  0.000000        0.00000            
REMARK 290   SMTRY3   8  0.000000  0.000000 -1.000000        0.00000            
REMARK 290                                                                      
REMARK 290 REMARK: NULL                                                         
REMARK 300                                                                      
REMARK 300 BIOMOLECULE: 1, 2, 3, 4, 5, 6                                        
REMARK 300 SEE REMARK 350 FOR THE AUTHOR PROVIDED AND/OR PROGRAM                
REMARK 300 GENERATED ASSEMBLY INFORMATION FOR THE STRUCTURE IN                  
REMARK 300 THIS ENTRY. THE REMARK MAY ALSO PROVIDE INFORMATION ON               
REMARK 300 BURIED SURFACE AREA.                                                 
REMARK 350                                                                      
REMARK 350 COORDINATES FOR A COMPLETE MULTIMER REPRESENTING THE KNOWN           
REMARK 350 BIOLOGICALLY SIGNIFICANT OLIGOMERIZATION STATE OF THE                
REMARK 350 MOLECULE CAN BE GENERATED BY APPLYING BIOMT TRANSFORMATIONS          
REMARK 350 GIVEN BELOW.  BOTH NON-CRYSTALLOGRAPHIC AND                          
REMARK 350 CRYSTALLOGRAPHIC OPERATIONS ARE GIVEN.                               
REMARK 350                                                                      
REMARK 350 BIOMOLECULE: 1                                                       
REMARK 350 AUTHOR DETERMINED BIOLOGICAL UNIT: TETRAMERIC                        
REMARK 350 SOFTWARE DETERMINED QUATERNARY STRUCTURE: TETRAMERIC                 
REMARK 350 SOFTWARE USED: PISA,PQS                                              
REMARK 350 TOTAL BURIED SURFACE AREA: 10570 ANGSTROM**2                         
REMARK 350 SURFACE AREA OF THE COMPLEX: 33280 ANGSTROM**2                       
REMARK 350 CHANGE IN SOLVENT FREE ENERGY: -205.0 KCAL/MOL                       
REMARK 350 APPLY THE FOLLOWING TO CHAINS: A                                     
REMARK 350   BIOMT1   1  1.000000  0.000000  0.000000        0.00000            
REMARK 350   BIOMT2   1  0.000000  1.000000  0.000000        0.00000            
REMARK 350   BIOMT3   1  0.000000  0.000000  1.000000        0.00000            
REMARK 350   BIOMT1   2 -1.000000  0.000000  0.000000      105.90000            
REMARK 350   BIOMT2   2  0.000000 -1.000000  0.000000        0.00000            
REMARK 350   BIOMT3   2  0.000000  0.000000  1.000000        0.00000            
REMARK 350   BIOMT1   3  0.000000 -1.000000  0.000000       52.95000            
REMARK 350   BIOMT2   3  1.000000  0.000000  0.000000      -52.95000            
REMARK 350   BIOMT3   3  0.000000  0.000000  1.000000        0.00000            
REMARK 350   BIOMT1   4  0.000000  1.000000  0.000000       52.95000            
REMARK 350   BIOMT2   4 -1.000000  0.000000  0.000000       52.95000            
REMARK 350   BIOMT3   4  0.000000  0.000000  1.000000        0.00000            
REMARK 350                                                                      
REMARK 350 BIOMOLECULE: 2                                                       
REMARK 350 AUTHOR DETERMINED BIOLOGICAL UNIT: TETRAMERIC                        
REMARK 350 SOFTWARE DETERMINED QUATERNARY STRUCTURE: TETRAMERIC                 
REMARK 350 SOFTWARE USED: PISA,PQS                                              
REMARK 350 TOTAL BURIED SURFACE AREA: 10400 ANGSTROM**2                         
REMARK 350 SURFACE AREA OF THE COMPLEX: 33000 ANGSTROM**2                       
REMARK 350 CHANGE IN SOLVENT FREE ENERGY: -201.0 KCAL/MOL                       
REMARK 350 APPLY THE FOLLOWING TO CHAINS: B                                     
REMARK 350   BIOMT1   1  1.000000  0.000000  0.000000        0.00000            
REMARK 350   BIOMT2   1  0.000000  1.000000  0.000000        0.00000            
REMARK 350   BIOMT3   1  0.000000  0.000000  1.000000        0.00000            
REMARK 350   BIOMT1   2 -1.000000  0.000000  0.000000      105.90000            
REMARK 350   BIOMT2   2  0.000000 -1.000000  0.000000        0.00000            
REMARK 350   BIOMT3   2  0.000000  0.000000  1.000000        0.00000            
REMARK 350   BIOMT1   3  0.000000 -1.000000  0.000000       52.95000            
REMARK 350   BIOMT2   3  1.000000  0.000000  0.000000      -52.95000            
REMARK 350   BIOMT3   3  0.000000  0.000000  1.000000        0.00000            
REMARK 350   BIOMT1   4  0.000000  1.000000  0.000000       52.95000            
REMARK 350   BIOMT2   4 -1.000000  0.000000  0.000000       52.95000            
REMARK 350   BIOMT3   4  0.000000  0.000000  1.000000        0.00000            
REMARK 350                                                                      
REMARK 350 BIOMOLECULE: 3                                                       
REMARK 350 AUTHOR DETERMINED BIOLOGICAL UNIT: TETRAMERIC                        
REMARK 350 SOFTWARE DETERMINED QUATERNARY STRUCTURE: TETRAMERIC                 
REMARK 350 SOFTWARE USED: PISA,PQS                                              
REMARK 350 TOTAL BURIED SURFACE AREA: 10440 ANGSTROM**2                         
REMARK 350 SURFACE AREA OF THE COMPLEX: 33080 ANGSTROM**2                       
REMARK 350 CHANGE IN SOLVENT FREE ENERGY: -201.0 KCAL/MOL                       
REMARK 350 APPLY THE FOLLOWING TO CHAINS: C                                     
REMARK 350   BIOMT1   1  1.000000  0.000000  0.000000        0.00000            
REMARK 350   BIOMT2   1  0.000000  1.000000  0.000000        0.00000            
REMARK 350   BIOMT3   1  0.000000  0.000000  1.000000        0.00000            
REMARK 350   BIOMT1   2 -1.000000  0.000000  0.000000      105.90000            
REMARK 350   BIOMT2   2  0.000000 -1.000000  0.000000        0.00000            
REMARK 350   BIOMT3   2  0.000000  0.000000  1.000000        0.00000            
REMARK 350   BIOMT1   3  0.000000 -1.000000  0.000000       52.95000            
REMARK 350   BIOMT2   3  1.000000  0.000000  0.000000      -52.95000            
REMARK 350   BIOMT3   3  0.000000  0.000000  1.000000        0.00000            
REMARK 350   BIOMT1   4  0.000000  1.000000  0.000000       52.95000            
REMARK 350   BIOMT2   4 -1.000000  0.000000  0.000000       52.95000            
REMARK 350   BIOMT3   4  0.000000  0.000000  1.000000        0.00000            
REMARK 350                                                                      
REMARK 350 BIOMOLECULE: 4                                                       
REMARK 350 AUTHOR DETERMINED BIOLOGICAL UNIT: TETRAMERIC                        
REMARK 350 SOFTWARE DETERMINED QUATERNARY STRUCTURE: TETRAMERIC                 
REMARK 350 SOFTWARE USED: PISA,PQS                                              
REMARK 350 TOTAL BURIED SURFACE AREA: 10530 ANGSTROM**2                         
REMARK 350 SURFACE AREA OF THE COMPLEX: 32850 ANGSTROM**2                       
REMARK 350 CHANGE IN SOLVENT FREE ENERGY: -205.0 KCAL/MOL                       
REMARK 350 APPLY THE FOLLOWING TO CHAINS: D                                     
REMARK 350   BIOMT1   1  1.000000  0.000000  0.000000        0.00000            
REMARK 350   BIOMT2   1  0.000000  1.000000  0.000000        0.00000            
REMARK 350   BIOMT3   1  0.000000  0.000000  1.000000        0.00000            
REMARK 350   BIOMT1   2 -1.000000  0.000000  0.000000      105.90000            
REMARK 350   BIOMT2   2  0.000000 -1.000000  0.000000        0.00000            
REMARK 350   BIOMT3   2  0.000000  0.000000  1.000000        0.00000            
REMARK 350   BIOMT1   3  0.000000 -1.000000  0.000000       52.95000            
REMARK 350   BIOMT2   3  1.000000  0.000000  0.000000      -52.95000            
REMARK 350   BIOMT3   3  0.000000  0.000000  1.000000        0.00000            
REMARK 350   BIOMT1   4  0.000000  1.000000  0.000000       52.95000            
REMARK 350   BIOMT2   4 -1.000000  0.000000  0.000000       52.95000            
REMARK 350   BIOMT3   4  0.000000  0.000000  1.000000        0.00000            
REMARK 350                                                                      
REMARK 350 BIOMOLECULE: 5                                                       
REMARK 350 AUTHOR DETERMINED BIOLOGICAL UNIT: TETRAMERIC                        
REMARK 350 SOFTWARE DETERMINED QUATERNARY STRUCTURE: TETRAMERIC                 
REMARK 350 SOFTWARE USED: PISA,PQS                                              
REMARK 350 TOTAL BURIED SURFACE AREA: 10540 ANGSTROM**2                         
REMARK 350 SURFACE AREA OF THE COMPLEX: 32840 ANGSTROM**2                       
REMARK 350 CHANGE IN SOLVENT FREE ENERGY: -202.0 KCAL/MOL                       
REMARK 350 APPLY THE FOLLOWING TO CHAINS: E                                     
REMARK 350   BIOMT1   1  1.000000  0.000000  0.000000        0.00000            
REMARK 350   BIOMT2   1  0.000000  1.000000  0.000000        0.00000            
REMARK 350   BIOMT3   1  0.000000  0.000000  1.000000        0.00000            
REMARK 350   BIOMT1   2 -1.000000  0.000000  0.000000      105.90000            
REMARK 350   BIOMT2   2  0.000000 -1.000000  0.000000        0.00000            
REMARK 350   BIOMT3   2  0.000000  0.000000  1.000000        0.00000            
REMARK 350   BIOMT1   3  0.000000 -1.000000  0.000000       52.95000            
REMARK 350   BIOMT2   3  1.000000  0.000000  0.000000      -52.95000            
REMARK 350   BIOMT3   3  0.000000  0.000000  1.000000        0.00000            
REMARK 350   BIOMT1   4  0.000000  1.000000  0.000000       52.95000            
REMARK 350   BIOMT2   4 -1.000000  0.000000  0.000000       52.95000            
REMARK 350   BIOMT3   4  0.000000  0.000000  1.000000        0.00000            
REMARK 350                                                                      
REMARK 350 BIOMOLECULE: 6                                                       
REMARK 350 AUTHOR DETERMINED BIOLOGICAL UNIT: TETRAMERIC                        
REMARK 350 SOFTWARE DETERMINED QUATERNARY STRUCTURE: TETRAMERIC                 
REMARK 350 SOFTWARE USED: PISA,PQS                                              
REMARK 350 TOTAL BURIED SURFACE AREA: 10490 ANGSTROM**2                         
REMARK 350 SURFACE AREA OF THE COMPLEX: 33070 ANGSTROM**2                       
REMARK 350 CHANGE IN SOLVENT FREE ENERGY: -210.0 KCAL/MOL                       
REMARK 350 APPLY THE FOLLOWING TO CHAINS: F                                     
REMARK 350   BIOMT1   1  1.000000  0.000000  0.000000        0.00000            
REMARK 350   BIOMT2   1  0.000000  1.000000  0.000000        0.00000            
REMARK 350   BIOMT3   1  0.000000  0.000000  1.000000        0.00000            
REMARK 350   BIOMT1   2 -1.000000  0.000000  0.000000      105.90000            
REMARK 350   BIOMT2   2  0.000000 -1.000000  0.000000        0.00000            
REMARK 350   BIOMT3   2  0.000000  0.000000  1.000000        0.00000            
REMARK 350   BIOMT1   3  0.000000 -1.000000  0.000000       52.95000            
REMARK 350   BIOMT2   3  1.000000  0.000000  0.000000      -52.95000            
REMARK 350   BIOMT3   3  0.000000  0.000000  1.000000        0.00000            
REMARK 350   BIOMT1   4  0.000000  1.000000  0.000000       52.95000            
REMARK 350   BIOMT2   4 -1.000000  0.000000  0.000000       52.95000            
REMARK 350   BIOMT3   4  0.000000  0.000000  1.000000        0.00000            
REMARK 465                                                                      
REMARK 465 MISSING RESIDUES                                                     
REMARK 465 THE FOLLOWING RESIDUES WERE NOT LOCATED IN THE                       
REMARK 465 EXPERIMENT. (M=MODEL NUMBER; RES=RESIDUE NAME; C=CHAIN               
REMARK 465 IDENTIFIER; SSSEQ=SEQUENCE NUMBER; I=INSERTION CODE.)                
REMARK 465                                                                      
REMARK 465   M RES C SSSEQI                                                     
REMARK 465     GLY A   224                                                      
REMARK 465     ALA A   225                                                      
REMARK 465     LYS A   226                                                      
REMARK 465     ALA A   227                                                      
REMARK 465     TYR A   228                                                      
REMARK 465     TYR A   229                                                      
REMARK 465     GLY A   230                                                      
REMARK 465     GLN A   231                                                      
REMARK 465     GLY B   224                                                      
REMARK 465     ALA B   225                                                      
REMARK 465     LYS B   226                                                      
REMARK 465     ALA B   227                                                      
REMARK 465     TYR B   228                                                      
REMARK 465     TYR B   229                                                      
REMARK 465     GLY B   230                                                      
REMARK 465     GLN B   231                                                      
REMARK 465     GLY C   224                                                      
REMARK 465     ALA C   225                                                      
REMARK 465     LYS C   226                                                      
REMARK 465     ALA C   227                                                      
REMARK 465     TYR C   228                                                      
REMARK 465     TYR C   229                                                      
REMARK 465     GLY C   230                                                      
REMARK 465     GLN C   231                                                      
REMARK 465     GLY D   224                                                      
REMARK 465     ALA D   225                                                      
REMARK 465     LYS D   226                                                      
REMARK 465     ALA D   227                                                      
REMARK 465     TYR D   228                                                      
REMARK 465     TYR D   229                                                      
REMARK 465     GLY D   230                                                      
REMARK 465     GLN D   231                                                      
REMARK 465     GLY E   224                                                      
REMARK 465     ALA E   225                                                      
REMARK 465     LYS E   226                                                      
REMARK 465     ALA E   227                                                      
REMARK 465     TYR E   228                                                      
REMARK 465     TYR E   229                                                      
REMARK 465     GLY E   230                                                      
REMARK 465     GLN E   231                                                      
REMARK 465     GLY F   224                                                      
REMARK 465     ALA F   225                                                      
REMARK 465     LYS F   226                                                      
REMARK 465     ALA F   227                                                      
REMARK 465     TYR F   228                                                      
REMARK 465     TYR F   229                                                      
REMARK 465     GLY F   230                                                      
REMARK 465     GLN F   231                                                      
REMARK 500                                                                      
REMARK 500 GEOMETRY AND STEREOCHEMISTRY                                         
REMARK 500 SUBTOPIC: CLOSE CONTACTS                                             
REMARK 500                                                                      
REMARK 500 THE FOLLOWING ATOMS THAT ARE RELATED BY CRYSTALLOGRAPHIC             
REMARK 500 SYMMETRY ARE IN CLOSE CONTACT.  AN ATOM LOCATED WITHIN 0.15          
REMARK 500 ANGSTROMS OF A SYMMETRY RELATED ATOM IS ASSUMED TO BE ON A           
REMARK 500 SPECIAL POSITION AND IS, THEREFORE, LISTED IN REMARK 375             
REMARK 500 INSTEAD OF REMARK 500.  ATOMS WITH NON-BLANK ALTERNATE               
REMARK 500 LOCATION INDICATORS ARE NOT INCLUDED IN THE CALCULATIONS.            
REMARK 500                                                                      
REMARK 500 DISTANCE CUTOFF:                                                     
REMARK 500 2.2 ANGSTROMS FOR CONTACTS NOT INVOLVING HYDROGEN ATOMS              
REMARK 500 1.6 ANGSTROMS FOR CONTACTS INVOLVING HYDROGEN ATOMS                  
REMARK 500                                                                      
REMARK 500  ATM1  RES C  SSEQI   ATM2  RES C  SSEQI  SSYMOP   DISTANCE          
REMARK 500   NH2  ARG E    36     NH2  ARG E    36     8557     1.88            
REMARK 500   O    HOH A   360     O    HOH A   360     3545     1.98            
REMARK 500                                                                      
REMARK 500 REMARK: NULL                                                         
REMARK 500                                                                      
REMARK 500 GEOMETRY AND STEREOCHEMISTRY                                         
REMARK 500 SUBTOPIC: TORSION ANGLES                                             
REMARK 500                                                                      
REMARK 500 TORSION ANGLES OUTSIDE THE EXPECTED RAMACHANDRAN REGIONS:            
REMARK 500 (M=MODEL NUMBER; RES=RESIDUE NAME; C=CHAIN IDENTIFIER;               
REMARK 500 SSEQ=SEQUENCE NUMBER; I=INSERTION CODE).                             
REMARK 500                                                                      
REMARK 500 STANDARD TABLE:                                                      
REMARK 500 FORMAT:(10X,I3,1X,A3,1X,A1,I4,A1,4X,F7.2,3X,F7.2)                    
REMARK 500                                                                      
REMARK 500 EXPECTED VALUES: GJ KLEYWEGT AND TA JONES (1996). PHI/PSI-           
REMARK 500 CHOLOGY: RAMACHANDRAN REVISITED. STRUCTURE 4, 1395 - 1400            
REMARK 500                                                                      
REMARK 500  M RES CSSEQI        PSI       PHI                                   
REMARK 500    LEU A  24     -115.90     51.69                                   
REMARK 500    MET A  51      125.53    -39.19                                   
REMARK 500    GLU A  68      132.01   -171.84                                   
REMARK 500    PRO A 164       36.36    -75.58                                   
REMARK 500    HIS A 169      130.72    -37.89                                   
REMARK 500    SER A 170        9.16     58.69                                   
REMARK 500    HIS A 171      -83.39   -120.15                                   
REMARK 500    LEU B  24     -126.27     45.26                                   
REMARK 500    ASN B  28      146.63   -170.32                                   
REMARK 500    PRO B 164       36.70    -76.19                                   
REMARK 500    SER B 170       18.66     58.54                                   
REMARK 500    HIS B 171      -78.66   -126.82                                   
REMARK 500    LEU C  24     -126.28     47.48                                   
REMARK 500    PRO C 164       33.39    -74.64                                   
REMARK 500    SER C 170       16.36     56.12                                   
REMARK 500    HIS C 171      -81.56   -124.51                                   
REMARK 500    LEU D   2       63.25   -119.71                                   
REMARK 500    LEU D  24     -127.89     45.87                                   
REMARK 500    PRO D 164       36.50    -75.53                                   
REMARK 500    HIS D 169      128.31    -39.15                                   
REMARK 500    SER D 170       15.86     58.26                                   
REMARK 500    HIS D 171      -83.85   -125.91                                   
REMARK 500    ARG D 221      -73.99    -47.63                                   
REMARK 500    LEU E  24     -121.84     43.69                                   
REMARK 500    LYS E 155       22.62    -77.23                                   
REMARK 500    PRO E 164       41.89    -76.97                                   
REMARK 500    HIS E 169      127.55    -37.31                                   
REMARK 500    SER E 170       15.29     58.11                                   
REMARK 500    HIS E 171      -78.98   -124.67                                   
REMARK 500    LEU F  24     -126.25     47.33                                   
REMARK 500    GLU F 154      -71.76    -62.36                                   
REMARK 500    PRO F 164       32.60    -69.49                                   
REMARK 500    HIS F 169      122.26    -35.61                                   
REMARK 500    HIS F 171      -83.73   -124.21                                   
REMARK 500                                                                      
REMARK 500 REMARK: NULL                                                         
REMARK 525                                                                      
REMARK 525 SOLVENT                                                              
REMARK 525                                                                      
REMARK 525 THE SOLVENT MOLECULES HAVE CHAIN IDENTIFIERS THAT                    
REMARK 525 INDICATE THE POLYMER CHAIN WITH WHICH THEY ARE MOST                  
REMARK 525 CLOSELY ASSOCIATED. THE REMARK LISTS ALL THE SOLVENT                 
REMARK 525 MOLECULES WHICH ARE MORE THAN 5A AWAY FROM THE                       
REMARK 525 NEAREST POLYMER CHAIN (M = MODEL NUMBER;                             
REMARK 525 RES=RESIDUE NAME; C=CHAIN IDENTIFIER; SSEQ=SEQUENCE                  
REMARK 525 NUMBER; I=INSERTION CODE):                                           
REMARK 525                                                                      
REMARK 525  M RES CSSEQI                                                        
REMARK 525    HOH D 341        DISTANCE =  5.53 ANGSTROMS                       
REMARK 525    HOH D 412        DISTANCE =  6.13 ANGSTROMS                       
REMARK 525    HOH D 435        DISTANCE =  5.41 ANGSTROMS                       
REMARK 620                                                                      
REMARK 620 METAL COORDINATION                                                   
REMARK 620 (M=MODEL NUMBER; RES=RESIDUE NAME; C=CHAIN IDENTIFIER;               
REMARK 620 SSEQ=SEQUENCE NUMBER; I=INSERTION CODE):                             
REMARK 620                                                                      
REMARK 620 COORDINATION ANGLES FOR:  M RES CSSEQI METAL                         
REMARK 620                              ZN A 301  ZN                            
REMARK 620 N RES CSSEQI ATOM                                                    
REMARK 620 1 HIS A  95   NE2                                                    
REMARK 620 2 HIS A  97   NE2 111.3                                              
REMARK 620 3 HIS A 171   NE2 102.0  94.0                                        
REMARK 620 N                    1     2                                         
REMARK 620                                                                      
REMARK 620 COORDINATION ANGLES FOR:  M RES CSSEQI METAL                         
REMARK 620                              ZN B 302  ZN                            
REMARK 620 N RES CSSEQI ATOM                                                    
REMARK 620 1 HIS B  97   NE2                                                    
REMARK 620 2 HIS B  95   NE2 103.5                                              
REMARK 620 3 HOH B 403   O   149.9 105.9                                        
REMARK 620 4 HIS B 171   NE2  97.1 104.6  81.7                                  
REMARK 620 N                    1     2     3                                   
REMARK 620                                                                      
REMARK 620 COORDINATION ANGLES FOR:  M RES CSSEQI METAL                         
REMARK 620                              ZN C 303  ZN                            
REMARK 620 N RES CSSEQI ATOM                                                    
REMARK 620 1 HOH C 389   O                                                      
REMARK 620 2 HIS C  97   NE2 165.9                                              
REMARK 620 3 HIS C 171   NE2  86.4  92.7                                        
REMARK 620 4 HIS C  95   NE2  89.6 104.2 104.6                                  
REMARK 620 N                    1     2     3                                   
REMARK 620                                                                      
REMARK 620 COORDINATION ANGLES FOR:  M RES CSSEQI METAL                         
REMARK 620                              ZN D 304  ZN                            
REMARK 620 N RES CSSEQI ATOM                                                    
REMARK 620 1 HIS D  97   NE2                                                    
REMARK 620 2 HIS D 171   NE2  94.9                                              
REMARK 620 3 HOH D 371   O   160.4  77.2                                        
REMARK 620 4 HIS D  95   NE2 106.4 103.4  93.0                                  
REMARK 620 N                    1     2     3                                   
REMARK 620                                                                      
REMARK 620 COORDINATION ANGLES FOR:  M RES CSSEQI METAL                         
REMARK 620                              ZN E 305  ZN                            
REMARK 620 N RES CSSEQI ATOM                                                    
REMARK 620 1 HIS E  95   NE2                                                    
REMARK 620 2 HIS E  97   NE2 109.8                                              
REMARK 620 3 HIS E 171   NE2  95.2  90.0                                        
REMARK 620 N                    1     2                                         
REMARK 620                                                                      
REMARK 620 COORDINATION ANGLES FOR:  M RES CSSEQI METAL                         
REMARK 620                              ZN F 306  ZN                            
REMARK 620 N RES CSSEQI ATOM                                                    
REMARK 620 1 HIS F  95   NE2                                                    
REMARK 620 2 HIS F 171   NE2 103.3                                              
REMARK 620 3 HIS F  97   NE2 108.1  91.9                                        
REMARK 620 N                    1     2                                         
REMARK 800                                                                      
REMARK 800 SITE                                                                 
REMARK 800 SITE_IDENTIFIER: AC1                                                 
REMARK 800 EVIDENCE_CODE: SOFTWARE                                              
REMARK 800 SITE_DESCRIPTION: BINDING SITE FOR RESIDUE ZN A 301                  
REMARK 800                                                                      
REMARK 800 SITE_IDENTIFIER: AC2                                                 
REMARK 800 EVIDENCE_CODE: SOFTWARE                                              
REMARK 800 SITE_DESCRIPTION: BINDING SITE FOR RESIDUE ZN B 302                  
REMARK 800                                                                      
REMARK 800 SITE_IDENTIFIER: AC3                                                 
REMARK 800 EVIDENCE_CODE: SOFTWARE                                              
REMARK 800 SITE_DESCRIPTION: BINDING SITE FOR RESIDUE ZN C 303                  
REMARK 800                                                                      
REMARK 800 SITE_IDENTIFIER: AC4                                                 
REMARK 800 EVIDENCE_CODE: SOFTWARE                                              
REMARK 800 SITE_DESCRIPTION: BINDING SITE FOR RESIDUE ZN D 304                  
REMARK 800                                                                      
REMARK 800 SITE_IDENTIFIER: AC5                                                 
REMARK 800 EVIDENCE_CODE: SOFTWARE                                              
REMARK 800 SITE_DESCRIPTION: BINDING SITE FOR RESIDUE ZN E 305                  
REMARK 800                                                                      
REMARK 800 SITE_IDENTIFIER: AC6                                                 
REMARK 800 EVIDENCE_CODE: SOFTWARE                                              
REMARK 800 SITE_DESCRIPTION: BINDING SITE FOR RESIDUE ZN F 306                  
REMARK 900                                                                      
REMARK 900 RELATED ENTRIES                                                      
REMARK 900 RELATED ID: 1JDI   RELATED DB: PDB                                   
REMARK 900 CRYSTAL STRUCTURE OF L-RIBULOSE-5-PHOSPHATE 4-EPIMERASE              
DBREF  1K0W A    1   231  UNP    P08203   ARAD_ECOLI       1    231             
DBREF  1K0W B    1   231  UNP    P08203   ARAD_ECOLI       1    231             
DBREF  1K0W C    1   231  UNP    P08203   ARAD_ECOLI       1    231             
DBREF  1K0W D    1   231  UNP    P08203   ARAD_ECOLI       1    231             
DBREF  1K0W E    1   231  UNP    P08203   ARAD_ECOLI       1    231             
DBREF  1K0W F    1   231  UNP    P08203   ARAD_ECOLI       1    231             
SEQADV 1K0W ASN A  120  UNP  P08203    ASP   120 ENGINEERED                     
SEQADV 1K0W ASN B  120  UNP  P08203    ASP   120 ENGINEERED                     
SEQADV 1K0W ASN C  120  UNP  P08203    ASP   120 ENGINEERED                     
SEQADV 1K0W ASN D  120  UNP  P08203    ASP   120 ENGINEERED                     
SEQADV 1K0W ASN E  120  UNP  P08203    ASP   120 ENGINEERED                     
SEQADV 1K0W ASN F  120  UNP  P08203    ASP   120 ENGINEERED                     
SEQRES   1 A  231  MET LEU GLU ASP LEU LYS ARG GLN VAL LEU GLU ALA ASN          
SEQRES   2 A  231  LEU ALA LEU PRO LYS HIS ASN LEU VAL THR LEU THR TRP          
SEQRES   3 A  231  GLY ASN VAL SER ALA VAL ASP ARG GLU ARG GLY VAL PHE          
SEQRES   4 A  231  VAL ILE LYS PRO SER GLY VAL ASP TYR SER ILE MET THR          
SEQRES   5 A  231  ALA ASP ASP MET VAL VAL VAL SER ILE GLU THR GLY GLU          
SEQRES   6 A  231  VAL VAL GLU GLY ALA LYS LYS PRO SER SER ASP THR PRO          
SEQRES   7 A  231  THR HIS ARG LEU LEU TYR GLN ALA PHE PRO SER ILE GLY          
SEQRES   8 A  231  GLY ILE VAL HIS THR HIS SER ARG HIS ALA THR ILE TRP          
SEQRES   9 A  231  ALA GLN ALA GLY GLN SER ILE PRO ALA THR GLY THR THR          
SEQRES  10 A  231  HIS ALA ASN TYR PHE TYR GLY THR ILE PRO CYS THR ARG          
SEQRES  11 A  231  LYS MET THR ASP ALA GLU ILE ASN GLY GLU TYR GLU TRP          
SEQRES  12 A  231  GLU THR GLY ASN VAL ILE VAL GLU THR PHE GLU LYS GLN          
SEQRES  13 A  231  GLY ILE ASP ALA ALA GLN MET PRO GLY VAL LEU VAL HIS          
SEQRES  14 A  231  SER HIS GLY PRO PHE ALA TRP GLY LYS ASN ALA GLU ASP          
SEQRES  15 A  231  ALA VAL HIS ASN ALA ILE VAL LEU GLU GLU VAL ALA TYR          
SEQRES  16 A  231  MET GLY ILE PHE CYS ARG GLN LEU ALA PRO GLN LEU PRO          
SEQRES  17 A  231  ASP MET GLN GLN THR LEU LEU ASN LYS HIS TYR LEU ARG          
SEQRES  18 A  231  LYS HIS GLY ALA LYS ALA TYR TYR GLY GLN                      
SEQRES   1 B  231  MET LEU GLU ASP LEU LYS ARG GLN VAL LEU GLU ALA ASN          
SEQRES   2 B  231  LEU ALA LEU PRO LYS HIS ASN LEU VAL THR LEU THR TRP          
SEQRES   3 B  231  GLY ASN VAL SER ALA VAL ASP ARG GLU ARG GLY VAL PHE          
SEQRES   4 B  231  VAL ILE LYS PRO SER GLY VAL ASP TYR SER ILE MET THR          
SEQRES   5 B  231  ALA ASP ASP MET VAL VAL VAL SER ILE GLU THR GLY GLU          
SEQRES   6 B  231  VAL VAL GLU GLY ALA LYS LYS PRO SER SER ASP THR PRO          
SEQRES   7 B  231  THR HIS ARG LEU LEU TYR GLN ALA PHE PRO SER ILE GLY          
SEQRES   8 B  231  GLY ILE VAL HIS THR HIS SER ARG HIS ALA THR ILE TRP          
SEQRES   9 B  231  ALA GLN ALA GLY GLN SER ILE PRO ALA THR GLY THR THR          
SEQRES  10 B  231  HIS ALA ASN TYR PHE TYR GLY THR ILE PRO CYS THR ARG          
SEQRES  11 B  231  LYS MET THR ASP ALA GLU ILE ASN GLY GLU TYR GLU TRP          
SEQRES  12 B  231  GLU THR GLY ASN VAL ILE VAL GLU THR PHE GLU LYS GLN          
SEQRES  13 B  231  GLY ILE ASP ALA ALA GLN MET PRO GLY VAL LEU VAL HIS          
SEQRES  14 B  231  SER HIS GLY PRO PHE ALA TRP GLY LYS ASN ALA GLU ASP          
SEQRES  15 B  231  ALA VAL HIS ASN ALA ILE VAL LEU GLU GLU VAL ALA TYR          
SEQRES  16 B  231  MET GLY ILE PHE CYS ARG GLN LEU ALA PRO GLN LEU PRO          
SEQRES  17 B  231  ASP MET GLN GLN THR LEU LEU ASN LYS HIS TYR LEU ARG          
SEQRES  18 B  231  LYS HIS GLY ALA LYS ALA TYR TYR GLY GLN                      
SEQRES   1 C  231  MET LEU GLU ASP LEU LYS ARG GLN VAL LEU GLU ALA ASN          
SEQRES   2 C  231  LEU ALA LEU PRO LYS HIS ASN LEU VAL THR LEU THR TRP          
SEQRES   3 C  231  GLY ASN VAL SER ALA VAL ASP ARG GLU ARG GLY VAL PHE          
SEQRES   4 C  231  VAL ILE LYS PRO SER GLY VAL ASP TYR SER ILE MET THR          
SEQRES   5 C  231  ALA ASP ASP MET VAL VAL VAL SER ILE GLU THR GLY GLU          
SEQRES   6 C  231  VAL VAL GLU GLY ALA LYS LYS PRO SER SER ASP THR PRO          
SEQRES   7 C  231  THR HIS ARG LEU LEU TYR GLN ALA PHE PRO SER ILE GLY          
SEQRES   8 C  231  GLY ILE VAL HIS THR HIS SER ARG HIS ALA THR ILE TRP          
SEQRES   9 C  231  ALA GLN ALA GLY GLN SER ILE PRO ALA THR GLY THR THR          
SEQRES  10 C  231  HIS ALA ASN TYR PHE TYR GLY THR ILE PRO CYS THR ARG          
SEQRES  11 C  231  LYS MET THR ASP ALA GLU ILE ASN GLY GLU TYR GLU TRP          
SEQRES  12 C  231  GLU THR GLY ASN VAL ILE VAL GLU THR PHE GLU LYS GLN          
SEQRES  13 C  231  GLY ILE ASP ALA ALA GLN MET PRO GLY VAL LEU VAL HIS          
SEQRES  14 C  231  SER HIS GLY PRO PHE ALA TRP GLY LYS ASN ALA GLU ASP          
SEQRES  15 C  231  ALA VAL HIS ASN ALA ILE VAL LEU GLU GLU VAL ALA TYR          
SEQRES  16 C  231  MET GLY ILE PHE CYS ARG GLN LEU ALA PRO GLN LEU PRO          
SEQRES  17 C  231  ASP MET GLN GLN THR LEU LEU ASN LYS HIS TYR LEU ARG          
SEQRES  18 C  231  LYS HIS GLY ALA LYS ALA TYR TYR GLY GLN                      
SEQRES   1 D  231  MET LEU GLU ASP LEU LYS ARG GLN VAL LEU GLU ALA ASN          
SEQRES   2 D  231  LEU ALA LEU PRO LYS HIS ASN LEU VAL THR LEU THR TRP          
SEQRES   3 D  231  GLY ASN VAL SER ALA VAL ASP ARG GLU ARG GLY VAL PHE          
SEQRES   4 D  231  VAL ILE LYS PRO SER GLY VAL ASP TYR SER ILE MET THR          
SEQRES   5 D  231  ALA ASP ASP MET VAL VAL VAL SER ILE GLU THR GLY GLU          
SEQRES   6 D  231  VAL VAL GLU GLY ALA LYS LYS PRO SER SER ASP THR PRO          
SEQRES   7 D  231  THR HIS ARG LEU LEU TYR GLN ALA PHE PRO SER ILE GLY          
SEQRES   8 D  231  GLY ILE VAL HIS THR HIS SER ARG HIS ALA THR ILE TRP          
SEQRES   9 D  231  ALA GLN ALA GLY GLN SER ILE PRO ALA THR GLY THR THR          
SEQRES  10 D  231  HIS ALA ASN TYR PHE TYR GLY THR ILE PRO CYS THR ARG          
SEQRES  11 D  231  LYS MET THR ASP ALA GLU ILE ASN GLY GLU TYR GLU TRP          
SEQRES  12 D  231  GLU THR GLY ASN VAL ILE VAL GLU THR PHE GLU LYS GLN          
SEQRES  13 D  231  GLY ILE ASP ALA ALA GLN MET PRO GLY VAL LEU VAL HIS          
SEQRES  14 D  231  SER HIS GLY PRO PHE ALA TRP GLY LYS ASN ALA GLU ASP          
SEQRES  15 D  231  ALA VAL HIS ASN ALA ILE VAL LEU GLU GLU VAL ALA TYR          
SEQRES  16 D  231  MET GLY ILE PHE CYS ARG GLN LEU ALA PRO GLN LEU PRO          
SEQRES  17 D  231  ASP MET GLN GLN THR LEU LEU ASN LYS HIS TYR LEU ARG          
SEQRES  18 D  231  LYS HIS GLY ALA LYS ALA TYR TYR GLY GLN                      
SEQRES   1 E  231  MET LEU GLU ASP LEU LYS ARG GLN VAL LEU GLU ALA ASN          
SEQRES   2 E  231  LEU ALA LEU PRO LYS HIS ASN LEU VAL THR LEU THR TRP          
SEQRES   3 E  231  GLY ASN VAL SER ALA VAL ASP ARG GLU ARG GLY VAL PHE          
SEQRES   4 E  231  VAL ILE LYS PRO SER GLY VAL ASP TYR SER ILE MET THR          
SEQRES   5 E  231  ALA ASP ASP MET VAL VAL VAL SER ILE GLU THR GLY GLU          
SEQRES   6 E  231  VAL VAL GLU GLY ALA LYS LYS PRO SER SER ASP THR PRO          
SEQRES   7 E  231  THR HIS ARG LEU LEU TYR GLN ALA PHE PRO SER ILE GLY          
SEQRES   8 E  231  GLY ILE VAL HIS THR HIS SER ARG HIS ALA THR ILE TRP          
SEQRES   9 E  231  ALA GLN ALA GLY GLN SER ILE PRO ALA THR GLY THR THR          
SEQRES  10 E  231  HIS ALA ASN TYR PHE TYR GLY THR ILE PRO CYS THR ARG          
SEQRES  11 E  231  LYS MET THR ASP ALA GLU ILE ASN GLY GLU TYR GLU TRP          
SEQRES  12 E  231  GLU THR GLY ASN VAL ILE VAL GLU THR PHE GLU LYS GLN          
SEQRES  13 E  231  GLY ILE ASP ALA ALA GLN MET PRO GLY VAL LEU VAL HIS          
SEQRES  14 E  231  SER HIS GLY PRO PHE ALA TRP GLY LYS ASN ALA GLU ASP          
SEQRES  15 E  231  ALA VAL HIS ASN ALA ILE VAL LEU GLU GLU VAL ALA TYR          
SEQRES  16 E  231  MET GLY ILE PHE CYS ARG GLN LEU ALA PRO GLN LEU PRO          
SEQRES  17 E  231  ASP MET GLN GLN THR LEU LEU ASN LYS HIS TYR LEU ARG          
SEQRES  18 E  231  LYS HIS GLY ALA LYS ALA TYR TYR GLY GLN                      
SEQRES   1 F  231  MET LEU GLU ASP LEU LYS ARG GLN VAL LEU GLU ALA ASN          
SEQRES   2 F  231  LEU ALA LEU PRO LYS HIS ASN LEU VAL THR LEU THR TRP          
SEQRES   3 F  231  GLY ASN VAL SER ALA VAL ASP ARG GLU ARG GLY VAL PHE          
SEQRES   4 F  231  VAL ILE LYS PRO SER GLY VAL ASP TYR SER ILE MET THR          
SEQRES   5 F  231  ALA ASP ASP MET VAL VAL VAL SER ILE GLU THR GLY GLU          
SEQRES   6 F  231  VAL VAL GLU GLY ALA LYS LYS PRO SER SER ASP THR PRO          
SEQRES   7 F  231  THR HIS ARG LEU LEU TYR GLN ALA PHE PRO SER ILE GLY          
SEQRES   8 F  231  GLY ILE VAL HIS THR HIS SER ARG HIS ALA THR ILE TRP          
SEQRES   9 F  231  ALA GLN ALA GLY GLN SER ILE PRO ALA THR GLY THR THR          
SEQRES  10 F  231  HIS ALA ASN TYR PHE TYR GLY THR ILE PRO CYS THR ARG          
SEQRES  11 F  231  LYS MET THR ASP ALA GLU ILE ASN GLY GLU TYR GLU TRP          
SEQRES  12 F  231  GLU THR GLY ASN VAL ILE VAL GLU THR PHE GLU LYS GLN          
SEQRES  13 F  231  GLY ILE ASP ALA ALA GLN MET PRO GLY VAL LEU VAL HIS          
SEQRES  14 F  231  SER HIS GLY PRO PHE ALA TRP GLY LYS ASN ALA GLU ASP          
SEQRES  15 F  231  ALA VAL HIS ASN ALA ILE VAL LEU GLU GLU VAL ALA TYR          
SEQRES  16 F  231  MET GLY ILE PHE CYS ARG GLN LEU ALA PRO GLN LEU PRO          
SEQRES  17 F  231  ASP MET GLN GLN THR LEU LEU ASN LYS HIS TYR LEU ARG          
SEQRES  18 F  231  LYS HIS GLY ALA LYS ALA TYR TYR GLY GLN                      
HET     ZN  A 301       1                                                       
HET     ZN  B 302       1                                                       
HET     ZN  C 303       1                                                       
HET     ZN  D 304       1                                                       
HET     ZN  E 305       1                                                       
HET     ZN  F 306       1                                                       
HETNAM      ZN ZINC ION                                                         
FORMUL   7   ZN    6(ZN 2+)                                                     
FORMUL  13  HOH   *632(H2 O)                                                    
HELIX    1   1 LEU A    2  HIS A   19  1                                  18    
HELIX    2   2 THR A   52  MET A   56  5                                   5    
HELIX    3   3 ASP A   76  PHE A   87  1                                  12    
HELIX    4   4 SER A   98  GLY A  108  1                                  11    
HELIX    5   5 GLY A  115  ASN A  120  1                                   6    
HELIX    6   6 THR A  133  GLY A  139  1                                   7    
HELIX    7   7 GLU A  140  GLN A  156  1                                  17    
HELIX    8   8 ASN A  179  ALA A  204  1                                  26    
HELIX    9   9 GLN A  211  LYS A  222  1                                  12    
HELIX   10  10 LEU B    2  HIS B   19  1                                  18    
HELIX   11  11 THR B   52  MET B   56  5                                   5    
HELIX   12  12 ASP B   76  PHE B   87  1                                  12    
HELIX   13  13 SER B   98  GLY B  108  1                                  11    
HELIX   14  14 GLY B  115  ASN B  120  1                                   6    
HELIX   15  15 THR B  133  GLY B  139  1                                   7    
HELIX   16  16 GLU B  140  GLY B  157  1                                  18    
HELIX   17  17 ASN B  179  ALA B  204  1                                  26    
HELIX   18  18 GLN B  211  LYS B  222  1                                  12    
HELIX   19  19 LEU C    2  HIS C   19  1                                  18    
HELIX   20  20 THR C   52  MET C   56  5                                   5    
HELIX   21  21 ASP C   76  PHE C   87  1                                  12    
HELIX   22  22 SER C   98  GLY C  108  1                                  11    
HELIX   23  23 GLY C  115  ASN C  120  1                                   6    
HELIX   24  24 THR C  133  GLY C  139  1                                   7    
HELIX   25  25 GLU C  140  GLN C  156  1                                  17    
HELIX   26  26 ASN C  179  ALA C  204  1                                  26    
HELIX   27  27 GLN C  211  LYS C  222  1                                  12    
HELIX   28  28 LEU D    2  HIS D   19  1                                  18    
HELIX   29  29 THR D   52  MET D   56  5                                   5    
HELIX   30  30 ASP D   76  PHE D   87  1                                  12    
HELIX   31  31 SER D   98  GLY D  108  1                                  11    
HELIX   32  32 GLY D  115  ASN D  120  1                                   6    
HELIX   33  33 THR D  133  GLY D  139  1                                   7    
HELIX   34  34 GLU D  140  GLY D  157  1                                  18    
HELIX   35  35 ASN D  179  ALA D  204  1                                  26    
HELIX   36  36 GLN D  211  LYS D  222  1                                  12    
HELIX   37  37 LEU E    2  HIS E   19  1                                  18    
HELIX   38  38 THR E   52  MET E   56  5                                   5    
HELIX   39  39 ASP E   76  PHE E   87  1                                  12    
HELIX   40  40 SER E   98  GLY E  108  1                                  11    
HELIX   41  41 GLY E  115  ASN E  120  1                                   6    
HELIX   42  42 THR E  133  GLY E  139  1                                   7    
HELIX   43  43 GLU E  140  LYS E  155  1                                  16    
HELIX   44  44 ASN E  179  ALA E  204  1                                  26    
HELIX   45  45 GLN E  211  ARG E  221  1                                  11    
HELIX   46  46 LEU F    2  HIS F   19  1                                  18    
HELIX   47  47 THR F   52  MET F   56  5                                   5    
HELIX   48  48 ASP F   76  PHE F   87  1                                  12    
HELIX   49  49 SER F   98  GLY F  108  1                                  11    
HELIX   50  50 GLY F  115  ASN F  120  1                                   6    
HELIX   51  51 THR F  133  ASN F  138  1                                   6    
HELIX   52  52 GLU F  140  GLN F  156  1                                  17    
HELIX   53  53 ASN F  179  ALA F  204  1                                  26    
HELIX   54  54 GLN F  211  LYS F  222  1                                  12    
SHEET    1   A 7 VAL A  66  GLU A  68  0                                        
SHEET    2   A 7 VAL A  57  SER A  60 -1  N  VAL A  58   O  GLU A  68           
SHEET    3   A 7 VAL A  38  ILE A  41 -1  N  PHE A  39   O  VAL A  59           
SHEET    4   A 7 ASN A  28  ASP A  33 -1  N  ALA A  31   O  VAL A  40           
SHEET    5   A 7 GLY A  92  HIS A  95 -1  O  ILE A  93   N  SER A  30           
SHEET    6   A 7 GLY A 172  GLY A 177 -1  O  ALA A 175   N  VAL A  94           
SHEET    7   A 7 GLY A 165  VAL A 168 -1  N  VAL A 166   O  PHE A 174           
SHEET    1   B 7 VAL B  66  GLU B  68  0                                        
SHEET    2   B 7 VAL B  57  SER B  60 -1  N  VAL B  58   O  VAL B  67           
SHEET    3   B 7 VAL B  38  ILE B  41 -1  N  PHE B  39   O  VAL B  59           
SHEET    4   B 7 ASN B  28  ASP B  33 -1  N  ALA B  31   O  VAL B  40           
SHEET    5   B 7 GLY B  92  HIS B  95 -1  O  HIS B  95   N  ASN B  28           
SHEET    6   B 7 GLY B 172  GLY B 177 -1  O  ALA B 175   N  VAL B  94           
SHEET    7   B 7 GLY B 165  VAL B 168 -1  N  VAL B 168   O  GLY B 172           
SHEET    1   C 7 VAL C  66  GLU C  68  0                                        
SHEET    2   C 7 VAL C  57  SER C  60 -1  N  VAL C  58   O  VAL C  67           
SHEET    3   C 7 VAL C  38  ILE C  41 -1  N  PHE C  39   O  VAL C  59           
SHEET    4   C 7 ASN C  28  ASP C  33 -1  N  ALA C  31   O  VAL C  40           
SHEET    5   C 7 GLY C  92  HIS C  95 -1  O  HIS C  95   N  ASN C  28           
SHEET    6   C 7 GLY C 172  GLY C 177 -1  O  ALA C 175   N  VAL C  94           
SHEET    7   C 7 GLY C 165  VAL C 168 -1  N  VAL C 168   O  GLY C 172           
SHEET    1   D 7 VAL D  66  GLU D  68  0                                        
SHEET    2   D 7 VAL D  57  SER D  60 -1  N  VAL D  58   O  VAL D  67           
SHEET    3   D 7 VAL D  38  ILE D  41 -1  N  PHE D  39   O  VAL D  59           
SHEET    4   D 7 ASN D  28  ASP D  33 -1  N  ALA D  31   O  VAL D  40           
SHEET    5   D 7 GLY D  92  HIS D  95 -1  O  HIS D  95   N  ASN D  28           
SHEET    6   D 7 GLY D 172  GLY D 177 -1  O  ALA D 175   N  VAL D  94           
SHEET    7   D 7 GLY D 165  VAL D 168 -1  N  VAL D 168   O  GLY D 172           
SHEET    1   E 7 VAL E  66  GLU E  68  0                                        
SHEET    2   E 7 VAL E  57  SER E  60 -1  N  VAL E  58   O  GLU E  68           
SHEET    3   E 7 VAL E  38  ILE E  41 -1  N  PHE E  39   O  VAL E  59           
SHEET    4   E 7 ASN E  28  ASP E  33 -1  N  ALA E  31   O  VAL E  40           
SHEET    5   E 7 GLY E  92  HIS E  95 -1  O  HIS E  95   N  ASN E  28           
SHEET    6   E 7 GLY E 172  GLY E 177 -1  O  ALA E 175   N  VAL E  94           
SHEET    7   E 7 GLY E 165  VAL E 168 -1  N  VAL E 168   O  GLY E 172           
SHEET    1   F 7 VAL F  66  GLU F  68  0                                        
SHEET    2   F 7 VAL F  57  SER F  60 -1  N  VAL F  58   O  GLU F  68           
SHEET    3   F 7 VAL F  38  ILE F  41 -1  N  PHE F  39   O  VAL F  59           
SHEET    4   F 7 ASN F  28  ASP F  33 -1  N  ASP F  33   O  VAL F  38           
SHEET    5   F 7 GLY F  92  HIS F  95 -1  O  HIS F  95   N  ASN F  28           
SHEET    6   F 7 GLY F 172  GLY F 177 -1  O  ALA F 175   N  VAL F  94           
SHEET    7   F 7 GLY F 165  VAL F 168 -1  N  VAL F 168   O  GLY F 172           
LINK        ZN    ZN A 301                 NE2 HIS A  95     1555   1555  2.37  
LINK        ZN    ZN A 301                 NE2 HIS A  97     1555   1555  2.37  
LINK        ZN    ZN A 301                 NE2 HIS A 171     1555   1555  2.20  
LINK        ZN    ZN B 302                 NE2 HIS B  97     1555   1555  2.42  
LINK        ZN    ZN B 302                 NE2 HIS B  95     1555   1555  2.20  
LINK        ZN    ZN B 302                 O   HOH B 403     1555   1555  2.75  
LINK        ZN    ZN B 302                 NE2 HIS B 171     1555   1555  2.20  
LINK        ZN    ZN C 303                 O   HOH C 389     1555   1555  2.64  
LINK        ZN    ZN C 303                 NE2 HIS C  97     1555   1555  2.41  
LINK        ZN    ZN C 303                 NE2 HIS C 171     1555   1555  2.24  
LINK        ZN    ZN C 303                 NE2 HIS C  95     1555   1555  2.21  
LINK        ZN    ZN D 304                 NE2 HIS D  97     1555   1555  2.33  
LINK        ZN    ZN D 304                 NE2 HIS D 171     1555   1555  2.23  
LINK        ZN    ZN D 304                 O   HOH D 371     1555   1555  2.29  
LINK        ZN    ZN D 304                 NE2 HIS D  95     1555   1555  2.20  
LINK        ZN    ZN E 305                 NE2 HIS E  95     1555   1555  2.27  
LINK        ZN    ZN E 305                 NE2 HIS E  97     1555   1555  2.54  
LINK        ZN    ZN E 305                 NE2 HIS E 171     1555   1555  2.33  
LINK        ZN    ZN F 306                 NE2 HIS F  95     1555   1555  2.27  
LINK        ZN    ZN F 306                 NE2 HIS F 171     1555   1555  2.25  
LINK        ZN    ZN F 306                 NE2 HIS F  97     1555   1555  2.47  
SITE     1 AC1  3 HIS A  95  HIS A  97  HIS A 171                               
SITE     1 AC2  5 HIS B  95  HIS B  97  HIS B 171  HOH B 388                    
SITE     2 AC2  5 HOH B 403                                                     
SITE     1 AC3  4 HIS C  95  HIS C  97  HIS C 171  HOH C 389                    
SITE     1 AC4  4 HIS D  95  HIS D  97  HIS D 171  HOH D 371                    
SITE     1 AC5  3 HIS E  95  HIS E  97  HIS E 171                               
SITE     1 AC6  3 HIS F  95  HIS F  97  HIS F 171                               
CRYST1  105.900  105.900  274.800  90.00  90.00  90.00 P 4 21 2     48          
ORIGX1      1.000000  0.000000  0.000000        0.00000                         
ORIGX2      0.000000  1.000000  0.000000        0.00000                         
ORIGX3      0.000000  0.000000  1.000000        0.00000                         
SCALE1      0.009443  0.000000  0.000000        0.00000                         
SCALE2      0.000000  0.009443  0.000000        0.00000                         
SCALE3      0.000000  0.000000  0.003639        0.00000                         
ATOM   3473  N   MET C   1      18.536   5.588 189.019  1.00 27.78           N  
ATOM   3474  CA  MET C   1      17.442   4.637 188.665  1.00 28.27           C  
ATOM   3475  C   MET C   1      17.972   3.358 188.021  1.00 28.98           C  
ATOM   3476  O   MET C   1      17.301   2.320 188.015  1.00 31.70           O  
ATOM   3477  CB  MET C   1      16.465   5.300 187.699  1.00 28.40           C  
ATOM   3478  CG  MET C   1      17.100   5.749 186.388  1.00 29.20           C  
ATOM   3479  SD  MET C   1      15.855   6.254 185.181  1.00 30.56           S  
ATOM   3480  CE  MET C   1      15.414   7.849 185.830  1.00 30.69           C  
ATOM   3481  N   LEU C   2      19.170   3.434 187.465  1.00 26.46           N  
ATOM   3482  CA  LEU C   2      19.765   2.279 186.807  1.00 25.20           C  
ATOM   3483  C   LEU C   2      21.226   2.240 187.220  1.00 22.94           C  
ATOM   3484  O   LEU C   2      22.126   2.322 186.387  1.00 22.66           O  
ATOM   3485  CB  LEU C   2      19.646   2.432 185.287  1.00 24.89           C  
ATOM   3486  CG  LEU C   2      18.222   2.455 184.723  1.00 26.60           C  
ATOM   3487  CD1 LEU C   2      18.213   3.050 183.317  1.00 26.00           C  
ATOM   3488  CD2 LEU C   2      17.662   1.042 184.724  1.00 26.10           C  
ATOM   3489  N   GLU C   3      21.445   2.130 188.524  1.00 22.01           N  
ATOM   3490  CA  GLU C   3      22.789   2.112 189.069  1.00 21.85           C  
ATOM   3491  C   GLU C   3      23.698   1.114 188.368  1.00 20.17           C  
ATOM   3492  O   GLU C   3      24.738   1.494 187.843  1.00 20.45           O  
ATOM   3493  CB  GLU C   3      22.744   1.835 190.571  1.00 22.33           C  
ATOM   3494  CG  GLU C   3      22.230   3.004 191.402  1.00 26.00           C  
ATOM   3495  CD  GLU C   3      20.850   3.482 190.983  1.00 26.95           C  
ATOM   3496  OE1 GLU C   3      19.952   2.633 190.796  1.00 27.82           O  
ATOM   3497  OE2 GLU C   3      20.659   4.711 190.853  1.00 27.34           O  
ATOM   3498  N   ASP C   4      23.307  -0.154 188.337  1.00 19.47           N  
ATOM   3499  CA  ASP C   4      24.148  -1.149 187.684  1.00 18.90           C  
ATOM   3500  C   ASP C   4      24.404  -0.837 186.208  1.00 18.41           C  
ATOM   3501  O   ASP C   4      25.535  -0.948 185.748  1.00 18.39           O  
ATOM   3502  CB  ASP C   4      23.551  -2.551 187.817  1.00 18.62           C  
ATOM   3503  CG  ASP C   4      24.511  -3.635 187.339  1.00 19.45           C  
ATOM   3504  OD1 ASP C   4      24.212  -4.296 186.327  1.00 19.82           O  
ATOM   3505  OD2 ASP C   4      25.572  -3.818 187.973  1.00 19.96           O  
ATOM   3506  N   LEU C   5      23.371  -0.444 185.466  1.00 18.52           N  
ATOM   3507  CA  LEU C   5      23.559  -0.135 184.048  1.00 17.48           C  
ATOM   3508  C   LEU C   5      24.560   1.020 183.917  1.00 17.47           C  
ATOM   3509  O   LEU C   5      25.434   1.001 183.052  1.00 17.47           O  
ATOM   3510  CB  LEU C   5      22.233   0.251 183.388  1.00 16.85           C  
ATOM   3511  CG  LEU C   5      21.975  -0.224 181.945  1.00 18.01           C  
ATOM   3512  CD1 LEU C   5      21.114   0.799 181.221  1.00 15.41           C  
ATOM   3513  CD2 LEU C   5      23.267  -0.429 181.193  1.00 16.07           C  
ATOM   3514  N   LYS C   6      24.433   2.025 184.780  1.00 16.70           N  
ATOM   3515  CA  LYS C   6      25.354   3.157 184.746  1.00 17.24           C  
ATOM   3516  C   LYS C   6      26.785   2.688 184.986  1.00 17.86           C  
ATOM   3517  O   LYS C   6      27.727   3.225 184.406  1.00 17.33           O  
ATOM   3518  CB  LYS C   6      24.980   4.199 185.802  1.00 16.44           C  
ATOM   3519  CG  LYS C   6      23.748   5.025 185.463  1.00 17.70           C  
ATOM   3520  CD  LYS C   6      23.513   6.099 186.510  1.00 19.21           C  
ATOM   3521  CE  LYS C   6      22.250   6.890 186.223  1.00 19.90           C  
ATOM   3522  NZ  LYS C   6      21.948   7.850 187.319  1.00 21.14           N  
ATOM   3523  N   ARG C   7      26.938   1.681 185.842  1.00 18.26           N  
ATOM   3524  CA  ARG C   7      28.253   1.136 186.169  1.00 19.28           C  
ATOM   3525  C   ARG C   7      28.843   0.404 184.966  1.00 17.41           C  
ATOM   3526  O   ARG C   7      30.029   0.523 184.680  1.00 16.87           O  
ATOM   3527  CB  ARG C   7      28.134   0.165 187.345  1.00 23.04           C  
ATOM   3528  CG  ARG C   7      29.230   0.261 188.392  1.00 28.40           C  
ATOM   3529  CD  ARG C   7      30.625   0.084 187.817  1.00 33.71           C  
ATOM   3530  NE  ARG C   7      31.623  -0.013 188.883  1.00 37.71           N  
ATOM   3531  CZ  ARG C   7      32.916   0.259 188.734  1.00 39.39           C  
ATOM   3532  NH1 ARG C   7      33.386   0.651 187.559  1.00 40.84           N  
ATOM   3533  NH2 ARG C   7      33.745   0.137 189.765  1.00 41.12           N  
ATOM   3534  N   GLN C   8      28.013  -0.357 184.260  1.00 16.84           N  
ATOM   3535  CA  GLN C   8      28.487  -1.098 183.094  1.00 16.15           C  
ATOM   3536  C   GLN C   8      28.930  -0.139 182.003  1.00 15.88           C  
ATOM   3537  O   GLN C   8      29.952  -0.352 181.356  1.00 14.62           O  
ATOM   3538  CB  GLN C   8      27.383  -1.987 182.526  1.00 15.86           C  
ATOM   3539  CG  GLN C   8      26.807  -3.008 183.488  1.00 16.75           C  
ATOM   3540  CD  GLN C   8      25.691  -3.804 182.848  1.00 17.97           C  
ATOM   3541  OE1 GLN C   8      24.688  -4.116 183.491  1.00 20.47           O  
ATOM   3542  NE2 GLN C   8      25.858  -4.139 181.573  1.00 14.89           N  
ATOM   3543  N   VAL C   9      28.139   0.912 181.803  1.00 15.34           N  
ATOM   3544  CA  VAL C   9      28.420   1.906 180.776  1.00 16.38           C  
ATOM   3545  C   VAL C   9      29.659   2.713 181.144  1.00 16.56           C  
ATOM   3546  O   VAL C   9      30.418   3.141 180.276  1.00 16.43           O  
ATOM   3547  CB  VAL C   9      27.202   2.836 180.570  1.00 14.80           C  
ATOM   3548  CG1 VAL C   9      27.500   3.870 179.516  1.00 15.61           C  
ATOM   3549  CG2 VAL C   9      25.999   2.010 180.137  1.00 14.42           C  
ATOM   3550  N   LEU C  10      29.866   2.911 182.438  1.00 16.99           N  
ATOM   3551  CA  LEU C  10      31.036   3.639 182.909  1.00 17.80           C  
ATOM   3552  C   LEU C  10      32.287   2.815 182.584  1.00 17.27           C  
ATOM   3553  O   LEU C  10      33.205   3.294 181.918  1.00 16.17           O  
ATOM   3554  CB  LEU C  10      30.917   3.889 184.417  1.00 17.55           C  
ATOM   3555  CG  LEU C  10      32.037   4.592 185.194  1.00 19.83           C  
ATOM   3556  CD1 LEU C  10      33.045   3.576 185.655  1.00 20.91           C  
ATOM   3557  CD2 LEU C  10      32.685   5.680 184.345  1.00 20.40           C  
ATOM   3558  N   GLU C  11      32.307   1.566 183.036  1.00 16.57           N  
ATOM   3559  CA  GLU C  11      33.444   0.690 182.791  1.00 17.97           C  
ATOM   3560  C   GLU C  11      33.737   0.496 181.301  1.00 17.39           C  
ATOM   3561  O   GLU C  11      34.898   0.401 180.904  1.00 17.73           O  
ATOM   3562  CB  GLU C  11      33.216  -0.669 183.469  1.00 19.59           C  
ATOM   3563  CG  GLU C  11      33.252  -0.578 184.989  1.00 23.94           C  
ATOM   3564  CD  GLU C  11      32.974  -1.902 185.688  1.00 27.13           C  
ATOM   3565  OE1 GLU C  11      32.958  -1.910 186.940  1.00 29.16           O  
ATOM   3566  OE2 GLU C  11      32.772  -2.929 185.000  1.00 28.29           O  
ATOM   3567  N   ALA C  12      32.692   0.439 180.480  1.00 15.79           N  
ATOM   3568  CA  ALA C  12      32.870   0.268 179.041  1.00 15.09           C  
ATOM   3569  C   ALA C  12      33.564   1.501 178.466  1.00 14.93           C  
ATOM   3570  O   ALA C  12      34.488   1.391 177.653  1.00 14.50           O  
ATOM   3571  CB  ALA C  12      31.518   0.056 178.358  1.00 13.19           C  
ATOM   3572  N   ASN C  13      33.114   2.676 178.891  1.00 14.38           N  
ATOM   3573  CA  ASN C  13      33.714   3.916 178.424  1.00 14.96           C  
ATOM   3574  C   ASN C  13      35.180   3.984 178.863  1.00 15.03           C  
ATOM   3575  O   ASN C  13      36.059   4.339 178.076  1.00 14.37           O  
ATOM   3576  CB  ASN C  13      32.924   5.115 178.959  1.00 12.42           C  
ATOM   3577  CG  ASN C  13      31.719   5.455 178.087  1.00 13.04           C  
ATOM   3578  OD1 ASN C  13      31.868   5.993 176.991  1.00 11.16           O  
ATOM   3579  ND2 ASN C  13      30.521   5.139 178.570  1.00 12.10           N  
ATOM   3580  N   LEU C  14      35.436   3.629 180.118  1.00 16.55           N  
ATOM   3581  CA  LEU C  14      36.793   3.628 180.660  1.00 18.35           C  
ATOM   3582  C   LEU C  14      37.655   2.588 179.928  1.00 18.48           C  
ATOM   3583  O   LEU C  14      38.881   2.681 179.909  1.00 18.98           O  
ATOM   3584  CB  LEU C  14      36.756   3.310 182.161  1.00 19.22           C  
ATOM   3585  CG  LEU C  14      36.824   4.421 183.219  1.00 20.97           C  
ATOM   3586  CD1 LEU C  14      36.065   5.663 182.791  1.00 22.31           C  
ATOM   3587  CD2 LEU C  14      36.269   3.869 184.530  1.00 20.10           C  
ATOM   3588  N   ALA C  15      37.009   1.596 179.328  1.00 17.66           N  
ATOM   3589  CA  ALA C  15      37.725   0.560 178.595  1.00 18.35           C  
ATOM   3590  C   ALA C  15      38.260   1.052 177.249  1.00 18.93           C  
ATOM   3591  O   ALA C  15      39.214   0.483 176.711  1.00 19.47           O  
ATOM   3592  CB  ALA C  15      36.822  -0.645 178.374  1.00 17.20           C  
ATOM   3593  N   LEU C  16      37.651   2.102 176.704  1.00 18.60           N  
ATOM   3594  CA  LEU C  16      38.077   2.631 175.416  1.00 18.00           C  
ATOM   3595  C   LEU C  16      39.555   3.010 175.401  1.00 17.79           C  
ATOM   3596  O   LEU C  16      40.308   2.518 174.565  1.00 17.00           O  
ATOM   3597  CB  LEU C  16      37.185   3.809 175.012  1.00 18.17           C  
ATOM   3598  CG  LEU C  16      35.978   3.399 174.160  1.00 19.14           C  
ATOM   3599  CD1 LEU C  16      35.370   2.113 174.671  1.00 19.10           C  
ATOM   3600  CD2 LEU C  16      34.969   4.513 174.134  1.00 17.13           C  
ATOM   3601  N   PRO C  17      39.996   3.892 176.313  1.00 18.27           N  
ATOM   3602  CA  PRO C  17      41.428   4.218 176.276  1.00 19.22           C  
ATOM   3603  C   PRO C  17      42.297   3.022 176.679  1.00 20.79           C  
ATOM   3604  O   PRO C  17      43.430   2.889 176.218  1.00 21.04           O  
ATOM   3605  CB  PRO C  17      41.553   5.394 177.254  1.00 19.01           C  
ATOM   3606  CG  PRO C  17      40.376   5.208 178.185  1.00 17.53           C  
ATOM   3607  CD  PRO C  17      39.276   4.788 177.234  1.00 17.93           C  
ATOM   3608  N   LYS C  18      41.765   2.145 177.527  1.00 21.68           N  
ATOM   3609  CA  LYS C  18      42.522   0.977 177.962  1.00 23.10           C  
ATOM   3610  C   LYS C  18      42.905   0.079 176.788  1.00 22.43           C  
ATOM   3611  O   LYS C  18      43.998  -0.486 176.759  1.00 21.24           O  
ATOM   3612  CB  LYS C  18      41.725   0.158 178.980  1.00 25.32           C  
ATOM   3613  CG  LYS C  18      41.612   0.794 180.359  1.00 29.67           C  
ATOM   3614  CD  LYS C  18      40.727  -0.054 181.266  1.00 32.76           C  
ATOM   3615  CE  LYS C  18      40.579   0.554 182.654  1.00 34.70           C  
ATOM   3616  NZ  LYS C  18      39.696  -0.298 183.507  1.00 36.78           N  
ATOM   3617  N   HIS C  19      42.004  -0.056 175.822  1.00 20.94           N  
ATOM   3618  CA  HIS C  19      42.284  -0.894 174.666  1.00 20.12           C  
ATOM   3619  C   HIS C  19      42.774  -0.098 173.466  1.00 19.80           C  
ATOM   3620  O   HIS C  19      42.713  -0.562 172.330  1.00 19.78           O  
ATOM   3621  CB  HIS C  19      41.049  -1.724 174.303  1.00 19.80           C  
ATOM   3622  CG  HIS C  19      40.738  -2.790 175.305  1.00 20.13           C  
ATOM   3623  ND1 HIS C  19      39.917  -2.578 176.392  1.00 21.09           N  
ATOM   3624  CD2 HIS C  19      41.196  -4.059 175.422  1.00 21.14           C  
ATOM   3625  CE1 HIS C  19      39.883  -3.669 177.135  1.00 21.00           C  
ATOM   3626  NE2 HIS C  19      40.651  -4.583 176.569  1.00 20.99           N  
ATOM   3627  N   ASN C  20      43.274   1.104 173.739  1.00 19.70           N  
ATOM   3628  CA  ASN C  20      43.810   1.987 172.709  1.00 19.43           C  
ATOM   3629  C   ASN C  20      42.894   2.196 171.508  1.00 18.74           C  
ATOM   3630  O   ASN C  20      43.354   2.258 170.373  1.00 17.79           O  
ATOM   3631  CB  ASN C  20      45.164   1.455 172.239  1.00 21.83           C  
ATOM   3632  CG  ASN C  20      46.147   1.286 173.389  1.00 24.50           C  
ATOM   3633  OD1 ASN C  20      46.497   2.254 174.066  1.00 24.85           O  
ATOM   3634  ND2 ASN C  20      46.586   0.052 173.619  1.00 25.24           N  
ATOM   3635  N   LEU C  21      41.598   2.315 171.760  1.00 17.73           N  
ATOM   3636  CA  LEU C  21      40.640   2.529 170.687  1.00 17.20           C  
ATOM   3637  C   LEU C  21      40.330   4.009 170.629  1.00 18.04           C  
ATOM   3638  O   LEU C  21      39.553   4.464 169.789  1.00 19.08           O  
ATOM   3639  CB  LEU C  21      39.338   1.787 170.979  1.00 16.65           C  
ATOM   3640  CG  LEU C  21      39.390   0.271 171.169  1.00 17.42           C  
ATOM   3641  CD1 LEU C  21      38.014  -0.219 171.603  1.00 14.31           C  
ATOM   3642  CD2 LEU C  21      39.834  -0.403 169.868  1.00 16.37           C  
ATOM   3643  N   VAL C  22      40.958   4.768 171.512  1.00 17.52           N  
ATOM   3644  CA  VAL C  22      40.649   6.176 171.583  1.00 19.09           C  
ATOM   3645  C   VAL C  22      41.801   7.045 172.091  1.00 19.66           C  
ATOM   3646  O   VAL C  22      42.731   6.555 172.726  1.00 19.33           O  
ATOM   3647  CB  VAL C  22      39.410   6.328 172.496  1.00 19.14           C  
ATOM   3648  CG1 VAL C  22      39.766   7.080 173.769  1.00 18.86           C  
ATOM   3649  CG2 VAL C  22      38.281   6.963 171.731  1.00 20.36           C  
ATOM   3650  N   THR C  23      41.716   8.339 171.804  1.00 20.05           N  
ATOM   3651  CA  THR C  23      42.713   9.312 172.238  1.00 20.31           C  
ATOM   3652  C   THR C  23      41.951  10.489 172.868  1.00 18.95           C  
ATOM   3653  O   THR C  23      40.787  10.710 172.544  1.00 17.94           O  
ATOM   3654  CB  THR C  23      43.543   9.845 171.040  1.00 22.28           C  
ATOM   3655  OG1 THR C  23      43.892   8.764 170.162  1.00 24.95           O  
ATOM   3656  CG2 THR C  23      44.815  10.482 171.539  1.00 22.90           C  
ATOM   3657  N   LEU C  24      42.599  11.234 173.759  1.00 17.79           N  
ATOM   3658  CA  LEU C  24      41.960  12.380 174.410  1.00 18.16           C  
ATOM   3659  C   LEU C  24      40.566  12.016 174.935  1.00 19.10           C  
ATOM   3660  O   LEU C  24      40.420  11.048 175.681  1.00 18.89           O  
ATOM   3661  CB  LEU C  24      41.863  13.558 173.434  1.00 16.43           C  
ATOM   3662  CG  LEU C  24      43.217  14.063 172.924  1.00 17.99           C  
ATOM   3663  CD1 LEU C  24      43.014  15.196 171.928  1.00 17.01           C  
ATOM   3664  CD2 LEU C  24      44.070  14.522 174.106  1.00 16.40           C  
ATOM   3665  N   THR C  25      39.544  12.781 174.554  1.00 18.21           N  
ATOM   3666  CA  THR C  25      38.190  12.486 175.021  1.00 18.80           C  
ATOM   3667  C   THR C  25      37.304  11.857 173.944  1.00 18.35           C  
ATOM   3668  O   THR C  25      36.087  11.745 174.122  1.00 18.06           O  
ATOM   3669  CB  THR C  25      37.485  13.756 175.550  1.00 18.94           C  
ATOM   3670  OG1 THR C  25      37.413  14.735 174.505  1.00 20.85           O  
ATOM   3671  CG2 THR C  25      38.251  14.336 176.737  1.00 19.38           C  
ATOM   3672  N   TRP C  26      37.910  11.437 172.837  1.00 17.12           N  
ATOM   3673  CA  TRP C  26      37.152  10.836 171.744  1.00 17.74           C  
ATOM   3674  C   TRP C  26      36.526   9.514 172.180  1.00 18.19           C  
ATOM   3675  O   TRP C  26      36.977   8.888 173.145  1.00 18.74           O  
ATOM   3676  CB  TRP C  26      38.050  10.586 170.522  1.00 18.74           C  
ATOM   3677  CG  TRP C  26      38.881  11.773 170.086  1.00 18.98           C  
ATOM   3678  CD1 TRP C  26      38.695  13.085 170.434  1.00 19.16           C  
ATOM   3679  CD2 TRP C  26      40.028  11.749 169.217  1.00 18.80           C  
ATOM   3680  NE1 TRP C  26      39.657  13.874 169.838  1.00 18.92           N  
ATOM   3681  CE2 TRP C  26      40.485  13.079 169.087  1.00 18.26           C  
ATOM   3682  CE3 TRP C  26      40.711  10.730 168.537  1.00 19.37           C  
ATOM   3683  CZ2 TRP C  26      41.595  13.419 168.305  1.00 18.32           C  
ATOM   3684  CZ3 TRP C  26      41.818  11.069 167.755  1.00 20.33           C  
ATOM   3685  CH2 TRP C  26      42.247  12.405 167.649  1.00 18.95           C  
ATOM   3686  N   GLY C  27      35.480   9.104 171.467  1.00 17.15           N  
ATOM   3687  CA  GLY C  27      34.808   7.853 171.759  1.00 15.30           C  
ATOM   3688  C   GLY C  27      33.705   7.948 172.793  1.00 16.79           C  
ATOM   3689  O   GLY C  27      33.674   8.873 173.611  1.00 17.29           O  
ATOM   3690  N   ASN C  28      32.785   6.991 172.742  1.00 16.01           N  
ATOM   3691  CA  ASN C  28      31.683   6.930 173.690  1.00 15.11           C  
ATOM   3692  C   ASN C  28      30.919   5.617 173.573  1.00 15.59           C  
ATOM   3693  O   ASN C  28      30.797   5.042 172.482  1.00 15.54           O  
ATOM   3694  CB  ASN C  28      30.738   8.137 173.519  1.00 16.41           C  
ATOM   3695  CG  ASN C  28      30.306   8.368 172.076  1.00 16.62           C  
ATOM   3696  OD1 ASN C  28      29.547   7.586 171.504  1.00 18.39           O  
ATOM   3697  ND2 ASN C  28      30.791   9.452 171.483  1.00 15.95           N  
ATOM   3698  N   VAL C  29      30.442   5.131 174.717  1.00 13.03           N  
ATOM   3699  CA  VAL C  29      29.677   3.897 174.781  1.00 12.42           C  
ATOM   3700  C   VAL C  29      28.342   4.184 175.456  1.00 13.68           C  
ATOM   3701  O   VAL C  29      28.244   5.073 176.310  1.00 13.60           O  
ATOM   3702  CB  VAL C  29      30.382   2.817 175.639  1.00 12.01           C  
ATOM   3703  CG1 VAL C  29      29.616   1.510 175.543  1.00 10.61           C  
ATOM   3704  CG2 VAL C  29      31.825   2.635 175.202  1.00 10.48           C  
ATOM   3705  N   SER C  30      27.321   3.428 175.071  1.00 12.49           N  
ATOM   3706  CA  SER C  30      26.003   3.553 175.666  1.00 13.58           C  
ATOM   3707  C   SER C  30      25.447   2.133 175.777  1.00 14.32           C  
ATOM   3708  O   SER C  30      25.981   1.200 175.174  1.00 13.25           O  
ATOM   3709  CB  SER C  30      25.082   4.407 174.786  1.00 12.57           C  
ATOM   3710  OG  SER C  30      24.680   3.681 173.639  1.00 12.35           O  
ATOM   3711  N   ALA C  31      24.394   1.967 176.566  1.00 14.97           N  
ATOM   3712  CA  ALA C  31      23.756   0.660 176.735  1.00 15.77           C  
ATOM   3713  C   ALA C  31      22.281   0.935 176.994  1.00 16.50           C  
ATOM   3714  O   ALA C  31      21.931   1.924 177.636  1.00 16.82           O  
ATOM   3715  CB  ALA C  31      24.381  -0.104 177.899  1.00 15.71           C  
ATOM   3716  N   VAL C  32      21.424   0.051 176.505  1.00 15.96           N  
ATOM   3717  CA  VAL C  32      19.991   0.239 176.622  1.00 16.73           C  
ATOM   3718  C   VAL C  32      19.281  -0.604 177.680  1.00 18.36           C  
ATOM   3719  O   VAL C  32      19.759  -1.659 178.094  1.00 18.02           O  
ATOM   3720  CB  VAL C  32      19.314  -0.064 175.264  1.00 15.54           C  
ATOM   3721  CG1 VAL C  32      19.254  -1.571 175.053  1.00 15.51           C  
ATOM   3722  CG2 VAL C  32      17.923   0.540 175.212  1.00 16.52           C  
ATOM   3723  N   ASP C  33      18.130  -0.105 178.111  1.00 19.47           N  
ATOM   3724  CA  ASP C  33      17.269  -0.810 179.048  1.00 21.40           C  
ATOM   3725  C   ASP C  33      15.915  -0.684 178.363  1.00 22.11           C  
ATOM   3726  O   ASP C  33      15.176   0.281 178.581  1.00 22.14           O  
ATOM   3727  CB  ASP C  33      17.250  -0.135 180.419  1.00 21.98           C  
ATOM   3728  CG  ASP C  33      16.446  -0.926 181.439  1.00 25.18           C  
ATOM   3729  OD1 ASP C  33      16.865  -0.986 182.614  1.00 27.47           O  
ATOM   3730  OD2 ASP C  33      15.392  -1.486 181.070  1.00 24.83           O  
ATOM   3731  N   ARG C  34      15.622  -1.649 177.500  1.00 23.00           N  
ATOM   3732  CA  ARG C  34      14.384  -1.658 176.728  1.00 25.07           C  
ATOM   3733  C   ARG C  34      13.115  -1.498 177.557  1.00 26.32           C  
ATOM   3734  O   ARG C  34      12.270  -0.662 177.241  1.00 26.77           O  
ATOM   3735  CB  ARG C  34      14.294  -2.943 175.899  1.00 23.77           C  
ATOM   3736  CG  ARG C  34      15.426  -3.138 174.898  1.00 22.98           C  
ATOM   3737  CD  ARG C  34      15.337  -2.186 173.718  1.00 22.89           C  
ATOM   3738  NE  ARG C  34      16.408  -2.428 172.751  1.00 21.33           N  
ATOM   3739  CZ  ARG C  34      16.524  -1.804 171.582  1.00 20.11           C  
ATOM   3740  NH1 ARG C  34      15.630  -0.894 171.213  1.00 17.05           N  
ATOM   3741  NH2 ARG C  34      17.550  -2.076 170.789  1.00 18.08           N  
ATOM   3742  N   GLU C  35      12.980  -2.290 178.615  1.00 27.95           N  
ATOM   3743  CA  GLU C  35      11.786  -2.221 179.448  1.00 30.35           C  
ATOM   3744  C   GLU C  35      11.519  -0.802 179.947  1.00 30.04           C  
ATOM   3745  O   GLU C  35      10.385  -0.333 179.905  1.00 30.10           O  
ATOM   3746  CB  GLU C  35      11.895  -3.180 180.636  1.00 32.29           C  
ATOM   3747  CG  GLU C  35      10.545  -3.478 181.261  1.00 37.24           C  
ATOM   3748  CD  GLU C  35      10.632  -4.374 182.479  1.00 40.56           C  
ATOM   3749  OE1 GLU C  35       9.562  -4.802 182.968  1.00 41.64           O  
ATOM   3750  OE2 GLU C  35      11.761  -4.645 182.951  1.00 42.10           O  
ATOM   3751  N   ARG C  36      12.559  -0.117 180.413  1.00 30.08           N  
ATOM   3752  CA  ARG C  36      12.401   1.257 180.891  1.00 30.03           C  
ATOM   3753  C   ARG C  36      12.346   2.256 179.737  1.00 27.83           C  
ATOM   3754  O   ARG C  36      12.086   3.439 179.948  1.00 28.20           O  
ATOM   3755  CB  ARG C  36      13.544   1.633 181.832  1.00 31.81           C  
ATOM   3756  CG  ARG C  36      13.406   1.049 183.226  1.00 36.44           C  
ATOM   3757  CD  ARG C  36      13.337   2.164 184.254  1.00 38.84           C  
ATOM   3758  NE  ARG C  36      12.502   3.260 183.770  1.00 41.37           N  
ATOM   3759  CZ  ARG C  36      12.180   4.334 184.483  1.00 41.63           C  
ATOM   3760  NH1 ARG C  36      11.420   5.278 183.944  1.00 41.91           N  
ATOM   3761  NH2 ARG C  36      12.607   4.461 185.735  1.00 43.08           N  
ATOM   3762  N   GLY C  37      12.591   1.774 178.520  1.00 25.86           N  
ATOM   3763  CA  GLY C  37      12.565   2.641 177.354  1.00 22.90           C  
ATOM   3764  C   GLY C  37      13.579   3.754 177.482  1.00 22.00           C  
ATOM   3765  O   GLY C  37      13.295   4.920 177.193  1.00 22.07           O  
ATOM   3766  N   VAL C  38      14.785   3.391 177.895  1.00 20.52           N  
ATOM   3767  CA  VAL C  38      15.827   4.376 178.101  1.00 19.06           C  
ATOM   3768  C   VAL C  38      17.206   3.763 177.848  1.00 17.91           C  
ATOM   3769  O   VAL C  38      17.349   2.545 177.816  1.00 18.04           O  
ATOM   3770  CB  VAL C  38      15.722   4.897 179.567  1.00 20.04           C  
ATOM   3771  CG1 VAL C  38      16.956   4.533 180.362  1.00 18.54           C  
ATOM   3772  CG2 VAL C  38      15.466   6.384 179.581  1.00 20.29           C  
ATOM   3773  N   PHE C  39      18.209   4.607 177.626  1.00 17.01           N  
ATOM   3774  CA  PHE C  39      19.571   4.116 177.451  1.00 16.09           C  
ATOM   3775  C   PHE C  39      20.509   5.039 178.209  1.00 14.86           C  
ATOM   3776  O   PHE C  39      20.194   6.204 178.430  1.00 16.12           O  
ATOM   3777  CB  PHE C  39      19.977   3.999 175.965  1.00 15.06           C  
ATOM   3778  CG  PHE C  39      20.050   5.303 175.226  1.00 14.78           C  
ATOM   3779  CD1 PHE C  39      18.906   5.874 174.674  1.00 14.39           C  
ATOM   3780  CD2 PHE C  39      21.278   5.927 175.020  1.00 15.12           C  
ATOM   3781  CE1 PHE C  39      18.986   7.041 173.922  1.00 14.67           C  
ATOM   3782  CE2 PHE C  39      21.371   7.096 174.270  1.00 14.75           C  
ATOM   3783  CZ  PHE C  39      20.221   7.654 173.717  1.00 15.15           C  
ATOM   3784  N   VAL C  40      21.648   4.504 178.633  1.00 13.68           N  
ATOM   3785  CA  VAL C  40      22.630   5.265 179.398  1.00 12.12           C  
ATOM   3786  C   VAL C  40      23.872   5.510 178.553  1.00 11.67           C  
ATOM   3787  O   VAL C  40      24.418   4.584 177.955  1.00 11.53           O  
ATOM   3788  CB  VAL C  40      23.015   4.491 180.669  1.00 12.52           C  
ATOM   3789  CG1 VAL C  40      24.007   5.293 181.501  1.00 12.11           C  
ATOM   3790  CG2 VAL C  40      21.755   4.178 181.468  1.00 13.29           C  
ATOM   3791  N   ILE C  41      24.341   6.752 178.531  1.00 12.44           N  
ATOM   3792  CA  ILE C  41      25.492   7.090 177.710  1.00 13.48           C  
ATOM   3793  C   ILE C  41      26.563   7.954 178.375  1.00 15.04           C  
ATOM   3794  O   ILE C  41      26.309   8.646 179.366  1.00 15.28           O  
ATOM   3795  CB  ILE C  41      25.005   7.797 176.424  1.00 13.38           C  
ATOM   3796  CG1 ILE C  41      26.132   7.885 175.390  1.00 13.91           C  
ATOM   3797  CG2 ILE C  41      24.472   9.188 176.770  1.00 13.86           C  
ATOM   3798  CD1 ILE C  41      25.622   8.269 173.990  1.00 13.48           C  
ATOM   3799  N   LYS C  42      27.767   7.892 177.812  1.00 14.48           N  
ATOM   3800  CA  LYS C  42      28.898   8.668 178.286  1.00 16.08           C  
ATOM   3801  C   LYS C  42      28.486  10.138 178.247  1.00 17.41           C  
ATOM   3802  O   LYS C  42      27.719  10.550 177.374  1.00 15.73           O  
ATOM   3803  CB  LYS C  42      30.096   8.460 177.356  1.00 15.53           C  
ATOM   3804  CG  LYS C  42      31.356   9.226 177.749  1.00 16.75           C  
ATOM   3805  CD  LYS C  42      32.274   9.410 176.541  1.00 16.37           C  
ATOM   3806  CE  LYS C  42      33.537  10.161 176.905  1.00 17.96           C  
ATOM   3807  NZ  LYS C  42      34.383  10.462 175.712  1.00 16.17           N  
ATOM   3808  N   PRO C  43      28.972  10.941 179.207  1.00 18.38           N  
ATOM   3809  CA  PRO C  43      28.612  12.360 179.211  1.00 19.97           C  
ATOM   3810  C   PRO C  43      29.568  13.104 178.295  1.00 22.00           C  
ATOM   3811  O   PRO C  43      30.617  12.581 177.922  1.00 22.42           O  
ATOM   3812  CB  PRO C  43      28.812  12.759 180.668  1.00 19.27           C  
ATOM   3813  CG  PRO C  43      30.024  11.940 181.051  1.00 19.45           C  
ATOM   3814  CD  PRO C  43      29.708  10.579 180.434  1.00 18.00           C  
ATOM   3815  N   SER C  44      29.198  14.320 177.929  1.00 23.54           N  
ATOM   3816  CA  SER C  44      30.043  15.143 177.085  1.00 24.89           C  
ATOM   3817  C   SER C  44      30.883  16.022 178.017  1.00 25.54           C  
ATOM   3818  O   SER C  44      30.435  16.383 179.106  1.00 26.12           O  
ATOM   3819  CB  SER C  44      29.168  16.014 176.181  1.00 25.07           C  
ATOM   3820  OG  SER C  44      29.946  16.897 175.399  1.00 27.24           O  
ATOM   3821  N   GLY C  45      32.105  16.337 177.607  1.00 26.65           N  
ATOM   3822  CA  GLY C  45      32.954  17.202 178.412  1.00 28.73           C  
ATOM   3823  C   GLY C  45      33.586  16.655 179.683  1.00 29.56           C  
ATOM   3824  O   GLY C  45      33.979  17.429 180.559  1.00 30.46           O  
ATOM   3825  N   VAL C  46      33.698  15.338 179.802  1.00 29.16           N  
ATOM   3826  CA  VAL C  46      34.309  14.758 180.990  1.00 28.29           C  
ATOM   3827  C   VAL C  46      35.446  13.819 180.598  1.00 28.46           C  
ATOM   3828  O   VAL C  46      35.249  12.911 179.788  1.00 28.56           O  
ATOM   3829  CB  VAL C  46      33.275  13.967 181.821  1.00 28.07           C  
ATOM   3830  CG1 VAL C  46      33.908  13.481 183.117  1.00 28.13           C  
ATOM   3831  CG2 VAL C  46      32.070  14.836 182.110  1.00 27.06           C  
ATOM   3832  N   ASP C  47      36.633  14.042 181.162  1.00 27.57           N  
ATOM   3833  CA  ASP C  47      37.781  13.189 180.865  1.00 26.58           C  
ATOM   3834  C   ASP C  47      37.555  11.792 181.411  1.00 25.72           C  
ATOM   3835  O   ASP C  47      36.811  11.603 182.372  1.00 25.19           O  
ATOM   3836  CB  ASP C  47      39.069  13.733 181.492  1.00 28.15           C  
ATOM   3837  CG  ASP C  47      39.565  14.983 180.821  1.00 29.61           C  
ATOM   3838  OD1 ASP C  47      39.251  15.185 179.631  1.00 30.97           O  
ATOM   3839  OD2 ASP C  47      40.288  15.757 181.482  1.00 31.04           O  
ATOM   3840  N   TYR C  48      38.219  10.819 180.799  1.00 25.16           N  
ATOM   3841  CA  TYR C  48      38.114   9.430 181.221  1.00 24.75           C  
ATOM   3842  C   TYR C  48      38.712   9.220 182.613  1.00 24.68           C  
ATOM   3843  O   TYR C  48      38.248   8.375 183.375  1.00 24.47           O  
ATOM   3844  CB  TYR C  48      38.827   8.530 180.209  1.00 22.74           C  
ATOM   3845  CG  TYR C  48      38.069   8.359 178.914  1.00 22.61           C  
ATOM   3846  CD1 TYR C  48      36.832   7.712 178.893  1.00 22.39           C  
ATOM   3847  CD2 TYR C  48      38.581   8.842 177.708  1.00 22.17           C  
ATOM   3848  CE1 TYR C  48      36.119   7.548 177.699  1.00 23.23           C  
ATOM   3849  CE2 TYR C  48      37.879   8.682 176.506  1.00 22.20           C  
ATOM   3850  CZ  TYR C  48      36.649   8.035 176.509  1.00 22.83           C  
ATOM   3851  OH  TYR C  48      35.944   7.871 175.334  1.00 23.11           O  
ATOM   3852  N   SER C  49      39.730  10.009 182.945  1.00 24.86           N  
ATOM   3853  CA  SER C  49      40.407   9.890 184.232  1.00 25.60           C  
ATOM   3854  C   SER C  49      39.676  10.474 185.442  1.00 26.22           C  
ATOM   3855  O   SER C  49      40.135  10.315 186.571  1.00 27.04           O  
ATOM   3856  CB  SER C  49      41.804  10.511 184.138  1.00 25.16           C  
ATOM   3857  OG  SER C  49      41.733  11.866 183.727  1.00 25.49           O  
ATOM   3858  N   ILE C  50      38.546  11.136 185.217  1.00 26.75           N  
ATOM   3859  CA  ILE C  50      37.777  11.738 186.306  1.00 27.55           C  
ATOM   3860  C   ILE C  50      36.347  11.209 186.323  1.00 26.90           C  
ATOM   3861  O   ILE C  50      35.622  11.341 187.313  1.00 26.22           O  
ATOM   3862  CB  ILE C  50      37.712  13.271 186.143  1.00 29.27           C  
ATOM   3863  CG1 ILE C  50      39.127  13.834 185.986  1.00 30.17           C  
ATOM   3864  CG2 ILE C  50      37.019  13.897 187.345  1.00 30.96           C  
ATOM   3865  CD1 ILE C  50      40.086  13.400 187.080  1.00 31.41           C  
ATOM   3866  N   MET C  51      35.964  10.611 185.203  1.00 25.90           N  
ATOM   3867  CA  MET C  51      34.634  10.060 184.986  1.00 24.45           C  
ATOM   3868  C   MET C  51      34.187   9.017 186.011  1.00 23.76           C  
ATOM   3869  O   MET C  51      34.900   8.043 186.269  1.00 23.17           O  
ATOM   3870  CB  MET C  51      34.601   9.452 183.586  1.00 24.66           C  
ATOM   3871  CG  MET C  51      33.233   9.227 183.017  1.00 23.98           C  
ATOM   3872  SD  MET C  51      33.425   8.619 181.340  1.00 26.46           S  
ATOM   3873  CE  MET C  51      33.834  10.133 180.480  1.00 23.75           C  
ATOM   3874  N   THR C  52      32.996   9.222 186.572  1.00 22.87           N  
ATOM   3875  CA  THR C  52      32.413   8.308 187.558  1.00 23.71           C  
ATOM   3876  C   THR C  52      31.025   7.881 187.083  1.00 23.13           C  
ATOM   3877  O   THR C  52      30.451   8.511 186.196  1.00 22.40           O  
ATOM   3878  CB  THR C  52      32.254   8.977 188.947  1.00 24.62           C  
ATOM   3879  OG1 THR C  52      31.399  10.121 188.834  1.00 26.34           O  
ATOM   3880  CG2 THR C  52      33.600   9.412 189.491  1.00 25.23           C  
ATOM   3881  N   ALA C  53      30.488   6.823 187.685  1.00 23.27           N  
ATOM   3882  CA  ALA C  53      29.172   6.299 187.318  1.00 23.55           C  
ATOM   3883  C   ALA C  53      28.071   7.349 187.384  1.00 24.63           C  
ATOM   3884  O   ALA C  53      27.114   7.294 186.610  1.00 24.44           O  
ATOM   3885  CB  ALA C  53      28.811   5.118 188.212  1.00 24.41           C  
ATOM   3886  N   ASP C  54      28.199   8.293 188.313  1.00 25.47           N  
ATOM   3887  CA  ASP C  54      27.210   9.360 188.467  1.00 26.27           C  
ATOM   3888  C   ASP C  54      27.193  10.264 187.246  1.00 25.71           C  
ATOM   3889  O   ASP C  54      26.182  10.889 186.937  1.00 25.89           O  
ATOM   3890  CB  ASP C  54      27.525  10.200 189.706  1.00 29.12           C  
ATOM   3891  CG  ASP C  54      26.993   9.581 190.983  1.00 31.17           C  
ATOM   3892  OD1 ASP C  54      27.537   9.893 192.067  1.00 33.49           O  
ATOM   3893  OD2 ASP C  54      26.023   8.796 190.903  1.00 32.95           O  
ATOM   3894  N   ASP C  55      28.328  10.326 186.559  1.00 25.34           N  
ATOM   3895  CA  ASP C  55      28.476  11.153 185.373  1.00 24.41           C  
ATOM   3896  C   ASP C  55      27.674  10.638 184.184  1.00 23.94           C  
ATOM   3897  O   ASP C  55      27.389  11.398 183.259  1.00 24.12           O  
ATOM   3898  CB  ASP C  55      29.953  11.247 184.986  1.00 23.91           C  
ATOM   3899  CG  ASP C  55      30.762  12.069 185.968  1.00 24.00           C  
ATOM   3900  OD1 ASP C  55      32.001  11.934 185.981  1.00 23.16           O  
ATOM   3901  OD2 ASP C  55      30.161  12.862 186.716  1.00 24.08           O  
ATOM   3902  N   MET C  56      27.320   9.354 184.199  1.00 22.97           N  
ATOM   3903  CA  MET C  56      26.558   8.776 183.093  1.00 22.04           C  
ATOM   3904  C   MET C  56      25.204   9.454 182.979  1.00 21.97           C  
ATOM   3905  O   MET C  56      24.617   9.858 183.983  1.00 22.14           O  
ATOM   3906  CB  MET C  56      26.371   7.266 183.286  1.00 21.22           C  
ATOM   3907  CG  MET C  56      27.674   6.512 183.465  1.00 22.21           C  
ATOM   3908  SD  MET C  56      28.943   7.000 182.275  1.00 23.67           S  
ATOM   3909  CE  MET C  56      29.034   5.663 181.324  1.00 25.34           C  
ATOM   3910  N   VAL C  57      24.712   9.573 181.750  1.00 20.94           N  
ATOM   3911  CA  VAL C  57      23.437  10.228 181.492  1.00 19.93           C  
ATOM   3912  C   VAL C  57      22.368   9.257 180.999  1.00 19.64           C  
ATOM   3913  O   VAL C  57      22.625   8.415 180.133  1.00 19.39           O  
ATOM   3914  CB  VAL C  57      23.617  11.342 180.443  1.00 19.70           C  
ATOM   3915  CG1 VAL C  57      22.308  12.093 180.238  1.00 19.62           C  
ATOM   3916  CG2 VAL C  57      24.717  12.284 180.883  1.00 18.89           C  
ATOM   3917  N   VAL C  58      21.167   9.374 181.553  1.00 19.35           N  
ATOM   3918  CA  VAL C  58      20.059   8.514 181.148  1.00 19.13           C  
ATOM   3919  C   VAL C  58      19.190   9.295 180.154  1.00 20.26           C  
ATOM   3920  O   VAL C  58      18.693  10.378 180.469  1.00 20.64           O  
ATOM   3921  CB  VAL C  58      19.216   8.089 182.369  1.00 18.72           C  
ATOM   3922  CG1 VAL C  58      18.176   7.081 181.959  1.00 15.43           C  
ATOM   3923  CG2 VAL C  58      20.120   7.504 183.440  1.00 17.48           C  
ATOM   3924  N   VAL C  59      19.021   8.744 178.953  1.00 20.19           N  
ATOM   3925  CA  VAL C  59      18.246   9.394 177.903  1.00 19.67           C  
ATOM   3926  C   VAL C  59      17.063   8.537 177.476  1.00 21.68           C  
ATOM   3927  O   VAL C  59      17.143   7.303 177.473  1.00 22.56           O  
ATOM   3928  CB  VAL C  59      19.118   9.665 176.653  1.00 19.63           C  
ATOM   3929  CG1 VAL C  59      18.302  10.390 175.595  1.00 19.00           C  
ATOM   3930  CG2 VAL C  59      20.358  10.463 177.035  1.00 14.68           C  
ATOM   3931  N   SER C  60      15.967   9.199 177.116  1.00 21.64           N  
ATOM   3932  CA  SER C  60      14.749   8.522 176.677  1.00 22.27           C  
ATOM   3933  C   SER C  60      14.903   8.075 175.229  1.00 22.93           C  
ATOM   3934  O   SER C  60      15.275   8.874 174.371  1.00 22.76           O  
ATOM   3935  CB  SER C  60      13.556   9.480 176.793  1.00 22.79           C  
ATOM   3936  OG  SER C  60      12.452   9.019 176.035  1.00 22.85           O  
ATOM   3937  N   ILE C  61      14.618   6.805 174.957  1.00 24.39           N  
ATOM   3938  CA  ILE C  61      14.733   6.275 173.602  1.00 25.41           C  
ATOM   3939  C   ILE C  61      13.710   6.925 172.672  1.00 28.72           C  
ATOM   3940  O   ILE C  61      14.005   7.230 171.518  1.00 30.14           O  
ATOM   3941  CB  ILE C  61      14.492   4.757 173.576  1.00 25.00           C  
ATOM   3942  CG1 ILE C  61      15.599   4.040 174.355  1.00 23.15           C  
ATOM   3943  CG2 ILE C  61      14.425   4.263 172.132  1.00 22.81           C  
ATOM   3944  CD1 ILE C  61      15.367   2.558 174.512  1.00 23.24           C  
ATOM   3945  N   GLU C  62      12.508   7.137 173.189  1.00 30.24           N  
ATOM   3946  CA  GLU C  62      11.424   7.720 172.414  1.00 32.32           C  
ATOM   3947  C   GLU C  62      11.558   9.215 172.120  1.00 32.30           C  
ATOM   3948  O   GLU C  62      11.373   9.645 170.983  1.00 31.68           O  
ATOM   3949  CB  GLU C  62      10.097   7.452 173.131  1.00 34.32           C  
ATOM   3950  CG  GLU C  62       8.871   8.042 172.456  1.00 37.72           C  
ATOM   3951  CD  GLU C  62       7.585   7.660 173.171  1.00 39.86           C  
ATOM   3952  OE1 GLU C  62       7.293   6.448 173.263  1.00 41.51           O  
ATOM   3953  OE2 GLU C  62       6.871   8.569 173.645  1.00 41.11           O  
ATOM   3954  N   THR C  63      11.893  10.001 173.137  1.00 31.89           N  
ATOM   3955  CA  THR C  63      11.997  11.443 172.965  1.00 32.39           C  
ATOM   3956  C   THR C  63      13.406  11.988 172.791  1.00 32.70           C  
ATOM   3957  O   THR C  63      13.586  13.102 172.298  1.00 32.11           O  
ATOM   3958  CB  THR C  63      11.351  12.169 174.147  1.00 32.99           C  
ATOM   3959  OG1 THR C  63      12.188  12.046 175.303  1.00 34.11           O  
ATOM   3960  CG2 THR C  63       9.990  11.559 174.451  1.00 32.38           C  
ATOM   3961  N   GLY C  64      14.401  11.209 173.199  1.00 32.28           N  
ATOM   3962  CA  GLY C  64      15.773  11.656 173.076  1.00 32.69           C  
ATOM   3963  C   GLY C  64      16.151  12.646 174.160  1.00 32.73           C  
ATOM   3964  O   GLY C  64      17.274  13.145 174.190  1.00 32.85           O  
ATOM   3965  N   GLU C  65      15.218  12.931 175.061  1.00 33.01           N  
ATOM   3966  CA  GLU C  65      15.482  13.877 176.138  1.00 34.13           C  
ATOM   3967  C   GLU C  65      16.105  13.178 177.349  1.00 33.38           C  
ATOM   3968  O   GLU C  65      15.806  12.018 177.633  1.00 32.47           O  
ATOM   3969  CB  GLU C  65      14.185  14.573 176.552  1.00 36.10           C  
ATOM   3970  CG  GLU C  65      14.395  15.982 177.069  1.00 40.27           C  
ATOM   3971  CD  GLU C  65      14.847  16.939 175.974  1.00 42.05           C  
ATOM   3972  OE1 GLU C  65      15.294  18.058 176.305  1.00 42.63           O  
ATOM   3973  OE2 GLU C  65      14.748  16.576 174.782  1.00 43.31           O  
ATOM   3974  N   VAL C  66      16.975  13.890 178.054  1.00 32.83           N  
ATOM   3975  CA  VAL C  66      17.637  13.341 179.230  1.00 33.31           C  
ATOM   3976  C   VAL C  66      16.649  13.167 180.383  1.00 33.21           C  
ATOM   3977  O   VAL C  66      15.936  14.103 180.755  1.00 33.66           O  
ATOM   3978  CB  VAL C  66      18.798  14.253 179.667  1.00 33.56           C  
ATOM   3979  CG1 VAL C  66      18.341  15.688 179.668  1.00 36.23           C  
ATOM   3980  CG2 VAL C  66      19.302  13.851 181.046  1.00 34.68           C  
ATOM   3981  N   VAL C  67      16.612  11.959 180.940  1.00 32.07           N  
ATOM   3982  CA  VAL C  67      15.711  11.630 182.039  1.00 31.15           C  
ATOM   3983  C   VAL C  67      16.368  11.774 183.412  1.00 30.75           C  
ATOM   3984  O   VAL C  67      15.693  12.051 184.405  1.00 30.22           O  
ATOM   3985  CB  VAL C  67      15.190  10.186 181.900  1.00 31.49           C  
ATOM   3986  CG1 VAL C  67      14.348   9.812 183.107  1.00 32.93           C  
ATOM   3987  CG2 VAL C  67      14.380  10.050 180.624  1.00 31.53           C  
ATOM   3988  N   GLU C  68      17.683  11.585 183.469  1.00 29.68           N  
ATOM   3989  CA  GLU C  68      18.404  11.691 184.730  1.00 28.34           C  
ATOM   3990  C   GLU C  68      19.885  11.955 184.476  1.00 28.34           C  
ATOM   3991  O   GLU C  68      20.472  11.402 183.546  1.00 28.22           O  
ATOM   3992  CB  GLU C  68      18.213  10.400 185.533  1.00 27.98           C  
ATOM   3993  CG  GLU C  68      19.043  10.298 186.807  1.00 28.04           C  
ATOM   3994  CD  GLU C  68      18.626   9.117 187.671  1.00 28.28           C  
ATOM   3995  OE1 GLU C  68      17.484   9.132 188.179  1.00 29.67           O  
ATOM   3996  OE2 GLU C  68      19.428   8.171 187.836  1.00 27.58           O  
ATOM   3997  N   GLY C  69      20.478  12.810 185.304  1.00 28.00           N  
ATOM   3998  CA  GLY C  69      21.882  13.147 185.155  1.00 28.76           C  
ATOM   3999  C   GLY C  69      22.135  14.636 185.331  1.00 29.68           C  
ATOM   4000  O   GLY C  69      21.254  15.454 185.075  1.00 30.45           O  
ATOM   4001  N   ALA C  70      23.341  14.991 185.766  1.00 29.44           N  
ATOM   4002  CA  ALA C  70      23.702  16.391 185.978  1.00 30.17           C  
ATOM   4003  C   ALA C  70      24.641  16.890 184.891  1.00 30.35           C  
ATOM   4004  O   ALA C  70      25.046  18.052 184.896  1.00 31.96           O  
ATOM   4005  CB  ALA C  70      24.363  16.564 187.351  1.00 28.16           C  
ATOM   4006  N   LYS C  71      24.993  16.012 183.960  1.00 29.47           N  
ATOM   4007  CA  LYS C  71      25.889  16.382 182.878  1.00 28.45           C  
ATOM   4008  C   LYS C  71      25.233  16.242 181.511  1.00 28.24           C  
ATOM   4009  O   LYS C  71      24.215  15.562 181.362  1.00 28.64           O  
ATOM   4010  CB  LYS C  71      27.160  15.530 182.954  1.00 29.62           C  
ATOM   4011  CG  LYS C  71      28.145  16.034 183.999  1.00 30.81           C  
ATOM   4012  CD  LYS C  71      29.270  15.064 184.257  1.00 32.87           C  
ATOM   4013  CE  LYS C  71      30.399  15.750 185.027  1.00 33.89           C  
ATOM   4014  NZ  LYS C  71      29.909  16.509 186.214  1.00 34.47           N  
ATOM   4015  N   LYS C  72      25.804  16.909 180.514  1.00 27.26           N  
ATOM   4016  CA  LYS C  72      25.275  16.834 179.162  1.00 26.20           C  
ATOM   4017  C   LYS C  72      25.702  15.517 178.526  1.00 23.78           C  
ATOM   4018  O   LYS C  72      26.863  15.117 178.625  1.00 22.89           O  
ATOM   4019  CB  LYS C  72      25.787  18.005 178.322  1.00 28.22           C  
ATOM   4020  CG  LYS C  72      25.241  19.349 178.769  1.00 31.05           C  
ATOM   4021  CD  LYS C  72      23.734  19.435 178.556  1.00 33.14           C  
ATOM   4022  CE  LYS C  72      23.126  20.566 179.378  1.00 33.90           C  
ATOM   4023  NZ  LYS C  72      23.853  21.851 179.185  1.00 34.41           N  
ATOM   4024  N   PRO C  73      24.763  14.825 177.867  1.00 21.92           N  
ATOM   4025  CA  PRO C  73      25.066  13.547 177.218  1.00 21.05           C  
ATOM   4026  C   PRO C  73      26.001  13.745 176.031  1.00 20.43           C  
ATOM   4027  O   PRO C  73      26.153  14.859 175.538  1.00 20.90           O  
ATOM   4028  CB  PRO C  73      23.687  13.044 176.798  1.00 20.92           C  
ATOM   4029  CG  PRO C  73      22.950  14.321 176.489  1.00 20.03           C  
ATOM   4030  CD  PRO C  73      23.357  15.213 177.643  1.00 21.64           C  
ATOM   4031  N   SER C  74      26.645  12.666 175.595  1.00 19.77           N  
ATOM   4032  CA  SER C  74      27.549  12.723 174.453  1.00 18.12           C  
ATOM   4033  C   SER C  74      26.848  13.397 173.279  1.00 17.29           C  
ATOM   4034  O   SER C  74      25.645  13.238 173.102  1.00 16.34           O  
ATOM   4035  CB  SER C  74      27.960  11.312 174.035  1.00 17.69           C  
ATOM   4036  OG  SER C  74      28.705  11.342 172.827  1.00 18.55           O  
ATOM   4037  N   SER C  75      27.602  14.144 172.475  1.00 17.39           N  
ATOM   4038  CA  SER C  75      27.025  14.816 171.317  1.00 17.76           C  
ATOM   4039  C   SER C  75      26.555  13.772 170.295  1.00 18.16           C  
ATOM   4040  O   SER C  75      25.756  14.070 169.410  1.00 17.60           O  
ATOM   4041  CB  SER C  75      28.056  15.756 170.687  1.00 18.50           C  
ATOM   4042  OG  SER C  75      29.228  15.048 170.317  1.00 18.88           O  
ATOM   4043  N   ASP C  76      27.043  12.542 170.432  1.00 17.73           N  
ATOM   4044  CA  ASP C  76      26.647  11.460 169.526  1.00 17.84           C  
ATOM   4045  C   ASP C  76      25.337  10.785 169.963  1.00 17.02           C  
ATOM   4046  O   ASP C  76      24.884   9.832 169.330  1.00 16.79           O  
ATOM   4047  CB  ASP C  76      27.763  10.417 169.441  1.00 18.06           C  
ATOM   4048  CG  ASP C  76      28.981  10.935 168.696  1.00 20.70           C  
ATOM   4049  OD1 ASP C  76      30.109  10.512 169.017  1.00 19.84           O  
ATOM   4050  OD2 ASP C  76      28.802  11.767 167.779  1.00 21.66           O  
ATOM   4051  N   THR C  77      24.732  11.288 171.036  1.00 16.79           N  
ATOM   4052  CA  THR C  77      23.486  10.722 171.557  1.00 16.49           C  
ATOM   4053  C   THR C  77      22.386  10.453 170.519  1.00 16.34           C  
ATOM   4054  O   THR C  77      21.781   9.383 170.531  1.00 16.99           O  
ATOM   4055  CB  THR C  77      22.907  11.606 172.697  1.00 17.23           C  
ATOM   4056  OG1 THR C  77      23.764  11.525 173.842  1.00 17.76           O  
ATOM   4057  CG2 THR C  77      21.508  11.147 173.088  1.00 16.05           C  
ATOM   4058  N   PRO C  78      22.110  11.411 169.612  1.00 15.97           N  
ATOM   4059  CA  PRO C  78      21.063  11.183 168.604  1.00 14.94           C  
ATOM   4060  C   PRO C  78      21.352   9.972 167.719  1.00 15.67           C  
ATOM   4061  O   PRO C  78      20.432   9.275 167.294  1.00 16.31           O  
ATOM   4062  CB  PRO C  78      21.060  12.482 167.801  1.00 15.67           C  
ATOM   4063  CG  PRO C  78      21.528  13.502 168.782  1.00 14.98           C  
ATOM   4064  CD  PRO C  78      22.657  12.773 169.491  1.00 15.72           C  
ATOM   4065  N   THR C  79      22.629   9.723 167.438  1.00 15.17           N  
ATOM   4066  CA  THR C  79      23.001   8.582 166.606  1.00 15.69           C  
ATOM   4067  C   THR C  79      22.698   7.278 167.351  1.00 15.86           C  
ATOM   4068  O   THR C  79      22.151   6.333 166.775  1.00 15.69           O  
ATOM   4069  CB  THR C  79      24.506   8.613 166.233  1.00 15.67           C  
ATOM   4070  OG1 THR C  79      24.830   9.877 165.636  1.00 15.53           O  
ATOM   4071  CG2 THR C  79      24.829   7.514 165.234  1.00 15.13           C  
ATOM   4072  N   HIS C  80      23.055   7.233 168.632  1.00 15.47           N  
ATOM   4073  CA  HIS C  80      22.809   6.050 169.457  1.00 15.45           C  
ATOM   4074  C   HIS C  80      21.315   5.752 169.527  1.00 15.60           C  
ATOM   4075  O   HIS C  80      20.881   4.633 169.260  1.00 17.09           O  
ATOM   4076  CB  HIS C  80      23.348   6.263 170.878  1.00 14.01           C  
ATOM   4077  CG  HIS C  80      24.842   6.261 170.965  1.00 12.71           C  
ATOM   4078  ND1 HIS C  80      25.539   5.336 171.712  1.00 12.95           N  
ATOM   4079  CD2 HIS C  80      25.771   7.072 170.407  1.00 11.34           C  
ATOM   4080  CE1 HIS C  80      26.835   5.579 171.611  1.00 12.26           C  
ATOM   4081  NE2 HIS C  80      27.002   6.627 170.825  1.00 11.44           N  
ATOM   4082  N   ARG C  81      20.541   6.767 169.898  1.00 16.78           N  
ATOM   4083  CA  ARG C  81      19.090   6.660 170.017  1.00 17.42           C  
ATOM   4084  C   ARG C  81      18.472   6.106 168.736  1.00 16.29           C  
ATOM   4085  O   ARG C  81      17.651   5.185 168.772  1.00 16.46           O  
ATOM   4086  CB  ARG C  81      18.494   8.039 170.319  1.00 19.16           C  
ATOM   4087  CG  ARG C  81      16.971   8.058 170.425  1.00 23.15           C  
ATOM   4088  CD  ARG C  81      16.437   9.490 170.449  1.00 26.04           C  
ATOM   4089  NE  ARG C  81      15.156   9.574 169.753  1.00 29.63           N  
ATOM   4090  CZ  ARG C  81      14.642  10.696 169.268  1.00 31.46           C  
ATOM   4091  NH1 ARG C  81      15.300  11.841 169.409  1.00 31.41           N  
ATOM   4092  NH2 ARG C  81      13.482  10.666 168.618  1.00 32.88           N  
ATOM   4093  N   LEU C  82      18.879   6.671 167.605  1.00 15.50           N  
ATOM   4094  CA  LEU C  82      18.375   6.242 166.310  1.00 16.16           C  
ATOM   4095  C   LEU C  82      18.690   4.762 166.078  1.00 16.27           C  
ATOM   4096  O   LEU C  82      17.821   3.986 165.669  1.00 16.21           O  
ATOM   4097  CB  LEU C  82      18.991   7.117 165.202  1.00 17.09           C  
ATOM   4098  CG  LEU C  82      18.468   7.006 163.763  1.00 18.26           C  
ATOM   4099  CD1 LEU C  82      18.919   5.699 163.144  1.00 18.78           C  
ATOM   4100  CD2 LEU C  82      16.949   7.107 163.755  1.00 20.03           C  
ATOM   4101  N   LEU C  83      19.926   4.358 166.350  1.00 15.47           N  
ATOM   4102  CA  LEU C  83      20.288   2.964 166.149  1.00 15.89           C  
ATOM   4103  C   LEU C  83      19.506   2.025 167.067  1.00 15.68           C  
ATOM   4104  O   LEU C  83      19.135   0.933 166.648  1.00 15.77           O  
ATOM   4105  CB  LEU C  83      21.791   2.763 166.350  1.00 15.74           C  
ATOM   4106  CG  LEU C  83      22.701   3.517 165.376  1.00 16.46           C  
ATOM   4107  CD1 LEU C  83      24.147   3.347 165.810  1.00 16.54           C  
ATOM   4108  CD2 LEU C  83      22.498   3.002 163.954  1.00 18.48           C  
ATOM   4109  N   TYR C  84      19.256   2.426 168.314  1.00 15.85           N  
ATOM   4110  CA  TYR C  84      18.493   1.548 169.212  1.00 15.93           C  
ATOM   4111  C   TYR C  84      17.073   1.365 168.670  1.00 16.70           C  
ATOM   4112  O   TYR C  84      16.499   0.286 168.780  1.00 16.96           O  
ATOM   4113  CB  TYR C  84      18.425   2.109 170.644  1.00 14.79           C  
ATOM   4114  CG  TYR C  84      19.693   1.917 171.466  1.00 14.66           C  
ATOM   4115  CD1 TYR C  84      20.294   0.660 171.582  1.00 15.09           C  
ATOM   4116  CD2 TYR C  84      20.295   2.994 172.113  1.00 12.95           C  
ATOM   4117  CE1 TYR C  84      21.466   0.484 172.319  1.00 15.14           C  
ATOM   4118  CE2 TYR C  84      21.466   2.834 172.849  1.00 13.92           C  
ATOM   4119  CZ  TYR C  84      22.049   1.575 172.947  1.00 14.41           C  
ATOM   4120  OH  TYR C  84      23.222   1.417 173.650  1.00 14.96           O  
ATOM   4121  N   GLN C  85      16.514   2.423 168.088  1.00 17.64           N  
ATOM   4122  CA  GLN C  85      15.166   2.361 167.527  1.00 20.02           C  
ATOM   4123  C   GLN C  85      15.106   1.490 166.273  1.00 20.04           C  
ATOM   4124  O   GLN C  85      14.172   0.719 166.097  1.00 19.86           O  
ATOM   4125  CB  GLN C  85      14.664   3.764 167.185  1.00 21.79           C  
ATOM   4126  CG  GLN C  85      14.483   4.673 168.386  1.00 24.04           C  
ATOM   4127  CD  GLN C  85      13.906   6.022 168.005  1.00 27.25           C  
ATOM   4128  OE1 GLN C  85      14.461   6.740 167.170  1.00 28.76           O  
ATOM   4129  NE2 GLN C  85      12.785   6.374 168.618  1.00 28.49           N  
ATOM   4130  N   ALA C  86      16.113   1.603 165.414  1.00 20.08           N  
ATOM   4131  CA  ALA C  86      16.150   0.836 164.173  1.00 20.45           C  
ATOM   4132  C   ALA C  86      16.563  -0.624 164.335  1.00 20.79           C  
ATOM   4133  O   ALA C  86      16.092  -1.486 163.591  1.00 20.78           O  
ATOM   4134  CB  ALA C  86      17.082   1.526 163.162  1.00 19.00           C  
ATOM   4135  N   PHE C  87      17.440  -0.907 165.295  1.00 21.07           N  
ATOM   4136  CA  PHE C  87      17.917  -2.275 165.508  1.00 21.26           C  
ATOM   4137  C   PHE C  87      17.501  -2.799 166.879  1.00 22.68           C  
ATOM   4138  O   PHE C  87      18.266  -2.716 167.840  1.00 23.66           O  
ATOM   4139  CB  PHE C  87      19.446  -2.332 165.401  1.00 21.03           C  
ATOM   4140  CG  PHE C  87      20.003  -1.731 164.135  1.00 20.24           C  
ATOM   4141  CD1 PHE C  87      19.371  -1.922 162.913  1.00 20.39           C  
ATOM   4142  CD2 PHE C  87      21.204  -1.038 164.160  1.00 20.56           C  
ATOM   4143  CE1 PHE C  87      19.931  -1.437 161.736  1.00 20.78           C  
ATOM   4144  CE2 PHE C  87      21.771  -0.551 162.986  1.00 21.59           C  
ATOM   4145  CZ  PHE C  87      21.133  -0.753 161.774  1.00 20.12           C  
ATOM   4146  N   PRO C  88      16.296  -3.385 166.973  1.00 23.40           N  
ATOM   4147  CA  PRO C  88      15.713  -3.941 168.201  1.00 23.03           C  
ATOM   4148  C   PRO C  88      16.579  -4.915 168.996  1.00 22.39           C  
ATOM   4149  O   PRO C  88      16.456  -5.007 170.211  1.00 22.17           O  
ATOM   4150  CB  PRO C  88      14.437  -4.623 167.700  1.00 23.60           C  
ATOM   4151  CG  PRO C  88      14.108  -3.874 166.444  1.00 24.46           C  
ATOM   4152  CD  PRO C  88      15.456  -3.724 165.811  1.00 22.79           C  
ATOM   4153  N   SER C  89      17.449  -5.646 168.314  1.00 22.90           N  
ATOM   4154  CA  SER C  89      18.283  -6.632 168.985  1.00 22.80           C  
ATOM   4155  C   SER C  89      19.518  -6.120 169.717  1.00 22.61           C  
ATOM   4156  O   SER C  89      20.045  -6.819 170.588  1.00 23.53           O  
ATOM   4157  CB  SER C  89      18.721  -7.705 167.987  1.00 24.57           C  
ATOM   4158  OG  SER C  89      19.640  -7.180 167.045  1.00 26.15           O  
ATOM   4159  N   ILE C  90      19.988  -4.919 169.395  1.00 19.88           N  
ATOM   4160  CA  ILE C  90      21.196  -4.435 170.055  1.00 18.04           C  
ATOM   4161  C   ILE C  90      20.984  -3.891 171.469  1.00 17.06           C  
ATOM   4162  O   ILE C  90      19.971  -3.261 171.761  1.00 15.02           O  
ATOM   4163  CB  ILE C  90      21.911  -3.365 169.211  1.00 18.35           C  
ATOM   4164  CG1 ILE C  90      21.175  -2.034 169.299  1.00 16.71           C  
ATOM   4165  CG2 ILE C  90      22.002  -3.816 167.761  1.00 16.09           C  
ATOM   4166  CD1 ILE C  90      21.944  -0.914 168.638  1.00 19.57           C  
ATOM   4167  N   GLY C  91      21.959  -4.142 172.341  1.00 16.43           N  
ATOM   4168  CA  GLY C  91      21.872  -3.681 173.717  1.00 15.22           C  
ATOM   4169  C   GLY C  91      22.954  -2.685 174.108  1.00 15.41           C  
ATOM   4170  O   GLY C  91      22.875  -2.065 175.169  1.00 14.98           O  
ATOM   4171  N   GLY C  92      23.968  -2.536 173.259  1.00 14.35           N  
ATOM   4172  CA  GLY C  92      25.049  -1.605 173.537  1.00 14.34           C  
ATOM   4173  C   GLY C  92      25.601  -1.043 172.240  1.00 14.44           C  
ATOM   4174  O   GLY C  92      25.552  -1.712 171.209  1.00 14.40           O  
ATOM   4175  N   ILE C  93      26.125   0.179 172.283  1.00 13.54           N  
ATOM   4176  CA  ILE C  93      26.673   0.831 171.093  1.00 13.41           C  
ATOM   4177  C   ILE C  93      27.992   1.527 171.414  1.00 13.49           C  
ATOM   4178  O   ILE C  93      28.100   2.246 172.402  1.00 11.84           O  
ATOM   4179  CB  ILE C  93      25.697   1.893 170.545  1.00 14.75           C  
ATOM   4180  CG1 ILE C  93      24.368   1.233 170.176  1.00 14.98           C  
ATOM   4181  CG2 ILE C  93      26.322   2.620 169.338  1.00 13.76           C  
ATOM   4182  CD1 ILE C  93      23.324   2.214 169.666  1.00 15.91           C  
ATOM   4183  N   VAL C  94      28.989   1.328 170.565  1.00 14.46           N  
ATOM   4184  CA  VAL C  94      30.292   1.940 170.780  1.00 15.33           C  
ATOM   4185  C   VAL C  94      30.733   2.770 169.595  1.00 16.56           C  
ATOM   4186  O   VAL C  94      30.709   2.307 168.459  1.00 17.72           O  
ATOM   4187  CB  VAL C  94      31.397   0.881 171.011  1.00 16.05           C  
ATOM   4188  CG1 VAL C  94      32.771   1.566 171.075  1.00 16.18           C  
ATOM   4189  CG2 VAL C  94      31.133   0.113 172.290  1.00 15.10           C  
ATOM   4190  N   HIS C  95      31.121   4.008 169.855  1.00 17.25           N  
ATOM   4191  CA  HIS C  95      31.631   4.840 168.788  1.00 18.07           C  
ATOM   4192  C   HIS C  95      33.040   5.266 169.171  1.00 19.21           C  
ATOM   4193  O   HIS C  95      33.265   5.790 170.260  1.00 19.00           O  
ATOM   4194  CB  HIS C  95      30.761   6.076 168.553  1.00 17.69           C  
ATOM   4195  CG  HIS C  95      31.352   7.039 167.572  1.00 17.33           C  
ATOM   4196  ND1 HIS C  95      31.915   6.631 166.380  1.00 18.42           N  
ATOM   4197  CD2 HIS C  95      31.497   8.385 167.614  1.00 17.42           C  
ATOM   4198  CE1 HIS C  95      32.385   7.684 165.733  1.00 15.98           C  
ATOM   4199  NE2 HIS C  95      32.144   8.759 166.460  1.00 18.07           N  
ATOM   4200  N   THR C  96      33.987   5.012 168.278  1.00 20.26           N  
ATOM   4201  CA  THR C  96      35.372   5.398 168.506  1.00 21.69           C  
ATOM   4202  C   THR C  96      35.978   5.845 167.195  1.00 21.89           C  
ATOM   4203  O   THR C  96      35.325   5.840 166.148  1.00 20.66           O  
ATOM   4204  CB  THR C  96      36.235   4.229 168.982  1.00 22.29           C  
ATOM   4205  OG1 THR C  96      36.312   3.252 167.939  1.00 23.17           O  
ATOM   4206  CG2 THR C  96      35.652   3.595 170.231  1.00 23.02           C  
ATOM   4207  N   HIS C  97      37.241   6.237 167.271  1.00 21.99           N  
ATOM   4208  CA  HIS C  97      37.985   6.625 166.096  1.00 22.31           C  
ATOM   4209  C   HIS C  97      39.238   5.757 166.131  1.00 20.76           C  
ATOM   4210  O   HIS C  97      40.339   6.253 165.905  1.00 20.57           O  
ATOM   4211  CB  HIS C  97      38.365   8.112 166.139  1.00 26.89           C  
ATOM   4212  CG  HIS C  97      37.245   9.044 165.785  1.00 30.00           C  
ATOM   4213  ND1 HIS C  97      37.447  10.386 165.534  1.00 32.14           N  
ATOM   4214  CD2 HIS C  97      35.916   8.830 165.629  1.00 30.49           C  
ATOM   4215  CE1 HIS C  97      36.292  10.956 165.236  1.00 30.73           C  
ATOM   4216  NE2 HIS C  97      35.347  10.033 165.287  1.00 30.08           N  
ATOM   4217  N   SER C  98      39.076   4.466 166.435  1.00 17.89           N  
ATOM   4218  CA  SER C  98      40.237   3.582 166.487  1.00 16.01           C  
ATOM   4219  C   SER C  98      40.970   3.752 165.154  1.00 13.79           C  
ATOM   4220  O   SER C  98      40.361   3.738 164.087  1.00 11.64           O  
ATOM   4221  CB  SER C  98      39.825   2.118 166.747  1.00 15.45           C  
ATOM   4222  OG  SER C  98      38.980   1.596 165.744  1.00 15.98           O  
ATOM   4223  N   ARG C  99      42.281   3.930 165.235  1.00 12.85           N  
ATOM   4224  CA  ARG C  99      43.109   4.194 164.065  1.00 13.64           C  
ATOM   4225  C   ARG C  99      42.884   3.447 162.761  1.00 12.43           C  
ATOM   4226  O   ARG C  99      42.631   4.066 161.726  1.00 11.18           O  
ATOM   4227  CB  ARG C  99      44.590   4.101 164.457  1.00 16.10           C  
ATOM   4228  CG  ARG C  99      45.083   5.390 165.092  1.00 20.31           C  
ATOM   4229  CD  ARG C  99      46.125   5.167 166.175  1.00 24.06           C  
ATOM   4230  NE  ARG C  99      47.421   4.770 165.654  1.00 27.01           N  
ATOM   4231  CZ  ARG C  99      48.546   5.460 165.826  1.00 27.87           C  
ATOM   4232  NH1 ARG C  99      48.543   6.600 166.499  1.00 27.24           N  
ATOM   4233  NH2 ARG C  99      49.687   4.984 165.352  1.00 27.76           N  
ATOM   4234  N   HIS C 100      42.958   2.126 162.793  1.00 11.35           N  
ATOM   4235  CA  HIS C 100      42.823   1.387 161.550  1.00 11.07           C  
ATOM   4236  C   HIS C 100      41.411   1.291 160.993  1.00 11.03           C  
ATOM   4237  O   HIS C 100      41.223   1.366 159.771  1.00 11.35           O  
ATOM   4238  CB  HIS C 100      43.529   0.048 161.722  1.00 11.08           C  
ATOM   4239  CG  HIS C 100      44.943   0.219 162.180  1.00 10.48           C  
ATOM   4240  ND1 HIS C 100      45.286   0.274 163.514  1.00 10.67           N  
ATOM   4241  CD2 HIS C 100      46.063   0.553 161.493  1.00 11.09           C  
ATOM   4242  CE1 HIS C 100      46.552   0.640 163.631  1.00 10.71           C  
ATOM   4243  NE2 HIS C 100      47.046   0.818 162.418  1.00 12.17           N  
ATOM   4244  N   ALA C 101      40.418   1.179 161.871  1.00  8.97           N  
ATOM   4245  CA  ALA C 101      39.037   1.149 161.417  1.00  8.96           C  
ATOM   4246  C   ALA C 101      38.764   2.520 160.788  1.00  9.37           C  
ATOM   4247  O   ALA C 101      38.074   2.637 159.774  1.00  9.14           O  
ATOM   4248  CB  ALA C 101      38.101   0.918 162.597  1.00  8.95           C  
ATOM   4249  N   THR C 102      39.326   3.562 161.396  1.00  9.62           N  
ATOM   4250  CA  THR C 102      39.138   4.921 160.900  1.00  9.72           C  
ATOM   4251  C   THR C 102      39.836   5.145 159.567  1.00  9.60           C  
ATOM   4252  O   THR C 102      39.349   5.887 158.722  1.00 10.22           O  
ATOM   4253  CB  THR C 102      39.636   5.930 161.919  1.00  9.46           C  
ATOM   4254  OG1 THR C 102      38.926   5.720 163.142  1.00 13.39           O  
ATOM   4255  CG2 THR C 102      39.396   7.356 161.433  1.00  9.69           C  
ATOM   4256  N   ILE C 103      40.986   4.508 159.388  1.00 10.52           N  
ATOM   4257  CA  ILE C 103      41.722   4.608 158.136  1.00  9.74           C  
ATOM   4258  C   ILE C 103      40.837   4.052 157.011  1.00 10.54           C  
ATOM   4259  O   ILE C 103      40.782   4.623 155.929  1.00 11.10           O  
ATOM   4260  CB  ILE C 103      43.056   3.821 158.226  1.00 10.13           C  
ATOM   4261  CG1 ILE C 103      44.085   4.663 158.996  1.00 10.36           C  
ATOM   4262  CG2 ILE C 103      43.565   3.456 156.822  1.00  9.90           C  
ATOM   4263  CD1 ILE C 103      45.320   3.889 159.455  1.00 11.37           C  
ATOM   4264  N   TRP C 104      40.136   2.946 157.265  1.00 10.41           N  
ATOM   4265  CA  TRP C 104      39.260   2.385 156.240  1.00  9.57           C  
ATOM   4266  C   TRP C 104      38.095   3.338 155.991  1.00 10.45           C  
ATOM   4267  O   TRP C 104      37.697   3.554 154.852  1.00  9.92           O  
ATOM   4268  CB  TRP C 104      38.711   1.011 156.654  1.00  8.30           C  
ATOM   4269  CG  TRP C 104      39.688  -0.129 156.467  1.00  8.51           C  
ATOM   4270  CD1 TRP C 104      40.688  -0.516 157.326  1.00  9.00           C  
ATOM   4271  CD2 TRP C 104      39.746  -1.033 155.355  1.00  9.14           C  
ATOM   4272  NE1 TRP C 104      41.355  -1.607 156.819  1.00  7.97           N  
ATOM   4273  CE2 TRP C 104      40.799  -1.944 155.610  1.00  9.67           C  
ATOM   4274  CE3 TRP C 104      39.008  -1.164 154.168  1.00  8.84           C  
ATOM   4275  CZ2 TRP C 104      41.132  -2.973 154.718  1.00 10.70           C  
ATOM   4276  CZ3 TRP C 104      39.339  -2.186 153.283  1.00  9.53           C  
ATOM   4277  CH2 TRP C 104      40.395  -3.079 153.564  1.00 10.59           C  
ATOM   4278  N   ALA C 105      37.558   3.915 157.065  1.00 10.77           N  
ATOM   4279  CA  ALA C 105      36.436   4.842 156.950  1.00 10.47           C  
ATOM   4280  C   ALA C 105      36.829   6.035 156.087  1.00 11.17           C  
ATOM   4281  O   ALA C 105      36.062   6.467 155.225  1.00  9.77           O  
ATOM   4282  CB  ALA C 105      35.993   5.310 158.330  1.00  9.99           C  
ATOM   4283  N   GLN C 106      38.033   6.559 156.315  1.00 11.78           N  
ATOM   4284  CA  GLN C 106      38.524   7.695 155.543  1.00 11.76           C  
ATOM   4285  C   GLN C 106      38.775   7.301 154.080  1.00 13.01           C  
ATOM   4286  O   GLN C 106      38.554   8.103 153.162  1.00 12.60           O  
ATOM   4287  CB  GLN C 106      39.791   8.273 156.207  1.00 11.49           C  
ATOM   4288  CG  GLN C 106      39.473   9.040 157.506  1.00  9.31           C  
ATOM   4289  CD  GLN C 106      40.687   9.650 158.219  1.00 10.91           C  
ATOM   4290  OE1 GLN C 106      41.764   9.835 157.632  1.00 11.73           O  
ATOM   4291  NE2 GLN C 106      40.504   9.985 159.491  1.00  5.53           N  
ATOM   4292  N   ALA C 107      39.209   6.062 153.862  1.00 11.93           N  
ATOM   4293  CA  ALA C 107      39.455   5.573 152.505  1.00 12.56           C  
ATOM   4294  C   ALA C 107      38.117   5.304 151.826  1.00 12.87           C  
ATOM   4295  O   ALA C 107      38.048   5.110 150.608  1.00 12.50           O  
ATOM   4296  CB  ALA C 107      40.282   4.290 152.545  1.00 10.51           C  
ATOM   4297  N   GLY C 108      37.051   5.297 152.624  1.00 13.45           N  
ATOM   4298  CA  GLY C 108      35.727   5.048 152.085  1.00 12.83           C  
ATOM   4299  C   GLY C 108      35.591   3.632 151.560  1.00 12.70           C  
ATOM   4300  O   GLY C 108      34.887   3.388 150.581  1.00 12.57           O  
ATOM   4301  N   GLN C 109      36.255   2.683 152.211  1.00 12.59           N  
ATOM   4302  CA  GLN C 109      36.184   1.296 151.756  1.00 12.93           C  
ATOM   4303  C   GLN C 109      35.690   0.337 152.831  1.00 12.41           C  
ATOM   4304  O   GLN C 109      35.973   0.512 154.017  1.00 11.86           O  
ATOM   4305  CB  GLN C 109      37.555   0.835 151.260  1.00 12.25           C  
ATOM   4306  CG  GLN C 109      37.996   1.473 149.954  1.00 14.15           C  
ATOM   4307  CD  GLN C 109      39.467   1.227 149.655  1.00 12.81           C  
ATOM   4308  OE1 GLN C 109      40.062   0.265 150.144  1.00 12.55           O  
ATOM   4309  NE2 GLN C 109      40.058   2.096 148.848  1.00 12.04           N  
ATOM   4310  N   SER C 110      34.946  -0.677 152.400  1.00 11.90           N  
ATOM   4311  CA  SER C 110      34.425  -1.692 153.304  1.00 12.08           C  
ATOM   4312  C   SER C 110      35.533  -2.703 153.581  1.00 11.23           C  
ATOM   4313  O   SER C 110      36.411  -2.911 152.752  1.00 11.49           O  
ATOM   4314  CB  SER C 110      33.231  -2.398 152.666  1.00 12.01           C  
ATOM   4315  OG  SER C 110      32.166  -1.495 152.458  1.00 14.15           O  
ATOM   4316  N   ILE C 111      35.494  -3.329 154.746  1.00 12.35           N  
ATOM   4317  CA  ILE C 111      36.516  -4.303 155.110  1.00 11.53           C  
ATOM   4318  C   ILE C 111      36.063  -5.704 154.722  1.00 11.58           C  
ATOM   4319  O   ILE C 111      35.070  -6.209 155.249  1.00 10.92           O  
ATOM   4320  CB  ILE C 111      36.784  -4.287 156.624  1.00 13.45           C  
ATOM   4321  CG1 ILE C 111      37.130  -2.861 157.075  1.00 13.33           C  
ATOM   4322  CG2 ILE C 111      37.903  -5.284 156.962  1.00 11.60           C  
ATOM   4323  CD1 ILE C 111      37.242  -2.722 158.575  1.00 12.72           C  
ATOM   4324  N   PRO C 112      36.781  -6.343 153.786  1.00 10.51           N  
ATOM   4325  CA  PRO C 112      36.409  -7.692 153.363  1.00 10.93           C  
ATOM   4326  C   PRO C 112      36.851  -8.733 154.381  1.00 10.00           C  
ATOM   4327  O   PRO C 112      37.836  -8.549 155.091  1.00  9.49           O  
ATOM   4328  CB  PRO C 112      37.126  -7.842 152.015  1.00 10.66           C  
ATOM   4329  CG  PRO C 112      38.393  -7.064 152.240  1.00  9.43           C  
ATOM   4330  CD  PRO C 112      37.897  -5.820 152.969  1.00  9.97           C  
ATOM   4331  N   ALA C 113      36.106  -9.824 154.448  1.00 10.46           N  
ATOM   4332  CA  ALA C 113      36.420 -10.904 155.366  1.00 11.60           C  
ATOM   4333  C   ALA C 113      37.489 -11.771 154.709  1.00 11.80           C  
ATOM   4334  O   ALA C 113      37.225 -12.434 153.705  1.00 11.88           O  
ATOM   4335  CB  ALA C 113      35.159 -11.735 155.649  1.00  9.36           C  
ATOM   4336  N   THR C 114      38.689 -11.768 155.281  1.00 12.40           N  
ATOM   4337  CA  THR C 114      39.788 -12.558 154.737  1.00 12.27           C  
ATOM   4338  C   THR C 114      40.420 -13.474 155.794  1.00 13.51           C  
ATOM   4339  O   THR C 114      41.452 -14.106 155.549  1.00 13.37           O  
ATOM   4340  CB  THR C 114      40.875 -11.632 154.130  1.00 12.06           C  
ATOM   4341  OG1 THR C 114      41.358 -10.729 155.131  1.00 10.44           O  
ATOM   4342  CG2 THR C 114      40.283 -10.811 152.986  1.00 11.14           C  
ATOM   4343  N   GLY C 115      39.789 -13.553 156.963  1.00 13.48           N  
ATOM   4344  CA  GLY C 115      40.314 -14.402 158.022  1.00 14.00           C  
ATOM   4345  C   GLY C 115      39.245 -14.912 158.974  1.00 14.93           C  
ATOM   4346  O   GLY C 115      38.139 -14.372 159.040  1.00 16.04           O  
ATOM   4347  N   THR C 116      39.572 -15.960 159.718  1.00 14.95           N  
ATOM   4348  CA  THR C 116      38.631 -16.523 160.668  1.00 14.38           C  
ATOM   4349  C   THR C 116      38.387 -15.565 161.835  1.00 14.21           C  
ATOM   4350  O   THR C 116      37.298 -15.550 162.405  1.00 14.75           O  
ATOM   4351  CB  THR C 116      39.135 -17.884 161.200  1.00 15.00           C  
ATOM   4352  OG1 THR C 116      40.424 -17.724 161.799  1.00 14.59           O  
ATOM   4353  CG2 THR C 116      39.241 -18.890 160.057  1.00 15.00           C  
ATOM   4354  N   THR C 117      39.393 -14.769 162.188  1.00 12.98           N  
ATOM   4355  CA  THR C 117      39.250 -13.806 163.285  1.00 13.15           C  
ATOM   4356  C   THR C 117      38.019 -12.944 163.001  1.00 13.51           C  
ATOM   4357  O   THR C 117      37.124 -12.789 163.842  1.00 13.90           O  
ATOM   4358  CB  THR C 117      40.472 -12.859 163.387  1.00 11.81           C  
ATOM   4359  OG1 THR C 117      41.666 -13.618 163.606  1.00 13.25           O  
ATOM   4360  CG2 THR C 117      40.286 -11.872 164.526  1.00 12.53           C  
ATOM   4361  N   HIS C 118      37.996 -12.384 161.798  1.00 12.99           N  
ATOM   4362  CA  HIS C 118      36.898 -11.540 161.334  1.00 13.21           C  
ATOM   4363  C   HIS C 118      35.588 -12.353 161.330  1.00 13.82           C  
ATOM   4364  O   HIS C 118      34.552 -11.896 161.837  1.00 12.03           O  
ATOM   4365  CB  HIS C 118      37.256 -11.034 159.930  1.00 13.16           C  
ATOM   4366  CG  HIS C 118      36.195 -10.210 159.263  1.00 12.01           C  
ATOM   4367  ND1 HIS C 118      36.499  -9.115 158.482  1.00 10.69           N  
ATOM   4368  CD2 HIS C 118      34.852 -10.368 159.179  1.00 10.77           C  
ATOM   4369  CE1 HIS C 118      35.391  -8.636 157.944  1.00 10.72           C  
ATOM   4370  NE2 HIS C 118      34.377  -9.378 158.350  1.00 10.70           N  
ATOM   4371  N   ALA C 119      35.658 -13.568 160.789  1.00 12.82           N  
ATOM   4372  CA  ALA C 119      34.498 -14.450 160.681  1.00 13.93           C  
ATOM   4373  C   ALA C 119      33.839 -14.824 162.002  1.00 14.09           C  
ATOM   4374  O   ALA C 119      32.651 -15.146 162.025  1.00 14.01           O  
ATOM   4375  CB  ALA C 119      34.879 -15.728 159.920  1.00 14.20           C  
ATOM   4376  N   ASN C 120      34.597 -14.803 163.094  1.00 14.81           N  
ATOM   4377  CA  ASN C 120      34.026 -15.145 164.391  1.00 15.68           C  
ATOM   4378  C   ASN C 120      33.168 -14.019 164.961  1.00 16.03           C  
ATOM   4379  O   ASN C 120      32.434 -14.236 165.928  1.00 16.48           O  
ATOM   4380  CB  ASN C 120      35.118 -15.491 165.412  1.00 16.56           C  
ATOM   4381  CG  ASN C 120      35.750 -16.853 165.163  1.00 17.74           C  
ATOM   4382  OD1 ASN C 120      35.128 -17.748 164.600  1.00 19.12           O  
ATOM   4383  ND2 ASN C 120      36.990 -17.017 165.603  1.00 18.52           N  
ATOM   4384  N   TYR C 121      33.246 -12.824 164.372  1.00 14.64           N  
ATOM   4385  CA  TYR C 121      32.465 -11.694 164.880  1.00 14.69           C  
ATOM   4386  C   TYR C 121      31.622 -10.915 163.881  1.00 14.30           C  
ATOM   4387  O   TYR C 121      30.668 -10.250 164.273  1.00 14.78           O  
ATOM   4388  CB  TYR C 121      33.376 -10.692 165.604  1.00 14.60           C  
ATOM   4389  CG  TYR C 121      34.121 -11.275 166.780  1.00 14.63           C  
ATOM   4390  CD1 TYR C 121      35.256 -12.059 166.586  1.00 15.39           C  
ATOM   4391  CD2 TYR C 121      33.680 -11.066 168.081  1.00 15.12           C  
ATOM   4392  CE1 TYR C 121      35.929 -12.619 167.654  1.00 15.78           C  
ATOM   4393  CE2 TYR C 121      34.349 -11.627 169.168  1.00 15.47           C  
ATOM   4394  CZ  TYR C 121      35.474 -12.403 168.941  1.00 16.65           C  
ATOM   4395  OH  TYR C 121      36.148 -12.970 169.995  1.00 18.11           O  
ATOM   4396  N   PHE C 122      31.974 -10.980 162.602  1.00 13.65           N  
ATOM   4397  CA  PHE C 122      31.253 -10.235 161.575  1.00 13.43           C  
ATOM   4398  C   PHE C 122      30.914 -11.168 160.423  1.00 13.39           C  
ATOM   4399  O   PHE C 122      31.805 -11.656 159.733  1.00 13.50           O  
ATOM   4400  CB  PHE C 122      32.131  -9.085 161.078  1.00 12.07           C  
ATOM   4401  CG  PHE C 122      32.518  -8.108 162.154  1.00 12.31           C  
ATOM   4402  CD1 PHE C 122      31.693  -7.024 162.462  1.00 11.51           C  
ATOM   4403  CD2 PHE C 122      33.707  -8.271 162.861  1.00 11.38           C  
ATOM   4404  CE1 PHE C 122      32.045  -6.114 163.457  1.00 11.13           C  
ATOM   4405  CE2 PHE C 122      34.076  -7.369 163.861  1.00 11.97           C  
ATOM   4406  CZ  PHE C 122      33.240  -6.281 164.163  1.00 12.51           C  
ATOM   4407  N   TYR C 123      29.627 -11.402 160.204  1.00 13.30           N  
ATOM   4408  CA  TYR C 123      29.207 -12.319 159.150  1.00 14.50           C  
ATOM   4409  C   TYR C 123      29.296 -11.730 157.743  1.00 13.51           C  
ATOM   4410  O   TYR C 123      28.284 -11.458 157.105  1.00 12.50           O  
ATOM   4411  CB  TYR C 123      27.787 -12.809 159.434  1.00 16.33           C  
ATOM   4412  CG  TYR C 123      27.380 -14.004 158.609  1.00 19.10           C  
ATOM   4413  CD1 TYR C 123      28.254 -15.075 158.423  1.00 19.78           C  
ATOM   4414  CD2 TYR C 123      26.107 -14.083 158.047  1.00 20.42           C  
ATOM   4415  CE1 TYR C 123      27.868 -16.201 157.701  1.00 22.10           C  
ATOM   4416  CE2 TYR C 123      25.709 -15.207 157.323  1.00 22.94           C  
ATOM   4417  CZ  TYR C 123      26.593 -16.260 157.156  1.00 21.97           C  
ATOM   4418  OH  TYR C 123      26.190 -17.376 156.469  1.00 22.86           O  
ATOM   4419  N   GLY C 124      30.521 -11.551 157.263  1.00 12.65           N  
ATOM   4420  CA  GLY C 124      30.719 -10.997 155.939  1.00 11.97           C  
ATOM   4421  C   GLY C 124      31.453  -9.672 155.975  1.00 11.69           C  
ATOM   4422  O   GLY C 124      32.063  -9.311 156.982  1.00 11.34           O  
ATOM   4423  N   THR C 125      31.384  -8.944 154.867  1.00 11.77           N  
ATOM   4424  CA  THR C 125      32.044  -7.651 154.736  1.00 12.87           C  
ATOM   4425  C   THR C 125      31.504  -6.608 155.708  1.00 12.49           C  
ATOM   4426  O   THR C 125      30.296  -6.451 155.854  1.00 14.23           O  
ATOM   4427  CB  THR C 125      31.881  -7.096 153.295  1.00 13.17           C  
ATOM   4428  OG1 THR C 125      32.445  -8.023 152.359  1.00 14.42           O  
ATOM   4429  CG2 THR C 125      32.586  -5.748 153.150  1.00 14.01           C  
ATOM   4430  N   ILE C 126      32.403  -5.902 156.383  1.00 12.34           N  
ATOM   4431  CA  ILE C 126      31.991  -4.848 157.296  1.00 12.28           C  
ATOM   4432  C   ILE C 126      31.810  -3.666 156.362  1.00 12.59           C  
ATOM   4433  O   ILE C 126      32.756  -3.207 155.717  1.00 11.72           O  
ATOM   4434  CB  ILE C 126      33.071  -4.566 158.352  1.00 12.07           C  
ATOM   4435  CG1 ILE C 126      33.350  -5.855 159.140  1.00 11.53           C  
ATOM   4436  CG2 ILE C 126      32.606  -3.442 159.288  1.00 10.96           C  
ATOM   4437  CD1 ILE C 126      34.545  -5.771 160.091  1.00 11.67           C  
ATOM   4438  N   PRO C 127      30.578  -3.158 156.270  1.00 12.25           N  
ATOM   4439  CA  PRO C 127      30.263  -2.034 155.389  1.00 12.50           C  
ATOM   4440  C   PRO C 127      30.723  -0.636 155.762  1.00 12.33           C  
ATOM   4441  O   PRO C 127      30.814  -0.269 156.933  1.00 11.36           O  
ATOM   4442  CB  PRO C 127      28.745  -2.106 155.293  1.00 11.80           C  
ATOM   4443  CG  PRO C 127      28.378  -2.484 156.701  1.00 12.34           C  
ATOM   4444  CD  PRO C 127      29.384  -3.591 157.016  1.00 11.27           C  
ATOM   4445  N   CYS C 128      31.009   0.136 154.722  1.00 12.08           N  
ATOM   4446  CA  CYS C 128      31.375   1.530 154.863  1.00 13.18           C  
ATOM   4447  C   CYS C 128      30.174   2.215 154.223  1.00 13.47           C  
ATOM   4448  O   CYS C 128      29.732   1.822 153.142  1.00 14.00           O  
ATOM   4449  CB  CYS C 128      32.640   1.873 154.070  1.00 12.51           C  
ATOM   4450  SG  CYS C 128      33.094   3.647 154.197  1.00 14.30           S  
ATOM   4451  N   THR C 129      29.628   3.220 154.888  1.00 13.65           N  
ATOM   4452  CA  THR C 129      28.479   3.928 154.352  1.00 13.65           C  
ATOM   4453  C   THR C 129      28.919   4.795 153.186  1.00 14.74           C  
ATOM   4454  O   THR C 129      30.110   5.030 152.982  1.00 14.34           O  
ATOM   4455  CB  THR C 129      27.864   4.876 155.390  1.00 14.62           C  
ATOM   4456  OG1 THR C 129      28.787   5.943 155.646  1.00 14.39           O  
ATOM   4457  CG2 THR C 129      27.578   4.144 156.694  1.00 11.70           C  
ATOM   4458  N   ARG C 130      27.940   5.269 152.426  1.00 14.33           N  
ATOM   4459  CA  ARG C 130      28.190   6.162 151.307  1.00 16.20           C  
ATOM   4460  C   ARG C 130      28.459   7.512 151.951  1.00 15.87           C  
ATOM   4461  O   ARG C 130      28.302   7.663 153.164  1.00 15.51           O  
ATOM   4462  CB  ARG C 130      26.936   6.273 150.434  1.00 17.29           C  
ATOM   4463  CG  ARG C 130      25.637   6.303 151.259  1.00 20.36           C  
ATOM   4464  CD  ARG C 130      24.459   6.897 150.499  1.00 22.38           C  
ATOM   4465  NE  ARG C 130      24.350   8.315 150.798  1.00 24.90           N  
ATOM   4466  CZ  ARG C 130      23.435   8.854 151.599  1.00 23.60           C  
ATOM   4467  NH1 ARG C 130      22.519   8.101 152.181  1.00 22.56           N  
ATOM   4468  NH2 ARG C 130      23.479  10.149 151.860  1.00 22.63           N  
ATOM   4469  N   LYS C 131      28.860   8.493 151.153  1.00 16.30           N  
ATOM   4470  CA  LYS C 131      29.092   9.829 151.687  1.00 17.84           C  
ATOM   4471  C   LYS C 131      27.732  10.412 152.070  1.00 17.16           C  
ATOM   4472  O   LYS C 131      26.707   9.999 151.532  1.00 17.44           O  
ATOM   4473  CB  LYS C 131      29.726  10.738 150.632  1.00 18.42           C  
ATOM   4474  CG  LYS C 131      31.160  10.402 150.258  1.00 22.89           C  
ATOM   4475  CD  LYS C 131      31.711  11.463 149.318  1.00 25.98           C  
ATOM   4476  CE  LYS C 131      33.105  11.127 148.846  1.00 28.85           C  
ATOM   4477  NZ  LYS C 131      33.122   9.892 148.016  1.00 32.38           N  
ATOM   4478  N   MET C 132      27.719  11.352 153.005  1.00 16.62           N  
ATOM   4479  CA  MET C 132      26.470  12.002 153.397  1.00 17.58           C  
ATOM   4480  C   MET C 132      26.255  13.190 152.455  1.00 17.26           C  
ATOM   4481  O   MET C 132      27.223  13.756 151.942  1.00 14.89           O  
ATOM   4482  CB  MET C 132      26.545  12.480 154.853  1.00 18.09           C  
ATOM   4483  CG  MET C 132      26.554  11.344 155.872  1.00 20.45           C  
ATOM   4484  SD  MET C 132      26.821  11.866 157.584  1.00 23.38           S  
ATOM   4485  CE  MET C 132      25.200  12.506 157.989  1.00 22.02           C  
ATOM   4486  N   THR C 133      24.997  13.552 152.211  1.00 16.87           N  
ATOM   4487  CA  THR C 133      24.692  14.680 151.331  1.00 18.13           C  
ATOM   4488  C   THR C 133      24.895  15.969 152.123  1.00 19.06           C  
ATOM   4489  O   THR C 133      24.979  15.939 153.353  1.00 19.61           O  
ATOM   4490  CB  THR C 133      23.217  14.656 150.835  1.00 17.23           C  
ATOM   4491  OG1 THR C 133      22.343  14.893 151.942  1.00 15.73           O  
ATOM   4492  CG2 THR C 133      22.870  13.307 150.212  1.00 16.39           C  
ATOM   4493  N   ASP C 134      24.975  17.100 151.429  1.00 20.47           N  
ATOM   4494  CA  ASP C 134      25.145  18.376 152.119  1.00 21.16           C  
ATOM   4495  C   ASP C 134      23.935  18.632 153.010  1.00 20.61           C  
ATOM   4496  O   ASP C 134      24.060  19.186 154.104  1.00 21.40           O  
ATOM   4497  CB  ASP C 134      25.311  19.518 151.117  1.00 23.74           C  
ATOM   4498  CG  ASP C 134      26.613  19.428 150.348  1.00 26.00           C  
ATOM   4499  OD1 ASP C 134      27.640  19.058 150.956  1.00 27.06           O  
ATOM   4500  OD2 ASP C 134      26.616  19.739 149.139  1.00 28.85           O  
ATOM   4501  N   ALA C 135      22.767  18.203 152.541  1.00 19.97           N  
ATOM   4502  CA  ALA C 135      21.522  18.367 153.284  1.00 20.29           C  
ATOM   4503  C   ALA C 135      21.567  17.581 154.592  1.00 19.49           C  
ATOM   4504  O   ALA C 135      21.153  18.072 155.640  1.00 19.73           O  
ATOM   4505  CB  ALA C 135      20.340  17.899 152.429  1.00 19.60           C  
ATOM   4506  N   GLU C 136      22.066  16.353 154.525  1.00 18.18           N  
ATOM   4507  CA  GLU C 136      22.176  15.512 155.715  1.00 17.87           C  
ATOM   4508  C   GLU C 136      23.178  16.103 156.712  1.00 17.47           C  
ATOM   4509  O   GLU C 136      22.913  16.191 157.912  1.00 16.38           O  
ATOM   4510  CB  GLU C 136      22.606  14.097 155.307  1.00 17.61           C  
ATOM   4511  CG  GLU C 136      21.483  13.294 154.656  1.00 16.62           C  
ATOM   4512  CD  GLU C 136      21.956  12.000 154.021  1.00 16.19           C  
ATOM   4513  OE1 GLU C 136      21.093  11.164 153.679  1.00 16.43           O  
ATOM   4514  OE2 GLU C 136      23.181  11.824 153.852  1.00 13.42           O  
ATOM   4515  N   ILE C 137      24.330  16.517 156.198  1.00 18.29           N  
ATOM   4516  CA  ILE C 137      25.382  17.097 157.023  1.00 18.49           C  
ATOM   4517  C   ILE C 137      24.958  18.430 157.646  1.00 19.72           C  
ATOM   4518  O   ILE C 137      25.310  18.724 158.789  1.00 19.77           O  
ATOM   4519  CB  ILE C 137      26.669  17.305 156.182  1.00 17.21           C  
ATOM   4520  CG1 ILE C 137      27.216  15.940 155.741  1.00 16.51           C  
ATOM   4521  CG2 ILE C 137      27.706  18.081 156.987  1.00 17.47           C  
ATOM   4522  CD1 ILE C 137      28.248  16.005 154.628  1.00 13.33           C  
ATOM   4523  N   ASN C 138      24.197  19.230 156.901  1.00 20.55           N  
ATOM   4524  CA  ASN C 138      23.753  20.528 157.403  1.00 21.32           C  
ATOM   4525  C   ASN C 138      22.447  20.513 158.186  1.00 21.85           C  
ATOM   4526  O   ASN C 138      22.000  21.557 158.660  1.00 22.38           O  
ATOM   4527  CB  ASN C 138      23.651  21.537 156.254  1.00 22.12           C  
ATOM   4528  CG  ASN C 138      25.007  21.902 155.691  1.00 22.45           C  
ATOM   4529  OD1 ASN C 138      25.956  22.122 156.443  1.00 22.52           O  
ATOM   4530  ND2 ASN C 138      25.109  21.974 154.366  1.00 22.79           N  
ATOM   4531  N   GLY C 139      21.839  19.337 158.323  1.00 21.68           N  
ATOM   4532  CA  GLY C 139      20.602  19.228 159.079  1.00 20.59           C  
ATOM   4533  C   GLY C 139      20.912  18.726 160.478  1.00 20.49           C  
ATOM   4534  O   GLY C 139      21.825  19.231 161.125  1.00 21.21           O  
ATOM   4535  N   GLU C 140      20.143  17.755 160.961  1.00 20.19           N  
ATOM   4536  CA  GLU C 140      20.397  17.181 162.277  1.00 20.62           C  
ATOM   4537  C   GLU C 140      21.458  16.118 162.008  1.00 19.72           C  
ATOM   4538  O   GLU C 140      21.164  14.929 161.898  1.00 19.02           O  
ATOM   4539  CB  GLU C 140      19.123  16.554 162.855  1.00 21.81           C  
ATOM   4540  CG  GLU C 140      18.011  17.561 163.092  1.00 24.46           C  
ATOM   4541  CD  GLU C 140      18.524  18.830 163.765  1.00 28.20           C  
ATOM   4542  OE1 GLU C 140      19.016  18.752 164.917  1.00 27.50           O  
ATOM   4543  OE2 GLU C 140      18.446  19.904 163.128  1.00 28.55           O  
ATOM   4544  N   TYR C 141      22.694  16.590 161.881  1.00 18.96           N  
ATOM   4545  CA  TYR C 141      23.856  15.767 161.565  1.00 18.27           C  
ATOM   4546  C   TYR C 141      23.935  14.411 162.244  1.00 17.62           C  
ATOM   4547  O   TYR C 141      23.902  13.378 161.574  1.00 16.34           O  
ATOM   4548  CB  TYR C 141      25.130  16.564 161.854  1.00 18.45           C  
ATOM   4549  CG  TYR C 141      26.418  15.845 161.523  1.00 18.59           C  
ATOM   4550  CD1 TYR C 141      26.605  15.226 160.282  1.00 19.06           C  
ATOM   4551  CD2 TYR C 141      27.464  15.807 162.439  1.00 18.37           C  
ATOM   4552  CE1 TYR C 141      27.805  14.588 159.969  1.00 17.34           C  
ATOM   4553  CE2 TYR C 141      28.662  15.174 162.137  1.00 18.21           C  
ATOM   4554  CZ  TYR C 141      28.828  14.568 160.906  1.00 17.74           C  
ATOM   4555  OH  TYR C 141      30.017  13.937 160.631  1.00 17.94           O  
ATOM   4556  N   GLU C 142      24.045  14.412 163.568  1.00 17.15           N  
ATOM   4557  CA  GLU C 142      24.152  13.162 164.309  1.00 18.34           C  
ATOM   4558  C   GLU C 142      22.990  12.213 164.042  1.00 17.49           C  
ATOM   4559  O   GLU C 142      23.185  11.012 163.884  1.00 18.08           O  
ATOM   4560  CB  GLU C 142      24.272  13.436 165.809  1.00 17.06           C  
ATOM   4561  CG  GLU C 142      25.599  14.047 166.225  1.00 18.56           C  
ATOM   4562  CD  GLU C 142      25.646  15.556 166.060  1.00 20.12           C  
ATOM   4563  OE1 GLU C 142      26.679  16.154 166.420  1.00 20.64           O  
ATOM   4564  OE2 GLU C 142      24.658  16.148 165.578  1.00 22.98           O  
ATOM   4565  N   TRP C 143      21.782  12.753 163.987  1.00 18.70           N  
ATOM   4566  CA  TRP C 143      20.604  11.930 163.732  1.00 19.17           C  
ATOM   4567  C   TRP C 143      20.698  11.364 162.327  1.00 18.76           C  
ATOM   4568  O   TRP C 143      20.397  10.195 162.086  1.00 17.24           O  
ATOM   4569  CB  TRP C 143      19.337  12.772 163.865  1.00 21.10           C  
ATOM   4570  CG  TRP C 143      18.079  11.981 163.746  1.00 23.41           C  
ATOM   4571  CD1 TRP C 143      17.260  11.896 162.659  1.00 24.92           C  
ATOM   4572  CD2 TRP C 143      17.482  11.175 164.766  1.00 25.19           C  
ATOM   4573  NE1 TRP C 143      16.183  11.090 162.940  1.00 24.82           N  
ATOM   4574  CE2 TRP C 143      16.295  10.633 164.228  1.00 26.04           C  
ATOM   4575  CE3 TRP C 143      17.836  10.859 166.093  1.00 27.50           C  
ATOM   4576  CZ2 TRP C 143      15.450   9.790 164.968  1.00 27.75           C  
ATOM   4577  CZ3 TRP C 143      17.001  10.021 166.829  1.00 28.59           C  
ATOM   4578  CH2 TRP C 143      15.817   9.496 166.260  1.00 28.37           C  
ATOM   4579  N   GLU C 144      21.138  12.211 161.406  1.00 17.60           N  
ATOM   4580  CA  GLU C 144      21.279  11.827 160.017  1.00 18.88           C  
ATOM   4581  C   GLU C 144      22.357  10.758 159.827  1.00 17.70           C  
ATOM   4582  O   GLU C 144      22.229   9.886 158.969  1.00 17.64           O  
ATOM   4583  CB  GLU C 144      21.591  13.066 159.180  1.00 20.86           C  
ATOM   4584  CG  GLU C 144      20.958  13.030 157.817  1.00 25.15           C  
ATOM   4585  CD  GLU C 144      19.445  12.971 157.875  1.00 24.17           C  
ATOM   4586  OE1 GLU C 144      18.811  14.008 158.172  1.00 27.39           O  
ATOM   4587  OE2 GLU C 144      18.892  11.882 157.630  1.00 22.25           O  
ATOM   4588  N   THR C 145      23.420  10.824 160.625  1.00 16.74           N  
ATOM   4589  CA  THR C 145      24.492   9.833 160.541  1.00 15.26           C  
ATOM   4590  C   THR C 145      23.860   8.471 160.853  1.00 14.61           C  
ATOM   4591  O   THR C 145      24.200   7.451 160.248  1.00 11.80           O  
ATOM   4592  CB  THR C 145      25.612  10.128 161.576  1.00 15.33           C  
ATOM   4593  OG1 THR C 145      26.178  11.419 161.317  1.00 15.29           O  
ATOM   4594  CG2 THR C 145      26.705   9.085 161.487  1.00 15.69           C  
ATOM   4595  N   GLY C 146      22.940   8.469 161.815  1.00 13.72           N  
ATOM   4596  CA  GLY C 146      22.247   7.243 162.172  1.00 14.59           C  
ATOM   4597  C   GLY C 146      21.417   6.756 160.992  1.00 15.18           C  
ATOM   4598  O   GLY C 146      21.473   5.578 160.635  1.00 15.07           O  
ATOM   4599  N   ASN C 147      20.649   7.661 160.379  1.00 15.75           N  
ATOM   4600  CA  ASN C 147      19.828   7.300 159.223  1.00 15.81           C  
ATOM   4601  C   ASN C 147      20.686   6.678 158.111  1.00 14.74           C  
ATOM   4602  O   ASN C 147      20.302   5.679 157.510  1.00 14.26           O  
ATOM   4603  CB  ASN C 147      19.090   8.530 158.653  1.00 15.18           C  
ATOM   4604  CG  ASN C 147      17.943   9.001 159.542  1.00 15.72           C  
ATOM   4605  OD1 ASN C 147      17.249   8.197 160.159  1.00 15.06           O  
ATOM   4606  ND2 ASN C 147      17.730  10.314 159.590  1.00 15.35           N  
ATOM   4607  N   VAL C 148      21.848   7.269 157.840  1.00 14.72           N  
ATOM   4608  CA  VAL C 148      22.723   6.753 156.787  1.00 14.71           C  
ATOM   4609  C   VAL C 148      23.237   5.342 157.078  1.00 15.66           C  
ATOM   4610  O   VAL C 148      23.406   4.529 156.165  1.00 16.44           O  
ATOM   4611  CB  VAL C 148      23.912   7.698 156.547  1.00 16.29           C  
ATOM   4612  CG1 VAL C 148      24.777   7.179 155.397  1.00 15.99           C  
ATOM   4613  CG2 VAL C 148      23.393   9.092 156.210  1.00 16.16           C  
ATOM   4614  N   ILE C 149      23.477   5.046 158.352  1.00 15.81           N  
ATOM   4615  CA  ILE C 149      23.942   3.723 158.747  1.00 15.72           C  
ATOM   4616  C   ILE C 149      22.816   2.719 158.477  1.00 17.05           C  
ATOM   4617  O   ILE C 149      23.022   1.690 157.829  1.00 16.77           O  
ATOM   4618  CB  ILE C 149      24.334   3.708 160.250  1.00 15.69           C  
ATOM   4619  CG1 ILE C 149      25.663   4.452 160.438  1.00 14.03           C  
ATOM   4620  CG2 ILE C 149      24.428   2.277 160.768  1.00 14.06           C  
ATOM   4621  CD1 ILE C 149      26.044   4.677 161.896  1.00 15.04           C  
ATOM   4622  N   VAL C 150      21.624   3.039 158.970  1.00 17.08           N  
ATOM   4623  CA  VAL C 150      20.451   2.198 158.786  1.00 17.10           C  
ATOM   4624  C   VAL C 150      20.179   1.952 157.304  1.00 17.75           C  
ATOM   4625  O   VAL C 150      19.935   0.819 156.896  1.00 17.89           O  
ATOM   4626  CB  VAL C 150      19.207   2.857 159.418  1.00 18.75           C  
ATOM   4627  CG1 VAL C 150      17.938   2.080 159.042  1.00 17.89           C  
ATOM   4628  CG2 VAL C 150      19.372   2.907 160.932  1.00 18.34           C  
ATOM   4629  N   GLU C 151      20.208   3.019 156.508  1.00 16.71           N  
ATOM   4630  CA  GLU C 151      19.971   2.920 155.070  1.00 17.49           C  
ATOM   4631  C   GLU C 151      20.986   1.987 154.423  1.00 18.21           C  
ATOM   4632  O   GLU C 151      20.653   1.217 153.517  1.00 18.36           O  
ATOM   4633  CB  GLU C 151      20.074   4.301 154.402  1.00 17.31           C  
ATOM   4634  CG  GLU C 151      20.045   4.232 152.876  1.00 16.21           C  
ATOM   4635  CD  GLU C 151      20.460   5.531 152.211  1.00 16.02           C  
ATOM   4636  OE1 GLU C 151      21.281   5.482 151.272  1.00 18.31           O  
ATOM   4637  OE2 GLU C 151      19.970   6.600 152.617  1.00 17.18           O  
ATOM   4638  N   THR C 152      22.231   2.074 154.883  1.00 17.81           N  
ATOM   4639  CA  THR C 152      23.305   1.241 154.355  1.00 16.02           C  
ATOM   4640  C   THR C 152      22.970  -0.226 154.572  1.00 16.73           C  
ATOM   4641  O   THR C 152      23.157  -1.051 153.682  1.00 15.29           O  
ATOM   4642  CB  THR C 152      24.640   1.545 155.065  1.00 16.25           C  
ATOM   4643  OG1 THR C 152      25.040   2.889 154.773  1.00 16.11           O  
ATOM   4644  CG2 THR C 152      25.727   0.567 154.616  1.00 14.99           C  
ATOM   4645  N   PHE C 153      22.482  -0.548 155.768  1.00 16.63           N  
ATOM   4646  CA  PHE C 153      22.137  -1.919 156.083  1.00 18.53           C  
ATOM   4647  C   PHE C 153      20.880  -2.388 155.366  1.00 20.97           C  
ATOM   4648  O   PHE C 153      20.824  -3.519 154.879  1.00 19.69           O  
ATOM   4649  CB  PHE C 153      21.968  -2.101 157.593  1.00 15.98           C  
ATOM   4650  CG  PHE C 153      23.265  -2.291 158.325  1.00 14.50           C  
ATOM   4651  CD1 PHE C 153      24.267  -1.324 158.257  1.00 13.89           C  
ATOM   4652  CD2 PHE C 153      23.490  -3.438 159.071  1.00 13.56           C  
ATOM   4653  CE1 PHE C 153      25.469  -1.498 158.926  1.00 13.39           C  
ATOM   4654  CE2 PHE C 153      24.699  -3.622 159.747  1.00 14.48           C  
ATOM   4655  CZ  PHE C 153      25.688  -2.646 159.671  1.00 12.49           C  
ATOM   4656  N   GLU C 154      19.880  -1.518 155.299  1.00 22.83           N  
ATOM   4657  CA  GLU C 154      18.626  -1.872 154.650  1.00 26.06           C  
ATOM   4658  C   GLU C 154      18.765  -2.089 153.153  1.00 25.37           C  
ATOM   4659  O   GLU C 154      18.262  -3.077 152.630  1.00 25.99           O  
ATOM   4660  CB  GLU C 154      17.556  -0.812 154.939  1.00 28.41           C  
ATOM   4661  CG  GLU C 154      17.050  -0.849 156.380  1.00 32.44           C  
ATOM   4662  CD  GLU C 154      15.905   0.121 156.636  1.00 35.04           C  
ATOM   4663  OE1 GLU C 154      15.387   0.144 157.776  1.00 36.03           O  
ATOM   4664  OE2 GLU C 154      15.524   0.858 155.699  1.00 37.29           O  
ATOM   4665  N   LYS C 155      19.458  -1.185 152.468  1.00 25.96           N  
ATOM   4666  CA  LYS C 155      19.638  -1.314 151.024  1.00 26.47           C  
ATOM   4667  C   LYS C 155      20.581  -2.442 150.622  1.00 26.62           C  
ATOM   4668  O   LYS C 155      20.465  -2.994 149.528  1.00 26.25           O  
ATOM   4669  CB  LYS C 155      20.131   0.006 150.420  1.00 27.51           C  
ATOM   4670  CG  LYS C 155      19.102   1.127 150.512  1.00 30.59           C  
ATOM   4671  CD  LYS C 155      19.305   2.210 149.453  1.00 32.85           C  
ATOM   4672  CE  LYS C 155      20.669   2.862 149.556  1.00 34.73           C  
ATOM   4673  NZ  LYS C 155      20.769   4.083 148.701  1.00 36.04           N  
ATOM   4674  N   GLN C 156      21.510  -2.798 151.500  1.00 25.73           N  
ATOM   4675  CA  GLN C 156      22.450  -3.859 151.177  1.00 25.55           C  
ATOM   4676  C   GLN C 156      22.042  -5.208 151.762  1.00 25.51           C  
ATOM   4677  O   GLN C 156      22.809  -6.175 151.728  1.00 24.91           O  
ATOM   4678  CB  GLN C 156      23.848  -3.456 151.640  1.00 27.36           C  
ATOM   4679  CG  GLN C 156      24.433  -2.329 150.792  1.00 29.04           C  
ATOM   4680  CD  GLN C 156      25.589  -1.619 151.463  1.00 30.96           C  
ATOM   4681  OE1 GLN C 156      26.487  -2.252 152.013  1.00 32.35           O  
ATOM   4682  NE2 GLN C 156      25.576  -0.293 151.411  1.00 32.50           N  
ATOM   4683  N   GLY C 157      20.822  -5.265 152.287  1.00 24.16           N  
ATOM   4684  CA  GLY C 157      20.311  -6.498 152.855  1.00 24.12           C  
ATOM   4685  C   GLY C 157      21.202  -7.109 153.914  1.00 24.79           C  
ATOM   4686  O   GLY C 157      21.503  -8.301 153.873  1.00 26.01           O  
ATOM   4687  N   ILE C 158      21.628  -6.298 154.873  1.00 23.94           N  
ATOM   4688  CA  ILE C 158      22.485  -6.796 155.933  1.00 23.30           C  
ATOM   4689  C   ILE C 158      21.795  -6.729 157.294  1.00 21.19           C  
ATOM   4690  O   ILE C 158      21.186  -5.725 157.653  1.00 20.27           O  
ATOM   4691  CB  ILE C 158      23.826  -6.028 155.936  1.00 24.38           C  
ATOM   4692  CG1 ILE C 158      24.605  -6.300 157.216  1.00 24.71           C  
ATOM   4693  CG2 ILE C 158      23.581  -4.560 155.766  1.00 27.17           C  
ATOM   4694  CD1 ILE C 158      25.935  -5.593 157.209  1.00 26.93           C  
ATOM   4695  N   ASP C 159      21.888  -7.826 158.038  1.00 20.22           N  
ATOM   4696  CA  ASP C 159      21.266  -7.936 159.352  1.00 19.69           C  
ATOM   4697  C   ASP C 159      22.178  -7.424 160.464  1.00 18.28           C  
ATOM   4698  O   ASP C 159      23.252  -7.974 160.697  1.00 19.09           O  
ATOM   4699  CB  ASP C 159      20.888  -9.400 159.601  1.00 21.62           C  
ATOM   4700  CG  ASP C 159      20.167  -9.611 160.919  1.00 23.41           C  
ATOM   4701  OD1 ASP C 159      19.711 -10.748 161.161  1.00 26.34           O  
ATOM   4702  OD2 ASP C 159      20.055  -8.658 161.717  1.00 24.88           O  
ATOM   4703  N   ALA C 160      21.725  -6.378 161.153  1.00 16.96           N  
ATOM   4704  CA  ALA C 160      22.473  -5.756 162.243  1.00 16.33           C  
ATOM   4705  C   ALA C 160      22.889  -6.745 163.322  1.00 16.69           C  
ATOM   4706  O   ALA C 160      23.911  -6.557 163.981  1.00 16.49           O  
ATOM   4707  CB  ALA C 160      21.651  -4.628 162.864  1.00 16.69           C  
ATOM   4708  N   ALA C 161      22.100  -7.796 163.504  1.00 16.30           N  
ATOM   4709  CA  ALA C 161      22.408  -8.806 164.507  1.00 16.56           C  
ATOM   4710  C   ALA C 161      23.569  -9.700 164.080  1.00 17.22           C  
ATOM   4711  O   ALA C 161      24.170 -10.370 164.918  1.00 18.79           O  
ATOM   4712  CB  ALA C 161      21.164  -9.661 164.792  1.00 17.07           C  
ATOM   4713  N   GLN C 162      23.882  -9.716 162.784  1.00 15.95           N  
ATOM   4714  CA  GLN C 162      24.978 -10.541 162.278  1.00 15.18           C  
ATOM   4715  C   GLN C 162      26.183  -9.695 161.853  1.00 14.45           C  
ATOM   4716  O   GLN C 162      27.225 -10.229 161.497  1.00 12.60           O  
ATOM   4717  CB  GLN C 162      24.514 -11.374 161.074  1.00 16.50           C  
ATOM   4718  CG  GLN C 162      23.359 -12.334 161.354  1.00 17.97           C  
ATOM   4719  CD  GLN C 162      23.019 -13.212 160.148  1.00 19.87           C  
ATOM   4720  OE1 GLN C 162      22.823 -12.718 159.032  1.00 19.38           O  
ATOM   4721  NE2 GLN C 162      22.940 -14.517 160.376  1.00 19.74           N  
ATOM   4722  N   MET C 163      26.027  -8.377 161.878  1.00 13.83           N  
ATOM   4723  CA  MET C 163      27.096  -7.463 161.478  1.00 13.22           C  
ATOM   4724  C   MET C 163      27.133  -6.328 162.501  1.00 11.93           C  
ATOM   4725  O   MET C 163      26.572  -5.259 162.273  1.00 12.85           O  
ATOM   4726  CB  MET C 163      26.803  -6.914 160.080  1.00 12.43           C  
ATOM   4727  CG  MET C 163      27.837  -5.932 159.555  1.00 10.90           C  
ATOM   4728  SD  MET C 163      29.497  -6.614 159.485  1.00 12.42           S  
ATOM   4729  CE  MET C 163      29.313  -7.972 158.281  1.00  9.85           C  
ATOM   4730  N   PRO C 164      27.794  -6.559 163.647  1.00 11.66           N  
ATOM   4731  CA  PRO C 164      27.921  -5.594 164.746  1.00 10.91           C  
ATOM   4732  C   PRO C 164      28.884  -4.439 164.530  1.00 11.09           C  
ATOM   4733  O   PRO C 164      29.499  -3.955 165.478  1.00 11.39           O  
ATOM   4734  CB  PRO C 164      28.335  -6.476 165.921  1.00 10.96           C  
ATOM   4735  CG  PRO C 164      29.229  -7.475 165.249  1.00 11.30           C  
ATOM   4736  CD  PRO C 164      28.435  -7.838 164.005  1.00 10.21           C  
ATOM   4737  N   GLY C 165      28.997  -3.981 163.289  1.00 11.66           N  
ATOM   4738  CA  GLY C 165      29.890  -2.875 163.000  1.00 11.70           C  
ATOM   4739  C   GLY C 165      29.605  -2.203 161.673  1.00 11.37           C  
ATOM   4740  O   GLY C 165      28.969  -2.779 160.786  1.00 12.58           O  
ATOM   4741  N   VAL C 166      30.070  -0.968 161.548  1.00 10.65           N  
ATOM   4742  CA  VAL C 166      29.898  -0.193 160.331  1.00  9.99           C  
ATOM   4743  C   VAL C 166      30.912   0.941 160.352  1.00 10.98           C  
ATOM   4744  O   VAL C 166      31.323   1.398 161.419  1.00 12.28           O  
ATOM   4745  CB  VAL C 166      28.459   0.402 160.215  1.00  9.64           C  
ATOM   4746  CG1 VAL C 166      28.183   1.368 161.361  1.00  9.50           C  
ATOM   4747  CG2 VAL C 166      28.301   1.122 158.879  1.00  7.66           C  
ATOM   4748  N   LEU C 167      31.342   1.362 159.172  1.00 10.48           N  
ATOM   4749  CA  LEU C 167      32.282   2.462 159.053  1.00 10.08           C  
ATOM   4750  C   LEU C 167      31.516   3.615 158.410  1.00 11.01           C  
ATOM   4751  O   LEU C 167      30.863   3.427 157.386  1.00 10.75           O  
ATOM   4752  CB  LEU C 167      33.454   2.077 158.150  1.00  9.03           C  
ATOM   4753  CG  LEU C 167      34.278   0.848 158.546  1.00 10.43           C  
ATOM   4754  CD1 LEU C 167      35.362   0.617 157.488  1.00 10.04           C  
ATOM   4755  CD2 LEU C 167      34.900   1.057 159.936  1.00  8.26           C  
ATOM   4756  N   VAL C 168      31.568   4.794 159.021  1.00 10.34           N  
ATOM   4757  CA  VAL C 168      30.895   5.945 158.451  1.00 12.26           C  
ATOM   4758  C   VAL C 168      31.927   6.686 157.607  1.00 12.53           C  
ATOM   4759  O   VAL C 168      32.980   7.082 158.100  1.00 12.11           O  
ATOM   4760  CB  VAL C 168      30.331   6.866 159.552  1.00 13.59           C  
ATOM   4761  CG1 VAL C 168      29.654   8.086 158.924  1.00 12.40           C  
ATOM   4762  CG2 VAL C 168      29.332   6.088 160.398  1.00 13.73           C  
ATOM   4763  N   HIS C 169      31.619   6.847 156.326  1.00 13.12           N  
ATOM   4764  CA  HIS C 169      32.510   7.504 155.371  1.00 12.77           C  
ATOM   4765  C   HIS C 169      33.197   8.766 155.909  1.00 12.69           C  
ATOM   4766  O   HIS C 169      32.547   9.641 156.485  1.00 13.35           O  
ATOM   4767  CB  HIS C 169      31.722   7.836 154.099  1.00 13.23           C  
ATOM   4768  CG  HIS C 169      32.571   7.965 152.874  1.00 15.05           C  
ATOM   4769  ND1 HIS C 169      33.487   8.982 152.702  1.00 15.64           N  
ATOM   4770  CD2 HIS C 169      32.649   7.198 151.760  1.00 14.44           C  
ATOM   4771  CE1 HIS C 169      34.092   8.835 151.536  1.00 14.11           C  
ATOM   4772  NE2 HIS C 169      33.602   7.760 150.945  1.00 14.73           N  
ATOM   4773  N   SER C 170      34.518   8.839 155.728  1.00 11.21           N  
ATOM   4774  CA  SER C 170      35.329   9.987 156.161  1.00 11.57           C  
ATOM   4775  C   SER C 170      35.186  10.294 157.651  1.00 12.24           C  
ATOM   4776  O   SER C 170      35.557  11.377 158.104  1.00 12.03           O  
ATOM   4777  CB  SER C 170      34.937  11.255 155.380  1.00 11.04           C  
ATOM   4778  OG  SER C 170      34.990  11.069 153.976  1.00 11.51           O  
ATOM   4779  N   HIS C 171      34.660   9.352 158.421  1.00 12.23           N  
ATOM   4780  CA  HIS C 171      34.461   9.619 159.834  1.00 13.23           C  
ATOM   4781  C   HIS C 171      35.119   8.619 160.775  1.00 12.82           C  
ATOM   4782  O   HIS C 171      36.200   8.865 161.310  1.00 13.28           O  
ATOM   4783  CB  HIS C 171      32.954   9.709 160.105  1.00 15.43           C  
ATOM   4784  CG  HIS C 171      32.603  10.144 161.492  1.00 18.22           C  
ATOM   4785  ND1 HIS C 171      31.302  10.359 161.890  1.00 20.47           N  
ATOM   4786  CD2 HIS C 171      33.376  10.398 162.574  1.00 19.13           C  
ATOM   4787  CE1 HIS C 171      31.287  10.729 163.158  1.00 20.15           C  
ATOM   4788  NE2 HIS C 171      32.533  10.760 163.596  1.00 21.78           N  
ATOM   4789  N   GLY C 172      34.464   7.491 160.990  1.00 12.90           N  
ATOM   4790  CA  GLY C 172      35.024   6.511 161.889  1.00 13.30           C  
ATOM   4791  C   GLY C 172      34.094   5.336 162.076  1.00 14.09           C  
ATOM   4792  O   GLY C 172      33.023   5.286 161.468  1.00 13.56           O  
ATOM   4793  N   PRO C 173      34.481   4.370 162.917  1.00 12.90           N  
ATOM   4794  CA  PRO C 173      33.662   3.187 163.167  1.00 13.58           C  
ATOM   4795  C   PRO C 173      32.603   3.304 164.257  1.00 14.25           C  
ATOM   4796  O   PRO C 173      32.742   4.076 165.205  1.00 14.07           O  
ATOM   4797  CB  PRO C 173      34.701   2.136 163.527  1.00 14.27           C  
ATOM   4798  CG  PRO C 173      35.700   2.952 164.310  1.00 12.82           C  
ATOM   4799  CD  PRO C 173      35.838   4.193 163.466  1.00 13.55           C  
ATOM   4800  N   PHE C 174      31.548   2.510 164.093  1.00 13.87           N  
ATOM   4801  CA  PHE C 174      30.463   2.394 165.057  1.00 14.10           C  
ATOM   4802  C   PHE C 174      30.308   0.890 165.221  1.00 13.10           C  
ATOM   4803  O   PHE C 174      30.324   0.156 164.233  1.00 14.64           O  
ATOM   4804  CB  PHE C 174      29.160   2.987 164.514  1.00 14.98           C  
ATOM   4805  CG  PHE C 174      28.993   4.457 164.801  1.00 16.81           C  
ATOM   4806  CD1 PHE C 174      28.363   4.883 165.964  1.00 17.94           C  
ATOM   4807  CD2 PHE C 174      29.468   5.411 163.909  1.00 17.79           C  
ATOM   4808  CE1 PHE C 174      28.208   6.239 166.234  1.00 19.83           C  
ATOM   4809  CE2 PHE C 174      29.321   6.773 164.170  1.00 18.41           C  
ATOM   4810  CZ  PHE C 174      28.689   7.188 165.334  1.00 18.61           C  
ATOM   4811  N   ALA C 175      30.197   0.423 166.457  1.00 11.23           N  
ATOM   4812  CA  ALA C 175      30.019  -1.004 166.708  1.00 11.08           C  
ATOM   4813  C   ALA C 175      28.935  -1.184 167.761  1.00 10.81           C  
ATOM   4814  O   ALA C 175      28.594  -0.243 168.479  1.00  9.94           O  
ATOM   4815  CB  ALA C 175      31.316  -1.630 167.189  1.00 10.35           C  
ATOM   4816  N   TRP C 176      28.389  -2.388 167.854  1.00  9.75           N  
ATOM   4817  CA  TRP C 176      27.357  -2.633 168.844  1.00 11.46           C  
ATOM   4818  C   TRP C 176      27.363  -4.082 169.275  1.00 12.45           C  
ATOM   4819  O   TRP C 176      28.140  -4.884 168.753  1.00 13.08           O  
ATOM   4820  CB  TRP C 176      25.991  -2.209 168.297  1.00 12.35           C  
ATOM   4821  CG  TRP C 176      25.666  -2.699 166.898  1.00 12.04           C  
ATOM   4822  CD1 TRP C 176      25.170  -3.924 166.551  1.00 12.44           C  
ATOM   4823  CD2 TRP C 176      25.774  -1.951 165.678  1.00 12.95           C  
ATOM   4824  NE1 TRP C 176      24.956  -3.984 165.192  1.00 13.10           N  
ATOM   4825  CE2 TRP C 176      25.319  -2.788 164.632  1.00 12.98           C  
ATOM   4826  CE3 TRP C 176      26.213  -0.653 165.365  1.00 13.22           C  
ATOM   4827  CZ2 TRP C 176      25.288  -2.371 163.295  1.00 11.87           C  
ATOM   4828  CZ3 TRP C 176      26.183  -0.239 164.038  1.00 12.55           C  
ATOM   4829  CH2 TRP C 176      25.721  -1.100 163.018  1.00 11.84           C  
ATOM   4830  N   GLY C 177      26.518  -4.410 170.245  1.00 13.30           N  
ATOM   4831  CA  GLY C 177      26.460  -5.774 170.740  1.00 14.86           C  
ATOM   4832  C   GLY C 177      25.283  -5.971 171.671  1.00 15.94           C  
ATOM   4833  O   GLY C 177      24.413  -5.099 171.762  1.00 16.61           O  
ATOM   4834  N   LYS C 178      25.264  -7.105 172.367  1.00 16.57           N  
ATOM   4835  CA  LYS C 178      24.186  -7.446 173.297  1.00 18.32           C  
ATOM   4836  C   LYS C 178      24.121  -6.490 174.473  1.00 18.09           C  
ATOM   4837  O   LYS C 178      23.051  -6.249 175.022  1.00 18.36           O  
ATOM   4838  CB  LYS C 178      24.385  -8.837 173.887  1.00 20.28           C  
ATOM   4839  CG  LYS C 178      24.763  -9.940 172.929  1.00 24.98           C  
ATOM   4840  CD  LYS C 178      25.142 -11.175 173.759  1.00 28.98           C  
ATOM   4841  CE  LYS C 178      26.190 -10.811 174.827  1.00 30.90           C  
ATOM   4842  NZ  LYS C 178      26.403 -11.883 175.845  1.00 32.72           N  
ATOM   4843  N   ASN C 179      25.282  -5.990 174.883  1.00 18.14           N  
ATOM   4844  CA  ASN C 179      25.373  -5.071 176.009  1.00 17.86           C  
ATOM   4845  C   ASN C 179      26.598  -4.187 175.833  1.00 17.41           C  
ATOM   4846  O   ASN C 179      27.288  -4.280 174.819  1.00 16.09           O  
ATOM   4847  CB  ASN C 179      25.465  -5.859 177.317  1.00 19.04           C  
ATOM   4848  CG  ASN C 179      26.496  -6.973 177.254  1.00 21.32           C  
ATOM   4849  OD1 ASN C 179      27.696  -6.724 177.160  1.00 21.52           O  
ATOM   4850  ND2 ASN C 179      26.026  -8.212 177.299  1.00 20.73           N  
ATOM   4851  N   ALA C 180      26.859  -3.327 176.814  1.00 16.58           N  
ATOM   4852  CA  ALA C 180      27.998  -2.414 176.755  1.00 16.51           C  
ATOM   4853  C   ALA C 180      29.302  -3.162 176.507  1.00 16.75           C  
ATOM   4854  O   ALA C 180      30.001  -2.897 175.527  1.00 17.36           O  
ATOM   4855  CB  ALA C 180      28.094  -1.610 178.049  1.00 14.51           C  
ATOM   4856  N   GLU C 181      29.626  -4.100 177.388  1.00 16.31           N  
ATOM   4857  CA  GLU C 181      30.859  -4.866 177.243  1.00 17.62           C  
ATOM   4858  C   GLU C 181      30.964  -5.571 175.895  1.00 17.21           C  
ATOM   4859  O   GLU C 181      31.991  -5.478 175.219  1.00 17.43           O  
ATOM   4860  CB  GLU C 181      30.996  -5.899 178.367  1.00 18.71           C  
ATOM   4861  CG  GLU C 181      32.167  -6.848 178.150  1.00 22.21           C  
ATOM   4862  CD  GLU C 181      32.394  -7.788 179.312  1.00 23.56           C  
ATOM   4863  OE1 GLU C 181      32.974  -7.361 180.331  1.00 25.21           O  
ATOM   4864  OE2 GLU C 181      31.984  -8.957 179.204  1.00 26.46           O  
ATOM   4865  N   ASP C 182      29.911  -6.279 175.502  1.00 15.89           N  
ATOM   4866  CA  ASP C 182      29.926  -6.990 174.226  1.00 15.33           C  
ATOM   4867  C   ASP C 182      30.214  -6.014 173.083  1.00 15.22           C  
ATOM   4868  O   ASP C 182      30.947  -6.337 172.149  1.00 14.26           O  
ATOM   4869  CB  ASP C 182      28.585  -7.692 173.996  1.00 14.39           C  
ATOM   4870  CG  ASP C 182      28.591  -8.568 172.757  1.00 15.96           C  
ATOM   4871  OD1 ASP C 182      29.547  -9.350 172.597  1.00 18.06           O  
ATOM   4872  OD2 ASP C 182      27.638  -8.493 171.950  1.00 16.24           O  
ATOM   4873  N   ALA C 183      29.631  -4.821 173.167  1.00 13.76           N  
ATOM   4874  CA  ALA C 183      29.835  -3.800 172.144  1.00 14.00           C  
ATOM   4875  C   ALA C 183      31.310  -3.392 172.112  1.00 13.04           C  
ATOM   4876  O   ALA C 183      31.881  -3.222 171.045  1.00 13.30           O  
ATOM   4877  CB  ALA C 183      28.950  -2.576 172.423  1.00 12.16           C  
ATOM   4878  N   VAL C 184      31.921  -3.227 173.281  1.00 12.98           N  
ATOM   4879  CA  VAL C 184      33.331  -2.862 173.342  1.00 12.43           C  
ATOM   4880  C   VAL C 184      34.188  -3.964 172.708  1.00 14.08           C  
ATOM   4881  O   VAL C 184      35.140  -3.668 171.979  1.00 12.63           O  
ATOM   4882  CB  VAL C 184      33.790  -2.623 174.799  1.00 13.71           C  
ATOM   4883  CG1 VAL C 184      35.317  -2.529 174.866  1.00 12.07           C  
ATOM   4884  CG2 VAL C 184      33.168  -1.317 175.334  1.00 11.20           C  
ATOM   4885  N   HIS C 185      33.844  -5.227 172.980  1.00 13.40           N  
ATOM   4886  CA  HIS C 185      34.578  -6.363 172.423  1.00 14.46           C  
ATOM   4887  C   HIS C 185      34.507  -6.371 170.901  1.00 14.73           C  
ATOM   4888  O   HIS C 185      35.506  -6.615 170.231  1.00 15.21           O  
ATOM   4889  CB  HIS C 185      34.032  -7.691 172.968  1.00 15.02           C  
ATOM   4890  CG  HIS C 185      34.438  -7.977 174.382  1.00 18.01           C  
ATOM   4891  ND1 HIS C 185      34.064  -9.127 175.045  1.00 20.77           N  
ATOM   4892  CD2 HIS C 185      35.197  -7.271 175.254  1.00 17.63           C  
ATOM   4893  CE1 HIS C 185      34.578  -9.117 176.264  1.00 20.48           C  
ATOM   4894  NE2 HIS C 185      35.270  -8.003 176.415  1.00 17.80           N  
ATOM   4895  N   ASN C 186      33.326  -6.112 170.351  1.00 14.20           N  
ATOM   4896  CA  ASN C 186      33.186  -6.086 168.902  1.00 13.70           C  
ATOM   4897  C   ASN C 186      34.023  -4.949 168.317  1.00 13.64           C  
ATOM   4898  O   ASN C 186      34.628  -5.089 167.254  1.00 14.42           O  
ATOM   4899  CB  ASN C 186      31.710  -5.949 168.510  1.00 12.61           C  
ATOM   4900  CG  ASN C 186      30.930  -7.239 168.740  1.00 12.95           C  
ATOM   4901  OD1 ASN C 186      31.477  -8.334 168.601  1.00 12.31           O  
ATOM   4902  ND2 ASN C 186      29.651  -7.117 169.073  1.00 11.93           N  
ATOM   4903  N   ALA C 187      34.068  -3.828 169.024  1.00 12.29           N  
ATOM   4904  CA  ALA C 187      34.854  -2.684 168.587  1.00 12.10           C  
ATOM   4905  C   ALA C 187      36.359  -3.010 168.575  1.00 12.35           C  
ATOM   4906  O   ALA C 187      37.081  -2.539 167.704  1.00  9.90           O  
ATOM   4907  CB  ALA C 187      34.583  -1.483 169.498  1.00 11.37           C  
ATOM   4908  N   ILE C 188      36.837  -3.807 169.528  1.00 13.13           N  
ATOM   4909  CA  ILE C 188      38.258  -4.125 169.524  1.00 15.38           C  
ATOM   4910  C   ILE C 188      38.575  -5.089 168.377  1.00 14.37           C  
ATOM   4911  O   ILE C 188      39.623  -4.972 167.733  1.00 13.39           O  
ATOM   4912  CB  ILE C 188      38.762  -4.709 170.892  1.00 17.83           C  
ATOM   4913  CG1 ILE C 188      38.560  -6.211 170.948  1.00 21.33           C  
ATOM   4914  CG2 ILE C 188      38.078  -4.021 172.062  1.00 17.34           C  
ATOM   4915  CD1 ILE C 188      39.765  -6.967 170.461  1.00 23.54           C  
ATOM   4916  N   VAL C 189      37.671  -6.027 168.099  1.00 12.30           N  
ATOM   4917  CA  VAL C 189      37.913  -6.951 166.995  1.00 11.77           C  
ATOM   4918  C   VAL C 189      37.822  -6.181 165.676  1.00 12.53           C  
ATOM   4919  O   VAL C 189      38.611  -6.412 164.759  1.00 13.96           O  
ATOM   4920  CB  VAL C 189      36.909  -8.131 166.992  1.00 11.74           C  
ATOM   4921  CG1 VAL C 189      37.233  -9.080 165.841  1.00  8.84           C  
ATOM   4922  CG2 VAL C 189      36.981  -8.881 168.322  1.00  8.89           C  
ATOM   4923  N   LEU C 190      36.877  -5.250 165.583  1.00 12.12           N  
ATOM   4924  CA  LEU C 190      36.740  -4.444 164.373  1.00 12.26           C  
ATOM   4925  C   LEU C 190      38.069  -3.744 164.064  1.00 11.43           C  
ATOM   4926  O   LEU C 190      38.514  -3.699 162.915  1.00 12.09           O  
ATOM   4927  CB  LEU C 190      35.630  -3.406 164.558  1.00 12.81           C  
ATOM   4928  CG  LEU C 190      35.332  -2.428 163.419  1.00 15.91           C  
ATOM   4929  CD1 LEU C 190      35.341  -3.132 162.079  1.00 15.78           C  
ATOM   4930  CD2 LEU C 190      33.976  -1.776 163.677  1.00 15.45           C  
ATOM   4931  N   GLU C 191      38.704  -3.202 165.096  1.00  9.86           N  
ATOM   4932  CA  GLU C 191      39.983  -2.519 164.926  1.00 10.96           C  
ATOM   4933  C   GLU C 191      41.051  -3.523 164.509  1.00 11.46           C  
ATOM   4934  O   GLU C 191      41.927  -3.234 163.687  1.00 11.21           O  
ATOM   4935  CB  GLU C 191      40.399  -1.850 166.242  1.00 10.64           C  
ATOM   4936  CG  GLU C 191      41.794  -1.207 166.243  1.00  9.57           C  
ATOM   4937  CD  GLU C 191      41.948  -0.093 165.208  1.00 10.55           C  
ATOM   4938  OE1 GLU C 191      40.938   0.325 164.596  1.00 11.01           O  
ATOM   4939  OE2 GLU C 191      43.090   0.369 165.010  1.00  9.90           O  
ATOM   4940  N   GLU C 192      40.962  -4.714 165.084  1.00 11.76           N  
ATOM   4941  CA  GLU C 192      41.917  -5.769 164.814  1.00 12.10           C  
ATOM   4942  C   GLU C 192      41.883  -6.257 163.351  1.00 11.79           C  
ATOM   4943  O   GLU C 192      42.931  -6.394 162.720  1.00 11.43           O  
ATOM   4944  CB  GLU C 192      41.651  -6.914 165.792  1.00 14.40           C  
ATOM   4945  CG  GLU C 192      42.877  -7.648 166.227  1.00 17.55           C  
ATOM   4946  CD  GLU C 192      43.934  -6.745 166.850  1.00 17.41           C  
ATOM   4947  OE1 GLU C 192      45.115  -7.020 166.611  1.00 18.39           O  
ATOM   4948  OE2 GLU C 192      43.608  -5.780 167.575  1.00 19.46           O  
ATOM   4949  N   VAL C 193      40.697  -6.511 162.799  1.00 11.13           N  
ATOM   4950  CA  VAL C 193      40.631  -6.974 161.413  1.00 10.96           C  
ATOM   4951  C   VAL C 193      40.902  -5.829 160.445  1.00 11.85           C  
ATOM   4952  O   VAL C 193      41.369  -6.051 159.328  1.00 12.81           O  
ATOM   4953  CB  VAL C 193      39.264  -7.637 161.066  1.00 11.03           C  
ATOM   4954  CG1 VAL C 193      39.003  -8.809 162.014  1.00 10.95           C  
ATOM   4955  CG2 VAL C 193      38.141  -6.622 161.126  1.00 10.05           C  
ATOM   4956  N   ALA C 194      40.611  -4.604 160.871  1.00 10.13           N  
ATOM   4957  CA  ALA C 194      40.879  -3.448 160.031  1.00 10.78           C  
ATOM   4958  C   ALA C 194      42.396  -3.323 159.871  1.00 11.13           C  
ATOM   4959  O   ALA C 194      42.899  -3.050 158.782  1.00 11.43           O  
ATOM   4960  CB  ALA C 194      40.314  -2.173 160.668  1.00 11.20           C  
ATOM   4961  N   TYR C 195      43.126  -3.525 160.963  1.00 11.39           N  
ATOM   4962  CA  TYR C 195      44.579  -3.435 160.908  1.00 10.87           C  
ATOM   4963  C   TYR C 195      45.152  -4.540 160.031  1.00 10.41           C  
ATOM   4964  O   TYR C 195      45.977  -4.286 159.162  1.00 11.21           O  
ATOM   4965  CB  TYR C 195      45.181  -3.521 162.314  1.00 11.40           C  
ATOM   4966  CG  TYR C 195      46.693  -3.515 162.328  1.00 11.42           C  
ATOM   4967  CD1 TYR C 195      47.416  -4.698 162.160  1.00 11.06           C  
ATOM   4968  CD2 TYR C 195      47.402  -2.318 162.449  1.00 10.80           C  
ATOM   4969  CE1 TYR C 195      48.807  -4.691 162.105  1.00  9.65           C  
ATOM   4970  CE2 TYR C 195      48.802  -2.296 162.397  1.00 10.07           C  
ATOM   4971  CZ  TYR C 195      49.494  -3.486 162.223  1.00 10.58           C  
ATOM   4972  OH  TYR C 195      50.868  -3.478 162.163  1.00 10.36           O  
ATOM   4973  N   MET C 196      44.705  -5.768 160.246  1.00 10.41           N  
ATOM   4974  CA  MET C 196      45.214  -6.879 159.455  1.00 10.74           C  
ATOM   4975  C   MET C 196      44.780  -6.803 157.995  1.00 11.31           C  
ATOM   4976  O   MET C 196      45.503  -7.254 157.110  1.00 10.92           O  
ATOM   4977  CB  MET C 196      44.784  -8.215 160.073  1.00 10.68           C  
ATOM   4978  CG  MET C 196      45.347  -8.433 161.479  1.00 11.14           C  
ATOM   4979  SD  MET C 196      45.114 -10.113 162.097  1.00 12.99           S  
ATOM   4980  CE  MET C 196      43.287 -10.170 162.242  1.00 11.24           C  
ATOM   4981  N   GLY C 197      43.608  -6.225 157.746  1.00 10.55           N  
ATOM   4982  CA  GLY C 197      43.120  -6.107 156.386  1.00  9.55           C  
ATOM   4983  C   GLY C 197      43.993  -5.194 155.547  1.00  9.69           C  
ATOM   4984  O   GLY C 197      44.140  -5.393 154.342  1.00  8.82           O  
ATOM   4985  N   ILE C 198      44.571  -4.179 156.180  1.00  9.12           N  
ATOM   4986  CA  ILE C 198      45.441  -3.250 155.467  1.00  9.93           C  
ATOM   4987  C   ILE C 198      46.677  -3.955 154.923  1.00 11.18           C  
ATOM   4988  O   ILE C 198      47.012  -3.843 153.736  1.00 12.65           O  
ATOM   4989  CB  ILE C 198      45.919  -2.125 156.380  1.00  9.44           C  
ATOM   4990  CG1 ILE C 198      44.778  -1.148 156.643  1.00  8.50           C  
ATOM   4991  CG2 ILE C 198      47.113  -1.413 155.752  1.00 10.65           C  
ATOM   4992  CD1 ILE C 198      45.087  -0.174 157.755  1.00 10.16           C  
ATOM   4993  N   PHE C 199      47.342  -4.704 155.791  1.00  9.52           N  
ATOM   4994  CA  PHE C 199      48.567  -5.365 155.396  1.00  9.22           C  
ATOM   4995  C   PHE C 199      48.418  -6.692 154.670  1.00  9.90           C  
ATOM   4996  O   PHE C 199      49.328  -7.096 153.943  1.00 10.30           O  
ATOM   4997  CB  PHE C 199      49.488  -5.461 156.618  1.00  7.53           C  
ATOM   4998  CG  PHE C 199      49.856  -4.108 157.178  1.00  8.06           C  
ATOM   4999  CD1 PHE C 199      50.721  -3.268 156.485  1.00  9.33           C  
ATOM   5000  CD2 PHE C 199      49.256  -3.631 158.336  1.00  8.25           C  
ATOM   5001  CE1 PHE C 199      50.974  -1.972 156.934  1.00  9.79           C  
ATOM   5002  CE2 PHE C 199      49.499  -2.340 158.794  1.00  8.15           C  
ATOM   5003  CZ  PHE C 199      50.356  -1.507 158.095  1.00  9.78           C  
ATOM   5004  N   CYS C 200      47.292  -7.382 154.830  1.00 11.40           N  
ATOM   5005  CA  CYS C 200      47.165  -8.614 154.081  1.00 12.99           C  
ATOM   5006  C   CYS C 200      46.861  -8.219 152.630  1.00 12.94           C  
ATOM   5007  O   CYS C 200      47.229  -8.943 151.706  1.00 11.86           O  
ATOM   5008  CB  CYS C 200      46.107  -9.557 154.674  1.00 16.22           C  
ATOM   5009  SG  CYS C 200      44.401  -9.137 154.443  1.00 22.67           S  
ATOM   5010  N   ARG C 201      46.210  -7.070 152.420  1.00 12.01           N  
ATOM   5011  CA  ARG C 201      45.975  -6.604 151.044  1.00 12.75           C  
ATOM   5012  C   ARG C 201      47.341  -6.213 150.465  1.00 12.65           C  
ATOM   5013  O   ARG C 201      47.621  -6.428 149.287  1.00 13.41           O  
ATOM   5014  CB  ARG C 201      45.070  -5.365 150.982  1.00 11.90           C  
ATOM   5015  CG  ARG C 201      45.041  -4.736 149.566  1.00 12.20           C  
ATOM   5016  CD  ARG C 201      44.406  -3.337 149.493  1.00 10.29           C  
ATOM   5017  NE  ARG C 201      42.980  -3.340 149.818  1.00 11.25           N  
ATOM   5018  CZ  ARG C 201      42.184  -2.275 149.719  1.00 11.66           C  
ATOM   5019  NH1 ARG C 201      42.670  -1.113 149.302  1.00  9.74           N  
ATOM   5020  NH2 ARG C 201      40.898  -2.370 150.037  1.00 10.44           N  
ATOM   5021  N   GLN C 202      48.190  -5.626 151.300  1.00 12.22           N  
ATOM   5022  CA  GLN C 202      49.512  -5.225 150.838  1.00 13.43           C  
ATOM   5023  C   GLN C 202      50.305  -6.449 150.374  1.00 12.52           C  
ATOM   5024  O   GLN C 202      50.948  -6.424 149.324  1.00 13.08           O  
ATOM   5025  CB  GLN C 202      50.284  -4.498 151.945  1.00 12.73           C  
ATOM   5026  CG  GLN C 202      51.668  -4.028 151.485  1.00 16.50           C  
ATOM   5027  CD  GLN C 202      52.365  -3.150 152.511  1.00 17.74           C  
ATOM   5028  OE1 GLN C 202      51.793  -2.181 152.998  1.00 18.59           O  
ATOM   5029  NE2 GLN C 202      53.607  -3.487 152.839  1.00 18.43           N  
ATOM   5030  N   LEU C 203      50.257  -7.523 151.154  1.00 11.79           N  
ATOM   5031  CA  LEU C 203      50.979  -8.735 150.788  1.00 11.38           C  
ATOM   5032  C   LEU C 203      50.337  -9.419 149.586  1.00 11.02           C  
ATOM   5033  O   LEU C 203      51.033  -9.984 148.743  1.00 11.21           O  
ATOM   5034  CB  LEU C 203      51.005  -9.728 151.951  1.00  8.39           C  
ATOM   5035  CG  LEU C 203      51.839  -9.417 153.194  1.00 10.13           C  
ATOM   5036  CD1 LEU C 203      51.707 -10.596 154.161  1.00  8.69           C  
ATOM   5037  CD2 LEU C 203      53.314  -9.201 152.816  1.00  6.62           C  
ATOM   5038  N   ALA C 204      49.009  -9.371 149.520  1.00 10.80           N  
ATOM   5039  CA  ALA C 204      48.273 -10.018 148.442  1.00 11.21           C  
ATOM   5040  C   ALA C 204      47.177  -9.111 147.879  1.00 11.91           C  
ATOM   5041  O   ALA C 204      45.997  -9.270 148.198  1.00 11.63           O  
ATOM   5042  CB  ALA C 204      47.661 -11.326 148.960  1.00  9.79           C  
ATOM   5043  N   PRO C 205      47.552  -8.148 147.026  1.00 11.83           N  
ATOM   5044  CA  PRO C 205      46.554  -7.238 146.452  1.00 12.59           C  
ATOM   5045  C   PRO C 205      45.361  -7.856 145.701  1.00 12.60           C  
ATOM   5046  O   PRO C 205      44.290  -7.254 145.659  1.00 12.24           O  
ATOM   5047  CB  PRO C 205      47.394  -6.289 145.586  1.00 12.81           C  
ATOM   5048  CG  PRO C 205      48.658  -7.057 145.317  1.00 14.63           C  
ATOM   5049  CD  PRO C 205      48.915  -7.774 146.614  1.00 12.69           C  
ATOM   5050  N   GLN C 206      45.524  -9.044 145.119  1.00 12.30           N  
ATOM   5051  CA  GLN C 206      44.410  -9.671 144.416  1.00 12.54           C  
ATOM   5052  C   GLN C 206      43.782 -10.794 145.245  1.00 13.74           C  
ATOM   5053  O   GLN C 206      43.047 -11.631 144.724  1.00 12.25           O  
ATOM   5054  CB  GLN C 206      44.859 -10.220 143.060  1.00 13.66           C  
ATOM   5055  CG  GLN C 206      45.081  -9.158 141.982  1.00 13.83           C  
ATOM   5056  CD  GLN C 206      46.318  -8.303 142.226  1.00 13.71           C  
ATOM   5057  OE1 GLN C 206      47.441  -8.819 142.303  1.00 11.37           O  
ATOM   5058  NE2 GLN C 206      46.118  -6.989 142.338  1.00 11.52           N  
ATOM   5059  N   LEU C 207      44.073 -10.797 146.541  1.00 14.16           N  
ATOM   5060  CA  LEU C 207      43.547 -11.806 147.458  1.00 15.66           C  
ATOM   5061  C   LEU C 207      42.017 -11.801 147.457  1.00 15.60           C  
ATOM   5062  O   LEU C 207      41.390 -10.771 147.689  1.00 16.27           O  
ATOM   5063  CB  LEU C 207      44.070 -11.519 148.870  1.00 18.03           C  
ATOM   5064  CG  LEU C 207      43.909 -12.486 150.055  1.00 19.75           C  
ATOM   5065  CD1 LEU C 207      42.521 -12.386 150.615  1.00 22.15           C  
ATOM   5066  CD2 LEU C 207      44.253 -13.898 149.630  1.00 17.15           C  
ATOM   5067  N   PRO C 208      41.395 -12.952 147.170  1.00 15.17           N  
ATOM   5068  CA  PRO C 208      39.928 -13.002 147.164  1.00 15.26           C  
ATOM   5069  C   PRO C 208      39.403 -13.104 148.599  1.00 15.26           C  
ATOM   5070  O   PRO C 208      40.133 -13.522 149.494  1.00 14.92           O  
ATOM   5071  CB  PRO C 208      39.636 -14.259 146.359  1.00 15.82           C  
ATOM   5072  CG  PRO C 208      40.780 -15.163 146.762  1.00 16.61           C  
ATOM   5073  CD  PRO C 208      41.975 -14.233 146.724  1.00 14.09           C  
ATOM   5074  N   ASP C 209      38.151 -12.714 148.820  1.00 15.18           N  
ATOM   5075  CA  ASP C 209      37.558 -12.802 150.155  1.00 15.05           C  
ATOM   5076  C   ASP C 209      37.626 -14.270 150.591  1.00 14.65           C  
ATOM   5077  O   ASP C 209      37.754 -15.157 149.755  1.00 12.40           O  
ATOM   5078  CB  ASP C 209      36.101 -12.327 150.127  1.00 16.45           C  
ATOM   5079  CG  ASP C 209      35.972 -10.854 149.772  1.00 16.72           C  
ATOM   5080  OD1 ASP C 209      34.830 -10.363 149.693  1.00 19.06           O  
ATOM   5081  OD2 ASP C 209      37.008 -10.187 149.579  1.00 17.88           O  
ATOM   5082  N   MET C 210      37.529 -14.532 151.889  1.00 14.37           N  
ATOM   5083  CA  MET C 210      37.635 -15.909 152.370  1.00 15.09           C  
ATOM   5084  C   MET C 210      36.514 -16.823 151.886  1.00 15.04           C  
ATOM   5085  O   MET C 210      35.422 -16.367 151.544  1.00 14.28           O  
ATOM   5086  CB  MET C 210      37.683 -15.928 153.898  1.00 13.27           C  
ATOM   5087  CG  MET C 210      36.357 -15.598 154.549  1.00 14.14           C  
ATOM   5088  SD  MET C 210      36.556 -15.228 156.305  1.00 15.45           S  
ATOM   5089  CE  MET C 210      37.009 -16.839 156.944  1.00 12.87           C  
ATOM   5090  N   GLN C 211      36.797 -18.121 151.863  1.00 14.94           N  
ATOM   5091  CA  GLN C 211      35.815 -19.117 151.445  1.00 15.46           C  
ATOM   5092  C   GLN C 211      34.522 -18.922 152.227  1.00 14.95           C  
ATOM   5093  O   GLN C 211      34.550 -18.780 153.443  1.00 14.22           O  
ATOM   5094  CB  GLN C 211      36.350 -20.512 151.721  1.00 15.50           C  
ATOM   5095  CG  GLN C 211      37.629 -20.837 151.002  1.00 17.15           C  
ATOM   5096  CD  GLN C 211      38.412 -21.900 151.733  1.00 18.20           C  
ATOM   5097  OE1 GLN C 211      39.261 -21.593 152.580  1.00 18.04           O  
ATOM   5098  NE2 GLN C 211      38.116 -23.160 151.434  1.00 16.01           N  
ATOM   5099  N   GLN C 212      33.392 -18.916 151.531  1.00 15.52           N  
ATOM   5100  CA  GLN C 212      32.106 -18.736 152.194  1.00 17.67           C  
ATOM   5101  C   GLN C 212      31.895 -19.832 153.237  1.00 17.94           C  
ATOM   5102  O   GLN C 212      31.368 -19.575 154.323  1.00 18.61           O  
ATOM   5103  CB  GLN C 212      30.967 -18.772 151.170  1.00 17.94           C  
ATOM   5104  CG  GLN C 212      29.577 -18.564 151.767  1.00 21.16           C  
ATOM   5105  CD  GLN C 212      29.390 -17.170 152.335  1.00 22.86           C  
ATOM   5106  OE1 GLN C 212      29.553 -16.172 151.627  1.00 24.77           O  
ATOM   5107  NE2 GLN C 212      29.047 -17.091 153.620  1.00 23.50           N  
ATOM   5108  N   THR C 213      32.319 -21.048 152.902  1.00 16.86           N  
ATOM   5109  CA  THR C 213      32.183 -22.194 153.799  1.00 17.55           C  
ATOM   5110  C   THR C 213      32.929 -21.965 155.111  1.00 16.88           C  
ATOM   5111  O   THR C 213      32.420 -22.275 156.185  1.00 18.70           O  
ATOM   5112  CB  THR C 213      32.719 -23.496 153.129  1.00 16.68           C  
ATOM   5113  OG1 THR C 213      31.909 -23.813 151.990  1.00 16.72           O  
ATOM   5114  CG2 THR C 213      32.682 -24.668 154.100  1.00 15.62           C  
ATOM   5115  N   LEU C 214      34.138 -21.424 155.018  1.00 16.53           N  
ATOM   5116  CA  LEU C 214      34.947 -21.157 156.205  1.00 15.61           C  
ATOM   5117  C   LEU C 214      34.308 -20.024 157.003  1.00 15.21           C  
ATOM   5118  O   LEU C 214      34.297 -20.049 158.233  1.00 15.29           O  
ATOM   5119  CB  LEU C 214      36.379 -20.783 155.798  1.00 12.60           C  
ATOM   5120  CG  LEU C 214      37.383 -20.648 156.946  1.00 13.01           C  
ATOM   5121  CD1 LEU C 214      37.572 -22.002 157.626  1.00 11.42           C  
ATOM   5122  CD2 LEU C 214      38.709 -20.129 156.412  1.00 10.88           C  
ATOM   5123  N   LEU C 215      33.768 -19.036 156.293  1.00 15.03           N  
ATOM   5124  CA  LEU C 215      33.102 -17.906 156.939  1.00 14.66           C  
ATOM   5125  C   LEU C 215      31.875 -18.431 157.696  1.00 15.84           C  
ATOM   5126  O   LEU C 215      31.653 -18.068 158.860  1.00 15.05           O  
ATOM   5127  CB  LEU C 215      32.646 -16.884 155.894  1.00 13.68           C  
ATOM   5128  CG  LEU C 215      32.541 -15.400 156.272  1.00 16.66           C  
ATOM   5129  CD1 LEU C 215      31.621 -14.707 155.265  1.00 15.01           C  
ATOM   5130  CD2 LEU C 215      32.016 -15.212 157.675  1.00 14.20           C  
ATOM   5131  N   ASN C 216      31.083 -19.281 157.032  1.00 15.02           N  
ATOM   5132  CA  ASN C 216      29.883 -19.851 157.654  1.00 16.64           C  
ATOM   5133  C   ASN C 216      30.222 -20.698 158.866  1.00 16.41           C  
ATOM   5134  O   ASN C 216      29.565 -20.596 159.896  1.00 16.98           O  
ATOM   5135  CB  ASN C 216      29.091 -20.729 156.672  1.00 17.12           C  
ATOM   5136  CG  ASN C 216      28.451 -19.936 155.560  1.00 17.46           C  
ATOM   5137  OD1 ASN C 216      28.242 -18.726 155.673  1.00 18.79           O  
ATOM   5138  ND2 ASN C 216      28.119 -20.616 154.479  1.00 19.75           N  
ATOM   5139  N   LYS C 217      31.236 -21.547 158.735  1.00 16.97           N  
ATOM   5140  CA  LYS C 217      31.644 -22.417 159.835  1.00 17.11           C  
ATOM   5141  C   LYS C 217      31.944 -21.596 161.084  1.00 17.45           C  
ATOM   5142  O   LYS C 217      31.442 -21.887 162.167  1.00 18.60           O  
ATOM   5143  CB  LYS C 217      32.898 -23.218 159.453  1.00 17.59           C  
ATOM   5144  CG  LYS C 217      33.116 -24.514 160.256  1.00 21.12           C  
ATOM   5145  CD  LYS C 217      33.300 -24.273 161.751  1.00 22.52           C  
ATOM   5146  CE  LYS C 217      33.736 -25.540 162.507  1.00 21.87           C  
ATOM   5147  NZ  LYS C 217      32.715 -26.628 162.554  1.00 23.11           N  
ATOM   5148  N   HIS C 218      32.770 -20.571 160.933  1.00 16.45           N  
ATOM   5149  CA  HIS C 218      33.146 -19.744 162.067  1.00 16.65           C  
ATOM   5150  C   HIS C 218      32.054 -18.843 162.617  1.00 17.05           C  
ATOM   5151  O   HIS C 218      31.882 -18.775 163.827  1.00 18.09           O  
ATOM   5152  CB  HIS C 218      34.387 -18.929 161.726  1.00 14.76           C  
ATOM   5153  CG  HIS C 218      35.654 -19.708 161.852  1.00 13.71           C  
ATOM   5154  ND1 HIS C 218      36.327 -19.837 163.047  1.00 13.27           N  
ATOM   5155  CD2 HIS C 218      36.344 -20.443 160.949  1.00 12.98           C  
ATOM   5156  CE1 HIS C 218      37.380 -20.617 162.875  1.00 12.71           C  
ATOM   5157  NE2 HIS C 218      37.412 -20.998 161.611  1.00 12.57           N  
ATOM   5158  N   TYR C 219      31.302 -18.163 161.760  1.00 17.78           N  
ATOM   5159  CA  TYR C 219      30.261 -17.298 162.295  1.00 20.95           C  
ATOM   5160  C   TYR C 219      29.042 -18.065 162.800  1.00 23.42           C  
ATOM   5161  O   TYR C 219      28.577 -17.828 163.914  1.00 23.64           O  
ATOM   5162  CB  TYR C 219      29.807 -16.256 161.273  1.00 19.90           C  
ATOM   5163  CG  TYR C 219      28.870 -15.259 161.902  1.00 20.26           C  
ATOM   5164  CD1 TYR C 219      27.496 -15.506 161.966  1.00 20.23           C  
ATOM   5165  CD2 TYR C 219      29.365 -14.121 162.538  1.00 19.05           C  
ATOM   5166  CE1 TYR C 219      26.641 -14.647 162.653  1.00 18.53           C  
ATOM   5167  CE2 TYR C 219      28.527 -13.260 163.226  1.00 19.04           C  
ATOM   5168  CZ  TYR C 219      27.163 -13.530 163.283  1.00 19.68           C  
ATOM   5169  OH  TYR C 219      26.331 -12.689 163.983  1.00 18.61           O  
ATOM   5170  N   LEU C 220      28.524 -18.975 161.980  1.00 25.66           N  
ATOM   5171  CA  LEU C 220      27.353 -19.762 162.354  1.00 28.49           C  
ATOM   5172  C   LEU C 220      27.627 -20.700 163.520  1.00 29.94           C  
ATOM   5173  O   LEU C 220      26.723 -20.994 164.297  1.00 29.87           O  
ATOM   5174  CB  LEU C 220      26.845 -20.558 161.146  1.00 27.87           C  
ATOM   5175  CG  LEU C 220      25.921 -19.827 160.170  1.00 27.70           C  
ATOM   5176  CD1 LEU C 220      26.280 -18.362 160.087  1.00 28.31           C  
ATOM   5177  CD2 LEU C 220      26.001 -20.494 158.804  1.00 27.15           C  
ATOM   5178  N   ARG C 221      28.869 -21.166 163.638  1.00 33.09           N  
ATOM   5179  CA  ARG C 221      29.261 -22.058 164.733  1.00 35.97           C  
ATOM   5180  C   ARG C 221      28.767 -21.426 166.022  1.00 37.80           C  
ATOM   5181  O   ARG C 221      27.942 -22.003 166.728  1.00 38.48           O  
ATOM   5182  CB  ARG C 221      30.787 -22.219 164.781  1.00 37.11           C  
ATOM   5183  CG  ARG C 221      31.286 -23.169 165.857  1.00 38.05           C  
ATOM   5184  CD  ARG C 221      32.654 -23.756 165.509  1.00 39.30           C  
ATOM   5185  NE  ARG C 221      33.748 -22.791 165.605  1.00 40.76           N  
ATOM   5186  CZ  ARG C 221      35.030 -23.101 165.422  1.00 41.16           C  
ATOM   5187  NH1 ARG C 221      35.377 -24.349 165.130  1.00 41.13           N  
ATOM   5188  NH2 ARG C 221      35.970 -22.174 165.548  1.00 40.71           N  
ATOM   5189  N   LYS C 222      29.279 -20.238 166.329  1.00 40.20           N  
ATOM   5190  CA  LYS C 222      28.839 -19.517 167.516  1.00 41.75           C  
ATOM   5191  C   LYS C 222      27.626 -18.717 167.063  1.00 43.39           C  
ATOM   5192  O   LYS C 222      27.133 -18.924 165.953  1.00 44.35           O  
ATOM   5193  CB  LYS C 222      29.946 -18.598 168.044  1.00 40.67           C  
ATOM   5194  CG  LYS C 222      30.587 -17.706 167.004  1.00 40.31           C  
ATOM   5195  CD  LYS C 222      31.799 -16.970 167.570  1.00 38.50           C  
ATOM   5196  CE  LYS C 222      31.416 -16.043 168.717  1.00 38.34           C  
ATOM   5197  NZ  LYS C 222      32.569 -15.198 169.147  1.00 37.93           N  
ATOM   5198  N   HIS C 223      27.135 -17.811 167.897  1.00 44.81           N  
ATOM   5199  CA  HIS C 223      25.959 -17.031 167.522  1.00 46.04           C  
ATOM   5200  C   HIS C 223      24.791 -17.980 167.237  1.00 46.97           C  
ATOM   5201  O   HIS C 223      24.291 -17.974 166.090  1.00 47.82           O  
ATOM   5202  CB  HIS C 223      26.244 -16.181 166.275  1.00 45.21           C  
ATOM   5203  CG  HIS C 223      27.403 -15.249 166.433  1.00 45.05           C  
ATOM   5204  ND1 HIS C 223      28.680 -15.573 166.030  1.00 44.50           N  
ATOM   5205  CD2 HIS C 223      27.487 -14.020 166.998  1.00 44.39           C  
ATOM   5206  CE1 HIS C 223      29.501 -14.585 166.339  1.00 44.21           C  
ATOM   5207  NE2 HIS C 223      28.802 -13.631 166.929  1.00 43.83           N  
TER    5208      HIS C 223                                                      
HETATM10417 ZN    ZN A 301      37.865  16.620  72.883  1.00 40.85          ZN  
HETATM10418 ZN    ZN B 302      75.070   3.994 122.910  1.00 38.84          ZN  
HETATM10419 ZN    ZN C 303      33.068  10.638 165.766  1.00 39.48          ZN  
HETATM10420 ZN    ZN D 304      71.022  13.251 213.765  1.00 34.30          ZN  
HETATM10421 ZN    ZN E 305      30.543  -0.922 256.304  1.00 49.27          ZN  
HETATM10422 ZN    ZN F 306      74.919  -3.898  29.501  1.00 48.68          ZN  
HETATM10423  O   HOH A 302      39.559  -4.035  53.974  1.00 12.00           O  
HETATM10424  O   HOH A 303      37.690   5.395  73.753  1.00 13.25           O  
HETATM10425  O   HOH A 304      40.230  -2.668  60.328  1.00 13.56           O  
HETATM10426  O   HOH A 305      37.376  -4.822  56.848  1.00 14.42           O  
HETATM10427  O   HOH A 306      37.665 -10.981  60.580  1.00 15.12           O  
HETATM10428  O   HOH A 307      45.996  15.814  67.082  1.00 15.58           O  
HETATM10429  O   HOH A 308      39.519  -4.120  64.938  1.00 15.91           O  
HETATM10430  O   HOH A 309      38.031 -10.249  68.372  1.00 14.85           O  
HETATM10431  O   HOH A 310      28.150  24.828  72.106  1.00 15.69           O  
HETATM10432  O   HOH A 311      34.061 -13.327  59.935  1.00 17.19           O  
HETATM10433  O   HOH A 312      31.678  -3.281  59.757  1.00 17.60           O  
HETATM10434  O   HOH A 313      39.944  -0.903  57.386  1.00 18.45           O  
HETATM10435  O   HOH A 314      28.402  12.363  59.452  1.00 19.38           O  
HETATM10436  O   HOH A 315      36.659  -4.886  64.668  1.00 21.10           O  
HETATM10437  O   HOH A 316      42.052 -10.853  52.985  1.00 19.42           O  
HETATM10438  O   HOH A 317      25.713  26.869  66.184  1.00 19.15           O  
HETATM10439  O   HOH A 318      35.303  18.638  61.203  1.00 20.28           O  
HETATM10440  O   HOH A 319      26.499  24.244  58.312  1.00 20.59           O  
HETATM10441  O   HOH A 320      52.714  -6.000  59.010  1.00 21.08           O  
HETATM10442  O   HOH A 321      38.677  -3.446  62.454  1.00 21.24           O  
HETATM10443  O   HOH A 322      41.491  -4.084  55.955  1.00 21.80           O  
HETATM10444  O   HOH A 323      50.729  -7.307  55.357  1.00 22.34           O  
HETATM10445  O   HOH A 324      33.602  15.170  55.773  1.00 22.18           O  
HETATM10446  O   HOH A 325      36.682 -10.727  57.968  1.00 21.87           O  
HETATM10447  O   HOH A 326      46.865  -3.231  49.162  1.00 22.96           O  
HETATM10448  O   HOH A 327      33.826  19.609  70.320  1.00 23.45           O  
HETATM10449  O   HOH A 328      42.469  11.130  75.866  1.00 24.54           O  
HETATM10450  O   HOH A 329      45.847  12.312  83.917  1.00 24.63           O  
HETATM10451  O   HOH A 330      35.294  21.332  74.833  1.00 25.68           O  
HETATM10452  O   HOH A 331      49.915   3.559  73.146  1.00 26.64           O  
HETATM10453  O   HOH A 332      43.982  -8.604  52.442  1.00 25.22           O  
HETATM10454  O   HOH A 333      35.020  18.722  66.806  1.00 24.19           O  
HETATM10455  O   HOH A 334      47.853  -9.873  53.009  1.00 26.35           O  
HETATM10456  O   HOH A 335      40.676   8.957  55.068  1.00 23.94           O  
HETATM10457  O   HOH A 336      36.483   7.533  74.602  1.00 27.57           O  
HETATM10458  O   HOH A 337      33.448  -6.073  53.629  1.00 26.73           O  
HETATM10459  O   HOH A 338      34.097  10.592  57.544  1.00 27.72           O  
HETATM10460  O   HOH A 339      35.126   5.476  56.581  1.00 27.46           O  
HETATM10461  O   HOH A 340      32.737  18.353  72.312  1.00 25.94           O  
HETATM10462  O   HOH A 341      19.305   6.048  67.936  1.00 27.63           O  
HETATM10463  O   HOH A 342      41.858  -6.426  72.990  1.00 26.55           O  
HETATM10464  O   HOH A 343      31.436  18.634  55.842  1.00 27.06           O  
HETATM10465  O   HOH A 344      39.778  -4.188  58.119  1.00 27.08           O  
HETATM10466  O   HOH A 345      35.421  18.125  64.165  1.00 29.02           O  
HETATM10467  O   HOH A 346      36.832   2.398  57.091  1.00 31.53           O  
HETATM10468  O   HOH A 347      44.623  -8.871  49.169  1.00 30.03           O  
HETATM10469  O   HOH A 348      32.787  24.519  55.637  1.00 30.19           O  
HETATM10470  O   HOH A 349      41.078  16.186  85.058  1.00 28.99           O  
HETATM10471  O   HOH A 350      28.533 -11.444  55.908  1.00 28.10           O  
HETATM10472  O   HOH A 351      38.460  -2.271  55.604  1.00 30.10           O  
HETATM10473  O   HOH A 352      26.057  23.954  79.730  1.00 28.77           O  
HETATM10474  O   HOH A 353      37.601  29.042  63.787  1.00 32.22           O  
HETATM10475  O   HOH A 354      44.378  14.994  85.869  1.00 28.96           O  
HETATM10476  O   HOH A 355      45.231   7.207  75.285  1.00 32.69           O  
HETATM10477  O   HOH A 356      27.595  -1.923  59.676  1.00 32.22           O  
HETATM10478  O   HOH A 357      26.336  13.381  57.642  1.00 31.49           O  
HETATM10479  O   HOH A 358      24.559   0.141  74.490  1.00 29.74           O  
HETATM10480  O   HOH A 359      17.666  19.576  93.523  1.00 30.65           O  
HETATM10481  O   HOH A 360      52.187  -1.174  69.277  1.00 32.90           O  
HETATM10482  O   HOH A 361      27.227 -14.066  57.469  1.00 32.43           O  
HETATM10483  O   HOH A 362      47.601  -6.023  49.382  1.00 32.85           O  
HETATM10484  O   HOH A 363      50.049  -3.313  54.651  1.00 31.23           O  
HETATM10485  O   HOH A 364      47.701  -2.067  51.276  1.00 30.41           O  
HETATM10486  O   HOH A 365      17.330  16.395  93.757  1.00 33.11           O  
HETATM10487  O   HOH A 366      41.237   0.021  75.915  1.00 30.09           O  
HETATM10488  O   HOH A 367      34.795   1.114  56.765  1.00 33.60           O  
HETATM10489  O   HOH A 368      31.354  21.908  91.636  1.00 31.78           O  
HETATM10490  O   HOH A 369      19.520  15.549  62.723  1.00 32.76           O  
HETATM10491  O   HOH A 370      31.040  30.482  68.964  1.00 34.43           O  
HETATM10492  O   HOH A 371      33.479 -13.548  72.835  1.00 32.73           O  
HETATM10493  O   HOH A 372      24.373  21.689  62.039  1.00 33.62           O  
HETATM10494  O   HOH A 373      18.746   6.218  72.697  1.00 33.21           O  
HETATM10495  O   HOH A 374      22.631   7.397  85.012  1.00 31.98           O  
HETATM10496  O   HOH A 375      32.421  32.138  67.595  1.00 35.10           O  
HETATM10497  O   HOH A 376      45.631   2.147  74.251  1.00 34.88           O  
HETATM10498  O   HOH A 377      26.146  -0.783  76.681  1.00 35.33           O  
HETATM10499  O   HOH A 378      26.464  10.133  56.961  1.00 34.92           O  
HETATM10500  O   HOH A 379      25.294  -2.003  73.269  1.00 34.04           O  
HETATM10501  O   HOH A 380      31.233  -9.644  76.726  1.00 32.53           O  
HETATM10502  O   HOH A 381      31.307 -13.333  74.186  1.00 34.35           O  
HETATM10503  O   HOH A 382      32.707  -0.667  56.961  1.00 35.64           O  
HETATM10504  O   HOH A 383      21.649   0.140  64.573  1.00 36.76           O  
HETATM10505  O   HOH A 384      19.561   0.083  62.906  1.00 36.47           O  
HETATM10506  O   HOH A 385      38.878  16.383  76.178  1.00 34.92           O  
HETATM10507  O   HOH A 386      45.580  20.891  91.445  1.00 36.98           O  
HETATM10508  O   HOH A 387      53.237  -5.661  56.404  1.00 36.02           O  
HETATM10509  O   HOH A 388      29.489  -4.960  60.131  1.00 35.96           O  
HETATM10510  O   HOH A 389      36.099   0.199  84.739  1.00 36.68           O  
HETATM10511  O   HOH A 390      36.714  18.636  80.649  1.00 36.68           O  
HETATM10512  O   HOH A 391      43.172  20.914  89.979  1.00 38.87           O  
HETATM10513  O   HOH A 392      17.902   8.209  84.626  1.00 37.29           O  
HETATM10514  O   HOH A 393      27.883  -2.449  74.375  1.00 38.83           O  
HETATM10515  O   HOH A 394      24.677  22.937  77.688  1.00 39.64           O  
HETATM10516  O   HOH A 395      19.364  -7.427  64.167  1.00 40.32           O  
HETATM10517  O   HOH A 396      28.486  30.151  73.263  1.00 39.45           O  
HETATM10518  O   HOH B 303      61.262 -11.638 130.680  1.00  7.86           O  
HETATM10519  O   HOH B 304      62.894 -13.869 130.918  1.00  8.44           O  
HETATM10520  O   HOH B 305      61.302  -9.805 135.342  1.00  9.81           O  
HETATM10521  O   HOH B 306      50.289  -7.081 139.981  1.00  9.09           O  
HETATM10522  O   HOH B 307      60.982 -11.276 141.555  1.00 11.76           O  
HETATM10523  O   HOH B 308      59.421 -10.247 139.684  1.00 10.54           O  
HETATM10524  O   HOH B 309      62.422 -13.238 138.717  1.00 11.84           O  
HETATM10525  O   HOH B 310      57.855  -3.543 136.445  1.00 13.44           O  
HETATM10526  O   HOH B 311      67.777 -15.490 136.203  1.00 13.84           O  
HETATM10527  O   HOH B 312      62.176 -11.358 133.311  1.00 12.56           O  
HETATM10528  O   HOH B 313      68.038   8.440 128.658  1.00 13.92           O  
HETATM10529  O   HOH B 314      54.797 -12.273 143.209  1.00 14.45           O  
HETATM10530  O   HOH B 315      70.855   5.385 135.110  1.00 15.42           O  
HETATM10531  O   HOH B 316      59.439 -18.362 137.624  1.00 15.17           O  
HETATM10532  O   HOH B 317      62.077  -6.877 119.674  1.00 15.89           O  
HETATM10533  O   HOH B 318      62.548  -8.649 137.839  1.00 16.01           O  
HETATM10534  O   HOH B 319      58.574 -17.254 127.469  1.00 14.86           O  
HETATM10535  O   HOH B 320      59.812 -22.163 135.836  1.00 16.01           O  
HETATM10536  O   HOH B 321      68.094  -0.172 140.513  1.00 16.36           O  
HETATM10537  O   HOH B 322      80.045  -4.988 136.439  1.00 17.98           O  
HETATM10538  O   HOH B 323      68.416  -4.884 121.960  1.00 17.85           O  
HETATM10539  O   HOH B 324      87.759   4.723 123.581  1.00 17.26           O  
HETATM10540  O   HOH B 325      91.078   4.783 129.663  1.00 18.57           O  
HETATM10541  O   HOH B 326      78.666 -11.355 109.447  1.00 19.70           O  
HETATM10542  O   HOH B 327      91.065 -11.992 116.880  1.00 18.99           O  
HETATM10543  O   HOH B 328      85.023 -15.028 115.608  1.00 19.48           O  
HETATM10544  O   HOH B 329      78.354   4.469 134.462  1.00 19.81           O  
HETATM10545  O   HOH B 330      82.189  -5.317 138.208  1.00 20.60           O  
HETATM10546  O   HOH B 331      58.114 -15.830 145.534  1.00 19.19           O  
HETATM10547  O   HOH B 332      63.107 -10.788 139.877  1.00 19.71           O  
HETATM10548  O   HOH B 333      88.135  -5.962 132.023  1.00 19.81           O  
HETATM10549  O   HOH B 334      60.192 -11.323 137.355  1.00 21.11           O  
HETATM10550  O   HOH B 335      80.219   2.289 123.600  1.00 22.08           O  
HETATM10551  O   HOH B 336      75.255 -11.976 108.494  1.00 20.54           O  
HETATM10552  O   HOH B 337      84.006 -15.754 123.818  1.00 21.42           O  
HETATM10553  O   HOH B 338      68.738 -18.228 135.695  1.00 20.70           O  
HETATM10554  O   HOH B 339      81.779 -12.832 111.299  1.00 22.00           O  
HETATM10555  O   HOH B 340      55.124 -15.465 142.492  1.00 21.98           O  
HETATM10556  O   HOH B 341      53.055  -4.823 141.086  1.00 23.40           O  
HETATM10557  O   HOH B 342      55.697  -6.390 146.188  1.00 22.12           O  
HETATM10558  O   HOH B 343      70.022  -6.506 138.952  1.00 22.61           O  
HETATM10559  O   HOH B 344      83.154  13.722 131.881  1.00 22.42           O  
HETATM10560  O   HOH B 345      53.927 -12.133 146.162  1.00 22.81           O  
HETATM10561  O   HOH B 346      64.926 -16.620 142.157  1.00 25.18           O  
HETATM10562  O   HOH B 347      78.681   3.974 128.999  1.00 24.43           O  
HETATM10563  O   HOH B 348      57.324   0.626 122.608  1.00 25.55           O  
HETATM10564  O   HOH B 349      49.309  -4.514 139.465  1.00 24.35           O  
HETATM10565  O   HOH B 350      65.534 -23.832 139.854  1.00 23.64           O  
HETATM10566  O   HOH B 351      63.819   7.662 113.286  1.00 24.09           O  
HETATM10567  O   HOH B 352      71.424 -17.031 121.173  1.00 25.70           O  
HETATM10568  O   HOH B 353      74.393 -15.048 133.977  1.00 24.82           O  
HETATM10569  O   HOH B 354      89.039   3.646 137.646  1.00 24.98           O  
HETATM10570  O   HOH B 355      74.054   4.319 119.098  1.00 27.19           O  
HETATM10571  O   HOH B 356      73.874  -9.748 107.832  1.00 24.77           O  
HETATM10572  O   HOH B 357      68.084   2.457 119.724  1.00 25.74           O  
HETATM10573  O   HOH B 358      87.943   0.766 137.821  1.00 26.38           O  
HETATM10574  O   HOH B 359      51.063 -10.918 142.326  1.00 25.64           O  
HETATM10575  O   HOH B 360      57.732 -11.848 122.828  1.00 24.58           O  
HETATM10576  O   HOH B 361      85.084   6.733 119.446  1.00 27.06           O  
HETATM10577  O   HOH B 362      94.561  -6.950 113.559  1.00 26.90           O  
HETATM10578  O   HOH B 363      89.431   1.475 118.374  1.00 26.38           O  
HETATM10579  O   HOH B 364      53.416  -7.827 145.784  1.00 25.14           O  
HETATM10580  O   HOH B 365      56.212  -4.457 144.424  1.00 24.69           O  
HETATM10581  O   HOH B 366      57.345  -1.930 121.904  1.00 25.51           O  
HETATM10582  O   HOH B 367      88.511  -0.162 133.362  1.00 28.85           O  
HETATM10583  O   HOH B 368      79.992   3.844 125.826  1.00 25.85           O  
HETATM10584  O   HOH B 369      77.474   0.091 140.204  1.00 25.17           O  
HETATM10585  O   HOH B 370      71.311   8.656 121.744  1.00 27.57           O  
HETATM10586  O   HOH B 371      72.201 -16.534 135.852  1.00 26.94           O  
HETATM10587  O   HOH B 372      72.256   5.426 110.852  1.00 28.13           O  
HETATM10588  O   HOH B 373      84.177 -10.222  98.966  1.00 27.19           O  
HETATM10589  O   HOH B 374      81.630   1.867 139.705  1.00 26.98           O  
HETATM10590  O   HOH B 375      94.835 -12.047 111.188  1.00 26.36           O  
HETATM10591  O   HOH B 376      66.072  -0.371 106.826  1.00 29.71           O  
HETATM10592  O   HOH B 377      92.224 -11.676 114.499  1.00 31.22           O  
HETATM10593  O   HOH B 378      71.039  -9.167 108.219  1.00 27.99           O  
HETATM10594  O   HOH B 379      76.851 -21.846 123.538  1.00 29.50           O  
HETATM10595  O   HOH B 380      95.048  -1.796 121.864  1.00 29.95           O  
HETATM10596  O   HOH B 381      77.751 -18.650 131.175  1.00 29.71           O  
HETATM10597  O   HOH B 382      77.272   5.082 115.161  1.00 29.08           O  
HETATM10598  O   HOH B 383      86.339 -14.856 111.159  1.00 29.96           O  
HETATM10599  O   HOH B 384      78.918   7.241 115.527  1.00 31.70           O  
HETATM10600  O   HOH B 385      63.237   0.850 120.740  1.00 29.02           O  
HETATM10601  O   HOH B 386      63.658 -33.645 128.115  1.00 30.25           O  
HETATM10602  O   HOH B 387      70.990 -19.146 136.087  1.00 31.93           O  
HETATM10603  O   HOH B 388      75.575   6.819 123.330  1.00 29.84           O  
HETATM10604  O   HOH B 389      75.103 -17.116 132.264  1.00 31.92           O  
HETATM10605  O   HOH B 390      68.347 -29.675 126.330  1.00 30.51           O  
HETATM10606  O   HOH B 391      92.850   5.249 111.406  1.00 30.56           O  
HETATM10607  O   HOH B 392      65.981   5.454 111.878  1.00 29.60           O  
HETATM10608  O   HOH B 393      85.617   5.917 116.970  1.00 29.91           O  
HETATM10609  O   HOH B 394      70.429 -16.232 117.769  1.00 31.26           O  
HETATM10610  O   HOH B 395      91.848  -3.562 128.071  1.00 29.21           O  
HETATM10611  O   HOH B 396      73.178  10.340 105.966  1.00 31.71           O  
HETATM10612  O   HOH B 397      87.506   7.500 138.915  1.00 31.21           O  
HETATM10613  O   HOH B 398      72.616  -6.432 138.660  1.00 33.06           O  
HETATM10614  O   HOH B 399      84.636   7.161 140.268  1.00 31.64           O  
HETATM10615  O   HOH B 400      66.846  -7.639 138.508  1.00 29.98           O  
HETATM10616  O   HOH B 401      68.078  -9.908 138.413  1.00 33.06           O  
HETATM10617  O   HOH B 402      73.616 -10.052 137.116  1.00 34.01           O  
HETATM10618  O   HOH B 403      77.527   5.171 122.524  1.00 31.96           O  
HETATM10619  O   HOH B 404      68.986   6.778 109.958  1.00 29.81           O  
HETATM10620  O   HOH B 405      84.402  -2.356  99.196  1.00 31.91           O  
HETATM10621  O   HOH B 406      73.253 -17.469 111.369  1.00 33.26           O  
HETATM10622  O   HOH B 407      88.484 -13.558 104.133  1.00 33.62           O  
HETATM10623  O   HOH B 408      65.024 -24.989 123.124  1.00 32.82           O  
HETATM10624  O   HOH B 409      72.292 -20.835 133.767  1.00 35.06           O  
HETATM10625  O   HOH B 410      78.028   3.712 131.502  1.00 32.99           O  
HETATM10626  O   HOH B 411      83.955 -10.896 102.960  1.00 36.09           O  
HETATM10627  O   HOH B 412      64.762 -26.704 138.339  1.00 31.78           O  
HETATM10628  O   HOH B 413      67.791  -9.475 109.851  1.00 35.23           O  
HETATM10629  O   HOH B 414      57.116  -7.899 118.995  1.00 37.78           O  
HETATM10630  O   HOH B 415      92.517  -0.004 128.815  1.00 37.18           O  
HETATM10631  O   HOH B 416      95.558  -4.126 120.730  1.00 36.98           O  
HETATM10632  O   HOH B 417      68.598  -5.582 105.926  1.00 33.72           O  
HETATM10633  O   HOH B 418      85.079 -12.370 105.580  1.00 36.18           O  
HETATM10634  O   HOH B 419      73.794 -16.722 119.116  1.00 39.10           O  
HETATM10635  O   HOH B 420      86.635   8.785 124.490  1.00 35.74           O  
HETATM10636  O   HOH B 421      66.276 -10.623 111.389  1.00 37.75           O  
HETATM10637  O   HOH B 422      89.972 -14.753 105.831  1.00 38.75           O  
HETATM10638  O   HOH B 423      88.345 -15.469 109.750  1.00 37.94           O  
HETATM10639  O   HOH B 424      75.041 -12.072 136.034  1.00 41.68           O  
HETATM10640  O   HOH B 425      88.344  -9.169 136.132  1.00 34.50           O  
HETATM10641  O   HOH B 426      76.729 -24.018 125.781  1.00 40.49           O  
HETATM10642  O   HOH C 304      40.501  -8.094 155.175  1.00  7.75           O  
HETATM10643  O   HOH C 305      39.226 -10.187 157.743  1.00  7.23           O  
HETATM10644  O   HOH C 306      42.309 -14.636 160.833  1.00  8.40           O  
HETATM10645  O   HOH C 307      41.725  -8.245 146.957  1.00  8.35           O  
HETATM10646  O   HOH C 308      41.203  -5.332 150.702  1.00 10.09           O  
HETATM10647  O   HOH C 309      39.856  -9.832 149.765  1.00 11.99           O  
HETATM10648  O   HOH C 310      54.835  -5.827 152.050  1.00 11.35           O  
HETATM10649  O   HOH C 311      41.429  -8.487 157.938  1.00 11.39           O  
HETATM10650  O   HOH C 312      43.693  -7.592 148.835  1.00 11.63           O  
HETATM10651  O   HOH C 313      39.511 -18.963 152.829  1.00 11.90           O  
HETATM10652  O   HOH C 314      45.453  -0.438 148.460  1.00 12.08           O  
HETATM10653  O   HOH C 315      18.231  16.631 159.178  1.00 12.11           O  
HETATM10654  O   HOH C 316      40.367 -11.728 159.986  1.00 13.23           O  
HETATM10655  O   HOH C 317      37.560  10.659 153.383  1.00 13.33           O  
HETATM10656  O   HOH C 318      41.981  -6.824 153.117  1.00 14.17           O  
HETATM10657  O   HOH C 319      47.457 -11.124 145.337  1.00 14.71           O  
HETATM10658  O   HOH C 320      27.537  10.571 165.499  1.00 14.47           O  
HETATM10659  O   HOH C 321      28.272  11.919 163.500  1.00 15.01           O  
HETATM10660  O   HOH C 322      28.482  -4.367 180.053  1.00 14.69           O  
HETATM10661  O   HOH C 323      20.767  -1.174 189.171  1.00 15.06           O  
HETATM10662  O   HOH C 324      33.993 -10.130 152.541  1.00 15.68           O  
HETATM10663  O   HOH C 325      25.204  -3.006 179.216  1.00 16.19           O  
HETATM10664  O   HOH C 326      36.827  -0.027 166.613  1.00 14.95           O  
HETATM10665  O   HOH C 327      30.408  -2.935 180.669  1.00 17.54           O  
HETATM10666  O   HOH C 328      41.975  -8.401 150.906  1.00 16.86           O  
HETATM10667  O   HOH C 329      48.877   1.913 165.855  1.00 17.62           O  
HETATM10668  O   HOH C 330      41.140 -15.184 150.919  1.00 17.51           O  
HETATM10669  O   HOH C 331      40.139  -6.920 148.612  1.00 16.48           O  
HETATM10670  O   HOH C 332      32.462 -12.407 152.869  1.00 17.33           O  
HETATM10671  O   HOH C 333      31.688  -9.800 171.037  1.00 18.13           O  
HETATM10672  O   HOH C 334      41.795  -3.951 169.002  1.00 18.03           O  
HETATM10673  O   HOH C 335      36.371  11.195 177.689  1.00 18.63           O  
HETATM10674  O   HOH C 336      29.603  11.637 159.677  1.00 20.83           O  
HETATM10675  O   HOH C 337      46.369 -13.863 145.900  1.00 20.10           O  
HETATM10676  O   HOH C 338      36.410 -12.104 146.524  1.00 19.05           O  
HETATM10677  O   HOH C 339      42.180   9.141 176.513  1.00 19.41           O  
HETATM10678  O   HOH C 340      30.030  11.985 154.311  1.00 20.40           O  
HETATM10679  O   HOH C 341      48.571  -5.012 142.204  1.00 19.66           O  
HETATM10680  O   HOH C 342      19.516  13.929 187.783  1.00 19.44           O  
HETATM10681  O   HOH C 343      38.181   4.917 147.894  1.00 19.19           O  
HETATM10682  O   HOH C 344      25.419   3.592 152.171  1.00 20.08           O  
HETATM10683  O   HOH C 345      21.197  15.183 165.351  1.00 18.86           O  
HETATM10684  O   HOH C 346      25.352  12.782 184.822  1.00 20.81           O  
HETATM10685  O   HOH C 347      30.108 -10.216 167.036  1.00 20.24           O  
HETATM10686  O   HOH C 348      17.908  14.626 153.267  1.00 21.36           O  
HETATM10687  O   HOH C 349      23.635   9.855 186.507  1.00 20.47           O  
HETATM10688  O   HOH C 350      27.723  -9.433 169.397  1.00 20.70           O  
HETATM10689  O   HOH C 351      33.206 -21.641 150.116  1.00 21.56           O  
HETATM10690  O   HOH C 352      42.467   7.184 168.495  1.00 21.18           O  
HETATM10691  O   HOH C 353      51.219  -4.251 147.743  1.00 23.23           O  
HETATM10692  O   HOH C 354      31.166  12.138 173.204  1.00 21.83           O  
HETATM10693  O   HOH C 355      19.747  14.577 151.249  1.00 21.19           O  
HETATM10694  O   HOH C 356      48.535 -11.276 142.462  1.00 22.04           O  
HETATM10695  O   HOH C 357      17.175  -4.076 177.684  1.00 22.82           O  
HETATM10696  O   HOH C 358      49.979  -7.648 142.510  1.00 23.47           O  
HETATM10697  O   HOH C 359      29.512  -9.728 152.735  1.00 23.75           O  
HETATM10698  O   HOH C 360      54.930  -5.419 149.212  1.00 24.76           O  
HETATM10699  O   HOH C 361      23.310   3.998 150.727  1.00 22.73           O  
HETATM10700  O   HOH C 362      33.280  -3.432 179.832  1.00 22.60           O  
HETATM10701  O   HOH C 363      22.286  17.557 149.544  1.00 23.71           O  
HETATM10702  O   HOH C 364      34.645   1.589 167.446  1.00 22.66           O  
HETATM10703  O   HOH C 365      24.082  16.096 169.328  1.00 23.13           O  
HETATM10704  O   HOH C 366      18.884  -5.290 160.568  1.00 24.26           O  
HETATM10705  O   HOH C 367      46.062  -0.664 166.844  1.00 24.61           O  
HETATM10706  O   HOH C 368      18.303  -5.785 164.762  1.00 25.04           O  
HETATM10707  O   HOH C 369      43.780   3.466 167.896  1.00 24.50           O  
HETATM10708  O   HOH C 370      28.541  22.760 156.337  1.00 24.11           O  
HETATM10709  O   HOH C 371      26.831  -1.871 189.941  1.00 25.87           O  
HETATM10710  O   HOH C 372      30.442  14.798 173.127  1.00 26.15           O  
HETATM10711  O   HOH C 373      41.042  -8.588 144.270  1.00 25.47           O  
HETATM10712  O   HOH C 374      26.281  10.659 148.736  1.00 25.14           O  
HETATM10713  O   HOH C 375      36.951  -0.668 182.434  1.00 25.80           O  
HETATM10714  O   HOH C 376      32.280   5.313 189.869  1.00 24.84           O  
HETATM10715  O   HOH C 377      37.991  13.913 166.883  1.00 25.40           O  
HETATM10716  O   HOH C 378      40.475   3.696 181.456  1.00 26.02           O  
HETATM10717  O   HOH C 379      22.178  -3.191 178.321  1.00 25.06           O  
HETATM10718  O   HOH C 380      19.550  20.545 155.396  1.00 26.23           O  
HETATM10719  O   HOH C 381      15.067  11.991 160.817  1.00 26.70           O  
HETATM10720  O   HOH C 382      11.290   5.695 175.441  1.00 27.13           O  
HETATM10721  O   HOH C 383      13.008  -0.079 172.353  1.00 28.13           O  
HETATM10722  O   HOH C 384      33.787 -19.069 148.596  1.00 27.18           O  
HETATM10723  O   HOH C 385      30.140  11.260 156.877  1.00 25.30           O  
HETATM10724  O   HOH C 386      36.722  -7.875 148.278  1.00 24.85           O  
HETATM10725  O   HOH C 387      33.175  -5.572 186.176  1.00 26.03           O  
HETATM10726  O   HOH C 388      37.341  -3.362 149.950  1.00 29.57           O  
HETATM10727  O   HOH C 389      30.796  11.904 166.228  1.00 25.81           O  
HETATM10728  O   HOH C 390      33.374 -14.668 151.738  1.00 28.06           O  
HETATM10729  O   HOH C 391      29.200  17.310 149.680  1.00 26.35           O  
HETATM10730  O   HOH C 392      19.680  12.003 151.584  1.00 32.94           O  
HETATM10731  O   HOH C 393      28.888  14.377 167.380  1.00 25.89           O  
HETATM10732  O   HOH C 394      23.355 -10.067 157.414  1.00 28.58           O  
HETATM10733  O   HOH C 395      36.800  16.526 182.860  1.00 28.64           O  
HETATM10734  O   HOH C 396      39.123   7.106 168.776  1.00 29.87           O  
HETATM10735  O   HOH C 397      21.841 -16.311 158.456  1.00 31.68           O  
HETATM10736  O   HOH C 398      16.715   5.656 159.656  1.00 30.29           O  
HETATM10737  O   HOH C 399      26.989   1.825 150.930  1.00 28.64           O  
HETATM10738  O   HOH C 400      23.345  19.012 163.947  1.00 29.13           O  
HETATM10739  O   HOH C 401      37.613   7.623 185.888  1.00 28.50           O  
HETATM10740  O   HOH C 402      48.730  -0.557 166.472  1.00 29.95           O  
HETATM10741  O   HOH C 403      13.128   6.763 164.738  1.00 30.29           O  
HETATM10742  O   HOH C 404      42.381   8.857 179.071  1.00 30.96           O  
HETATM10743  O   HOH C 405      38.121  -1.768 147.143  1.00 30.35           O  
HETATM10744  O   HOH C 406      18.038  -4.907 173.641  1.00 33.19           O  
HETATM10745  O   HOH C 407      20.677  -1.035 186.141  1.00 30.71           O  
HETATM10746  O   HOH C 408      23.939 -13.601 164.660  1.00 30.93           O  
HETATM10747  O   HOH C 409      28.080  -7.341 154.441  1.00 29.80           O  
HETATM10748  O   HOH C 410      25.636  -9.264 167.408  1.00 31.46           O  
HETATM10749  O   HOH C 411      33.705 -19.837 165.546  1.00 29.36           O  
HETATM10750  O   HOH C 412      46.713   1.866 167.630  1.00 30.59           O  
HETATM10751  O   HOH C 413      25.093  17.113 148.761  1.00 36.06           O  
HETATM10752  O   HOH C 414      31.335   3.354 150.238  1.00 32.28           O  
HETATM10753  O   HOH C 415      18.732  11.532 155.014  1.00 29.86           O  
HETATM10754  O   HOH C 416      30.147   7.999 148.341  1.00 31.75           O  
HETATM10755  O   HOH C 417      35.773  13.315 168.099  1.00 33.59           O  
HETATM10756  O   HOH C 418      32.617 -28.567 160.710  1.00 33.31           O  
HETATM10757  O   HOH C 419      23.034 -13.446 155.808  1.00 33.96           O  
HETATM10758  O   HOH C 420      36.478   3.318 146.867  1.00 33.82           O  
HETATM10759  O   HOH C 421      29.836 -12.699 152.661  1.00 33.65           O  
HETATM10760  O   HOH C 422      23.117 -15.422 163.086  1.00 33.17           O  
HETATM10761  O   HOH C 423      29.817  -3.509 151.733  1.00 33.80           O  
HETATM10762  O   HOH C 424      38.599  -9.348 144.401  1.00 34.74           O  
HETATM10763  O   HOH C 425      21.545 -10.526 155.478  1.00 34.48           O  
HETATM10764  O   HOH C 426      39.698  11.799 178.350  1.00 35.09           O  
HETATM10765  O   HOH C 427      26.211  -9.335 156.184  1.00 34.73           O  
HETATM10766  O   HOH C 428      29.780  13.802 164.747  1.00 35.74           O  
HETATM10767  O   HOH C 429      26.231 -19.788 152.706  1.00 34.03           O  
HETATM10768  O   HOH C 430      18.851  13.157 171.876  1.00 36.11           O  
HETATM10769  O   HOH C 431      34.691  -0.691 149.467  1.00 32.15           O  
HETATM10770  O   HOH C 432      41.679  11.205 180.656  1.00 33.67           O  
HETATM10771  O   HOH C 433      33.025  13.294 178.176  1.00 35.49           O  
HETATM10772  O   HOH C 434      46.149   1.739 177.143  1.00 37.67           O  
HETATM10773  O   HOH C 435      19.735   0.245 191.613  1.00 34.54           O  
HETATM10774  O   HOH C 436      10.740   3.228 173.910  1.00 39.07           O  
HETATM10775  O   HOH C 437      50.920 -11.239 145.860  1.00 40.47           O  
HETATM10776  O   HOH C 438      27.748 -11.200 165.780  1.00 38.00           O  
HETATM10777  O   HOH C 439      34.194   6.892 148.384  1.00 38.14           O  
HETATM10778  O   HOH C 440      11.167   4.297 170.810  1.00 40.59           O  
HETATM10779  O   HOH C 441      36.674  12.018 189.794  1.00 35.14           O  
HETATM10780  O   HOH C 442      35.156 -12.309 172.246  1.00 36.54           O  
HETATM10781  O   HOH C 443      45.649   4.400 175.994  1.00 42.55           O  
HETATM10782  O   HOH C 444      34.104  10.940 169.300  1.00 38.77           O  
HETATM10783  O   HOH D 305      51.860  -6.066 227.381  1.00  9.98           O  
HETATM10784  O   HOH D 306      66.462  -6.213 224.328  1.00  9.75           O  
HETATM10785  O   HOH D 307      62.761  14.210 219.569  1.00  9.58           O  
HETATM10786  O   HOH D 308      67.931  -8.291 221.633  1.00 10.61           O  
HETATM10787  O   HOH D 309      64.626  -5.035 226.371  1.00 11.69           O  
HETATM10788  O   HOH D 310      66.657  12.766 225.915  1.00 12.31           O  
HETATM10789  O   HOH D 311      65.571 -13.120 218.513  1.00 13.21           O  
HETATM10790  O   HOH D 312      65.172  -6.323 232.419  1.00 13.37           O  
HETATM10791  O   HOH D 313      67.396  -7.374 229.732  1.00 12.82           O  
HETATM10792  O   HOH D 314      60.058  -9.817 234.037  1.00 15.91           O  
HETATM10793  O   HOH D 315      73.993  14.007 222.648  1.00 16.30           O  
HETATM10794  O   HOH D 316      65.519  -3.466 228.922  1.00 17.64           O  
HETATM10795  O   HOH D 317      66.853 -13.547 228.495  1.00 17.03           O  
HETATM10796  O   HOH D 318      64.368  -2.193 210.638  1.00 16.90           O  
HETATM10797  O   HOH D 319      65.643  -6.808 221.518  1.00 17.33           O  
HETATM10798  O   HOH D 320      81.737  19.276 214.301  1.00 17.97           O  
HETATM10799  O   HOH D 321      63.214  -6.205 230.624  1.00 17.38           O  
HETATM10800  O   HOH D 322      78.069  -0.871 199.462  1.00 16.39           O  
HETATM10801  O   HOH D 323      68.899 -16.757 226.853  1.00 18.43           O  
HETATM10802  O   HOH D 324      75.598  15.408 216.560  1.00 18.98           O  
HETATM10803  O   HOH D 325      65.034  -6.529 228.468  1.00 21.40           O  
HETATM10804  O   HOH D 326      69.038   2.128 212.889  1.00 19.08           O  
HETATM10805  O   HOH D 327      72.843   8.359 189.625  1.00 17.89           O  
HETATM10806  O   HOH D 328      83.950   1.454 201.466  1.00 20.62           O  
HETATM10807  O   HOH D 329      80.971   0.774 200.359  1.00 19.68           O  
HETATM10808  O   HOH D 330      66.737  -5.079 230.538  1.00 19.69           O  
HETATM10809  O   HOH D 331      74.642  11.008 230.846  1.00 19.96           O  
HETATM10810  O   HOH D 332      62.362  10.614 202.970  1.00 20.24           O  
HETATM10811  O   HOH D 333      66.569   6.509 231.505  1.00 20.33           O  
HETATM10812  O   HOH D 334      73.226  -7.333 227.002  1.00 20.28           O  
HETATM10813  O   HOH D 335      85.289   3.614 193.444  1.00 21.50           O  
HETATM10814  O   HOH D 336      58.153  -4.261 237.071  1.00 21.72           O  
HETATM10815  O   HOH D 337      79.591   7.423 227.379  1.00 21.37           O  
HETATM10816  O   HOH D 338      88.185   0.267 205.945  1.00 21.27           O  
HETATM10817  O   HOH D 339      85.030   3.577 190.372  1.00 21.71           O  
HETATM10818  O   HOH D 340      53.593  -7.212 230.789  1.00 20.96           O  
HETATM10819  O   HOH D 341      85.496 -15.033 208.827  1.00 21.26           O  
HETATM10820  O   HOH D 342      81.598   8.216 229.033  1.00 22.04           O  
HETATM10821  O   HOH D 343      80.290 -19.896 225.092  1.00 20.80           O  
HETATM10822  O   HOH D 344      70.334   9.379 231.180  1.00 20.68           O  
HETATM10823  O   HOH D 345      83.719  19.119 228.250  1.00 23.27           O  
HETATM10824  O   HOH D 346      76.297  13.926 214.162  1.00 22.83           O  
HETATM10825  O   HOH D 347      78.017   5.318 228.709  1.00 21.41           O  
HETATM10826  O   HOH D 348      72.938  -0.416 199.611  1.00 22.86           O  
HETATM10827  O   HOH D 349      71.075   1.337 229.982  1.00 24.22           O  
HETATM10828  O   HOH D 350      55.248  -4.105 231.956  1.00 22.99           O  
HETATM10829  O   HOH D 351      59.504 -10.104 237.225  1.00 21.07           O  
HETATM10830  O   HOH D 352      74.289  14.590 219.870  1.00 23.09           O  
HETATM10831  O   HOH D 353      75.454   0.377 198.577  1.00 22.98           O  
HETATM10832  O   HOH D 354      68.140 -20.981 225.415  1.00 23.82           O  
HETATM10833  O   HOH D 355      84.732  17.380 208.802  1.00 23.79           O  
HETATM10834  O   HOH D 356      87.423  -0.773 218.595  1.00 23.84           O  
HETATM10835  O   HOH D 357      78.241  24.169 218.684  1.00 23.52           O  
HETATM10836  O   HOH D 358      65.426   8.900 210.702  1.00 23.72           O  
HETATM10837  O   HOH D 359      67.819  13.266 201.825  1.00 25.04           O  
HETATM10838  O   HOH D 360      83.466  -5.854 222.028  1.00 22.58           O  
HETATM10839  O   HOH D 361      79.281  -5.960 209.838  1.00 24.83           O  
HETATM10840  O   HOH D 362      82.948  24.901 223.785  1.00 26.00           O  
HETATM10841  O   HOH D 363      73.641  16.717 215.092  1.00 24.50           O  
HETATM10842  O   HOH D 364      70.875   4.195 212.060  1.00 25.68           O  
HETATM10843  O   HOH D 365      66.725   9.731 193.498  1.00 25.26           O  
HETATM10844  O   HOH D 366      56.770   2.696 213.468  1.00 23.01           O  
HETATM10845  O   HOH D 367      62.679  -8.348 213.586  1.00 25.61           O  
HETATM10846  O   HOH D 368      78.557 -20.674 223.023  1.00 26.26           O  
HETATM10847  O   HOH D 369      75.071  -9.336 226.716  1.00 24.80           O  
HETATM10848  O   HOH D 370      57.333  -7.972 237.094  1.00 24.41           O  
HETATM10849  O   HOH D 371      72.849  14.610 213.559  1.00 25.30           O  
HETATM10850  O   HOH D 372      83.851  20.364 212.947  1.00 26.14           O  
HETATM10851  O   HOH D 373      61.653   5.056 211.614  1.00 25.91           O  
HETATM10852  O   HOH D 374      88.244  17.392 219.936  1.00 27.51           O  
HETATM10853  O   HOH D 375      88.007  -0.664 214.453  1.00 26.02           O  
HETATM10854  O   HOH D 376      78.003  14.361 230.660  1.00 25.82           O  
HETATM10855  O   HOH D 377      77.388  -6.306 226.709  1.00 25.59           O  
HETATM10856  O   HOH D 378      87.920  -7.933 216.658  1.00 28.05           O  
HETATM10857  O   HOH D 379      87.614  19.260 213.723  1.00 25.85           O  
HETATM10858  O   HOH D 380      91.156  17.581 211.714  1.00 28.74           O  
HETATM10859  O   HOH D 381      59.519   5.933 208.199  1.00 29.63           O  
HETATM10860  O   HOH D 382      78.389  20.500 231.341  1.00 27.93           O  
HETATM10861  O   HOH D 383      68.939   1.460 197.302  1.00 25.80           O  
HETATM10862  O   HOH D 384      72.614  15.030 206.086  1.00 29.66           O  
HETATM10863  O   HOH D 385      84.811  21.231 220.198  1.00 27.07           O  
HETATM10864  O   HOH D 386      85.669 -15.361 213.329  1.00 29.94           O  
HETATM10865  O   HOH D 387      82.109  11.095 189.723  1.00 29.69           O  
HETATM10866  O   HOH D 388      72.683  17.911 206.521  1.00 28.34           O  
HETATM10867  O   HOH D 389      82.150  -2.463 198.855  1.00 27.53           O  
HETATM10868  O   HOH D 390      88.151  10.480 219.707  1.00 28.13           O  
HETATM10869  O   HOH D 391      74.786 -15.950 231.045  1.00 29.55           O  
HETATM10870  O   HOH D 392      84.923  15.559 224.277  1.00 30.02           O  
HETATM10871  O   HOH D 393      93.377  11.591 204.320  1.00 29.84           O  
HETATM10872  O   HOH D 394      84.632  -0.003 193.681  1.00 29.16           O  
HETATM10873  O   HOH D 395      61.051 -12.290 233.307  1.00 32.57           O  
HETATM10874  O   HOH D 396      78.618  20.194 210.040  1.00 29.08           O  
HETATM10875  O   HOH D 397      84.296  16.143 228.526  1.00 31.19           O  
HETATM10876  O   HOH D 398      79.648 -20.078 216.916  1.00 31.78           O  
HETATM10877  O   HOH D 399      85.233  19.110 210.932  1.00 29.43           O  
HETATM10878  O   HOH D 400      92.500   5.797 207.297  1.00 31.04           O  
HETATM10879  O   HOH D 401      64.034  13.304 200.997  1.00 33.45           O  
HETATM10880  O   HOH D 402      69.645  13.143 210.105  1.00 30.70           O  
HETATM10881  O   HOH D 403      79.951  -7.228 213.849  1.00 33.09           O  
HETATM10882  O   HOH D 404      62.327   8.788 211.049  1.00 31.25           O  
HETATM10883  O   HOH D 405      58.185   5.516 205.861  1.00 30.59           O  
HETATM10884  O   HOH D 406      52.890   3.997 213.339  1.00 29.44           O  
HETATM10885  O   HOH D 407      58.379   3.111 211.199  1.00 32.52           O  
HETATM10886  O   HOH D 408      61.408 -11.951 238.161  1.00 31.45           O  
HETATM10887  O   HOH D 409      84.931  -1.083 202.071  1.00 35.07           O  
HETATM10888  O   HOH D 410      51.664  -5.553 230.177  1.00 32.71           O  
HETATM10889  O   HOH D 411      75.464 -18.732 229.247  1.00 31.99           O  
HETATM10890  O   HOH D 412      87.133 -17.428 211.955  1.00 31.92           O  
HETATM10891  O   HOH D 413      84.022  11.827 230.444  1.00 32.30           O  
HETATM10892  O   HOH D 414      59.540   5.318 203.206  1.00 34.55           O  
HETATM10893  O   HOH D 415      62.481  12.634 198.760  1.00 33.11           O  
HETATM10894  O   HOH D 416      73.519  -8.553 206.603  1.00 35.12           O  
HETATM10895  O   HOH D 417      62.112   9.992 200.302  1.00 32.05           O  
HETATM10896  O   HOH D 418      74.815  -9.626 229.642  1.00 36.58           O  
HETATM10897  O   HOH D 419      74.814 -11.679 227.987  1.00 36.28           O  
HETATM10898  O   HOH D 420      74.495  17.364 212.019  1.00 33.37           O  
HETATM10899  O   HOH D 421      73.045  -4.329 229.516  1.00 34.87           O  
HETATM10900  O   HOH D 422      93.336   6.763 204.973  1.00 35.88           O  
HETATM10901  O   HOH D 423      81.273   4.937 229.663  1.00 35.14           O  
HETATM10902  O   HOH D 424      72.993   2.794 229.439  1.00 35.10           O  
HETATM10903  O   HOH D 425      70.729  -2.178 200.762  1.00 37.48           O  
HETATM10904  O   HOH D 426      71.034  -9.230 232.818  1.00 33.71           O  
HETATM10905  O   HOH D 427      65.436  15.434 212.618  1.00 35.34           O  
HETATM10906  O   HOH D 428      90.063   3.910 220.638  1.00 37.57           O  
HETATM10907  O   HOH D 429      68.579  -3.195 231.025  1.00 36.34           O  
HETATM10908  O   HOH D 430      78.621  -4.173 224.667  1.00 36.56           O  
HETATM10909  O   HOH D 431      59.333   6.975 210.389  1.00 38.53           O  
HETATM10910  O   HOH D 432      69.318  -3.515 202.203  1.00 41.67           O  
HETATM10911  O   HOH D 433      90.230  15.157 210.088  1.00 37.54           O  
HETATM10912  O   HOH D 434      68.366  12.301 230.251  1.00 38.69           O  
HETATM10913  O   HOH D 435      85.573 -17.479 209.780  1.00 38.24           O  
HETATM10914  O   HOH D 436      58.950  11.718 205.120  1.00 39.69           O  
HETATM10915  O   HOH D 437      90.989   1.423 199.559  1.00 34.33           O  
HETATM10916  O   HOH D 438      87.313   0.326 222.413  1.00 38.25           O  
HETATM10917  O   HOH D 439      83.155  14.219 230.554  1.00 39.01           O  
HETATM10918  O   HOH D 440      89.079  -3.971 216.390  1.00 37.27           O  
HETATM10919  O   HOH E 306      45.322 -10.482 241.379  1.00 14.43           O  
HETATM10920  O   HOH E 307      57.507  -3.954 242.589  1.00 14.75           O  
HETATM10921  O   HOH E 308      46.861 -11.273 243.788  1.00 14.52           O  
HETATM10922  O   HOH E 309      48.007 -16.320 250.570  1.00 15.08           O  
HETATM10923  O   HOH E 310      46.309 -15.774 248.301  1.00 16.14           O  
HETATM10924  O   HOH E 311      46.368 -13.384 245.776  1.00 16.02           O  
HETATM10925  O   HOH E 312      47.346 -13.125 248.440  1.00 17.56           O  
HETATM10926  O   HOH E 313      51.632 -18.669 244.058  1.00 17.36           O  
HETATM10927  O   HOH E 314      34.885   1.547 251.548  1.00 18.14           O  
HETATM10928  O   HOH E 315      50.794 -19.393 241.429  1.00 17.93           O  
HETATM10929  O   HOH E 316      39.098  -7.979 257.054  1.00 19.35           O  
HETATM10930  O   HOH E 317      47.188 -12.710 237.652  1.00 19.80           O  
HETATM10931  O   HOH E 318      53.524 -12.360 235.908  1.00 19.08           O  
HETATM10932  O   HOH E 319      35.503 -19.223 245.350  1.00 22.38           O  
HETATM10933  O   HOH E 320      51.011 -23.005 243.200  1.00 21.18           O  
HETATM10934  O   HOH E 321      48.666 -11.226 239.575  1.00 21.52           O  
HETATM10935  O   HOH E 322      46.635 -13.349 234.950  1.00 20.22           O  
HETATM10936  O   HOH E 323      45.192 -12.605 239.408  1.00 20.57           O  
HETATM10937  O   HOH E 324      41.776 -18.413 243.001  1.00 20.70           O  
HETATM10938  O   HOH E 325      38.249  -3.591 238.643  1.00 21.22           O  
HETATM10939  O   HOH E 326      44.875 -18.878 237.039  1.00 21.59           O  
HETATM10940  O   HOH E 327      36.226  -7.767 257.962  1.00 21.10           O  
HETATM10941  O   HOH E 328      39.366   2.362 266.970  1.00 23.14           O  
HETATM10942  O   HOH E 329      50.511 -12.609 256.142  1.00 21.27           O  
HETATM10943  O   HOH E 330      54.074 -15.366 236.793  1.00 25.26           O  
HETATM10944  O   HOH E 331      18.159  -2.885 255.733  1.00 23.26           O  
HETATM10945  O   HOH E 332      53.723  -4.677 237.969  1.00 25.33           O  
HETATM10946  O   HOH E 333      46.338 -14.869 240.219  1.00 24.61           O  
HETATM10947  O   HOH E 334      25.786 -22.677 255.818  1.00 25.76           O  
HETATM10948  O   HOH E 335      47.766 -12.710 241.612  1.00 25.81           O  
HETATM10949  O   HOH E 336      41.630 -21.255 243.548  1.00 24.90           O  
HETATM10950  O   HOH E 337      38.070   4.102 271.329  1.00 27.87           O  
HETATM10951  O   HOH E 338      51.587  -6.554 232.775  1.00 26.38           O  
HETATM10952  O   HOH E 339      27.615 -10.854 242.898  1.00 27.13           O  
HETATM10953  O   HOH E 340      13.869   0.313 246.078  1.00 26.89           O  
HETATM10954  O   HOH E 341      48.228  -0.478 256.739  1.00 27.84           O  
HETATM10955  O   HOH E 342      50.479 -16.372 233.338  1.00 26.88           O  
HETATM10956  O   HOH E 343      37.057 -22.325 256.398  1.00 27.09           O  
HETATM10957  O   HOH E 344      30.944 -16.484 269.971  1.00 28.74           O  
HETATM10958  O   HOH E 345      54.450 -12.332 233.153  1.00 28.13           O  
HETATM10959  O   HOH E 346      34.036 -16.060 270.753  1.00 27.66           O  
HETATM10960  O   HOH E 347      37.559  -0.805 259.290  1.00 26.81           O  
HETATM10961  O   HOH E 348      37.688 -20.352 243.421  1.00 27.56           O  
HETATM10962  O   HOH E 349      25.646 -11.976 241.298  1.00 27.15           O  
HETATM10963  O   HOH E 350      52.942 -19.670 239.962  1.00 28.60           O  
HETATM10964  O   HOH E 351      41.805 -20.949 240.206  1.00 30.29           O  
HETATM10965  O   HOH E 352      22.998  -5.862 277.001  1.00 30.62           O  
HETATM10966  O   HOH E 353      45.745 -25.988 239.412  1.00 29.31           O  
HETATM10967  O   HOH E 354      31.477   0.123 259.698  1.00 28.87           O  
HETATM10968  O   HOH E 355      54.289 -25.816 244.711  1.00 29.76           O  
HETATM10969  O   HOH E 356      47.585 -28.791 240.820  1.00 31.34           O  
HETATM10970  O   HOH E 357      44.785 -15.146 235.169  1.00 32.38           O  
HETATM10971  O   HOH E 358      12.266  -9.688 258.021  1.00 29.26           O  
HETATM10972  O   HOH E 359      35.938 -15.048 274.043  1.00 34.14           O  
HETATM10973  O   HOH E 360      54.604  -8.847 232.950  1.00 31.13           O  
HETATM10974  O   HOH E 361      26.823  -2.256 250.377  1.00 32.32           O  
HETATM10975  O   HOH E 362      55.601 -25.038 247.079  1.00 33.47           O  
HETATM10976  O   HOH E 363      34.750 -10.200 240.747  1.00 34.64           O  
HETATM10977  O   HOH E 364      30.018   1.945 278.122  1.00 31.58           O  
HETATM10978  O   HOH E 365      33.278   1.246 268.417  1.00 30.34           O  
HETATM10979  O   HOH E 366      45.601  -8.950 259.371  1.00 32.57           O  
HETATM10980  O   HOH E 367      53.869 -14.616 231.885  1.00 29.77           O  
HETATM10981  O   HOH E 368      14.592  -3.701 249.650  1.00 31.44           O  
HETATM10982  O   HOH E 369      25.656  -2.367 253.381  1.00 33.46           O  
HETATM10983  O   HOH E 370      38.542 -20.368 257.793  1.00 35.93           O  
HETATM10984  O   HOH E 371      42.660  -1.198 258.592  1.00 34.70           O  
HETATM10985  O   HOH E 372      33.103   4.395 257.522  1.00 34.76           O  
HETATM10986  O   HOH E 373      36.130 -20.987 259.597  1.00 35.54           O  
HETATM10987  O   HOH E 374      30.938   5.929 273.153  1.00 31.53           O  
HETATM10988  O   HOH E 375      56.991  -6.329 239.182  1.00 36.83           O  
HETATM10989  O   HOH E 376      36.031   3.722 269.342  1.00 34.15           O  
HETATM10990  O   HOH E 377      35.501 -13.909 271.453  1.00 35.04           O  
HETATM10991  O   HOH E 378      28.698  -0.302 264.314  1.00 35.85           O  
HETATM10992  O   HOH E 379      22.596  -2.582 274.688  1.00 36.62           O  
HETATM10993  O   HOH E 380      16.229 -25.270 267.656  1.00 44.67           O  
HETATM10994  O   HOH E 381      20.369  -0.042 238.721  1.00 35.54           O  
HETATM10995  O   HOH E 382      25.287 -21.887 263.868  1.00 35.16           O  
HETATM10996  O   HOH E 383      42.325 -13.255 267.997  1.00 37.59           O  
HETATM10997  O   HOH E 384      46.409  -3.915 257.930  1.00 38.14           O  
HETATM10998  O   HOH E 385      40.169   1.178 258.582  1.00 36.60           O  
HETATM10999  O   HOH E 386      50.551 -29.150 240.096  1.00 38.47           O  
HETATM11000  O   HOH E 387      46.852  -2.638 268.243  1.00 40.14           O  
HETATM11001  O   HOH E 388      57.287  -2.982 239.875  1.00 39.11           O  
HETATM11002  O   HOH E 389      13.998 -15.139 265.839  1.00 40.44           O  
HETATM11003  O   HOH E 390      33.603 -16.013 277.943  1.00 38.72           O  
HETATM11004  O   HOH F 307      47.810  -3.367  43.592  1.00 16.57           O  
HETATM11005  O   HOH F 308      56.687 -13.767  37.521  1.00 18.98           O  
HETATM11006  O   HOH F 309      71.740  -1.181  41.802  1.00 19.52           O  
HETATM11007  O   HOH F 310      50.513 -12.033  50.195  1.00 19.23           O  
HETATM11008  O   HOH F 311      56.852 -13.539  48.615  1.00 19.58           O  
HETATM11009  O   HOH F 312      59.049  -9.768  26.520  1.00 20.65           O  
HETATM11010  O   HOH F 313      55.568 -11.709  46.521  1.00 21.47           O  
HETATM11011  O   HOH F 314      48.008  -5.601  46.964  1.00 22.11           O  
HETATM11012  O   HOH F 315      57.172 -12.123  42.272  1.00 21.65           O  
HETATM11013  O   HOH F 316      57.259 -15.806  45.618  1.00 21.93           O  
HETATM11014  O   HOH F 317      57.419 -16.543  37.628  1.00 22.27           O  
HETATM11015  O   HOH F 318      52.181 -18.089  34.226  1.00 22.99           O  
HETATM11016  O   HOH F 319      58.638 -13.336  46.785  1.00 23.89           O  
HETATM11017  O   HOH F 320      61.538 -19.818  42.862  1.00 23.21           O  
HETATM11018  O   HOH F 321      56.027 -13.392  44.295  1.00 23.00           O  
HETATM11019  O   HOH F 322      55.550 -17.115  35.460  1.00 24.57           O  
HETATM11020  O   HOH F 323      47.825  -2.756  46.319  1.00 25.01           O  
HETATM11021  O   HOH F 324      49.638 -11.738  53.153  1.00 23.21           O  
HETATM11022  O   HOH F 325      67.793  -2.838  26.634  1.00 24.30           O  
HETATM11023  O   HOH F 326      65.530  -9.958  28.754  1.00 23.23           O  
HETATM11024  O   HOH F 327      76.487 -14.356  42.973  1.00 24.32           O  
HETATM11025  O   HOH F 328      57.678 -13.963  40.260  1.00 25.27           O  
HETATM11026  O   HOH F 329      58.946 -11.561  44.903  1.00 27.79           O  
HETATM11027  O   HOH F 330      69.996   1.305  16.678  1.00 25.90           O  
HETATM11028  O   HOH F 331      57.246 -14.379  51.166  1.00 25.92           O  
HETATM11029  O   HOH F 332      86.912  -7.872  30.237  1.00 27.75           O  
HETATM11030  O   HOH F 333      51.652 -23.291  42.320  1.00 27.02           O  
HETATM11031  O   HOH F 334      48.032 -25.489  40.997  1.00 29.13           O  
HETATM11032  O   HOH F 335      52.612 -19.378  44.506  1.00 32.21           O  
HETATM11033  O   HOH F 336      77.300  -3.638  21.366  1.00 30.46           O  
HETATM11034  O   HOH F 337      72.491  -1.340  17.458  1.00 31.13           O  
HETATM11035  O   HOH F 338      66.665 -23.156  25.622  1.00 30.72           O  
HETATM11036  O   HOH F 339      78.537 -15.591  44.436  1.00 32.25           O  
HETATM11037  O   HOH F 340      69.816 -26.397  37.709  1.00 32.53           O  
HETATM11038  O   HOH F 341      72.948   1.927  28.293  1.00 34.94           O  
HETATM11039  O   HOH F 342      72.159 -19.471  16.023  1.00 31.13           O  
HETATM11040  O   HOH F 343      59.097 -23.534  43.740  1.00 34.59           O  
HETATM11041  O   HOH F 344      85.103  -4.705  25.880  1.00 33.35           O  
HETATM11042  O   HOH F 345      69.006 -23.954  27.800  1.00 32.48           O  
HETATM11043  O   HOH F 346      68.578 -16.206  14.286  1.00 34.19           O  
HETATM11044  O   HOH F 347      88.082 -11.526  25.361  1.00 35.77           O  
HETATM11045  O   HOH F 348      63.737 -26.818  41.431  1.00 34.20           O  
HETATM11046  O   HOH F 349      79.572  -2.181  22.028  1.00 35.39           O  
HETATM11047  O   HOH F 350      47.525  -9.345  49.274  1.00 36.99           O  
HETATM11048  O   HOH F 351      60.594  -0.474  21.101  1.00 35.03           O  
HETATM11049  O   HOH F 352      74.772 -21.343  16.829  1.00 38.00           O  
HETATM11050  O   HOH F 353      56.509   3.037  28.122  1.00 35.32           O  
HETATM11051  O   HOH F 354      75.255   2.659  25.486  1.00 38.63           O  
HETATM11052  O   HOH F 355      62.470  -2.584  27.599  1.00 36.08           O  
HETATM11053  O   HOH F 356      82.206  -1.241  14.909  1.00 38.67           O  
HETATM11054  O   HOH F 357      72.487  -2.797  46.663  1.00 38.25           O  
CONECT  72710417                                                                
CONECT  74410417                                                                
CONECT 131610417                                                                
CONECT 246310418                                                                
CONECT 248010418                                                                
CONECT 305210418                                                                
CONECT 419910419                                                                
CONECT 421610419                                                                
CONECT 478810419                                                                
CONECT 593510420                                                                
CONECT 595210420                                                                
CONECT 652410420                                                                
CONECT 767110421                                                                
CONECT 768810421                                                                
CONECT 826010421                                                                
CONECT 940710422                                                                
CONECT 942410422                                                                
CONECT 999610422                                                                
CONECT10417  727  744 1316                                                      
CONECT10418 2463 2480 305210618                                                 
CONECT10419 4199 4216 478810727                                                 
CONECT10420 5935 5952 652410849                                                 
CONECT10421 7671 7688 8260                                                      
CONECT10422 9407 9424 9996                                                      
CONECT1061810418                                                                
CONECT1072710419                                                                
CONECT1084910420                                                                
MASTER      568    0    6   54   42    0    7    611048    6   27  108          
END                                                                             
