# Supplementary material for: A new benchmark illustrates that integration of geometric constraints inferred from enzyme reaction chemistry can increase enzyme active site modeling accuracy
Source: PLoS One. 2019 Apr 4;14(4):e0214126. doi: 10.1371/journal.pone.0214126 (PMC6448891; doi:10.1371/journal.pone.0214126)
Supplement: S1 Files — (GZ) [file pone.0214126.s008.gz › benchmark-lite/templates/4fua/1k0w.pdb.pdb]

REMARK query_anchored_aln -ERNKLARQIIDTCLEMTRLGLNQGTAGNVSVRYQDGMLITPTGIPYEKLTESHIVFIDGNGKHEEGKLPSSEWRFHMAAYQSRPDANAVVHNHAVHCTAVSILNRSIPAIHYMIAAAGGNSIPCAPYATFGTRELSEHVALALKNRKATLLQHHGLIACEVNLEKALWLAHEVEVLAQLYLTTLAITDPVPVLSDEEIAVVLEKFKTYGL----
ATOM      1  N   GLU A   2      23.441  17.057  95.740  1.00  0.00           N  
ATOM      2  CA  GLU A   2      21.984  16.740  95.775  1.00  0.00           C  
ATOM      3  C   GLU A   2      21.726  15.295  95.375  1.00  0.00           C  
ATOM      4  O   GLU A   2      20.707  14.715  95.748  1.00  0.00           O  
ATOM      5  CB  GLU A   2      21.200  17.670  94.847  1.00  0.00           C  
ATOM      6  CG  GLU A   2      21.254  19.140  95.237  1.00  0.00           C  
ATOM      7  CD  GLU A   2      20.582  19.422  96.552  1.00  0.00           C  
ATOM      8  OE1 GLU A   2      19.585  18.801  96.833  1.00  0.00           O  
ATOM      9  OE2 GLU A   2      21.067  20.259  97.277  1.00  0.00           O  
ATOM     10  H   GLU A   2      23.921  17.261  96.605  1.00  0.00           H  
ATOM     11  HA  GLU A   2      21.623  16.885  96.794  1.00  0.00           H  
ATOM     12 1HB  GLU A   2      21.584  17.579  93.831  1.00  0.00           H  
ATOM     13 2HB  GLU A   2      20.153  17.367  94.829  1.00  0.00           H  
ATOM     14 1HG  GLU A   2      22.297  19.450  95.301  1.00  0.00           H  
ATOM     15 2HG  GLU A   2      20.776  19.730  94.456  1.00  0.00           H  
ATOM     16  N   ARG A   3      22.644  14.724  94.603  1.00  0.00           N  
ATOM     17  CA  ARG A   3      22.521  13.338  94.162  1.00  0.00           C  
ATOM     18  C   ARG A   3      23.867  12.665  94.405  1.00  0.00           C  
ATOM     19  O   ARG A   3      24.467  12.080  93.502  1.00  0.00           O  
ATOM     20  CB  ARG A   3      22.143  13.247  92.691  1.00  0.00           C  
ATOM     21  CG  ARG A   3      20.768  13.799  92.349  1.00  0.00           C  
ATOM     22  CD  ARG A   3      19.682  12.951  92.905  1.00  0.00           C  
ATOM     23  NE  ARG A   3      18.365  13.443  92.533  1.00  0.00           N  
ATOM     24  CZ  ARG A   3      17.661  14.351  93.237  1.00  0.00           C  
ATOM     25  NH1 ARG A   3      18.159  14.855  94.344  1.00  0.00           N  
ATOM     26  NH2 ARG A   3      16.469  14.734  92.814  1.00  0.00           N  
ATOM     27  H   ARG A   3      23.448  15.263  94.314  1.00  0.00           H  
ATOM     28  HA  ARG A   3      21.733  12.858  94.744  1.00  0.00           H  
ATOM     29 1HB  ARG A   3      22.873  13.790  92.093  1.00  0.00           H  
ATOM     30 2HB  ARG A   3      22.169  12.205  92.372  1.00  0.00           H  
ATOM     31 1HG  ARG A   3      20.665  14.802  92.763  1.00  0.00           H  
ATOM     32 2HG  ARG A   3      20.651  13.839  91.265  1.00  0.00           H  
ATOM     33 1HD  ARG A   3      19.785  11.934  92.528  1.00  0.00           H  
ATOM     34 2HD  ARG A   3      19.748  12.943  93.992  1.00  0.00           H  
ATOM     35  HE  ARG A   3      17.949  13.078  91.687  1.00  0.00           H  
ATOM     36 1HH1 ARG A   3      19.070  14.561  94.667  1.00  0.00           H  
ATOM     37 2HH1 ARG A   3      17.631  15.535  94.871  1.00  0.00           H  
ATOM     38 1HH2 ARG A   3      16.086  14.347  91.962  1.00  0.00           H  
ATOM     39 2HH2 ARG A   3      15.941  15.414  93.341  1.00  0.00           H  
ATOM     40  N   ASN A   4      24.327  12.770  95.645  1.00  0.00           N  
ATOM     41  CA  ASN A   4      25.602  12.220  96.070  1.00  0.00           C  
ATOM     42  C   ASN A   4      25.964  10.865  95.464  1.00  0.00           C  
ATOM     43  O   ASN A   4      27.088  10.683  94.994  1.00  0.00           O  
ATOM     44  CB  ASN A   4      25.625  12.126  97.585  1.00  0.00           C  
ATOM     45  CG  ASN A   4      25.763  13.470  98.245  1.00  0.00           C  
ATOM     46  OD1 ASN A   4      26.310  14.411  97.658  1.00  0.00           O  
ATOM     47  ND2 ASN A   4      25.278  13.579  99.455  1.00  0.00           N  
ATOM     48  H   ASN A   4      23.753  13.259  96.317  1.00  0.00           H  
ATOM     49  HA  ASN A   4      26.396  12.891  95.739  1.00  0.00           H  
ATOM     50 1HB  ASN A   4      24.705  11.655  97.934  1.00  0.00           H  
ATOM     51 2HB  ASN A   4      26.456  11.494  97.897  1.00  0.00           H  
ATOM     52 1HD2 ASN A   4      25.341  14.450  99.943  1.00  0.00           H  
ATOM     53 2HD2 ASN A   4      24.843  12.792  99.892  1.00  0.00           H  
ATOM     54  N   LYS A   5      25.034   9.915  95.458  1.00  0.00           N  
ATOM     55  CA  LYS A   5      25.345   8.607  94.890  1.00  0.00           C  
ATOM     56  C   LYS A   5      25.644   8.699  93.389  1.00  0.00           C  
ATOM     57  O   LYS A   5      26.379   7.869  92.841  1.00  0.00           O  
ATOM     58  CB  LYS A   5      24.191   7.634  95.138  1.00  0.00           C  
ATOM     59  CG  LYS A   5      24.020   7.219  96.593  1.00  0.00           C  
ATOM     60  CD  LYS A   5      22.849   6.263  96.761  1.00  0.00           C  
ATOM     61  CE  LYS A   5      22.676   5.848  98.215  1.00  0.00           C  
ATOM     62  NZ  LYS A   5      21.510   4.942  98.400  1.00  0.00           N  
ATOM     63  H   LYS A   5      24.113  10.079  95.839  1.00  0.00           H  
ATOM     64  HA  LYS A   5      26.240   8.221  95.379  1.00  0.00           H  
ATOM     65 1HB  LYS A   5      23.256   8.087  94.807  1.00  0.00           H  
ATOM     66 2HB  LYS A   5      24.344   6.730  94.548  1.00  0.00           H  
ATOM     67 1HG  LYS A   5      24.931   6.729  96.941  1.00  0.00           H  
ATOM     68 2HG  LYS A   5      23.848   8.103  97.206  1.00  0.00           H  
ATOM     69 1HD  LYS A   5      21.933   6.746  96.419  1.00  0.00           H  
ATOM     70 2HD  LYS A   5      23.016   5.372  96.157  1.00  0.00           H  
ATOM     71 1HE  LYS A   5      23.575   5.337  98.556  1.00  0.00           H  
ATOM     72 2HE  LYS A   5      22.532   6.735  98.832  1.00  0.00           H  
ATOM     73 1HZ  LYS A   5      21.430   4.691  99.376  1.00  0.00           H  
ATOM     74 2HZ  LYS A   5      20.666   5.413  98.104  1.00  0.00           H  
ATOM     75 3HZ  LYS A   5      21.640   4.107  97.848  1.00  0.00           H  
ATOM     76  N   LEU A   6      25.076   9.706  92.726  1.00  0.00           N  
ATOM     77  CA  LEU A   6      25.296   9.886  91.293  1.00  0.00           C  
ATOM     78  C   LEU A   6      26.638  10.570  91.091  1.00  0.00           C  
ATOM     79  O   LEU A   6      27.392  10.222  90.180  1.00  0.00           O  
ATOM     80  CB  LEU A   6      24.174  10.721  90.664  1.00  0.00           C  
ATOM     81  CG  LEU A   6      22.942   9.936  90.196  1.00  0.00           C  
ATOM     82  CD1 LEU A   6      22.301   9.238  91.388  1.00  0.00           C  
ATOM     83  CD2 LEU A   6      21.960  10.884  89.524  1.00  0.00           C  
ATOM     84  H   LEU A   6      24.483  10.358  93.218  1.00  0.00           H  
ATOM     85  HA  LEU A   6      25.301   8.905  90.818  1.00  0.00           H  
ATOM     86 1HB  LEU A   6      23.839  11.458  91.393  1.00  0.00           H  
ATOM     87 2HB  LEU A   6      24.577  11.252  89.801  1.00  0.00           H  
ATOM     88  HG  LEU A   6      23.249   9.168  89.486  1.00  0.00           H  
ATOM     89 1HD1 LEU A   6      21.426   8.680  91.055  1.00  0.00           H  
ATOM     90 2HD1 LEU A   6      23.018   8.552  91.837  1.00  0.00           H  
ATOM     91 3HD1 LEU A   6      21.998   9.982  92.124  1.00  0.00           H  
ATOM     92 1HD2 LEU A   6      21.085  10.326  89.190  1.00  0.00           H  
ATOM     93 2HD2 LEU A   6      21.652  11.652  90.234  1.00  0.00           H  
ATOM     94 3HD2 LEU A   6      22.439  11.355  88.665  1.00  0.00           H  
ATOM     95  N   ALA A   7      26.924  11.553  91.939  1.00  0.00           N  
ATOM     96  CA  ALA A   7      28.186  12.270  91.871  1.00  0.00           C  
ATOM     97  C   ALA A   7      29.315  11.296  92.166  1.00  0.00           C  
ATOM     98  O   ALA A   7      30.456  11.520  91.768  1.00  0.00           O  
ATOM     99  CB  ALA A   7      28.205  13.438  92.846  1.00  0.00           C  
ATOM    100  H   ALA A   7      26.250  11.809  92.647  1.00  0.00           H  
ATOM    101  HA  ALA A   7      28.300  12.660  90.860  1.00  0.00           H  
ATOM    102 1HB  ALA A   7      29.161  13.957  92.774  1.00  0.00           H  
ATOM    103 2HB  ALA A   7      27.398  14.129  92.601  1.00  0.00           H  
ATOM    104 3HB  ALA A   7      28.070  13.067  93.860  1.00  0.00           H  
ATOM    105  N   ARG A   8      28.985  10.221  92.878  1.00  0.00           N  
ATOM    106  CA  ARG A   8      29.959   9.200  93.235  1.00  0.00           C  
ATOM    107  C   ARG A   8      30.277   8.356  92.021  1.00  0.00           C  
ATOM    108  O   ARG A   8      31.439   8.064  91.736  1.00  0.00           O  
ATOM    109  CB  ARG A   8      29.437   8.310  94.354  1.00  0.00           C  
ATOM    110  CG  ARG A   8      30.422   7.265  94.851  1.00  0.00           C  
ATOM    111  CD  ARG A   8      29.878   6.501  96.003  1.00  0.00           C  
ATOM    112  NE  ARG A   8      30.799   5.471  96.455  1.00  0.00           N  
ATOM    113  CZ  ARG A   8      31.819   5.678  97.311  1.00  0.00           C  
ATOM    114  NH1 ARG A   8      32.035   6.880  97.797  1.00  0.00           N  
ATOM    115  NH2 ARG A   8      32.602   4.673  97.661  1.00  0.00           N  
ATOM    116  H   ARG A   8      28.027  10.113  93.179  1.00  0.00           H  
ATOM    117  HA  ARG A   8      30.866   9.694  93.585  1.00  0.00           H  
ATOM    118 1HB  ARG A   8      29.153   8.927  95.205  1.00  0.00           H  
ATOM    119 2HB  ARG A   8      28.543   7.787  94.015  1.00  0.00           H  
ATOM    120 1HG  ARG A   8      30.644   6.562  94.048  1.00  0.00           H  
ATOM    121 2HG  ARG A   8      31.344   7.754  95.170  1.00  0.00           H  
ATOM    122 1HD  ARG A   8      29.691   7.180  96.834  1.00  0.00           H  
ATOM    123 2HD  ARG A   8      28.945   6.020  95.711  1.00  0.00           H  
ATOM    124  HE  ARG A   8      30.665   4.532  96.102  1.00  0.00           H  
ATOM    125 1HH1 ARG A   8      31.436   7.649  97.529  1.00  0.00           H  
ATOM    126 2HH1 ARG A   8      32.799   7.036  98.438  1.00  0.00           H  
ATOM    127 1HH2 ARG A   8      32.436   3.749  97.287  1.00  0.00           H  
ATOM    128 2HH2 ARG A   8      33.366   4.829  98.302  1.00  0.00           H  
ATOM    129  N   GLN A   9      29.224   7.957  91.319  1.00  0.00           N  
ATOM    130  CA  GLN A   9      29.355   7.144  90.122  1.00  0.00           C  
ATOM    131  C   GLN A   9      30.108   7.881  89.022  1.00  0.00           C  
ATOM    132  O   GLN A   9      30.910   7.277  88.307  1.00  0.00           O  
ATOM    133  CB  GLN A   9      27.974   6.719  89.615  1.00  0.00           C  
ATOM    134  CG  GLN A   9      27.264   5.717  90.509  1.00  0.00           C  
ATOM    135  CD  GLN A   9      25.870   5.384  90.011  1.00  0.00           C  
ATOM    136  OE1 GLN A   9      25.446   5.851  88.950  1.00  0.00           O  
ATOM    137  NE2 GLN A   9      25.149   4.572  90.775  1.00  0.00           N  
ATOM    138  H   GLN A   9      28.303   8.229  91.630  1.00  0.00           H  
ATOM    139  HA  GLN A   9      29.926   6.250  90.372  1.00  0.00           H  
ATOM    140 1HB  GLN A   9      27.335   7.598  89.520  1.00  0.00           H  
ATOM    141 2HB  GLN A   9      28.071   6.277  88.624  1.00  0.00           H  
ATOM    142 1HG  GLN A   9      27.846   4.796  90.538  1.00  0.00           H  
ATOM    143 2HG  GLN A   9      27.178   6.137  91.511  1.00  0.00           H  
ATOM    144 1HE2 GLN A   9      24.221   4.316  90.498  1.00  0.00           H  
ATOM    145 2HE2 GLN A   9      25.531   4.216  91.628  1.00  0.00           H  
ATOM    146  N   ILE A  10      29.841   9.179  88.894  1.00  0.00           N  
ATOM    147  CA  ILE A  10      30.487  10.000  87.880  1.00  0.00           C  
ATOM    148  C   ILE A  10      31.937  10.243  88.279  1.00  0.00           C  
ATOM    149  O   ILE A  10      32.847  10.126  87.456  1.00  0.00           O  
ATOM    150  CB  ILE A  10      29.758  11.344  87.697  1.00  0.00           C  
ATOM    151  CG1 ILE A  10      28.325  11.112  87.213  1.00  0.00           C  
ATOM    152  CG2 ILE A  10      30.516  12.231  86.721  1.00  0.00           C  
ATOM    153  CD1 ILE A  10      28.237  10.379  85.893  1.00  0.00           C  
ATOM    154  H   ILE A  10      29.171   9.605  89.519  1.00  0.00           H  
ATOM    155  HA  ILE A  10      30.457   9.465  86.932  1.00  0.00           H  
ATOM    156  HB  ILE A  10      29.688  11.853  88.657  1.00  0.00           H  
ATOM    157 1HG1 ILE A  10      27.777  10.538  87.959  1.00  0.00           H  
ATOM    158 2HG1 ILE A  10      27.818  12.071  87.103  1.00  0.00           H  
ATOM    159 1HG2 ILE A  10      29.987  13.176  86.603  1.00  0.00           H  
ATOM    160 2HG2 ILE A  10      31.517  12.421  87.105  1.00  0.00           H  
ATOM    161 3HG2 ILE A  10      30.587  11.732  85.755  1.00  0.00           H  
ATOM    162 1HD1 ILE A  10      27.190  10.253  85.616  1.00  0.00           H  
ATOM    163 2HD1 ILE A  10      28.749  10.955  85.122  1.00  0.00           H  
ATOM    164 3HD1 ILE A  10      28.706   9.401  85.989  1.00  0.00           H  
ATOM    165  N   ILE A  11      32.150  10.573  89.547  1.00  0.00           N  
ATOM    166  CA  ILE A  11      33.497  10.801  90.047  1.00  0.00           C  
ATOM    167  C   ILE A  11      34.359   9.574  89.752  1.00  0.00           C  
ATOM    168  O   ILE A  11      35.387   9.673  89.083  1.00  0.00           O  
ATOM    169  CB  ILE A  11      33.491  11.093  91.559  1.00  0.00           C  
ATOM    170  CG1 ILE A  11      32.748  12.399  91.847  1.00  0.00           C  
ATOM    171  CG2 ILE A  11      34.914  11.156  92.094  1.00  0.00           C  
ATOM    172  CD1 ILE A  11      33.384  13.617  91.216  1.00  0.00           C  
ATOM    173  H   ILE A  11      31.368  10.669  90.179  1.00  0.00           H  
ATOM    174  HA  ILE A  11      33.914  11.667  89.534  1.00  0.00           H  
ATOM    175  HB  ILE A  11      32.952  10.302  92.080  1.00  0.00           H  
ATOM    176 1HG1 ILE A  11      31.723  12.323  91.484  1.00  0.00           H  
ATOM    177 2HG1 ILE A  11      32.701  12.561  92.925  1.00  0.00           H  
ATOM    178 1HG2 ILE A  11      34.891  11.364  93.163  1.00  0.00           H  
ATOM    179 2HG2 ILE A  11      35.410  10.203  91.920  1.00  0.00           H  
ATOM    180 3HG2 ILE A  11      35.460  11.949  91.582  1.00  0.00           H  
ATOM    181 1HD1 ILE A  11      32.801  14.503  91.466  1.00  0.00           H  
ATOM    182 2HD1 ILE A  11      34.401  13.733  91.593  1.00  0.00           H  
ATOM    183 3HD1 ILE A  11      33.410  13.493  90.134  1.00  0.00           H  
ATOM    184  N   ASP A  12      33.926   8.419  90.243  1.00  0.00           N  
ATOM    185  CA  ASP A  12      34.664   7.182  90.033  1.00  0.00           C  
ATOM    186  C   ASP A  12      34.886   6.857  88.557  1.00  0.00           C  
ATOM    187  O   ASP A  12      35.930   6.325  88.189  1.00  0.00           O  
ATOM    188  CB  ASP A  12      33.929   6.018  90.703  1.00  0.00           C  
ATOM    189  CG  ASP A  12      34.013   6.060  92.222  1.00  0.00           C  
ATOM    190  OD1 ASP A  12      34.853   6.764  92.732  1.00  0.00           O  
ATOM    191  OD2 ASP A  12      33.238   5.388  92.859  1.00  0.00           O  
ATOM    192  H   ASP A  12      33.067   8.395  90.774  1.00  0.00           H  
ATOM    193  HA  ASP A  12      35.650   7.286  90.487  1.00  0.00           H  
ATOM    194 1HB  ASP A  12      32.879   6.035  90.411  1.00  0.00           H  
ATOM    195 2HB  ASP A  12      34.350   5.074  90.356  1.00  0.00           H  
ATOM    196  N   THR A  13      33.914   7.171  87.707  1.00  0.00           N  
ATOM    197  CA  THR A  13      34.069   6.884  86.287  1.00  0.00           C  
ATOM    198  C   THR A  13      35.139   7.797  85.695  1.00  0.00           C  
ATOM    199  O   THR A  13      35.918   7.384  84.839  1.00  0.00           O  
ATOM    200  CB  THR A  13      32.742   7.062  85.527  1.00  0.00           C  
ATOM    201  OG1 THR A  13      31.760   6.161  86.056  1.00  0.00           O  
ATOM    202  CG2 THR A  13      32.934   6.782  84.044  1.00  0.00           C  
ATOM    203  H   THR A  13      33.063   7.608  88.030  1.00  0.00           H  
ATOM    204  HA  THR A  13      34.387   5.847  86.176  1.00  0.00           H  
ATOM    205  HB  THR A  13      32.384   8.083  85.654  1.00  0.00           H  
ATOM    206  HG1 THR A  13      31.394   6.527  86.865  1.00  0.00           H  
ATOM    207 1HG2 THR A  13      31.986   6.913  83.523  1.00  0.00           H  
ATOM    208 2HG2 THR A  13      33.672   7.472  83.636  1.00  0.00           H  
ATOM    209 3HG2 THR A  13      33.283   5.758  83.910  1.00  0.00           H  
ATOM    210  N   CYS A  14      35.171   9.041  86.155  1.00  0.00           N  
ATOM    211  CA  CYS A  14      36.152  10.001  85.673  1.00  0.00           C  
ATOM    212  C   CYS A  14      37.568   9.611  86.100  1.00  0.00           C  
ATOM    213  O   CYS A  14      38.530   9.805  85.353  1.00  0.00           O  
ATOM    214  CB  CYS A  14      35.831  11.401  86.198  1.00  0.00           C  
ATOM    215  SG  CYS A  14      36.901  12.701  85.536  1.00  0.00           S  
ATOM    216  H   CYS A  14      34.502   9.330  86.854  1.00  0.00           H  
ATOM    217  HA  CYS A  14      36.112  10.019  84.584  1.00  0.00           H  
ATOM    218 1HB  CYS A  14      34.800  11.654  85.951  1.00  0.00           H  
ATOM    219 2HB  CYS A  14      35.920  11.411  87.284  1.00  0.00           H  
ATOM    220  HG  CYS A  14      38.039  12.192  85.996  1.00  0.00           H  
ATOM    221  N   LEU A  15      37.687   9.057  87.302  1.00  0.00           N  
ATOM    222  CA  LEU A  15      38.977   8.627  87.829  1.00  0.00           C  
ATOM    223  C   LEU A  15      39.433   7.355  87.128  1.00  0.00           C  
ATOM    224  O   LEU A  15      40.611   7.013  87.149  1.00  0.00           O  
ATOM    225  CB  LEU A  15      38.887   8.388  89.341  1.00  0.00           C  
ATOM    226  CG  LEU A  15      38.621   9.633  90.197  1.00  0.00           C  
ATOM    227  CD1 LEU A  15      38.433   9.219  91.651  1.00  0.00           C  
ATOM    228  CD2 LEU A  15      39.780  10.607  90.051  1.00  0.00           C  
ATOM    229  H   LEU A  15      36.858   8.931  87.866  1.00  0.00           H  
ATOM    230  HA  LEU A  15      39.706   9.415  87.644  1.00  0.00           H  
ATOM    231 1HB  LEU A  15      38.086   7.676  89.533  1.00  0.00           H  
ATOM    232 2HB  LEU A  15      39.825   7.947  89.680  1.00  0.00           H  
ATOM    233  HG  LEU A  15      37.699  10.112  89.865  1.00  0.00           H  
ATOM    234 1HD1 LEU A  15      38.244  10.104  92.259  1.00  0.00           H  
ATOM    235 2HD1 LEU A  15      37.586   8.538  91.729  1.00  0.00           H  
ATOM    236 3HD1 LEU A  15      39.334   8.721  92.006  1.00  0.00           H  
ATOM    237 1HD2 LEU A  15      39.590  11.492  90.659  1.00  0.00           H  
ATOM    238 2HD2 LEU A  15      40.701  10.129  90.384  1.00  0.00           H  
ATOM    239 3HD2 LEU A  15      39.880  10.899  89.006  1.00  0.00           H  
ATOM    240  N   GLU A  16      38.491   6.660  86.506  1.00  0.00           N  
ATOM    241  CA  GLU A  16      38.796   5.432  85.790  1.00  0.00           C  
ATOM    242  C   GLU A  16      39.480   5.732  84.454  1.00  0.00           C  
ATOM    243  O   GLU A  16      40.219   4.904  83.926  1.00  0.00           O  
ATOM    244  CB  GLU A  16      37.518   4.623  85.556  1.00  0.00           C  
ATOM    245  CG  GLU A  16      37.745   3.262  84.914  1.00  0.00           C  
ATOM    246  CD  GLU A  16      38.544   2.331  85.782  1.00  0.00           C  
ATOM    247  OE1 GLU A  16      38.589   2.548  86.969  1.00  0.00           O  
ATOM    248  OE2 GLU A  16      39.111   1.401  85.258  1.00  0.00           O  
ATOM    249  H   GLU A  16      37.537   6.992  86.530  1.00  0.00           H  
ATOM    250  HA  GLU A  16      39.480   4.838  86.397  1.00  0.00           H  
ATOM    251 1HB  GLU A  16      37.009   4.463  86.507  1.00  0.00           H  
ATOM    252 2HB  GLU A  16      36.843   5.187  84.914  1.00  0.00           H  
ATOM    253 1HG  GLU A  16      36.778   2.805  84.705  1.00  0.00           H  
ATOM    254 2HG  GLU A  16      38.263   3.401  83.966  1.00  0.00           H  
ATOM    255  N   MET A  17      39.232   6.919  83.913  1.00  0.00           N  
ATOM    256  CA  MET A  17      39.815   7.304  82.630  1.00  0.00           C  
ATOM    257  C   MET A  17      41.336   7.169  82.581  1.00  0.00           C  
ATOM    258  O   MET A  17      41.868   6.488  81.701  1.00  0.00           O  
ATOM    259  CB  MET A  17      39.412   8.739  82.298  1.00  0.00           C  
ATOM    260  CG  MET A  17      37.944   8.913  81.934  1.00  0.00           C  
ATOM    261  SD  MET A  17      37.570  10.569  81.325  1.00  0.00           S  
ATOM    262  CE  MET A  17      37.627  11.510  82.847  1.00  0.00           C  
ATOM    263  H   MET A  17      38.629   7.571  84.395  1.00  0.00           H  
ATOM    264  HA  MET A  17      39.428   6.637  81.860  1.00  0.00           H  
ATOM    265 1HB  MET A  17      39.622   9.383  83.151  1.00  0.00           H  
ATOM    266 2HB  MET A  17      40.009   9.101  81.460  1.00  0.00           H  
ATOM    267 1HG  MET A  17      37.673   8.192  81.162  1.00  0.00           H  
ATOM    268 2HG  MET A  17      37.326   8.721  82.811  1.00  0.00           H  
ATOM    269 1HE  MET A  17      37.415  12.558  82.635  1.00  0.00           H  
ATOM    270 2HE  MET A  17      36.882  11.122  83.543  1.00  0.00           H  
ATOM    271 3HE  MET A  17      38.619  11.423  83.292  1.00  0.00           H  
ATOM    272  N   THR A  18      42.059   7.815  83.514  1.00  0.00           N  
ATOM    273  CA  THR A  18      43.519   7.686  83.474  1.00  0.00           C  
ATOM    274  C   THR A  18      43.983   6.275  83.842  1.00  0.00           C  
ATOM    275  O   THR A  18      44.975   5.781  83.311  1.00  0.00           O  
ATOM    276  CB  THR A  18      44.186   8.705  84.417  1.00  0.00           C  
ATOM    277  OG1 THR A  18      43.729   8.488  85.758  1.00  0.00           O  
ATOM    278  CG2 THR A  18      43.846  10.126  83.993  1.00  0.00           C  
ATOM    279  H   THR A  18      41.635   8.381  84.235  1.00  0.00           H  
ATOM    280  HA  THR A  18      43.856   7.885  82.456  1.00  0.00           H  
ATOM    281  HB  THR A  18      45.267   8.572  84.390  1.00  0.00           H  
ATOM    282  HG1 THR A  18      44.349   8.886  86.375  1.00  0.00           H  
ATOM    283 1HG2 THR A  18      44.326  10.832  84.670  1.00  0.00           H  
ATOM    284 2HG2 THR A  18      44.202  10.297  82.977  1.00  0.00           H  
ATOM    285 3HG2 THR A  18      42.766  10.267  84.027  1.00  0.00           H  
ATOM    286  N   ARG A  19      43.250   5.620  84.738  1.00  0.00           N  
ATOM    287  CA  ARG A  19      43.615   4.273  85.158  1.00  0.00           C  
ATOM    288  C   ARG A  19      43.612   3.305  83.986  1.00  0.00           C  
ATOM    289  O   ARG A  19      44.417   2.378  83.941  1.00  0.00           O  
ATOM    290  CB  ARG A  19      42.657   3.769  86.227  1.00  0.00           C  
ATOM    291  CG  ARG A  19      43.010   2.411  86.813  1.00  0.00           C  
ATOM    292  CD  ARG A  19      42.060   2.010  87.882  1.00  0.00           C  
ATOM    293  NE  ARG A  19      42.406   0.721  88.460  1.00  0.00           N  
ATOM    294  CZ  ARG A  19      42.016  -0.470  87.963  1.00  0.00           C  
ATOM    295  NH1 ARG A  19      41.271  -0.518  86.881  1.00  0.00           N  
ATOM    296  NH2 ARG A  19      42.384  -1.588  88.563  1.00  0.00           N  
ATOM    297  H   ARG A  19      42.430   6.054  85.136  1.00  0.00           H  
ATOM    298  HA  ARG A  19      44.621   4.302  85.578  1.00  0.00           H  
ATOM    299 1HB  ARG A  19      42.621   4.483  87.049  1.00  0.00           H  
ATOM    300 2HB  ARG A  19      41.652   3.697  85.812  1.00  0.00           H  
ATOM    301 1HG  ARG A  19      42.981   1.656  86.027  1.00  0.00           H  
ATOM    302 2HG  ARG A  19      44.012   2.449  87.242  1.00  0.00           H  
ATOM    303 1HD  ARG A  19      42.071   2.754  88.677  1.00  0.00           H  
ATOM    304 2HD  ARG A  19      41.055   1.938  87.467  1.00  0.00           H  
ATOM    305  HE  ARG A  19      42.979   0.718  89.293  1.00  0.00           H  
ATOM    306 1HH1 ARG A  19      40.989   0.337  86.423  1.00  0.00           H  
ATOM    307 2HH1 ARG A  19      40.979  -1.410  86.509  1.00  0.00           H  
ATOM    308 1HH2 ARG A  19      42.958  -1.551  89.395  1.00  0.00           H  
ATOM    309 2HH2 ARG A  19      42.093  -2.480  88.191  1.00  0.00           H  
ATOM    310  N   LEU A  20      42.701   3.512  83.042  1.00  0.00           N  
ATOM    311  CA  LEU A  20      42.626   2.633  81.888  1.00  0.00           C  
ATOM    312  C   LEU A  20      43.381   3.192  80.694  1.00  0.00           C  
ATOM    313  O   LEU A  20      43.163   2.772  79.561  1.00  0.00           O  
ATOM    314  CB  LEU A  20      41.160   2.399  81.503  1.00  0.00           C  
ATOM    315  CG  LEU A  20      40.295   1.711  82.567  1.00  0.00           C  
ATOM    316  CD1 LEU A  20      38.858   1.616  82.071  1.00  0.00           C  
ATOM    317  CD2 LEU A  20      40.861   0.331  82.868  1.00  0.00           C  
ATOM    318  H   LEU A  20      42.052   4.282  83.117  1.00  0.00           H  
ATOM    319  HA  LEU A  20      43.079   1.678  82.151  1.00  0.00           H  
ATOM    320 1HB  LEU A  20      40.703   3.360  81.276  1.00  0.00           H  
ATOM    321 2HB  LEU A  20      41.130   1.784  80.604  1.00  0.00           H  
ATOM    322  HG  LEU A  20      40.294   2.310  83.478  1.00  0.00           H  
ATOM    323 1HD1 LEU A  20      38.244   1.127  82.827  1.00  0.00           H  
ATOM    324 2HD1 LEU A  20      38.472   2.618  81.882  1.00  0.00           H  
ATOM    325 3HD1 LEU A  20      38.830   1.036  81.149  1.00  0.00           H  
ATOM    326 1HD2 LEU A  20      40.247  -0.157  83.625  1.00  0.00           H  
ATOM    327 2HD2 LEU A  20      40.861  -0.269  81.958  1.00  0.00           H  
ATOM    328 3HD2 LEU A  20      41.882   0.430  83.238  1.00  0.00           H  
ATOM    329  N   GLY A  21      44.271   4.142  80.969  1.00  0.00           N  
ATOM    330  CA  GLY A  21      45.103   4.765  79.945  1.00  0.00           C  
ATOM    331  C   GLY A  21      44.329   5.292  78.743  1.00  0.00           C  
ATOM    332  O   GLY A  21      44.780   5.171  77.609  1.00  0.00           O  
ATOM    333  H   GLY A  21      44.368   4.439  81.930  1.00  0.00           H  
ATOM    334 1HA  GLY A  21      45.656   5.597  80.382  1.00  0.00           H  
ATOM    335 2HA  GLY A  21      45.837   4.045  79.585  1.00  0.00           H  
ATOM    336  N   LEU A  22      43.170   5.886  78.995  1.00  0.00           N  
ATOM    337  CA  LEU A  22      42.349   6.432  77.920  1.00  0.00           C  
ATOM    338  C   LEU A  22      42.563   7.935  77.817  1.00  0.00           C  
ATOM    339  O   LEU A  22      42.146   8.576  76.844  1.00  0.00           O  
ATOM    340  CB  LEU A  22      40.866   6.129  78.166  1.00  0.00           C  
ATOM    341  CG  LEU A  22      40.491   4.642  78.223  1.00  0.00           C  
ATOM    342  CD1 LEU A  22      39.012   4.503  78.557  1.00  0.00           C  
ATOM    343  CD2 LEU A  22      40.814   3.986  76.889  1.00  0.00           C  
ATOM    344  H   LEU A  22      42.847   5.963  79.949  1.00  0.00           H  
ATOM    345  HA  LEU A  22      42.649   5.962  76.984  1.00  0.00           H  
ATOM    346 1HB  LEU A  22      40.571   6.581  79.112  1.00  0.00           H  
ATOM    347 2HB  LEU A  22      40.280   6.588  77.370  1.00  0.00           H  
ATOM    348  HG  LEU A  22      41.059   4.154  79.015  1.00  0.00           H  
ATOM    349 1HD1 LEU A  22      38.746   3.447  78.598  1.00  0.00           H  
ATOM    350 2HD1 LEU A  22      38.813   4.964  79.525  1.00  0.00           H  
ATOM    351 3HD1 LEU A  22      38.418   4.998  77.790  1.00  0.00           H  
ATOM    352 1HD2 LEU A  22      40.548   2.929  76.929  1.00  0.00           H  
ATOM    353 2HD2 LEU A  22      40.245   4.473  76.096  1.00  0.00           H  
ATOM    354 3HD2 LEU A  22      41.880   4.085  76.683  1.00  0.00           H  
ATOM    355  N   ASN A  23      43.232   8.487  78.820  1.00  0.00           N  
ATOM    356  CA  ASN A  23      43.459   9.916  78.876  1.00  0.00           C  
ATOM    357  C   ASN A  23      44.853  10.294  79.365  1.00  0.00           C  
ATOM    358  O   ASN A  23      45.574   9.473  79.922  1.00  0.00           O  
ATOM    359  CB  ASN A  23      42.403  10.568  79.750  1.00  0.00           C  
ATOM    360  CG  ASN A  23      41.026  10.483  79.152  1.00  0.00           C  
ATOM    361  OD1 ASN A  23      40.270   9.546  79.436  1.00  0.00           O  
ATOM    362  ND2 ASN A  23      40.685  11.443  78.331  1.00  0.00           N  
ATOM    363  H   ASN A  23      43.592   7.902  79.561  1.00  0.00           H  
ATOM    364  HA  ASN A  23      43.382  10.319  77.865  1.00  0.00           H  
ATOM    365 1HB  ASN A  23      42.392  10.087  80.728  1.00  0.00           H  
ATOM    366 2HB  ASN A  23      42.655  11.617  79.904  1.00  0.00           H  
ATOM    367 1HD2 ASN A  23      39.781  11.438  77.903  1.00  0.00           H  
ATOM    368 2HD2 ASN A  23      41.329  12.181  78.130  1.00  0.00           H  
ATOM    369  N   GLN A  24      45.223  11.547  79.133  1.00  0.00           N  
ATOM    370  CA  GLN A  24      46.504  12.086  79.572  1.00  0.00           C  
ATOM    371  C   GLN A  24      46.207  13.472  80.152  1.00  0.00           C  
ATOM    372  O   GLN A  24      45.228  14.107  79.764  1.00  0.00           O  
ATOM    373  CB  GLN A  24      47.511  12.168  78.421  1.00  0.00           C  
ATOM    374  CG  GLN A  24      47.885  10.822  77.825  1.00  0.00           C  
ATOM    375  CD  GLN A  24      48.892  10.948  76.698  1.00  0.00           C  
ATOM    376  OE1 GLN A  24      48.978  11.986  76.037  1.00  0.00           O  
ATOM    377  NE2 GLN A  24      49.661   9.889  76.471  1.00  0.00           N  
ATOM    378  H   GLN A  24      44.584  12.146  78.630  1.00  0.00           H  
ATOM    379  HA  GLN A  24      46.915  11.423  80.333  1.00  0.00           H  
ATOM    380 1HB  GLN A  24      47.102  12.787  77.623  1.00  0.00           H  
ATOM    381 2HB  GLN A  24      48.425  12.647  78.771  1.00  0.00           H  
ATOM    382 1HG  GLN A  24      48.322  10.199  78.606  1.00  0.00           H  
ATOM    383 2HG  GLN A  24      46.987  10.348  77.430  1.00  0.00           H  
ATOM    384 1HE2 GLN A  24      50.344   9.914  75.740  1.00  0.00           H  
ATOM    385 2HE2 GLN A  24      49.559   9.067  77.031  1.00  0.00           H  
ATOM    386  N   GLY A  25      47.050  13.936  81.070  1.00  0.00           N  
ATOM    387  CA  GLY A  25      46.860  15.241  81.689  1.00  0.00           C  
ATOM    388  C   GLY A  25      45.433  15.346  82.229  1.00  0.00           C  
ATOM    389  O   GLY A  25      45.053  14.594  83.130  1.00  0.00           O  
ATOM    390  H   GLY A  25      47.841  13.371  81.345  1.00  0.00           H  
ATOM    391 1HA  GLY A  25      47.585  15.372  82.493  1.00  0.00           H  
ATOM    392 2HA  GLY A  25      47.050  16.023  80.955  1.00  0.00           H  
ATOM    393  N   THR A  26      44.637  16.260  81.682  1.00  0.00           N  
ATOM    394  CA  THR A  26      43.265  16.415  82.154  1.00  0.00           C  
ATOM    395  C   THR A  26      42.228  16.231  81.058  1.00  0.00           C  
ATOM    396  O   THR A  26      41.082  16.635  81.216  1.00  0.00           O  
ATOM    397  CB  THR A  26      43.069  17.798  82.803  1.00  0.00           C  
ATOM    398  OG1 THR A  26      43.382  18.824  81.852  1.00  0.00           O  
ATOM    399  CG2 THR A  26      43.970  17.948  84.020  1.00  0.00           C  
ATOM    400  H   THR A  26      44.971  16.855  80.937  1.00  0.00           H  
ATOM    401  HA  THR A  26      43.068  15.648  82.903  1.00  0.00           H  
ATOM    402  HB  THR A  26      42.030  17.911  83.111  1.00  0.00           H  
ATOM    403  HG1 THR A  26      43.337  18.460  80.964  1.00  0.00           H  
ATOM    404 1HG2 THR A  26      43.818  18.931  84.466  1.00  0.00           H  
ATOM    405 2HG2 THR A  26      43.727  17.176  84.750  1.00  0.00           H  
ATOM    406 3HG2 THR A  26      45.011  17.845  83.716  1.00  0.00           H  
ATOM    407  N   ALA A  27      42.624  15.617  79.948  1.00  0.00           N  
ATOM    408  CA  ALA A  27      41.682  15.391  78.858  1.00  0.00           C  
ATOM    409  C   ALA A  27      40.617  14.386  79.294  1.00  0.00           C  
ATOM    410  O   ALA A  27      40.771  13.701  80.307  1.00  0.00           O  
ATOM    411  CB  ALA A  27      42.407  14.902  77.613  1.00  0.00           C  
ATOM    412  H   ALA A  27      43.578  15.301  79.847  1.00  0.00           H  
ATOM    413  HA  ALA A  27      41.194  16.339  78.630  1.00  0.00           H  
ATOM    414 1HB  ALA A  27      41.686  14.740  76.812  1.00  0.00           H  
ATOM    415 2HB  ALA A  27      43.136  15.650  77.299  1.00  0.00           H  
ATOM    416 3HB  ALA A  27      42.919  13.967  77.834  1.00  0.00           H  
ATOM    417  N   GLY A  28      39.533  14.308  78.532  1.00  0.00           N  
ATOM    418  CA  GLY A  28      38.475  13.365  78.847  1.00  0.00           C  
ATOM    419  C   GLY A  28      37.493  13.837  79.900  1.00  0.00           C  
ATOM    420  O   GLY A  28      37.794  14.722  80.702  1.00  0.00           O  
ATOM    421  H   GLY A  28      39.435  14.906  77.724  1.00  0.00           H  
ATOM    422 1HA  GLY A  28      37.910  13.137  77.943  1.00  0.00           H  
ATOM    423 2HA  GLY A  28      38.913  12.431  79.196  1.00  0.00           H  
ATOM    424  N   ASN A  29      36.305  13.246  79.880  1.00  0.00           N  
ATOM    425  CA  ASN A  29      35.256  13.576  80.834  1.00  0.00           C  
ATOM    426  C   ASN A  29      34.112  12.574  80.758  1.00  0.00           C  
ATOM    427  O   ASN A  29      33.759  12.084  79.678  1.00  0.00           O  
ATOM    428  CB  ASN A  29      34.748  14.987  80.603  1.00  0.00           C  
ATOM    429  CG  ASN A  29      34.112  15.158  79.251  1.00  0.00           C  
ATOM    430  OD1 ASN A  29      33.050  14.589  78.974  1.00  0.00           O  
ATOM    431  ND2 ASN A  29      34.741  15.932  78.403  1.00  0.00           N  
ATOM    432  H   ASN A  29      36.127  12.543  79.177  1.00  0.00           H  
ATOM    433  HA  ASN A  29      35.673  13.517  81.841  1.00  0.00           H  
ATOM    434 1HB  ASN A  29      34.016  15.241  81.370  1.00  0.00           H  
ATOM    435 2HB  ASN A  29      35.575  15.691  80.694  1.00  0.00           H  
ATOM    436 1HD2 ASN A  29      34.364  16.082  77.489  1.00  0.00           H  
ATOM    437 2HD2 ASN A  29      35.598  16.373  78.670  1.00  0.00           H  
ATOM    438  N   VAL A  30      33.552  12.261  81.922  1.00  0.00           N  
ATOM    439  CA  VAL A  30      32.444  11.328  82.017  1.00  0.00           C  
ATOM    440  C   VAL A  30      31.272  12.004  82.714  1.00  0.00           C  
ATOM    441  O   VAL A  30      31.460  12.840  83.597  1.00  0.00           O  
ATOM    442  CB  VAL A  30      32.859  10.066  82.796  1.00  0.00           C  
ATOM    443  CG1 VAL A  30      33.971   9.329  82.063  1.00  0.00           C  
ATOM    444  CG2 VAL A  30      33.300  10.447  84.201  1.00  0.00           C  
ATOM    445  H   VAL A  30      33.910  12.687  82.765  1.00  0.00           H  
ATOM    446  HA  VAL A  30      32.153  11.032  81.008  1.00  0.00           H  
ATOM    447  HB  VAL A  30      32.007   9.388  82.853  1.00  0.00           H  
ATOM    448 1HG1 VAL A  30      34.252   8.440  82.628  1.00  0.00           H  
ATOM    449 2HG1 VAL A  30      33.621   9.035  81.074  1.00  0.00           H  
ATOM    450 3HG1 VAL A  30      34.837   9.983  81.964  1.00  0.00           H  
ATOM    451 1HG2 VAL A  30      33.592   9.550  84.747  1.00  0.00           H  
ATOM    452 2HG2 VAL A  30      34.148  11.129  84.144  1.00  0.00           H  
ATOM    453 3HG2 VAL A  30      32.476  10.935  84.721  1.00  0.00           H  
ATOM    454  N   SER A  31      30.060  11.648  82.305  1.00  0.00           N  
ATOM    455  CA  SER A  31      28.866  12.194  82.931  1.00  0.00           C  
ATOM    456  C   SER A  31      27.809  11.100  82.985  1.00  0.00           C  
ATOM    457  O   SER A  31      27.894  10.109  82.255  1.00  0.00           O  
ATOM    458  CB  SER A  31      28.352  13.394  82.160  1.00  0.00           C  
ATOM    459  OG  SER A  31      27.921  13.021  80.880  1.00  0.00           O  
ATOM    460  H   SER A  31      29.960  10.988  81.547  1.00  0.00           H  
ATOM    461  HA  SER A  31      29.122  12.517  83.941  1.00  0.00           H  
ATOM    462 1HB  SER A  31      27.526  13.851  82.705  1.00  0.00           H  
ATOM    463 2HB  SER A  31      29.142  14.139  82.078  1.00  0.00           H  
ATOM    464  HG  SER A  31      28.462  13.521  80.263  1.00  0.00           H  
ATOM    465  N   VAL A  32      26.831  11.284  83.868  1.00  0.00           N  
ATOM    466  CA  VAL A  32      25.730  10.343  84.037  1.00  0.00           C  
ATOM    467  C   VAL A  32      24.452  11.169  84.194  1.00  0.00           C  
ATOM    468  O   VAL A  32      24.482  12.278  84.737  1.00  0.00           O  
ATOM    469  CB  VAL A  32      25.945   9.444  85.269  1.00  0.00           C  
ATOM    470  CG1 VAL A  32      25.971  10.281  86.540  1.00  0.00           C  
ATOM    471  CG2 VAL A  32      24.850   8.391  85.339  1.00  0.00           C  
ATOM    472  H   VAL A  32      26.861  12.115  84.442  1.00  0.00           H  
ATOM    473  HA  VAL A  32      25.682   9.705  83.154  1.00  0.00           H  
ATOM    474  HB  VAL A  32      26.915   8.956  85.187  1.00  0.00           H  
ATOM    475 1HG1 VAL A  32      26.124   9.630  87.401  1.00  0.00           H  
ATOM    476 2HG1 VAL A  32      26.785  11.003  86.483  1.00  0.00           H  
ATOM    477 3HG1 VAL A  32      25.023  10.808  86.648  1.00  0.00           H  
ATOM    478 1HG2 VAL A  32      25.008   7.759  86.213  1.00  0.00           H  
ATOM    479 2HG2 VAL A  32      23.878   8.880  85.416  1.00  0.00           H  
ATOM    480 3HG2 VAL A  32      24.876   7.778  84.438  1.00  0.00           H  
ATOM    481  N   ARG A  33      23.333  10.632  83.722  1.00  0.00           N  
ATOM    482  CA  ARG A  33      22.077  11.361  83.795  1.00  0.00           C  
ATOM    483  C   ARG A  33      21.040  10.756  84.740  1.00  0.00           C  
ATOM    484  O   ARG A  33      21.064   9.565  85.041  1.00  0.00           O  
ATOM    485  CB  ARG A  33      21.467  11.460  82.405  1.00  0.00           C  
ATOM    486  CG  ARG A  33      20.182  12.269  82.326  1.00  0.00           C  
ATOM    487  CD  ARG A  33      19.689  12.382  80.930  1.00  0.00           C  
ATOM    488  NE  ARG A  33      18.432  13.110  80.856  1.00  0.00           N  
ATOM    489  CZ  ARG A  33      18.328  14.445  80.707  1.00  0.00           C  
ATOM    490  NH1 ARG A  33      19.413  15.182  80.618  1.00  0.00           N  
ATOM    491  NH2 ARG A  33      17.136  15.013  80.650  1.00  0.00           N  
ATOM    492  H   ARG A  33      23.344   9.711  83.307  1.00  0.00           H  
ATOM    493  HA  ARG A  33      22.281  12.365  84.168  1.00  0.00           H  
ATOM    494 1HB  ARG A  33      22.185  11.916  81.724  1.00  0.00           H  
ATOM    495 2HB  ARG A  33      21.251  10.460  82.030  1.00  0.00           H  
ATOM    496 1HG  ARG A  33      19.410  11.784  82.924  1.00  0.00           H  
ATOM    497 2HG  ARG A  33      20.360  13.274  82.710  1.00  0.00           H  
ATOM    498 1HD  ARG A  33      20.425  12.912  80.326  1.00  0.00           H  
ATOM    499 2HD  ARG A  33      19.531  11.386  80.518  1.00  0.00           H  
ATOM    500  HE  ARG A  33      17.575  12.576  80.920  1.00  0.00           H  
ATOM    501 1HH1 ARG A  33      20.324  14.748  80.661  1.00  0.00           H  
ATOM    502 2HH1 ARG A  33      19.335  16.183  80.506  1.00  0.00           H  
ATOM    503 1HH2 ARG A  33      16.302  14.446  80.719  1.00  0.00           H  
ATOM    504 2HH2 ARG A  33      17.059  16.013  80.539  1.00  0.00           H  
ATOM    505  N   TYR A  34      20.134  11.608  85.204  1.00  0.00           N  
ATOM    506  CA  TYR A  34      19.038  11.194  86.068  1.00  0.00           C  
ATOM    507  C   TYR A  34      17.805  11.774  85.386  1.00  0.00           C  
ATOM    508  O   TYR A  34      17.398  12.897  85.674  1.00  0.00           O  
ATOM    509  CB  TYR A  34      19.198  11.700  87.503  1.00  0.00           C  
ATOM    510  CG  TYR A  34      18.164  11.153  88.462  1.00  0.00           C  
ATOM    511  CD1 TYR A  34      18.283   9.857  88.944  1.00  0.00           C  
ATOM    512  CD2 TYR A  34      17.098  11.945  88.860  1.00  0.00           C  
ATOM    513  CE1 TYR A  34      17.339   9.357  89.820  1.00  0.00           C  
ATOM    514  CE2 TYR A  34      16.154  11.445  89.736  1.00  0.00           C  
ATOM    515  CZ  TYR A  34      16.272  10.156  90.215  1.00  0.00           C  
ATOM    516  OH  TYR A  34      15.332   9.658  91.088  1.00  0.00           O  
ATOM    517  H   TYR A  34      20.215  12.580  84.943  1.00  0.00           H  
ATOM    518  HA  TYR A  34      19.018  10.104  86.103  1.00  0.00           H  
ATOM    519 1HB  TYR A  34      20.186  11.430  87.877  1.00  0.00           H  
ATOM    520 2HB  TYR A  34      19.130  12.788  87.515  1.00  0.00           H  
ATOM    521  HD1 TYR A  34      19.121   9.234  88.632  1.00  0.00           H  
ATOM    522  HD2 TYR A  34      17.004  12.963  88.480  1.00  0.00           H  
ATOM    523  HE1 TYR A  34      17.433   8.339  90.199  1.00  0.00           H  
ATOM    524  HE2 TYR A  34      15.315  12.068  90.047  1.00  0.00           H  
ATOM    525  HH  TYR A  34      15.561   8.755  91.322  1.00  0.00           H  
ATOM    526  N   GLN A  35      17.238  11.004  84.458  1.00  0.00           N  
ATOM    527  CA  GLN A  35      16.063  11.431  83.703  1.00  0.00           C  
ATOM    528  C   GLN A  35      14.941  12.001  84.572  1.00  0.00           C  
ATOM    529  O   GLN A  35      14.533  13.148  84.382  1.00  0.00           O  
ATOM    530  CB  GLN A  35      15.522  10.256  82.884  1.00  0.00           C  
ATOM    531  CG  GLN A  35      14.344  10.609  81.992  1.00  0.00           C  
ATOM    532  CD  GLN A  35      14.722  11.583  80.893  1.00  0.00           C  
ATOM    533  OE1 GLN A  35      15.891  11.687  80.510  1.00  0.00           O  
ATOM    534  NE2 GLN A  35      13.733  12.305  80.378  1.00  0.00           N  
ATOM    535  H   GLN A  35      17.638  10.095  84.274  1.00  0.00           H  
ATOM    536  HA  GLN A  35      16.360  12.231  83.025  1.00  0.00           H  
ATOM    537 1HB  GLN A  35      16.316   9.858  82.251  1.00  0.00           H  
ATOM    538 2HB  GLN A  35      15.208   9.458  83.556  1.00  0.00           H  
ATOM    539 1HG  GLN A  35      13.968   9.697  81.527  1.00  0.00           H  
ATOM    540 2HG  GLN A  35      13.565  11.066  82.601  1.00  0.00           H  
ATOM    541 1HE2 GLN A  35      13.922  12.965  79.649  1.00  0.00           H  
ATOM    542 2HE2 GLN A  35      12.800  12.190  80.717  1.00  0.00           H  
ATOM    543  N   ASP A  36      15.694  15.158  85.564  1.00  0.00           N  
ATOM    544  CA  ASP A  36      15.877  16.090  84.466  1.00  0.00           C  
ATOM    545  C   ASP A  36      17.208  16.807  84.595  1.00  0.00           C  
ATOM    546  O   ASP A  36      17.328  17.994  84.295  1.00  0.00           O  
ATOM    547  CB  ASP A  36      14.737  17.111  84.426  1.00  0.00           C  
ATOM    548  CG  ASP A  36      14.667  17.970  85.682  1.00  0.00           C  
ATOM    549  OD1 ASP A  36      15.497  17.798  86.543  1.00  0.00           O  
ATOM    550  OD2 ASP A  36      13.785  18.790  85.767  1.00  0.00           O  
ATOM    551  H   ASP A  36      15.797  15.489  86.513  1.00  0.00           H  
ATOM    552  HA  ASP A  36      15.872  15.529  83.531  1.00  0.00           H  
ATOM    553 1HB  ASP A  36      14.863  17.764  83.563  1.00  0.00           H  
ATOM    554 2HB  ASP A  36      13.786  16.590  84.307  1.00  0.00           H  
ATOM    555  N   GLY A  37      18.220  16.075  85.043  1.00  0.00           N  
ATOM    556  CA  GLY A  37      19.545  16.651  85.226  1.00  0.00           C  
ATOM    557  C   GLY A  37      20.629  15.592  85.026  1.00  0.00           C  
ATOM    558  O   GLY A  37      20.370  14.401  85.151  1.00  0.00           O  
ATOM    559  H   GLY A  37      18.073  15.100  85.262  1.00  0.00           H  
ATOM    560 1HA  GLY A  37      19.688  17.467  84.518  1.00  0.00           H  
ATOM    561 2HA  GLY A  37      19.622  17.076  86.226  1.00  0.00           H  
ATOM    562  N   MET A  38      21.834  16.030  84.681  1.00  0.00           N  
ATOM    563  CA  MET A  38      22.948  15.106  84.521  1.00  0.00           C  
ATOM    564  C   MET A  38      24.162  15.646  85.274  1.00  0.00           C  
ATOM    565  O   MET A  38      24.304  16.858  85.463  1.00  0.00           O  
ATOM    566  CB  MET A  38      23.269  14.899  83.042  1.00  0.00           C  
ATOM    567  CG  MET A  38      23.691  16.162  82.306  1.00  0.00           C  
ATOM    568  SD  MET A  38      25.424  16.582  82.582  1.00  0.00           S  
ATOM    569  CE  MET A  38      26.238  15.279  81.663  1.00  0.00           C  
ATOM    570  H   MET A  38      21.987  17.016  84.526  1.00  0.00           H  
ATOM    571  HA  MET A  38      22.666  14.146  84.952  1.00  0.00           H  
ATOM    572 1HB  MET A  38      24.073  14.170  82.943  1.00  0.00           H  
ATOM    573 2HB  MET A  38      22.394  14.492  82.533  1.00  0.00           H  
ATOM    574 1HG  MET A  38      23.535  16.029  81.236  1.00  0.00           H  
ATOM    575 2HG  MET A  38      23.077  16.999  82.638  1.00  0.00           H  
ATOM    576 1HE  MET A  38      27.319  15.401  81.738  1.00  0.00           H  
ATOM    577 2HE  MET A  38      25.952  14.310  82.074  1.00  0.00           H  
ATOM    578 3HE  MET A  38      25.939  15.331  80.615  1.00  0.00           H  
ATOM    579  N   LEU A  39      25.020  14.739  85.724  1.00  0.00           N  
ATOM    580  CA  LEU A  39      26.212  15.113  86.479  1.00  0.00           C  
ATOM    581  C   LEU A  39      27.464  14.880  85.634  1.00  0.00           C  
ATOM    582  O   LEU A  39      27.667  13.791  85.091  1.00  0.00           O  
ATOM    583  CB  LEU A  39      26.298  14.305  87.780  1.00  0.00           C  
ATOM    584  CG  LEU A  39      25.357  14.754  88.905  1.00  0.00           C  
ATOM    585  CD1 LEU A  39      23.916  14.465  88.509  1.00  0.00           C  
ATOM    586  CD2 LEU A  39      25.726  14.032  90.193  1.00  0.00           C  
ATOM    587  H   LEU A  39      24.842  13.762  85.538  1.00  0.00           H  
ATOM    588  HA  LEU A  39      26.145  16.171  86.730  1.00  0.00           H  
ATOM    589 1HB  LEU A  39      26.075  13.263  87.557  1.00  0.00           H  
ATOM    590 2HB  LEU A  39      27.319  14.363  88.158  1.00  0.00           H  
ATOM    591  HG  LEU A  39      25.453  15.830  89.052  1.00  0.00           H  
ATOM    592 1HD1 LEU A  39      23.248  14.784  89.308  1.00  0.00           H  
ATOM    593 2HD1 LEU A  39      23.674  15.009  87.596  1.00  0.00           H  
ATOM    594 3HD1 LEU A  39      23.793  13.396  88.339  1.00  0.00           H  
ATOM    595 1HD2 LEU A  39      25.057  14.352  90.993  1.00  0.00           H  
ATOM    596 2HD2 LEU A  39      25.629  12.956  90.048  1.00  0.00           H  
ATOM    597 3HD2 LEU A  39      26.755  14.271  90.463  1.00  0.00           H  
ATOM    598  N   ILE A  40      28.314  15.895  85.542  1.00  0.00           N  
ATOM    599  CA  ILE A  40      29.513  15.780  84.724  1.00  0.00           C  
ATOM    600  C   ILE A  40      30.781  16.273  85.410  1.00  0.00           C  
ATOM    601  O   ILE A  40      30.730  17.059  86.356  1.00  0.00           O  
ATOM    602  CB  ILE A  40      29.329  16.553  83.405  1.00  0.00           C  
ATOM    603  CG1 ILE A  40      30.490  16.264  82.450  1.00  0.00           C  
ATOM    604  CG2 ILE A  40      29.216  18.046  83.675  1.00  0.00           C  
ATOM    605  CD1 ILE A  40      30.237  16.711  81.029  1.00  0.00           C  
ATOM    606  H   ILE A  40      28.138  16.757  86.038  1.00  0.00           H  
ATOM    607  HA  ILE A  40      29.676  14.727  84.495  1.00  0.00           H  
ATOM    608  HB  ILE A  40      28.421  16.213  82.908  1.00  0.00           H  
ATOM    609 1HG1 ILE A  40      31.389  16.764  82.810  1.00  0.00           H  
ATOM    610 2HG1 ILE A  40      30.694  15.193  82.439  1.00  0.00           H  
ATOM    611 1HG2 ILE A  40      29.087  18.577  82.732  1.00  0.00           H  
ATOM    612 2HG2 ILE A  40      28.357  18.235  84.319  1.00  0.00           H  
ATOM    613 3HG2 ILE A  40      30.123  18.396  84.168  1.00  0.00           H  
ATOM    614 1HD1 ILE A  40      31.104  16.472  80.412  1.00  0.00           H  
ATOM    615 2HD1 ILE A  40      29.360  16.196  80.636  1.00  0.00           H  
ATOM    616 3HD1 ILE A  40      30.065  17.786  81.010  1.00  0.00           H  
ATOM    617  N   THR A  41      31.918  15.794  84.913  1.00  0.00           N  
ATOM    618  CA  THR A  41      33.228  16.173  85.420  1.00  0.00           C  
ATOM    619  C   THR A  41      33.414  17.685  85.346  1.00  0.00           C  
ATOM    620  O   THR A  41      32.961  18.332  84.400  1.00  0.00           O  
ATOM    621  CB  THR A  41      34.353  15.469  84.639  1.00  0.00           C  
ATOM    622  OG1 THR A  41      34.209  14.048  84.766  1.00  0.00           O  
ATOM    623  CG2 THR A  41      35.715  15.886  85.172  1.00  0.00           C  
ATOM    624  H   THR A  41      31.858  15.137  84.148  1.00  0.00           H  
ATOM    625  HA  THR A  41      33.295  15.870  86.465  1.00  0.00           H  
ATOM    626  HB  THR A  41      34.285  15.734  83.584  1.00  0.00           H  
ATOM    627  HG1 THR A  41      34.262  13.803  85.693  1.00  0.00           H  
ATOM    628 1HG2 THR A  41      36.497  15.379  84.608  1.00  0.00           H  
ATOM    629 2HG2 THR A  41      35.832  16.964  85.067  1.00  0.00           H  
ATOM    630 3HG2 THR A  41      35.792  15.614  86.224  1.00  0.00           H  
ATOM    631  N   PRO A  42      34.090  18.268  86.346  1.00  0.00           N  
ATOM    632  CA  PRO A  42      34.333  19.712  86.377  1.00  0.00           C  
ATOM    633  C   PRO A  42      35.491  20.095  85.466  1.00  0.00           C  
ATOM    634  O   PRO A  42      36.360  19.278  85.166  1.00  0.00           O  
ATOM    635  CB  PRO A  42      34.664  19.977  87.849  1.00  0.00           C  
ATOM    636  CG  PRO A  42      35.311  18.716  88.311  1.00  0.00           C  
ATOM    637  CD  PRO A  42      34.577  17.627  87.576  1.00  0.00           C  
ATOM    638  HA  PRO A  42      33.415  20.240  86.079  1.00  0.00           H  
ATOM    639 1HB  PRO A  42      35.325  20.852  87.935  1.00  0.00           H  
ATOM    640 2HB  PRO A  42      33.744  20.213  88.405  1.00  0.00           H  
ATOM    641 1HG  PRO A  42      36.386  18.734  88.079  1.00  0.00           H  
ATOM    642 2HG  PRO A  42      35.223  18.623  89.404  1.00  0.00           H  
ATOM    643 1HD  PRO A  42      35.274  16.811  87.336  1.00  0.00           H  
ATOM    644 2HD  PRO A  42      33.748  17.258  88.198  1.00  0.00           H  
ATOM    645  N   THR A  43      35.496  21.347  85.032  1.00  0.00           N  
ATOM    646  CA  THR A  43      36.558  21.849  84.179  1.00  0.00           C  
ATOM    647  C   THR A  43      37.627  22.479  85.066  1.00  0.00           C  
ATOM    648  O   THR A  43      37.309  23.163  86.036  1.00  0.00           O  
ATOM    649  CB  THR A  43      36.034  22.874  83.156  1.00  0.00           C  
ATOM    650  OG1 THR A  43      35.065  22.249  82.304  1.00  0.00           O  
ATOM    651  CG2 THR A  43      37.176  23.413  82.309  1.00  0.00           C  
ATOM    652  H   THR A  43      34.745  21.967  85.300  1.00  0.00           H  
ATOM    653  HA  THR A  43      36.984  21.011  83.628  1.00  0.00           H  
ATOM    654  HB  THR A  43      35.556  23.701  83.681  1.00  0.00           H  
ATOM    655  HG1 THR A  43      34.521  22.924  81.890  1.00  0.00           H  
ATOM    656 1HG2 THR A  43      36.787  24.136  81.592  1.00  0.00           H  
ATOM    657 2HG2 THR A  43      37.909  23.899  82.953  1.00  0.00           H  
ATOM    658 3HG2 THR A  43      37.651  22.592  81.773  1.00  0.00           H  
ATOM    659  N   GLY A  44      38.892  22.235  84.742  1.00  0.00           N  
ATOM    660  CA  GLY A  44      39.976  22.804  85.526  1.00  0.00           C  
ATOM    661  C   GLY A  44      40.310  22.081  86.822  1.00  0.00           C  
ATOM    662  O   GLY A  44      40.703  22.712  87.803  1.00  0.00           O  
ATOM    663  H   GLY A  44      39.113  21.652  83.948  1.00  0.00           H  
ATOM    664 1HA  GLY A  44      40.886  22.827  84.926  1.00  0.00           H  
ATOM    665 2HA  GLY A  44      39.736  23.835  85.785  1.00  0.00           H  
ATOM    666  N   ILE A  45      40.168  20.760  86.839  1.00  0.00           N  
ATOM    667  CA  ILE A  45      40.470  19.992  88.041  1.00  0.00           C  
ATOM    668  C   ILE A  45      41.265  18.725  87.728  1.00  0.00           C  
ATOM    669  O   ILE A  45      40.818  17.880  86.950  1.00  0.00           O  
ATOM    670  CB  ILE A  45      39.174  19.612  88.780  1.00  0.00           C  
ATOM    671  CG1 ILE A  45      38.386  20.869  89.157  1.00  0.00           C  
ATOM    672  CG2 ILE A  45      39.490  18.787  90.018  1.00  0.00           C  
ATOM    673  CD1 ILE A  45      39.072  21.733  90.190  1.00  0.00           C  
ATOM    674  H   ILE A  45      39.847  20.275  86.013  1.00  0.00           H  
ATOM    675  HA  ILE A  45      41.078  20.609  88.701  1.00  0.00           H  
ATOM    676  HB  ILE A  45      38.536  19.027  88.118  1.00  0.00           H  
ATOM    677 1HG1 ILE A  45      38.216  21.472  88.266  1.00  0.00           H  
ATOM    678 2HG1 ILE A  45      37.409  20.583  89.548  1.00  0.00           H  
ATOM    679 1HG2 ILE A  45      38.563  18.527  90.529  1.00  0.00           H  
ATOM    680 2HG2 ILE A  45      40.010  17.876  89.725  1.00  0.00           H  
ATOM    681 3HG2 ILE A  45      40.124  19.366  90.689  1.00  0.00           H  
ATOM    682 1HD1 ILE A  45      38.453  22.604  90.406  1.00  0.00           H  
ATOM    683 2HD1 ILE A  45      39.221  21.158  91.105  1.00  0.00           H  
ATOM    684 3HD1 ILE A  45      40.037  22.061  89.807  1.00  0.00           H  
ATOM    685  N   PRO A  46      42.445  18.597  88.329  1.00  0.00           N  
ATOM    686  CA  PRO A  46      43.269  17.415  88.110  1.00  0.00           C  
ATOM    687  C   PRO A  46      42.559  16.189  88.659  1.00  0.00           C  
ATOM    688  O   PRO A  46      41.839  16.269  89.657  1.00  0.00           O  
ATOM    689  CB  PRO A  46      44.553  17.727  88.885  1.00  0.00           C  
ATOM    690  CG  PRO A  46      44.556  19.213  89.005  1.00  0.00           C  
ATOM    691  CD  PRO A  46      43.102  19.581  89.135  1.00  0.00           C  
ATOM    692  HA  PRO A  46      43.477  17.314  87.035  1.00  0.00           H  
ATOM    693 1HB  PRO A  46      44.536  17.220  89.861  1.00  0.00           H  
ATOM    694 2HB  PRO A  46      45.426  17.341  88.338  1.00  0.00           H  
ATOM    695 1HG  PRO A  46      45.151  19.522  89.877  1.00  0.00           H  
ATOM    696 2HG  PRO A  46      45.030  19.664  88.121  1.00  0.00           H  
ATOM    697 1HD  PRO A  46      42.802  19.525  90.191  1.00  0.00           H  
ATOM    698 2HD  PRO A  46      42.943  20.595  88.740  1.00  0.00           H  
ATOM    699  N   TYR A  47      42.762  15.052  88.007  1.00  0.00           N  
ATOM    700  CA  TYR A  47      42.148  13.815  88.460  1.00  0.00           C  
ATOM    701  C   TYR A  47      42.646  13.473  89.864  1.00  0.00           C  
ATOM    702  O   TYR A  47      41.896  12.954  90.687  1.00  0.00           O  
ATOM    703  CB  TYR A  47      42.446  12.674  87.485  1.00  0.00           C  
ATOM    704  CG  TYR A  47      41.692  12.775  86.178  1.00  0.00           C  
ATOM    705  CD1 TYR A  47      41.417  14.019  85.630  1.00  0.00           C  
ATOM    706  CD2 TYR A  47      41.276  11.623  85.526  1.00  0.00           C  
ATOM    707  CE1 TYR A  47      40.729  14.112  84.436  1.00  0.00           C  
ATOM    708  CE2 TYR A  47      40.588  11.716  84.332  1.00  0.00           C  
ATOM    709  CZ  TYR A  47      40.314  12.954  83.788  1.00  0.00           C  
ATOM    710  OH  TYR A  47      39.628  13.046  82.598  1.00  0.00           O  
ATOM    711  H   TYR A  47      43.349  15.038  87.185  1.00  0.00           H  
ATOM    712  HA  TYR A  47      41.068  13.960  88.503  1.00  0.00           H  
ATOM    713 1HB  TYR A  47      43.514  12.655  87.262  1.00  0.00           H  
ATOM    714 2HB  TYR A  47      42.193  11.722  87.951  1.00  0.00           H  
ATOM    715  HD1 TYR A  47      41.744  14.924  86.142  1.00  0.00           H  
ATOM    716  HD2 TYR A  47      41.492  10.645  85.957  1.00  0.00           H  
ATOM    717  HE1 TYR A  47      40.513  15.089  84.006  1.00  0.00           H  
ATOM    718  HE2 TYR A  47      40.260  10.810  83.821  1.00  0.00           H  
ATOM    719  HH  TYR A  47      39.523  13.970  82.362  1.00  0.00           H  
ATOM    720  N   GLU A  48      43.907  13.785  90.141  1.00  0.00           N  
ATOM    721  CA  GLU A  48      44.499  13.486  91.442  1.00  0.00           C  
ATOM    722  C   GLU A  48      43.967  14.328  92.598  1.00  0.00           C  
ATOM    723  O   GLU A  48      44.291  14.062  93.752  1.00  0.00           O  
ATOM    724  CB  GLU A  48      46.017  13.659  91.360  1.00  0.00           C  
ATOM    725  CG  GLU A  48      46.708  12.702  90.398  1.00  0.00           C  
ATOM    726  CD  GLU A  48      46.629  13.153  88.966  1.00  0.00           C  
ATOM    727  OE1 GLU A  48      46.079  14.200  88.723  1.00  0.00           O  
ATOM    728  OE2 GLU A  48      47.119  12.449  88.115  1.00  0.00           O  
ATOM    729  H   GLU A  48      44.471  14.239  89.437  1.00  0.00           H  
ATOM    730  HA  GLU A  48      44.269  12.451  91.697  1.00  0.00           H  
ATOM    731 1HB  GLU A  48      46.251  14.676  91.045  1.00  0.00           H  
ATOM    732 2HB  GLU A  48      46.454  13.513  92.348  1.00  0.00           H  
ATOM    733 1HG  GLU A  48      47.756  12.612  90.682  1.00  0.00           H  
ATOM    734 2HG  GLU A  48      46.249  11.718  90.490  1.00  0.00           H  
ATOM    735  N   LYS A  49      43.161  15.341  92.300  1.00  0.00           N  
ATOM    736  CA  LYS A  49      42.606  16.206  93.347  1.00  0.00           C  
ATOM    737  C   LYS A  49      41.088  16.069  93.413  1.00  0.00           C  
ATOM    738  O   LYS A  49      40.472  16.214  94.466  1.00  0.00           O  
ATOM    739  CB  LYS A  49      42.992  17.666  93.105  1.00  0.00           C  
ATOM    740  CG  LYS A  49      44.493  17.928  93.105  1.00  0.00           C  
ATOM    741  CD  LYS A  49      45.106  17.623  94.463  1.00  0.00           C  
ATOM    742  CE  LYS A  49      46.588  17.967  94.492  1.00  0.00           C  
ATOM    743  NZ  LYS A  49      47.211  17.637  95.803  1.00  0.00           N  
ATOM    744  H   LYS A  49      42.924  15.522  91.335  1.00  0.00           H  
ATOM    745  HA  LYS A  49      43.017  15.894  94.308  1.00  0.00           H  
ATOM    746 1HB  LYS A  49      42.596  17.992  92.143  1.00  0.00           H  
ATOM    747 2HB  LYS A  49      42.543  18.294  93.874  1.00  0.00           H  
ATOM    748 1HG  LYS A  49      44.972  17.303  92.351  1.00  0.00           H  
ATOM    749 2HG  LYS A  49      44.679  18.972  92.858  1.00  0.00           H  
ATOM    750 1HD  LYS A  49      44.593  18.200  95.233  1.00  0.00           H  
ATOM    751 2HD  LYS A  49      44.985  16.563  94.687  1.00  0.00           H  
ATOM    752 1HE  LYS A  49      47.105  17.415  93.709  1.00  0.00           H  
ATOM    753 2HE  LYS A  49      46.718  19.032  94.301  1.00  0.00           H  
ATOM    754 1HZ  LYS A  49      48.191  17.880  95.781  1.00  0.00           H  
ATOM    755 2HZ  LYS A  49      46.751  18.159  96.536  1.00  0.00           H  
ATOM    756 3HZ  LYS A  49      47.114  16.648  95.982  1.00  0.00           H  
ATOM    757  N   LEU A  50      40.511  15.789  92.255  1.00  0.00           N  
ATOM    758  CA  LEU A  50      39.079  15.621  92.053  1.00  0.00           C  
ATOM    759  C   LEU A  50      38.309  14.884  93.155  1.00  0.00           C  
ATOM    760  O   LEU A  50      38.650  13.760  93.515  1.00  0.00           O  
ATOM    761  CB  LEU A  50      38.860  14.882  90.727  1.00  0.00           C  
ATOM    762  CG  LEU A  50      37.398  14.701  90.300  1.00  0.00           C  
ATOM    763  CD1 LEU A  50      36.789  16.061  89.984  1.00  0.00           C  
ATOM    764  CD2 LEU A  50      37.331  13.779  89.092  1.00  0.00           C  
ATOM    765  H   LEU A  50      41.134  15.689  91.466  1.00  0.00           H  
ATOM    766  HA  LEU A  50      38.619  16.607  92.003  1.00  0.00           H  
ATOM    767 1HB  LEU A  50      39.371  15.428  89.936  1.00  0.00           H  
ATOM    768 2HB  LEU A  50      39.307  13.891  90.803  1.00  0.00           H  
ATOM    769  HG  LEU A  50      36.829  14.265  91.122  1.00  0.00           H  
ATOM    770 1HD1 LEU A  50      35.750  15.933  89.680  1.00  0.00           H  
ATOM    771 2HD1 LEU A  50      36.832  16.694  90.870  1.00  0.00           H  
ATOM    772 3HD1 LEU A  50      37.348  16.530  89.175  1.00  0.00           H  
ATOM    773 1HD2 LEU A  50      36.292  13.650  88.789  1.00  0.00           H  
ATOM    774 2HD2 LEU A  50      37.898  14.215  88.269  1.00  0.00           H  
ATOM    775 3HD2 LEU A  50      37.757  12.809  89.351  1.00  0.00           H  
ATOM    776  N   THR A  51      37.260  15.523  93.673  1.00  0.00           N  
ATOM    777  CA  THR A  51      36.412  14.924  94.708  1.00  0.00           C  
ATOM    778  C   THR A  51      34.961  14.898  94.219  1.00  0.00           C  
ATOM    779  O   THR A  51      34.594  15.653  93.317  1.00  0.00           O  
ATOM    780  CB  THR A  51      36.509  15.694  96.038  1.00  0.00           C  
ATOM    781  OG1 THR A  51      36.026  17.031  95.856  1.00  0.00           O  
ATOM    782  CG2 THR A  51      37.950  15.741  96.523  1.00  0.00           C  
ATOM    783  H   THR A  51      37.046  16.451  93.338  1.00  0.00           H  
ATOM    784  HA  THR A  51      36.750  13.902  94.883  1.00  0.00           H  
ATOM    785  HB  THR A  51      35.895  15.199  96.790  1.00  0.00           H  
ATOM    786  HG1 THR A  51      36.770  17.628  95.751  1.00  0.00           H  
ATOM    787 1HG2 THR A  51      37.999  16.289  97.464  1.00  0.00           H  
ATOM    788 2HG2 THR A  51      38.317  14.726  96.674  1.00  0.00           H  
ATOM    789 3HG2 THR A  51      38.568  16.243  95.779  1.00  0.00           H  
ATOM    790  N   GLU A  52      34.139  14.036  94.813  1.00  0.00           N  
ATOM    791  CA  GLU A  52      32.733  13.922  94.420  1.00  0.00           C  
ATOM    792  C   GLU A  52      32.022  15.272  94.421  1.00  0.00           C  
ATOM    793  O   GLU A  52      31.150  15.524  93.588  1.00  0.00           O  
ATOM    794  CB  GLU A  52      32.000  12.957  95.355  1.00  0.00           C  
ATOM    795  CG  GLU A  52      32.399  11.498  95.190  1.00  0.00           C  
ATOM    796  CD  GLU A  52      31.708  10.588  96.168  1.00  0.00           C  
ATOM    797  OE1 GLU A  52      30.680  10.966  96.677  1.00  0.00           O  
ATOM    798  OE2 GLU A  52      32.208   9.514  96.406  1.00  0.00           O  
ATOM    799  H   GLU A  52      34.492  13.446  95.553  1.00  0.00           H  
ATOM    800  HA  GLU A  52      32.689  13.528  93.404  1.00  0.00           H  
ATOM    801 1HB  GLU A  52      32.189  13.241  96.391  1.00  0.00           H  
ATOM    802 2HB  GLU A  52      30.926  13.032  95.186  1.00  0.00           H  
ATOM    803 1HG  GLU A  52      32.155  11.177  94.178  1.00  0.00           H  
ATOM    804 2HG  GLU A  52      33.477  11.410  95.319  1.00  0.00           H  
ATOM    805  N   SER A  53      32.396  16.136  95.359  1.00  0.00           N  
ATOM    806  CA  SER A  53      31.799  17.464  95.462  1.00  0.00           C  
ATOM    807  C   SER A  53      32.115  18.353  94.261  1.00  0.00           C  
ATOM    808  O   SER A  53      31.419  19.336  94.017  1.00  0.00           O  
ATOM    809  CB  SER A  53      32.279  18.141  96.731  1.00  0.00           C  
ATOM    810  OG  SER A  53      33.648  18.430  96.659  1.00  0.00           O  
ATOM    811  H   SER A  53      33.112  15.866  96.018  1.00  0.00           H  
ATOM    812  HA  SER A  53      30.715  17.354  95.505  1.00  0.00           H  
ATOM    813 1HB  SER A  53      31.718  19.062  96.887  1.00  0.00           H  
ATOM    814 2HB  SER A  53      32.086  17.492  97.584  1.00  0.00           H  
ATOM    815  HG  SER A  53      34.057  17.672  96.233  1.00  0.00           H  
ATOM    816  N   HIS A  54      33.166  18.016  93.520  1.00  0.00           N  
ATOM    817  CA  HIS A  54      33.556  18.803  92.353  1.00  0.00           C  
ATOM    818  C   HIS A  54      32.654  18.526  91.155  1.00  0.00           C  
ATOM    819  O   HIS A  54      32.631  19.296  90.197  1.00  0.00           O  
ATOM    820  CB  HIS A  54      35.013  18.516  91.974  1.00  0.00           C  
ATOM    821  CG  HIS A  54      36.005  19.020  92.976  1.00  0.00           C  
ATOM    822  ND1 HIS A  54      37.331  18.643  92.963  1.00  0.00           N  
ATOM    823  CD2 HIS A  54      35.865  19.870  94.020  1.00  0.00           C  
ATOM    824  CE1 HIS A  54      37.965  19.241  93.957  1.00  0.00           C  
ATOM    825  NE2 HIS A  54      37.098  19.990  94.613  1.00  0.00           N  
ATOM    826  H   HIS A  54      33.708  17.200  93.766  1.00  0.00           H  
ATOM    827  HA  HIS A  54      33.469  19.864  92.584  1.00  0.00           H  
ATOM    828 1HB  HIS A  54      35.155  17.441  91.864  1.00  0.00           H  
ATOM    829 2HB  HIS A  54      35.235  18.976  91.012  1.00  0.00           H  
ATOM    830  HD2 HIS A  54      34.946  20.367  94.332  1.00  0.00           H  
ATOM    831  HE1 HIS A  54      39.023  19.134  94.195  1.00  0.00           H  
ATOM    832  HE2 HIS A  54      37.302  20.561  95.421  1.00  0.00           H  
ATOM    833  N   ILE A  55      31.918  17.423  91.201  1.00  0.00           N  
ATOM    834  CA  ILE A  55      31.034  17.065  90.096  1.00  0.00           C  
ATOM    835  C   ILE A  55      29.895  18.069  89.961  1.00  0.00           C  
ATOM    836  O   ILE A  55      29.187  18.349  90.927  1.00  0.00           O  
ATOM    837  CB  ILE A  55      30.455  15.652  90.289  1.00  0.00           C  
ATOM    838  CG1 ILE A  55      31.581  14.617  90.349  1.00  0.00           C  
ATOM    839  CG2 ILE A  55      29.480  15.319  89.170  1.00  0.00           C  
ATOM    840  CD1 ILE A  55      32.420  14.554  89.093  1.00  0.00           C  
ATOM    841  H   ILE A  55      31.965  16.819  92.009  1.00  0.00           H  
ATOM    842  HA  ILE A  55      31.612  17.076  89.173  1.00  0.00           H  
ATOM    843  HB  ILE A  55      29.930  15.601  91.243  1.00  0.00           H  
ATOM    844 1HG1 ILE A  55      32.239  14.843  91.188  1.00  0.00           H  
ATOM    845 2HG1 ILE A  55      31.157  13.627  90.525  1.00  0.00           H  
ATOM    846 1HG2 ILE A  55      29.081  14.316  89.322  1.00  0.00           H  
ATOM    847 2HG2 ILE A  55      28.663  16.039  89.173  1.00  0.00           H  
ATOM    848 3HG2 ILE A  55      29.998  15.361  88.212  1.00  0.00           H  
ATOM    849 1HD1 ILE A  55      33.196  13.797  89.211  1.00  0.00           H  
ATOM    850 2HD1 ILE A  55      31.786  14.293  88.245  1.00  0.00           H  
ATOM    851 3HD1 ILE A  55      32.883  15.523  88.916  1.00  0.00           H  
ATOM    852  N   VAL A  56      29.724  18.606  88.757  1.00  0.00           N  
ATOM    853  CA  VAL A  56      28.688  19.598  88.501  1.00  0.00           C  
ATOM    854  C   VAL A  56      27.355  18.994  88.063  1.00  0.00           C  
ATOM    855  O   VAL A  56      27.310  17.985  87.356  1.00  0.00           O  
ATOM    856  CB  VAL A  56      29.171  20.578  87.415  1.00  0.00           C  
ATOM    857  CG1 VAL A  56      28.065  21.557  87.052  1.00  0.00           C  
ATOM    858  CG2 VAL A  56      30.409  21.317  87.898  1.00  0.00           C  
ATOM    859  H   VAL A  56      30.328  18.319  88.000  1.00  0.00           H  
ATOM    860  HA  VAL A  56      28.502  20.150  89.423  1.00  0.00           H  
ATOM    861  HB  VAL A  56      29.411  20.015  86.512  1.00  0.00           H  
ATOM    862 1HG1 VAL A  56      28.423  22.242  86.282  1.00  0.00           H  
ATOM    863 2HG1 VAL A  56      27.202  21.008  86.675  1.00  0.00           H  
ATOM    864 3HG1 VAL A  56      27.777  22.125  87.936  1.00  0.00           H  
ATOM    865 1HG2 VAL A  56      30.745  22.007  87.124  1.00  0.00           H  
ATOM    866 2HG2 VAL A  56      30.170  21.875  88.803  1.00  0.00           H  
ATOM    867 3HG2 VAL A  56      31.201  20.599  88.112  1.00  0.00           H  
ATOM    868  N   PHE A  57      26.276  19.636  88.501  1.00  0.00           N  
ATOM    869  CA  PHE A  57      24.905  19.237  88.197  1.00  0.00           C  
ATOM    870  C   PHE A  57      24.365  20.207  87.134  1.00  0.00           C  
ATOM    871  O   PHE A  57      24.355  21.421  87.342  1.00  0.00           O  
ATOM    872  CB  PHE A  57      24.028  19.263  89.450  1.00  0.00           C  
ATOM    873  CG  PHE A  57      22.605  18.849  89.202  1.00  0.00           C  
ATOM    874  CD1 PHE A  57      22.164  17.582  89.555  1.00  0.00           C  
ATOM    875  CD2 PHE A  57      21.704  19.726  88.615  1.00  0.00           C  
ATOM    876  CE1 PHE A  57      20.856  17.201  89.327  1.00  0.00           C  
ATOM    877  CE2 PHE A  57      20.396  19.347  88.388  1.00  0.00           C  
ATOM    878  CZ  PHE A  57      19.971  18.083  88.744  1.00  0.00           C  
ATOM    879  H   PHE A  57      26.435  20.449  89.079  1.00  0.00           H  
ATOM    880  HA  PHE A  57      24.919  18.217  87.811  1.00  0.00           H  
ATOM    881 1HB  PHE A  57      24.449  18.598  90.203  1.00  0.00           H  
ATOM    882 2HB  PHE A  57      24.021  20.269  89.868  1.00  0.00           H  
ATOM    883  HD1 PHE A  57      22.864  16.885  90.017  1.00  0.00           H  
ATOM    884  HD2 PHE A  57      22.040  20.724  88.334  1.00  0.00           H  
ATOM    885  HE1 PHE A  57      20.523  16.202  89.609  1.00  0.00           H  
ATOM    886  HE2 PHE A  57      19.698  20.046  87.926  1.00  0.00           H  
ATOM    887  HZ  PHE A  57      18.940  17.783  88.563  1.00  0.00           H  
ATOM    888  N   ILE A  58      23.923  19.674  85.998  1.00  0.00           N  
ATOM    889  CA  ILE A  58      23.428  20.513  84.905  1.00  0.00           C  
ATOM    890  C   ILE A  58      22.025  20.147  84.430  1.00  0.00           C  
ATOM    891  O   ILE A  58      21.647  18.978  84.412  1.00  0.00           O  
ATOM    892  CB  ILE A  58      24.390  20.444  83.705  1.00  0.00           C  
ATOM    893  CG1 ILE A  58      25.776  20.960  84.102  1.00  0.00           C  
ATOM    894  CG2 ILE A  58      23.837  21.241  82.534  1.00  0.00           C  
ATOM    895  CD1 ILE A  58      26.842  20.711  83.059  1.00  0.00           C  
ATOM    896  H   ILE A  58      23.928  18.670  85.884  1.00  0.00           H  
ATOM    897  HA  ILE A  58      23.377  21.543  85.256  1.00  0.00           H  
ATOM    898  HB  ILE A  58      24.516  19.406  83.399  1.00  0.00           H  
ATOM    899 1HG1 ILE A  58      25.725  22.032  84.289  1.00  0.00           H  
ATOM    900 2HG1 ILE A  58      26.090  20.481  85.030  1.00  0.00           H  
ATOM    901 1HG2 ILE A  58      24.530  21.182  81.694  1.00  0.00           H  
ATOM    902 2HG2 ILE A  58      22.873  20.831  82.237  1.00  0.00           H  
ATOM    903 3HG2 ILE A  58      23.713  22.283  82.829  1.00  0.00           H  
ATOM    904 1HD1 ILE A  58      27.795  21.104  83.412  1.00  0.00           H  
ATOM    905 2HD1 ILE A  58      26.934  19.639  82.881  1.00  0.00           H  
ATOM    906 3HD1 ILE A  58      26.566  21.210  82.131  1.00  0.00           H  
ATOM    907  N   ASP A  59      21.262  21.161  84.035  1.00  0.00           N  
ATOM    908  CA  ASP A  59      19.900  20.958  83.549  1.00  0.00           C  
ATOM    909  C   ASP A  59      19.870  20.384  82.130  1.00  0.00           C  
ATOM    910  O   ASP A  59      20.434  20.961  81.205  1.00  0.00           O  
ATOM    911  CB  ASP A  59      19.126  22.278  83.583  1.00  0.00           C  
ATOM    912  CG  ASP A  59      17.662  22.117  83.195  1.00  0.00           C  
ATOM    913  OD1 ASP A  59      17.293  21.045  82.777  1.00  0.00           O  
ATOM    914  OD2 ASP A  59      16.928  23.068  83.320  1.00  0.00           O  
ATOM    915  H   ASP A  59      21.636  22.098  84.073  1.00  0.00           H  
ATOM    916  HA  ASP A  59      19.402  20.242  84.203  1.00  0.00           H  
ATOM    917 1HB  ASP A  59      19.176  22.703  84.586  1.00  0.00           H  
ATOM    918 2HB  ASP A  59      19.592  22.991  82.902  1.00  0.00           H  
ATOM    919  N   GLY A  60      19.206  19.247  81.968  1.00  0.00           N  
ATOM    920  CA  GLY A  60      19.094  18.599  80.666  1.00  0.00           C  
ATOM    921  C   GLY A  60      18.418  19.516  79.655  1.00  0.00           C  
ATOM    922  O   GLY A  60      18.813  19.580  78.496  1.00  0.00           O  
ATOM    923  H   GLY A  60      18.766  18.819  82.770  1.00  0.00           H  
ATOM    924 1HA  GLY A  60      20.087  18.325  80.309  1.00  0.00           H  
ATOM    925 2HA  GLY A  60      18.523  17.677  80.767  1.00  0.00           H  
ATOM    926  N   ASN A  61      17.398  20.231  80.114  1.00  0.00           N  
ATOM    927  CA  ASN A  61      16.632  21.126  79.259  1.00  0.00           C  
ATOM    928  C   ASN A  61      17.261  22.479  78.938  1.00  0.00           C  
ATOM    929  O   ASN A  61      17.228  22.914  77.787  1.00  0.00           O  
ATOM    930  CB  ASN A  61      15.264  21.345  79.880  1.00  0.00           C  
ATOM    931  CG  ASN A  61      14.380  20.134  79.770  1.00  0.00           C  
ATOM    932  OD1 ASN A  61      14.529  19.322  78.850  1.00  0.00           O  
ATOM    933  ND2 ASN A  61      13.461  19.997  80.692  1.00  0.00           N  
ATOM    934  H   ASN A  61      17.148  20.149  81.089  1.00  0.00           H  
ATOM    935  HA  ASN A  61      16.516  20.656  78.281  1.00  0.00           H  
ATOM    936 1HB  ASN A  61      15.380  21.602  80.933  1.00  0.00           H  
ATOM    937 2HB  ASN A  61      14.773  22.185  79.390  1.00  0.00           H  
ATOM    938 1HD2 ASN A  61      12.843  19.210  80.669  1.00  0.00           H  
ATOM    939 2HD2 ASN A  61      13.376  20.678  81.418  1.00  0.00           H  
ATOM    940  N   GLY A  62      17.832  23.147  79.934  1.00  0.00           N  
ATOM    941  CA  GLY A  62      18.420  24.464  79.696  1.00  0.00           C  
ATOM    942  C   GLY A  62      19.938  24.523  79.703  1.00  0.00           C  
ATOM    943  O   GLY A  62      20.521  25.520  79.273  1.00  0.00           O  
ATOM    944  H   GLY A  62      17.866  22.754  80.864  1.00  0.00           H  
ATOM    945 1HA  GLY A  62      18.086  24.842  78.729  1.00  0.00           H  
ATOM    946 2HA  GLY A  62      18.066  25.162  80.453  1.00  0.00           H  
ATOM    947  N   LYS A  63      20.586  23.471  80.188  1.00  0.00           N  
ATOM    948  CA  LYS A  63      22.035  23.480  80.220  1.00  0.00           C  
ATOM    949  C   LYS A  63      22.560  24.364  81.335  1.00  0.00           C  
ATOM    950  O   LYS A  63      23.744  24.697  81.374  1.00  0.00           O  
ATOM    951  CB  LYS A  63      22.595  23.944  78.874  1.00  0.00           C  
ATOM    952  CG  LYS A  63      22.170  23.089  77.688  1.00  0.00           C  
ATOM    953  CD  LYS A  63      22.840  23.554  76.403  1.00  0.00           C  
ATOM    954  CE  LYS A  63      22.383  22.728  75.210  1.00  0.00           C  
ATOM    955  NZ  LYS A  63      23.005  23.194  73.940  1.00  0.00           N  
ATOM    956  H   LYS A  63      20.091  22.662  80.536  1.00  0.00           H  
ATOM    957  HA  LYS A  63      22.383  22.465  80.412  1.00  0.00           H  
ATOM    958 1HB  LYS A  63      22.275  24.968  78.680  1.00  0.00           H  
ATOM    959 2HB  LYS A  63      23.684  23.944  78.914  1.00  0.00           H  
ATOM    960 1HG  LYS A  63      22.442  22.049  77.873  1.00  0.00           H  
ATOM    961 2HG  LYS A  63      21.089  23.147  77.566  1.00  0.00           H  
ATOM    962 1HD  LYS A  63      22.596  24.602  76.225  1.00  0.00           H  
ATOM    963 2HD  LYS A  63      23.921  23.463  76.503  1.00  0.00           H  
ATOM    964 1HE  LYS A  63      22.648  21.684  75.368  1.00  0.00           H  
ATOM    965 2HE  LYS A  63      21.300  22.795  75.114  1.00  0.00           H  
ATOM    966 1HZ  LYS A  63      22.677  22.622  73.175  1.00  0.00           H  
ATOM    967 2HZ  LYS A  63      22.751  24.157  73.774  1.00  0.00           H  
ATOM    968 3HZ  LYS A  63      24.010  23.119  74.010  1.00  0.00           H  
ATOM    969  N   HIS A  64      21.675  24.754  82.243  1.00  0.00           N  
ATOM    970  CA  HIS A  64      22.066  25.586  83.373  1.00  0.00           C  
ATOM    971  C   HIS A  64      22.558  24.727  84.533  1.00  0.00           C  
ATOM    972  O   HIS A  64      22.022  23.648  84.801  1.00  0.00           O  
ATOM    973  CB  HIS A  64      20.896  26.461  83.834  1.00  0.00           C  
ATOM    974  CG  HIS A  64      20.476  27.485  82.825  1.00  0.00           C  
ATOM    975  ND1 HIS A  64      21.221  28.615  82.558  1.00  0.00           N  
ATOM    976  CD2 HIS A  64      19.391  27.549  82.018  1.00  0.00           C  
ATOM    977  CE1 HIS A  64      20.610  29.331  81.630  1.00  0.00           C  
ATOM    978  NE2 HIS A  64      19.499  28.706  81.286  1.00  0.00           N  
ATOM    979  H   HIS A  64      20.710  24.470  82.152  1.00  0.00           H  
ATOM    980  HA  HIS A  64      22.882  26.244  83.075  1.00  0.00           H  
ATOM    981 1HB  HIS A  64      20.035  25.830  84.058  1.00  0.00           H  
ATOM    982 2HB  HIS A  64      21.169  26.980  84.752  1.00  0.00           H  
ATOM    983  HD1 HIS A  64      22.122  28.832  82.935  1.00  0.00           H  
ATOM    984  HD2 HIS A  64      18.533  26.891  81.877  1.00  0.00           H  
ATOM    985  HE1 HIS A  64      21.042  30.267  81.278  1.00  0.00           H  
ATOM    986  N   GLU A  65      23.586  25.212  85.217  1.00  0.00           N  
ATOM    987  CA  GLU A  65      24.169  24.490  86.337  1.00  0.00           C  
ATOM    988  C   GLU A  65      23.289  24.556  87.583  1.00  0.00           C  
ATOM    989  O   GLU A  65      23.180  25.597  88.231  1.00  0.00           O  
ATOM    990  CB  GLU A  65      25.558  25.048  86.655  1.00  0.00           C  
ATOM    991  CG  GLU A  65      26.580  24.862  85.543  1.00  0.00           C  
ATOM    992  CD  GLU A  65      26.517  25.945  84.502  1.00  0.00           C  
ATOM    993  OE1 GLU A  65      25.707  26.829  84.641  1.00  0.00           O  
ATOM    994  OE2 GLU A  65      27.281  25.888  83.568  1.00  0.00           O  
ATOM    995  H   GLU A  65      23.974  26.106  84.953  1.00  0.00           H  
ATOM    996  HA  GLU A  65      24.266  23.440  86.059  1.00  0.00           H  
ATOM    997 1HB  GLU A  65      25.482  26.116  86.864  1.00  0.00           H  
ATOM    998 2HB  GLU A  65      25.947  24.566  87.552  1.00  0.00           H  
ATOM    999 1HG  GLU A  65      27.579  24.851  85.979  1.00  0.00           H  
ATOM   1000 2HG  GLU A  65      26.411  23.897  85.067  1.00  0.00           H  
ATOM   1001  N   GLU A  66      23.775  22.826  90.374  1.00  0.00           N  
ATOM   1002  CA  GLU A  66      24.560  22.723  91.605  1.00  0.00           C  
ATOM   1003  C   GLU A  66      26.028  22.443  91.292  1.00  0.00           C  
ATOM   1004  O   GLU A  66      26.345  21.563  90.493  1.00  0.00           O  
ATOM   1005  CB  GLU A  66      24.000  21.621  92.508  1.00  0.00           C  
ATOM   1006  CG  GLU A  66      24.714  21.481  93.845  1.00  0.00           C  
ATOM   1007  CD  GLU A  66      24.493  22.659  94.752  1.00  0.00           C  
ATOM   1008  OE1 GLU A  66      23.528  23.358  94.562  1.00  0.00           O  
ATOM   1009  OE2 GLU A  66      25.291  22.859  95.638  1.00  0.00           O  
ATOM   1010  H   GLU A  66      23.054  22.142  90.191  1.00  0.00           H  
ATOM   1011  HA  GLU A  66      24.497  23.673  92.136  1.00  0.00           H  
ATOM   1012 1HB  GLU A  66      22.947  21.816  92.710  1.00  0.00           H  
ATOM   1013 2HB  GLU A  66      24.063  20.662  91.993  1.00  0.00           H  
ATOM   1014 1HG  GLU A  66      24.356  20.580  94.343  1.00  0.00           H  
ATOM   1015 2HG  GLU A  66      25.782  21.363  93.664  1.00  0.00           H  
ATOM   1016  N   GLY A  67      26.918  23.203  91.924  1.00  0.00           N  
ATOM   1017  CA  GLY A  67      28.339  23.017  91.703  1.00  0.00           C  
ATOM   1018  C   GLY A  67      29.118  24.313  91.777  1.00  0.00           C  
ATOM   1019  O   GLY A  67      28.730  25.320  91.187  1.00  0.00           O  
ATOM   1020  H   GLY A  67      26.610  23.919  92.566  1.00  0.00           H  
ATOM   1021 1HA  GLY A  67      28.735  22.324  92.446  1.00  0.00           H  
ATOM   1022 2HA  GLY A  67      28.499  22.565  90.725  1.00  0.00           H  
ATOM   1023  N   LYS A  68      32.349  24.454  90.877  1.00  0.00           N  
ATOM   1024  CA  LYS A  68      33.267  24.418  89.748  1.00  0.00           C  
ATOM   1025  C   LYS A  68      32.552  24.559  88.412  1.00  0.00           C  
ATOM   1026  O   LYS A  68      31.363  24.266  88.296  1.00  0.00           O  
ATOM   1027  CB  LYS A  68      34.075  23.120  89.769  1.00  0.00           C  
ATOM   1028  CG  LYS A  68      34.948  22.942  91.004  1.00  0.00           C  
ATOM   1029  CD  LYS A  68      36.051  23.989  91.057  1.00  0.00           C  
ATOM   1030  CE  LYS A  68      36.974  23.762  92.246  1.00  0.00           C  
ATOM   1031  NZ  LYS A  68      38.028  24.807  92.339  1.00  0.00           N  
ATOM   1032  H   LYS A  68      32.721  24.561  91.810  1.00  0.00           H  
ATOM   1033  HA  LYS A  68      33.953  25.261  89.833  1.00  0.00           H  
ATOM   1034 1HB  LYS A  68      33.397  22.268  89.712  1.00  0.00           H  
ATOM   1035 2HB  LYS A  68      34.724  23.081  88.893  1.00  0.00           H  
ATOM   1036 1HG  LYS A  68      34.333  23.029  91.900  1.00  0.00           H  
ATOM   1037 2HG  LYS A  68      35.400  21.951  90.990  1.00  0.00           H  
ATOM   1038 1HD  LYS A  68      36.638  23.946  90.139  1.00  0.00           H  
ATOM   1039 2HD  LYS A  68      35.607  24.981  91.139  1.00  0.00           H  
ATOM   1040 1HE  LYS A  68      36.390  23.769  93.165  1.00  0.00           H  
ATOM   1041 2HE  LYS A  68      37.453  22.788  92.153  1.00  0.00           H  
ATOM   1042 1HZ  LYS A  68      38.618  24.621  93.137  1.00  0.00           H  
ATOM   1043 2HZ  LYS A  68      38.588  24.797  91.497  1.00  0.00           H  
ATOM   1044 3HZ  LYS A  68      37.596  25.714  92.444  1.00  0.00           H  
ATOM   1045  N   LEU A  69      33.288  25.020  87.406  1.00  0.00           N  
ATOM   1046  CA  LEU A  69      32.737  25.171  86.067  1.00  0.00           C  
ATOM   1047  C   LEU A  69      32.680  23.768  85.471  1.00  0.00           C  
ATOM   1048  O   LEU A  69      33.605  22.978  85.650  1.00  0.00           O  
ATOM   1049  CB  LEU A  69      33.599  26.101  85.204  1.00  0.00           C  
ATOM   1050  CG  LEU A  69      33.694  27.555  85.683  1.00  0.00           C  
ATOM   1051  CD1 LEU A  69      34.667  28.320  84.796  1.00  0.00           C  
ATOM   1052  CD2 LEU A  69      32.312  28.190  85.654  1.00  0.00           C  
ATOM   1053  H   LEU A  69      34.252  25.272  87.573  1.00  0.00           H  
ATOM   1054  HA  LEU A  69      31.743  25.610  86.150  1.00  0.00           H  
ATOM   1055 1HB  LEU A  69      34.610  25.699  85.164  1.00  0.00           H  
ATOM   1056 2HB  LEU A  69      33.194  26.111  84.192  1.00  0.00           H  
ATOM   1057  HG  LEU A  69      34.083  27.578  86.702  1.00  0.00           H  
ATOM   1058 1HD1 LEU A  69      34.735  29.353  85.137  1.00  0.00           H  
ATOM   1059 2HD1 LEU A  69      35.652  27.856  84.851  1.00  0.00           H  
ATOM   1060 3HD1 LEU A  69      34.313  28.300  83.766  1.00  0.00           H  
ATOM   1061 1HD2 LEU A  69      32.380  29.224  85.996  1.00  0.00           H  
ATOM   1062 2HD2 LEU A  69      31.923  28.169  84.636  1.00  0.00           H  
ATOM   1063 3HD2 LEU A  69      31.642  27.634  86.310  1.00  0.00           H  
ATOM   1064  N   PRO A  70      31.590  23.432  84.766  1.00  0.00           N  
ATOM   1065  CA  PRO A  70      31.477  22.101  84.172  1.00  0.00           C  
ATOM   1066  C   PRO A  70      32.381  21.971  82.952  1.00  0.00           C  
ATOM   1067  O   PRO A  70      32.822  22.977  82.397  1.00  0.00           O  
ATOM   1068  CB  PRO A  70      29.996  22.015  83.790  1.00  0.00           C  
ATOM   1069  CG  PRO A  70      29.605  23.429  83.524  1.00  0.00           C  
ATOM   1070  CD  PRO A  70      30.397  24.231  84.522  1.00  0.00           C  
ATOM   1071  HA  PRO A  70      31.732  21.344  84.929  1.00  0.00           H  
ATOM   1072 1HB  PRO A  70      29.871  21.365  82.911  1.00  0.00           H  
ATOM   1073 2HB  PRO A  70      29.421  21.561  84.610  1.00  0.00           H  
ATOM   1074 1HG  PRO A  70      29.838  23.698  82.483  1.00  0.00           H  
ATOM   1075 2HG  PRO A  70      28.519  23.552  83.648  1.00  0.00           H  
ATOM   1076 1HD  PRO A  70      30.664  25.203  84.082  1.00  0.00           H  
ATOM   1077 2HD  PRO A  70      29.802  24.369  85.437  1.00  0.00           H  
ATOM   1078  N   SER A  71      32.665  20.733  82.555  1.00  0.00           N  
ATOM   1079  CA  SER A  71      33.506  20.467  81.392  1.00  0.00           C  
ATOM   1080  C   SER A  71      33.009  21.258  80.185  1.00  0.00           C  
ATOM   1081  O   SER A  71      31.805  21.423  79.996  1.00  0.00           O  
ATOM   1082  CB  SER A  71      33.514  18.984  81.075  1.00  0.00           C  
ATOM   1083  OG  SER A  71      34.242  18.725  79.906  1.00  0.00           O  
ATOM   1084  H   SER A  71      32.286  19.955  83.076  1.00  0.00           H  
ATOM   1085  HA  SER A  71      34.525  20.781  81.623  1.00  0.00           H  
ATOM   1086 1HB  SER A  71      33.952  18.436  81.909  1.00  0.00           H  
ATOM   1087 2HB  SER A  71      32.490  18.633  80.954  1.00  0.00           H  
ATOM   1088  HG  SER A  71      35.105  18.417  80.195  1.00  0.00           H  
ATOM   1089  N   SER A  72      33.942  21.738  79.369  1.00  0.00           N  
ATOM   1090  CA  SER A  72      33.593  22.518  78.185  1.00  0.00           C  
ATOM   1091  C   SER A  72      32.816  21.690  77.163  1.00  0.00           C  
ATOM   1092  O   SER A  72      32.249  22.235  76.219  1.00  0.00           O  
ATOM   1093  CB  SER A  72      34.850  23.072  77.543  1.00  0.00           C  
ATOM   1094  OG  SER A  72      35.644  22.041  77.022  1.00  0.00           O  
ATOM   1095  H   SER A  72      34.915  21.560  79.571  1.00  0.00           H  
ATOM   1096  HA  SER A  72      32.957  23.349  78.493  1.00  0.00           H  
ATOM   1097 1HB  SER A  72      34.578  23.763  76.747  1.00  0.00           H  
ATOM   1098 2HB  SER A  72      35.419  23.633  78.283  1.00  0.00           H  
ATOM   1099  HG  SER A  72      35.101  21.595  76.368  1.00  0.00           H  
ATOM   1100  N   GLU A  73      32.784  20.375  77.362  1.00  0.00           N  
ATOM   1101  CA  GLU A  73      32.075  19.472  76.459  1.00  0.00           C  
ATOM   1102  C   GLU A  73      30.634  19.243  76.899  1.00  0.00           C  
ATOM   1103  O   GLU A  73      29.894  18.494  76.265  1.00  0.00           O  
ATOM   1104  CB  GLU A  73      32.806  18.130  76.372  1.00  0.00           C  
ATOM   1105  CG  GLU A  73      34.212  18.216  75.796  1.00  0.00           C  
ATOM   1106  CD  GLU A  73      34.232  18.686  74.368  1.00  0.00           C  
ATOM   1107  OE1 GLU A  73      33.345  18.326  73.632  1.00  0.00           O  
ATOM   1108  OE2 GLU A  73      35.136  19.405  74.013  1.00  0.00           O  
ATOM   1109  H   GLU A  73      33.266  19.992  78.163  1.00  0.00           H  
ATOM   1110  HA  GLU A  73      32.051  19.924  75.467  1.00  0.00           H  
ATOM   1111 1HB  GLU A  73      32.877  17.689  77.366  1.00  0.00           H  
ATOM   1112 2HB  GLU A  73      32.231  17.443  75.750  1.00  0.00           H  
ATOM   1113 1HG  GLU A  73      34.799  18.906  76.402  1.00  0.00           H  
ATOM   1114 2HG  GLU A  73      34.679  17.234  75.858  1.00  0.00           H  
ATOM   1115  N   TRP A  74      30.240  19.897  77.986  1.00  0.00           N  
ATOM   1116  CA  TRP A  74      28.893  19.748  78.519  1.00  0.00           C  
ATOM   1117  C   TRP A  74      27.764  19.859  77.495  1.00  0.00           C  
ATOM   1118  O   TRP A  74      26.840  19.055  77.510  1.00  0.00           O  
ATOM   1119  CB  TRP A  74      28.669  20.797  79.610  1.00  0.00           C  
ATOM   1120  CG  TRP A  74      28.623  22.201  79.090  1.00  0.00           C  
ATOM   1121  CD1 TRP A  74      29.673  23.062  78.974  1.00  0.00           C  
ATOM   1122  CD2 TRP A  74      27.461  22.919  78.608  1.00  0.00           C  
ATOM   1123  NE1 TRP A  74      29.248  24.261  78.458  1.00  0.00           N  
ATOM   1124  CE2 TRP A  74      27.897  24.191  78.226  1.00  0.00           C  
ATOM   1125  CE3 TRP A  74      26.107  22.589  78.471  1.00  0.00           C  
ATOM   1126  CZ2 TRP A  74      27.027  25.142  77.716  1.00  0.00           C  
ATOM   1127  CZ3 TRP A  74      25.236  23.542  77.958  1.00  0.00           C  
ATOM   1128  CH2 TRP A  74      25.685  24.785  77.590  1.00  0.00           C  
ATOM   1129  H   TRP A  74      30.889  20.512  78.455  1.00  0.00           H  
ATOM   1130  HA  TRP A  74      28.800  18.752  78.952  1.00  0.00           H  
ATOM   1131 1HB  TRP A  74      27.730  20.591  80.125  1.00  0.00           H  
ATOM   1132 2HB  TRP A  74      29.468  20.730  80.348  1.00  0.00           H  
ATOM   1133  HD1 TRP A  74      30.700  22.833  79.252  1.00  0.00           H  
ATOM   1134  HE1 TRP A  74      29.832  25.065  78.278  1.00  0.00           H  
ATOM   1135  HE3 TRP A  74      25.746  21.602  78.759  1.00  0.00           H  
ATOM   1136  HZ2 TRP A  74      27.365  26.135  77.418  1.00  0.00           H  
ATOM   1137  HZ3 TRP A  74      24.183  23.277  77.855  1.00  0.00           H  
ATOM   1138  HH2 TRP A  74      24.974  25.508  77.190  1.00  0.00           H  
ATOM   1139  N   ARG A  75      27.823  20.851  76.589  1.00  0.00           N  
ATOM   1140  CA  ARG A  75      26.741  20.968  75.602  1.00  0.00           C  
ATOM   1141  C   ARG A  75      26.579  19.708  74.756  1.00  0.00           C  
ATOM   1142  O   ARG A  75      25.457  19.310  74.435  1.00  0.00           O  
ATOM   1143  CB  ARG A  75      26.993  22.151  74.679  1.00  0.00           C  
ATOM   1144  CG  ARG A  75      26.819  23.516  75.326  1.00  0.00           C  
ATOM   1145  CD  ARG A  75      26.786  24.603  74.315  1.00  0.00           C  
ATOM   1146  NE  ARG A  75      28.047  24.716  73.599  1.00  0.00           N  
ATOM   1147  CZ  ARG A  75      29.096  25.455  74.008  1.00  0.00           C  
ATOM   1148  NH1 ARG A  75      29.020  26.140  75.128  1.00  0.00           N  
ATOM   1149  NH2 ARG A  75      30.201  25.492  73.284  1.00  0.00           N  
ATOM   1150  H   ARG A  75      28.584  21.515  76.566  1.00  0.00           H  
ATOM   1151  HA  ARG A  75      25.804  21.133  76.134  1.00  0.00           H  
ATOM   1152 1HB  ARG A  75      28.009  22.098  74.290  1.00  0.00           H  
ATOM   1153 2HB  ARG A  75      26.314  22.100  73.828  1.00  0.00           H  
ATOM   1154 1HG  ARG A  75      25.882  23.537  75.883  1.00  0.00           H  
ATOM   1155 2HG  ARG A  75      27.650  23.705  76.007  1.00  0.00           H  
ATOM   1156 1HD  ARG A  75      25.999  24.402  73.589  1.00  0.00           H  
ATOM   1157 2HD  ARG A  75      26.589  25.554  74.809  1.00  0.00           H  
ATOM   1158  HE  ARG A  75      28.142  24.203  72.733  1.00  0.00           H  
ATOM   1159 1HH1 ARG A  75      28.176  26.112  75.681  1.00  0.00           H  
ATOM   1160 2HH1 ARG A  75      29.806  26.694  75.434  1.00  0.00           H  
ATOM   1161 1HH2 ARG A  75      30.259  24.965  72.423  1.00  0.00           H  
ATOM   1162 2HH2 ARG A  75      30.987  26.046  73.591  1.00  0.00           H  
ATOM   1163  N   PHE A  76      27.702  19.082  74.401  1.00  0.00           N  
ATOM   1164  CA  PHE A  76      27.676  17.865  73.594  1.00  0.00           C  
ATOM   1165  C   PHE A  76      26.965  16.757  74.363  1.00  0.00           C  
ATOM   1166  O   PHE A  76      26.117  16.051  73.811  1.00  0.00           O  
ATOM   1167  CB  PHE A  76      29.094  17.423  73.227  1.00  0.00           C  
ATOM   1168  CG  PHE A  76      29.142  16.170  72.399  1.00  0.00           C  
ATOM   1169  CD1 PHE A  76      28.404  16.066  71.230  1.00  0.00           C  
ATOM   1170  CD2 PHE A  76      29.926  15.094  72.787  1.00  0.00           C  
ATOM   1171  CE1 PHE A  76      28.448  14.914  70.467  1.00  0.00           C  
ATOM   1172  CE2 PHE A  76      29.973  13.943  72.026  1.00  0.00           C  
ATOM   1173  CZ  PHE A  76      29.232  13.853  70.864  1.00  0.00           C  
ATOM   1174  H   PHE A  76      28.592  19.457  74.697  1.00  0.00           H  
ATOM   1175  HA  PHE A  76      27.130  18.072  72.673  1.00  0.00           H  
ATOM   1176 1HB  PHE A  76      29.590  18.217  72.672  1.00  0.00           H  
ATOM   1177 2HB  PHE A  76      29.668  17.251  74.137  1.00  0.00           H  
ATOM   1178  HD1 PHE A  76      27.784  16.906  70.915  1.00  0.00           H  
ATOM   1179  HD2 PHE A  76      30.511  15.165  73.704  1.00  0.00           H  
ATOM   1180  HE1 PHE A  76      27.862  14.846  69.550  1.00  0.00           H  
ATOM   1181  HE2 PHE A  76      30.594  13.104  72.341  1.00  0.00           H  
ATOM   1182  HZ  PHE A  76      29.267  12.945  70.264  1.00  0.00           H  
ATOM   1183  N   HIS A  77      27.326  16.611  75.638  1.00  0.00           N  
ATOM   1184  CA  HIS A  77      26.723  15.604  76.506  1.00  0.00           C  
ATOM   1185  C   HIS A  77      25.222  15.858  76.571  1.00  0.00           C  
ATOM   1186  O   HIS A  77      24.407  14.966  76.333  1.00  0.00           O  
ATOM   1187  CB  HIS A  77      27.331  15.639  77.912  1.00  0.00           C  
ATOM   1188  CG  HIS A  77      28.736  15.127  77.973  1.00  0.00           C  
ATOM   1189  ND1 HIS A  77      29.045  13.851  78.396  1.00  0.00           N  
ATOM   1190  CD2 HIS A  77      29.915  15.717  77.665  1.00  0.00           C  
ATOM   1191  CE1 HIS A  77      30.355  13.679  78.345  1.00  0.00           C  
ATOM   1192  NE2 HIS A  77      30.904  14.796  77.905  1.00  0.00           N  
ATOM   1193  H   HIS A  77      28.041  17.219  76.012  1.00  0.00           H  
ATOM   1194  HA  HIS A  77      26.904  14.612  76.093  1.00  0.00           H  
ATOM   1195 1HB  HIS A  77      27.324  16.663  78.286  1.00  0.00           H  
ATOM   1196 2HB  HIS A  77      26.720  15.040  78.587  1.00  0.00           H  
ATOM   1197  HD2 HIS A  77      30.053  16.734  77.296  1.00  0.00           H  
ATOM   1198  HE1 HIS A  77      30.889  12.770  78.619  1.00  0.00           H  
ATOM   1199  HE2 HIS A  77      31.892  14.953  77.766  1.00  0.00           H  
ATOM   1200  N   MET A  78      24.875  17.097  76.895  1.00  0.00           N  
ATOM   1201  CA  MET A  78      23.489  17.514  77.008  1.00  0.00           C  
ATOM   1202  C   MET A  78      22.704  17.163  75.748  1.00  0.00           C  
ATOM   1203  O   MET A  78      21.661  16.507  75.819  1.00  0.00           O  
ATOM   1204  CB  MET A  78      23.413  19.014  77.287  1.00  0.00           C  
ATOM   1205  CG  MET A  78      21.998  19.560  77.413  1.00  0.00           C  
ATOM   1206  SD  MET A  78      21.961  21.350  77.632  1.00  0.00           S  
ATOM   1207  CE  MET A  78      22.445  21.901  75.998  1.00  0.00           C  
ATOM   1208  H   MET A  78      25.607  17.771  77.068  1.00  0.00           H  
ATOM   1209  HA  MET A  78      23.033  16.978  77.840  1.00  0.00           H  
ATOM   1210 1HB  MET A  78      23.941  19.238  78.213  1.00  0.00           H  
ATOM   1211 2HB  MET A  78      23.912  19.559  76.485  1.00  0.00           H  
ATOM   1212 1HG  MET A  78      21.431  19.311  76.517  1.00  0.00           H  
ATOM   1213 2HG  MET A  78      21.505  19.099  78.268  1.00  0.00           H  
ATOM   1214 1HE  MET A  78      22.468  22.991  75.973  1.00  0.00           H  
ATOM   1215 2HE  MET A  78      23.435  21.511  75.761  1.00  0.00           H  
ATOM   1216 3HE  MET A  78      21.726  21.537  75.263  1.00  0.00           H  
ATOM   1217  N   ALA A  79      23.214  17.586  74.596  1.00  0.00           N  
ATOM   1218  CA  ALA A  79      22.552  17.309  73.327  1.00  0.00           C  
ATOM   1219  C   ALA A  79      22.316  15.815  73.156  1.00  0.00           C  
ATOM   1220  O   ALA A  79      21.206  15.388  72.836  1.00  0.00           O  
ATOM   1221  CB  ALA A  79      23.373  17.853  72.167  1.00  0.00           C  
ATOM   1222  H   ALA A  79      24.077  18.110  74.596  1.00  0.00           H  
ATOM   1223  HA  ALA A  79      21.582  17.807  73.335  1.00  0.00           H  
ATOM   1224 1HB  ALA A  79      22.864  17.637  71.228  1.00  0.00           H  
ATOM   1225 2HB  ALA A  79      23.489  18.931  72.278  1.00  0.00           H  
ATOM   1226 3HB  ALA A  79      24.355  17.382  72.164  1.00  0.00           H  
ATOM   1227  N   ALA A  80      23.355  15.019  73.382  1.00  0.00           N  
ATOM   1228  CA  ALA A  80      23.248  13.572  73.237  1.00  0.00           C  
ATOM   1229  C   ALA A  80      22.211  12.957  74.176  1.00  0.00           C  
ATOM   1230  O   ALA A  80      21.510  12.021  73.794  1.00  0.00           O  
ATOM   1231  CB  ALA A  80      24.607  12.928  73.469  1.00  0.00           C  
ATOM   1232  H   ALA A  80      24.239  15.422  73.660  1.00  0.00           H  
ATOM   1233  HA  ALA A  80      22.919  13.357  72.220  1.00  0.00           H  
ATOM   1234 1HB  ALA A  80      24.521  11.847  73.360  1.00  0.00           H  
ATOM   1235 2HB  ALA A  80      25.321  13.311  72.740  1.00  0.00           H  
ATOM   1236 3HB  ALA A  80      24.954  13.164  74.474  1.00  0.00           H  
ATOM   1237  N   TYR A  81      22.106  13.465  75.400  1.00  0.00           N  
ATOM   1238  CA  TYR A  81      21.104  12.922  76.314  1.00  0.00           C  
ATOM   1239  C   TYR A  81      19.705  13.182  75.764  1.00  0.00           C  
ATOM   1240  O   TYR A  81      18.848  12.301  75.808  1.00  0.00           O  
ATOM   1241  CB  TYR A  81      21.255  13.529  77.711  1.00  0.00           C  
ATOM   1242  CG  TYR A  81      22.468  13.030  78.465  1.00  0.00           C  
ATOM   1243  CD1 TYR A  81      23.408  13.932  78.940  1.00  0.00           C  
ATOM   1244  CD2 TYR A  81      22.639  11.671  78.682  1.00  0.00           C  
ATOM   1245  CE1 TYR A  81      24.516  13.477  79.629  1.00  0.00           C  
ATOM   1246  CE2 TYR A  81      23.746  11.216  79.371  1.00  0.00           C  
ATOM   1247  CZ  TYR A  81      24.682  12.113  79.843  1.00  0.00           C  
ATOM   1248  OH  TYR A  81      25.785  11.660  80.529  1.00  0.00           O  
ATOM   1249  H   TYR A  81      22.702  14.217  75.714  1.00  0.00           H  
ATOM   1250  HA  TYR A  81      21.251  11.844  76.388  1.00  0.00           H  
ATOM   1251 1HB  TYR A  81      21.326  14.614  77.631  1.00  0.00           H  
ATOM   1252 2HB  TYR A  81      20.369  13.302  78.303  1.00  0.00           H  
ATOM   1253  HD1 TYR A  81      23.273  15.001  78.770  1.00  0.00           H  
ATOM   1254  HD2 TYR A  81      21.900  10.962  78.308  1.00  0.00           H  
ATOM   1255  HE1 TYR A  81      25.255  14.186  80.002  1.00  0.00           H  
ATOM   1256  HE2 TYR A  81      23.882  10.147  79.540  1.00  0.00           H  
ATOM   1257  HH  TYR A  81      26.331  12.407  80.786  1.00  0.00           H  
ATOM   1258  N   GLN A  82      19.478  14.381  75.234  1.00  0.00           N  
ATOM   1259  CA  GLN A  82      18.173  14.719  74.675  1.00  0.00           C  
ATOM   1260  C   GLN A  82      17.879  13.867  73.444  1.00  0.00           C  
ATOM   1261  O   GLN A  82      16.774  13.335  73.291  1.00  0.00           O  
ATOM   1262  CB  GLN A  82      18.109  16.206  74.314  1.00  0.00           C  
ATOM   1263  CG  GLN A  82      18.101  17.137  75.514  1.00  0.00           C  
ATOM   1264  CD  GLN A  82      18.121  18.600  75.111  1.00  0.00           C  
ATOM   1265  OE1 GLN A  82      18.074  18.932  73.923  1.00  0.00           O  
ATOM   1266  NE2 GLN A  82      18.193  19.484  76.099  1.00  0.00           N  
ATOM   1267  H   GLN A  82      20.215  15.071  75.215  1.00  0.00           H  
ATOM   1268  HA  GLN A  82      17.411  14.511  75.426  1.00  0.00           H  
ATOM   1269 1HB  GLN A  82      18.965  16.466  73.692  1.00  0.00           H  
ATOM   1270 2HB  GLN A  82      17.209  16.400  73.731  1.00  0.00           H  
ATOM   1271 1HG  GLN A  82      17.197  16.956  76.096  1.00  0.00           H  
ATOM   1272 2HG  GLN A  82      18.983  16.938  76.122  1.00  0.00           H  
ATOM   1273 1HE2 GLN A  82      18.210  20.464  75.895  1.00  0.00           H  
ATOM   1274 2HE2 GLN A  82      18.230  19.172  77.049  1.00  0.00           H  
ATOM   1275  N   SER A  83      18.880  13.732  72.577  1.00  0.00           N  
ATOM   1276  CA  SER A  83      18.742  12.967  71.341  1.00  0.00           C  
ATOM   1277  C   SER A  83      18.582  11.467  71.538  1.00  0.00           C  
ATOM   1278  O   SER A  83      17.737  10.842  70.899  1.00  0.00           O  
ATOM   1279  CB  SER A  83      19.949  13.221  70.459  1.00  0.00           C  
ATOM   1280  OG  SER A  83      19.987  14.555  70.032  1.00  0.00           O  
ATOM   1281  H   SER A  83      19.763  14.175  72.785  1.00  0.00           H  
ATOM   1282  HA  SER A  83      17.842  13.304  70.824  1.00  0.00           H  
ATOM   1283 1HB  SER A  83      20.859  12.987  71.012  1.00  0.00           H  
ATOM   1284 2HB  SER A  83      19.913  12.560  69.594  1.00  0.00           H  
ATOM   1285  HG  SER A  83      20.349  15.058  70.766  1.00  0.00           H  
ATOM   1286  N   ARG A  84      19.396  10.888  72.415  1.00  0.00           N  
ATOM   1287  CA  ARG A  84      19.351   9.453  72.664  1.00  0.00           C  
ATOM   1288  C   ARG A  84      18.764   9.140  74.040  1.00  0.00           C  
ATOM   1289  O   ARG A  84      19.483   9.089  75.040  1.00  0.00           O  
ATOM   1290  CB  ARG A  84      20.745   8.853  72.562  1.00  0.00           C  
ATOM   1291  CG  ARG A  84      21.377   8.932  71.181  1.00  0.00           C  
ATOM   1292  CD  ARG A  84      20.666   8.071  70.202  1.00  0.00           C  
ATOM   1293  NE  ARG A  84      20.703   6.669  70.587  1.00  0.00           N  
ATOM   1294  CZ  ARG A  84      21.716   5.826  70.309  1.00  0.00           C  
ATOM   1295  NH1 ARG A  84      22.767   6.256  69.647  1.00  0.00           N  
ATOM   1296  NH2 ARG A  84      21.654   4.566  70.703  1.00  0.00           N  
ATOM   1297  H   ARG A  84      20.062  11.455  72.921  1.00  0.00           H  
ATOM   1298  HA  ARG A  84      18.716   8.990  71.908  1.00  0.00           H  
ATOM   1299 1HB  ARG A  84      21.411   9.360  73.259  1.00  0.00           H  
ATOM   1300 2HB  ARG A  84      20.711   7.802  72.849  1.00  0.00           H  
ATOM   1301 1HG  ARG A  84      21.340   9.961  70.823  1.00  0.00           H  
ATOM   1302 2HG  ARG A  84      22.415   8.604  71.237  1.00  0.00           H  
ATOM   1303 1HD  ARG A  84      19.623   8.379  70.136  1.00  0.00           H  
ATOM   1304 2HD  ARG A  84      21.136   8.168  69.224  1.00  0.00           H  
ATOM   1305  HE  ARG A  84      19.911   6.301  71.098  1.00  0.00           H  
ATOM   1306 1HH1 ARG A  84      22.814   7.219  69.346  1.00  0.00           H  
ATOM   1307 2HH1 ARG A  84      23.527   5.624  69.440  1.00  0.00           H  
ATOM   1308 1HH2 ARG A  84      20.846   4.234  71.213  1.00  0.00           H  
ATOM   1309 2HH2 ARG A  84      22.413   3.934  70.496  1.00  0.00           H  
ATOM   1310  N   PRO A  85      17.446   8.913  74.102  1.00  0.00           N  
ATOM   1311  CA  PRO A  85      16.730   8.607  75.343  1.00  0.00           C  
ATOM   1312  C   PRO A  85      17.251   7.403  76.119  1.00  0.00           C  
ATOM   1313  O   PRO A  85      17.262   7.414  77.346  1.00  0.00           O  
ATOM   1314  CB  PRO A  85      15.308   8.350  74.834  1.00  0.00           C  
ATOM   1315  CG  PRO A  85      15.211   9.169  73.592  1.00  0.00           C  
ATOM   1316  CD  PRO A  85      16.568   9.043  72.953  1.00  0.00           C  
ATOM   1317  HA  PRO A  85      16.767   9.483  76.008  1.00  0.00           H  
ATOM   1318 1HB  PRO A  85      15.162   7.276  74.650  1.00  0.00           H  
ATOM   1319 2HB  PRO A  85      14.575   8.647  75.599  1.00  0.00           H  
ATOM   1320 1HG  PRO A  85      14.403   8.789  72.949  1.00  0.00           H  
ATOM   1321 2HG  PRO A  85      14.955  10.209  73.842  1.00  0.00           H  
ATOM   1322 1HD  PRO A  85      16.594   8.142  72.322  1.00  0.00           H  
ATOM   1323 2HD  PRO A  85      16.778   9.942  72.356  1.00  0.00           H  
ATOM   1324  N   ASP A  86      17.693   6.375  75.401  1.00  0.00           N  
ATOM   1325  CA  ASP A  86      18.167   5.146  76.032  1.00  0.00           C  
ATOM   1326  C   ASP A  86      19.560   5.165  76.654  1.00  0.00           C  
ATOM   1327  O   ASP A  86      20.020   4.134  77.152  1.00  0.00           O  
ATOM   1328  CB  ASP A  86      18.122   4.016  75.001  1.00  0.00           C  
ATOM   1329  CG  ASP A  86      19.083   4.234  73.840  1.00  0.00           C  
ATOM   1330  OD1 ASP A  86      19.799   5.207  73.862  1.00  0.00           O  
ATOM   1331  OD2 ASP A  86      19.093   3.425  72.943  1.00  0.00           O  
ATOM   1332  H   ASP A  86      17.701   6.446  74.394  1.00  0.00           H  
ATOM   1333  HA  ASP A  86      17.504   4.906  76.864  1.00  0.00           H  
ATOM   1334 1HB  ASP A  86      18.368   3.071  75.485  1.00  0.00           H  
ATOM   1335 2HB  ASP A  86      17.110   3.926  74.603  1.00  0.00           H  
ATOM   1336  N   ALA A  87      20.242   6.306  76.639  1.00  0.00           N  
ATOM   1337  CA  ALA A  87      21.580   6.349  77.222  1.00  0.00           C  
ATOM   1338  C   ALA A  87      21.563   6.924  78.638  1.00  0.00           C  
ATOM   1339  O   ALA A  87      20.791   7.835  78.937  1.00  0.00           O  
ATOM   1340  CB  ALA A  87      22.513   7.161  76.335  1.00  0.00           C  
ATOM   1341  H   ALA A  87      19.855   7.146  76.233  1.00  0.00           H  
ATOM   1342  HA  ALA A  87      21.954   5.327  77.288  1.00  0.00           H  
ATOM   1343 1HB  ALA A  87      23.508   7.186  76.780  1.00  0.00           H  
ATOM   1344 2HB  ALA A  87      22.568   6.702  75.348  1.00  0.00           H  
ATOM   1345 3HB  ALA A  87      22.132   8.177  76.241  1.00  0.00           H  
ATOM   1346  N   ASN A  88      22.415   6.382  79.506  1.00  0.00           N  
ATOM   1347  CA  ASN A  88      22.475   6.850  80.878  1.00  0.00           C  
ATOM   1348  C   ASN A  88      23.813   7.432  81.294  1.00  0.00           C  
ATOM   1349  O   ASN A  88      23.937   8.002  82.382  1.00  0.00           O  
ATOM   1350  CB  ASN A  88      22.095   5.719  81.816  1.00  0.00           C  
ATOM   1351  CG  ASN A  88      20.661   5.295  81.658  1.00  0.00           C  
ATOM   1352  OD1 ASN A  88      19.740   6.103  81.818  1.00  0.00           O  
ATOM   1353  ND2 ASN A  88      20.455   4.040  81.347  1.00  0.00           N  
ATOM   1354  H   ASN A  88      23.030   5.636  79.213  1.00  0.00           H  
ATOM   1355  HA  ASN A  88      21.762   7.667  80.996  1.00  0.00           H  
ATOM   1356 1HB  ASN A  88      22.739   4.859  81.630  1.00  0.00           H  
ATOM   1357 2HB  ASN A  88      22.257   6.032  82.848  1.00  0.00           H  
ATOM   1358 1HD2 ASN A  88      19.521   3.701  81.229  1.00  0.00           H  
ATOM   1359 2HD2 ASN A  88      21.230   3.421  81.227  1.00  0.00           H  
ATOM   1360  N   ALA A  89      24.819   7.289  80.434  1.00  0.00           N  
ATOM   1361  CA  ALA A  89      26.140   7.811  80.736  1.00  0.00           C  
ATOM   1362  C   ALA A  89      26.901   8.121  79.458  1.00  0.00           C  
ATOM   1363  O   ALA A  89      26.689   7.473  78.436  1.00  0.00           O  
ATOM   1364  CB  ALA A  89      26.919   6.824  81.594  1.00  0.00           C  
ATOM   1365  H   ALA A  89      24.667   6.811  79.557  1.00  0.00           H  
ATOM   1366  HA  ALA A  89      26.018   8.741  81.292  1.00  0.00           H  
ATOM   1367 1HB  ALA A  89      27.907   7.232  81.811  1.00  0.00           H  
ATOM   1368 2HB  ALA A  89      26.384   6.653  82.528  1.00  0.00           H  
ATOM   1369 3HB  ALA A  89      27.025   5.882  81.059  1.00  0.00           H  
ATOM   1370  N   VAL A  90      27.792   9.106  79.512  1.00  0.00           N  
ATOM   1371  CA  VAL A  90      28.567   9.490  78.337  1.00  0.00           C  
ATOM   1372  C   VAL A  90      30.044   9.692  78.645  1.00  0.00           C  
ATOM   1373  O   VAL A  90      30.408  10.364  79.616  1.00  0.00           O  
ATOM   1374  CB  VAL A  90      27.999  10.790  77.737  1.00  0.00           C  
ATOM   1375  CG1 VAL A  90      28.819  11.222  76.530  1.00  0.00           C  
ATOM   1376  CG2 VAL A  90      26.541  10.590  77.355  1.00  0.00           C  
ATOM   1377  H   VAL A  90      27.938   9.600  80.381  1.00  0.00           H  
ATOM   1378  HA  VAL A  90      28.488   8.694  77.595  1.00  0.00           H  
ATOM   1379  HB  VAL A  90      28.076  11.585  78.478  1.00  0.00           H  
ATOM   1380 1HG1 VAL A  90      28.404  12.142  76.118  1.00  0.00           H  
ATOM   1381 2HG1 VAL A  90      29.851  11.394  76.833  1.00  0.00           H  
ATOM   1382 3HG1 VAL A  90      28.788  10.440  75.771  1.00  0.00           H  
ATOM   1383 1HG2 VAL A  90      26.146  11.514  76.933  1.00  0.00           H  
ATOM   1384 2HG2 VAL A  90      26.463   9.791  76.618  1.00  0.00           H  
ATOM   1385 3HG2 VAL A  90      25.966  10.323  78.242  1.00  0.00           H  
ATOM   1386  N   VAL A  91      30.889   9.117  77.795  1.00  0.00           N  
ATOM   1387  CA  VAL A  91      32.329   9.238  77.945  1.00  0.00           C  
ATOM   1388  C   VAL A  91      32.933   9.904  76.724  1.00  0.00           C  
ATOM   1389  O   VAL A  91      32.565   9.608  75.592  1.00  0.00           O  
ATOM   1390  CB  VAL A  91      32.970   7.852  78.146  1.00  0.00           C  
ATOM   1391  CG1 VAL A  91      34.484   7.974  78.238  1.00  0.00           C  
ATOM   1392  CG2 VAL A  91      32.404   7.196  79.396  1.00  0.00           C  
ATOM   1393  H   VAL A  91      30.518   8.581  77.023  1.00  0.00           H  
ATOM   1394  HA  VAL A  91      32.535   9.848  78.826  1.00  0.00           H  
ATOM   1395  HB  VAL A  91      32.750   7.231  77.277  1.00  0.00           H  
ATOM   1396 1HG1 VAL A  91      34.920   6.985  78.380  1.00  0.00           H  
ATOM   1397 2HG1 VAL A  91      34.870   8.412  77.318  1.00  0.00           H  
ATOM   1398 3HG1 VAL A  91      34.747   8.610  79.083  1.00  0.00           H  
ATOM   1399 1HG2 VAL A  91      32.861   6.216  79.531  1.00  0.00           H  
ATOM   1400 2HG2 VAL A  91      32.619   7.820  80.263  1.00  0.00           H  
ATOM   1401 3HG2 VAL A  91      31.325   7.081  79.290  1.00  0.00           H  
ATOM   1402  N   HIS A  92      33.854  10.822  76.971  1.00  0.00           N  
ATOM   1403  CA  HIS A  92      34.568  11.501  75.912  1.00  0.00           C  
ATOM   1404  C   HIS A  92      36.051  11.483  76.266  1.00  0.00           C  
ATOM   1405  O   HIS A  92      36.437  11.875  77.364  1.00  0.00           O  
ATOM   1406  CB  HIS A  92      34.070  12.939  75.732  1.00  0.00           C  
ATOM   1407  CG  HIS A  92      34.741  13.672  74.612  1.00  0.00           C  
ATOM   1408  ND1 HIS A  92      36.112  13.794  74.520  1.00  0.00           N  
ATOM   1409  CD2 HIS A  92      34.232  14.322  73.540  1.00  0.00           C  
ATOM   1410  CE1 HIS A  92      36.416  14.488  73.436  1.00  0.00           C  
ATOM   1411  NE2 HIS A  92      35.294  14.819  72.825  1.00  0.00           N  
ATOM   1412  H   HIS A  92      34.062  11.053  77.932  1.00  0.00           H  
ATOM   1413  HA  HIS A  92      34.408  10.976  74.971  1.00  0.00           H  
ATOM   1414 1HB  HIS A  92      32.997  12.931  75.540  1.00  0.00           H  
ATOM   1415 2HB  HIS A  92      34.234  13.498  76.653  1.00  0.00           H  
ATOM   1416  HD1 HIS A  92      36.786  13.362  75.119  1.00  0.00           H  
ATOM   1417  HD2 HIS A  92      33.212  14.493  73.193  1.00  0.00           H  
ATOM   1418  HE1 HIS A  92      37.456  14.694  73.183  1.00  0.00           H  
ATOM   1419  N   ASN A  93      36.877  11.005  75.343  1.00  0.00           N  
ATOM   1420  CA  ASN A  93      38.314  10.968  75.564  1.00  0.00           C  
ATOM   1421  C   ASN A  93      39.007  11.179  74.237  1.00  0.00           C  
ATOM   1422  O   ASN A  93      38.361  11.306  73.198  1.00  0.00           O  
ATOM   1423  CB  ASN A  93      38.745   9.662  76.207  1.00  0.00           C  
ATOM   1424  CG  ASN A  93      38.445   8.467  75.345  1.00  0.00           C  
ATOM   1425  OD1 ASN A  93      38.580   8.522  74.117  1.00  0.00           O  
ATOM   1426  ND2 ASN A  93      38.040   7.388  75.964  1.00  0.00           N  
ATOM   1427  H   ASN A  93      36.504  10.660  74.470  1.00  0.00           H  
ATOM   1428  HA  ASN A  93      38.582  11.783  76.238  1.00  0.00           H  
ATOM   1429 1HB  ASN A  93      39.817   9.692  76.407  1.00  0.00           H  
ATOM   1430 2HB  ASN A  93      38.236   9.543  77.164  1.00  0.00           H  
ATOM   1431 1HD2 ASN A  93      37.826   6.562  75.442  1.00  0.00           H  
ATOM   1432 2HD2 ASN A  93      37.945   7.388  76.959  1.00  0.00           H  
ATOM   1433  N   HIS A  94      40.331  11.228  74.290  1.00  0.00           N  
ATOM   1434  CA  HIS A  94      41.144  11.348  73.095  1.00  0.00           C  
ATOM   1435  C   HIS A  94      42.026  10.110  73.128  1.00  0.00           C  
ATOM   1436  O   HIS A  94      43.210  10.180  72.800  1.00  0.00           O  
ATOM   1437  CB  HIS A  94      41.977  12.634  73.075  1.00  0.00           C  
ATOM   1438  CG  HIS A  94      41.154  13.884  73.059  1.00  0.00           C  
ATOM   1439  ND1 HIS A  94      40.558  14.396  74.192  1.00  0.00           N  
ATOM   1440  CD2 HIS A  94      40.827  14.723  72.049  1.00  0.00           C  
ATOM   1441  CE1 HIS A  94      39.900  15.499  73.879  1.00  0.00           C  
ATOM   1442  NE2 HIS A  94      40.047  15.718  72.586  1.00  0.00           N  
ATOM   1443  H   HIS A  94      40.785  11.180  75.191  1.00  0.00           H  
ATOM   1444  HA  HIS A  94      40.499  11.372  72.217  1.00  0.00           H  
ATOM   1445 1HB  HIS A  94      42.624  12.662  73.952  1.00  0.00           H  
ATOM   1446 2HB  HIS A  94      42.619  12.637  72.194  1.00  0.00           H  
ATOM   1447  HD2 HIS A  94      41.125  14.628  71.005  1.00  0.00           H  
ATOM   1448  HE1 HIS A  94      39.333  16.121  74.571  1.00  0.00           H  
ATOM   1449  HE2 HIS A  94      39.653  16.491  72.069  1.00  0.00           H  
ATOM   1450  N   ALA A  95      41.451   8.981  73.549  1.00  0.00           N  
ATOM   1451  CA  ALA A  95      42.216   7.744  73.619  1.00  0.00           C  
ATOM   1452  C   ALA A  95      42.952   7.600  72.287  1.00  0.00           C  
ATOM   1453  O   ALA A  95      42.356   7.660  71.212  1.00  0.00           O  
ATOM   1454  CB  ALA A  95      41.317   6.547  73.892  1.00  0.00           C  
ATOM   1455  H   ALA A  95      40.479   8.974  73.823  1.00  0.00           H  
ATOM   1456  HA  ALA A  95      42.928   7.832  74.439  1.00  0.00           H  
ATOM   1457 1HB  ALA A  95      41.921   5.641  73.938  1.00  0.00           H  
ATOM   1458 2HB  ALA A  95      40.802   6.688  74.842  1.00  0.00           H  
ATOM   1459 3HB  ALA A  95      40.584   6.453  73.093  1.00  0.00           H  
ATOM   1460  N   VAL A  96      44.264   7.432  72.383  1.00  0.00           N  
ATOM   1461  CA  VAL A  96      45.138   7.345  71.222  1.00  0.00           C  
ATOM   1462  C   VAL A  96      44.666   6.661  69.946  1.00  0.00           C  
ATOM   1463  O   VAL A  96      44.577   7.302  68.897  1.00  0.00           O  
ATOM   1464  CB  VAL A  96      46.430   6.633  71.665  1.00  0.00           C  
ATOM   1465  CG1 VAL A  96      47.309   6.327  70.461  1.00  0.00           C  
ATOM   1466  CG2 VAL A  96      47.176   7.493  72.673  1.00  0.00           C  
ATOM   1467  H   VAL A  96      44.665   7.362  73.307  1.00  0.00           H  
ATOM   1468  HA  VAL A  96      45.366   8.357  70.884  1.00  0.00           H  
ATOM   1469  HB  VAL A  96      46.169   5.679  72.123  1.00  0.00           H  
ATOM   1470 1HG1 VAL A  96      48.217   5.823  70.793  1.00  0.00           H  
ATOM   1471 2HG1 VAL A  96      46.768   5.680  69.771  1.00  0.00           H  
ATOM   1472 3HG1 VAL A  96      47.573   7.256  69.958  1.00  0.00           H  
ATOM   1473 1HG2 VAL A  96      48.088   6.983  72.982  1.00  0.00           H  
ATOM   1474 2HG2 VAL A  96      47.432   8.449  72.216  1.00  0.00           H  
ATOM   1475 3HG2 VAL A  96      46.543   7.665  73.544  1.00  0.00           H  
ATOM   1476  N   HIS A  97      44.336   5.378  70.012  1.00  0.00           N  
ATOM   1477  CA  HIS A  97      43.968   4.689  68.790  1.00  0.00           C  
ATOM   1478  C   HIS A  97      42.625   5.012  68.161  1.00  0.00           C  
ATOM   1479  O   HIS A  97      42.508   5.023  66.934  1.00  0.00           O  
ATOM   1480  CB  HIS A  97      44.019   3.179  69.046  1.00  0.00           C  
ATOM   1481  CG  HIS A  97      45.406   2.647  69.229  1.00  0.00           C  
ATOM   1482  ND1 HIS A  97      46.300   2.526  68.186  1.00  0.00           N  
ATOM   1483  CD2 HIS A  97      46.053   2.203  70.333  1.00  0.00           C  
ATOM   1484  CE1 HIS A  97      47.438   2.031  68.641  1.00  0.00           C  
ATOM   1485  NE2 HIS A  97      47.313   1.826  69.940  1.00  0.00           N  
ATOM   1486  H   HIS A  97      44.333   4.868  70.884  1.00  0.00           H  
ATOM   1487  HA  HIS A  97      44.678   4.941  68.003  1.00  0.00           H  
ATOM   1488 1HB  HIS A  97      43.441   2.942  69.940  1.00  0.00           H  
ATOM   1489 2HB  HIS A  97      43.560   2.653  68.209  1.00  0.00           H  
ATOM   1490  HD1 HIS A  97      46.158   2.837  67.246  1.00  0.00           H  
ATOM   1491  HD2 HIS A  97      45.755   2.109  71.377  1.00  0.00           H  
ATOM   1492  HE1 HIS A  97      48.278   1.860  67.968  1.00  0.00           H  
ATOM   1493  N   CYS A  98      41.624   5.303  68.980  1.00  0.00           N  
ATOM   1494  CA  CYS A  98      40.323   5.658  68.447  1.00  0.00           C  
ATOM   1495  C   CYS A  98      40.488   7.039  67.823  1.00  0.00           C  
ATOM   1496  O   CYS A  98      39.859   7.358  66.816  1.00  0.00           O  
ATOM   1497  CB  CYS A  98      39.248   5.681  69.534  1.00  0.00           C  
ATOM   1498  SG  CYS A  98      39.482   6.974  70.777  1.00  0.00           S  
ATOM   1499  H   CYS A  98      41.756   5.281  69.981  1.00  0.00           H  
ATOM   1500  HA  CYS A  98      40.037   4.910  67.707  1.00  0.00           H  
ATOM   1501 1HB  CYS A  98      38.270   5.828  69.075  1.00  0.00           H  
ATOM   1502 2HB  CYS A  98      39.228   4.720  70.047  1.00  0.00           H  
ATOM   1503  HG  CYS A  98      40.672   6.552  71.194  1.00  0.00           H  
ATOM   1504  N   THR A  99      41.356   7.849  68.425  1.00  0.00           N  
ATOM   1505  CA  THR A  99      41.617   9.197  67.936  1.00  0.00           C  
ATOM   1506  C   THR A  99      42.387   9.173  66.612  1.00  0.00           C  
ATOM   1507  O   THR A  99      42.231  10.065  65.777  1.00  0.00           O  
ATOM   1508  CB  THR A  99      42.401  10.017  68.978  1.00  0.00           C  
ATOM   1509  OG1 THR A  99      41.639  10.109  70.188  1.00  0.00           O  
ATOM   1510  CG2 THR A  99      42.683  11.416  68.452  1.00  0.00           C  
ATOM   1511  H   THR A  99      41.847   7.519  69.244  1.00  0.00           H  
ATOM   1512  HA  THR A  99      40.662   9.691  67.756  1.00  0.00           H  
ATOM   1513  HB  THR A  99      43.346   9.520  69.196  1.00  0.00           H  
ATOM   1514  HG1 THR A  99      41.477   9.227  70.532  1.00  0.00           H  
ATOM   1515 1HG2 THR A  99      43.237  11.981  69.201  1.00  0.00           H  
ATOM   1516 2HG2 THR A  99      43.271  11.350  67.538  1.00  0.00           H  
ATOM   1517 3HG2 THR A  99      41.741  11.922  68.241  1.00  0.00           H  
ATOM   1518  N   ALA A 100      43.212   8.147  66.423  1.00  0.00           N  
ATOM   1519  CA  ALA A 100      43.966   7.999  65.186  1.00  0.00           C  
ATOM   1520  C   ALA A 100      42.952   7.802  64.056  1.00  0.00           C  
ATOM   1521  O   ALA A 100      43.066   8.414  62.988  1.00  0.00           O  
ATOM   1522  CB  ALA A 100      44.942   6.834  65.268  1.00  0.00           C  
ATOM   1523  H   ALA A 100      43.320   7.455  67.151  1.00  0.00           H  
ATOM   1524  HA  ALA A 100      44.535   8.915  65.025  1.00  0.00           H  
ATOM   1525 1HB  ALA A 100      45.489   6.751  64.328  1.00  0.00           H  
ATOM   1526 2HB  ALA A 100      45.645   7.005  66.083  1.00  0.00           H  
ATOM   1527 3HB  ALA A 100      44.392   5.912  65.450  1.00  0.00           H  
ATOM   1528  N   VAL A 101      41.948   6.964  64.301  1.00  0.00           N  
ATOM   1529  CA  VAL A 101      40.912   6.732  63.307  1.00  0.00           C  
ATOM   1530  C   VAL A 101      40.132   8.028  63.082  1.00  0.00           C  
ATOM   1531  O   VAL A 101      39.848   8.401  61.942  1.00  0.00           O  
ATOM   1532  CB  VAL A 101      39.956   5.615  63.767  1.00  0.00           C  
ATOM   1533  CG1 VAL A 101      38.770   5.507  62.820  1.00  0.00           C  
ATOM   1534  CG2 VAL A 101      40.705   4.294  63.847  1.00  0.00           C  
ATOM   1535  H   VAL A 101      41.898   6.480  65.186  1.00  0.00           H  
ATOM   1536  HA  VAL A 101      41.388   6.419  62.377  1.00  0.00           H  
ATOM   1537  HB  VAL A 101      39.560   5.870  64.750  1.00  0.00           H  
ATOM   1538 1HG1 VAL A 101      38.104   4.713  63.160  1.00  0.00           H  
ATOM   1539 2HG1 VAL A 101      38.228   6.452  62.806  1.00  0.00           H  
ATOM   1540 3HG1 VAL A 101      39.125   5.276  61.816  1.00  0.00           H  
ATOM   1541 1HG2 VAL A 101      40.023   3.509  64.173  1.00  0.00           H  
ATOM   1542 2HG2 VAL A 101      41.105   4.042  62.865  1.00  0.00           H  
ATOM   1543 3HG2 VAL A 101      41.524   4.382  64.561  1.00  0.00           H  
ATOM   1544  N   SER A 102      39.789   8.713  64.173  1.00  0.00           N  
ATOM   1545  CA  SER A 102      39.049   9.968  64.076  1.00  0.00           C  
ATOM   1546  C   SER A 102      39.816  10.973  63.211  1.00  0.00           C  
ATOM   1547  O   SER A 102      39.240  11.597  62.321  1.00  0.00           O  
ATOM   1548  CB  SER A 102      38.809  10.545  65.458  1.00  0.00           C  
ATOM   1549  OG  SER A 102      38.107  11.755  65.381  1.00  0.00           O  
ATOM   1550  H   SER A 102      40.044   8.361  65.085  1.00  0.00           H  
ATOM   1551  HA  SER A 102      38.085   9.766  63.608  1.00  0.00           H  
ATOM   1552 1HB  SER A 102      38.244   9.831  66.057  1.00  0.00           H  
ATOM   1553 2HB  SER A 102      39.764  10.706  65.955  1.00  0.00           H  
ATOM   1554  HG  SER A 102      37.293  11.621  65.873  1.00  0.00           H  
ATOM   1555  N   ILE A 103      41.113  11.116  63.470  1.00  0.00           N  
ATOM   1556  CA  ILE A 103      41.953  12.040  62.712  1.00  0.00           C  
ATOM   1557  C   ILE A 103      42.080  11.615  61.253  1.00  0.00           C  
ATOM   1558  O   ILE A 103      42.238  12.451  60.358  1.00  0.00           O  
ATOM   1559  CB  ILE A 103      43.356  12.143  63.338  1.00  0.00           C  
ATOM   1560  CG1 ILE A 103      43.280  12.823  64.708  1.00  0.00           C  
ATOM   1561  CG2 ILE A 103      44.296  12.902  62.415  1.00  0.00           C  
ATOM   1562  CD1 ILE A 103      44.561  12.733  65.506  1.00  0.00           C  
ATOM   1563  H   ILE A 103      41.527  10.570  64.212  1.00  0.00           H  
ATOM   1564  HA  ILE A 103      41.491  13.026  62.736  1.00  0.00           H  
ATOM   1565  HB  ILE A 103      43.754  11.143  63.504  1.00  0.00           H  
ATOM   1566 1HG1 ILE A 103      43.032  13.876  64.578  1.00  0.00           H  
ATOM   1567 2HG1 ILE A 103      42.482  12.370  65.296  1.00  0.00           H  
ATOM   1568 1HG2 ILE A 103      45.283  12.966  62.873  1.00  0.00           H  
ATOM   1569 2HG2 ILE A 103      44.372  12.379  61.463  1.00  0.00           H  
ATOM   1570 3HG2 ILE A 103      43.908  13.907  62.246  1.00  0.00           H  
ATOM   1571 1HD1 ILE A 103      44.430  13.236  66.463  1.00  0.00           H  
ATOM   1572 2HD1 ILE A 103      44.810  11.685  65.678  1.00  0.00           H  
ATOM   1573 3HD1 ILE A 103      45.368  13.211  64.953  1.00  0.00           H  
ATOM   1574  N   LEU A 104      42.006  10.312  61.014  1.00  0.00           N  
ATOM   1575  CA  LEU A 104      42.087   9.793  59.660  1.00  0.00           C  
ATOM   1576  C   LEU A 104      40.731   9.999  58.983  1.00  0.00           C  
ATOM   1577  O   LEU A 104      40.614   9.890  57.766  1.00  0.00           O  
ATOM   1578  CB  LEU A 104      42.466   8.307  59.667  1.00  0.00           C  
ATOM   1579  CG  LEU A 104      43.863   7.979  60.209  1.00  0.00           C  
ATOM   1580  CD1 LEU A 104      44.045   6.468  60.266  1.00  0.00           C  
ATOM   1581  CD2 LEU A 104      44.917   8.623  59.320  1.00  0.00           C  
ATOM   1582  H   LEU A 104      41.892   9.666  61.782  1.00  0.00           H  
ATOM   1583  HA  LEU A 104      42.860  10.344  59.124  1.00  0.00           H  
ATOM   1584 1HB  LEU A 104      41.741   7.766  60.273  1.00  0.00           H  
ATOM   1585 2HB  LEU A 104      42.409   7.929  58.646  1.00  0.00           H  
ATOM   1586  HG  LEU A 104      43.960   8.365  61.224  1.00  0.00           H  
ATOM   1587 1HD1 LEU A 104      45.038   6.236  60.651  1.00  0.00           H  
ATOM   1588 2HD1 LEU A 104      43.291   6.036  60.924  1.00  0.00           H  
ATOM   1589 3HD1 LEU A 104      43.937   6.051  59.265  1.00  0.00           H  
ATOM   1590 1HD2 LEU A 104      45.910   8.391  59.705  1.00  0.00           H  
ATOM   1591 2HD2 LEU A 104      44.822   8.237  58.305  1.00  0.00           H  
ATOM   1592 3HD2 LEU A 104      44.774   9.704  59.311  1.00  0.00           H  
ATOM   1593  N   ASN A 105      39.711  10.303  59.785  1.00  0.00           N  
ATOM   1594  CA  ASN A 105      38.376  10.513  59.250  1.00  0.00           C  
ATOM   1595  C   ASN A 105      37.770   9.219  58.738  1.00  0.00           C  
ATOM   1596  O   ASN A 105      36.935   9.222  57.837  1.00  0.00           O  
ATOM   1597  CB  ASN A 105      38.402  11.559  58.151  1.00  0.00           C  
ATOM   1598  CG  ASN A 105      38.816  12.915  58.653  1.00  0.00           C  
ATOM   1599  OD1 ASN A 105      38.563  13.265  59.811  1.00  0.00           O  
ATOM   1600  ND2 ASN A 105      39.446  13.685  57.803  1.00  0.00           N  
ATOM   1601  H   ASN A 105      39.862  10.390  60.780  1.00  0.00           H  
ATOM   1602  HA  ASN A 105      37.732  10.870  60.056  1.00  0.00           H  
ATOM   1603 1HB  ASN A 105      39.096  11.247  57.368  1.00  0.00           H  
ATOM   1604 2HB  ASN A 105      37.413  11.638  57.699  1.00  0.00           H  
ATOM   1605 1HD2 ASN A 105      39.745  14.598  58.082  1.00  0.00           H  
ATOM   1606 2HD2 ASN A 105      39.630  13.361  56.876  1.00  0.00           H  
ATOM   1607  N   ARG A 106      38.188   8.098  59.317  1.00  0.00           N  
ATOM   1608  CA  ARG A 106      37.685   6.801  58.888  1.00  0.00           C  
ATOM   1609  C   ARG A 106      36.870   6.060  59.946  1.00  0.00           C  
ATOM   1610  O   ARG A 106      37.121   6.186  61.145  1.00  0.00           O  
ATOM   1611  CB  ARG A 106      38.848   5.917  58.463  1.00  0.00           C  
ATOM   1612  CG  ARG A 106      39.609   6.406  57.240  1.00  0.00           C  
ATOM   1613  CD  ARG A 106      40.716   5.484  56.877  1.00  0.00           C  
ATOM   1614  NE  ARG A 106      41.458   5.957  55.720  1.00  0.00           N  
ATOM   1615  CZ  ARG A 106      42.491   5.303  55.154  1.00  0.00           C  
ATOM   1616  NH1 ARG A 106      42.891   4.153  55.649  1.00  0.00           N  
ATOM   1617  NH2 ARG A 106      43.102   5.818  54.101  1.00  0.00           N  
ATOM   1618  H   ARG A 106      38.864   8.140  60.066  1.00  0.00           H  
ATOM   1619  HA  ARG A 106      37.022   6.952  58.036  1.00  0.00           H  
ATOM   1620 1HB  ARG A 106      39.560   5.834  59.283  1.00  0.00           H  
ATOM   1621 2HB  ARG A 106      38.482   4.914  58.244  1.00  0.00           H  
ATOM   1622 1HG  ARG A 106      38.929   6.476  56.392  1.00  0.00           H  
ATOM   1623 2HG  ARG A 106      40.035   7.389  57.446  1.00  0.00           H  
ATOM   1624 1HD  ARG A 106      41.408   5.399  57.714  1.00  0.00           H  
ATOM   1625 2HD  ARG A 106      40.308   4.502  56.642  1.00  0.00           H  
ATOM   1626  HE  ARG A 106      41.179   6.839  55.310  1.00  0.00           H  
ATOM   1627 1HH1 ARG A 106      42.424   3.760  56.454  1.00  0.00           H  
ATOM   1628 2HH1 ARG A 106      43.666   3.663  55.225  1.00  0.00           H  
ATOM   1629 1HH2 ARG A 106      42.794   6.702  53.720  1.00  0.00           H  
ATOM   1630 2HH2 ARG A 106      43.876   5.328  53.677  1.00  0.00           H  
ATOM   1631  N   SER A 107      35.896   5.280  59.484  1.00  0.00           N  
ATOM   1632  CA  SER A 107      35.051   4.496  60.374  1.00  0.00           C  
ATOM   1633  C   SER A 107      35.724   3.159  60.680  1.00  0.00           C  
ATOM   1634  O   SER A 107      36.388   2.577  59.819  1.00  0.00           O  
ATOM   1635  CB  SER A 107      33.689   4.268  59.747  1.00  0.00           C  
ATOM   1636  OG  SER A 107      33.005   5.479  59.578  1.00  0.00           O  
ATOM   1637  H   SER A 107      35.739   5.231  58.487  1.00  0.00           H  
ATOM   1638  HA  SER A 107      34.919   5.051  61.304  1.00  0.00           H  
ATOM   1639 1HB  SER A 107      33.811   3.778  58.782  1.00  0.00           H  
ATOM   1640 2HB  SER A 107      33.105   3.602  60.381  1.00  0.00           H  
ATOM   1641  HG  SER A 107      32.567   5.419  58.726  1.00  0.00           H  
ATOM   1642  N   ILE A 108      35.549   2.678  61.908  1.00  0.00           N  
ATOM   1643  CA  ILE A 108      36.137   1.406  62.320  1.00  0.00           C  
ATOM   1644  C   ILE A 108      35.214   0.254  61.943  1.00  0.00           C  
ATOM   1645  O   ILE A 108      34.137   0.080  62.532  1.00  0.00           O  
ATOM   1646  CB  ILE A 108      36.406   1.381  63.836  1.00  0.00           C  
ATOM   1647  CG1 ILE A 108      37.384   2.494  64.222  1.00  0.00           C  
ATOM   1648  CG2 ILE A 108      36.946   0.024  64.258  1.00  0.00           C  
ATOM   1649  CD1 ILE A 108      37.532   2.686  65.714  1.00  0.00           C  
ATOM   1650  H   ILE A 108      34.997   3.203  62.572  1.00  0.00           H  
ATOM   1651  HA  ILE A 108      37.087   1.280  61.802  1.00  0.00           H  
ATOM   1652  HB  ILE A 108      35.479   1.576  64.373  1.00  0.00           H  
ATOM   1653 1HG1 ILE A 108      38.368   2.274  63.808  1.00  0.00           H  
ATOM   1654 2HG1 ILE A 108      37.052   3.438  63.789  1.00  0.00           H  
ATOM   1655 1HG2 ILE A 108      37.132   0.024  65.332  1.00  0.00           H  
ATOM   1656 2HG2 ILE A 108      36.217  -0.749  64.016  1.00  0.00           H  
ATOM   1657 3HG2 ILE A 108      37.878  -0.178  63.729  1.00  0.00           H  
ATOM   1658 1HD1 ILE A 108      38.240   3.492  65.909  1.00  0.00           H  
ATOM   1659 2HD1 ILE A 108      36.563   2.943  66.146  1.00  0.00           H  
ATOM   1660 3HD1 ILE A 108      37.898   1.765  66.165  1.00  0.00           H  
ATOM   1661  N   PRO A 109      35.625  -0.556  60.957  1.00  0.00           N  
ATOM   1662  CA  PRO A 109      34.829  -1.696  60.500  1.00  0.00           C  
ATOM   1663  C   PRO A 109      34.895  -2.855  61.491  1.00  0.00           C  
ATOM   1664  O   PRO A 109      35.925  -3.074  62.128  1.00  0.00           O  
ATOM   1665  CB  PRO A 109      35.484  -2.060  59.164  1.00  0.00           C  
ATOM   1666  CG  PRO A 109      36.901  -1.625  59.321  1.00  0.00           C  
ATOM   1667  CD  PRO A 109      36.820  -0.387  60.175  1.00  0.00           C  
ATOM   1668  HA  PRO A 109      33.787  -1.374  60.353  1.00  0.00           H  
ATOM   1669 1HB  PRO A 109      35.387  -3.140  58.979  1.00  0.00           H  
ATOM   1670 2HB  PRO A 109      34.969  -1.545  58.340  1.00  0.00           H  
ATOM   1671 1HG  PRO A 109      37.494  -2.424  59.789  1.00  0.00           H  
ATOM   1672 2HG  PRO A 109      37.351  -1.431  58.336  1.00  0.00           H  
ATOM   1673 1HD  PRO A 109      37.702  -0.336  60.831  1.00  0.00           H  
ATOM   1674 2HD  PRO A 109      36.765   0.501  59.529  1.00  0.00           H  
ATOM   1675  N   ALA A 110      33.795  -3.590  61.616  1.00  0.00           N  
ATOM   1676  CA  ALA A 110      33.741  -4.728  62.525  1.00  0.00           C  
ATOM   1677  C   ALA A 110      34.466  -5.903  61.878  1.00  0.00           C  
ATOM   1678  O   ALA A 110      33.987  -6.473  60.904  1.00  0.00           O  
ATOM   1679  CB  ALA A 110      32.302  -5.093  62.861  1.00  0.00           C  
ATOM   1680  H   ALA A 110      32.978  -3.357  61.070  1.00  0.00           H  
ATOM   1681  HA  ALA A 110      34.253  -4.450  63.447  1.00  0.00           H  
ATOM   1682 1HB  ALA A 110      32.292  -5.945  63.541  1.00  0.00           H  
ATOM   1683 2HB  ALA A 110      31.813  -4.243  63.337  1.00  0.00           H  
ATOM   1684 3HB  ALA A 110      31.770  -5.352  61.947  1.00  0.00           H  
ATOM   1685  N   ILE A 111      35.623  -6.261  62.419  1.00  0.00           N  
ATOM   1686  CA  ILE A 111      36.391  -7.364  61.870  1.00  0.00           C  
ATOM   1687  C   ILE A 111      36.617  -8.464  62.893  1.00  0.00           C  
ATOM   1688  O   ILE A 111      37.308  -9.441  62.605  1.00  0.00           O  
ATOM   1689  CB  ILE A 111      37.751  -6.870  61.344  1.00  0.00           C  
ATOM   1690  CG1 ILE A 111      38.497  -6.097  62.435  1.00  0.00           C  
ATOM   1691  CG2 ILE A 111      37.560  -6.003  60.109  1.00  0.00           C  
ATOM   1692  CD1 ILE A 111      39.059  -6.976  63.529  1.00  0.00           C  
ATOM   1693  H   ILE A 111      35.980  -5.765  63.223  1.00  0.00           H  
ATOM   1694  HA  ILE A 111      35.833  -7.794  61.039  1.00  0.00           H  
ATOM   1695  HB  ILE A 111      38.373  -7.726  61.083  1.00  0.00           H  
ATOM   1696 1HG1 ILE A 111      39.319  -5.540  61.988  1.00  0.00           H  
ATOM   1697 2HG1 ILE A 111      37.823  -5.373  62.893  1.00  0.00           H  
ATOM   1698 1HG2 ILE A 111      38.531  -5.661  59.751  1.00  0.00           H  
ATOM   1699 2HG2 ILE A 111      37.069  -6.583  59.329  1.00  0.00           H  
ATOM   1700 3HG2 ILE A 111      36.943  -5.140  60.362  1.00  0.00           H  
ATOM   1701 1HD1 ILE A 111      39.572  -6.356  64.265  1.00  0.00           H  
ATOM   1702 2HD1 ILE A 111      38.246  -7.517  64.015  1.00  0.00           H  
ATOM   1703 3HD1 ILE A 111      39.763  -7.686  63.100  1.00  0.00           H  
ATOM   1704  N   HIS A 112      36.035  -8.308  64.082  1.00  0.00           N  
ATOM   1705  CA  HIS A 112      36.201  -9.315  65.118  1.00  0.00           C  
ATOM   1706  C   HIS A 112      35.039  -9.461  66.086  1.00  0.00           C  
ATOM   1707  O   HIS A 112      34.162  -8.601  66.177  1.00  0.00           O  
ATOM   1708  CB  HIS A 112      37.470  -9.014  65.921  1.00  0.00           C  
ATOM   1709  CG  HIS A 112      37.409  -7.726  66.682  1.00  0.00           C  
ATOM   1710  ND1 HIS A 112      36.663  -7.577  67.832  1.00  0.00           N  
ATOM   1711  CD2 HIS A 112      38.000  -6.529  66.458  1.00  0.00           C  
ATOM   1712  CE1 HIS A 112      36.799  -6.341  68.283  1.00  0.00           C  
ATOM   1713  NE2 HIS A 112      37.604  -5.686  67.468  1.00  0.00           N  
ATOM   1714  H   HIS A 112      35.474  -7.491  64.276  1.00  0.00           H  
ATOM   1715  HA  HIS A 112      36.304 -10.297  64.657  1.00  0.00           H  
ATOM   1716 1HB  HIS A 112      37.652  -9.822  66.631  1.00  0.00           H  
ATOM   1717 2HB  HIS A 112      38.326  -8.972  65.248  1.00  0.00           H  
ATOM   1718  HD1 HIS A 112      36.162  -8.298  68.310  1.00  0.00           H  
ATOM   1719  HD2 HIS A 112      38.673  -6.169  65.679  1.00  0.00           H  
ATOM   1720  HE1 HIS A 112      36.285  -6.022  69.190  1.00  0.00           H  
ATOM   1721  N   TYR A 113      35.038 -10.565  66.823  1.00  0.00           N  
ATOM   1722  CA  TYR A 113      33.991 -10.832  67.799  1.00  0.00           C  
ATOM   1723  C   TYR A 113      34.102  -9.872  68.978  1.00  0.00           C  
ATOM   1724  O   TYR A 113      33.099  -9.551  69.627  1.00  0.00           O  
ATOM   1725  CB  TYR A 113      34.061 -12.283  68.281  1.00  0.00           C  
ATOM   1726  CG  TYR A 113      35.249 -12.574  69.170  1.00  0.00           C  
ATOM   1727  CD1 TYR A 113      35.150 -12.391  70.542  1.00  0.00           C  
ATOM   1728  CD2 TYR A 113      36.437 -13.025  68.615  1.00  0.00           C  
ATOM   1729  CE1 TYR A 113      36.235 -12.658  71.354  1.00  0.00           C  
ATOM   1730  CE2 TYR A 113      37.522 -13.291  69.427  1.00  0.00           C  
ATOM   1731  CZ  TYR A 113      37.424 -13.109  70.791  1.00  0.00           C  
ATOM   1732  OH  TYR A 113      38.505 -13.374  71.601  1.00  0.00           O  
ATOM   1733  H   TYR A 113      35.782 -11.237  66.704  1.00  0.00           H  
ATOM   1734  HA  TYR A 113      33.024 -10.670  67.322  1.00  0.00           H  
ATOM   1735 1HB  TYR A 113      33.153 -12.527  68.835  1.00  0.00           H  
ATOM   1736 2HB  TYR A 113      34.108 -12.950  67.421  1.00  0.00           H  
ATOM   1737  HD1 TYR A 113      34.216 -12.038  70.979  1.00  0.00           H  
ATOM   1738  HD2 TYR A 113      36.515 -13.167  67.537  1.00  0.00           H  
ATOM   1739  HE1 TYR A 113      36.157 -12.514  72.432  1.00  0.00           H  
ATOM   1740  HE2 TYR A 113      38.457 -13.644  68.990  1.00  0.00           H  
ATOM   1741  HH  TYR A 113      38.270 -13.197  72.515  1.00  0.00           H  
ATOM   1742  N   MET A 114      35.323  -9.409  69.249  1.00  0.00           N  
ATOM   1743  CA  MET A 114      35.558  -8.467  70.339  1.00  0.00           C  
ATOM   1744  C   MET A 114      34.669  -7.248  70.089  1.00  0.00           C  
ATOM   1745  O   MET A 114      33.934  -6.781  70.968  1.00  0.00           O  
ATOM   1746  CB  MET A 114      37.032  -8.075  70.424  1.00  0.00           C  
ATOM   1747  CG  MET A 114      37.957  -9.197  70.876  1.00  0.00           C  
ATOM   1748  SD  MET A 114      39.691  -8.700  70.902  1.00  0.00           S  
ATOM   1749  CE  MET A 114      40.477 -10.241  71.365  1.00  0.00           C  
ATOM   1750  H   MET A 114      36.104  -9.717  68.688  1.00  0.00           H  
ATOM   1751  HA  MET A 114      35.277  -8.946  71.277  1.00  0.00           H  
ATOM   1752 1HB  MET A 114      37.374  -7.733  69.448  1.00  0.00           H  
ATOM   1753 2HB  MET A 114      37.148  -7.245  71.121  1.00  0.00           H  
ATOM   1754 1HG  MET A 114      37.675  -9.519  71.877  1.00  0.00           H  
ATOM   1755 2HG  MET A 114      37.853 -10.047  70.202  1.00  0.00           H  
ATOM   1756 1HE  MET A 114      41.556 -10.095  71.423  1.00  0.00           H  
ATOM   1757 2HE  MET A 114      40.100 -10.564  72.336  1.00  0.00           H  
ATOM   1758 3HE  MET A 114      40.253 -11.002  70.617  1.00  0.00           H  
ATOM   1759  N   ILE A 115      34.755  -6.749  68.864  1.00  0.00           N  
ATOM   1760  CA  ILE A 115      33.993  -5.596  68.424  1.00  0.00           C  
ATOM   1761  C   ILE A 115      32.501  -5.939  68.421  1.00  0.00           C  
ATOM   1762  O   ILE A 115      31.681  -5.181  68.936  1.00  0.00           O  
ATOM   1763  CB  ILE A 115      34.435  -5.140  67.021  1.00  0.00           C  
ATOM   1764  CG1 ILE A 115      35.863  -4.590  67.064  1.00  0.00           C  
ATOM   1765  CG2 ILE A 115      33.475  -4.096  66.474  1.00  0.00           C  
ATOM   1766  CD1 ILE A 115      36.477  -4.378  65.699  1.00  0.00           C  
ATOM   1767  H   ILE A 115      35.383  -7.200  68.215  1.00  0.00           H  
ATOM   1768  HA  ILE A 115      34.170  -4.778  69.121  1.00  0.00           H  
ATOM   1769  HB  ILE A 115      34.448  -5.997  66.348  1.00  0.00           H  
ATOM   1770 1HG1 ILE A 115      35.870  -3.637  67.593  1.00  0.00           H  
ATOM   1771 2HG1 ILE A 115      36.501  -5.276  67.621  1.00  0.00           H  
ATOM   1772 1HG2 ILE A 115      33.802  -3.784  65.483  1.00  0.00           H  
ATOM   1773 2HG2 ILE A 115      32.474  -4.521  66.409  1.00  0.00           H  
ATOM   1774 3HG2 ILE A 115      33.459  -3.232  67.139  1.00  0.00           H  
ATOM   1775 1HD1 ILE A 115      37.489  -3.987  65.812  1.00  0.00           H  
ATOM   1776 2HD1 ILE A 115      36.513  -5.328  65.165  1.00  0.00           H  
ATOM   1777 3HD1 ILE A 115      35.875  -3.667  65.136  1.00  0.00           H  
ATOM   1778  N   ALA A 116      32.160  -7.094  67.859  1.00  0.00           N  
ATOM   1779  CA  ALA A 116      30.766  -7.533  67.780  1.00  0.00           C  
ATOM   1780  C   ALA A 116      30.074  -7.601  69.137  1.00  0.00           C  
ATOM   1781  O   ALA A 116      28.865  -7.375  69.234  1.00  0.00           O  
ATOM   1782  CB  ALA A 116      30.691  -8.891  67.097  1.00  0.00           C  
ATOM   1783  H   ALA A 116      32.884  -7.685  67.476  1.00  0.00           H  
ATOM   1784  HA  ALA A 116      30.214  -6.803  67.187  1.00  0.00           H  
ATOM   1785 1HB  ALA A 116      29.651  -9.213  67.041  1.00  0.00           H  
ATOM   1786 2HB  ALA A 116      31.103  -8.815  66.091  1.00  0.00           H  
ATOM   1787 3HB  ALA A 116      31.265  -9.618  67.670  1.00  0.00           H  
ATOM   1788  N   ALA A 117      30.833  -7.901  70.187  1.00  0.00           N  
ATOM   1789  CA  ALA A 117      30.257  -7.989  71.527  1.00  0.00           C  
ATOM   1790  C   ALA A 117      29.764  -6.659  72.088  1.00  0.00           C  
ATOM   1791  O   ALA A 117      28.925  -6.645  72.990  1.00  0.00           O  
ATOM   1792  CB  ALA A 117      31.277  -8.596  72.479  1.00  0.00           C  
ATOM   1793  H   ALA A 117      31.821  -8.071  70.064  1.00  0.00           H  
ATOM   1794  HA  ALA A 117      29.381  -8.636  71.477  1.00  0.00           H  
ATOM   1795 1HB  ALA A 117      30.848  -8.661  73.479  1.00  0.00           H  
ATOM   1796 2HB  ALA A 117      31.549  -9.593  72.134  1.00  0.00           H  
ATOM   1797 3HB  ALA A 117      32.167  -7.968  72.507  1.00  0.00           H  
ATOM   1798  N   ALA A 118      30.268  -5.546  71.561  1.00  0.00           N  
ATOM   1799  CA  ALA A 118      29.880  -4.240  72.091  1.00  0.00           C  
ATOM   1800  C   ALA A 118      29.309  -3.220  71.112  1.00  0.00           C  
ATOM   1801  O   ALA A 118      28.599  -2.307  71.521  1.00  0.00           O  
ATOM   1802  CB  ALA A 118      31.084  -3.624  72.788  1.00  0.00           C  
ATOM   1803  H   ALA A 118      30.921  -5.591  70.792  1.00  0.00           H  
ATOM   1804  HA  ALA A 118      29.075  -4.392  72.810  1.00  0.00           H  
ATOM   1805 1HB  ALA A 118      30.813  -2.648  73.190  1.00  0.00           H  
ATOM   1806 2HB  ALA A 118      31.406  -4.275  73.601  1.00  0.00           H  
ATOM   1807 3HB  ALA A 118      31.898  -3.508  72.074  1.00  0.00           H  
ATOM   1808  N   GLY A 119      29.631  -3.356  69.833  1.00  0.00           N  
ATOM   1809  CA  GLY A 119      29.151  -2.420  68.822  1.00  0.00           C  
ATOM   1810  C   GLY A 119      28.537  -3.214  67.691  1.00  0.00           C  
ATOM   1811  O   GLY A 119      29.213  -4.026  67.055  1.00  0.00           O  
ATOM   1812  H   GLY A 119      30.222  -4.125  69.551  1.00  0.00           H  
ATOM   1813 1HA  GLY A 119      28.422  -1.744  69.269  1.00  0.00           H  
ATOM   1814 2HA  GLY A 119      29.981  -1.809  68.468  1.00  0.00           H  
ATOM   1815  N   GLY A 120      27.257  -2.979  67.437  1.00  0.00           N  
ATOM   1816  CA  GLY A 120      26.560  -3.715  66.402  1.00  0.00           C  
ATOM   1817  C   GLY A 120      26.851  -3.201  64.997  1.00  0.00           C  
ATOM   1818  O   GLY A 120      25.991  -2.608  64.349  1.00  0.00           O  
ATOM   1819  H   GLY A 120      26.755  -2.281  67.967  1.00  0.00           H  
ATOM   1820 1HA  GLY A 120      26.840  -4.767  66.452  1.00  0.00           H  
ATOM   1821 2HA  GLY A 120      25.486  -3.660  66.577  1.00  0.00           H  
ATOM   1822  N   ASN A 121      28.073  -3.437  64.529  1.00  0.00           N  
ATOM   1823  CA  ASN A 121      28.451  -3.000  63.196  1.00  0.00           C  
ATOM   1824  C   ASN A 121      29.574  -1.977  63.184  1.00  0.00           C  
ATOM   1825  O   ASN A 121      30.256  -1.767  64.188  1.00  0.00           O  
ATOM   1826  CB  ASN A 121      27.237  -2.446  62.472  1.00  0.00           C  
ATOM   1827  CG  ASN A 121      26.220  -3.507  62.156  1.00  0.00           C  
ATOM   1828  OD1 ASN A 121      26.564  -4.679  61.969  1.00  0.00           O  
ATOM   1829  ND2 ASN A 121      24.972  -3.118  62.093  1.00  0.00           N  
ATOM   1830  H   ASN A 121      28.751  -3.924  65.098  1.00  0.00           H  
ATOM   1831  HA  ASN A 121      28.831  -3.861  62.644  1.00  0.00           H  
ATOM   1832 1HB  ASN A 121      26.766  -1.678  63.086  1.00  0.00           H  
ATOM   1833 2HB  ASN A 121      27.553  -1.973  61.542  1.00  0.00           H  
ATOM   1834 1HD2 ASN A 121      24.251  -3.781  61.886  1.00  0.00           H  
ATOM   1835 2HD2 ASN A 121      24.738  -2.159  62.251  1.00  0.00           H  
ATOM   1836  N   SER A 122      29.751  -1.339  62.033  1.00  0.00           N  
ATOM   1837  CA  SER A 122      30.777  -0.331  61.833  1.00  0.00           C  
ATOM   1838  C   SER A 122      30.647   0.827  62.817  1.00  0.00           C  
ATOM   1839  O   SER A 122      29.565   1.381  63.001  1.00  0.00           O  
ATOM   1840  CB  SER A 122      30.708   0.195  60.413  1.00  0.00           C  
ATOM   1841  OG  SER A 122      31.631   1.230  60.215  1.00  0.00           O  
ATOM   1842  H   SER A 122      29.137  -1.574  61.267  1.00  0.00           H  
ATOM   1843  HA  SER A 122      31.752  -0.793  61.994  1.00  0.00           H  
ATOM   1844 1HB  SER A 122      30.912  -0.616  59.714  1.00  0.00           H  
ATOM   1845 2HB  SER A 122      29.702   0.558  60.208  1.00  0.00           H  
ATOM   1846  HG  SER A 122      32.084   1.344  61.054  1.00  0.00           H  
ATOM   1847  N   ILE A 123      31.746   1.179  63.470  1.00  0.00           N  
ATOM   1848  CA  ILE A 123      31.725   2.303  64.395  1.00  0.00           C  
ATOM   1849  C   ILE A 123      31.950   3.486  63.462  1.00  0.00           C  
ATOM   1850  O   ILE A 123      33.020   3.634  62.875  1.00  0.00           O  
ATOM   1851  CB  ILE A 123      32.810   2.219  65.484  1.00  0.00           C  
ATOM   1852  CG1 ILE A 123      32.617   0.959  66.333  1.00  0.00           C  
ATOM   1853  CG2 ILE A 123      32.783   3.463  66.359  1.00  0.00           C  
ATOM   1854  CD1 ILE A 123      33.765   0.677  67.276  1.00  0.00           C  
ATOM   1855  H   ILE A 123      32.608   0.671  63.332  1.00  0.00           H  
ATOM   1856  HA  ILE A 123      30.760   2.316  64.901  1.00  0.00           H  
ATOM   1857  HB  ILE A 123      33.790   2.136  65.016  1.00  0.00           H  
ATOM   1858 1HG1 ILE A 123      31.706   1.053  66.923  1.00  0.00           H  
ATOM   1859 2HG1 ILE A 123      32.494   0.095  65.679  1.00  0.00           H  
ATOM   1860 1HG2 ILE A 123      33.555   3.386  67.124  1.00  0.00           H  
ATOM   1861 2HG2 ILE A 123      32.967   4.343  65.745  1.00  0.00           H  
ATOM   1862 3HG2 ILE A 123      31.807   3.551  66.837  1.00  0.00           H  
ATOM   1863 1HD1 ILE A 123      33.556  -0.231  67.842  1.00  0.00           H  
ATOM   1864 2HD1 ILE A 123      34.683   0.543  66.702  1.00  0.00           H  
ATOM   1865 3HD1 ILE A 123      33.885   1.513  67.963  1.00  0.00           H  
ATOM   1866  N   PRO A 124      30.927   4.336  63.299  1.00  0.00           N  
ATOM   1867  CA  PRO A 124      30.971   5.510  62.422  1.00  0.00           C  
ATOM   1868  C   PRO A 124      31.844   6.697  62.815  1.00  0.00           C  
ATOM   1869  O   PRO A 124      31.996   7.020  63.985  1.00  0.00           O  
ATOM   1870  CB  PRO A 124      29.496   5.924  62.415  1.00  0.00           C  
ATOM   1871  CG  PRO A 124      28.964   5.403  63.706  1.00  0.00           C  
ATOM   1872  CD  PRO A 124      29.728   4.127  63.938  1.00  0.00           C  
ATOM   1873  HA  PRO A 124      31.316   5.203  61.423  1.00  0.00           H  
ATOM   1874 1HB  PRO A 124      29.413   7.018  62.329  1.00  0.00           H  
ATOM   1875 2HB  PRO A 124      28.989   5.493  61.539  1.00  0.00           H  
ATOM   1876 1HG  PRO A 124      29.119   6.141  64.506  1.00  0.00           H  
ATOM   1877 2HG  PRO A 124      27.878   5.239  63.631  1.00  0.00           H  
ATOM   1878 1HD  PRO A 124      29.877   3.980  65.018  1.00  0.00           H  
ATOM   1879 2HD  PRO A 124      29.172   3.282  63.504  1.00  0.00           H  
ATOM   1880  N   CYS A 125      32.424   7.329  61.803  1.00  0.00           N  
ATOM   1881  CA  CYS A 125      33.222   8.532  61.992  1.00  0.00           C  
ATOM   1882  C   CYS A 125      32.356   9.588  61.326  1.00  0.00           C  
ATOM   1883  O   CYS A 125      31.822   9.364  60.237  1.00  0.00           O  
ATOM   1884  CB  CYS A 125      34.603   8.446  61.342  1.00  0.00           C  
ATOM   1885  SG  CYS A 125      35.620   9.924  61.570  1.00  0.00           S  
ATOM   1886  H   CYS A 125      32.305   6.959  60.871  1.00  0.00           H  
ATOM   1887  HA  CYS A 125      33.375   8.681  63.061  1.00  0.00           H  
ATOM   1888 1HB  CYS A 125      35.147   7.595  61.753  1.00  0.00           H  
ATOM   1889 2HB  CYS A 125      34.491   8.276  60.271  1.00  0.00           H  
ATOM   1890  HG  CYS A 125      34.783  10.763  60.967  1.00  0.00           H  
ATOM   1891  N   ALA A 126      32.195  10.728  61.977  1.00  0.00           N  
ATOM   1892  CA  ALA A 126      31.363  11.775  61.411  1.00  0.00           C  
ATOM   1893  C   ALA A 126      32.045  12.451  60.233  1.00  0.00           C  
ATOM   1894  O   ALA A 126      33.248  12.285  60.000  1.00  0.00           O  
ATOM   1895  CB  ALA A 126      31.010  12.802  62.477  1.00  0.00           C  
ATOM   1896  H   ALA A 126      32.644  10.884  62.868  1.00  0.00           H  
ATOM   1897  HA  ALA A 126      30.445  11.316  61.043  1.00  0.00           H  
ATOM   1898 1HB  ALA A 126      30.386  13.581  62.039  1.00  0.00           H  
ATOM   1899 2HB  ALA A 126      30.466  12.314  63.286  1.00  0.00           H  
ATOM   1900 3HB  ALA A 126      31.923  13.246  62.870  1.00  0.00           H  
ATOM   1901  N   PRO A 127      31.251  13.213  59.493  1.00  0.00           N  
ATOM   1902  CA  PRO A 127      31.748  13.970  58.362  1.00  0.00           C  
ATOM   1903  C   PRO A 127      32.428  15.149  59.036  1.00  0.00           C  
ATOM   1904  O   PRO A 127      32.273  15.351  60.242  1.00  0.00           O  
ATOM   1905  CB  PRO A 127      30.502  14.363  57.562  1.00  0.00           C  
ATOM   1906  CG  PRO A 127      29.434  14.502  58.592  1.00  0.00           C  
ATOM   1907  CD  PRO A 127      29.734  13.415  59.590  1.00  0.00           C  
ATOM   1908  HA  PRO A 127      32.398  13.325  57.752  1.00  0.00           H  
ATOM   1909 1HB  PRO A 127      30.688  15.298  57.012  1.00  0.00           H  
ATOM   1910 2HB  PRO A 127      30.276  13.590  56.813  1.00  0.00           H  
ATOM   1911 1HG  PRO A 127      29.465  15.507  59.038  1.00  0.00           H  
ATOM   1912 2HG  PRO A 127      28.443  14.389  58.129  1.00  0.00           H  
ATOM   1913 1HD  PRO A 127      29.459  13.757  60.599  1.00  0.00           H  
ATOM   1914 2HD  PRO A 127      29.175  12.506  59.323  1.00  0.00           H  
ATOM   1915  N   TYR A 128      33.183  15.928  58.275  1.00  0.00           N  
ATOM   1916  CA  TYR A 128      33.833  17.093  58.848  1.00  0.00           C  
ATOM   1917  C   TYR A 128      32.750  18.110  59.174  1.00  0.00           C  
ATOM   1918  O   TYR A 128      31.724  18.164  58.499  1.00  0.00           O  
ATOM   1919  CB  TYR A 128      34.875  17.679  57.892  1.00  0.00           C  
ATOM   1920  CG  TYR A 128      35.643  18.848  58.469  1.00  0.00           C  
ATOM   1921  CD1 TYR A 128      36.278  18.723  59.696  1.00  0.00           C  
ATOM   1922  CD2 TYR A 128      35.712  20.044  57.771  1.00  0.00           C  
ATOM   1923  CE1 TYR A 128      36.980  19.790  60.222  1.00  0.00           C  
ATOM   1924  CE2 TYR A 128      36.413  21.112  58.298  1.00  0.00           C  
ATOM   1925  CZ  TYR A 128      37.045  20.987  59.518  1.00  0.00           C  
ATOM   1926  OH  TYR A 128      37.744  22.050  60.043  1.00  0.00           O  
ATOM   1927  H   TYR A 128      33.315  15.723  57.295  1.00  0.00           H  
ATOM   1928  HA  TYR A 128      34.343  16.790  59.763  1.00  0.00           H  
ATOM   1929 1HB  TYR A 128      35.591  16.905  57.615  1.00  0.00           H  
ATOM   1930 2HB  TYR A 128      34.383  18.013  56.979  1.00  0.00           H  
ATOM   1931  HD1 TYR A 128      36.224  17.782  60.244  1.00  0.00           H  
ATOM   1932  HD2 TYR A 128      35.211  20.143  56.808  1.00  0.00           H  
ATOM   1933  HE1 TYR A 128      37.479  19.691  61.186  1.00  0.00           H  
ATOM   1934  HE2 TYR A 128      36.467  22.053  57.750  1.00  0.00           H  
ATOM   1935  HH  TYR A 128      37.693  22.795  59.439  1.00  0.00           H  
ATOM   1936  N   ALA A 129      32.968  18.901  60.218  1.00  0.00           N  
ATOM   1937  CA  ALA A 129      32.008  19.933  60.588  1.00  0.00           C  
ATOM   1938  C   ALA A 129      32.246  21.107  59.642  1.00  0.00           C  
ATOM   1939  O   ALA A 129      33.359  21.291  59.151  1.00  0.00           O  
ATOM   1940  CB  ALA A 129      32.163  20.348  62.044  1.00  0.00           C  
ATOM   1941  H   ALA A 129      33.808  18.791  60.767  1.00  0.00           H  
ATOM   1942  HA  ALA A 129      31.005  19.527  60.453  1.00  0.00           H  
ATOM   1943 1HB  ALA A 129      31.430  21.119  62.282  1.00  0.00           H  
ATOM   1944 2HB  ALA A 129      32.002  19.483  62.688  1.00  0.00           H  
ATOM   1945 3HB  ALA A 129      33.166  20.739  62.206  1.00  0.00           H  
ATOM   1946  N   THR A 130      31.210  21.892  59.367  1.00  0.00           N  
ATOM   1947  CA  THR A 130      31.367  23.030  58.466  1.00  0.00           C  
ATOM   1948  C   THR A 130      31.957  24.208  59.232  1.00  0.00           C  
ATOM   1949  O   THR A 130      31.929  24.227  60.463  1.00  0.00           O  
ATOM   1950  CB  THR A 130      30.026  23.435  57.826  1.00  0.00           C  
ATOM   1951  OG1 THR A 130      29.509  22.339  57.060  1.00  0.00           O  
ATOM   1952  CG2 THR A 130      30.212  24.640  56.916  1.00  0.00           C  
ATOM   1953  H   THR A 130      30.305  21.710  59.777  1.00  0.00           H  
ATOM   1954  HA  THR A 130      32.052  22.746  57.667  1.00  0.00           H  
ATOM   1955  HB  THR A 130      29.310  23.685  58.608  1.00  0.00           H  
ATOM   1956  HG1 THR A 130      30.135  22.107  56.371  1.00  0.00           H  
ATOM   1957 1HG2 THR A 130      29.255  24.913  56.473  1.00  0.00           H  
ATOM   1958 2HG2 THR A 130      30.595  25.479  57.498  1.00  0.00           H  
ATOM   1959 3HG2 THR A 130      30.920  24.394  56.126  1.00  0.00           H  
ATOM   1960  N   PHE A 131      30.133  28.424  65.407  1.00  0.00           N  
ATOM   1961  CA  PHE A 131      28.867  28.723  66.061  1.00  0.00           C  
ATOM   1962  C   PHE A 131      28.910  28.184  67.482  1.00  0.00           C  
ATOM   1963  O   PHE A 131      29.874  28.424  68.211  1.00  0.00           O  
ATOM   1964  CB  PHE A 131      27.693  28.108  65.297  1.00  0.00           C  
ATOM   1965  CG  PHE A 131      27.462  28.722  63.945  1.00  0.00           C  
ATOM   1966  CD1 PHE A 131      28.008  28.149  62.805  1.00  0.00           C  
ATOM   1967  CD2 PHE A 131      26.700  29.872  63.810  1.00  0.00           C  
ATOM   1968  CE1 PHE A 131      27.796  28.713  61.561  1.00  0.00           C  
ATOM   1969  CE2 PHE A 131      26.486  30.437  62.568  1.00  0.00           C  
ATOM   1970  CZ  PHE A 131      27.035  29.857  61.442  1.00  0.00           C  
ATOM   1971  H   PHE A 131      30.985  28.814  65.784  1.00  0.00           H  
ATOM   1972  HA  PHE A 131      28.735  29.806  66.080  1.00  0.00           H  
ATOM   1973 1HB  PHE A 131      27.866  27.042  65.161  1.00  0.00           H  
ATOM   1974 2HB  PHE A 131      26.780  28.220  65.881  1.00  0.00           H  
ATOM   1975  HD1 PHE A 131      28.608  27.245  62.900  1.00  0.00           H  
ATOM   1976  HD2 PHE A 131      26.267  30.331  64.699  1.00  0.00           H  
ATOM   1977  HE1 PHE A 131      28.231  28.253  60.674  1.00  0.00           H  
ATOM   1978  HE2 PHE A 131      25.884  31.341  62.475  1.00  0.00           H  
ATOM   1979  HZ  PHE A 131      26.869  30.302  60.462  1.00  0.00           H  
ATOM   1980  N   GLY A 132      27.863  27.475  67.891  1.00  0.00           N  
ATOM   1981  CA  GLY A 132      27.836  26.869  69.222  1.00  0.00           C  
ATOM   1982  C   GLY A 132      28.522  25.522  69.018  1.00  0.00           C  
ATOM   1983  O   GLY A 132      27.876  24.477  68.926  1.00  0.00           O  
ATOM   1984  H   GLY A 132      27.071  27.350  67.277  1.00  0.00           H  
ATOM   1985 1HA  GLY A 132      28.354  27.518  69.928  1.00  0.00           H  
ATOM   1986 2HA  GLY A 132      26.805  26.784  69.562  1.00  0.00           H  
ATOM   1987  N   THR A 133      29.847  25.584  68.928  1.00  0.00           N  
ATOM   1988  CA  THR A 133      30.711  24.437  68.664  1.00  0.00           C  
ATOM   1989  C   THR A 133      30.398  23.103  69.339  1.00  0.00           C  
ATOM   1990  O   THR A 133      30.128  22.121  68.652  1.00  0.00           O  
ATOM   1991  CB  THR A 133      32.160  24.814  69.025  1.00  0.00           C  
ATOM   1992  OG1 THR A 133      32.238  25.143  70.418  1.00  0.00           O  
ATOM   1993  CG2 THR A 133      32.622  26.006  68.200  1.00  0.00           C  
ATOM   1994  H   THR A 133      30.264  26.495  69.054  1.00  0.00           H  
ATOM   1995  HA  THR A 133      30.652  24.196  67.602  1.00  0.00           H  
ATOM   1996  HB  THR A 133      32.816  23.967  68.828  1.00  0.00           H  
ATOM   1997  HG1 THR A 133      33.028  25.665  70.579  1.00  0.00           H  
ATOM   1998 1HG2 THR A 133      33.648  26.258  68.468  1.00  0.00           H  
ATOM   1999 2HG2 THR A 133      32.574  25.755  67.140  1.00  0.00           H  
ATOM   2000 3HG2 THR A 133      31.975  26.859  68.399  1.00  0.00           H  
ATOM   2001  N   ARG A 134      27.791  22.122  71.014  1.00  0.00           N  
ATOM   2002  CA  ARG A 134      26.425  21.706  70.731  1.00  0.00           C  
ATOM   2003  C   ARG A 134      26.365  21.162  69.305  1.00  0.00           C  
ATOM   2004  O   ARG A 134      25.766  20.115  69.047  1.00  0.00           O  
ATOM   2005  CB  ARG A 134      25.452  22.865  70.889  1.00  0.00           C  
ATOM   2006  CG  ARG A 134      23.990  22.506  70.682  1.00  0.00           C  
ATOM   2007  CD  ARG A 134      23.097  23.665  70.939  1.00  0.00           C  
ATOM   2008  NE  ARG A 134      21.700  23.337  70.705  1.00  0.00           N  
ATOM   2009  CZ  ARG A 134      20.678  24.203  70.842  1.00  0.00           C  
ATOM   2010  NH1 ARG A 134      20.911  25.443  71.211  1.00  0.00           N  
ATOM   2011  NH2 ARG A 134      19.439  23.806  70.605  1.00  0.00           N  
ATOM   2012  H   ARG A 134      28.110  22.144  71.972  1.00  0.00           H  
ATOM   2013  HA  ARG A 134      26.147  20.927  71.441  1.00  0.00           H  
ATOM   2014 1HB  ARG A 134      25.550  23.288  71.888  1.00  0.00           H  
ATOM   2015 2HB  ARG A 134      25.703  23.651  70.175  1.00  0.00           H  
ATOM   2016 1HG  ARG A 134      23.838  22.177  69.654  1.00  0.00           H  
ATOM   2017 2HG  ARG A 134      23.712  21.702  71.365  1.00  0.00           H  
ATOM   2018 1HD  ARG A 134      23.204  23.984  71.975  1.00  0.00           H  
ATOM   2019 2HD  ARG A 134      23.370  24.487  70.277  1.00  0.00           H  
ATOM   2020  HE  ARG A 134      21.481  22.392  70.419  1.00  0.00           H  
ATOM   2021 1HH1 ARG A 134      21.858  25.746  71.392  1.00  0.00           H  
ATOM   2022 2HH1 ARG A 134      20.145  26.092  71.314  1.00  0.00           H  
ATOM   2023 1HH2 ARG A 134      19.260  22.853  70.321  1.00  0.00           H  
ATOM   2024 2HH2 ARG A 134      18.673  24.455  70.708  1.00  0.00           H  
ATOM   2025  N   GLU A 135      27.020  21.867  68.390  1.00  0.00           N  
ATOM   2026  CA  GLU A 135      27.054  21.469  66.988  1.00  0.00           C  
ATOM   2027  C   GLU A 135      27.762  20.120  66.828  1.00  0.00           C  
ATOM   2028  O   GLU A 135      27.410  19.311  65.960  1.00  0.00           O  
ATOM   2029  CB  GLU A 135      27.757  22.536  66.146  1.00  0.00           C  
ATOM   2030  CG  GLU A 135      26.983  23.839  66.009  1.00  0.00           C  
ATOM   2031  CD  GLU A 135      27.727  24.882  65.221  1.00  0.00           C  
ATOM   2032  OE1 GLU A 135      28.866  24.649  64.891  1.00  0.00           O  
ATOM   2033  OE2 GLU A 135      27.157  25.912  64.949  1.00  0.00           O  
ATOM   2034  H   GLU A 135      27.509  22.703  68.676  1.00  0.00           H  
ATOM   2035  HA  GLU A 135      26.028  21.365  66.633  1.00  0.00           H  
ATOM   2036 1HB  GLU A 135      28.727  22.768  66.588  1.00  0.00           H  
ATOM   2037 2HB  GLU A 135      27.939  22.148  65.144  1.00  0.00           H  
ATOM   2038 1HG  GLU A 135      26.034  23.636  65.514  1.00  0.00           H  
ATOM   2039 2HG  GLU A 135      26.767  24.228  67.003  1.00  0.00           H  
ATOM   2040  N   LEU A 136      28.761  19.883  67.672  1.00  0.00           N  
ATOM   2041  CA  LEU A 136      29.479  18.620  67.659  1.00  0.00           C  
ATOM   2042  C   LEU A 136      28.441  17.538  67.959  1.00  0.00           C  
ATOM   2043  O   LEU A 136      28.442  16.465  67.353  1.00  0.00           O  
ATOM   2044  CB  LEU A 136      30.608  18.605  68.697  1.00  0.00           C  
ATOM   2045  CG  LEU A 136      31.797  19.529  68.400  1.00  0.00           C  
ATOM   2046  CD1 LEU A 136      32.740  19.543  69.595  1.00  0.00           C  
ATOM   2047  CD2 LEU A 136      32.512  19.049  67.146  1.00  0.00           C  
ATOM   2048  H   LEU A 136      29.029  20.594  68.337  1.00  0.00           H  
ATOM   2049  HA  LEU A 136      29.922  18.484  66.673  1.00  0.00           H  
ATOM   2050 1HB  LEU A 136      30.197  18.895  69.662  1.00  0.00           H  
ATOM   2051 2HB  LEU A 136      30.991  17.588  68.780  1.00  0.00           H  
ATOM   2052  HG  LEU A 136      31.437  20.546  68.246  1.00  0.00           H  
ATOM   2053 1HD1 LEU A 136      33.584  20.200  69.385  1.00  0.00           H  
ATOM   2054 2HD1 LEU A 136      32.208  19.909  70.474  1.00  0.00           H  
ATOM   2055 3HD1 LEU A 136      33.103  18.534  69.784  1.00  0.00           H  
ATOM   2056 1HD2 LEU A 136      33.356  19.706  66.934  1.00  0.00           H  
ATOM   2057 2HD2 LEU A 136      32.873  18.032  67.299  1.00  0.00           H  
ATOM   2058 3HD2 LEU A 136      31.819  19.065  66.304  1.00  0.00           H  
ATOM   2059  N   SER A 137      27.543  17.832  68.896  1.00  0.00           N  
ATOM   2060  CA  SER A 137      26.497  16.880  69.221  1.00  0.00           C  
ATOM   2061  C   SER A 137      25.570  16.680  68.032  1.00  0.00           C  
ATOM   2062  O   SER A 137      25.232  15.547  67.687  1.00  0.00           O  
ATOM   2063  CB  SER A 137      25.706  17.359  70.423  1.00  0.00           C  
ATOM   2064  OG  SER A 137      26.504  17.377  71.574  1.00  0.00           O  
ATOM   2065  H   SER A 137      27.577  18.713  69.389  1.00  0.00           H  
ATOM   2066  HA  SER A 137      26.963  15.924  69.466  1.00  0.00           H  
ATOM   2067 1HB  SER A 137      25.320  18.359  70.229  1.00  0.00           H  
ATOM   2068 2HB  SER A 137      24.851  16.703  70.580  1.00  0.00           H  
ATOM   2069  HG  SER A 137      26.288  16.577  72.059  1.00  0.00           H  
ATOM   2070  N   GLU A 138      25.158  17.773  67.390  1.00  0.00           N  
ATOM   2071  CA  GLU A 138      24.269  17.662  66.233  1.00  0.00           C  
ATOM   2072  C   GLU A 138      24.877  16.821  65.117  1.00  0.00           C  
ATOM   2073  O   GLU A 138      24.174  16.060  64.456  1.00  0.00           O  
ATOM   2074  CB  GLU A 138      23.926  19.053  65.696  1.00  0.00           C  
ATOM   2075  CG  GLU A 138      23.020  19.872  66.604  1.00  0.00           C  
ATOM   2076  CD  GLU A 138      22.763  21.257  66.080  1.00  0.00           C  
ATOM   2077  OE1 GLU A 138      23.366  21.622  65.100  1.00  0.00           O  
ATOM   2078  OE2 GLU A 138      21.962  21.952  66.660  1.00  0.00           O  
ATOM   2079  H   GLU A 138      25.455  18.688  67.696  1.00  0.00           H  
ATOM   2080  HA  GLU A 138      23.348  17.171  66.550  1.00  0.00           H  
ATOM   2081 1HB  GLU A 138      24.844  19.620  65.540  1.00  0.00           H  
ATOM   2082 2HB  GLU A 138      23.432  18.958  64.729  1.00  0.00           H  
ATOM   2083 1HG  GLU A 138      22.067  19.355  66.712  1.00  0.00           H  
ATOM   2084 2HG  GLU A 138      23.478  19.941  67.590  1.00  0.00           H  
ATOM   2085  N   HIS A 139      26.181  16.965  64.899  1.00  0.00           N  
ATOM   2086  CA  HIS A 139      26.856  16.213  63.850  1.00  0.00           C  
ATOM   2087  C   HIS A 139      26.848  14.719  64.157  1.00  0.00           C  
ATOM   2088  O   HIS A 139      26.718  13.888  63.260  1.00  0.00           O  
ATOM   2089  CB  HIS A 139      28.299  16.700  63.678  1.00  0.00           C  
ATOM   2090  CG  HIS A 139      28.405  18.063  63.068  1.00  0.00           C  
ATOM   2091  ND1 HIS A 139      27.699  18.430  61.941  1.00  0.00           N  
ATOM   2092  CD2 HIS A 139      29.134  19.146  63.426  1.00  0.00           C  
ATOM   2093  CE1 HIS A 139      27.989  19.683  61.633  1.00  0.00           C  
ATOM   2094  NE2 HIS A 139      28.857  20.138  62.518  1.00  0.00           N  
ATOM   2095  H   HIS A 139      26.716  17.605  65.468  1.00  0.00           H  
ATOM   2096  HA  HIS A 139      26.335  16.360  62.904  1.00  0.00           H  
ATOM   2097 1HB  HIS A 139      28.794  16.721  64.649  1.00  0.00           H  
ATOM   2098 2HB  HIS A 139      28.845  16.000  63.046  1.00  0.00           H  
ATOM   2099  HD1 HIS A 139      27.009  17.881  61.470  1.00  0.00           H  
ATOM   2100  HD2 HIS A 139      29.835  19.330  64.240  1.00  0.00           H  
ATOM   2101  HE1 HIS A 139      27.530  20.163  60.770  1.00  0.00           H  
ATOM   2102  N   VAL A 140      26.982  14.383  65.435  1.00  0.00           N  
ATOM   2103  CA  VAL A 140      26.959  12.991  65.859  1.00  0.00           C  
ATOM   2104  C   VAL A 140      25.570  12.419  65.574  1.00  0.00           C  
ATOM   2105  O   VAL A 140      25.433  11.365  64.949  1.00  0.00           O  
ATOM   2106  CB  VAL A 140      27.285  12.867  67.359  1.00  0.00           C  
ATOM   2107  CG1 VAL A 140      27.072  11.438  67.835  1.00  0.00           C  
ATOM   2108  CG2 VAL A 140      28.717  13.313  67.616  1.00  0.00           C  
ATOM   2109  H   VAL A 140      27.103  15.107  66.129  1.00  0.00           H  
ATOM   2110  HA  VAL A 140      27.716  12.445  65.295  1.00  0.00           H  
ATOM   2111  HB  VAL A 140      26.600  13.500  67.924  1.00  0.00           H  
ATOM   2112 1HG1 VAL A 140      27.307  11.369  68.897  1.00  0.00           H  
ATOM   2113 2HG1 VAL A 140      26.033  11.153  67.674  1.00  0.00           H  
ATOM   2114 3HG1 VAL A 140      27.724  10.768  67.275  1.00  0.00           H  
ATOM   2115 1HG2 VAL A 140      28.941  13.224  68.679  1.00  0.00           H  
ATOM   2116 2HG2 VAL A 140      29.402  12.685  67.046  1.00  0.00           H  
ATOM   2117 3HG2 VAL A 140      28.836  14.352  67.306  1.00  0.00           H  
ATOM   2118  N   ALA A 141      24.543  13.134  66.020  1.00  0.00           N  
ATOM   2119  CA  ALA A 141      23.159  12.707  65.828  1.00  0.00           C  
ATOM   2120  C   ALA A 141      22.779  12.586  64.348  1.00  0.00           C  
ATOM   2121  O   ALA A 141      22.119  11.625  63.951  1.00  0.00           O  
ATOM   2122  CB  ALA A 141      22.217  13.673  66.532  1.00  0.00           C  
ATOM   2123  H   ALA A 141      24.728  13.999  66.507  1.00  0.00           H  
ATOM   2124  HA  ALA A 141      23.047  11.715  66.267  1.00  0.00           H  
ATOM   2125 1HB  ALA A 141      21.187  13.350  66.385  1.00  0.00           H  
ATOM   2126 2HB  ALA A 141      22.444  13.691  67.598  1.00  0.00           H  
ATOM   2127 3HB  ALA A 141      22.346  14.672  66.118  1.00  0.00           H  
ATOM   2128  N   LEU A 142      23.194  13.558  63.535  1.00  0.00           N  
ATOM   2129  CA  LEU A 142      22.903  13.521  62.103  1.00  0.00           C  
ATOM   2130  C   LEU A 142      23.558  12.280  61.494  1.00  0.00           C  
ATOM   2131  O   LEU A 142      22.969  11.584  60.664  1.00  0.00           O  
ATOM   2132  CB  LEU A 142      23.418  14.789  61.410  1.00  0.00           C  
ATOM   2133  CG  LEU A 142      22.673  16.085  61.755  1.00  0.00           C  
ATOM   2134  CD1 LEU A 142      23.406  17.271  61.143  1.00  0.00           C  
ATOM   2135  CD2 LEU A 142      21.243  16.001  61.241  1.00  0.00           C  
ATOM   2136  H   LEU A 142      23.719  14.335  63.910  1.00  0.00           H  
ATOM   2137  HA  LEU A 142      21.823  13.469  61.971  1.00  0.00           H  
ATOM   2138 1HB  LEU A 142      24.465  14.928  61.674  1.00  0.00           H  
ATOM   2139 2HB  LEU A 142      23.352  14.646  60.331  1.00  0.00           H  
ATOM   2140  HG  LEU A 142      22.662  16.221  62.836  1.00  0.00           H  
ATOM   2141 1HD1 LEU A 142      22.877  18.192  61.388  1.00  0.00           H  
ATOM   2142 2HD1 LEU A 142      24.419  17.318  61.543  1.00  0.00           H  
ATOM   2143 3HD1 LEU A 142      23.447  17.154  60.061  1.00  0.00           H  
ATOM   2144 1HD2 LEU A 142      20.714  16.922  61.487  1.00  0.00           H  
ATOM   2145 2HD2 LEU A 142      21.253  15.866  60.159  1.00  0.00           H  
ATOM   2146 3HD2 LEU A 142      20.737  15.156  61.708  1.00  0.00           H  
ATOM   2147  N   ALA A 143      24.784  12.002  61.919  1.00  0.00           N  
ATOM   2148  CA  ALA A 143      25.505  10.842  61.423  1.00  0.00           C  
ATOM   2149  C   ALA A 143      24.667   9.590  61.633  1.00  0.00           C  
ATOM   2150  O   ALA A 143      24.493   8.789  60.718  1.00  0.00           O  
ATOM   2151  CB  ALA A 143      26.855  10.710  62.113  1.00  0.00           C  
ATOM   2152  H   ALA A 143      25.228  12.604  62.598  1.00  0.00           H  
ATOM   2153  HA  ALA A 143      25.671  10.978  60.354  1.00  0.00           H  
ATOM   2154 1HB  ALA A 143      27.377   9.835  61.726  1.00  0.00           H  
ATOM   2155 2HB  ALA A 143      27.451  11.602  61.921  1.00  0.00           H  
ATOM   2156 3HB  ALA A 143      26.705  10.598  63.186  1.00  0.00           H  
ATOM   2157  N   LEU A 144      24.138   9.431  62.842  1.00  0.00           N  
ATOM   2158  CA  LEU A 144      23.324   8.265  63.160  1.00  0.00           C  
ATOM   2159  C   LEU A 144      21.999   8.209  62.404  1.00  0.00           C  
ATOM   2160  O   LEU A 144      21.587   7.143  61.942  1.00  0.00           O  
ATOM   2161  CB  LEU A 144      23.043   8.237  64.668  1.00  0.00           C  
ATOM   2162  CG  LEU A 144      24.255   7.953  65.565  1.00  0.00           C  
ATOM   2163  CD1 LEU A 144      23.859   8.133  67.024  1.00  0.00           C  
ATOM   2164  CD2 LEU A 144      24.759   6.541  65.305  1.00  0.00           C  
ATOM   2165  H   LEU A 144      24.300  10.127  63.555  1.00  0.00           H  
ATOM   2166  HA  LEU A 144      23.879   7.370  62.883  1.00  0.00           H  
ATOM   2167 1HB  LEU A 144      22.631   9.201  64.962  1.00  0.00           H  
ATOM   2168 2HB  LEU A 144      22.295   7.469  64.868  1.00  0.00           H  
ATOM   2169  HG  LEU A 144      25.047   8.668  65.343  1.00  0.00           H  
ATOM   2170 1HD1 LEU A 144      24.720   7.932  67.662  1.00  0.00           H  
ATOM   2171 2HD1 LEU A 144      23.521   9.157  67.186  1.00  0.00           H  
ATOM   2172 3HD1 LEU A 144      23.055   7.441  67.272  1.00  0.00           H  
ATOM   2173 1HD2 LEU A 144      25.621   6.340  65.942  1.00  0.00           H  
ATOM   2174 2HD2 LEU A 144      23.968   5.825  65.528  1.00  0.00           H  
ATOM   2175 3HD2 LEU A 144      25.051   6.446  64.259  1.00  0.00           H  
ATOM   2176  N   LYS A 145      21.329   9.346  62.263  1.00  0.00           N  
ATOM   2177  CA  LYS A 145      20.052   9.355  61.557  1.00  0.00           C  
ATOM   2178  C   LYS A 145      20.211   9.116  60.062  1.00  0.00           C  
ATOM   2179  O   LYS A 145      19.514   8.283  59.485  1.00  0.00           O  
ATOM   2180  CB  LYS A 145      19.328  10.681  61.794  1.00  0.00           C  
ATOM   2181  CG  LYS A 145      18.803  10.866  63.212  1.00  0.00           C  
ATOM   2182  CD  LYS A 145      18.114  12.213  63.374  1.00  0.00           C  
ATOM   2183  CE  LYS A 145      17.599  12.405  64.793  1.00  0.00           C  
ATOM   2184  NZ  LYS A 145      16.956  13.734  64.977  1.00  0.00           N  
ATOM   2185  H   LYS A 145      21.690  10.211  62.638  1.00  0.00           H  
ATOM   2186  HA  LYS A 145      19.436   8.544  61.946  1.00  0.00           H  
ATOM   2187 1HB  LYS A 145      20.004  11.509  61.577  1.00  0.00           H  
ATOM   2188 2HB  LYS A 145      18.482  10.761  61.111  1.00  0.00           H  
ATOM   2189 1HG  LYS A 145      18.090  10.073  63.442  1.00  0.00           H  
ATOM   2190 2HG  LYS A 145      19.630  10.804  63.917  1.00  0.00           H  
ATOM   2191 1HD  LYS A 145      18.817  13.013  63.140  1.00  0.00           H  
ATOM   2192 2HD  LYS A 145      17.274  12.278  62.682  1.00  0.00           H  
ATOM   2193 1HE  LYS A 145      16.872  11.628  65.024  1.00  0.00           H  
ATOM   2194 2HE  LYS A 145      18.428  12.316  65.496  1.00  0.00           H  
ATOM   2195 1HZ  LYS A 145      16.630  13.822  65.929  1.00  0.00           H  
ATOM   2196 2HZ  LYS A 145      17.628  14.464  64.783  1.00  0.00           H  
ATOM   2197 3HZ  LYS A 145      16.174  13.821  64.344  1.00  0.00           H  
ATOM   2198  N   ASN A 146      21.144   9.828  59.441  1.00  0.00           N  
ATOM   2199  CA  ASN A 146      21.385   9.677  58.010  1.00  0.00           C  
ATOM   2200  C   ASN A 146      21.760   8.235  57.673  1.00  0.00           C  
ATOM   2201  O   ASN A 146      21.285   7.675  56.686  1.00  0.00           O  
ATOM   2202  CB  ASN A 146      22.465  10.637  57.544  1.00  0.00           C  
ATOM   2203  CG  ASN A 146      21.990  12.062  57.498  1.00  0.00           C  
ATOM   2204  OD1 ASN A 146      20.795  12.326  57.321  1.00  0.00           O  
ATOM   2205  ND2 ASN A 146      22.902  12.987  57.655  1.00  0.00           N  
ATOM   2206  H   ASN A 146      21.699  10.488  59.967  1.00  0.00           H  
ATOM   2207  HA  ASN A 146      20.461   9.908  57.477  1.00  0.00           H  
ATOM   2208 1HB  ASN A 146      23.323  10.573  58.215  1.00  0.00           H  
ATOM   2209 2HB  ASN A 146      22.804  10.347  56.550  1.00  0.00           H  
ATOM   2210 1HD2 ASN A 146      22.644  13.953  57.634  1.00  0.00           H  
ATOM   2211 2HD2 ASN A 146      23.857  12.728  57.796  1.00  0.00           H  
ATOM   2212  N   ARG A 147      24.831   0.940  69.142  1.00  0.00           N  
ATOM   2213  CA  ARG A 147      26.159   1.443  68.784  1.00  0.00           C  
ATOM   2214  C   ARG A 147      26.546   2.540  69.770  1.00  0.00           C  
ATOM   2215  O   ARG A 147      26.381   3.724  69.489  1.00  0.00           O  
ATOM   2216  CB  ARG A 147      26.181   1.990  67.364  1.00  0.00           C  
ATOM   2217  CG  ARG A 147      25.994   0.948  66.274  1.00  0.00           C  
ATOM   2218  CD  ARG A 147      26.023   1.558  64.920  1.00  0.00           C  
ATOM   2219  NE  ARG A 147      25.834   0.565  63.874  1.00  0.00           N  
ATOM   2220  CZ  ARG A 147      25.754   0.846  62.559  1.00  0.00           C  
ATOM   2221  NH1 ARG A 147      25.847   2.090  62.145  1.00  0.00           N  
ATOM   2222  NH2 ARG A 147      25.581  -0.130  61.684  1.00  0.00           N  
ATOM   2223  H   ARG A 147      24.730   0.357  69.961  1.00  0.00           H  
ATOM   2224  HA  ARG A 147      26.869   0.617  68.842  1.00  0.00           H  
ATOM   2225 1HB  ARG A 147      25.393   2.733  67.249  1.00  0.00           H  
ATOM   2226 2HB  ARG A 147      27.132   2.491  67.182  1.00  0.00           H  
ATOM   2227 1HG  ARG A 147      26.794   0.210  66.335  1.00  0.00           H  
ATOM   2228 2HG  ARG A 147      25.031   0.451  66.406  1.00  0.00           H  
ATOM   2229 1HD  ARG A 147      25.226   2.296  64.837  1.00  0.00           H  
ATOM   2230 2HD  ARG A 147      26.985   2.043  64.760  1.00  0.00           H  
ATOM   2231  HE  ARG A 147      25.758  -0.404  64.153  1.00  0.00           H  
ATOM   2232 1HH1 ARG A 147      25.979   2.836  62.814  1.00  0.00           H  
ATOM   2233 2HH1 ARG A 147      25.787   2.301  61.159  1.00  0.00           H  
ATOM   2234 1HH2 ARG A 147      25.509  -1.087  62.002  1.00  0.00           H  
ATOM   2235 2HH2 ARG A 147      25.521   0.081  60.699  1.00  0.00           H  
ATOM   2236  N   LYS A 148      27.072   2.153  70.944  1.00  0.00           N  
ATOM   2237  CA  LYS A 148      27.490   3.067  72.011  1.00  0.00           C  
ATOM   2238  C   LYS A 148      28.804   3.805  71.774  1.00  0.00           C  
ATOM   2239  O   LYS A 148      29.567   4.028  72.714  1.00  0.00           O  
ATOM   2240  CB  LYS A 148      27.587   2.295  73.328  1.00  0.00           C  
ATOM   2241  CG  LYS A 148      26.268   2.162  74.077  1.00  0.00           C  
ATOM   2242  CD  LYS A 148      25.297   1.260  73.331  1.00  0.00           C  
ATOM   2243  CE  LYS A 148      23.991   1.098  74.095  1.00  0.00           C  
ATOM   2244  NZ  LYS A 148      23.013   0.256  73.354  1.00  0.00           N  
ATOM   2245  H   LYS A 148      27.178   1.158  71.079  1.00  0.00           H  
ATOM   2246  HA  LYS A 148      26.739   3.851  72.109  1.00  0.00           H  
ATOM   2247 1HB  LYS A 148      27.964   1.291  73.134  1.00  0.00           H  
ATOM   2248 2HB  LYS A 148      28.299   2.790  73.989  1.00  0.00           H  
ATOM   2249 1HG  LYS A 148      26.452   1.743  75.067  1.00  0.00           H  
ATOM   2250 2HG  LYS A 148      25.817   3.146  74.198  1.00  0.00           H  
ATOM   2251 1HD  LYS A 148      25.083   1.687  72.350  1.00  0.00           H  
ATOM   2252 2HD  LYS A 148      25.747   0.278  73.190  1.00  0.00           H  
ATOM   2253 1HE  LYS A 148      24.190   0.637  75.061  1.00  0.00           H  
ATOM   2254 2HE  LYS A 148      23.548   2.079  74.270  1.00  0.00           H  
ATOM   2255 1HZ  LYS A 148      22.162   0.174  73.893  1.00  0.00           H  
ATOM   2256 2HZ  LYS A 148      22.806   0.685  72.463  1.00  0.00           H  
ATOM   2257 3HZ  LYS A 148      23.405  -0.662  73.203  1.00  0.00           H  
ATOM   2258  N   ALA A 149      29.067   4.182  70.527  1.00  0.00           N  
ATOM   2259  CA  ALA A 149      30.298   4.889  70.223  1.00  0.00           C  
ATOM   2260  C   ALA A 149      30.277   5.587  68.875  1.00  0.00           C  
ATOM   2261  O   ALA A 149      29.518   5.213  67.979  1.00  0.00           O  
ATOM   2262  CB  ALA A 149      31.473   3.924  70.285  1.00  0.00           C  
ATOM   2263  H   ALA A 149      28.417   3.982  69.780  1.00  0.00           H  
ATOM   2264  HA  ALA A 149      30.435   5.669  70.972  1.00  0.00           H  
ATOM   2265 1HB  ALA A 149      32.395   4.457  70.056  1.00  0.00           H  
ATOM   2266 2HB  ALA A 149      31.540   3.496  71.285  1.00  0.00           H  
ATOM   2267 3HB  ALA A 149      31.326   3.126  69.559  1.00  0.00           H  
ATOM   2268  N   THR A 150      31.116   6.608  68.733  1.00  0.00           N  
ATOM   2269  CA  THR A 150      31.198   7.371  67.494  1.00  0.00           C  
ATOM   2270  C   THR A 150      32.514   8.133  67.479  1.00  0.00           C  
ATOM   2271  O   THR A 150      33.050   8.483  68.531  1.00  0.00           O  
ATOM   2272  CB  THR A 150      30.016   8.346  67.342  1.00  0.00           C  
ATOM   2273  OG1 THR A 150      28.783   7.614  67.363  1.00  0.00           O  
ATOM   2274  CG2 THR A 150      30.122   9.113  66.033  1.00  0.00           C  
ATOM   2275  H   THR A 150      31.713   6.861  69.507  1.00  0.00           H  
ATOM   2276  HA  THR A 150      31.169   6.674  66.656  1.00  0.00           H  
ATOM   2277  HB  THR A 150      30.017   9.052  68.172  1.00  0.00           H  
ATOM   2278  HG1 THR A 150      28.956   6.692  67.154  1.00  0.00           H  
ATOM   2279 1HG2 THR A 150      29.279   9.797  65.943  1.00  0.00           H  
ATOM   2280 2HG2 THR A 150      31.053   9.680  66.018  1.00  0.00           H  
ATOM   2281 3HG2 THR A 150      30.111   8.413  65.199  1.00  0.00           H  
ATOM   2282  N   LEU A 151      33.028   8.397  66.286  1.00  0.00           N  
ATOM   2283  CA  LEU A 151      34.273   9.139  66.154  1.00  0.00           C  
ATOM   2284  C   LEU A 151      33.959  10.478  65.501  1.00  0.00           C  
ATOM   2285  O   LEU A 151      33.282  10.534  64.472  1.00  0.00           O  
ATOM   2286  CB  LEU A 151      35.293   8.359  65.316  1.00  0.00           C  
ATOM   2287  CG  LEU A 151      35.968   7.175  66.021  1.00  0.00           C  
ATOM   2288  CD1 LEU A 151      34.955   6.055  66.216  1.00  0.00           C  
ATOM   2289  CD2 LEU A 151      37.155   6.702  65.197  1.00  0.00           C  
ATOM   2290  H   LEU A 151      32.553   8.081  65.453  1.00  0.00           H  
ATOM   2291  HA  LEU A 151      34.691   9.292  67.148  1.00  0.00           H  
ATOM   2292 1HB  LEU A 151      34.792   7.973  64.429  1.00  0.00           H  
ATOM   2293 2HB  LEU A 151      36.078   9.044  64.996  1.00  0.00           H  
ATOM   2294  HG  LEU A 151      36.313   7.488  67.008  1.00  0.00           H  
ATOM   2295 1HD1 LEU A 151      35.434   5.214  66.718  1.00  0.00           H  
ATOM   2296 2HD1 LEU A 151      34.126   6.415  66.825  1.00  0.00           H  
ATOM   2297 3HD1 LEU A 151      34.579   5.732  65.246  1.00  0.00           H  
ATOM   2298 1HD2 LEU A 151      37.635   5.861  65.699  1.00  0.00           H  
ATOM   2299 2HD2 LEU A 151      36.812   6.388  64.211  1.00  0.00           H  
ATOM   2300 3HD2 LEU A 151      37.871   7.517  65.088  1.00  0.00           H  
ATOM   2301  N   LEU A 152      34.439  11.553  66.110  1.00  0.00           N  
ATOM   2302  CA  LEU A 152      34.217  12.886  65.578  1.00  0.00           C  
ATOM   2303  C   LEU A 152      35.441  13.258  64.747  1.00  0.00           C  
ATOM   2304  O   LEU A 152      36.551  13.391  65.268  1.00  0.00           O  
ATOM   2305  CB  LEU A 152      33.997  13.902  66.706  1.00  0.00           C  
ATOM   2306  CG  LEU A 152      32.601  13.897  67.342  1.00  0.00           C  
ATOM   2307  CD1 LEU A 152      32.377  12.576  68.065  1.00  0.00           C  
ATOM   2308  CD2 LEU A 152      32.476  15.073  68.300  1.00  0.00           C  
ATOM   2309  H   LEU A 152      34.971  11.446  66.962  1.00  0.00           H  
ATOM   2310  HA  LEU A 152      33.323  12.865  64.956  1.00  0.00           H  
ATOM   2311 1HB  LEU A 152      34.721  13.707  67.495  1.00  0.00           H  
ATOM   2312 2HB  LEU A 152      34.179  14.902  66.313  1.00  0.00           H  
ATOM   2313  HG  LEU A 152      31.845  13.983  66.562  1.00  0.00           H  
ATOM   2314 1HD1 LEU A 152      31.385  12.573  68.517  1.00  0.00           H  
ATOM   2315 2HD1 LEU A 152      32.453  11.754  67.353  1.00  0.00           H  
ATOM   2316 3HD1 LEU A 152      33.130  12.454  68.843  1.00  0.00           H  
ATOM   2317 1HD2 LEU A 152      31.483  15.070  68.752  1.00  0.00           H  
ATOM   2318 2HD2 LEU A 152      33.231  14.987  69.082  1.00  0.00           H  
ATOM   2319 3HD2 LEU A 152      32.623  16.005  67.754  1.00  0.00           H  
ATOM   2320  N   GLN A 153      35.219  13.394  63.444  1.00  0.00           N  
ATOM   2321  CA  GLN A 153      36.263  13.720  62.482  1.00  0.00           C  
ATOM   2322  C   GLN A 153      37.278  14.723  63.027  1.00  0.00           C  
ATOM   2323  O   GLN A 153      36.902  15.759  63.576  1.00  0.00           O  
ATOM   2324  CB  GLN A 153      35.636  14.268  61.197  1.00  0.00           C  
ATOM   2325  CG  GLN A 153      36.644  14.640  60.123  1.00  0.00           C  
ATOM   2326  CD  GLN A 153      37.343  13.427  59.540  1.00  0.00           C  
ATOM   2327  OE1 GLN A 153      37.663  12.474  60.256  1.00  0.00           O  
ATOM   2328  NE2 GLN A 153      37.584  13.455  58.234  1.00  0.00           N  
ATOM   2329  H   GLN A 153      34.273  13.262  63.117  1.00  0.00           H  
ATOM   2330  HA  GLN A 153      36.812  12.809  62.246  1.00  0.00           H  
ATOM   2331 1HB  GLN A 153      34.957  13.526  60.778  1.00  0.00           H  
ATOM   2332 2HB  GLN A 153      35.049  15.156  61.429  1.00  0.00           H  
ATOM   2333 1HG  GLN A 153      36.125  15.157  59.315  1.00  0.00           H  
ATOM   2334 2HG  GLN A 153      37.400  15.294  60.559  1.00  0.00           H  
ATOM   2335 1HE2 GLN A 153      38.043  12.682  57.793  1.00  0.00           H  
ATOM   2336 2HE2 GLN A 153      37.307  14.247  57.691  1.00  0.00           H  
ATOM   2337  N   HIS A 154      38.560  14.394  62.874  1.00  0.00           N  
ATOM   2338  CA  HIS A 154      39.674  15.237  63.318  1.00  0.00           C  
ATOM   2339  C   HIS A 154      39.679  15.555  64.810  1.00  0.00           C  
ATOM   2340  O   HIS A 154      40.484  16.366  65.269  1.00  0.00           O  
ATOM   2341  CB  HIS A 154      39.671  16.554  62.535  1.00  0.00           C  
ATOM   2342  CG  HIS A 154      39.773  16.372  61.052  1.00  0.00           C  
ATOM   2343  ND1 HIS A 154      39.536  17.397  60.160  1.00  0.00           N  
ATOM   2344  CD2 HIS A 154      40.086  15.287  60.306  1.00  0.00           C  
ATOM   2345  CE1 HIS A 154      39.699  16.948  58.927  1.00  0.00           C  
ATOM   2346  NE2 HIS A 154      40.033  15.672  58.989  1.00  0.00           N  
ATOM   2347  H   HIS A 154      38.759  13.511  62.425  1.00  0.00           H  
ATOM   2348  HA  HIS A 154      40.616  14.724  63.128  1.00  0.00           H  
ATOM   2349 1HB  HIS A 154      38.754  17.103  62.749  1.00  0.00           H  
ATOM   2350 2HB  HIS A 154      40.507  17.173  62.861  1.00  0.00           H  
ATOM   2351  HD1 HIS A 154      39.352  18.352  60.391  1.00  0.00           H  
ATOM   2352  HD2 HIS A 154      40.346  14.261  60.565  1.00  0.00           H  
ATOM   2353  HE1 HIS A 154      39.557  17.609  58.073  1.00  0.00           H  
ATOM   2354  N   HIS A 155      38.809  14.900  65.572  1.00  0.00           N  
ATOM   2355  CA  HIS A 155      38.700  15.187  66.995  1.00  0.00           C  
ATOM   2356  C   HIS A 155      38.981  14.004  67.918  1.00  0.00           C  
ATOM   2357  O   HIS A 155      40.084  13.857  68.436  1.00  0.00           O  
ATOM   2358  CB  HIS A 155      37.300  15.730  67.301  1.00  0.00           C  
ATOM   2359  CG  HIS A 155      37.103  16.112  68.735  1.00  0.00           C  
ATOM   2360  ND1 HIS A 155      37.714  17.211  69.302  1.00  0.00           N  
ATOM   2361  CD2 HIS A 155      36.365  15.543  69.716  1.00  0.00           C  
ATOM   2362  CE1 HIS A 155      37.359  17.301  70.572  1.00  0.00           C  
ATOM   2363  NE2 HIS A 155      36.542  16.301  70.848  1.00  0.00           N  
ATOM   2364  H   HIS A 155      38.213  14.193  65.166  1.00  0.00           H  
ATOM   2365  HA  HIS A 155      39.435  15.943  67.271  1.00  0.00           H  
ATOM   2366 1HB  HIS A 155      37.108  16.608  66.684  1.00  0.00           H  
ATOM   2367 2HB  HIS A 155      36.554  14.979  67.042  1.00  0.00           H  
ATOM   2368  HD2 HIS A 155      35.747  14.649  69.626  1.00  0.00           H  
ATOM   2369  HE1 HIS A 155      37.685  18.069  71.273  1.00  0.00           H  
ATOM   2370  HE2 HIS A 155      36.113  16.118  71.744  1.00  0.00           H  
ATOM   2371  N   GLY A 156      37.970  13.173  68.138  1.00  0.00           N  
ATOM   2372  CA  GLY A 156      38.146  12.044  69.028  1.00  0.00           C  
ATOM   2373  C   GLY A 156      36.868  11.254  69.238  1.00  0.00           C  
ATOM   2374  O   GLY A 156      35.807  11.626  68.731  1.00  0.00           O  
ATOM   2375  H   GLY A 156      37.074  13.314  67.693  1.00  0.00           H  
ATOM   2376 1HA  GLY A 156      38.909  11.378  68.625  1.00  0.00           H  
ATOM   2377 2HA  GLY A 156      38.505  12.395  69.995  1.00  0.00           H  
ATOM   2378  N   LEU A 157      36.940  10.157  70.002  1.00  0.00           N  
ATOM   2379  CA  LEU A 157      35.778   9.316  70.266  1.00  0.00           C  
ATOM   2380  C   LEU A 157      34.838   9.804  71.354  1.00  0.00           C  
ATOM   2381  O   LEU A 157      35.231  10.496  72.289  1.00  0.00           O  
ATOM   2382  CB  LEU A 157      36.257   7.906  70.635  1.00  0.00           C  
ATOM   2383  CG  LEU A 157      36.603   6.991  69.454  1.00  0.00           C  
ATOM   2384  CD1 LEU A 157      37.774   7.581  68.679  1.00  0.00           C  
ATOM   2385  CD2 LEU A 157      36.935   5.599  69.970  1.00  0.00           C  
ATOM   2386  H   LEU A 157      37.831   9.907  70.407  1.00  0.00           H  
ATOM   2387  HA  LEU A 157      35.174   9.267  69.361  1.00  0.00           H  
ATOM   2388 1HB  LEU A 157      37.146   7.994  71.258  1.00  0.00           H  
ATOM   2389 2HB  LEU A 157      35.478   7.416  71.217  1.00  0.00           H  
ATOM   2390  HG  LEU A 157      35.751   6.933  68.776  1.00  0.00           H  
ATOM   2391 1HD1 LEU A 157      38.020   6.931  67.840  1.00  0.00           H  
ATOM   2392 2HD1 LEU A 157      37.502   8.568  68.305  1.00  0.00           H  
ATOM   2393 3HD1 LEU A 157      38.638   7.667  69.336  1.00  0.00           H  
ATOM   2394 1HD2 LEU A 157      37.180   4.948  69.130  1.00  0.00           H  
ATOM   2395 2HD2 LEU A 157      37.788   5.656  70.646  1.00  0.00           H  
ATOM   2396 3HD2 LEU A 157      36.075   5.194  70.504  1.00  0.00           H  
ATOM   2397  N   ILE A 158      33.582   9.424  71.203  1.00  0.00           N  
ATOM   2398  CA  ILE A 158      32.553   9.706  72.182  1.00  0.00           C  
ATOM   2399  C   ILE A 158      31.928   8.332  72.344  1.00  0.00           C  
ATOM   2400  O   ILE A 158      31.739   7.616  71.365  1.00  0.00           O  
ATOM   2401  CB  ILE A 158      31.529  10.758  71.718  1.00  0.00           C  
ATOM   2402  CG1 ILE A 158      30.532  11.063  72.838  1.00  0.00           C  
ATOM   2403  CG2 ILE A 158      30.804  10.280  70.470  1.00  0.00           C  
ATOM   2404  CD1 ILE A 158      31.129  11.831  73.995  1.00  0.00           C  
ATOM   2405  H   ILE A 158      33.338   8.915  70.365  1.00  0.00           H  
ATOM   2406  HA  ILE A 158      33.029  10.097  73.080  1.00  0.00           H  
ATOM   2407  HB  ILE A 158      32.044  11.691  71.492  1.00  0.00           H  
ATOM   2408 1HG1 ILE A 158      29.700  11.642  72.437  1.00  0.00           H  
ATOM   2409 2HG1 ILE A 158      30.122  10.130  73.224  1.00  0.00           H  
ATOM   2410 1HG2 ILE A 158      30.084  11.035  70.155  1.00  0.00           H  
ATOM   2411 2HG2 ILE A 158      31.525  10.112  69.671  1.00  0.00           H  
ATOM   2412 3HG2 ILE A 158      30.281   9.348  70.687  1.00  0.00           H  
ATOM   2413 1HD1 ILE A 158      30.361  12.009  74.749  1.00  0.00           H  
ATOM   2414 2HD1 ILE A 158      31.942  11.252  74.435  1.00  0.00           H  
ATOM   2415 3HD1 ILE A 158      31.513  12.785  73.638  1.00  0.00           H  
ATOM   2416  N   ALA A 159      31.653   7.941  73.578  1.00  0.00           N  
ATOM   2417  CA  ALA A 159      31.041   6.648  73.828  1.00  0.00           C  
ATOM   2418  C   ALA A 159      29.989   6.855  74.903  1.00  0.00           C  
ATOM   2419  O   ALA A 159      30.013   7.862  75.612  1.00  0.00           O  
ATOM   2420  CB  ALA A 159      32.073   5.614  74.253  1.00  0.00           C  
ATOM   2421  H   ALA A 159      31.868   8.543  74.360  1.00  0.00           H  
ATOM   2422  HA  ALA A 159      30.576   6.308  72.902  1.00  0.00           H  
ATOM   2423 1HB  ALA A 159      31.579   4.659  74.431  1.00  0.00           H  
ATOM   2424 2HB  ALA A 159      32.816   5.496  73.464  1.00  0.00           H  
ATOM   2425 3HB  ALA A 159      32.564   5.944  75.167  1.00  0.00           H  
ATOM   2426  N   CYS A 160      29.061   5.915  75.022  1.00  0.00           N  
ATOM   2427  CA  CYS A 160      28.015   6.026  76.036  1.00  0.00           C  
ATOM   2428  C   CYS A 160      27.525   4.651  76.457  1.00  0.00           C  
ATOM   2429  O   CYS A 160      27.947   3.640  75.897  1.00  0.00           O  
ATOM   2430  CB  CYS A 160      26.834   6.844  75.512  1.00  0.00           C  
ATOM   2431  SG  CYS A 160      25.960   6.075  74.127  1.00  0.00           S  
ATOM   2432  H   CYS A 160      29.070   5.111  74.410  1.00  0.00           H  
ATOM   2433  HA  CYS A 160      28.429   6.536  76.906  1.00  0.00           H  
ATOM   2434 1HB  CYS A 160      26.117   7.004  76.317  1.00  0.00           H  
ATOM   2435 2HB  CYS A 160      27.186   7.823  75.187  1.00  0.00           H  
ATOM   2436  HG  CYS A 160      25.061   7.042  73.977  1.00  0.00           H  
ATOM   2437  N   GLU A 161      26.652   4.618  77.460  1.00  0.00           N  
ATOM   2438  CA  GLU A 161      26.123   3.354  77.945  1.00  0.00           C  
ATOM   2439  C   GLU A 161      24.941   3.538  78.876  1.00  0.00           C  
ATOM   2440  O   GLU A 161      24.411   4.640  79.008  1.00  0.00           O  
ATOM   2441  CB  GLU A 161      27.221   2.567  78.664  1.00  0.00           C  
ATOM   2442  CG  GLU A 161      27.775   3.250  79.906  1.00  0.00           C  
ATOM   2443  CD  GLU A 161      28.886   2.474  80.555  1.00  0.00           C  
ATOM   2444  OE1 GLU A 161      29.213   1.419  80.066  1.00  0.00           O  
ATOM   2445  OE2 GLU A 161      29.410   2.936  81.541  1.00  0.00           O  
ATOM   2446  H   GLU A 161      26.348   5.478  77.895  1.00  0.00           H  
ATOM   2447  HA  GLU A 161      25.775   2.773  77.090  1.00  0.00           H  
ATOM   2448 1HB  GLU A 161      26.834   1.592  78.963  1.00  0.00           H  
ATOM   2449 2HB  GLU A 161      28.051   2.393  77.979  1.00  0.00           H  
ATOM   2450 1HG  GLU A 161      28.149   4.236  79.629  1.00  0.00           H  
ATOM   2451 2HG  GLU A 161      26.966   3.387  80.623  1.00  0.00           H  
ATOM   2452  N   VAL A 162      24.531   2.453  79.524  1.00  0.00           N  
ATOM   2453  CA  VAL A 162      23.404   2.468  80.456  1.00  0.00           C  
ATOM   2454  C   VAL A 162      23.650   3.380  81.656  1.00  0.00           C  
ATOM   2455  O   VAL A 162      22.712   3.930  82.232  1.00  0.00           O  
ATOM   2456  CB  VAL A 162      23.120   1.041  80.960  1.00  0.00           C  
ATOM   2457  CG1 VAL A 162      22.078   1.065  82.069  1.00  0.00           C  
ATOM   2458  CG2 VAL A 162      22.658   0.166  79.805  1.00  0.00           C  
ATOM   2459  H   VAL A 162      25.023   1.586  79.361  1.00  0.00           H  
ATOM   2460  HA  VAL A 162      22.524   2.838  79.929  1.00  0.00           H  
ATOM   2461  HB  VAL A 162      24.034   0.627  81.387  1.00  0.00           H  
ATOM   2462 1HG1 VAL A 162      21.890   0.048  82.413  1.00  0.00           H  
ATOM   2463 2HG1 VAL A 162      22.445   1.667  82.900  1.00  0.00           H  
ATOM   2464 3HG1 VAL A 162      21.152   1.495  81.688  1.00  0.00           H  
ATOM   2465 1HG2 VAL A 162      22.460  -0.842  80.168  1.00  0.00           H  
ATOM   2466 2HG2 VAL A 162      21.748   0.582  79.374  1.00  0.00           H  
ATOM   2467 3HG2 VAL A 162      23.437   0.129  79.042  1.00  0.00           H  
ATOM   2468  N   ASN A 163      24.914   3.526  82.035  1.00  0.00           N  
ATOM   2469  CA  ASN A 163      25.295   4.361  83.172  1.00  0.00           C  
ATOM   2470  C   ASN A 163      26.770   4.752  83.032  1.00  0.00           C  
ATOM   2471  O   ASN A 163      27.460   4.252  82.145  1.00  0.00           O  
ATOM   2472  CB  ASN A 163      25.038   3.647  84.486  1.00  0.00           C  
ATOM   2473  CG  ASN A 163      25.831   2.377  84.619  1.00  0.00           C  
ATOM   2474  OD1 ASN A 163      26.995   2.311  84.206  1.00  0.00           O  
ATOM   2475  ND2 ASN A 163      25.225   1.367  85.189  1.00  0.00           N  
ATOM   2476  H   ASN A 163      25.633   3.042  81.517  1.00  0.00           H  
ATOM   2477  HA  ASN A 163      24.692   5.270  83.152  1.00  0.00           H  
ATOM   2478 1HB  ASN A 163      25.291   4.309  85.316  1.00  0.00           H  
ATOM   2479 2HB  ASN A 163      23.977   3.409  84.570  1.00  0.00           H  
ATOM   2480 1HD2 ASN A 163      25.705   0.496  85.304  1.00  0.00           H  
ATOM   2481 2HD2 ASN A 163      24.284   1.465  85.509  1.00  0.00           H  
ATOM   2482  N   LEU A 164      27.247   5.626  83.915  1.00  0.00           N  
ATOM   2483  CA  LEU A 164      28.633   6.082  83.877  1.00  0.00           C  
ATOM   2484  C   LEU A 164      29.654   4.964  83.668  1.00  0.00           C  
ATOM   2485  O   LEU A 164      30.530   5.067  82.809  1.00  0.00           O  
ATOM   2486  CB  LEU A 164      28.960   6.821  85.181  1.00  0.00           C  
ATOM   2487  CG  LEU A 164      28.275   8.181  85.365  1.00  0.00           C  
ATOM   2488  CD1 LEU A 164      28.545   8.700  86.770  1.00  0.00           C  
ATOM   2489  CD2 LEU A 164      28.787   9.154  84.314  1.00  0.00           C  
ATOM   2490  H   LEU A 164      26.631   5.983  84.631  1.00  0.00           H  
ATOM   2491  HA  LEU A 164      28.749   6.767  83.038  1.00  0.00           H  
ATOM   2492 1HB  LEU A 164      28.672   6.189  86.020  1.00  0.00           H  
ATOM   2493 2HB  LEU A 164      30.037   6.983  85.228  1.00  0.00           H  
ATOM   2494  HG  LEU A 164      27.196   8.063  85.255  1.00  0.00           H  
ATOM   2495 1HD1 LEU A 164      28.058   9.667  86.901  1.00  0.00           H  
ATOM   2496 2HD1 LEU A 164      28.151   7.994  87.501  1.00  0.00           H  
ATOM   2497 3HD1 LEU A 164      29.619   8.813  86.916  1.00  0.00           H  
ATOM   2498 1HD2 LEU A 164      28.300  10.121  84.444  1.00  0.00           H  
ATOM   2499 2HD2 LEU A 164      29.865   9.274  84.424  1.00  0.00           H  
ATOM   2500 3HD2 LEU A 164      28.565   8.767  83.320  1.00  0.00           H  
ATOM   2501  N   GLU A 165      29.542   3.900  84.457  1.00  0.00           N  
ATOM   2502  CA  GLU A 165      30.468   2.783  84.362  1.00  0.00           C  
ATOM   2503  C   GLU A 165      30.351   2.054  83.032  1.00  0.00           C  
ATOM   2504  O   GLU A 165      31.353   1.801  82.360  1.00  0.00           O  
ATOM   2505  CB  GLU A 165      30.227   1.801  85.510  1.00  0.00           C  
ATOM   2506  CG  GLU A 165      31.178   0.612  85.531  1.00  0.00           C  
ATOM   2507  CD  GLU A 165      30.940  -0.307  86.697  1.00  0.00           C  
ATOM   2508  OE1 GLU A 165      30.073  -0.021  87.487  1.00  0.00           O  
ATOM   2509  OE2 GLU A 165      31.627  -1.296  86.797  1.00  0.00           O  
ATOM   2510  H   GLU A 165      28.797   3.865  85.138  1.00  0.00           H  
ATOM   2511  HA  GLU A 165      31.485   3.169  84.437  1.00  0.00           H  
ATOM   2512 1HB  GLU A 165      30.324   2.323  86.462  1.00  0.00           H  
ATOM   2513 2HB  GLU A 165      29.210   1.414  85.451  1.00  0.00           H  
ATOM   2514 1HG  GLU A 165      31.057   0.047  84.607  1.00  0.00           H  
ATOM   2515 2HG  GLU A 165      32.202   0.980  85.568  1.00  0.00           H  
ATOM   2516  N   LYS A 166      29.129   1.703  82.661  1.00  0.00           N  
ATOM   2517  CA  LYS A 166      28.902   1.006  81.409  1.00  0.00           C  
ATOM   2518  C   LYS A 166      29.502   1.836  80.278  1.00  0.00           C  
ATOM   2519  O   LYS A 166      30.106   1.296  79.353  1.00  0.00           O  
ATOM   2520  CB  LYS A 166      27.410   0.762  81.176  1.00  0.00           C  
ATOM   2521  CG  LYS A 166      26.779  -0.239  82.135  1.00  0.00           C  
ATOM   2522  CD  LYS A 166      27.328  -1.640  81.910  1.00  0.00           C  
ATOM   2523  CE  LYS A 166      26.644  -2.655  82.815  1.00  0.00           C  
ATOM   2524  NZ  LYS A 166      27.192  -4.025  82.629  1.00  0.00           N  
ATOM   2525  H   LYS A 166      28.340   1.920  83.253  1.00  0.00           H  
ATOM   2526  HA  LYS A 166      29.404   0.039  81.455  1.00  0.00           H  
ATOM   2527 1HB  LYS A 166      26.868   1.704  81.271  1.00  0.00           H  
ATOM   2528 2HB  LYS A 166      27.255   0.396  80.161  1.00  0.00           H  
ATOM   2529 1HG  LYS A 166      26.984   0.062  83.163  1.00  0.00           H  
ATOM   2530 2HG  LYS A 166      25.700  -0.253  81.988  1.00  0.00           H  
ATOM   2531 1HD  LYS A 166      27.172  -1.930  80.870  1.00  0.00           H  
ATOM   2532 2HD  LYS A 166      28.398  -1.649  82.115  1.00  0.00           H  
ATOM   2533 1HE  LYS A 166      26.777  -2.362  83.855  1.00  0.00           H  
ATOM   2534 2HE  LYS A 166      25.576  -2.672  82.599  1.00  0.00           H  
ATOM   2535 1HZ  LYS A 166      26.713  -4.667  83.245  1.00  0.00           H  
ATOM   2536 2HZ  LYS A 166      27.057  -4.315  81.670  1.00  0.00           H  
ATOM   2537 3HZ  LYS A 166      28.179  -4.026  82.844  1.00  0.00           H  
ATOM   2538  N   ALA A 167      29.337   3.152  80.368  1.00  0.00           N  
ATOM   2539  CA  ALA A 167      29.867   4.064  79.364  1.00  0.00           C  
ATOM   2540  C   ALA A 167      31.382   3.944  79.307  1.00  0.00           C  
ATOM   2541  O   ALA A 167      31.967   3.891  78.228  1.00  0.00           O  
ATOM   2542  CB  ALA A 167      29.452   5.497  79.664  1.00  0.00           C  
ATOM   2543  H   ALA A 167      28.829   3.529  81.156  1.00  0.00           H  
ATOM   2544  HA  ALA A 167      29.457   3.777  78.396  1.00  0.00           H  
ATOM   2545 1HB  ALA A 167      29.859   6.161  78.901  1.00  0.00           H  
ATOM   2546 2HB  ALA A 167      28.365   5.569  79.664  1.00  0.00           H  
ATOM   2547 3HB  ALA A 167      29.835   5.790  80.640  1.00  0.00           H  
ATOM   2548  N   LEU A 168      32.019   3.896  80.471  1.00  0.00           N  
ATOM   2549  CA  LEU A 168      33.466   3.773  80.513  1.00  0.00           C  
ATOM   2550  C   LEU A 168      33.931   2.460  79.897  1.00  0.00           C  
ATOM   2551  O   LEU A 168      34.919   2.436  79.170  1.00  0.00           O  
ATOM   2552  CB  LEU A 168      33.961   3.869  81.962  1.00  0.00           C  
ATOM   2553  CG  LEU A 168      35.483   3.857  82.147  1.00  0.00           C  
ATOM   2554  CD1 LEU A 168      35.845   4.586  83.434  1.00  0.00           C  
ATOM   2555  CD2 LEU A 168      35.980   2.420  82.174  1.00  0.00           C  
ATOM   2556  H   LEU A 168      31.504   3.945  81.338  1.00  0.00           H  
ATOM   2557  HA  LEU A 168      33.899   4.591  79.938  1.00  0.00           H  
ATOM   2558 1HB  LEU A 168      33.582   4.792  82.397  1.00  0.00           H  
ATOM   2559 2HB  LEU A 168      33.552   3.031  82.525  1.00  0.00           H  
ATOM   2560  HG  LEU A 168      35.955   4.388  81.320  1.00  0.00           H  
ATOM   2561 1HD1 LEU A 168      36.927   4.577  83.566  1.00  0.00           H  
ATOM   2562 2HD1 LEU A 168      35.495   5.617  83.379  1.00  0.00           H  
ATOM   2563 3HD1 LEU A 168      35.373   4.086  84.279  1.00  0.00           H  
ATOM   2564 1HD2 LEU A 168      37.063   2.411  82.305  1.00  0.00           H  
ATOM   2565 2HD2 LEU A 168      35.511   1.888  83.002  1.00  0.00           H  
ATOM   2566 3HD2 LEU A 168      35.724   1.928  81.235  1.00  0.00           H  
ATOM   2567  N   TRP A 169      33.215   1.373  80.168  1.00  0.00           N  
ATOM   2568  CA  TRP A 169      33.586   0.081  79.604  1.00  0.00           C  
ATOM   2569  C   TRP A 169      33.494   0.093  78.088  1.00  0.00           C  
ATOM   2570  O   TRP A 169      34.364  -0.457  77.407  1.00  0.00           O  
ATOM   2571  CB  TRP A 169      32.686  -1.023  80.162  1.00  0.00           C  
ATOM   2572  CG  TRP A 169      33.019  -2.388  79.639  1.00  0.00           C  
ATOM   2573  CD1 TRP A 169      33.955  -3.245  80.135  1.00  0.00           C  
ATOM   2574  CD2 TRP A 169      32.415  -3.064  78.510  1.00  0.00           C  
ATOM   2575  NE1 TRP A 169      33.977  -4.401  79.395  1.00  0.00           N  
ATOM   2576  CE2 TRP A 169      33.040  -4.308  78.398  1.00  0.00           C  
ATOM   2577  CE3 TRP A 169      31.409  -2.717  77.599  1.00  0.00           C  
ATOM   2578  CZ2 TRP A 169      32.695  -5.216  77.408  1.00  0.00           C  
ATOM   2579  CZ3 TRP A 169      31.063  -3.627  76.608  1.00  0.00           C  
ATOM   2580  CH2 TRP A 169      31.689  -4.845  76.516  1.00  0.00           C  
ATOM   2581  H   TRP A 169      32.405   1.433  80.769  1.00  0.00           H  
ATOM   2582  HA  TRP A 169      34.617  -0.135  79.883  1.00  0.00           H  
ATOM   2583 1HB  TRP A 169      32.767  -1.044  81.249  1.00  0.00           H  
ATOM   2584 2HB  TRP A 169      31.647  -0.806  79.915  1.00  0.00           H  
ATOM   2585  HD1 TRP A 169      34.593  -3.041  80.993  1.00  0.00           H  
ATOM   2586  HE1 TRP A 169      34.584  -5.192  79.558  1.00  0.00           H  
ATOM   2587  HE3 TRP A 169      30.906  -1.753  77.670  1.00  0.00           H  
ATOM   2588  HZ2 TRP A 169      33.182  -6.187  77.318  1.00  0.00           H  
ATOM   2589  HZ3 TRP A 169      30.279  -3.350  75.903  1.00  0.00           H  
ATOM   2590  HH2 TRP A 169      31.393  -5.535  75.726  1.00  0.00           H  
ATOM   2591  N   LEU A 170      32.447   0.716  77.553  1.00  0.00           N  
ATOM   2592  CA  LEU A 170      32.314   0.786  76.108  1.00  0.00           C  
ATOM   2593  C   LEU A 170      33.459   1.618  75.539  1.00  0.00           C  
ATOM   2594  O   LEU A 170      33.963   1.333  74.454  1.00  0.00           O  
ATOM   2595  CB  LEU A 170      30.964   1.400  75.718  1.00  0.00           C  
ATOM   2596  CG  LEU A 170      30.663   1.444  74.214  1.00  0.00           C  
ATOM   2597  CD1 LEU A 170      30.678   0.029  73.652  1.00  0.00           C  
ATOM   2598  CD2 LEU A 170      29.313   2.108  73.985  1.00  0.00           C  
ATOM   2599  H   LEU A 170      31.739   1.143  78.133  1.00  0.00           H  
ATOM   2600  HA  LEU A 170      32.363  -0.226  75.707  1.00  0.00           H  
ATOM   2601 1HB  LEU A 170      30.171   0.830  76.198  1.00  0.00           H  
ATOM   2602 2HB  LEU A 170      30.926   2.423  76.093  1.00  0.00           H  
ATOM   2603  HG  LEU A 170      31.439   2.014  73.703  1.00  0.00           H  
ATOM   2604 1HD1 LEU A 170      30.464   0.059  72.583  1.00  0.00           H  
ATOM   2605 2HD1 LEU A 170      31.661  -0.416  73.811  1.00  0.00           H  
ATOM   2606 3HD1 LEU A 170      29.922  -0.571  74.156  1.00  0.00           H  
ATOM   2607 1HD2 LEU A 170      29.099   2.139  72.917  1.00  0.00           H  
ATOM   2608 2HD2 LEU A 170      28.536   1.538  74.494  1.00  0.00           H  
ATOM   2609 3HD2 LEU A 170      29.336   3.124  74.381  1.00  0.00           H  
ATOM   2610  N   ALA A 171      33.875   2.641  76.277  1.00  0.00           N  
ATOM   2611  CA  ALA A 171      34.973   3.485  75.825  1.00  0.00           C  
ATOM   2612  C   ALA A 171      36.271   2.675  75.742  1.00  0.00           C  
ATOM   2613  O   ALA A 171      37.033   2.800  74.779  1.00  0.00           O  
ATOM   2614  CB  ALA A 171      35.143   4.679  76.753  1.00  0.00           C  
ATOM   2615  H   ALA A 171      33.431   2.843  77.162  1.00  0.00           H  
ATOM   2616  HA  ALA A 171      34.732   3.847  74.825  1.00  0.00           H  
ATOM   2617 1HB  ALA A 171      35.967   5.299  76.401  1.00  0.00           H  
ATOM   2618 2HB  ALA A 171      34.225   5.266  76.762  1.00  0.00           H  
ATOM   2619 3HB  ALA A 171      35.358   4.328  77.761  1.00  0.00           H  
ATOM   2620  N   HIS A 172      36.520   1.827  76.736  1.00  0.00           N  
ATOM   2621  CA  HIS A 172      37.748   1.057  76.705  1.00  0.00           C  
ATOM   2622  C   HIS A 172      37.728   0.035  75.572  1.00  0.00           C  
ATOM   2623  O   HIS A 172      38.762  -0.223  74.956  1.00  0.00           O  
ATOM   2624  CB  HIS A 172      37.971   0.346  78.044  1.00  0.00           C  
ATOM   2625  CG  HIS A 172      39.278  -0.379  78.130  1.00  0.00           C  
ATOM   2626  ND1 HIS A 172      40.489   0.277  78.200  1.00  0.00           N  
ATOM   2627  CD2 HIS A 172      39.564  -1.702  78.156  1.00  0.00           C  
ATOM   2628  CE1 HIS A 172      41.464  -0.613  78.266  1.00  0.00           C  
ATOM   2629  NE2 HIS A 172      40.929  -1.820  78.241  1.00  0.00           N  
ATOM   2630  H   HIS A 172      35.882   1.704  77.509  1.00  0.00           H  
ATOM   2631  HA  HIS A 172      38.592   1.724  76.531  1.00  0.00           H  
ATOM   2632 1HB  HIS A 172      37.931   1.075  78.854  1.00  0.00           H  
ATOM   2633 2HB  HIS A 172      37.170  -0.373  78.212  1.00  0.00           H  
ATOM   2634  HD2 HIS A 172      38.844  -2.521  78.116  1.00  0.00           H  
ATOM   2635  HE1 HIS A 172      42.529  -0.389  78.331  1.00  0.00           H  
ATOM   2636  HE2 HIS A 172      41.437  -2.692  78.278  1.00  0.00           H  
ATOM   2637  N   GLU A 173      36.561  -0.536  75.276  1.00  0.00           N  
ATOM   2638  CA  GLU A 173      36.475  -1.503  74.183  1.00  0.00           C  
ATOM   2639  C   GLU A 173      36.668  -0.773  72.851  1.00  0.00           C  
ATOM   2640  O   GLU A 173      37.337  -1.274  71.955  1.00  0.00           O  
ATOM   2641  CB  GLU A 173      35.130  -2.232  74.202  1.00  0.00           C  
ATOM   2642  CG  GLU A 173      34.944  -3.177  75.381  1.00  0.00           C  
ATOM   2643  CD  GLU A 173      35.936  -4.306  75.388  1.00  0.00           C  
ATOM   2644  OE1 GLU A 173      36.262  -4.792  74.332  1.00  0.00           O  
ATOM   2645  OE2 GLU A 173      36.369  -4.683  76.451  1.00  0.00           O  
ATOM   2646  H   GLU A 173      35.727  -0.310  75.799  1.00  0.00           H  
ATOM   2647  HA  GLU A 173      37.268  -2.240  74.310  1.00  0.00           H  
ATOM   2648 1HB  GLU A 173      34.320  -1.502  74.228  1.00  0.00           H  
ATOM   2649 2HB  GLU A 173      35.017  -2.813  73.287  1.00  0.00           H  
ATOM   2650 1HG  GLU A 173      35.047  -2.612  76.307  1.00  0.00           H  
ATOM   2651 2HG  GLU A 173      33.935  -3.587  75.349  1.00  0.00           H  
ATOM   2652  N   VAL A 174      36.089   0.418  72.728  1.00  0.00           N  
ATOM   2653  CA  VAL A 174      36.231   1.206  71.502  1.00  0.00           C  
ATOM   2654  C   VAL A 174      37.718   1.417  71.202  1.00  0.00           C  
ATOM   2655  O   VAL A 174      38.147   1.316  70.056  1.00  0.00           O  
ATOM   2656  CB  VAL A 174      35.528   2.569  71.644  1.00  0.00           C  
ATOM   2657  CG1 VAL A 174      35.858   3.465  70.459  1.00  0.00           C  
ATOM   2658  CG2 VAL A 174      34.026   2.367  71.766  1.00  0.00           C  
ATOM   2659  H   VAL A 174      35.541   0.789  73.491  1.00  0.00           H  
ATOM   2660  HA  VAL A 174      35.763   0.659  70.683  1.00  0.00           H  
ATOM   2661  HB  VAL A 174      35.902   3.069  72.538  1.00  0.00           H  
ATOM   2662 1HG1 VAL A 174      35.353   4.424  70.577  1.00  0.00           H  
ATOM   2663 2HG1 VAL A 174      36.935   3.625  70.413  1.00  0.00           H  
ATOM   2664 3HG1 VAL A 174      35.521   2.988  69.539  1.00  0.00           H  
ATOM   2665 1HG2 VAL A 174      33.535   3.335  71.867  1.00  0.00           H  
ATOM   2666 2HG2 VAL A 174      33.653   1.862  70.874  1.00  0.00           H  
ATOM   2667 3HG2 VAL A 174      33.810   1.758  72.644  1.00  0.00           H  
ATOM   2668  N   GLU A 175      38.497   1.683  72.244  1.00  0.00           N  
ATOM   2669  CA  GLU A 175      39.937   1.883  72.104  1.00  0.00           C  
ATOM   2670  C   GLU A 175      40.621   0.575  71.683  1.00  0.00           C  
ATOM   2671  O   GLU A 175      41.501   0.578  70.821  1.00  0.00           O  
ATOM   2672  CB  GLU A 175      40.537   2.394  73.416  1.00  0.00           C  
ATOM   2673  CG  GLU A 175      42.030   2.682  73.354  1.00  0.00           C  
ATOM   2674  CD  GLU A 175      42.372   3.799  72.408  1.00  0.00           C  
ATOM   2675  OE1 GLU A 175      41.486   4.285  71.747  1.00  0.00           O  
ATOM   2676  OE2 GLU A 175      43.522   4.167  72.346  1.00  0.00           O  
ATOM   2677  H   GLU A 175      38.078   1.748  73.161  1.00  0.00           H  
ATOM   2678  HA  GLU A 175      40.109   2.630  71.328  1.00  0.00           H  
ATOM   2679 1HB  GLU A 175      40.031   3.313  73.714  1.00  0.00           H  
ATOM   2680 2HB  GLU A 175      40.370   1.658  74.203  1.00  0.00           H  
ATOM   2681 1HG  GLU A 175      42.380   2.946  74.352  1.00  0.00           H  
ATOM   2682 2HG  GLU A 175      42.551   1.777  73.044  1.00  0.00           H  
ATOM   2683  N   VAL A 176      40.213  -0.542  72.280  1.00  0.00           N  
ATOM   2684  CA  VAL A 176      40.801  -1.840  71.940  1.00  0.00           C  
ATOM   2685  C   VAL A 176      40.581  -2.235  70.472  1.00  0.00           C  
ATOM   2686  O   VAL A 176      41.521  -2.634  69.784  1.00  0.00           O  
ATOM   2687  CB  VAL A 176      40.206  -2.933  72.847  1.00  0.00           C  
ATOM   2688  CG1 VAL A 176      40.645  -4.312  72.378  1.00  0.00           C  
ATOM   2689  CG2 VAL A 176      40.626  -2.694  74.290  1.00  0.00           C  
ATOM   2690  H   VAL A 176      39.486  -0.499  72.980  1.00  0.00           H  
ATOM   2691  HA  VAL A 176      41.877  -1.787  72.107  1.00  0.00           H  
ATOM   2692  HB  VAL A 176      39.118  -2.900  72.775  1.00  0.00           H  
ATOM   2693 1HG1 VAL A 176      40.215  -5.073  73.031  1.00  0.00           H  
ATOM   2694 2HG1 VAL A 176      40.302  -4.475  71.357  1.00  0.00           H  
ATOM   2695 3HG1 VAL A 176      41.732  -4.379  72.413  1.00  0.00           H  
ATOM   2696 1HG2 VAL A 176      40.201  -3.470  74.925  1.00  0.00           H  
ATOM   2697 2HG2 VAL A 176      41.713  -2.722  74.361  1.00  0.00           H  
ATOM   2698 3HG2 VAL A 176      40.265  -1.719  74.617  1.00  0.00           H  
ATOM   2699  N   LEU A 177      39.344  -2.127  69.992  1.00  0.00           N  
ATOM   2700  CA  LEU A 177      39.058  -2.501  68.611  1.00  0.00           C  
ATOM   2701  C   LEU A 177      39.650  -1.500  67.623  1.00  0.00           C  
ATOM   2702  O   LEU A 177      39.896  -1.836  66.469  1.00  0.00           O  
ATOM   2703  CB  LEU A 177      37.543  -2.602  68.396  1.00  0.00           C  
ATOM   2704  CG  LEU A 177      36.918  -3.971  68.698  1.00  0.00           C  
ATOM   2705  CD1 LEU A 177      37.481  -5.009  67.737  1.00  0.00           C  
ATOM   2706  CD2 LEU A 177      37.203  -4.352  70.143  1.00  0.00           C  
ATOM   2707  H   LEU A 177      38.593  -1.787  70.575  1.00  0.00           H  
ATOM   2708  HA  LEU A 177      39.507  -3.474  68.416  1.00  0.00           H  
ATOM   2709 1HB  LEU A 177      37.052  -1.867  69.032  1.00  0.00           H  
ATOM   2710 2HB  LEU A 177      37.322  -2.359  67.357  1.00  0.00           H  
ATOM   2711  HG  LEU A 177      35.840  -3.922  68.541  1.00  0.00           H  
ATOM   2712 1HD1 LEU A 177      37.037  -5.982  67.951  1.00  0.00           H  
ATOM   2713 2HD1 LEU A 177      37.246  -4.722  66.712  1.00  0.00           H  
ATOM   2714 3HD1 LEU A 177      38.562  -5.069  67.859  1.00  0.00           H  
ATOM   2715 1HD2 LEU A 177      36.758  -5.324  70.357  1.00  0.00           H  
ATOM   2716 2HD2 LEU A 177      38.281  -4.403  70.300  1.00  0.00           H  
ATOM   2717 3HD2 LEU A 177      36.774  -3.602  70.808  1.00  0.00           H  
ATOM   2718  N   ALA A 178      39.876  -0.274  68.082  1.00  0.00           N  
ATOM   2719  CA  ALA A 178      40.486   0.753  67.240  1.00  0.00           C  
ATOM   2720  C   ALA A 178      41.948   0.343  67.063  1.00  0.00           C  
ATOM   2721  O   ALA A 178      42.490   0.376  65.960  1.00  0.00           O  
ATOM   2722  CB  ALA A 178      40.362   2.138  67.859  1.00  0.00           C  
ATOM   2723  H   ALA A 178      39.622  -0.044  69.032  1.00  0.00           H  
ATOM   2724  HA  ALA A 178      39.965   0.760  66.283  1.00  0.00           H  
ATOM   2725 1HB  ALA A 178      40.828   2.873  67.202  1.00  0.00           H  
ATOM   2726 2HB  ALA A 178      39.309   2.385  67.990  1.00  0.00           H  
ATOM   2727 3HB  ALA A 178      40.861   2.149  68.827  1.00  0.00           H  
ATOM   2728  N   GLN A 179      42.578  -0.052  68.166  1.00  0.00           N  
ATOM   2729  CA  GLN A 179      43.973  -0.478  68.123  1.00  0.00           C  
ATOM   2730  C   GLN A 179      44.145  -1.663  67.182  1.00  0.00           C  
ATOM   2731  O   GLN A 179      44.969  -1.636  66.267  1.00  0.00           O  
ATOM   2732  CB  GLN A 179      44.470  -0.844  69.524  1.00  0.00           C  
ATOM   2733  CG  GLN A 179      45.927  -1.268  69.577  1.00  0.00           C  
ATOM   2734  CD  GLN A 179      46.375  -1.627  70.981  1.00  0.00           C  
ATOM   2735  OE1 GLN A 179      45.918  -2.618  71.559  1.00  0.00           O  
ATOM   2736  NE2 GLN A 179      47.273  -0.823  71.539  1.00  0.00           N  
ATOM   2737  H   GLN A 179      42.088  -0.059  69.049  1.00  0.00           H  
ATOM   2738  HA  GLN A 179      44.575   0.348  67.746  1.00  0.00           H  
ATOM   2739 1HB  GLN A 179      44.343   0.011  70.190  1.00  0.00           H  
ATOM   2740 2HB  GLN A 179      43.867  -1.660  69.922  1.00  0.00           H  
ATOM   2741 1HG  GLN A 179      46.064  -2.142  68.940  1.00  0.00           H  
ATOM   2742 2HG  GLN A 179      46.547  -0.445  69.221  1.00  0.00           H  
ATOM   2743 1HE2 GLN A 179      47.606  -1.010  72.464  1.00  0.00           H  
ATOM   2744 2HE2 GLN A 179      47.617  -0.031  71.035  1.00  0.00           H  
ATOM   2745  N   LEU A 180      43.353  -2.705  67.409  1.00  0.00           N  
ATOM   2746  CA  LEU A 180      43.447  -3.904  66.589  1.00  0.00           C  
ATOM   2747  C   LEU A 180      43.073  -3.678  65.132  1.00  0.00           C  
ATOM   2748  O   LEU A 180      43.603  -4.344  64.247  1.00  0.00           O  
ATOM   2749  CB  LEU A 180      42.545  -4.997  67.175  1.00  0.00           C  
ATOM   2750  CG  LEU A 180      42.987  -5.570  68.528  1.00  0.00           C  
ATOM   2751  CD1 LEU A 180      41.921  -6.525  69.048  1.00  0.00           C  
ATOM   2752  CD2 LEU A 180      44.324  -6.278  68.367  1.00  0.00           C  
ATOM   2753  H   LEU A 180      42.675  -2.673  68.157  1.00  0.00           H  
ATOM   2754  HA  LEU A 180      44.480  -4.250  66.600  1.00  0.00           H  
ATOM   2755 1HB  LEU A 180      41.543  -4.591  67.299  1.00  0.00           H  
ATOM   2756 2HB  LEU A 180      42.495  -5.824  66.466  1.00  0.00           H  
ATOM   2757  HG  LEU A 180      43.090  -4.760  69.250  1.00  0.00           H  
ATOM   2758 1HD1 LEU A 180      42.235  -6.932  70.010  1.00  0.00           H  
ATOM   2759 2HD1 LEU A 180      40.981  -5.988  69.172  1.00  0.00           H  
ATOM   2760 3HD1 LEU A 180      41.784  -7.339  68.338  1.00  0.00           H  
ATOM   2761 1HD2 LEU A 180      44.639  -6.684  69.329  1.00  0.00           H  
ATOM   2762 2HD2 LEU A 180      44.222  -7.089  67.647  1.00  0.00           H  
ATOM   2763 3HD2 LEU A 180      45.071  -5.568  68.011  1.00  0.00           H  
ATOM   2764  N   TYR A 181      42.164  -2.740  64.889  1.00  0.00           N  
ATOM   2765  CA  TYR A 181      41.733  -2.461  63.530  1.00  0.00           C  
ATOM   2766  C   TYR A 181      42.845  -1.914  62.661  1.00  0.00           C  
ATOM   2767  O   TYR A 181      42.938  -2.210  61.467  1.00  0.00           O  
ATOM   2768  CB  TYR A 181      40.556  -1.483  63.543  1.00  0.00           C  
ATOM   2769  CG  TYR A 181      39.261  -2.092  64.030  1.00  0.00           C  
ATOM   2770  CD1 TYR A 181      38.873  -1.934  65.353  1.00  0.00           C  
ATOM   2771  CD2 TYR A 181      38.460  -2.810  63.155  1.00  0.00           C  
ATOM   2772  CE1 TYR A 181      37.690  -2.490  65.798  1.00  0.00           C  
ATOM   2773  CE2 TYR A 181      37.277  -3.367  63.599  1.00  0.00           C  
ATOM   2774  CZ  TYR A 181      36.891  -3.209  64.915  1.00  0.00           C  
ATOM   2775  OH  TYR A 181      35.713  -3.764  65.358  1.00  0.00           O  
ATOM   2776  H   TYR A 181      41.764  -2.211  65.651  1.00  0.00           H  
ATOM   2777  HA  TYR A 181      41.409  -3.395  63.071  1.00  0.00           H  
ATOM   2778 1HB  TYR A 181      40.796  -0.634  64.185  1.00  0.00           H  
ATOM   2779 2HB  TYR A 181      40.393  -1.096  62.537  1.00  0.00           H  
ATOM   2780  HD1 TYR A 181      39.503  -1.369  66.041  1.00  0.00           H  
ATOM   2781  HD2 TYR A 181      38.765  -2.936  62.116  1.00  0.00           H  
ATOM   2782  HE1 TYR A 181      37.386  -2.366  66.836  1.00  0.00           H  
ATOM   2783  HE2 TYR A 181      36.647  -3.932  62.911  1.00  0.00           H  
ATOM   2784  HH  TYR A 181      35.284  -4.223  64.632  1.00  0.00           H  
ATOM   2785  N   LEU A 182      43.695  -1.103  63.269  1.00  0.00           N  
ATOM   2786  CA  LEU A 182      44.810  -0.522  62.552  1.00  0.00           C  
ATOM   2787  C   LEU A 182      45.698  -1.627  62.001  1.00  0.00           C  
ATOM   2788  O   LEU A 182      45.943  -1.717  60.794  1.00  0.00           O  
ATOM   2789  CB  LEU A 182      45.620   0.399  63.473  1.00  0.00           C  
ATOM   2790  CG  LEU A 182      46.871   1.030  62.850  1.00  0.00           C  
ATOM   2791  CD1 LEU A 182      46.465   1.912  61.676  1.00  0.00           C  
ATOM   2792  CD2 LEU A 182      47.615   1.834  63.906  1.00  0.00           C  
ATOM   2793  H   LEU A 182      43.570  -0.882  64.247  1.00  0.00           H  
ATOM   2794  HA  LEU A 182      44.419   0.070  61.725  1.00  0.00           H  
ATOM   2795 1HB  LEU A 182      44.974   1.208  63.811  1.00  0.00           H  
ATOM   2796 2HB  LEU A 182      45.937  -0.173  64.345  1.00  0.00           H  
ATOM   2797  HG  LEU A 182      47.523   0.245  62.466  1.00  0.00           H  
ATOM   2798 1HD1 LEU A 182      47.354   2.360  61.233  1.00  0.00           H  
ATOM   2799 2HD1 LEU A 182      45.953   1.307  60.928  1.00  0.00           H  
ATOM   2800 3HD1 LEU A 182      45.798   2.699  62.027  1.00  0.00           H  
ATOM   2801 1HD2 LEU A 182      48.504   2.282  63.463  1.00  0.00           H  
ATOM   2802 2HD2 LEU A 182      46.964   2.621  64.289  1.00  0.00           H  
ATOM   2803 3HD2 LEU A 182      47.909   1.176  64.724  1.00  0.00           H  
ATOM   2804  N   THR A 183      46.168  -2.484  62.896  1.00  0.00           N  
ATOM   2805  CA  THR A 183      47.064  -3.543  62.489  1.00  0.00           C  
ATOM   2806  C   THR A 183      46.454  -4.722  61.754  1.00  0.00           C  
ATOM   2807  O   THR A 183      47.158  -5.393  61.001  1.00  0.00           O  
ATOM   2808  CB  THR A 183      47.810  -4.080  63.725  1.00  0.00           C  
ATOM   2809  OG1 THR A 183      46.864  -4.599  64.669  1.00  0.00           O  
ATOM   2810  CG2 THR A 183      48.620  -2.972  64.381  1.00  0.00           C  
ATOM   2811  H   THR A 183      45.907  -2.407  63.869  1.00  0.00           H  
ATOM   2812  HA  THR A 183      47.787  -3.133  61.783  1.00  0.00           H  
ATOM   2813  HB  THR A 183      48.481  -4.884  63.424  1.00  0.00           H  
ATOM   2814  HG1 THR A 183      45.975  -4.496  64.320  1.00  0.00           H  
ATOM   2815 1HG2 THR A 183      49.141  -3.370  65.252  1.00  0.00           H  
ATOM   2816 2HG2 THR A 183      49.348  -2.584  63.669  1.00  0.00           H  
ATOM   2817 3HG2 THR A 183      47.954  -2.170  64.693  1.00  0.00           H  
ATOM   2818  N   THR A 184      45.163  -4.986  61.937  1.00  0.00           N  
ATOM   2819  CA  THR A 184      44.593  -6.092  61.190  1.00  0.00           C  
ATOM   2820  C   THR A 184      44.493  -5.614  59.739  1.00  0.00           C  
ATOM   2821  O   THR A 184      44.645  -6.411  58.812  1.00  0.00           O  
ATOM   2822  CB  THR A 184      43.215  -6.517  61.731  1.00  0.00           C  
ATOM   2823  OG1 THR A 184      43.342  -6.929  63.098  1.00  0.00           O  
ATOM   2824  CG2 THR A 184      42.650  -7.665  60.910  1.00  0.00           C  
ATOM   2825  H   THR A 184      44.572  -4.459  62.563  1.00  0.00           H  
ATOM   2826  HA  THR A 184      45.262  -6.949  61.276  1.00  0.00           H  
ATOM   2827  HB  THR A 184      42.529  -5.671  61.683  1.00  0.00           H  
ATOM   2828  HG1 THR A 184      43.372  -6.154  63.664  1.00  0.00           H  
ATOM   2829 1HG2 THR A 184      41.676  -7.952  61.306  1.00  0.00           H  
ATOM   2830 2HG2 THR A 184      42.542  -7.351  59.872  1.00  0.00           H  
ATOM   2831 3HG2 THR A 184      43.327  -8.517  60.961  1.00  0.00           H  
ATOM   2832  N   LEU A 185      44.279  -4.312  59.534  1.00  0.00           N  
ATOM   2833  CA  LEU A 185      44.226  -3.791  58.169  1.00  0.00           C  
ATOM   2834  C   LEU A 185      45.605  -3.929  57.531  1.00  0.00           C  
ATOM   2835  O   LEU A 185      45.723  -4.263  56.356  1.00  0.00           O  
ATOM   2836  CB  LEU A 185      43.782  -2.323  58.162  1.00  0.00           C  
ATOM   2837  CG  LEU A 185      42.325  -2.066  58.566  1.00  0.00           C  
ATOM   2838  CD1 LEU A 185      42.087  -0.567  58.682  1.00  0.00           C  
ATOM   2839  CD2 LEU A 185      41.395  -2.690  57.537  1.00  0.00           C  
ATOM   2840  H   LEU A 185      44.152  -3.676  60.309  1.00  0.00           H  
ATOM   2841  HA  LEU A 185      43.499  -4.374  57.605  1.00  0.00           H  
ATOM   2842 1HB  LEU A 185      44.419  -1.764  58.846  1.00  0.00           H  
ATOM   2843 2HB  LEU A 185      43.923  -1.922  57.158  1.00  0.00           H  
ATOM   2844  HG  LEU A 185      42.135  -2.510  59.544  1.00  0.00           H  
ATOM   2845 1HD1 LEU A 185      41.051  -0.384  58.970  1.00  0.00           H  
ATOM   2846 2HD1 LEU A 185      42.751  -0.150  59.439  1.00  0.00           H  
ATOM   2847 3HD1 LEU A 185      42.285  -0.091  57.723  1.00  0.00           H  
ATOM   2848 1HD2 LEU A 185      40.359  -2.508  57.825  1.00  0.00           H  
ATOM   2849 2HD2 LEU A 185      41.583  -2.245  56.559  1.00  0.00           H  
ATOM   2850 3HD2 LEU A 185      41.575  -3.764  57.487  1.00  0.00           H  
ATOM   2851  N   ALA A 186      46.645  -3.654  58.314  1.00  0.00           N  
ATOM   2852  CA  ALA A 186      48.015  -3.749  57.822  1.00  0.00           C  
ATOM   2853  C   ALA A 186      48.320  -5.175  57.375  1.00  0.00           C  
ATOM   2854  O   ALA A 186      48.913  -5.386  56.318  1.00  0.00           O  
ATOM   2855  CB  ALA A 186      49.000  -3.302  58.892  1.00  0.00           C  
ATOM   2856  H   ALA A 186      46.484  -3.373  59.271  1.00  0.00           H  
ATOM   2857  HA  ALA A 186      48.111  -3.090  56.959  1.00  0.00           H  
ATOM   2858 1HB  ALA A 186      50.017  -3.380  58.506  1.00  0.00           H  
ATOM   2859 2HB  ALA A 186      48.795  -2.267  59.166  1.00  0.00           H  
ATOM   2860 3HB  ALA A 186      48.897  -3.937  59.770  1.00  0.00           H  
ATOM   2861  N   ILE A 187      47.914  -6.153  58.178  1.00  0.00           N  
ATOM   2862  CA  ILE A 187      48.149  -7.555  57.827  1.00  0.00           C  
ATOM   2863  C   ILE A 187      47.311  -7.985  56.632  1.00  0.00           C  
ATOM   2864  O   ILE A 187      47.734  -8.822  55.836  1.00  0.00           O  
ATOM   2865  CB  ILE A 187      47.842  -8.478  59.020  1.00  0.00           C  
ATOM   2866  CG1 ILE A 187      48.789  -8.177  60.185  1.00  0.00           C  
ATOM   2867  CG2 ILE A 187      47.950  -9.937  58.606  1.00  0.00           C  
ATOM   2868  CD1 ILE A 187      50.251  -8.355  59.846  1.00  0.00           C  
ATOM   2869  H   ILE A 187      47.437  -5.935  59.041  1.00  0.00           H  
ATOM   2870  HA  ILE A 187      49.199  -7.673  57.561  1.00  0.00           H  
ATOM   2871  HB  ILE A 187      46.831  -8.286  59.378  1.00  0.00           H  
ATOM   2872 1HG1 ILE A 187      48.639  -7.152  60.520  1.00  0.00           H  
ATOM   2873 2HG1 ILE A 187      48.553  -8.832  61.025  1.00  0.00           H  
ATOM   2874 1HG2 ILE A 187      47.730 -10.576  59.461  1.00  0.00           H  
ATOM   2875 2HG2 ILE A 187      47.237 -10.142  57.808  1.00  0.00           H  
ATOM   2876 3HG2 ILE A 187      48.960 -10.141  58.251  1.00  0.00           H  
ATOM   2877 1HD1 ILE A 187      50.859  -8.125  60.721  1.00  0.00           H  
ATOM   2878 2HD1 ILE A 187      50.431  -9.387  59.541  1.00  0.00           H  
ATOM   2879 3HD1 ILE A 187      50.519  -7.684  59.031  1.00  0.00           H  
ATOM   2880  N   THR A 188      46.119  -7.415  56.509  1.00  0.00           N  
ATOM   2881  CA  THR A 188      45.227  -7.772  55.411  1.00  0.00           C  
ATOM   2882  C   THR A 188      44.502  -6.538  54.876  1.00  0.00           C  
ATOM   2883  O   THR A 188      43.365  -6.266  55.254  1.00  0.00           O  
ATOM   2884  CB  THR A 188      44.199  -8.830  55.852  1.00  0.00           C  
ATOM   2885  OG1 THR A 188      43.464  -8.343  56.983  1.00  0.00           O  
ATOM   2886  CG2 THR A 188      44.896 -10.129  56.226  1.00  0.00           C  
ATOM   2887  H   THR A 188      45.819  -6.724  57.182  1.00  0.00           H  
ATOM   2888  HA  THR A 188      45.825  -8.192  54.602  1.00  0.00           H  
ATOM   2889  HB  THR A 188      43.500  -9.020  55.037  1.00  0.00           H  
ATOM   2890  HG1 THR A 188      44.071  -8.167  57.706  1.00  0.00           H  
ATOM   2891 1HG2 THR A 188      44.154 -10.864  56.535  1.00  0.00           H  
ATOM   2892 2HG2 THR A 188      45.446 -10.507  55.365  1.00  0.00           H  
ATOM   2893 3HG2 THR A 188      45.589  -9.946  57.047  1.00  0.00           H  
ATOM   2894  N   ASP A 189      45.158  -5.772  53.990  1.00  0.00           N  
ATOM   2895  CA  ASP A 189      44.556  -4.563  53.417  1.00  0.00           C  
ATOM   2896  C   ASP A 189      43.220  -4.733  52.688  1.00  0.00           C  
ATOM   2897  O   ASP A 189      42.417  -3.798  52.651  1.00  0.00           O  
ATOM   2898  CB  ASP A 189      45.553  -3.924  52.447  1.00  0.00           C  
ATOM   2899  CG  ASP A 189      46.734  -3.273  53.155  1.00  0.00           C  
ATOM   2900  OD1 ASP A 189      46.640  -3.045  54.338  1.00  0.00           O  
ATOM   2901  OD2 ASP A 189      47.718  -3.009  52.506  1.00  0.00           O  
ATOM   2902  H   ASP A 189      46.092  -6.036  53.711  1.00  0.00           H  
ATOM   2903  HA  ASP A 189      44.342  -3.866  54.227  1.00  0.00           H  
ATOM   2904 1HB  ASP A 189      45.933  -4.684  51.763  1.00  0.00           H  
ATOM   2905 2HB  ASP A 189      45.045  -3.168  51.848  1.00  0.00           H  
ATOM   2906  N   PRO A 190      42.976  -5.902  52.103  1.00  0.00           N  
ATOM   2907  CA  PRO A 190      41.701  -6.135  51.419  1.00  0.00           C  
ATOM   2908  C   PRO A 190      40.769  -7.018  52.260  1.00  0.00           C  
ATOM   2909  O   PRO A 190      39.897  -7.707  51.732  1.00  0.00           O  
ATOM   2910  CB  PRO A 190      42.129  -6.836  50.126  1.00  0.00           C  
ATOM   2911  CG  PRO A 190      43.264  -7.709  50.542  1.00  0.00           C  
ATOM   2912  CD  PRO A 190      43.981  -6.913  51.599  1.00  0.00           C  
ATOM   2913  HA  PRO A 190      41.224  -5.168  51.204  1.00  0.00           H  
ATOM   2914 1HB  PRO A 190      41.285  -7.404  49.708  1.00  0.00           H  
ATOM   2915 2HB  PRO A 190      42.419  -6.090  49.372  1.00  0.00           H  
ATOM   2916 1HG  PRO A 190      42.884  -8.670  50.920  1.00  0.00           H  
ATOM   2917 2HG  PRO A 190      43.904  -7.938  49.677  1.00  0.00           H  
ATOM   2918 1HD  PRO A 190      44.281  -7.580  52.421  1.00  0.00           H  
ATOM   2919 2HD  PRO A 190      44.861  -6.423  51.156  1.00  0.00           H  
ATOM   2920  N   VAL A 191      40.948  -6.972  53.576  1.00  0.00           N  
ATOM   2921  CA  VAL A 191      40.139  -7.760  54.499  1.00  0.00           C  
ATOM   2922  C   VAL A 191      38.667  -7.336  54.511  1.00  0.00           C  
ATOM   2923  O   VAL A 191      38.341  -6.173  54.753  1.00  0.00           O  
ATOM   2924  CB  VAL A 191      40.709  -7.638  55.924  1.00  0.00           C  
ATOM   2925  CG1 VAL A 191      39.814  -8.359  56.920  1.00  0.00           C  
ATOM   2926  CG2 VAL A 191      42.123  -8.198  55.966  1.00  0.00           C  
ATOM   2927  H   VAL A 191      41.670  -6.370  53.945  1.00  0.00           H  
ATOM   2928  HA  VAL A 191      40.179  -8.805  54.189  1.00  0.00           H  
ATOM   2929  HB  VAL A 191      40.726  -6.586  56.210  1.00  0.00           H  
ATOM   2930 1HG1 VAL A 191      40.232  -8.262  57.923  1.00  0.00           H  
ATOM   2931 2HG1 VAL A 191      38.817  -7.918  56.899  1.00  0.00           H  
ATOM   2932 3HG1 VAL A 191      39.750  -9.414  56.655  1.00  0.00           H  
ATOM   2933 1HG2 VAL A 191      42.520  -8.108  56.977  1.00  0.00           H  
ATOM   2934 2HG2 VAL A 191      42.107  -9.248  55.675  1.00  0.00           H  
ATOM   2935 3HG2 VAL A 191      42.756  -7.640  55.276  1.00  0.00           H  
ATOM   2936  N   PRO A 192      37.755  -8.278  54.237  1.00  0.00           N  
ATOM   2937  CA  PRO A 192      36.339  -7.916  54.248  1.00  0.00           C  
ATOM   2938  C   PRO A 192      35.850  -7.869  55.688  1.00  0.00           C  
ATOM   2939  O   PRO A 192      36.439  -8.506  56.556  1.00  0.00           O  
ATOM   2940  CB  PRO A 192      35.672  -9.042  53.452  1.00  0.00           C  
ATOM   2941  CG  PRO A 192      36.527 -10.234  53.718  1.00  0.00           C  
ATOM   2942  CD  PRO A 192      37.925  -9.682  53.795  1.00  0.00           C  
ATOM   2943  HA  PRO A 192      36.209  -6.950  53.738  1.00  0.00           H  
ATOM   2944 1HB  PRO A 192      34.634  -9.178  53.790  1.00  0.00           H  
ATOM   2945 2HB  PRO A 192      35.631  -8.776  52.386  1.00  0.00           H  
ATOM   2946 1HG  PRO A 192      36.214 -10.725  54.651  1.00  0.00           H  
ATOM   2947 2HG  PRO A 192      36.407 -10.975  52.914  1.00  0.00           H  
ATOM   2948 1HD  PRO A 192      38.504 -10.250  54.538  1.00  0.00           H  
ATOM   2949 2HD  PRO A 192      38.399  -9.744  52.804  1.00  0.00           H  
ATOM   2950  N   VAL A 193      34.786  -7.111  55.939  1.00  0.00           N  
ATOM   2951  CA  VAL A 193      34.220  -7.025  57.278  1.00  0.00           C  
ATOM   2952  C   VAL A 193      33.816  -8.429  57.690  1.00  0.00           C  
ATOM   2953  O   VAL A 193      33.616  -9.292  56.838  1.00  0.00           O  
ATOM   2954  CB  VAL A 193      32.999  -6.087  57.313  1.00  0.00           C  
ATOM   2955  CG1 VAL A 193      33.400  -4.676  56.911  1.00  0.00           C  
ATOM   2956  CG2 VAL A 193      31.910  -6.621  56.395  1.00  0.00           C  
ATOM   2957  H   VAL A 193      34.360  -6.584  55.190  1.00  0.00           H  
ATOM   2958  HA  VAL A 193      34.979  -6.621  57.949  1.00  0.00           H  
ATOM   2959  HB  VAL A 193      32.621  -6.035  58.334  1.00  0.00           H  
ATOM   2960 1HG1 VAL A 193      32.525  -4.026  56.941  1.00  0.00           H  
ATOM   2961 2HG1 VAL A 193      34.154  -4.300  57.602  1.00  0.00           H  
ATOM   2962 3HG1 VAL A 193      33.807  -4.687  55.900  1.00  0.00           H  
ATOM   2963 1HG2 VAL A 193      31.049  -5.953  56.425  1.00  0.00           H  
ATOM   2964 2HG2 VAL A 193      32.289  -6.678  55.375  1.00  0.00           H  
ATOM   2965 3HG2 VAL A 193      31.609  -7.615  56.727  1.00  0.00           H  
ATOM   2966  N   LEU A 194      33.690  -8.652  58.994  1.00  0.00           N  
ATOM   2967  CA  LEU A 194      33.322  -9.966  59.513  1.00  0.00           C  
ATOM   2968  C   LEU A 194      31.958 -10.429  59.019  1.00  0.00           C  
ATOM   2969  O   LEU A 194      31.125  -9.619  58.622  1.00  0.00           O  
ATOM   2970  CB  LEU A 194      33.325  -9.940  61.047  1.00  0.00           C  
ATOM   2971  CG  LEU A 194      33.053 -11.283  61.735  1.00  0.00           C  
ATOM   2972  CD1 LEU A 194      34.199 -12.244  61.446  1.00  0.00           C  
ATOM   2973  CD2 LEU A 194      32.889 -11.063  63.232  1.00  0.00           C  
ATOM   2974  H   LEU A 194      33.853  -7.895  59.642  1.00  0.00           H  
ATOM   2975  HA  LEU A 194      34.059 -10.692  59.170  1.00  0.00           H  
ATOM   2976 1HB  LEU A 194      34.296  -9.584  61.386  1.00  0.00           H  
ATOM   2977 2HB  LEU A 194      32.565  -9.235  61.384  1.00  0.00           H  
ATOM   2978  HG  LEU A 194      32.140 -11.722  61.331  1.00  0.00           H  
ATOM   2979 1HD1 LEU A 194      34.006 -13.199  61.935  1.00  0.00           H  
ATOM   2980 2HD1 LEU A 194      34.281 -12.398  60.370  1.00  0.00           H  
ATOM   2981 3HD1 LEU A 194      35.130 -11.824  61.825  1.00  0.00           H  
ATOM   2982 1HD2 LEU A 194      32.695 -12.018  63.721  1.00  0.00           H  
ATOM   2983 2HD2 LEU A 194      33.802 -10.626  63.637  1.00  0.00           H  
ATOM   2984 3HD2 LEU A 194      32.053 -10.387  63.411  1.00  0.00           H  
ATOM   2985  N   SER A 195      31.746 -11.742  59.051  1.00  0.00           N  
ATOM   2986  CA  SER A 195      30.487 -12.349  58.637  1.00  0.00           C  
ATOM   2987  C   SER A 195      29.340 -11.722  59.428  1.00  0.00           C  
ATOM   2988  O   SER A 195      29.428 -11.571  60.649  1.00  0.00           O  
ATOM   2989  CB  SER A 195      30.521 -13.849  58.855  1.00  0.00           C  
ATOM   2990  OG  SER A 195      29.285 -14.430  58.540  1.00  0.00           O  
ATOM   2991  H   SER A 195      32.495 -12.336  59.377  1.00  0.00           H  
ATOM   2992  HA  SER A 195      30.343 -12.156  57.573  1.00  0.00           H  
ATOM   2993 1HB  SER A 195      31.302 -14.289  58.236  1.00  0.00           H  
ATOM   2994 2HB  SER A 195      30.770 -14.060  59.894  1.00  0.00           H  
ATOM   2995  HG  SER A 195      29.462 -15.362  58.391  1.00  0.00           H  
ATOM   2996  N   ASP A 196      28.269 -11.348  58.735  1.00  0.00           N  
ATOM   2997  CA  ASP A 196      27.110 -10.757  59.402  1.00  0.00           C  
ATOM   2998  C   ASP A 196      26.579 -11.724  60.463  1.00  0.00           C  
ATOM   2999  O   ASP A 196      26.186 -11.311  61.555  1.00  0.00           O  
ATOM   3000  CB  ASP A 196      26.008 -10.426  58.392  1.00  0.00           C  
ATOM   3001  CG  ASP A 196      26.355  -9.237  57.506  1.00  0.00           C  
ATOM   3002  OD1 ASP A 196      27.252  -8.505  57.852  1.00  0.00           O  
ATOM   3003  OD2 ASP A 196      25.720  -9.072  56.492  1.00  0.00           O  
ATOM   3004  H   ASP A 196      28.250 -11.471  57.733  1.00  0.00           H  
ATOM   3005  HA  ASP A 196      27.424  -9.832  59.886  1.00  0.00           H  
ATOM   3006 1HB  ASP A 196      25.824 -11.292  57.757  1.00  0.00           H  
ATOM   3007 2HB  ASP A 196      25.082 -10.206  58.923  1.00  0.00           H  
ATOM   3008  N   GLU A 197      26.580 -13.014  60.137  1.00  0.00           N  
ATOM   3009  CA  GLU A 197      26.095 -14.037  61.057  1.00  0.00           C  
ATOM   3010  C   GLU A 197      26.905 -14.031  62.349  1.00  0.00           C  
ATOM   3011  O   GLU A 197      26.346 -14.173  63.442  1.00  0.00           O  
ATOM   3012  CB  GLU A 197      26.162 -15.420  60.405  1.00  0.00           C  
ATOM   3013  CG  GLU A 197      25.617 -16.549  61.268  1.00  0.00           C  
ATOM   3014  CD  GLU A 197      25.636 -17.880  60.569  1.00  0.00           C  
ATOM   3015  OE1 GLU A 197      26.041 -17.928  59.433  1.00  0.00           O  
ATOM   3016  OE2 GLU A 197      25.244 -18.851  61.173  1.00  0.00           O  
ATOM   3017  H   GLU A 197      26.925 -13.292  59.230  1.00  0.00           H  
ATOM   3018  HA  GLU A 197      25.055 -13.817  61.302  1.00  0.00           H  
ATOM   3019 1HB  GLU A 197      25.598 -15.410  59.472  1.00  0.00           H  
ATOM   3020 2HB  GLU A 197      27.197 -15.656  60.159  1.00  0.00           H  
ATOM   3021 1HG  GLU A 197      26.215 -16.620  62.176  1.00  0.00           H  
ATOM   3022 2HG  GLU A 197      24.594 -16.310  61.556  1.00  0.00           H  
ATOM   3023  N   GLU A 198      28.219 -13.864  62.224  1.00  0.00           N  
ATOM   3024  CA  GLU A 198      29.089 -13.837  63.395  1.00  0.00           C  
ATOM   3025  C   GLU A 198      28.811 -12.572  64.198  1.00  0.00           C  
ATOM   3026  O   GLU A 198      28.747 -12.617  65.424  1.00  0.00           O  
ATOM   3027  CB  GLU A 198      30.562 -13.893  62.984  1.00  0.00           C  
ATOM   3028  CG  GLU A 198      30.998 -15.224  62.388  1.00  0.00           C  
ATOM   3029  CD  GLU A 198      30.888 -16.365  63.362  1.00  0.00           C  
ATOM   3030  OE1 GLU A 198      31.156 -16.160  64.521  1.00  0.00           O  
ATOM   3031  OE2 GLU A 198      30.535 -17.443  62.945  1.00  0.00           O  
ATOM   3032  H   GLU A 198      28.626 -13.754  61.306  1.00  0.00           H  
ATOM   3033  HA  GLU A 198      28.869 -14.711  64.009  1.00  0.00           H  
ATOM   3034 1HB  GLU A 198      30.764 -13.115  62.248  1.00  0.00           H  
ATOM   3035 2HB  GLU A 198      31.190 -13.693  63.852  1.00  0.00           H  
ATOM   3036 1HG  GLU A 198      30.378 -15.442  61.519  1.00  0.00           H  
ATOM   3037 2HG  GLU A 198      32.031 -15.139  62.052  1.00  0.00           H  
ATOM   3038  N   ILE A 199      28.623 -11.455  63.495  1.00  0.00           N  
ATOM   3039  CA  ILE A 199      28.343 -10.163  64.124  1.00  0.00           C  
ATOM   3040  C   ILE A 199      27.063 -10.267  64.943  1.00  0.00           C  
ATOM   3041  O   ILE A 199      27.015  -9.839  66.098  1.00  0.00           O  
ATOM   3042  CB  ILE A 199      28.205  -9.043  63.076  1.00  0.00           C  
ATOM   3043  CG1 ILE A 199      29.553  -8.772  62.403  1.00  0.00           C  
ATOM   3044  CG2 ILE A 199      27.663  -7.776  63.720  1.00  0.00           C  
ATOM   3045  CD1 ILE A 199      29.456  -7.900  61.172  1.00  0.00           C  
ATOM   3046  H   ILE A 199      28.678 -11.510  62.488  1.00  0.00           H  
ATOM   3047  HA  ILE A 199      29.174  -9.911  64.782  1.00  0.00           H  
ATOM   3048  HB  ILE A 199      27.519  -9.362  62.292  1.00  0.00           H  
ATOM   3049 1HG1 ILE A 199      30.222  -8.288  63.113  1.00  0.00           H  
ATOM   3050 2HG1 ILE A 199      30.012  -9.718  62.115  1.00  0.00           H  
ATOM   3051 1HG2 ILE A 199      27.572  -6.995  62.966  1.00  0.00           H  
ATOM   3052 2HG2 ILE A 199      26.684  -7.978  64.153  1.00  0.00           H  
ATOM   3053 3HG2 ILE A 199      28.345  -7.446  64.504  1.00  0.00           H  
ATOM   3054 1HD1 ILE A 199      30.451  -7.753  60.751  1.00  0.00           H  
ATOM   3055 2HD1 ILE A 199      28.817  -8.384  60.433  1.00  0.00           H  
ATOM   3056 3HD1 ILE A 199      29.032  -6.935  61.443  1.00  0.00           H  
ATOM   3057  N   ALA A 200      26.022 -10.816  64.316  1.00  0.00           N  
ATOM   3058  CA  ALA A 200      24.724 -10.990  64.967  1.00  0.00           C  
ATOM   3059  C   ALA A 200      24.841 -11.890  66.177  1.00  0.00           C  
ATOM   3060  O   ALA A 200      24.361 -11.565  67.254  1.00  0.00           O  
ATOM   3061  CB  ALA A 200      23.704 -11.556  63.989  1.00  0.00           C  
ATOM   3062  H   ALA A 200      26.138 -11.120  63.360  1.00  0.00           H  
ATOM   3063  HA  ALA A 200      24.381 -10.012  65.305  1.00  0.00           H  
ATOM   3064 1HB  ALA A 200      22.746 -11.678  64.493  1.00  0.00           H  
ATOM   3065 2HB  ALA A 200      23.588 -10.872  63.148  1.00  0.00           H  
ATOM   3066 3HB  ALA A 200      24.048 -12.523  63.625  1.00  0.00           H  
ATOM   3067  N   VAL A 201      25.478 -13.035  65.988  1.00  0.00           N  
ATOM   3068  CA  VAL A 201      25.642 -13.994  67.069  1.00  0.00           C  
ATOM   3069  C   VAL A 201      26.154 -13.331  68.344  1.00  0.00           C  
ATOM   3070  O   VAL A 201      25.540 -13.435  69.409  1.00  0.00           O  
ATOM   3071  CB  VAL A 201      26.621 -15.105  66.645  1.00  0.00           C  
ATOM   3072  CG1 VAL A 201      26.970 -15.990  67.832  1.00  0.00           C  
ATOM   3073  CG2 VAL A 201      26.015 -15.927  65.518  1.00  0.00           C  
ATOM   3074  H   VAL A 201      25.859 -13.250  65.078  1.00  0.00           H  
ATOM   3075  HA  VAL A 201      24.671 -14.443  67.284  1.00  0.00           H  
ATOM   3076  HB  VAL A 201      27.549 -14.647  66.302  1.00  0.00           H  
ATOM   3077 1HG1 VAL A 201      27.663 -16.769  67.514  1.00  0.00           H  
ATOM   3078 2HG1 VAL A 201      27.435 -15.387  68.611  1.00  0.00           H  
ATOM   3079 3HG1 VAL A 201      26.062 -16.450  68.222  1.00  0.00           H  
ATOM   3080 1HG2 VAL A 201      26.713 -16.710  65.223  1.00  0.00           H  
ATOM   3081 2HG2 VAL A 201      25.084 -16.380  65.859  1.00  0.00           H  
ATOM   3082 3HG2 VAL A 201      25.812 -15.281  64.664  1.00  0.00           H  
ATOM   3083  N   VAL A 202      27.272 -12.625  68.222  1.00  0.00           N  
ATOM   3084  CA  VAL A 202      27.892 -11.970  69.365  1.00  0.00           C  
ATOM   3085  C   VAL A 202      27.185 -10.758  69.938  1.00  0.00           C  
ATOM   3086  O   VAL A 202      27.131 -10.602  71.157  1.00  0.00           O  
ATOM   3087  CB  VAL A 202      29.318 -11.540  68.973  1.00  0.00           C  
ATOM   3088  CG1 VAL A 202      29.945 -10.705  70.079  1.00  0.00           C  
ATOM   3089  CG2 VAL A 202      30.166 -12.768  68.678  1.00  0.00           C  
ATOM   3090  H   VAL A 202      27.703 -12.540  67.313  1.00  0.00           H  
ATOM   3091  HA  VAL A 202      27.940 -12.683  70.189  1.00  0.00           H  
ATOM   3092  HB  VAL A 202      29.267 -10.911  68.085  1.00  0.00           H  
ATOM   3093 1HG1 VAL A 202      30.953 -10.409  69.785  1.00  0.00           H  
ATOM   3094 2HG1 VAL A 202      29.342  -9.813  70.248  1.00  0.00           H  
ATOM   3095 3HG1 VAL A 202      29.993 -11.292  70.996  1.00  0.00           H  
ATOM   3096 1HG2 VAL A 202      31.173 -12.457  68.401  1.00  0.00           H  
ATOM   3097 2HG2 VAL A 202      30.213 -13.400  69.565  1.00  0.00           H  
ATOM   3098 3HG2 VAL A 202      29.721 -13.329  67.856  1.00  0.00           H  
ATOM   3099  N   LEU A 203      26.637  -9.894  69.091  1.00  0.00           N  
ATOM   3100  CA  LEU A 203      25.965  -8.727  69.637  1.00  0.00           C  
ATOM   3101  C   LEU A 203      24.608  -9.078  70.228  1.00  0.00           C  
ATOM   3102  O   LEU A 203      24.303  -8.697  71.358  1.00  0.00           O  
ATOM   3103  CB  LEU A 203      25.791  -7.664  68.545  1.00  0.00           C  
ATOM   3104  CG  LEU A 203      25.081  -6.375  68.978  1.00  0.00           C  
ATOM   3105  CD1 LEU A 203      25.876  -5.707  70.092  1.00  0.00           C  
ATOM   3106  CD2 LEU A 203      24.934  -5.449  67.780  1.00  0.00           C  
ATOM   3107  H   LEU A 203      26.671 -10.019  68.089  1.00  0.00           H  
ATOM   3108  HA  LEU A 203      26.582  -8.315  70.435  1.00  0.00           H  
ATOM   3109 1HB  LEU A 203      26.774  -7.390  68.167  1.00  0.00           H  
ATOM   3110 2HB  LEU A 203      25.218  -8.098  67.726  1.00  0.00           H  
ATOM   3111  HG  LEU A 203      24.094  -6.618  69.373  1.00  0.00           H  
ATOM   3112 1HD1 LEU A 203      25.372  -4.791  70.400  1.00  0.00           H  
ATOM   3113 2HD1 LEU A 203      25.949  -6.384  70.944  1.00  0.00           H  
ATOM   3114 3HD1 LEU A 203      26.876  -5.467  69.732  1.00  0.00           H  
ATOM   3115 1HD2 LEU A 203      24.429  -4.533  68.088  1.00  0.00           H  
ATOM   3116 2HD2 LEU A 203      25.921  -5.204  67.386  1.00  0.00           H  
ATOM   3117 3HD2 LEU A 203      24.347  -5.944  67.007  1.00  0.00           H  
ATOM   3118  N   GLU A 204      23.796  -9.797  69.460  1.00  0.00           N  
ATOM   3119  CA  GLU A 204      22.472 -10.197  69.919  1.00  0.00           C  
ATOM   3120  C   GLU A 204      22.541 -11.105  71.145  1.00  0.00           C  
ATOM   3121  O   GLU A 204      21.626 -11.115  71.967  1.00  0.00           O  
ATOM   3122  CB  GLU A 204      21.717 -10.907  68.793  1.00  0.00           C  
ATOM   3123  CG  GLU A 204      21.318 -10.002  67.636  1.00  0.00           C  
ATOM   3124  CD  GLU A 204      20.617 -10.741  66.530  1.00  0.00           C  
ATOM   3125  OE1 GLU A 204      20.547 -11.945  66.597  1.00  0.00           O  
ATOM   3126  OE2 GLU A 204      20.151 -10.101  65.617  1.00  0.00           O  
ATOM   3127  H   GLU A 204      24.101 -10.073  68.538  1.00  0.00           H  
ATOM   3128  HA  GLU A 204      21.919  -9.301  70.203  1.00  0.00           H  
ATOM   3129 1HB  GLU A 204      22.334 -11.711  68.391  1.00  0.00           H  
ATOM   3130 2HB  GLU A 204      20.809 -11.359  69.192  1.00  0.00           H  
ATOM   3131 1HG  GLU A 204      20.658  -9.220  68.010  1.00  0.00           H  
ATOM   3132 2HG  GLU A 204      22.212  -9.524  67.237  1.00  0.00           H  
ATOM   3133  N   LYS A 205      23.625 -11.863  71.274  1.00  0.00           N  
ATOM   3134  CA  LYS A 205      23.767 -12.760  72.414  1.00  0.00           C  
ATOM   3135  C   LYS A 205      23.734 -11.934  73.691  1.00  0.00           C  
ATOM   3136  O   LYS A 205      22.846 -12.110  74.532  1.00  0.00           O  
ATOM   3137  CB  LYS A 205      25.063 -13.568  72.325  1.00  0.00           C  
ATOM   3138  CG  LYS A 205      25.270 -14.552  73.469  1.00  0.00           C  
ATOM   3139  CD  LYS A 205      26.552 -15.350  73.286  1.00  0.00           C  
ATOM   3140  CE  LYS A 205      26.783 -16.303  74.450  1.00  0.00           C  
ATOM   3141  NZ  LYS A 205      28.035 -17.091  74.284  1.00  0.00           N  
ATOM   3142  H   LYS A 205      24.361 -11.825  70.583  1.00  0.00           H  
ATOM   3143  HA  LYS A 205      22.928 -13.457  72.412  1.00  0.00           H  
ATOM   3144 1HB  LYS A 205      25.077 -14.132  71.392  1.00  0.00           H  
ATOM   3145 2HB  LYS A 205      25.915 -12.888  72.310  1.00  0.00           H  
ATOM   3146 1HG  LYS A 205      25.322 -14.008  74.413  1.00  0.00           H  
ATOM   3147 2HG  LYS A 205      24.427 -15.241  73.513  1.00  0.00           H  
ATOM   3148 1HD  LYS A 205      26.494 -15.926  72.361  1.00  0.00           H  
ATOM   3149 2HD  LYS A 205      27.399 -14.667  73.215  1.00  0.00           H  
ATOM   3150 1HE  LYS A 205      26.845 -15.736  75.377  1.00  0.00           H  
ATOM   3151 2HE  LYS A 205      25.943 -16.993  74.527  1.00  0.00           H  
ATOM   3152 1HZ  LYS A 205      28.151 -17.709  75.074  1.00  0.00           H  
ATOM   3153 2HZ  LYS A 205      27.980 -17.636  73.435  1.00  0.00           H  
ATOM   3154 3HZ  LYS A 205      28.824 -16.462  74.231  1.00  0.00           H  
ATOM   3155  N   PHE A 206      24.705 -11.038  73.845  1.00  0.00           N  
ATOM   3156  CA  PHE A 206      24.718 -10.171  75.016  1.00  0.00           C  
ATOM   3157  C   PHE A 206      23.529  -9.253  74.794  1.00  0.00           C  
ATOM   3158  O   PHE A 206      22.871  -9.338  73.758  1.00  0.00           O  
ATOM   3159  CB  PHE A 206      26.021  -9.380  75.147  1.00  0.00           C  
ATOM   3160  CG  PHE A 206      27.211 -10.226  75.498  1.00  0.00           C  
ATOM   3161  CD1 PHE A 206      28.054 -10.707  74.507  1.00  0.00           C  
ATOM   3162  CD2 PHE A 206      27.490 -10.543  76.818  1.00  0.00           C  
ATOM   3163  CE1 PHE A 206      29.150 -11.486  74.829  1.00  0.00           C  
ATOM   3164  CE2 PHE A 206      28.585 -11.321  77.143  1.00  0.00           C  
ATOM   3165  CZ  PHE A 206      29.415 -11.793  76.146  1.00  0.00           C  
ATOM   3166  H   PHE A 206      25.440 -10.948  73.158  1.00  0.00           H  
ATOM   3167  HA  PHE A 206      24.618 -10.792  75.907  1.00  0.00           H  
ATOM   3168 1HB  PHE A 206      26.232  -8.869  74.208  1.00  0.00           H  
ATOM   3169 2HB  PHE A 206      25.907  -8.617  75.916  1.00  0.00           H  
ATOM   3170  HD1 PHE A 206      27.845 -10.464  73.465  1.00  0.00           H  
ATOM   3171  HD2 PHE A 206      26.834 -10.171  77.606  1.00  0.00           H  
ATOM   3172  HE1 PHE A 206      29.804 -11.857  74.040  1.00  0.00           H  
ATOM   3173  HE2 PHE A 206      28.793 -11.562  78.185  1.00  0.00           H  
ATOM   3174  HZ  PHE A 206      30.278 -12.407  76.401  1.00  0.00           H  
ATOM   3175  N   LYS A 207      23.248  -8.373  75.745  1.00  0.00           N  
ATOM   3176  CA  LYS A 207      22.116  -7.470  75.590  1.00  0.00           C  
ATOM   3177  C   LYS A 207      20.857  -8.309  75.329  1.00  0.00           C  
ATOM   3178  O   LYS A 207      20.239  -8.154  74.249  1.00  0.00           O  
ATOM   3179  CB  LYS A 207      22.357  -6.475  74.453  1.00  0.00           C  
ATOM   3180  CG  LYS A 207      23.643  -5.669  74.585  1.00  0.00           C  
ATOM   3181  CD  LYS A 207      23.603  -4.761  75.804  1.00  0.00           C  
ATOM   3182  CE  LYS A 207      24.860  -3.909  75.902  1.00  0.00           C  
ATOM   3183  NZ  LYS A 207      24.872  -3.074  77.133  1.00  0.00           N  
ATOM   3184  H   LYS A 207      23.810  -8.318  76.582  1.00  0.00           H  
ATOM   3185  HA  LYS A 207      21.992  -6.909  76.517  1.00  0.00           H  
ATOM   3186 1HB  LYS A 207      22.393  -7.010  73.504  1.00  0.00           H  
ATOM   3187 2HB  LYS A 207      21.525  -5.772  74.402  1.00  0.00           H  
ATOM   3188 1HG  LYS A 207      24.491  -6.349  74.675  1.00  0.00           H  
ATOM   3189 2HG  LYS A 207      23.782  -5.060  73.693  1.00  0.00           H  
ATOM   3190 1HD  LYS A 207      22.733  -4.106  75.742  1.00  0.00           H  
ATOM   3191 2HD  LYS A 207      23.516  -5.367  76.706  1.00  0.00           H  
ATOM   3192 1HE  LYS A 207      25.737  -4.554  75.906  1.00  0.00           H  
ATOM   3193 2HE  LYS A 207      24.923  -3.253  75.033  1.00  0.00           H  
ATOM   3194 1HZ  LYS A 207      25.720  -2.524  77.160  1.00  0.00           H  
ATOM   3195 2HZ  LYS A 207      24.072  -2.457  77.131  1.00  0.00           H  
ATOM   3196 3HZ  LYS A 207      24.833  -3.671  77.946  1.00  0.00           H  
ATOM   3197  N   THR A 208      61.160  -6.370 127.565  1.00  0.00           N  
ATOM   3198  CA  THR A 208      59.805  -5.834 127.601  1.00  0.00           C  
ATOM   3199  C   THR A 208      58.915  -6.678 128.511  1.00  0.00           C  
ATOM   3200  O   THR A 208      58.240  -6.161 129.409  1.00  0.00           O  
ATOM   3201  CB  THR A 208      59.195  -5.768 126.189  1.00  0.00           C  
ATOM   3202  OG1 THR A 208      59.118  -7.089 125.637  1.00  0.00           O  
ATOM   3203  CG2 THR A 208      60.044  -4.892 125.281  1.00  0.00           C  
ATOM   3204  H   THR A 208      61.734  -6.314 128.394  1.00  0.00           H  
ATOM   3205  HA  THR A 208      59.844  -4.822 128.004  1.00  0.00           H  
ATOM   3206  HB  THR A 208      58.188  -5.354 126.246  1.00  0.00           H  
ATOM   3207  HG1 THR A 208      58.202  -7.301 125.441  1.00  0.00           H  
ATOM   3208 1HG2 THR A 208      59.598  -4.857 124.287  1.00  0.00           H  
ATOM   3209 2HG2 THR A 208      60.095  -3.884 125.692  1.00  0.00           H  
ATOM   3210 3HG2 THR A 208      61.049  -5.306 125.212  1.00  0.00           H  
ATOM   3211  N   TYR A 209      19.256   2.426 168.314  1.00  0.00           N  
ATOM   3212  CA  TYR A 209      18.493   1.548 169.212  1.00  0.00           C  
ATOM   3213  C   TYR A 209      17.073   1.365 168.670  1.00  0.00           C  
ATOM   3214  O   TYR A 209      16.499   0.286 168.780  1.00  0.00           O  
ATOM   3215  CB  TYR A 209      18.458   2.115 170.633  1.00  0.00           C  
ATOM   3216  CG  TYR A 209      19.817   2.189 171.294  1.00  0.00           C  
ATOM   3217  CD1 TYR A 209      20.535   3.375 171.272  1.00  0.00           C  
ATOM   3218  CD2 TYR A 209      20.344   1.071 171.923  1.00  0.00           C  
ATOM   3219  CE1 TYR A 209      21.776   3.443 171.876  1.00  0.00           C  
ATOM   3220  CE2 TYR A 209      21.585   1.138 172.526  1.00  0.00           C  
ATOM   3221  CZ  TYR A 209      22.299   2.319 172.504  1.00  0.00           C  
ATOM   3222  OH  TYR A 209      23.535   2.386 173.105  1.00  0.00           O  
ATOM   3223  H   TYR A 209      19.099   3.423 168.351  1.00  0.00           H  
ATOM   3224  HA  TYR A 209      18.982   0.574 169.242  1.00  0.00           H  
ATOM   3225 1HB  TYR A 209      18.033   3.120 170.614  1.00  0.00           H  
ATOM   3226 2HB  TYR A 209      17.811   1.498 171.255  1.00  0.00           H  
ATOM   3227  HD1 TYR A 209      20.121   4.254 170.778  1.00  0.00           H  
ATOM   3228  HD2 TYR A 209      19.780   0.138 171.939  1.00  0.00           H  
ATOM   3229  HE1 TYR A 209      22.340   4.375 171.858  1.00  0.00           H  
ATOM   3230  HE2 TYR A 209      22.000   0.259 173.020  1.00  0.00           H  
ATOM   3231  HH  TYR A 209      23.894   3.271 172.999  1.00  0.00           H  
ATOM   3232  N   GLY A 210      37.051   5.297 152.624  1.00  0.00           N  
ATOM   3233  CA  GLY A 210      35.727   5.048 152.085  1.00  0.00           C  
ATOM   3234  C   GLY A 210      35.591   3.632 151.560  1.00  0.00           C  
ATOM   3235  O   GLY A 210      34.887   3.388 150.581  1.00  0.00           O  
ATOM   3236  H   GLY A 210      37.821   5.449 151.988  1.00  0.00           H  
ATOM   3237 1HA  GLY A 210      34.980   5.220 152.860  1.00  0.00           H  
ATOM   3238 2HA  GLY A 210      35.523   5.754 151.280  1.00  0.00           H  
ATOM   3239  N   LEU A 211      36.255   2.683 152.211  1.00  0.00           N  
ATOM   3240  CA  LEU A 211      36.184   1.296 151.756  1.00  0.00           C  
ATOM   3241  C   LEU A 211      35.690   0.337 152.831  1.00  0.00           C  
ATOM   3242  O   LEU A 211      35.973   0.512 154.017  1.00  0.00           O  
ATOM   3243  CB  LEU A 211      37.565   0.840 151.270  1.00  0.00           C  
ATOM   3244  CG  LEU A 211      38.150   1.628 150.091  1.00  0.00           C  
ATOM   3245  CD1 LEU A 211      39.575   1.161 149.824  1.00  0.00           C  
ATOM   3246  CD2 LEU A 211      37.271   1.434 148.865  1.00  0.00           C  
ATOM   3247  H   LEU A 211      36.813   2.907 153.023  1.00  0.00           H  
ATOM   3248  HA  LEU A 211      35.480   1.240 150.927  1.00  0.00           H  
ATOM   3249 1HB  LEU A 211      38.267   0.914 152.099  1.00  0.00           H  
ATOM   3250 2HB  LEU A 211      37.500  -0.206 150.970  1.00  0.00           H  
ATOM   3251  HG  LEU A 211      38.189   2.688 150.346  1.00  0.00           H  
ATOM   3252 1HD1 LEU A 211      39.990   1.721 148.986  1.00  0.00           H  
ATOM   3253 2HD1 LEU A 211      40.185   1.330 150.711  1.00  0.00           H  
ATOM   3254 3HD1 LEU A 211      39.570   0.099 149.583  1.00  0.00           H  
ATOM   3255 1HD2 LEU A 211      37.687   1.995 148.027  1.00  0.00           H  
ATOM   3256 2HD2 LEU A 211      37.233   0.375 148.609  1.00  0.00           H  
ATOM   3257 3HD2 LEU A 211      36.264   1.792 149.078  1.00  0.00           H  
TER                                                                             
