# Supplementary material for: A new benchmark illustrates that integration of geometric constraints inferred from enzyme reaction chemistry can increase enzyme active site modeling accuracy
Source: PLoS One. 2019 Apr 4;14(4):e0214126. doi: 10.1371/journal.pone.0214126 (PMC6448891; doi:10.1371/journal.pone.0214126)
Supplement: S1 Files — (GZ) [file pone.0214126.s008.gz › benchmark-lite/templates/4fua/2fk5.pdb]

HEADER    LYASE                                   04-JAN-06   2FK5              
TITLE     CRYSTAL STRUCTURE OF L-FUCULOSE-1-PHOSPHATE ALDOLASE FROM THERMUS     
TITLE    2 THERMOPHILUS HB8                                                     
COMPND    MOL_ID: 1;                                                            
COMPND   2 MOLECULE: FUCULOSE-1-PHOSPHATE ALDOLASE;                             
COMPND   3 CHAIN: A, B;                                                         
COMPND   4 SYNONYM: CLASS II ALDOLASE PROTEIN;                                  
COMPND   5 EC: 4.1.2.17;                                                        
COMPND   6 ENGINEERED: YES                                                      
SOURCE    MOL_ID: 1;                                                            
SOURCE   2 ORGANISM_SCIENTIFIC: THERMUS THERMOPHILUS;                           
SOURCE   3 ORGANISM_TAXID: 300852;                                              
SOURCE   4 STRAIN: HB8;                                                         
SOURCE   5 EXPRESSION_SYSTEM: ESCHERICHIA COLI;                                 
SOURCE   6 EXPRESSION_SYSTEM_TAXID: 562;                                        
SOURCE   7 EXPRESSION_SYSTEM_VECTOR_TYPE: PLASMID;                              
SOURCE   8 EXPRESSION_SYSTEM_PLASMID: PET-11A                                   
KEYWDS    CLASS II ALDOLASE, METAL BINDING, FUCULOSE PHOSPHATE, RIKEN           
KEYWDS   2 STRUCTURAL GENOMICS/PROTEOMICS INITIATIVE, RSGI, NPPSFA, NATIONAL    
KEYWDS   3 PROJECT ON PROTEIN STRUCTURAL AND FUNCTIONAL ANALYSES, LYASE         
EXPDTA    X-RAY DIFFRACTION                                                     
AUTHOR    J.JEYAKANTHAN,Y.SHIRO,RIKEN STRUCTURAL GENOMICS/PROTEOMICS INITIATIVE 
AUTHOR   2 (RSGI)                                                               
REVDAT   3   13-JUL-11 2FK5    1       VERSN                                    
REVDAT   2   24-JUN-08 2FK5    1       JRNL   REMARK DBREF  VERSN               
REVDAT   1   04-JAN-07 2FK5    0                                                
JRNL        AUTH   J.JEYAKANTHAN,J.TAKA,A.KIKUCHI,C.KUROISHI,K.YUTANI,Y.SHIRO   
JRNL        TITL   PURIFICATION, CRYSTALLIZATION AND PRELIMINARY X-RAY          
JRNL        TITL 2 CRYSTALLOGRAPHIC STUDY OF THE L-FUCULOSE-1-PHOSPHATE         
JRNL        TITL 3 ALDOLASE (FUCA) FROM THERMUS THERMOPHILUS HB8                
JRNL        REF    ACTA CRYSTALLOGR.,SECT.F      V.  61  1075 2005              
JRNL        REFN                   ESSN 1744-3091                               
JRNL        PMID   16511238                                                     
JRNL        DOI    10.1107/S1744309105036766                                    
REMARK   2                                                                      
REMARK   2 RESOLUTION.    1.90 ANGSTROMS.                                       
REMARK   3                                                                      
REMARK   3 REFINEMENT.                                                          
REMARK   3   PROGRAM     : CNS 1.1                                              
REMARK   3   AUTHORS     : BRUNGER,ADAMS,CLORE,DELANO,GROS,GROSSE-              
REMARK   3               : KUNSTLEVE,JIANG,KUSZEWSKI,NILGES,PANNU,              
REMARK   3               : READ,RICE,SIMONSON,WARREN                            
REMARK   3                                                                      
REMARK   3  REFINEMENT TARGET : NULL                                            
REMARK   3                                                                      
REMARK   3  DATA USED IN REFINEMENT.                                            
REMARK   3   RESOLUTION RANGE HIGH (ANGSTROMS) : 1.90                           
REMARK   3   RESOLUTION RANGE LOW  (ANGSTROMS) : 19.30                          
REMARK   3   DATA CUTOFF            (SIGMA(F)) : 0.000                          
REMARK   3   DATA CUTOFF HIGH         (ABS(F)) : 995048.560                     
REMARK   3   DATA CUTOFF LOW          (ABS(F)) : 0.0000                         
REMARK   3   COMPLETENESS (WORKING+TEST)   (%) : 98.3                           
REMARK   3   NUMBER OF REFLECTIONS             : 36132                          
REMARK   3                                                                      
REMARK   3  FIT TO DATA USED IN REFINEMENT.                                     
REMARK   3   CROSS-VALIDATION METHOD          : THROUGHOUT                      
REMARK   3   FREE R VALUE TEST SET SELECTION  : RANDOM                          
REMARK   3   R VALUE            (WORKING SET) : 0.190                           
REMARK   3   FREE R VALUE                     : 0.233                           
REMARK   3   FREE R VALUE TEST SET SIZE   (%) : 5.000                           
REMARK   3   FREE R VALUE TEST SET COUNT      : 1801                            
REMARK   3   ESTIMATED ERROR OF FREE R VALUE  : 0.005                           
REMARK   3                                                                      
REMARK   3  FIT IN THE HIGHEST RESOLUTION BIN.                                  
REMARK   3   TOTAL NUMBER OF BINS USED           : 6                            
REMARK   3   BIN RESOLUTION RANGE HIGH       (A) : 1.90                         
REMARK   3   BIN RESOLUTION RANGE LOW        (A) : 2.02                         
REMARK   3   BIN COMPLETENESS (WORKING+TEST) (%) : 95.70                        
REMARK   3   REFLECTIONS IN BIN    (WORKING SET) : 5501                         
REMARK   3   BIN R VALUE           (WORKING SET) : 0.2260                       
REMARK   3   BIN FREE R VALUE                    : 0.2640                       
REMARK   3   BIN FREE R VALUE TEST SET SIZE  (%) : 5.40                         
REMARK   3   BIN FREE R VALUE TEST SET COUNT     : 315                          
REMARK   3   ESTIMATED ERROR OF BIN FREE R VALUE : 0.015                        
REMARK   3                                                                      
REMARK   3  NUMBER OF NON-HYDROGEN ATOMS USED IN REFINEMENT.                    
REMARK   3   PROTEIN ATOMS            : 2980                                    
REMARK   3   NUCLEIC ACID ATOMS       : 0                                       
REMARK   3   HETEROGEN ATOMS          : 14                                      
REMARK   3   SOLVENT ATOMS            : 335                                     
REMARK   3                                                                      
REMARK   3  B VALUES.                                                           
REMARK   3   FROM WILSON PLOT           (A**2) : 22.80                          
REMARK   3   MEAN B VALUE      (OVERALL, A**2) : 35.90                          
REMARK   3   OVERALL ANISOTROPIC B VALUE.                                       
REMARK   3    B11 (A**2) : NULL                                                 
REMARK   3    B22 (A**2) : NULL                                                 
REMARK   3    B33 (A**2) : NULL                                                 
REMARK   3    B12 (A**2) : NULL                                                 
REMARK   3    B13 (A**2) : NULL                                                 
REMARK   3    B23 (A**2) : NULL                                                 
REMARK   3                                                                      
REMARK   3  ESTIMATED COORDINATE ERROR.                                         
REMARK   3   ESD FROM LUZZATI PLOT        (A) : 0.20                            
REMARK   3   ESD FROM SIGMAA              (A) : 0.14                            
REMARK   3   LOW RESOLUTION CUTOFF        (A) : 5.00                            
REMARK   3                                                                      
REMARK   3  CROSS-VALIDATED ESTIMATED COORDINATE ERROR.                         
REMARK   3   ESD FROM C-V LUZZATI PLOT    (A) : 0.25                            
REMARK   3   ESD FROM C-V SIGMAA          (A) : 0.13                            
REMARK   3                                                                      
REMARK   3  RMS DEVIATIONS FROM IDEAL VALUES.                                   
REMARK   3   BOND LENGTHS                 (A) : 0.005                           
REMARK   3   BOND ANGLES            (DEGREES) : 1.20                            
REMARK   3   DIHEDRAL ANGLES        (DEGREES) : 21.40                           
REMARK   3   IMPROPER ANGLES        (DEGREES) : 0.74                            
REMARK   3                                                                      
REMARK   3  ISOTROPIC THERMAL MODEL : RESTRAINED                                
REMARK   3                                                                      
REMARK   3  ISOTROPIC THERMAL FACTOR RESTRAINTS.    RMS    SIGMA                
REMARK   3   MAIN-CHAIN BOND              (A**2) : NULL  ; 1.500                
REMARK   3   MAIN-CHAIN ANGLE             (A**2) : NULL  ; 2.000                
REMARK   3   SIDE-CHAIN BOND              (A**2) : NULL  ; 2.000                
REMARK   3   SIDE-CHAIN ANGLE             (A**2) : NULL  ; 2.500                
REMARK   3                                                                      
REMARK   3  BULK SOLVENT MODELING.                                              
REMARK   3   METHOD USED : FLAT MODEL                                           
REMARK   3   KSOL        : 0.35                                                 
REMARK   3   BSOL        : 83.08                                                
REMARK   3                                                                      
REMARK   3  NCS MODEL : NULL                                                    
REMARK   3                                                                      
REMARK   3  NCS RESTRAINTS.                         RMS   SIGMA/WEIGHT          
REMARK   3   GROUP  1  POSITIONAL            (A) : NULL  ; NULL                 
REMARK   3   GROUP  1  B-FACTOR           (A**2) : NULL  ; NULL                 
REMARK   3                                                                      
REMARK   3  PARAMETER FILE  1  : PROTEIN_REP.PARAM                              
REMARK   3  PARAMETER FILE  2  : WATER_REP.PARAM                                
REMARK   3  PARAMETER FILE  3  : ION.PARAM                                      
REMARK   3  PARAMETER FILE  4  : SO4.PARAM                                      
REMARK   3  PARAMETER FILE  5  : NULL                                           
REMARK   3  TOPOLOGY FILE  1   : PROTEIN.TOP                                    
REMARK   3  TOPOLOGY FILE  2   : WATER.TOP                                      
REMARK   3  TOPOLOGY FILE  3   : ION.TOP                                        
REMARK   3  TOPOLOGY FILE  4   : SO4.TOP                                        
REMARK   3  TOPOLOGY FILE  5   : NULL                                           
REMARK   3                                                                      
REMARK   3  OTHER REFINEMENT REMARKS: NULL                                      
REMARK   4                                                                      
REMARK   4 2FK5 COMPLIES WITH FORMAT V. 3.30, 13-JUL-11                         
REMARK 100                                                                      
REMARK 100 THIS ENTRY HAS BEEN PROCESSED BY PDBJ ON 06-JAN-06.                  
REMARK 100 THE RCSB ID CODE IS RCSB035973.                                      
REMARK 200                                                                      
REMARK 200 EXPERIMENTAL DETAILS                                                 
REMARK 200  EXPERIMENT TYPE                : X-RAY DIFFRACTION                  
REMARK 200  DATE OF DATA COLLECTION        : 21-DEC-04                          
REMARK 200  TEMPERATURE           (KELVIN) : 100                                
REMARK 200  PH                             : 7.5                                
REMARK 200  NUMBER OF CRYSTALS USED        : 1                                  
REMARK 200                                                                      
REMARK 200  SYNCHROTRON              (Y/N) : Y                                  
REMARK 200  RADIATION SOURCE               : SPRING-8                           
REMARK 200  BEAMLINE                       : BL26B1                             
REMARK 200  X-RAY GENERATOR MODEL          : NULL                               
REMARK 200  MONOCHROMATIC OR LAUE    (M/L) : M                                  
REMARK 200  WAVELENGTH OR RANGE        (A) : 1.0                                
REMARK 200  MONOCHROMATOR                  : GRAPHITE                           
REMARK 200  OPTICS                         : MIRRORS                            
REMARK 200                                                                      
REMARK 200  DETECTOR TYPE                  : IMAGE PLATE                        
REMARK 200  DETECTOR MANUFACTURER          : RIGAKU RAXIS                       
REMARK 200  INTENSITY-INTEGRATION SOFTWARE : HKL-2000                           
REMARK 200  DATA SCALING SOFTWARE          : SCALEPACK                          
REMARK 200                                                                      
REMARK 200  NUMBER OF UNIQUE REFLECTIONS   : 36580                              
REMARK 200  RESOLUTION RANGE HIGH      (A) : 1.900                              
REMARK 200  RESOLUTION RANGE LOW       (A) : 30.000                             
REMARK 200  REJECTION CRITERIA  (SIGMA(I)) : 0.000                              
REMARK 200                                                                      
REMARK 200 OVERALL.                                                             
REMARK 200  COMPLETENESS FOR RANGE     (%) : 99.3                               
REMARK 200  DATA REDUNDANCY                : 6.700                              
REMARK 200  R MERGE                    (I) : 0.06600                            
REMARK 200  R SYM                      (I) : NULL                               
REMARK 200  <I/SIGMA(I)> FOR THE DATA SET  : 18.4000                            
REMARK 200                                                                      
REMARK 200 IN THE HIGHEST RESOLUTION SHELL.                                     
REMARK 200  HIGHEST RESOLUTION SHELL, RANGE HIGH (A) : 1.90                     
REMARK 200  HIGHEST RESOLUTION SHELL, RANGE LOW  (A) : 1.97                     
REMARK 200  COMPLETENESS FOR SHELL     (%) : 99.2                               
REMARK 200  DATA REDUNDANCY IN SHELL       : NULL                               
REMARK 200  R MERGE FOR SHELL          (I) : 0.24600                            
REMARK 200  R SYM FOR SHELL            (I) : NULL                               
REMARK 200  <I/SIGMA(I)> FOR SHELL         : 3.800                              
REMARK 200                                                                      
REMARK 200 DIFFRACTION PROTOCOL: SINGLE WAVELENGTH                              
REMARK 200 METHOD USED TO DETERMINE THE STRUCTURE: MOLECULAR REPLACEMENT        
REMARK 200 SOFTWARE USED: CNS                                                   
REMARK 200 STARTING MODEL: PDB ENTRY 1DZW                                       
REMARK 200                                                                      
REMARK 200 REMARK: NULL                                                         
REMARK 280                                                                      
REMARK 280 CRYSTAL                                                              
REMARK 280 SOLVENT CONTENT, VS   (%): 54.20                                     
REMARK 280 MATTHEWS COEFFICIENT, VM (ANGSTROMS**3/DA): 2.70                     
REMARK 280                                                                      
REMARK 280 CRYSTALLIZATION CONDITIONS: 1.5M LITHIUM SULFATE MONOHYDRATE, 0.1M   
REMARK 280  NAOH-HEPES, PH 7.5, VAPOR DIFFUSION, SITTING DROP, TEMPERATURE      
REMARK 280  295K                                                                
REMARK 290                                                                      
REMARK 290 CRYSTALLOGRAPHIC SYMMETRY                                            
REMARK 290 SYMMETRY OPERATORS FOR SPACE GROUP: P 4                              
REMARK 290                                                                      
REMARK 290      SYMOP   SYMMETRY                                                
REMARK 290     NNNMMM   OPERATOR                                                
REMARK 290       1555   X,Y,Z                                                   
REMARK 290       2555   -X,-Y,Z                                                 
REMARK 290       3555   -Y,X,Z                                                  
REMARK 290       4555   Y,-X,Z                                                  
REMARK 290                                                                      
REMARK 290     WHERE NNN -> OPERATOR NUMBER                                     
REMARK 290           MMM -> TRANSLATION VECTOR                                  
REMARK 290                                                                      
REMARK 290 CRYSTALLOGRAPHIC SYMMETRY TRANSFORMATIONS                            
REMARK 290 THE FOLLOWING TRANSFORMATIONS OPERATE ON THE ATOM/HETATM             
REMARK 290 RECORDS IN THIS ENTRY TO PRODUCE CRYSTALLOGRAPHICALLY                
REMARK 290 RELATED MOLECULES.                                                   
REMARK 290   SMTRY1   1  1.000000  0.000000  0.000000        0.00000            
REMARK 290   SMTRY2   1  0.000000  1.000000  0.000000        0.00000            
REMARK 290   SMTRY3   1  0.000000  0.000000  1.000000        0.00000            
REMARK 290   SMTRY1   2 -1.000000  0.000000  0.000000        0.00000            
REMARK 290   SMTRY2   2  0.000000 -1.000000  0.000000        0.00000            
REMARK 290   SMTRY3   2  0.000000  0.000000  1.000000        0.00000            
REMARK 290   SMTRY1   3  0.000000 -1.000000  0.000000        0.00000            
REMARK 290   SMTRY2   3  1.000000  0.000000  0.000000        0.00000            
REMARK 290   SMTRY3   3  0.000000  0.000000  1.000000        0.00000            
REMARK 290   SMTRY1   4  0.000000  1.000000  0.000000        0.00000            
REMARK 290   SMTRY2   4 -1.000000  0.000000  0.000000        0.00000            
REMARK 290   SMTRY3   4  0.000000  0.000000  1.000000        0.00000            
REMARK 290                                                                      
REMARK 290 REMARK: NULL                                                         
REMARK 300                                                                      
REMARK 300 BIOMOLECULE: 1, 2, 3                                                 
REMARK 300 SEE REMARK 350 FOR THE AUTHOR PROVIDED AND/OR PROGRAM                
REMARK 300 GENERATED ASSEMBLY INFORMATION FOR THE STRUCTURE IN                  
REMARK 300 THIS ENTRY. THE REMARK MAY ALSO PROVIDE INFORMATION ON               
REMARK 300 BURIED SURFACE AREA.                                                 
REMARK 350                                                                      
REMARK 350 COORDINATES FOR A COMPLETE MULTIMER REPRESENTING THE KNOWN           
REMARK 350 BIOLOGICALLY SIGNIFICANT OLIGOMERIZATION STATE OF THE                
REMARK 350 MOLECULE CAN BE GENERATED BY APPLYING BIOMT TRANSFORMATIONS          
REMARK 350 GIVEN BELOW.  BOTH NON-CRYSTALLOGRAPHIC AND                          
REMARK 350 CRYSTALLOGRAPHIC OPERATIONS ARE GIVEN.                               
REMARK 350                                                                      
REMARK 350 BIOMOLECULE: 1                                                       
REMARK 350 AUTHOR DETERMINED BIOLOGICAL UNIT: OCTAMERIC                         
REMARK 350 APPLY THE FOLLOWING TO CHAINS: A, B                                  
REMARK 350   BIOMT1   1  1.000000  0.000000  0.000000        0.00000            
REMARK 350   BIOMT2   1  0.000000  1.000000  0.000000        0.00000            
REMARK 350   BIOMT3   1  0.000000  0.000000  1.000000        0.00000            
REMARK 350   BIOMT1   2 -1.000000  0.000000  0.000000      100.94400            
REMARK 350   BIOMT2   2  0.000000 -1.000000  0.000000      100.94400            
REMARK 350   BIOMT3   2  0.000000  0.000000  1.000000        0.00000            
REMARK 350   BIOMT1   3  0.000000 -1.000000  0.000000      100.94400            
REMARK 350   BIOMT2   3  1.000000  0.000000  0.000000        0.00000            
REMARK 350   BIOMT3   3  0.000000  0.000000  1.000000        0.00000            
REMARK 350   BIOMT1   4  0.000000  1.000000  0.000000        0.00000            
REMARK 350   BIOMT2   4 -1.000000  0.000000  0.000000      100.94400            
REMARK 350   BIOMT3   4  0.000000  0.000000  1.000000        0.00000            
REMARK 350                                                                      
REMARK 350 BIOMOLECULE: 2                                                       
REMARK 350 SOFTWARE DETERMINED QUATERNARY STRUCTURE: TETRAMERIC                 
REMARK 350 SOFTWARE USED: PISA                                                  
REMARK 350 TOTAL BURIED SURFACE AREA: 10380 ANGSTROM**2                         
REMARK 350 SURFACE AREA OF THE COMPLEX: 30060 ANGSTROM**2                       
REMARK 350 CHANGE IN SOLVENT FREE ENERGY: -140.0 KCAL/MOL                       
REMARK 350 APPLY THE FOLLOWING TO CHAINS: A                                     
REMARK 350   BIOMT1   1  1.000000  0.000000  0.000000        0.00000            
REMARK 350   BIOMT2   1  0.000000  1.000000  0.000000        0.00000            
REMARK 350   BIOMT3   1  0.000000  0.000000  1.000000        0.00000            
REMARK 350   BIOMT1   2 -1.000000  0.000000  0.000000      100.94400            
REMARK 350   BIOMT2   2  0.000000 -1.000000  0.000000      100.94400            
REMARK 350   BIOMT3   2  0.000000  0.000000  1.000000        0.00000            
REMARK 350   BIOMT1   3  0.000000 -1.000000  0.000000      100.94400            
REMARK 350   BIOMT2   3  1.000000  0.000000  0.000000        0.00000            
REMARK 350   BIOMT3   3  0.000000  0.000000  1.000000        0.00000            
REMARK 350   BIOMT1   4  0.000000  1.000000  0.000000        0.00000            
REMARK 350   BIOMT2   4 -1.000000  0.000000  0.000000      100.94400            
REMARK 350   BIOMT3   4  0.000000  0.000000  1.000000        0.00000            
REMARK 350                                                                      
REMARK 350 BIOMOLECULE: 3                                                       
REMARK 350 SOFTWARE DETERMINED QUATERNARY STRUCTURE: TETRAMERIC                 
REMARK 350 SOFTWARE USED: PISA                                                  
REMARK 350 TOTAL BURIED SURFACE AREA: 10430 ANGSTROM**2                         
REMARK 350 SURFACE AREA OF THE COMPLEX: 29840 ANGSTROM**2                       
REMARK 350 CHANGE IN SOLVENT FREE ENERGY: -167.0 KCAL/MOL                       
REMARK 350 APPLY THE FOLLOWING TO CHAINS: B                                     
REMARK 350   BIOMT1   1  1.000000  0.000000  0.000000        0.00000            
REMARK 350   BIOMT2   1  0.000000  1.000000  0.000000        0.00000            
REMARK 350   BIOMT3   1  0.000000  0.000000  1.000000        0.00000            
REMARK 350   BIOMT1   2 -1.000000  0.000000  0.000000        0.00000            
REMARK 350   BIOMT2   2  0.000000 -1.000000  0.000000      201.88800            
REMARK 350   BIOMT3   2  0.000000  0.000000  1.000000        0.00000            
REMARK 350   BIOMT1   3  0.000000 -1.000000  0.000000      100.94400            
REMARK 350   BIOMT2   3  1.000000  0.000000  0.000000      100.94400            
REMARK 350   BIOMT3   3  0.000000  0.000000  1.000000        0.00000            
REMARK 350   BIOMT1   4  0.000000  1.000000  0.000000     -100.94400            
REMARK 350   BIOMT2   4 -1.000000  0.000000  0.000000      100.94400            
REMARK 350   BIOMT3   4  0.000000  0.000000  1.000000        0.00000            
REMARK 375                                                                      
REMARK 375 SPECIAL POSITION                                                     
REMARK 375 THE FOLLOWING ATOMS ARE FOUND TO BE WITHIN 0.15 ANGSTROMS            
REMARK 375 OF A SYMMETRY RELATED ATOM AND ARE ASSUMED TO BE ON SPECIAL          
REMARK 375 POSITIONS.                                                           
REMARK 375                                                                      
REMARK 375 ATOM RES CSSEQI                                                      
REMARK 375      HOH A2177  LIES ON A SPECIAL POSITION.                          
REMARK 375      HOH B2157  LIES ON A SPECIAL POSITION.                          
REMARK 375 CL    CL B2005  LIES ON A SPECIAL POSITION.                          
REMARK 375 CL    CL B2006  LIES ON A SPECIAL POSITION.                          
REMARK 375 CL    CL A2003  LIES ON A SPECIAL POSITION.                          
REMARK 465                                                                      
REMARK 465 MISSING RESIDUES                                                     
REMARK 465 THE FOLLOWING RESIDUES WERE NOT LOCATED IN THE                       
REMARK 465 EXPERIMENT. (M=MODEL NUMBER; RES=RESIDUE NAME; C=CHAIN               
REMARK 465 IDENTIFIER; SSSEQ=SEQUENCE NUMBER; I=INSERTION CODE.)                
REMARK 465                                                                      
REMARK 465   M RES C SSSEQI                                                     
REMARK 465     MET A     1                                                      
REMARK 465     GLY A   197                                                      
REMARK 465     GLY A   198                                                      
REMARK 465     GLY A   199                                                      
REMARK 465     GLU A   200                                                      
REMARK 465     MET B     1                                                      
REMARK 465     LEU B   196                                                      
REMARK 465     GLY B   197                                                      
REMARK 465     GLY B   198                                                      
REMARK 465     GLY B   199                                                      
REMARK 465     GLU B   200                                                      
REMARK 480                                                                      
REMARK 480 ZERO OCCUPANCY ATOM                                                  
REMARK 480 THE FOLLOWING RESIDUES HAVE ATOMS MODELED WITH ZERO                  
REMARK 480 OCCUPANCY. THE LOCATION AND PROPERTIES OF THESE ATOMS                
REMARK 480 MAY NOT BE RELIABLE. (M=MODEL NUMBER; RES=RESIDUE NAME;              
REMARK 480 C=CHAIN IDENTIFIER; SSEQ=SEQUENCE NUMBER; I=INSERTION CODE):         
REMARK 480   M RES C SSEQI ATOMS                                                
REMARK 480     ARG A    4   NE   CZ   NH1                                       
REMARK 480     ARG A   10   NH2                                                 
REMARK 480     GLN A   19   OE1  NE2                                            
REMARK 480     THR A   25   CG2                                                 
REMARK 480     ALA A   26   CB                                                  
REMARK 480     LYS A   34   CE   NZ                                             
REMARK 480     GLN A   45   CB                                                  
REMARK 480     ARG A   48   CG                                                  
REMARK 480     GLU A   52   CG   CD   OE1                                       
REMARK 480     LEU A   55   CD1                                                 
REMARK 480     GLU A   65   CB   CG   CD   OE1  OE2                             
REMARK 480     VAL A   72   CG2                                                 
REMARK 480     ARG A   92   CD                                                  
REMARK 480     ARG A  105   NE   CZ   NH1  NH2                                  
REMARK 480     LEU A  109   CD1                                                 
REMARK 480     GLU A  110   CG   OE2                                            
REMARK 480     PRO A  123   CB   CG                                             
REMARK 480     ARG A  141   NH1                                                 
REMARK 480     GLU A  142   OE2                                                 
REMARK 480     LEU A  148   CD1                                                 
REMARK 480     ARG A  149   NH2                                                 
REMARK 480     LYS A  159   NZ                                                  
REMARK 480     GLU A  160   CG   CD   OE1  OE2                                  
REMARK 480     ARG B    4   CG   CD   NE   CZ   NH1                             
REMARK 480     GLN B   19   NE2                                                 
REMARK 480     SER B   23   OG                                                  
REMARK 480     ALA B   26   CB                                                  
REMARK 480     ARG B   32   NH2                                                 
REMARK 480     LYS B   34   CD   CE   NZ                                        
REMARK 480     GLN B   45   CB                                                  
REMARK 480     ARG B   48   CG                                                  
REMARK 480     GLU B   52   CG   OE1                                            
REMARK 480     LEU B   55   CD1                                                 
REMARK 480     GLU B   60   CD   OE1  OE2                                       
REMARK 480     PRO B   62   CG   CD                                             
REMARK 480     GLU B   65   CG   CD   OE1  OE2                                  
REMARK 480     VAL B   69   CG1                                                 
REMARK 480     VAL B   72   CG2                                                 
REMARK 480     ARG B   84   NH1                                                 
REMARK 480     ARG B   92   NH1  NH2                                            
REMARK 480     ARG B  105   NE   CZ   NH1  NH2                                  
REMARK 480     TYR B  114   OH                                                  
REMARK 480     LYS B  116   CE   NZ                                             
REMARK 480     LYS B  124   CG   CD   CE   NZ                                   
REMARK 480     ARG B  141   CZ   NH1  NH2                                       
REMARK 480     GLU B  142   CD   OE1  OE2                                       
REMARK 480     ARG B  144   NH1                                                 
REMARK 480     LYS B  159   CE   NZ                                             
REMARK 480     GLU B  160   CB   CG   CD   OE1  OE2                             
REMARK 480     GLU B  164   OE1                                                 
REMARK 480     GLU B  178   CG   CD   OE1  OE2                                  
REMARK 500                                                                      
REMARK 500 GEOMETRY AND STEREOCHEMISTRY                                         
REMARK 500 SUBTOPIC: COVALENT BOND LENGTHS                                      
REMARK 500                                                                      
REMARK 500 THE STEREOCHEMICAL PARAMETERS OF THE FOLLOWING RESIDUES              
REMARK 500 HAVE VALUES WHICH DEVIATE FROM EXPECTED VALUES BY MORE               
REMARK 500 THAN 6*RMSD (M=MODEL NUMBER; RES=RESIDUE NAME; C=CHAIN               
REMARK 500 IDENTIFIER; SSEQ=SEQUENCE NUMBER; I=INSERTION CODE).                 
REMARK 500                                                                      
REMARK 500 STANDARD TABLE:                                                      
REMARK 500 FORMAT: (10X,I3,1X,2(A3,1X,A1,I4,A1,1X,A4,3X),1X,F6.3)               
REMARK 500                                                                      
REMARK 500 EXPECTED VALUES PROTEIN: ENGH AND HUBER, 1999                        
REMARK 500 EXPECTED VALUES NUCLEIC ACID: CLOWNEY ET AL 1996                     
REMARK 500                                                                      
REMARK 500  M RES CSSEQI ATM1   RES CSSEQI ATM2   DEVIATION                     
REMARK 500    SER B  23   C     ALA B  24   N      -0.145                       
REMARK 500    ALA B  24   C     THR B  25   N      -0.144                       
REMARK 500                                                                      
REMARK 500 REMARK: NULL                                                         
REMARK 500                                                                      
REMARK 500 GEOMETRY AND STEREOCHEMISTRY                                         
REMARK 500 SUBTOPIC: TORSION ANGLES                                             
REMARK 500                                                                      
REMARK 500 TORSION ANGLES OUTSIDE THE EXPECTED RAMACHANDRAN REGIONS:            
REMARK 500 (M=MODEL NUMBER; RES=RESIDUE NAME; C=CHAIN IDENTIFIER;               
REMARK 500 SSEQ=SEQUENCE NUMBER; I=INSERTION CODE).                             
REMARK 500                                                                      
REMARK 500 STANDARD TABLE:                                                      
REMARK 500 FORMAT:(10X,I3,1X,A3,1X,A1,I4,A1,4X,F7.2,3X,F7.2)                    
REMARK 500                                                                      
REMARK 500 EXPECTED VALUES: GJ KLEYWEGT AND TA JONES (1996). PHI/PSI-           
REMARK 500 CHOLOGY: RAMACHANDRAN REVISITED. STRUCTURE 4, 1395 - 1400            
REMARK 500                                                                      
REMARK 500  M RES CSSEQI        PSI       PHI                                   
REMARK 500    ALA A  24     -124.02     46.44                                   
REMARK 500    LYS A 116      -74.81     71.12                                   
REMARK 500    ALA A 128       16.23     56.60                                   
REMARK 500    HIS A 151      -70.26   -114.84                                   
REMARK 500    ALA B  24     -121.15     60.32                                   
REMARK 500    LYS B 116      -72.69     72.91                                   
REMARK 500                                                                      
REMARK 500 REMARK: NULL                                                         
REMARK 525                                                                      
REMARK 525 SOLVENT                                                              
REMARK 525                                                                      
REMARK 525 THE SOLVENT MOLECULES HAVE CHAIN IDENTIFIERS THAT                    
REMARK 525 INDICATE THE POLYMER CHAIN WITH WHICH THEY ARE MOST                  
REMARK 525 CLOSELY ASSOCIATED. THE REMARK LISTS ALL THE SOLVENT                 
REMARK 525 MOLECULES WHICH ARE MORE THAN 5A AWAY FROM THE                       
REMARK 525 NEAREST POLYMER CHAIN (M = MODEL NUMBER;                             
REMARK 525 RES=RESIDUE NAME; C=CHAIN IDENTIFIER; SSEQ=SEQUENCE                  
REMARK 525 NUMBER; I=INSERTION CODE):                                           
REMARK 525                                                                      
REMARK 525  M RES CSSEQI                                                        
REMARK 525    HOH A2092        DISTANCE =  5.06 ANGSTROMS                       
REMARK 525    HOH A2115        DISTANCE =  5.10 ANGSTROMS                       
REMARK 525    HOH A2128        DISTANCE =  5.56 ANGSTROMS                       
REMARK 525    HOH A2143        DISTANCE =  5.17 ANGSTROMS                       
REMARK 525    HOH A2150        DISTANCE =  5.21 ANGSTROMS                       
REMARK 525    HOH A2156        DISTANCE =  5.11 ANGSTROMS                       
REMARK 525    HOH A2158        DISTANCE =  7.77 ANGSTROMS                       
REMARK 525    HOH A2171        DISTANCE =  5.83 ANGSTROMS                       
REMARK 525    HOH A2176        DISTANCE =  6.79 ANGSTROMS                       
REMARK 525    HOH A2177        DISTANCE =  6.08 ANGSTROMS                       
REMARK 525    HOH B2044        DISTANCE =  5.13 ANGSTROMS                       
REMARK 525    HOH B2130        DISTANCE =  5.26 ANGSTROMS                       
REMARK 525    HOH B2132        DISTANCE =  5.28 ANGSTROMS                       
REMARK 525    HOH B2147        DISTANCE =  5.81 ANGSTROMS                       
REMARK 525    HOH B2154        DISTANCE =  8.09 ANGSTROMS                       
REMARK 525    HOH B2160        DISTANCE =  5.17 ANGSTROMS                       
REMARK 525    HOH B2164        DISTANCE =  5.91 ANGSTROMS                       
REMARK 800                                                                      
REMARK 800 SITE                                                                 
REMARK 800 SITE_IDENTIFIER: AC1                                                 
REMARK 800 EVIDENCE_CODE: SOFTWARE                                              
REMARK 800 SITE_DESCRIPTION: BINDING SITE FOR RESIDUE SO4 A 1001                
REMARK 800                                                                      
REMARK 800 SITE_IDENTIFIER: AC2                                                 
REMARK 800 EVIDENCE_CODE: SOFTWARE                                              
REMARK 800 SITE_DESCRIPTION: BINDING SITE FOR RESIDUE SO4 B 1002                
REMARK 900                                                                      
REMARK 900 RELATED ENTRIES                                                      
REMARK 900 RELATED ID: 2FLF   RELATED DB: PDB                                   
REMARK 900 THE SAME PROTEIN IN OTHER SPACE GROUP                                
REMARK 900 RELATED ID: TTK003000517.1   RELATED DB: TARGETDB                    
DBREF  2FK5 A    1   200  UNP    Q5SHB9   Q5SHB9_THET8     1    200             
DBREF  2FK5 B    1   200  UNP    Q5SHB9   Q5SHB9_THET8     1    200             
SEQRES   1 A  200  MET ARG ALA ARG LEU TYR ALA ALA PHE ARG GLN VAL GLY          
SEQRES   2 A  200  GLU ASP LEU PHE ALA GLN GLY LEU ILE SER ALA THR ALA          
SEQRES   3 A  200  GLY ASN PHE SER VAL ARG THR LYS GLY GLY PHE LEU ILE          
SEQRES   4 A  200  THR LYS SER GLY VAL GLN LYS ALA ARG LEU THR PRO GLU          
SEQRES   5 A  200  ASP LEU LEU GLU VAL PRO LEU GLU GLY PRO ILE PRO GLU          
SEQRES   6 A  200  GLY ALA SER VAL GLU SER VAL VAL HIS ARG GLU VAL TYR          
SEQRES   7 A  200  ARG ARG THR GLY ALA ARG ALA LEU VAL HIS ALA HIS PRO          
SEQRES   8 A  200  ARG VAL ALA VAL ALA LEU SER PHE HIS LEU SER ARG LEU          
SEQRES   9 A  200  ARG PRO LEU ASP LEU GLU GLY GLN HIS TYR LEU LYS GLU          
SEQRES  10 A  200  VAL PRO VAL LEU ALA PRO LYS THR VAL SER ALA THR GLU          
SEQRES  11 A  200  GLU ALA ALA LEU SER VAL ALA GLU ALA LEU ARG GLU HIS          
SEQRES  12 A  200  ARG ALA CYS LEU LEU ARG GLY HIS GLY ALA PHE ALA VAL          
SEQRES  13 A  200  GLY LEU LYS GLU ALA PRO GLU GLU ALA LEU LEU GLU ALA          
SEQRES  14 A  200  TYR GLY LEU MET THR THR LEU GLU GLU SER ALA GLN ILE          
SEQRES  15 A  200  LEU LEU TYR HIS ARG LEU TRP GLN GLY ALA GLY PRO ALA          
SEQRES  16 A  200  LEU GLY GLY GLY GLU                                          
SEQRES   1 B  200  MET ARG ALA ARG LEU TYR ALA ALA PHE ARG GLN VAL GLY          
SEQRES   2 B  200  GLU ASP LEU PHE ALA GLN GLY LEU ILE SER ALA THR ALA          
SEQRES   3 B  200  GLY ASN PHE SER VAL ARG THR LYS GLY GLY PHE LEU ILE          
SEQRES   4 B  200  THR LYS SER GLY VAL GLN LYS ALA ARG LEU THR PRO GLU          
SEQRES   5 B  200  ASP LEU LEU GLU VAL PRO LEU GLU GLY PRO ILE PRO GLU          
SEQRES   6 B  200  GLY ALA SER VAL GLU SER VAL VAL HIS ARG GLU VAL TYR          
SEQRES   7 B  200  ARG ARG THR GLY ALA ARG ALA LEU VAL HIS ALA HIS PRO          
SEQRES   8 B  200  ARG VAL ALA VAL ALA LEU SER PHE HIS LEU SER ARG LEU          
SEQRES   9 B  200  ARG PRO LEU ASP LEU GLU GLY GLN HIS TYR LEU LYS GLU          
SEQRES  10 B  200  VAL PRO VAL LEU ALA PRO LYS THR VAL SER ALA THR GLU          
SEQRES  11 B  200  GLU ALA ALA LEU SER VAL ALA GLU ALA LEU ARG GLU HIS          
SEQRES  12 B  200  ARG ALA CYS LEU LEU ARG GLY HIS GLY ALA PHE ALA VAL          
SEQRES  13 B  200  GLY LEU LYS GLU ALA PRO GLU GLU ALA LEU LEU GLU ALA          
SEQRES  14 B  200  TYR GLY LEU MET THR THR LEU GLU GLU SER ALA GLN ILE          
SEQRES  15 B  200  LEU LEU TYR HIS ARG LEU TRP GLN GLY ALA GLY PRO ALA          
SEQRES  16 B  200  LEU GLY GLY GLY GLU                                          
HET    SO4  A1001       5                                                       
HET    SO4  B1002       5                                                       
HET     CL  A2003       1                                                       
HET     CL  B2004       1                                                       
HET     CL  B2005       1                                                       
HET     CL  B2006       1                                                       
HETNAM     SO4 SULFATE ION                                                      
HETNAM      CL CHLORIDE ION                                                     
FORMUL   3  SO4    2(O4 S 2-)                                                   
FORMUL   5   CL    4(CL 1-)                                                     
FORMUL   9  HOH   *335(H2 O)                                                    
HELIX    1   1 ARG A    2  GLN A   19  1                                  18    
HELIX    2   2 GLN A   45  LEU A   49  5                                   5    
HELIX    3   3 THR A   50  GLU A   52  5                                   3    
HELIX    4   4 GLU A   70  THR A   81  1                                  12    
HELIX    5   5 PRO A   91  PHE A   99  1                                   9    
HELIX    6   6 ASP A  108  LEU A  115  1                                   8    
HELIX    7   7 THR A  129  HIS A  143  1                                  15    
HELIX    8   8 ALA A  161  ALA A  192  1                                  32    
HELIX    9   9 ARG B    2  GLN B   19  1                                  18    
HELIX   10  10 GLN B   45  LEU B   49  5                                   5    
HELIX   11  11 THR B   50  GLU B   52  5                                   3    
HELIX   12  12 GLU B   70  THR B   81  1                                  12    
HELIX   13  13 PRO B   91  PHE B   99  1                                   9    
HELIX   14  14 ASP B  108  LEU B  115  1                                   8    
HELIX   15  15 THR B  129  HIS B  143  1                                  15    
HELIX   16  16 ALA B  161  ALA B  192  1                                  32    
SHEET    1   A 8 LEU A  54  PRO A  58  0                                        
SHEET    2   A 8 GLY A  36  THR A  40 -1  N  PHE A  37   O  VAL A  57           
SHEET    3   A 8 ASN A  28  ARG A  32 -1  N  VAL A  31   O  LEU A  38           
SHEET    4   A 8 ALA A  85  ALA A  89 -1  O  HIS A  88   N  ASN A  28           
SHEET    5   A 8 GLY A 152  GLY A 157 -1  O  GLY A 157   N  ALA A  85           
SHEET    6   A 8 ALA A 145  LEU A 148 -1  N  LEU A 148   O  GLY A 152           
SHEET    7   A 8 VAL A 118  LEU A 121  1  N  LEU A 121   O  LEU A 147           
SHEET    8   A 8 ARG A 103  LEU A 104 -1  N  LEU A 104   O  VAL A 118           
SHEET    1   B 8 LEU B  54  PRO B  58  0                                        
SHEET    2   B 8 GLY B  36  THR B  40 -1  N  PHE B  37   O  VAL B  57           
SHEET    3   B 8 ASN B  28  ARG B  32 -1  N  VAL B  31   O  LEU B  38           
SHEET    4   B 8 ALA B  85  ALA B  89 -1  O  HIS B  88   N  ASN B  28           
SHEET    5   B 8 GLY B 152  GLY B 157 -1  O  GLY B 157   N  ALA B  85           
SHEET    6   B 8 ALA B 145  LEU B 148 -1  N  LEU B 148   O  GLY B 152           
SHEET    7   B 8 VAL B 118  LEU B 121  1  N  LEU B 121   O  LEU B 147           
SHEET    8   B 8 ARG B 103  LEU B 104 -1  N  LEU B 104   O  VAL B 118           
CISPEP   1 GLY A  193    PRO A  194          0         0.47                     
CISPEP   2 GLY B  193    PRO B  194          0         0.08                     
SITE     1 AC1  9 THR A  25  GLY A  27  ASN A  28  SER A  42                    
SITE     2 AC1  9 GLY A  43  LYS A  46  SER A  68  VAL A  69                    
SITE     3 AC1  9 HOH A2033                                                     
SITE     1 AC2  8 THR B  25  GLY B  27  ASN B  28  SER B  42                    
SITE     2 AC2  8 GLY B  43  SER B  68  VAL B  69  HOH B2019                    
CRYST1  100.944  100.944   45.870  90.00  90.00  90.00 P 4           8          
ORIGX1      1.000000  0.000000  0.000000        0.00000                         
ORIGX2      0.000000  1.000000  0.000000        0.00000                         
ORIGX3      0.000000  0.000000  1.000000        0.00000                         
SCALE1      0.009906  0.000000  0.000000        0.00000                         
SCALE2      0.000000  0.009906  0.000000        0.00000                         
SCALE3      0.000000  0.000000  0.021801        0.00000                         
ATOM      1  N   ARG A   2      40.986  71.531   0.981  1.00 46.78           N  
ATOM      2  CA  ARG A   2      40.201  70.486   1.691  1.00 47.79           C  
ATOM      3  C   ARG A   2      40.995  69.208   1.965  1.00 48.29           C  
ATOM      4  O   ARG A   2      41.058  68.762   3.105  1.00 45.37           O  
ATOM      5  CB  ARG A   2      38.928  70.133   0.905  1.00 49.04           C  
ATOM      6  CG  ARG A   2      37.664  70.786   1.446  1.00 45.82           C  
ATOM      7  CD  ARG A   2      37.454  70.432   2.917  1.00 62.42           C  
ATOM      8  NE  ARG A   2      37.121  69.022   3.119  1.00 57.64           N  
ATOM      9  CZ  ARG A   2      37.310  68.366   4.261  1.00 51.68           C  
ATOM     10  NH1 ARG A   2      37.835  68.986   5.307  1.00 59.06           N  
ATOM     11  NH2 ARG A   2      36.965  67.091   4.364  1.00 48.23           N  
ATOM     12  N   ALA A   3      41.598  68.622   0.932  1.00 40.86           N  
ATOM     13  CA  ALA A   3      42.359  67.385   1.112  1.00 39.67           C  
ATOM     14  C   ALA A   3      43.321  67.475   2.297  1.00 38.30           C  
ATOM     15  O   ALA A   3      43.383  66.576   3.136  1.00 39.08           O  
ATOM     16  CB  ALA A   3      43.127  67.045  -0.169  1.00 44.35           C  
ATOM     17  N   ARG A   4      44.069  68.567   2.364  1.00 33.88           N  
ATOM     18  CA  ARG A   4      45.024  68.768   3.440  1.00 31.27           C  
ATOM     19  C   ARG A   4      44.331  68.816   4.809  1.00 34.21           C  
ATOM     20  O   ARG A   4      44.821  68.235   5.778  1.00 35.40           O  
ATOM     21  CB  ARG A   4      45.802  70.061   3.204  1.00 27.78           C  
ATOM     22  CG  ARG A   4      46.875  70.317   4.243  1.00 40.99           C  
ATOM     23  CD  ARG A   4      47.739  71.511   3.885  1.00 46.52           C  
ATOM     24  NE  ARG A   4      48.804  71.704   4.864  0.00 51.38           N  
ATOM     25  CZ  ARG A   4      49.778  70.829   5.090  0.00 53.95           C  
ATOM     26  NH1 ARG A   4      49.831  69.696   4.403  0.00 55.63           N  
ATOM     27  NH2 ARG A   4      50.696  71.081   6.012  1.00 55.72           N  
ATOM     28  N   LEU A   5      43.198  69.508   4.888  1.00 29.00           N  
ATOM     29  CA  LEU A   5      42.466  69.600   6.147  1.00 28.72           C  
ATOM     30  C   LEU A   5      41.913  68.226   6.483  1.00 32.73           C  
ATOM     31  O   LEU A   5      41.934  67.813   7.638  1.00 30.01           O  
ATOM     32  CB  LEU A   5      41.325  70.624   6.051  1.00 26.41           C  
ATOM     33  CG  LEU A   5      40.520  70.817   7.345  1.00 30.40           C  
ATOM     34  CD1 LEU A   5      41.469  71.200   8.491  1.00 24.11           C  
ATOM     35  CD2 LEU A   5      39.453  71.890   7.140  1.00 34.22           C  
ATOM     36  N   TYR A   6      41.418  67.510   5.475  1.00 28.64           N  
ATOM     37  CA  TYR A   6      40.903  66.165   5.712  1.00 35.33           C  
ATOM     38  C   TYR A   6      42.030  65.314   6.283  1.00 32.43           C  
ATOM     39  O   TYR A   6      41.828  64.515   7.199  1.00 31.01           O  
ATOM     40  CB  TYR A   6      40.425  65.501   4.415  1.00 33.63           C  
ATOM     41  CG  TYR A   6      40.324  63.991   4.554  1.00 43.05           C  
ATOM     42  CD1 TYR A   6      39.481  63.417   5.507  1.00 39.61           C  
ATOM     43  CD2 TYR A   6      41.120  63.138   3.783  1.00 38.48           C  
ATOM     44  CE1 TYR A   6      39.436  62.038   5.699  1.00 41.20           C  
ATOM     45  CE2 TYR A   6      41.083  61.754   3.965  1.00 34.28           C  
ATOM     46  CZ  TYR A   6      40.238  61.211   4.927  1.00 40.37           C  
ATOM     47  OH  TYR A   6      40.203  59.849   5.140  1.00 36.84           O  
ATOM     48  N   ALA A   7      43.214  65.488   5.711  1.00 32.87           N  
ATOM     49  CA  ALA A   7      44.390  64.744   6.124  1.00 38.86           C  
ATOM     50  C   ALA A   7      44.652  64.973   7.599  1.00 31.71           C  
ATOM     51  O   ALA A   7      44.923  64.031   8.338  1.00 33.80           O  
ATOM     52  CB  ALA A   7      45.596  65.181   5.307  1.00 29.42           C  
ATOM     53  N   ALA A   8      44.567  66.231   8.021  1.00 29.10           N  
ATOM     54  CA  ALA A   8      44.801  66.579   9.418  1.00 30.71           C  
ATOM     55  C   ALA A   8      43.801  65.879  10.331  1.00 22.74           C  
ATOM     56  O   ALA A   8      44.180  65.394  11.400  1.00 26.44           O  
ATOM     57  CB  ALA A   8      44.732  68.088   9.607  1.00 35.93           C  
ATOM     58  N   PHE A   9      42.529  65.832   9.925  1.00 23.14           N  
ATOM     59  CA  PHE A   9      41.504  65.151  10.728  1.00 24.82           C  
ATOM     60  C   PHE A   9      41.824  63.662  10.764  1.00 26.09           C  
ATOM     61  O   PHE A   9      41.741  63.012  11.805  1.00 25.33           O  
ATOM     62  CB  PHE A   9      40.108  65.292  10.108  1.00 23.98           C  
ATOM     63  CG  PHE A   9      39.378  66.546  10.504  1.00 22.36           C  
ATOM     64  CD1 PHE A   9      39.735  67.780   9.965  1.00 23.81           C  
ATOM     65  CD2 PHE A   9      38.323  66.485  11.411  1.00 28.01           C  
ATOM     66  CE1 PHE A   9      39.049  68.942  10.322  1.00 24.86           C  
ATOM     67  CE2 PHE A   9      37.632  67.637  11.775  1.00 30.14           C  
ATOM     68  CZ  PHE A   9      37.995  68.868  11.229  1.00 26.56           C  
ATOM     69  N   ARG A  10      42.162  63.123   9.600  1.00 24.48           N  
ATOM     70  CA  ARG A  10      42.468  61.708   9.486  1.00 26.23           C  
ATOM     71  C   ARG A  10      43.645  61.326  10.368  1.00 22.80           C  
ATOM     72  O   ARG A  10      43.594  60.336  11.089  1.00 24.68           O  
ATOM     73  CB  ARG A  10      42.778  61.354   8.033  1.00 26.68           C  
ATOM     74  CG  ARG A  10      43.059  59.886   7.824  1.00 36.35           C  
ATOM     75  CD  ARG A  10      43.283  59.583   6.349  1.00 42.07           C  
ATOM     76  NE  ARG A  10      43.587  58.173   6.137  1.00 40.91           N  
ATOM     77  CZ  ARG A  10      43.975  57.657   4.975  1.00 44.51           C  
ATOM     78  NH1 ARG A  10      44.230  56.359   4.891  1.00 50.69           N  
ATOM     79  NH2 ARG A  10      44.108  58.431   3.907  0.00 46.27           N  
ATOM     80  N   GLN A  11      44.698  62.126  10.300  1.00 22.34           N  
ATOM     81  CA  GLN A  11      45.903  61.886  11.072  1.00 26.39           C  
ATOM     82  C   GLN A  11      45.667  62.022  12.573  1.00 24.29           C  
ATOM     83  O   GLN A  11      46.169  61.226  13.362  1.00 22.17           O  
ATOM     84  CB  GLN A  11      46.981  62.861  10.610  1.00 25.27           C  
ATOM     85  CG  GLN A  11      48.216  62.912  11.476  1.00 32.41           C  
ATOM     86  CD  GLN A  11      49.248  63.868  10.915  1.00 45.99           C  
ATOM     87  OE1 GLN A  11      50.060  64.428  11.652  1.00 48.79           O  
ATOM     88  NE2 GLN A  11      49.227  64.052   9.597  1.00 47.65           N  
ATOM     89  N   VAL A  12      44.905  63.038  12.969  1.00 19.01           N  
ATOM     90  CA  VAL A  12      44.622  63.243  14.386  1.00 16.60           C  
ATOM     91  C   VAL A  12      43.846  62.047  14.920  1.00 19.36           C  
ATOM     92  O   VAL A  12      44.138  61.545  16.005  1.00 23.39           O  
ATOM     93  CB  VAL A  12      43.838  64.565  14.613  1.00 19.98           C  
ATOM     94  CG1 VAL A  12      43.171  64.555  15.987  1.00 20.24           C  
ATOM     95  CG2 VAL A  12      44.796  65.745  14.521  1.00 19.82           C  
ATOM     96  N   GLY A  13      42.875  61.571  14.144  1.00 22.20           N  
ATOM     97  CA  GLY A  13      42.113  60.405  14.559  1.00 25.54           C  
ATOM     98  C   GLY A  13      42.998  59.164  14.668  1.00 27.10           C  
ATOM     99  O   GLY A  13      42.954  58.435  15.661  1.00 22.66           O  
ATOM    100  N   GLU A  14      43.820  58.921  13.650  1.00 24.59           N  
ATOM    101  CA  GLU A  14      44.710  57.758  13.670  1.00 21.10           C  
ATOM    102  C   GLU A  14      45.685  57.797  14.841  1.00 22.58           C  
ATOM    103  O   GLU A  14      45.926  56.784  15.504  1.00 24.67           O  
ATOM    104  CB  GLU A  14      45.532  57.671  12.380  1.00 25.88           C  
ATOM    105  CG  GLU A  14      44.712  57.492  11.115  1.00 34.72           C  
ATOM    106  CD  GLU A  14      45.579  57.194   9.902  1.00 48.65           C  
ATOM    107  OE1 GLU A  14      46.704  57.729   9.822  1.00 47.31           O  
ATOM    108  OE2 GLU A  14      45.126  56.432   9.024  1.00 51.03           O  
ATOM    109  N   ASP A  15      46.258  58.968  15.087  1.00 23.82           N  
ATOM    110  CA  ASP A  15      47.233  59.105  16.156  1.00 23.16           C  
ATOM    111  C   ASP A  15      46.620  59.032  17.554  1.00 27.42           C  
ATOM    112  O   ASP A  15      47.223  58.456  18.458  1.00 30.21           O  
ATOM    113  CB  ASP A  15      48.033  60.394  15.955  1.00 22.49           C  
ATOM    114  CG  ASP A  15      48.992  60.305  14.765  1.00 31.98           C  
ATOM    115  OD1 ASP A  15      49.583  61.335  14.389  1.00 25.67           O  
ATOM    116  OD2 ASP A  15      49.162  59.201  14.206  1.00 25.52           O  
ATOM    117  N   LEU A  16      45.431  59.602  17.739  1.00 27.28           N  
ATOM    118  CA  LEU A  16      44.773  59.539  19.049  1.00 22.26           C  
ATOM    119  C   LEU A  16      44.443  58.081  19.354  1.00 33.93           C  
ATOM    120  O   LEU A  16      44.629  57.607  20.476  1.00 33.15           O  
ATOM    121  CB  LEU A  16      43.485  60.363  19.049  1.00 23.30           C  
ATOM    122  CG  LEU A  16      43.596  61.890  19.119  1.00 27.63           C  
ATOM    123  CD1 LEU A  16      42.202  62.484  18.994  1.00 27.83           C  
ATOM    124  CD2 LEU A  16      44.235  62.323  20.443  1.00 25.05           C  
ATOM    125  N   PHE A  17      43.949  57.374  18.342  1.00 29.11           N  
ATOM    126  CA  PHE A  17      43.608  55.961  18.496  1.00 31.36           C  
ATOM    127  C   PHE A  17      44.844  55.144  18.854  1.00 32.19           C  
ATOM    128  O   PHE A  17      44.842  54.376  19.818  1.00 41.51           O  
ATOM    129  CB  PHE A  17      43.018  55.418  17.198  1.00 35.60           C  
ATOM    130  CG  PHE A  17      42.769  53.938  17.223  1.00 44.04           C  
ATOM    131  CD1 PHE A  17      41.602  53.424  17.776  1.00 46.44           C  
ATOM    132  CD2 PHE A  17      43.714  53.055  16.714  1.00 38.62           C  
ATOM    133  CE1 PHE A  17      41.381  52.048  17.822  1.00 51.81           C  
ATOM    134  CE2 PHE A  17      43.504  51.679  16.756  1.00 49.61           C  
ATOM    135  CZ  PHE A  17      42.334  51.176  17.310  1.00 36.30           C  
ATOM    136  N   ALA A  18      45.899  55.310  18.062  1.00 33.63           N  
ATOM    137  CA  ALA A  18      47.145  54.583  18.273  1.00 39.39           C  
ATOM    138  C   ALA A  18      47.713  54.786  19.672  1.00 44.77           C  
ATOM    139  O   ALA A  18      48.342  53.882  20.225  1.00 44.85           O  
ATOM    140  CB  ALA A  18      48.175  55.007  17.238  1.00 32.85           C  
ATOM    141  N   GLN A  19      47.485  55.969  20.239  1.00 31.98           N  
ATOM    142  CA  GLN A  19      47.996  56.304  21.568  1.00 32.77           C  
ATOM    143  C   GLN A  19      47.036  55.924  22.692  1.00 29.68           C  
ATOM    144  O   GLN A  19      47.307  56.182  23.868  1.00 30.95           O  
ATOM    145  CB  GLN A  19      48.293  57.804  21.638  1.00 34.19           C  
ATOM    146  CG  GLN A  19      49.331  58.273  20.628  1.00 47.83           C  
ATOM    147  CD  GLN A  19      49.325  59.778  20.443  1.00 43.75           C  
ATOM    148  OE1 GLN A  19      48.333  60.358  20.000  0.00 48.29           O  
ATOM    149  NE2 GLN A  19      50.436  60.420  20.784  0.00 48.29           N  
ATOM    150  N   GLY A  20      45.909  55.326  22.328  1.00 27.38           N  
ATOM    151  CA  GLY A  20      44.939  54.918  23.328  1.00 29.50           C  
ATOM    152  C   GLY A  20      44.076  56.014  23.925  1.00 34.67           C  
ATOM    153  O   GLY A  20      43.462  55.800  24.974  1.00 33.05           O  
ATOM    154  N   LEU A  21      44.016  57.174  23.272  1.00 28.33           N  
ATOM    155  CA  LEU A  21      43.215  58.300  23.766  1.00 36.94           C  
ATOM    156  C   LEU A  21      41.769  58.209  23.312  1.00 33.25           C  
ATOM    157  O   LEU A  21      40.899  58.888  23.845  1.00 33.86           O  
ATOM    158  CB  LEU A  21      43.822  59.627  23.309  1.00 29.68           C  
ATOM    159  CG  LEU A  21      45.170  59.905  23.976  1.00 37.05           C  
ATOM    160  CD1 LEU A  21      45.796  61.159  23.402  1.00 39.19           C  
ATOM    161  CD2 LEU A  21      44.959  60.050  25.471  1.00 44.93           C  
ATOM    162  N   ILE A  22      41.528  57.384  22.301  1.00 32.55           N  
ATOM    163  CA  ILE A  22      40.180  57.151  21.801  1.00 38.65           C  
ATOM    164  C   ILE A  22      40.139  55.751  21.207  1.00 41.16           C  
ATOM    165  O   ILE A  22      41.181  55.154  20.904  1.00 32.13           O  
ATOM    166  CB  ILE A  22      39.747  58.143  20.694  1.00 36.79           C  
ATOM    167  CG1 ILE A  22      40.657  58.001  19.473  1.00 41.64           C  
ATOM    168  CG2 ILE A  22      39.730  59.560  21.233  1.00 39.45           C  
ATOM    169  CD1 ILE A  22      40.183  58.797  18.272  1.00 34.10           C  
ATOM    170  N   SER A  23      38.924  55.241  21.053  1.00 41.39           N  
ATOM    171  CA  SER A  23      38.683  53.921  20.490  1.00 51.49           C  
ATOM    172  C   SER A  23      37.242  53.915  19.999  1.00 52.69           C  
ATOM    173  O   SER A  23      36.438  54.751  20.414  1.00 52.02           O  
ATOM    174  CB  SER A  23      38.864  52.842  21.556  1.00 53.28           C  
ATOM    175  OG  SER A  23      37.874  52.966  22.560  1.00 59.74           O  
ATOM    176  N   ALA A  24      36.919  52.972  19.120  1.00 51.54           N  
ATOM    177  CA  ALA A  24      35.574  52.868  18.571  1.00 47.46           C  
ATOM    178  C   ALA A  24      35.076  54.243  18.132  1.00 44.38           C  
ATOM    179  O   ALA A  24      35.729  54.909  17.340  1.00 31.95           O  
ATOM    180  CB  ALA A  24      34.626  52.262  19.602  1.00 30.85           C  
ATOM    181  N   THR A  25      33.929  54.668  18.656  1.00 47.60           N  
ATOM    182  CA  THR A  25      33.353  55.960  18.289  1.00 51.93           C  
ATOM    183  C   THR A  25      33.479  57.000  19.397  1.00 52.64           C  
ATOM    184  O   THR A  25      32.676  57.931  19.469  1.00 49.59           O  
ATOM    185  CB  THR A  25      31.861  55.831  17.971  1.00 47.77           C  
ATOM    186  OG1 THR A  25      31.151  55.537  19.180  1.00 49.60           O  
ATOM    187  CG2 THR A  25      31.623  54.715  16.965  0.00 50.59           C  
ATOM    188  N   ALA A  26      34.473  56.844  20.263  1.00 43.67           N  
ATOM    189  CA  ALA A  26      34.662  57.790  21.354  1.00 46.76           C  
ATOM    190  C   ALA A  26      35.397  59.040  20.874  1.00 39.33           C  
ATOM    191  O   ALA A  26      36.271  58.964  20.009  1.00 41.16           O  
ATOM    192  CB  ALA A  26      35.439  57.130  22.486  0.00 44.59           C  
ATOM    193  N   GLY A  27      35.018  60.191  21.424  1.00 34.58           N  
ATOM    194  CA  GLY A  27      35.672  61.440  21.066  1.00 34.38           C  
ATOM    195  C   GLY A  27      35.213  62.113  19.786  1.00 32.79           C  
ATOM    196  O   GLY A  27      34.470  61.544  18.992  1.00 30.70           O  
ATOM    197  N   ASN A  28      35.662  63.345  19.589  1.00 27.65           N  
ATOM    198  CA  ASN A  28      35.308  64.094  18.398  1.00 25.65           C  
ATOM    199  C   ASN A  28      36.200  65.314  18.287  1.00 25.96           C  
ATOM    200  O   ASN A  28      36.764  65.773  19.279  1.00 22.70           O  
ATOM    201  CB  ASN A  28      33.835  64.506  18.466  1.00 26.17           C  
ATOM    202  CG  ASN A  28      33.409  64.899  19.860  1.00 27.91           C  
ATOM    203  OD1 ASN A  28      33.793  65.951  20.365  1.00 31.45           O  
ATOM    204  ND2 ASN A  28      32.619  64.038  20.502  1.00 26.38           N  
ATOM    205  N   PHE A  29      36.362  65.829  17.076  1.00 19.10           N  
ATOM    206  CA  PHE A  29      37.172  67.018  16.914  1.00 22.99           C  
ATOM    207  C   PHE A  29      36.639  67.887  15.813  1.00 21.54           C  
ATOM    208  O   PHE A  29      35.918  67.420  14.935  1.00 24.20           O  
ATOM    209  CB  PHE A  29      38.652  66.687  16.684  1.00 32.96           C  
ATOM    210  CG  PHE A  29      38.896  65.359  16.045  1.00 28.26           C  
ATOM    211  CD1 PHE A  29      39.195  65.267  14.688  1.00 36.85           C  
ATOM    212  CD2 PHE A  29      38.874  64.198  16.812  1.00 29.94           C  
ATOM    213  CE1 PHE A  29      39.473  64.027  14.109  1.00 29.10           C  
ATOM    214  CE2 PHE A  29      39.147  62.961  16.244  1.00 34.10           C  
ATOM    215  CZ  PHE A  29      39.449  62.877  14.892  1.00 27.13           C  
ATOM    216  N   SER A  30      37.002  69.159  15.877  1.00 20.94           N  
ATOM    217  CA  SER A  30      36.522  70.132  14.911  1.00 24.25           C  
ATOM    218  C   SER A  30      37.494  71.275  14.726  1.00 23.46           C  
ATOM    219  O   SER A  30      38.456  71.434  15.492  1.00 23.16           O  
ATOM    220  CB  SER A  30      35.211  70.721  15.416  1.00 23.92           C  
ATOM    221  OG  SER A  30      35.452  71.425  16.632  1.00 23.09           O  
ATOM    222  N   VAL A  31      37.221  72.083  13.701  1.00 22.65           N  
ATOM    223  CA  VAL A  31      38.011  73.270  13.424  1.00 21.80           C  
ATOM    224  C   VAL A  31      37.015  74.382  13.071  1.00 21.95           C  
ATOM    225  O   VAL A  31      35.941  74.119  12.541  1.00 20.89           O  
ATOM    226  CB  VAL A  31      38.992  73.085  12.236  1.00 27.55           C  
ATOM    227  CG1 VAL A  31      39.984  71.978  12.556  1.00 22.73           C  
ATOM    228  CG2 VAL A  31      38.224  72.772  10.959  1.00 26.06           C  
ATOM    229  N   ARG A  32      37.382  75.608  13.397  1.00 24.67           N  
ATOM    230  CA  ARG A  32      36.544  76.773  13.112  1.00 28.05           C  
ATOM    231  C   ARG A  32      36.657  77.046  11.616  1.00 30.92           C  
ATOM    232  O   ARG A  32      37.742  76.924  11.043  1.00 27.78           O  
ATOM    233  CB  ARG A  32      37.074  77.980  13.886  1.00 27.79           C  
ATOM    234  CG  ARG A  32      36.231  79.248  13.795  1.00 31.38           C  
ATOM    235  CD  ARG A  32      35.058  79.205  14.766  1.00 34.65           C  
ATOM    236  NE  ARG A  32      34.491  80.538  14.954  1.00 42.28           N  
ATOM    237  CZ  ARG A  32      33.635  81.110  14.117  1.00 40.95           C  
ATOM    238  NH1 ARG A  32      33.233  80.458  13.037  1.00 29.35           N  
ATOM    239  NH2 ARG A  32      33.210  82.347  14.341  1.00 35.42           N  
ATOM    240  N   THR A  33      35.538  77.390  10.989  1.00 33.43           N  
ATOM    241  CA  THR A  33      35.511  77.717   9.566  1.00 32.76           C  
ATOM    242  C   THR A  33      34.762  79.039   9.409  1.00 35.39           C  
ATOM    243  O   THR A  33      34.167  79.540  10.365  1.00 31.87           O  
ATOM    244  CB  THR A  33      34.762  76.663   8.752  1.00 30.81           C  
ATOM    245  OG1 THR A  33      33.423  76.541   9.253  1.00 28.87           O  
ATOM    246  CG2 THR A  33      35.478  75.312   8.833  1.00 30.47           C  
ATOM    247  N   LYS A  34      34.783  79.600   8.206  1.00 39.12           N  
ATOM    248  CA  LYS A  34      34.080  80.854   7.962  1.00 39.33           C  
ATOM    249  C   LYS A  34      32.591  80.702   8.262  1.00 36.76           C  
ATOM    250  O   LYS A  34      31.962  81.615   8.795  1.00 45.53           O  
ATOM    251  CB  LYS A  34      34.285  81.305   6.511  1.00 35.94           C  
ATOM    252  CG  LYS A  34      35.709  81.770   6.218  1.00 47.57           C  
ATOM    253  CD  LYS A  34      35.891  82.174   4.760  1.00 48.45           C  
ATOM    254  CE  LYS A  34      37.310  82.653   4.496  0.00 51.02           C  
ATOM    255  NZ  LYS A  34      37.505  83.064   3.079  0.00 52.51           N  
ATOM    256  N   GLY A  35      32.035  79.538   7.941  1.00 36.09           N  
ATOM    257  CA  GLY A  35      30.619  79.300   8.181  1.00 33.44           C  
ATOM    258  C   GLY A  35      30.221  78.920   9.596  1.00 39.88           C  
ATOM    259  O   GLY A  35      29.069  79.096   9.992  1.00 42.46           O  
ATOM    260  N   GLY A  36      31.170  78.396  10.364  1.00 31.17           N  
ATOM    261  CA  GLY A  36      30.889  77.986  11.729  1.00 24.11           C  
ATOM    262  C   GLY A  36      32.019  77.047  12.119  1.00 25.12           C  
ATOM    263  O   GLY A  36      33.088  77.513  12.507  1.00 27.15           O  
ATOM    264  N   PHE A  37      31.785  75.739  12.010  1.00 24.92           N  
ATOM    265  CA  PHE A  37      32.823  74.752  12.310  1.00 27.27           C  
ATOM    266  C   PHE A  37      32.582  73.399  11.626  1.00 23.99           C  
ATOM    267  O   PHE A  37      31.444  73.014  11.340  1.00 26.59           O  
ATOM    268  CB  PHE A  37      33.006  74.578  13.839  1.00 21.09           C  
ATOM    269  CG  PHE A  37      31.832  73.970  14.541  1.00 23.54           C  
ATOM    270  CD1 PHE A  37      31.739  72.593  14.712  1.00 22.96           C  
ATOM    271  CD2 PHE A  37      30.822  74.779  15.065  1.00 24.13           C  
ATOM    272  CE1 PHE A  37      30.670  72.025  15.392  1.00 26.55           C  
ATOM    273  CE2 PHE A  37      29.744  74.218  15.749  1.00 24.43           C  
ATOM    274  CZ  PHE A  37      29.666  72.843  15.916  1.00 28.80           C  
ATOM    275  N   LEU A  38      33.679  72.698  11.353  1.00 23.58           N  
ATOM    276  CA  LEU A  38      33.664  71.396  10.703  1.00 21.88           C  
ATOM    277  C   LEU A  38      33.942  70.378  11.802  1.00 22.32           C  
ATOM    278  O   LEU A  38      34.941  70.485  12.488  1.00 23.81           O  
ATOM    279  CB  LEU A  38      34.779  71.352   9.649  1.00 21.87           C  
ATOM    280  CG  LEU A  38      34.872  70.125   8.737  1.00 34.94           C  
ATOM    281  CD1 LEU A  38      33.600  70.006   7.925  1.00 32.19           C  
ATOM    282  CD2 LEU A  38      36.092  70.249   7.810  1.00 27.25           C  
ATOM    283  N   ILE A  39      33.070  69.394  11.956  1.00 21.81           N  
ATOM    284  CA  ILE A  39      33.236  68.411  13.012  1.00 25.26           C  
ATOM    285  C   ILE A  39      32.938  67.000  12.529  1.00 28.33           C  
ATOM    286  O   ILE A  39      32.243  66.805  11.530  1.00 28.15           O  
ATOM    287  CB  ILE A  39      32.299  68.770  14.202  1.00 24.83           C  
ATOM    288  CG1 ILE A  39      32.571  67.879  15.414  1.00 26.45           C  
ATOM    289  CG2 ILE A  39      30.846  68.629  13.772  1.00 26.68           C  
ATOM    290  CD1 ILE A  39      31.861  68.378  16.673  1.00 27.90           C  
ATOM    291  N   THR A  40      33.482  66.018  13.247  1.00 28.33           N  
ATOM    292  CA  THR A  40      33.268  64.615  12.942  1.00 26.53           C  
ATOM    293  C   THR A  40      31.813  64.235  13.212  1.00 31.24           C  
ATOM    294  O   THR A  40      31.187  64.744  14.150  1.00 28.17           O  
ATOM    295  CB  THR A  40      34.175  63.711  13.814  1.00 27.99           C  
ATOM    296  OG1 THR A  40      34.019  64.072  15.192  1.00 28.43           O  
ATOM    297  CG2 THR A  40      35.641  63.871  13.410  1.00 23.25           C  
ATOM    298  N   LYS A  41      31.271  63.343  12.389  1.00 25.70           N  
ATOM    299  CA  LYS A  41      29.889  62.904  12.562  1.00 29.95           C  
ATOM    300  C   LYS A  41      29.742  61.959  13.746  1.00 32.75           C  
ATOM    301  O   LYS A  41      30.721  61.425  14.260  1.00 34.67           O  
ATOM    302  CB  LYS A  41      29.380  62.196  11.304  1.00 31.13           C  
ATOM    303  CG  LYS A  41      29.191  63.096  10.101  1.00 32.27           C  
ATOM    304  CD  LYS A  41      28.645  62.295   8.923  1.00 38.61           C  
ATOM    305  CE  LYS A  41      28.478  63.171   7.698  1.00 38.89           C  
ATOM    306  NZ  LYS A  41      28.014  62.379   6.528  1.00 42.86           N  
ATOM    307  N   SER A  42      28.501  61.748  14.165  1.00 33.53           N  
ATOM    308  CA  SER A  42      28.215  60.868  15.284  1.00 38.80           C  
ATOM    309  C   SER A  42      28.423  59.408  14.889  1.00 39.14           C  
ATOM    310  O   SER A  42      28.174  59.026  13.746  1.00 38.56           O  
ATOM    311  CB  SER A  42      26.769  61.074  15.746  1.00 42.07           C  
ATOM    312  OG  SER A  42      26.518  60.392  16.961  1.00 54.33           O  
ATOM    313  N   GLY A  43      28.905  58.609  15.835  1.00 42.47           N  
ATOM    314  CA  GLY A  43      29.100  57.185  15.608  1.00 42.60           C  
ATOM    315  C   GLY A  43      30.101  56.682  14.583  1.00 42.92           C  
ATOM    316  O   GLY A  43      30.076  55.500  14.242  1.00 48.93           O  
ATOM    317  N   VAL A  44      30.978  57.544  14.081  1.00 38.20           N  
ATOM    318  CA  VAL A  44      31.966  57.093  13.111  1.00 40.85           C  
ATOM    319  C   VAL A  44      33.233  56.647  13.843  1.00 38.15           C  
ATOM    320  O   VAL A  44      33.463  57.027  14.993  1.00 41.01           O  
ATOM    321  CB  VAL A  44      32.336  58.211  12.096  1.00 42.67           C  
ATOM    322  CG1 VAL A  44      31.093  58.660  11.334  1.00 44.89           C  
ATOM    323  CG2 VAL A  44      32.981  59.388  12.818  1.00 36.11           C  
ATOM    324  N   GLN A  45      34.033  55.820  13.179  1.00 40.19           N  
ATOM    325  CA  GLN A  45      35.291  55.337  13.741  1.00 41.00           C  
ATOM    326  C   GLN A  45      36.313  56.430  13.425  1.00 30.46           C  
ATOM    327  O   GLN A  45      36.775  56.548  12.291  1.00 33.66           O  
ATOM    328  CB  GLN A  45      35.708  54.023  13.071  0.00 42.52           C  
ATOM    329  CG  GLN A  45      34.673  52.901  13.144  1.00 45.86           C  
ATOM    330  CD  GLN A  45      34.470  52.362  14.553  1.00 56.16           C  
ATOM    331  OE1 GLN A  45      35.408  51.875  15.188  1.00 47.57           O  
ATOM    332  NE2 GLN A  45      33.238  52.444  15.047  1.00 55.23           N  
ATOM    333  N   LYS A  46      36.654  57.233  14.425  1.00 34.44           N  
ATOM    334  CA  LYS A  46      37.595  58.325  14.220  1.00 36.59           C  
ATOM    335  C   LYS A  46      38.982  57.906  13.769  1.00 40.94           C  
ATOM    336  O   LYS A  46      39.662  58.655  13.069  1.00 44.74           O  
ATOM    337  CB  LYS A  46      37.710  59.171  15.486  1.00 48.25           C  
ATOM    338  CG  LYS A  46      36.508  60.059  15.737  1.00 49.55           C  
ATOM    339  CD  LYS A  46      35.307  59.253  16.182  1.00 53.39           C  
ATOM    340  CE  LYS A  46      34.119  60.157  16.412  1.00 49.49           C  
ATOM    341  NZ  LYS A  46      33.041  59.471  17.155  1.00 49.27           N  
ATOM    342  N   ALA A  47      39.409  56.715  14.169  1.00 40.97           N  
ATOM    343  CA  ALA A  47      40.730  56.233  13.792  1.00 43.26           C  
ATOM    344  C   ALA A  47      40.767  55.945  12.303  1.00 41.31           C  
ATOM    345  O   ALA A  47      41.837  55.771  11.719  1.00 39.26           O  
ATOM    346  CB  ALA A  47      41.072  54.970  14.575  1.00 37.42           C  
ATOM    347  N   ARG A  48      39.591  55.900  11.688  1.00 35.82           N  
ATOM    348  CA  ARG A  48      39.494  55.611  10.260  1.00 43.74           C  
ATOM    349  C   ARG A  48      38.520  56.557   9.558  1.00 44.31           C  
ATOM    350  O   ARG A  48      37.599  56.116   8.875  1.00 37.42           O  
ATOM    351  CB  ARG A  48      39.038  54.158  10.059  1.00 49.47           C  
ATOM    352  CG  ARG A  48      39.954  53.107  10.684  0.00 46.28           C  
ATOM    353  CD  ARG A  48      39.291  51.733  10.681  1.00 42.85           C  
ATOM    354  NE  ARG A  48      40.114  50.693  11.301  1.00 46.74           N  
ATOM    355  CZ  ARG A  48      41.189  50.145  10.738  1.00 50.73           C  
ATOM    356  NH1 ARG A  48      41.583  50.535   9.532  1.00 47.74           N  
ATOM    357  NH2 ARG A  48      41.864  49.193  11.374  1.00 35.70           N  
ATOM    358  N   LEU A  49      38.735  57.857   9.722  1.00 39.96           N  
ATOM    359  CA  LEU A  49      37.866  58.862   9.115  1.00 36.49           C  
ATOM    360  C   LEU A  49      37.981  58.967   7.606  1.00 37.83           C  
ATOM    361  O   LEU A  49      39.039  58.729   7.027  1.00 37.41           O  
ATOM    362  CB  LEU A  49      38.151  60.240   9.709  1.00 32.35           C  
ATOM    363  CG  LEU A  49      37.809  60.415  11.180  1.00 31.72           C  
ATOM    364  CD1 LEU A  49      38.401  61.727  11.686  1.00 30.15           C  
ATOM    365  CD2 LEU A  49      36.302  60.378  11.348  1.00 27.97           C  
ATOM    366  N   THR A  50      36.863  59.343   6.993  1.00 37.07           N  
ATOM    367  CA  THR A  50      36.740  59.546   5.554  1.00 44.45           C  
ATOM    368  C   THR A  50      36.102  60.928   5.416  1.00 46.13           C  
ATOM    369  O   THR A  50      35.375  61.358   6.306  1.00 43.66           O  
ATOM    370  CB  THR A  50      35.807  58.489   4.926  1.00 48.99           C  
ATOM    371  OG1 THR A  50      36.378  57.186   5.088  1.00 56.79           O  
ATOM    372  CG2 THR A  50      35.612  58.756   3.459  1.00 55.35           C  
ATOM    373  N   PRO A  51      36.370  61.644   4.310  1.00 46.87           N  
ATOM    374  CA  PRO A  51      35.789  62.979   4.124  1.00 43.13           C  
ATOM    375  C   PRO A  51      34.287  63.072   4.400  1.00 40.12           C  
ATOM    376  O   PRO A  51      33.815  64.063   4.957  1.00 40.33           O  
ATOM    377  CB  PRO A  51      36.133  63.302   2.675  1.00 46.80           C  
ATOM    378  CG  PRO A  51      37.456  62.633   2.503  1.00 46.28           C  
ATOM    379  CD  PRO A  51      37.230  61.289   3.167  1.00 47.23           C  
ATOM    380  N   GLU A  52      33.535  62.047   4.014  1.00 40.79           N  
ATOM    381  CA  GLU A  52      32.095  62.067   4.242  1.00 41.88           C  
ATOM    382  C   GLU A  52      31.753  61.949   5.721  1.00 42.15           C  
ATOM    383  O   GLU A  52      30.595  62.084   6.107  1.00 35.84           O  
ATOM    384  CB  GLU A  52      31.391  60.952   3.455  1.00 45.46           C  
ATOM    385  CG  GLU A  52      32.003  59.565   3.552  0.00 52.78           C  
ATOM    386  CD  GLU A  52      32.909  59.244   2.376  0.00 56.51           C  
ATOM    387  OE1 GLU A  52      33.106  58.045   2.091  0.00 58.59           O  
ATOM    388  OE2 GLU A  52      33.434  60.186   1.746  1.00 62.58           O  
ATOM    389  N   ASP A  53      32.767  61.708   6.548  1.00 32.37           N  
ATOM    390  CA  ASP A  53      32.566  61.575   7.984  1.00 33.14           C  
ATOM    391  C   ASP A  53      32.602  62.925   8.699  1.00 29.86           C  
ATOM    392  O   ASP A  53      32.469  62.977   9.921  1.00 27.31           O  
ATOM    393  CB  ASP A  53      33.635  60.653   8.584  1.00 34.86           C  
ATOM    394  CG  ASP A  53      33.537  59.226   8.064  1.00 45.72           C  
ATOM    395  OD1 ASP A  53      34.528  58.475   8.191  1.00 43.89           O  
ATOM    396  OD2 ASP A  53      32.469  58.852   7.536  1.00 44.47           O  
ATOM    397  N   LEU A  54      32.804  64.006   7.947  1.00 25.21           N  
ATOM    398  CA  LEU A  54      32.837  65.339   8.540  1.00 26.42           C  
ATOM    399  C   LEU A  54      31.686  66.185   8.004  1.00 34.34           C  
ATOM    400  O   LEU A  54      31.260  66.007   6.860  1.00 31.00           O  
ATOM    401  CB  LEU A  54      34.153  66.044   8.214  1.00 22.46           C  
ATOM    402  CG  LEU A  54      35.435  65.231   8.435  1.00 25.75           C  
ATOM    403  CD1 LEU A  54      36.627  66.032   7.950  1.00 28.82           C  
ATOM    404  CD2 LEU A  54      35.578  64.884   9.907  1.00 21.87           C  
ATOM    405  N   LEU A  55      31.181  67.095   8.834  1.00 26.49           N  
ATOM    406  CA  LEU A  55      30.101  67.989   8.407  1.00 34.69           C  
ATOM    407  C   LEU A  55      30.262  69.376   9.015  1.00 33.52           C  
ATOM    408  O   LEU A  55      30.846  69.531  10.088  1.00 29.74           O  
ATOM    409  CB  LEU A  55      28.725  67.413   8.765  1.00 34.60           C  
ATOM    410  CG  LEU A  55      28.303  67.098  10.204  1.00 43.52           C  
ATOM    411  CD1 LEU A  55      28.381  68.320  11.098  0.00 42.95           C  
ATOM    412  CD2 LEU A  55      26.871  66.574  10.159  1.00 47.36           C  
ATOM    413  N   GLU A  56      29.746  70.389   8.328  1.00 27.87           N  
ATOM    414  CA  GLU A  56      29.858  71.748   8.826  1.00 30.86           C  
ATOM    415  C   GLU A  56      28.615  72.123   9.628  1.00 32.87           C  
ATOM    416  O   GLU A  56      27.496  71.771   9.262  1.00 31.30           O  
ATOM    417  CB  GLU A  56      30.065  72.721   7.663  1.00 30.70           C  
ATOM    418  CG  GLU A  56      30.698  74.031   8.089  1.00 45.62           C  
ATOM    419  CD  GLU A  56      31.245  74.822   6.924  1.00 46.68           C  
ATOM    420  OE1 GLU A  56      31.918  75.845   7.169  1.00 48.19           O  
ATOM    421  OE2 GLU A  56      31.004  74.420   5.766  1.00 51.07           O  
ATOM    422  N   VAL A  57      28.827  72.827  10.733  1.00 29.01           N  
ATOM    423  CA  VAL A  57      27.735  73.242  11.603  1.00 26.59           C  
ATOM    424  C   VAL A  57      27.803  74.754  11.794  1.00 25.14           C  
ATOM    425  O   VAL A  57      28.863  75.309  12.028  1.00 24.79           O  
ATOM    426  CB  VAL A  57      27.850  72.566  12.987  1.00 31.17           C  
ATOM    427  CG1 VAL A  57      26.627  72.887  13.835  1.00 32.32           C  
ATOM    428  CG2 VAL A  57      28.007  71.065  12.820  1.00 27.47           C  
ATOM    429  N   PRO A  58      26.660  75.444  11.693  1.00 30.58           N  
ATOM    430  CA  PRO A  58      26.695  76.898  11.873  1.00 28.30           C  
ATOM    431  C   PRO A  58      26.656  77.237  13.356  1.00 23.10           C  
ATOM    432  O   PRO A  58      26.188  76.432  14.157  1.00 29.76           O  
ATOM    433  CB  PRO A  58      25.442  77.360  11.128  1.00 31.64           C  
ATOM    434  CG  PRO A  58      24.466  76.251  11.417  1.00 29.27           C  
ATOM    435  CD  PRO A  58      25.316  74.980  11.301  1.00 28.76           C  
ATOM    436  N   LEU A  59      27.162  78.409  13.731  1.00 24.74           N  
ATOM    437  CA  LEU A  59      27.131  78.816  15.133  1.00 29.65           C  
ATOM    438  C   LEU A  59      25.700  79.195  15.495  1.00 31.60           C  
ATOM    439  O   LEU A  59      25.283  79.082  16.649  1.00 32.68           O  
ATOM    440  CB  LEU A  59      28.064  80.006  15.387  1.00 25.40           C  
ATOM    441  CG  LEU A  59      29.568  79.741  15.257  1.00 33.64           C  
ATOM    442  CD1 LEU A  59      30.353  80.948  15.756  1.00 37.06           C  
ATOM    443  CD2 LEU A  59      29.938  78.510  16.063  1.00 35.13           C  
ATOM    444  N   GLU A  60      24.950  79.647  14.495  1.00 30.71           N  
ATOM    445  CA  GLU A  60      23.555  80.027  14.698  1.00 40.48           C  
ATOM    446  C   GLU A  60      22.688  79.254  13.720  1.00 38.82           C  
ATOM    447  O   GLU A  60      22.909  79.289  12.511  1.00 39.40           O  
ATOM    448  CB  GLU A  60      23.356  81.533  14.486  1.00 38.63           C  
ATOM    449  CG  GLU A  60      24.078  82.413  15.494  1.00 43.25           C  
ATOM    450  CD  GLU A  60      23.785  82.023  16.936  1.00 48.67           C  
ATOM    451  OE1 GLU A  60      22.609  81.755  17.261  1.00 49.14           O  
ATOM    452  OE2 GLU A  60      24.733  81.993  17.747  1.00 58.13           O  
ATOM    453  N   GLY A  61      21.696  78.557  14.249  1.00 37.70           N  
ATOM    454  CA  GLY A  61      20.823  77.775  13.401  1.00 40.17           C  
ATOM    455  C   GLY A  61      20.763  76.341  13.889  1.00 45.30           C  
ATOM    456  O   GLY A  61      21.411  75.992  14.879  1.00 37.81           O  
ATOM    457  N   PRO A  62      19.991  75.481  13.209  1.00 45.58           N  
ATOM    458  CA  PRO A  62      19.849  74.072  13.587  1.00 43.06           C  
ATOM    459  C   PRO A  62      21.144  73.284  13.434  1.00 33.64           C  
ATOM    460  O   PRO A  62      21.872  73.456  12.453  1.00 39.95           O  
ATOM    461  CB  PRO A  62      18.773  73.560  12.623  1.00 43.86           C  
ATOM    462  CG  PRO A  62      18.012  74.803  12.241  1.00 48.74           C  
ATOM    463  CD  PRO A  62      19.109  75.810  12.076  1.00 48.59           C  
ATOM    464  N   ILE A  63      21.443  72.432  14.406  1.00 39.17           N  
ATOM    465  CA  ILE A  63      22.633  71.599  14.301  1.00 38.08           C  
ATOM    466  C   ILE A  63      22.222  70.457  13.379  1.00 39.63           C  
ATOM    467  O   ILE A  63      21.307  69.700  13.694  1.00 40.61           O  
ATOM    468  CB  ILE A  63      23.068  71.023  15.666  1.00 42.47           C  
ATOM    469  CG1 ILE A  63      23.580  72.151  16.565  1.00 34.79           C  
ATOM    470  CG2 ILE A  63      24.167  69.973  15.464  1.00 37.97           C  
ATOM    471  CD1 ILE A  63      24.056  71.686  17.917  1.00 41.25           C  
ATOM    472  N   PRO A  64      22.889  70.327  12.222  1.00 36.76           N  
ATOM    473  CA  PRO A  64      22.598  69.281  11.240  1.00 40.34           C  
ATOM    474  C   PRO A  64      22.478  67.899  11.867  1.00 46.62           C  
ATOM    475  O   PRO A  64      23.182  67.578  12.824  1.00 37.29           O  
ATOM    476  CB  PRO A  64      23.783  69.374  10.286  1.00 47.58           C  
ATOM    477  CG  PRO A  64      24.103  70.828  10.308  1.00 44.98           C  
ATOM    478  CD  PRO A  64      24.034  71.144  11.783  1.00 38.06           C  
ATOM    479  N   GLU A  65      21.577  67.083  11.336  1.00 42.99           N  
ATOM    480  CA  GLU A  65      21.415  65.739  11.862  1.00 40.53           C  
ATOM    481  C   GLU A  65      22.666  64.962  11.464  1.00 37.74           C  
ATOM    482  O   GLU A  65      23.235  65.193  10.393  1.00 42.08           O  
ATOM    483  CB  GLU A  65      20.167  65.076  11.273  0.00 46.58           C  
ATOM    484  CG  GLU A  65      20.173  64.956   9.759  0.00 53.86           C  
ATOM    485  CD  GLU A  65      18.917  64.296   9.224  0.00 57.96           C  
ATOM    486  OE1 GLU A  65      18.648  63.135   9.598  0.00 60.54           O  
ATOM    487  OE2 GLU A  65      18.198  64.938   8.430  0.00 60.54           O  
ATOM    488  N   GLY A  66      23.099  64.058  12.332  1.00 38.05           N  
ATOM    489  CA  GLY A  66      24.279  63.268  12.037  1.00 36.49           C  
ATOM    490  C   GLY A  66      25.545  63.846  12.634  1.00 36.61           C  
ATOM    491  O   GLY A  66      26.574  63.175  12.677  1.00 36.15           O  
ATOM    492  N   ALA A  67      25.484  65.087  13.101  1.00 30.95           N  
ATOM    493  CA  ALA A  67      26.668  65.712  13.686  1.00 34.35           C  
ATOM    494  C   ALA A  67      26.982  65.103  15.047  1.00 33.19           C  
ATOM    495  O   ALA A  67      26.092  64.580  15.717  1.00 35.68           O  
ATOM    496  CB  ALA A  67      26.458  67.211  13.819  1.00 32.06           C  
ATOM    497  N   SER A  68      28.252  65.168  15.444  1.00 31.84           N  
ATOM    498  CA  SER A  68      28.695  64.641  16.732  1.00 31.37           C  
ATOM    499  C   SER A  68      27.714  65.038  17.827  1.00 36.94           C  
ATOM    500  O   SER A  68      27.208  66.154  17.833  1.00 33.81           O  
ATOM    501  CB  SER A  68      30.078  65.195  17.081  1.00 31.36           C  
ATOM    502  OG  SER A  68      30.340  65.037  18.465  1.00 31.30           O  
ATOM    503  N   VAL A  69      27.458  64.127  18.758  1.00 34.99           N  
ATOM    504  CA  VAL A  69      26.538  64.398  19.855  1.00 41.54           C  
ATOM    505  C   VAL A  69      27.045  65.536  20.749  1.00 40.35           C  
ATOM    506  O   VAL A  69      26.273  66.129  21.497  1.00 34.04           O  
ATOM    507  CB  VAL A  69      26.322  63.128  20.712  1.00 44.14           C  
ATOM    508  CG1 VAL A  69      25.346  63.411  21.831  1.00 54.57           C  
ATOM    509  CG2 VAL A  69      25.795  62.000  19.837  1.00 51.52           C  
ATOM    510  N   GLU A  70      28.340  65.839  20.659  1.00 34.28           N  
ATOM    511  CA  GLU A  70      28.942  66.905  21.458  1.00 30.55           C  
ATOM    512  C   GLU A  70      28.997  68.223  20.696  1.00 27.73           C  
ATOM    513  O   GLU A  70      29.617  69.181  21.148  1.00 27.56           O  
ATOM    514  CB  GLU A  70      30.369  66.519  21.869  1.00 38.71           C  
ATOM    515  CG  GLU A  70      30.471  65.191  22.590  1.00 48.40           C  
ATOM    516  CD  GLU A  70      29.791  65.214  23.937  1.00 54.32           C  
ATOM    517  OE1 GLU A  70      28.814  65.975  24.092  1.00 51.91           O  
ATOM    518  OE2 GLU A  70      30.226  64.464  24.836  1.00 57.54           O  
ATOM    519  N   SER A  71      28.350  68.277  19.539  1.00 27.10           N  
ATOM    520  CA  SER A  71      28.386  69.488  18.738  1.00 29.25           C  
ATOM    521  C   SER A  71      27.931  70.720  19.505  1.00 25.06           C  
ATOM    522  O   SER A  71      28.429  71.809  19.257  1.00 26.63           O  
ATOM    523  CB  SER A  71      27.549  69.316  17.470  1.00 28.81           C  
ATOM    524  OG  SER A  71      28.170  68.398  16.589  1.00 32.10           O  
ATOM    525  N   VAL A  72      27.008  70.551  20.448  1.00 28.86           N  
ATOM    526  CA  VAL A  72      26.522  71.688  21.233  1.00 31.89           C  
ATOM    527  C   VAL A  72      27.669  72.307  22.018  1.00 30.09           C  
ATOM    528  O   VAL A  72      27.750  73.524  22.180  1.00 23.35           O  
ATOM    529  CB  VAL A  72      25.445  71.275  22.266  1.00 34.09           C  
ATOM    530  CG1 VAL A  72      24.431  72.397  22.424  1.00 39.42           C  
ATOM    531  CG2 VAL A  72      24.782  69.982  21.861  0.00 35.43           C  
ATOM    532  N   VAL A  73      28.552  71.454  22.524  1.00 24.63           N  
ATOM    533  CA  VAL A  73      29.687  71.921  23.295  1.00 21.52           C  
ATOM    534  C   VAL A  73      30.693  72.626  22.402  1.00 22.55           C  
ATOM    535  O   VAL A  73      31.193  73.691  22.745  1.00 23.27           O  
ATOM    536  CB  VAL A  73      30.395  70.753  24.004  1.00 24.26           C  
ATOM    537  CG1 VAL A  73      31.549  71.286  24.840  1.00 23.32           C  
ATOM    538  CG2 VAL A  73      29.392  69.979  24.863  1.00 22.98           C  
ATOM    539  N   HIS A  74      31.002  72.024  21.257  1.00 25.54           N  
ATOM    540  CA  HIS A  74      31.949  72.636  20.336  1.00 20.53           C  
ATOM    541  C   HIS A  74      31.414  74.005  19.915  1.00 16.73           C  
ATOM    542  O   HIS A  74      32.138  74.998  19.926  1.00 22.24           O  
ATOM    543  CB  HIS A  74      32.125  71.759  19.099  1.00 26.25           C  
ATOM    544  CG  HIS A  74      32.911  70.508  19.349  1.00 19.86           C  
ATOM    545  ND1 HIS A  74      34.132  70.270  18.756  1.00 24.55           N  
ATOM    546  CD2 HIS A  74      32.641  69.419  20.107  1.00 21.03           C  
ATOM    547  CE1 HIS A  74      34.581  69.088  19.137  1.00 24.10           C  
ATOM    548  NE2 HIS A  74      33.695  68.550  19.959  1.00 25.16           N  
ATOM    549  N   ARG A  75      30.144  74.040  19.546  1.00 23.15           N  
ATOM    550  CA  ARG A  75      29.534  75.292  19.111  1.00 24.18           C  
ATOM    551  C   ARG A  75      29.662  76.393  20.162  1.00 25.44           C  
ATOM    552  O   ARG A  75      30.038  77.527  19.852  1.00 23.92           O  
ATOM    553  CB  ARG A  75      28.057  75.074  18.778  1.00 28.65           C  
ATOM    554  CG  ARG A  75      27.378  76.334  18.237  1.00 30.92           C  
ATOM    555  CD  ARG A  75      25.932  76.072  17.903  1.00 29.52           C  
ATOM    556  NE  ARG A  75      25.162  75.749  19.097  1.00 38.53           N  
ATOM    557  CZ  ARG A  75      23.854  75.525  19.096  1.00 37.60           C  
ATOM    558  NH1 ARG A  75      23.175  75.593  17.957  1.00 29.00           N  
ATOM    559  NH2 ARG A  75      23.226  75.234  20.229  1.00 34.72           N  
ATOM    560  N   GLU A  76      29.367  76.054  21.413  1.00 26.55           N  
ATOM    561  CA  GLU A  76      29.439  77.034  22.490  1.00 23.21           C  
ATOM    562  C   GLU A  76      30.869  77.515  22.691  1.00 30.50           C  
ATOM    563  O   GLU A  76      31.102  78.691  22.950  1.00 24.71           O  
ATOM    564  CB  GLU A  76      28.885  76.429  23.786  1.00 26.86           C  
ATOM    565  CG  GLU A  76      28.413  77.459  24.803  1.00 28.25           C  
ATOM    566  CD  GLU A  76      27.319  78.364  24.253  1.00 34.35           C  
ATOM    567  OE1 GLU A  76      26.415  77.849  23.561  1.00 34.24           O  
ATOM    568  OE2 GLU A  76      27.360  79.584  24.518  1.00 40.46           O  
ATOM    569  N   VAL A  77      31.836  76.608  22.572  1.00 27.67           N  
ATOM    570  CA  VAL A  77      33.237  76.994  22.722  1.00 20.19           C  
ATOM    571  C   VAL A  77      33.622  77.997  21.639  1.00 19.81           C  
ATOM    572  O   VAL A  77      34.317  78.973  21.900  1.00 27.06           O  
ATOM    573  CB  VAL A  77      34.192  75.767  22.603  1.00 25.84           C  
ATOM    574  CG1 VAL A  77      35.632  76.234  22.575  1.00 24.57           C  
ATOM    575  CG2 VAL A  77      33.974  74.815  23.764  1.00 27.87           C  
ATOM    576  N   TYR A  78      33.180  77.754  20.413  1.00 22.92           N  
ATOM    577  CA  TYR A  78      33.514  78.666  19.330  1.00 18.87           C  
ATOM    578  C   TYR A  78      32.782  79.997  19.496  1.00 23.70           C  
ATOM    579  O   TYR A  78      33.317  81.047  19.154  1.00 27.62           O  
ATOM    580  CB  TYR A  78      33.176  78.035  17.985  1.00 19.80           C  
ATOM    581  CG  TYR A  78      34.125  76.919  17.615  1.00 23.25           C  
ATOM    582  CD1 TYR A  78      33.644  75.677  17.218  1.00 25.53           C  
ATOM    583  CD2 TYR A  78      35.505  77.111  17.666  1.00 25.80           C  
ATOM    584  CE1 TYR A  78      34.522  74.638  16.876  1.00 26.32           C  
ATOM    585  CE2 TYR A  78      36.393  76.081  17.328  1.00 28.33           C  
ATOM    586  CZ  TYR A  78      35.888  74.850  16.936  1.00 21.34           C  
ATOM    587  OH  TYR A  78      36.749  73.821  16.616  1.00 24.44           O  
ATOM    588  N   ARG A  79      31.567  79.941  20.027  1.00 27.65           N  
ATOM    589  CA  ARG A  79      30.786  81.156  20.256  1.00 32.19           C  
ATOM    590  C   ARG A  79      31.461  82.046  21.297  1.00 34.74           C  
ATOM    591  O   ARG A  79      31.672  83.232  21.068  1.00 41.64           O  
ATOM    592  CB  ARG A  79      29.385  80.813  20.763  1.00 25.58           C  
ATOM    593  CG  ARG A  79      28.400  80.285  19.735  1.00 31.08           C  
ATOM    594  CD  ARG A  79      27.127  79.827  20.446  1.00 34.10           C  
ATOM    595  NE  ARG A  79      26.024  79.527  19.537  1.00 33.64           N  
ATOM    596  CZ  ARG A  79      24.847  79.052  19.932  1.00 43.59           C  
ATOM    597  NH1 ARG A  79      24.624  78.815  21.219  1.00 39.55           N  
ATOM    598  NH2 ARG A  79      23.883  78.831  19.047  1.00 33.36           N  
ATOM    599  N   ARG A  80      31.815  81.456  22.435  1.00 33.83           N  
ATOM    600  CA  ARG A  80      32.411  82.194  23.543  1.00 30.27           C  
ATOM    601  C   ARG A  80      33.919  82.380  23.599  1.00 37.78           C  
ATOM    602  O   ARG A  80      34.400  83.184  24.393  1.00 39.39           O  
ATOM    603  CB  ARG A  80      31.949  81.570  24.862  1.00 30.65           C  
ATOM    604  CG  ARG A  80      30.456  81.657  25.072  1.00 40.50           C  
ATOM    605  CD  ARG A  80      29.993  80.796  26.233  1.00 41.28           C  
ATOM    606  NE  ARG A  80      28.547  80.880  26.398  1.00 43.73           N  
ATOM    607  CZ  ARG A  80      27.935  81.749  27.195  1.00 52.45           C  
ATOM    608  NH1 ARG A  80      28.649  82.607  27.912  1.00 41.86           N  
ATOM    609  NH2 ARG A  80      26.608  81.773  27.259  1.00 45.02           N  
ATOM    610  N   THR A  81      34.674  81.658  22.777  1.00 34.07           N  
ATOM    611  CA  THR A  81      36.127  81.792  22.818  1.00 29.96           C  
ATOM    612  C   THR A  81      36.705  82.028  21.430  1.00 30.00           C  
ATOM    613  O   THR A  81      35.983  82.022  20.439  1.00 31.66           O  
ATOM    614  CB  THR A  81      36.796  80.520  23.379  1.00 35.25           C  
ATOM    615  OG1 THR A  81      36.737  79.490  22.388  1.00 29.20           O  
ATOM    616  CG2 THR A  81      36.078  80.035  24.637  1.00 31.54           C  
ATOM    617  N   GLY A  82      38.019  82.225  21.375  1.00 31.00           N  
ATOM    618  CA  GLY A  82      38.688  82.434  20.105  1.00 34.94           C  
ATOM    619  C   GLY A  82      39.263  81.130  19.577  1.00 35.75           C  
ATOM    620  O   GLY A  82      40.127  81.124  18.702  1.00 28.20           O  
ATOM    621  N   ALA A  83      38.778  80.013  20.103  1.00 29.28           N  
ATOM    622  CA  ALA A  83      39.272  78.709  19.671  1.00 26.72           C  
ATOM    623  C   ALA A  83      39.192  78.562  18.164  1.00 28.80           C  
ATOM    624  O   ALA A  83      38.215  78.983  17.550  1.00 28.61           O  
ATOM    625  CB  ALA A  83      38.473  77.605  20.338  1.00 20.79           C  
ATOM    626  N   ARG A  84      40.230  77.970  17.574  1.00 28.03           N  
ATOM    627  CA  ARG A  84      40.279  77.718  16.135  1.00 28.14           C  
ATOM    628  C   ARG A  84      40.119  76.222  15.854  1.00 27.95           C  
ATOM    629  O   ARG A  84      39.900  75.806  14.718  1.00 26.34           O  
ATOM    630  CB  ARG A  84      41.595  78.229  15.546  1.00 28.59           C  
ATOM    631  CG  ARG A  84      41.693  79.749  15.510  1.00 33.23           C  
ATOM    632  CD  ARG A  84      40.533  80.341  14.718  1.00 43.22           C  
ATOM    633  NE  ARG A  84      40.740  81.752  14.418  1.00 59.19           N  
ATOM    634  CZ  ARG A  84      39.907  82.489  13.692  1.00 72.79           C  
ATOM    635  NH1 ARG A  84      38.803  81.949  13.191  1.00 72.87           N  
ATOM    636  NH2 ARG A  84      40.183  83.766  13.460  1.00 77.36           N  
ATOM    637  N   ALA A  85      40.227  75.413  16.903  1.00 25.36           N  
ATOM    638  CA  ALA A  85      40.057  73.972  16.775  1.00 23.87           C  
ATOM    639  C   ALA A  85      39.794  73.390  18.157  1.00 22.39           C  
ATOM    640  O   ALA A  85      40.217  73.957  19.159  1.00 23.21           O  
ATOM    641  CB  ALA A  85      41.311  73.337  16.161  1.00 20.04           C  
ATOM    642  N   LEU A  86      39.083  72.271  18.205  1.00 22.28           N  
ATOM    643  CA  LEU A  86      38.778  71.629  19.480  1.00 24.30           C  
ATOM    644  C   LEU A  86      38.887  70.113  19.380  1.00 22.27           C  
ATOM    645  O   LEU A  86      38.417  69.513  18.415  1.00 22.47           O  
ATOM    646  CB  LEU A  86      37.362  71.996  19.929  1.00 21.72           C  
ATOM    647  CG  LEU A  86      36.934  71.555  21.338  1.00 29.22           C  
ATOM    648  CD1 LEU A  86      37.800  72.267  22.377  1.00 27.97           C  
ATOM    649  CD2 LEU A  86      35.467  71.892  21.560  1.00 34.25           C  
ATOM    650  N   VAL A  87      39.515  69.497  20.376  1.00 21.92           N  
ATOM    651  CA  VAL A  87      39.633  68.044  20.404  1.00 18.31           C  
ATOM    652  C   VAL A  87      39.052  67.545  21.712  1.00 20.17           C  
ATOM    653  O   VAL A  87      39.432  68.020  22.781  1.00 22.05           O  
ATOM    654  CB  VAL A  87      41.111  67.554  20.335  1.00 23.58           C  
ATOM    655  CG1 VAL A  87      41.178  66.062  20.668  1.00 21.77           C  
ATOM    656  CG2 VAL A  87      41.690  67.797  18.953  1.00 21.17           C  
ATOM    657  N   HIS A  88      38.111  66.613  21.618  1.00 19.35           N  
ATOM    658  CA  HIS A  88      37.516  66.012  22.797  1.00 23.32           C  
ATOM    659  C   HIS A  88      37.967  64.551  22.749  1.00 23.16           C  
ATOM    660  O   HIS A  88      37.717  63.845  21.772  1.00 22.83           O  
ATOM    661  CB  HIS A  88      35.986  66.086  22.760  1.00 24.23           C  
ATOM    662  CG  HIS A  88      35.329  65.458  23.951  1.00 27.76           C  
ATOM    663  ND1 HIS A  88      34.193  64.685  23.854  1.00 31.56           N  
ATOM    664  CD2 HIS A  88      35.665  65.467  25.263  1.00 24.51           C  
ATOM    665  CE1 HIS A  88      33.861  64.240  25.053  1.00 30.84           C  
ATOM    666  NE2 HIS A  88      34.738  64.699  25.925  1.00 29.79           N  
ATOM    667  N   ALA A  89      38.654  64.109  23.794  1.00 22.43           N  
ATOM    668  CA  ALA A  89      39.141  62.741  23.840  1.00 23.08           C  
ATOM    669  C   ALA A  89      38.908  62.160  25.222  1.00 23.79           C  
ATOM    670  O   ALA A  89      38.357  62.825  26.104  1.00 21.61           O  
ATOM    671  CB  ALA A  89      40.620  62.706  23.490  1.00 21.65           C  
ATOM    672  N   HIS A  90      39.330  60.916  25.407  1.00 24.75           N  
ATOM    673  CA  HIS A  90      39.142  60.248  26.683  1.00 26.51           C  
ATOM    674  C   HIS A  90      40.425  59.662  27.244  1.00 28.44           C  
ATOM    675  O   HIS A  90      40.580  58.443  27.346  1.00 28.12           O  
ATOM    676  CB  HIS A  90      38.071  59.167  26.543  1.00 28.45           C  
ATOM    677  CG  HIS A  90      36.734  59.713  26.164  1.00 35.37           C  
ATOM    678  ND1 HIS A  90      36.460  60.196  24.903  1.00 51.11           N  
ATOM    679  CD2 HIS A  90      35.619  59.931  26.899  1.00 43.81           C  
ATOM    680  CE1 HIS A  90      35.236  60.691  24.878  1.00 47.25           C  
ATOM    681  NE2 HIS A  90      34.704  60.544  26.077  1.00 45.88           N  
ATOM    682  N   PRO A  91      41.364  60.534  27.624  1.00 24.97           N  
ATOM    683  CA  PRO A  91      42.643  60.093  28.186  1.00 23.11           C  
ATOM    684  C   PRO A  91      42.324  59.342  29.481  1.00 27.76           C  
ATOM    685  O   PRO A  91      41.872  59.938  30.459  1.00 25.09           O  
ATOM    686  CB  PRO A  91      43.383  61.404  28.408  1.00 23.33           C  
ATOM    687  CG  PRO A  91      42.269  62.384  28.710  1.00 24.99           C  
ATOM    688  CD  PRO A  91      41.207  62.001  27.711  1.00 22.53           C  
ATOM    689  N   ARG A  92      42.559  58.034  29.474  1.00 20.18           N  
ATOM    690  CA  ARG A  92      42.215  57.180  30.612  1.00 23.45           C  
ATOM    691  C   ARG A  92      42.799  57.547  31.965  1.00 18.21           C  
ATOM    692  O   ARG A  92      42.064  57.613  32.956  1.00 20.93           O  
ATOM    693  CB  ARG A  92      42.554  55.722  30.282  1.00 25.78           C  
ATOM    694  CG  ARG A  92      41.948  55.276  28.967  1.00 47.79           C  
ATOM    695  CD  ARG A  92      42.351  53.871  28.574  0.00 49.76           C  
ATOM    696  NE  ARG A  92      41.973  53.599  27.190  1.00 56.96           N  
ATOM    697  CZ  ARG A  92      42.108  52.422  26.589  1.00 63.57           C  
ATOM    698  NH1 ARG A  92      42.612  51.389  27.248  1.00 66.04           N  
ATOM    699  NH2 ARG A  92      41.742  52.278  25.323  1.00 78.32           N  
ATOM    700  N   VAL A  93      44.106  57.777  32.035  1.00 17.61           N  
ATOM    701  CA  VAL A  93      44.678  58.124  33.327  1.00 19.97           C  
ATOM    702  C   VAL A  93      44.185  59.496  33.799  1.00 14.60           C  
ATOM    703  O   VAL A  93      43.881  59.667  34.970  1.00 18.72           O  
ATOM    704  CB  VAL A  93      46.216  58.113  33.313  1.00 20.20           C  
ATOM    705  CG1 VAL A  93      46.735  58.515  34.694  1.00 20.63           C  
ATOM    706  CG2 VAL A  93      46.729  56.705  32.963  1.00 20.30           C  
ATOM    707  N   ALA A  94      44.107  60.464  32.891  1.00 19.98           N  
ATOM    708  CA  ALA A  94      43.625  61.798  33.259  1.00 20.99           C  
ATOM    709  C   ALA A  94      42.192  61.712  33.781  1.00 22.55           C  
ATOM    710  O   ALA A  94      41.832  62.393  34.743  1.00 22.81           O  
ATOM    711  CB  ALA A  94      43.696  62.748  32.044  1.00 18.70           C  
ATOM    712  N   VAL A  95      41.372  60.871  33.156  1.00 18.18           N  
ATOM    713  CA  VAL A  95      39.991  60.728  33.595  1.00 20.03           C  
ATOM    714  C   VAL A  95      39.931  60.080  34.966  1.00 25.93           C  
ATOM    715  O   VAL A  95      39.125  60.477  35.803  1.00 24.06           O  
ATOM    716  CB  VAL A  95      39.145  59.918  32.588  1.00 20.48           C  
ATOM    717  CG1 VAL A  95      37.807  59.542  33.208  1.00 20.96           C  
ATOM    718  CG2 VAL A  95      38.902  60.760  31.321  1.00 22.92           C  
ATOM    719  N   ALA A  96      40.797  59.098  35.210  1.00 21.06           N  
ATOM    720  CA  ALA A  96      40.822  58.448  36.515  1.00 20.18           C  
ATOM    721  C   ALA A  96      41.215  59.486  37.559  1.00 25.73           C  
ATOM    722  O   ALA A  96      40.620  59.554  38.636  1.00 26.63           O  
ATOM    723  CB  ALA A  96      41.820  57.290  36.518  1.00 18.35           C  
ATOM    724  N   LEU A  97      42.210  60.308  37.245  1.00 19.42           N  
ATOM    725  CA  LEU A  97      42.635  61.333  38.197  1.00 21.78           C  
ATOM    726  C   LEU A  97      41.577  62.421  38.383  1.00 23.99           C  
ATOM    727  O   LEU A  97      41.523  63.071  39.427  1.00 26.10           O  
ATOM    728  CB  LEU A  97      43.946  61.989  37.751  1.00 17.87           C  
ATOM    729  CG  LEU A  97      45.144  61.079  37.472  1.00 34.04           C  
ATOM    730  CD1 LEU A  97      46.427  61.889  37.599  1.00 26.48           C  
ATOM    731  CD2 LEU A  97      45.155  59.907  38.428  1.00 24.38           C  
ATOM    732  N   SER A  98      40.736  62.621  37.373  1.00 25.73           N  
ATOM    733  CA  SER A  98      39.706  63.652  37.458  1.00 23.69           C  
ATOM    734  C   SER A  98      38.741  63.436  38.627  1.00 27.72           C  
ATOM    735  O   SER A  98      38.146  64.396  39.124  1.00 29.40           O  
ATOM    736  CB  SER A  98      38.922  63.737  36.145  1.00 20.85           C  
ATOM    737  OG  SER A  98      37.944  62.710  36.040  1.00 25.22           O  
ATOM    738  N   PHE A  99      38.568  62.193  39.069  1.00 24.25           N  
ATOM    739  CA  PHE A  99      37.666  61.942  40.197  1.00 27.68           C  
ATOM    740  C   PHE A  99      38.314  62.387  41.497  1.00 29.64           C  
ATOM    741  O   PHE A  99      37.622  62.662  42.474  1.00 34.04           O  
ATOM    742  CB  PHE A  99      37.318  60.451  40.343  1.00 23.37           C  
ATOM    743  CG  PHE A  99      36.606  59.865  39.163  1.00 27.01           C  
ATOM    744  CD1 PHE A  99      37.320  59.217  38.163  1.00 27.65           C  
ATOM    745  CD2 PHE A  99      35.223  59.966  39.043  1.00 26.36           C  
ATOM    746  CE1 PHE A  99      36.668  58.677  37.058  1.00 30.39           C  
ATOM    747  CE2 PHE A  99      34.561  59.429  37.941  1.00 28.09           C  
ATOM    748  CZ  PHE A  99      35.286  58.784  36.948  1.00 30.94           C  
ATOM    749  N   HIS A 100      39.643  62.467  41.490  1.00 24.79           N  
ATOM    750  CA  HIS A 100      40.419  62.815  42.679  1.00 27.30           C  
ATOM    751  C   HIS A 100      40.989  64.220  42.767  1.00 35.37           C  
ATOM    752  O   HIS A 100      41.543  64.588  43.801  1.00 30.40           O  
ATOM    753  CB  HIS A 100      41.582  61.832  42.831  1.00 26.28           C  
ATOM    754  CG  HIS A 100      41.154  60.428  43.118  1.00 29.87           C  
ATOM    755  ND1 HIS A 100      41.635  59.344  42.413  1.00 35.40           N  
ATOM    756  CD2 HIS A 100      40.303  59.926  44.044  1.00 29.10           C  
ATOM    757  CE1 HIS A 100      41.100  58.235  42.894  1.00 21.99           C  
ATOM    758  NE2 HIS A 100      40.288  58.561  43.885  1.00 40.38           N  
ATOM    759  N   LEU A 101      40.870  65.006  41.701  1.00 30.81           N  
ATOM    760  CA  LEU A 101      41.436  66.356  41.714  1.00 25.40           C  
ATOM    761  C   LEU A 101      40.432  67.413  41.267  1.00 25.14           C  
ATOM    762  O   LEU A 101      39.489  67.115  40.538  1.00 24.53           O  
ATOM    763  CB  LEU A 101      42.650  66.413  40.778  1.00 28.76           C  
ATOM    764  CG  LEU A 101      43.768  65.374  40.932  1.00 30.69           C  
ATOM    765  CD1 LEU A 101      44.628  65.378  39.676  1.00 32.28           C  
ATOM    766  CD2 LEU A 101      44.606  65.674  42.168  1.00 32.97           C  
ATOM    767  N   SER A 102      40.641  68.649  41.708  1.00 28.17           N  
ATOM    768  CA  SER A 102      39.776  69.749  41.295  1.00 30.86           C  
ATOM    769  C   SER A 102      40.510  70.448  40.150  1.00 25.81           C  
ATOM    770  O   SER A 102      39.924  71.213  39.391  1.00 27.89           O  
ATOM    771  CB  SER A 102      39.535  70.723  42.453  1.00 32.94           C  
ATOM    772  OG  SER A 102      40.739  71.337  42.862  1.00 42.84           O  
ATOM    773  N   ARG A 103      41.805  70.168  40.035  1.00 24.94           N  
ATOM    774  CA  ARG A 103      42.637  70.727  38.969  1.00 23.55           C  
ATOM    775  C   ARG A 103      43.876  69.846  38.807  1.00 28.62           C  
ATOM    776  O   ARG A 103      44.440  69.357  39.795  1.00 27.54           O  
ATOM    777  CB  ARG A 103      43.063  72.155  39.315  1.00 34.79           C  
ATOM    778  CG  ARG A 103      43.953  72.239  40.534  1.00 42.94           C  
ATOM    779  CD  ARG A 103      44.072  73.657  41.077  1.00 55.09           C  
ATOM    780  NE  ARG A 103      44.814  73.660  42.337  1.00 70.14           N  
ATOM    781  CZ  ARG A 103      44.856  74.680  43.187  1.00 75.15           C  
ATOM    782  NH1 ARG A 103      44.195  75.800  42.922  1.00 75.32           N  
ATOM    783  NH2 ARG A 103      45.557  74.577  44.309  1.00 77.02           N  
ATOM    784  N   LEU A 104      44.306  69.634  37.569  1.00 22.72           N  
ATOM    785  CA  LEU A 104      45.480  68.803  37.354  1.00 25.03           C  
ATOM    786  C   LEU A 104      46.668  69.709  37.063  1.00 23.73           C  
ATOM    787  O   LEU A 104      46.640  70.486  36.113  1.00 27.98           O  
ATOM    788  CB  LEU A 104      45.221  67.827  36.200  1.00 25.28           C  
ATOM    789  CG  LEU A 104      46.260  66.729  35.977  1.00 26.42           C  
ATOM    790  CD1 LEU A 104      45.632  65.567  35.214  1.00 30.33           C  
ATOM    791  CD2 LEU A 104      47.452  67.314  35.240  1.00 29.34           C  
ATOM    792  N   ARG A 105      47.703  69.620  37.893  1.00 19.18           N  
ATOM    793  CA  ARG A 105      48.894  70.451  37.708  1.00 26.49           C  
ATOM    794  C   ARG A 105      50.076  69.569  37.324  1.00 26.77           C  
ATOM    795  O   ARG A 105      50.624  68.843  38.157  1.00 24.39           O  
ATOM    796  CB  ARG A 105      49.206  71.234  38.994  1.00 27.76           C  
ATOM    797  CG  ARG A 105      48.102  72.209  39.390  1.00 38.16           C  
ATOM    798  CD  ARG A 105      48.380  72.920  40.716  1.00 52.88           C  
ATOM    799  NE  ARG A 105      48.776  74.316  40.540  0.00 56.40           N  
ATOM    800  CZ  ARG A 105      48.837  75.203  41.530  0.00 60.11           C  
ATOM    801  NH1 ARG A 105      48.529  74.839  42.767  0.00 61.87           N  
ATOM    802  NH2 ARG A 105      49.205  76.453  41.284  0.00 61.87           N  
ATOM    803  N   PRO A 106      50.492  69.627  36.051  1.00 26.28           N  
ATOM    804  CA  PRO A 106      51.616  68.811  35.583  1.00 19.87           C  
ATOM    805  C   PRO A 106      52.913  69.007  36.352  1.00 29.44           C  
ATOM    806  O   PRO A 106      53.213  70.104  36.808  1.00 25.88           O  
ATOM    807  CB  PRO A 106      51.773  69.238  34.127  1.00 21.70           C  
ATOM    808  CG  PRO A 106      50.390  69.674  33.736  1.00 24.73           C  
ATOM    809  CD  PRO A 106      49.954  70.449  34.956  1.00 19.31           C  
ATOM    810  N   LEU A 107      53.683  67.934  36.472  1.00 24.18           N  
ATOM    811  CA  LEU A 107      54.983  67.974  37.136  1.00 30.24           C  
ATOM    812  C   LEU A 107      56.077  68.161  36.088  1.00 27.82           C  
ATOM    813  O   LEU A 107      57.154  68.680  36.384  1.00 26.89           O  
ATOM    814  CB  LEU A 107      55.252  66.658  37.867  1.00 29.97           C  
ATOM    815  CG  LEU A 107      54.424  66.300  39.101  1.00 30.99           C  
ATOM    816  CD1 LEU A 107      54.757  64.881  39.518  1.00 30.28           C  
ATOM    817  CD2 LEU A 107      54.729  67.274  40.233  1.00 39.22           C  
ATOM    818  N   ASP A 108      55.794  67.726  34.861  1.00 21.76           N  
ATOM    819  CA  ASP A 108      56.776  67.803  33.777  1.00 24.76           C  
ATOM    820  C   ASP A 108      56.786  69.138  33.051  1.00 27.34           C  
ATOM    821  O   ASP A 108      55.760  69.798  32.942  1.00 22.74           O  
ATOM    822  CB  ASP A 108      56.529  66.682  32.769  1.00 25.94           C  
ATOM    823  CG  ASP A 108      55.155  66.771  32.126  1.00 27.30           C  
ATOM    824  OD1 ASP A 108      54.146  66.651  32.852  1.00 25.52           O  
ATOM    825  OD2 ASP A 108      55.087  66.961  30.896  1.00 25.42           O  
ATOM    826  N   LEU A 109      57.952  69.520  32.537  1.00 29.44           N  
ATOM    827  CA  LEU A 109      58.092  70.796  31.840  1.00 31.38           C  
ATOM    828  C   LEU A 109      57.129  70.997  30.679  1.00 29.15           C  
ATOM    829  O   LEU A 109      56.514  72.056  30.564  1.00 27.92           O  
ATOM    830  CB  LEU A 109      59.522  70.977  31.333  1.00 36.61           C  
ATOM    831  CG  LEU A 109      59.820  72.367  30.756  1.00 38.32           C  
ATOM    832  CD1 LEU A 109      59.690  73.419  31.847  0.00 41.31           C  
ATOM    833  CD2 LEU A 109      61.225  72.380  30.165  1.00 48.65           C  
ATOM    834  N   GLU A 110      57.004  70.002  29.805  1.00 28.14           N  
ATOM    835  CA  GLU A 110      56.094  70.134  28.666  1.00 27.79           C  
ATOM    836  C   GLU A 110      54.674  70.455  29.141  1.00 24.59           C  
ATOM    837  O   GLU A 110      54.021  71.363  28.625  1.00 28.84           O  
ATOM    838  CB  GLU A 110      56.086  68.844  27.827  1.00 33.03           C  
ATOM    839  CG  GLU A 110      57.348  68.631  27.005  0.00 44.28           C  
ATOM    840  CD  GLU A 110      57.291  69.328  25.659  1.00 50.57           C  
ATOM    841  OE1 GLU A 110      58.359  69.523  25.042  1.00 59.49           O  
ATOM    842  OE2 GLU A 110      56.177  69.671  25.212  0.00 53.02           O  
ATOM    843  N   GLY A 111      54.207  69.712  30.134  1.00 19.83           N  
ATOM    844  CA  GLY A 111      52.872  69.932  30.655  1.00 21.65           C  
ATOM    845  C   GLY A 111      52.724  71.289  31.321  1.00 27.06           C  
ATOM    846  O   GLY A 111      51.705  71.960  31.158  1.00 28.72           O  
ATOM    847  N   GLN A 112      53.732  71.710  32.074  1.00 27.54           N  
ATOM    848  CA  GLN A 112      53.642  73.004  32.738  1.00 25.53           C  
ATOM    849  C   GLN A 112      53.638  74.133  31.718  1.00 26.86           C  
ATOM    850  O   GLN A 112      52.946  75.132  31.893  1.00 33.60           O  
ATOM    851  CB  GLN A 112      54.800  73.195  33.716  1.00 27.42           C  
ATOM    852  CG  GLN A 112      54.860  72.132  34.790  1.00 27.90           C  
ATOM    853  CD  GLN A 112      55.926  72.401  35.817  1.00 41.09           C  
ATOM    854  OE1 GLN A 112      56.962  72.992  35.510  1.00 39.07           O  
ATOM    855  NE2 GLN A 112      55.691  71.951  37.045  1.00 35.42           N  
ATOM    856  N   HIS A 113      54.400  73.964  30.645  1.00 30.79           N  
ATOM    857  CA  HIS A 113      54.477  74.993  29.621  1.00 36.66           C  
ATOM    858  C   HIS A 113      53.235  75.122  28.746  1.00 34.60           C  
ATOM    859  O   HIS A 113      52.726  76.227  28.552  1.00 35.28           O  
ATOM    860  CB  HIS A 113      55.700  74.763  28.732  1.00 35.74           C  
ATOM    861  CG  HIS A 113      55.835  75.767  27.630  1.00 47.78           C  
ATOM    862  ND1 HIS A 113      55.303  75.569  26.373  1.00 50.56           N  
ATOM    863  CD2 HIS A 113      56.401  76.996  27.610  1.00 45.94           C  
ATOM    864  CE1 HIS A 113      55.536  76.634  25.627  1.00 54.68           C  
ATOM    865  NE2 HIS A 113      56.201  77.515  26.354  1.00 48.79           N  
ATOM    866  N   TYR A 114      52.744  74.000  28.226  1.00 32.36           N  
ATOM    867  CA  TYR A 114      51.578  74.011  27.345  1.00 33.69           C  
ATOM    868  C   TYR A 114      50.219  74.036  28.032  1.00 30.85           C  
ATOM    869  O   TYR A 114      49.280  74.648  27.529  1.00 34.86           O  
ATOM    870  CB  TYR A 114      51.613  72.804  26.406  1.00 31.14           C  
ATOM    871  CG  TYR A 114      52.659  72.881  25.321  1.00 41.00           C  
ATOM    872  CD1 TYR A 114      52.691  73.954  24.428  1.00 43.99           C  
ATOM    873  CD2 TYR A 114      53.610  71.874  25.173  1.00 46.83           C  
ATOM    874  CE1 TYR A 114      53.648  74.019  23.414  1.00 48.82           C  
ATOM    875  CE2 TYR A 114      54.568  71.928  24.163  1.00 51.17           C  
ATOM    876  CZ  TYR A 114      54.582  73.001  23.289  1.00 51.66           C  
ATOM    877  OH  TYR A 114      55.533  73.056  22.296  1.00 60.25           O  
ATOM    878  N   LEU A 115      50.109  73.366  29.171  1.00 31.86           N  
ATOM    879  CA  LEU A 115      48.834  73.292  29.873  1.00 27.37           C  
ATOM    880  C   LEU A 115      48.731  74.217  31.065  1.00 32.81           C  
ATOM    881  O   LEU A 115      47.669  74.800  31.308  1.00 36.55           O  
ATOM    882  CB  LEU A 115      48.578  71.856  30.330  1.00 24.30           C  
ATOM    883  CG  LEU A 115      48.574  70.836  29.189  1.00 28.80           C  
ATOM    884  CD1 LEU A 115      48.536  69.425  29.733  1.00 28.31           C  
ATOM    885  CD2 LEU A 115      47.373  71.098  28.299  1.00 30.24           C  
ATOM    886  N   LYS A 116      49.833  74.340  31.803  1.00 30.23           N  
ATOM    887  CA  LYS A 116      49.887  75.178  32.997  1.00 32.25           C  
ATOM    888  C   LYS A 116      49.066  74.524  34.108  1.00 32.08           C  
ATOM    889  O   LYS A 116      49.611  73.957  35.054  1.00 34.22           O  
ATOM    890  CB  LYS A 116      49.346  76.579  32.682  1.00 37.14           C  
ATOM    891  CG  LYS A 116      50.204  77.344  31.682  1.00 40.17           C  
ATOM    892  CD  LYS A 116      49.590  78.684  31.312  1.00 51.43           C  
ATOM    893  CE  LYS A 116      50.433  79.395  30.263  1.00 58.72           C  
ATOM    894  NZ  LYS A 116      49.864  80.705  29.842  1.00 64.13           N  
ATOM    895  N   GLU A 117      47.749  74.606  33.984  1.00 29.74           N  
ATOM    896  CA  GLU A 117      46.859  74.012  34.962  1.00 34.86           C  
ATOM    897  C   GLU A 117      45.605  73.565  34.217  1.00 29.44           C  
ATOM    898  O   GLU A 117      45.086  74.291  33.378  1.00 35.93           O  
ATOM    899  CB  GLU A 117      46.504  75.042  36.031  1.00 36.60           C  
ATOM    900  CG  GLU A 117      45.721  74.481  37.196  1.00 46.99           C  
ATOM    901  CD  GLU A 117      45.379  75.549  38.220  1.00 56.53           C  
ATOM    902  OE1 GLU A 117      44.421  76.318  37.984  1.00 51.99           O  
ATOM    903  OE2 GLU A 117      46.079  75.617  39.253  1.00 60.00           O  
ATOM    904  N   VAL A 118      45.128  72.362  34.507  1.00 28.16           N  
ATOM    905  CA  VAL A 118      43.932  71.856  33.842  1.00 25.97           C  
ATOM    906  C   VAL A 118      42.788  71.737  34.834  1.00 26.11           C  
ATOM    907  O   VAL A 118      42.777  70.842  35.683  1.00 28.38           O  
ATOM    908  CB  VAL A 118      44.178  70.462  33.213  1.00 29.35           C  
ATOM    909  CG1 VAL A 118      42.902  69.973  32.486  1.00 21.06           C  
ATOM    910  CG2 VAL A 118      45.348  70.533  32.254  1.00 27.14           C  
ATOM    911  N   PRO A 119      41.801  72.640  34.746  1.00 25.73           N  
ATOM    912  CA  PRO A 119      40.689  72.539  35.689  1.00 24.15           C  
ATOM    913  C   PRO A 119      39.810  71.320  35.445  1.00 24.41           C  
ATOM    914  O   PRO A 119      39.634  70.873  34.307  1.00 24.76           O  
ATOM    915  CB  PRO A 119      39.924  73.839  35.457  1.00 33.18           C  
ATOM    916  CG  PRO A 119      40.147  74.093  33.991  1.00 31.68           C  
ATOM    917  CD  PRO A 119      41.623  73.790  33.839  1.00 24.31           C  
ATOM    918  N   VAL A 120      39.267  70.776  36.525  1.00 19.89           N  
ATOM    919  CA  VAL A 120      38.368  69.639  36.424  1.00 19.36           C  
ATOM    920  C   VAL A 120      36.964  70.187  36.686  1.00 23.33           C  
ATOM    921  O   VAL A 120      36.713  70.760  37.739  1.00 25.50           O  
ATOM    922  CB  VAL A 120      38.694  68.562  37.482  1.00 21.20           C  
ATOM    923  CG1 VAL A 120      37.657  67.449  37.428  1.00 21.45           C  
ATOM    924  CG2 VAL A 120      40.092  68.003  37.244  1.00 22.96           C  
ATOM    925  N   LEU A 121      36.065  70.023  35.721  1.00 21.98           N  
ATOM    926  CA  LEU A 121      34.683  70.485  35.849  1.00 30.27           C  
ATOM    927  C   LEU A 121      33.818  69.291  36.236  1.00 35.24           C  
ATOM    928  O   LEU A 121      34.006  68.193  35.715  1.00 32.05           O  
ATOM    929  CB  LEU A 121      34.188  71.048  34.515  1.00 29.03           C  
ATOM    930  CG  LEU A 121      35.066  72.107  33.840  1.00 33.66           C  
ATOM    931  CD1 LEU A 121      34.486  72.444  32.476  1.00 40.31           C  
ATOM    932  CD2 LEU A 121      35.152  73.347  34.711  1.00 40.58           C  
ATOM    933  N   ALA A 122      32.865  69.496  37.139  1.00 32.02           N  
ATOM    934  CA  ALA A 122      31.995  68.401  37.559  1.00 39.81           C  
ATOM    935  C   ALA A 122      30.519  68.773  37.504  1.00 45.25           C  
ATOM    936  O   ALA A 122      29.837  68.768  38.522  1.00 47.87           O  
ATOM    937  CB  ALA A 122      32.365  67.962  38.962  1.00 35.68           C  
ATOM    938  N   PRO A 123      30.006  69.107  36.308  1.00 59.86           N  
ATOM    939  CA  PRO A 123      28.596  69.480  36.160  1.00 62.70           C  
ATOM    940  C   PRO A 123      27.668  68.276  36.279  1.00 64.38           C  
ATOM    941  O   PRO A 123      28.109  67.134  36.175  1.00 67.60           O  
ATOM    942  CB  PRO A 123      28.543  70.097  34.761  0.00 62.84           C  
ATOM    943  CG  PRO A 123      29.953  70.565  34.528  0.00 62.66           C  
ATOM    944  CD  PRO A 123      30.748  69.417  35.076  1.00 63.13           C  
ATOM    945  N   LYS A 124      26.383  68.540  36.496  1.00 68.97           N  
ATOM    946  CA  LYS A 124      25.391  67.477  36.610  1.00 68.74           C  
ATOM    947  C   LYS A 124      25.516  66.544  35.408  1.00 69.86           C  
ATOM    948  O   LYS A 124      25.519  65.320  35.551  1.00 67.42           O  
ATOM    949  CB  LYS A 124      23.983  68.073  36.655  1.00 74.03           C  
ATOM    950  CG  LYS A 124      22.884  67.033  36.737  1.00 78.18           C  
ATOM    951  CD  LYS A 124      21.512  67.675  36.788  1.00 81.32           C  
ATOM    952  CE  LYS A 124      20.433  66.617  36.954  1.00 85.30           C  
ATOM    953  NZ  LYS A 124      19.068  67.208  36.991  1.00 80.78           N  
ATOM    954  N   THR A 125      25.612  67.139  34.223  1.00 68.84           N  
ATOM    955  CA  THR A 125      25.764  66.386  32.984  1.00 66.57           C  
ATOM    956  C   THR A 125      27.048  66.851  32.309  1.00 63.87           C  
ATOM    957  O   THR A 125      27.472  67.995  32.488  1.00 57.69           O  
ATOM    958  CB  THR A 125      24.580  66.614  32.030  1.00 67.22           C  
ATOM    959  OG1 THR A 125      24.410  68.019  31.802  1.00 68.97           O  
ATOM    960  CG2 THR A 125      23.304  66.031  32.619  1.00 71.92           C  
ATOM    961  N   VAL A 126      27.667  65.965  31.536  1.00 64.12           N  
ATOM    962  CA  VAL A 126      28.917  66.296  30.866  1.00 65.04           C  
ATOM    963  C   VAL A 126      28.950  65.964  29.376  1.00 65.04           C  
ATOM    964  O   VAL A 126      29.956  66.207  28.710  1.00 65.25           O  
ATOM    965  CB  VAL A 126      30.112  65.590  31.562  1.00 64.62           C  
ATOM    966  CG1 VAL A 126      30.386  66.240  32.905  1.00 68.07           C  
ATOM    967  CG2 VAL A 126      29.804  64.112  31.761  1.00 55.08           C  
ATOM    968  N   SER A 127      27.858  65.419  28.850  1.00 64.22           N  
ATOM    969  CA  SER A 127      27.816  65.074  27.436  1.00 67.75           C  
ATOM    970  C   SER A 127      26.555  65.559  26.726  1.00 68.96           C  
ATOM    971  O   SER A 127      25.438  65.353  27.200  1.00 69.79           O  
ATOM    972  CB  SER A 127      27.947  63.559  27.260  1.00 71.86           C  
ATOM    973  OG  SER A 127      27.955  63.205  25.886  1.00 75.13           O  
ATOM    974  N   ALA A 128      26.755  66.208  25.583  1.00 71.84           N  
ATOM    975  CA  ALA A 128      25.658  66.719  24.764  1.00 72.95           C  
ATOM    976  C   ALA A 128      24.741  67.665  25.521  1.00 70.90           C  
ATOM    977  O   ALA A 128      23.630  67.944  25.074  1.00 78.36           O  
ATOM    978  CB  ALA A 128      24.847  65.559  24.212  1.00 72.24           C  
ATOM    979  N   THR A 129      25.201  68.164  26.660  1.00 66.65           N  
ATOM    980  CA  THR A 129      24.386  69.062  27.454  1.00 65.50           C  
ATOM    981  C   THR A 129      24.913  70.483  27.467  1.00 65.69           C  
ATOM    982  O   THR A 129      26.124  70.697  27.408  1.00 70.06           O  
ATOM    983  CB  THR A 129      24.277  68.563  28.902  1.00 68.00           C  
ATOM    984  OG1 THR A 129      25.592  68.351  29.437  1.00 64.63           O  
ATOM    985  CG2 THR A 129      23.506  67.217  28.955  1.00 63.38           C  
ATOM    986  N   GLU A 130      23.995  71.446  27.536  1.00 64.61           N  
ATOM    987  CA  GLU A 130      24.369  72.852  27.580  1.00 62.04           C  
ATOM    988  C   GLU A 130      25.061  73.101  28.914  1.00 56.92           C  
ATOM    989  O   GLU A 130      25.745  74.110  29.083  1.00 57.69           O  
ATOM    990  CB  GLU A 130      23.130  73.741  27.437  1.00 67.44           C  
ATOM    991  CG  GLU A 130      23.375  75.244  27.591  1.00 68.57           C  
ATOM    992  CD  GLU A 130      24.335  75.814  26.559  1.00 68.71           C  
ATOM    993  OE1 GLU A 130      24.139  75.566  25.349  1.00 71.59           O  
ATOM    994  OE2 GLU A 130      25.284  76.522  26.958  1.00 70.40           O  
ATOM    995  N   GLU A 131      24.868  72.180  29.862  1.00 61.77           N  
ATOM    996  CA  GLU A 131      25.512  72.273  31.175  1.00 59.88           C  
ATOM    997  C   GLU A 131      26.987  72.203  30.859  1.00 54.87           C  
ATOM    998  O   GLU A 131      27.751  73.135  31.123  1.00 53.43           O  
ATOM    999  CB  GLU A 131      25.164  71.070  32.062  1.00 66.67           C  
ATOM   1000  CG  GLU A 131      23.829  71.132  32.786  1.00 75.63           C  
ATOM   1001  CD  GLU A 131      23.891  71.909  34.090  1.00 76.48           C  
ATOM   1002  OE1 GLU A 131      24.386  73.057  34.085  1.00 72.89           O  
ATOM   1003  OE2 GLU A 131      23.436  71.365  35.120  1.00 77.45           O  
ATOM   1004  N   ALA A 132      27.370  71.070  30.282  1.00 49.25           N  
ATOM   1005  CA  ALA A 132      28.746  70.842  29.899  1.00 48.19           C  
ATOM   1006  C   ALA A 132      29.140  71.930  28.920  1.00 30.39           C  
ATOM   1007  O   ALA A 132      30.202  72.527  29.046  1.00 37.57           O  
ATOM   1008  CB  ALA A 132      28.888  69.469  29.249  1.00 55.27           C  
ATOM   1009  N   ALA A 133      28.265  72.197  27.955  1.00 31.64           N  
ATOM   1010  CA  ALA A 133      28.541  73.208  26.943  1.00 29.79           C  
ATOM   1011  C   ALA A 133      28.960  74.532  27.552  1.00 28.90           C  
ATOM   1012  O   ALA A 133      30.007  75.076  27.213  1.00 28.37           O  
ATOM   1013  CB  ALA A 133      27.321  73.408  26.059  1.00 30.55           C  
ATOM   1014  N   LEU A 134      28.147  75.054  28.465  1.00 28.13           N  
ATOM   1015  CA  LEU A 134      28.455  76.333  29.090  1.00 31.54           C  
ATOM   1016  C   LEU A 134      29.704  76.286  29.970  1.00 23.62           C  
ATOM   1017  O   LEU A 134      30.581  77.145  29.859  1.00 23.68           O  
ATOM   1018  CB  LEU A 134      27.251  76.810  29.906  1.00 33.64           C  
ATOM   1019  CG  LEU A 134      27.332  78.223  30.478  1.00 42.24           C  
ATOM   1020  CD1 LEU A 134      27.571  79.221  29.355  1.00 42.11           C  
ATOM   1021  CD2 LEU A 134      26.037  78.542  31.207  1.00 46.57           C  
ATOM   1022  N   SER A 135      29.787  75.282  30.844  1.00 26.96           N  
ATOM   1023  CA  SER A 135      30.942  75.136  31.737  1.00 28.38           C  
ATOM   1024  C   SER A 135      32.249  75.007  30.955  1.00 23.53           C  
ATOM   1025  O   SER A 135      33.236  75.686  31.243  1.00 25.97           O  
ATOM   1026  CB  SER A 135      30.777  73.896  32.623  1.00 29.30           C  
ATOM   1027  OG  SER A 135      29.598  73.991  33.401  1.00 57.35           O  
ATOM   1028  N   VAL A 136      32.245  74.112  29.976  1.00 31.72           N  
ATOM   1029  CA  VAL A 136      33.416  73.879  29.141  1.00 28.28           C  
ATOM   1030  C   VAL A 136      33.827  75.150  28.404  1.00 24.40           C  
ATOM   1031  O   VAL A 136      34.994  75.535  28.430  1.00 26.32           O  
ATOM   1032  CB  VAL A 136      33.136  72.761  28.107  1.00 28.73           C  
ATOM   1033  CG1 VAL A 136      34.280  72.662  27.110  1.00 23.27           C  
ATOM   1034  CG2 VAL A 136      32.940  71.428  28.828  1.00 31.80           C  
ATOM   1035  N   ALA A 137      32.871  75.800  27.745  1.00 28.17           N  
ATOM   1036  CA  ALA A 137      33.181  77.023  27.006  1.00 27.58           C  
ATOM   1037  C   ALA A 137      33.755  78.089  27.935  1.00 25.14           C  
ATOM   1038  O   ALA A 137      34.786  78.697  27.638  1.00 24.88           O  
ATOM   1039  CB  ALA A 137      31.930  77.548  26.299  1.00 28.95           C  
ATOM   1040  N   GLU A 138      33.098  78.323  29.068  1.00 28.28           N  
ATOM   1041  CA  GLU A 138      33.612  79.325  29.990  1.00 29.26           C  
ATOM   1042  C   GLU A 138      35.013  78.958  30.452  1.00 27.79           C  
ATOM   1043  O   GLU A 138      35.884  79.812  30.550  1.00 28.93           O  
ATOM   1044  CB  GLU A 138      32.682  79.485  31.193  1.00 32.85           C  
ATOM   1045  CG  GLU A 138      31.446  80.324  30.884  1.00 35.87           C  
ATOM   1046  CD  GLU A 138      31.804  81.697  30.338  1.00 35.25           C  
ATOM   1047  OE1 GLU A 138      32.675  82.366  30.933  1.00 41.22           O  
ATOM   1048  OE2 GLU A 138      31.216  82.111  29.317  1.00 37.89           O  
ATOM   1049  N   ALA A 139      35.240  77.679  30.719  1.00 29.38           N  
ATOM   1050  CA  ALA A 139      36.554  77.237  31.162  1.00 25.05           C  
ATOM   1051  C   ALA A 139      37.618  77.472  30.096  1.00 21.89           C  
ATOM   1052  O   ALA A 139      38.710  77.947  30.392  1.00 25.17           O  
ATOM   1053  CB  ALA A 139      36.508  75.757  31.531  1.00 36.94           C  
ATOM   1054  N   LEU A 140      37.308  77.138  28.849  1.00 27.38           N  
ATOM   1055  CA  LEU A 140      38.293  77.308  27.789  1.00 27.78           C  
ATOM   1056  C   LEU A 140      38.561  78.768  27.421  1.00 34.84           C  
ATOM   1057  O   LEU A 140      39.420  79.058  26.583  1.00 28.94           O  
ATOM   1058  CB  LEU A 140      37.891  76.487  26.553  1.00 23.96           C  
ATOM   1059  CG  LEU A 140      37.804  74.980  26.854  1.00 26.56           C  
ATOM   1060  CD1 LEU A 140      37.356  74.216  25.611  1.00 22.52           C  
ATOM   1061  CD2 LEU A 140      39.170  74.469  27.332  1.00 29.39           C  
ATOM   1062  N   ARG A 141      37.835  79.692  28.044  1.00 32.51           N  
ATOM   1063  CA  ARG A 141      38.081  81.109  27.783  1.00 33.85           C  
ATOM   1064  C   ARG A 141      39.388  81.485  28.480  1.00 33.59           C  
ATOM   1065  O   ARG A 141      40.109  82.375  28.033  1.00 38.81           O  
ATOM   1066  CB  ARG A 141      36.955  81.983  28.347  1.00 37.07           C  
ATOM   1067  CG  ARG A 141      35.625  81.875  27.633  1.00 41.91           C  
ATOM   1068  CD  ARG A 141      34.619  82.835  28.252  1.00 52.10           C  
ATOM   1069  NE  ARG A 141      35.141  84.199  28.288  1.00 56.23           N  
ATOM   1070  CZ  ARG A 141      34.511  85.230  28.842  1.00 63.97           C  
ATOM   1071  NH1 ARG A 141      33.326  85.059  29.412  0.00 61.71           N  
ATOM   1072  NH2 ARG A 141      35.067  86.435  28.826  1.00 59.46           N  
ATOM   1073  N   GLU A 142      39.695  80.793  29.574  1.00 30.52           N  
ATOM   1074  CA  GLU A 142      40.905  81.076  30.347  1.00 37.17           C  
ATOM   1075  C   GLU A 142      41.965  79.975  30.355  1.00 38.03           C  
ATOM   1076  O   GLU A 142      43.104  80.221  30.747  1.00 44.70           O  
ATOM   1077  CB  GLU A 142      40.528  81.407  31.794  1.00 44.30           C  
ATOM   1078  CG  GLU A 142      39.700  82.675  31.955  1.00 59.10           C  
ATOM   1079  CD  GLU A 142      40.506  83.943  31.722  1.00 64.91           C  
ATOM   1080  OE1 GLU A 142      41.080  84.100  30.624  1.00 70.75           O  
ATOM   1081  OE2 GLU A 142      40.562  84.787  32.642  0.00 65.32           O  
ATOM   1082  N   HIS A 143      41.595  78.768  29.935  1.00 33.38           N  
ATOM   1083  CA  HIS A 143      42.534  77.647  29.906  1.00 26.76           C  
ATOM   1084  C   HIS A 143      42.538  76.990  28.531  1.00 26.40           C  
ATOM   1085  O   HIS A 143      41.524  77.005  27.834  1.00 24.86           O  
ATOM   1086  CB  HIS A 143      42.140  76.590  30.939  1.00 27.07           C  
ATOM   1087  CG  HIS A 143      41.969  77.130  32.322  1.00 30.82           C  
ATOM   1088  ND1 HIS A 143      40.779  77.657  32.774  1.00 35.45           N  
ATOM   1089  CD2 HIS A 143      42.844  77.239  33.349  1.00 26.61           C  
ATOM   1090  CE1 HIS A 143      40.928  78.064  34.022  1.00 35.09           C  
ATOM   1091  NE2 HIS A 143      42.172  77.821  34.394  1.00 31.51           N  
ATOM   1092  N   ARG A 144      43.670  76.396  28.165  1.00 25.18           N  
ATOM   1093  CA  ARG A 144      43.819  75.723  26.871  1.00 29.09           C  
ATOM   1094  C   ARG A 144      43.191  74.326  26.864  1.00 26.79           C  
ATOM   1095  O   ARG A 144      42.940  73.747  25.801  1.00 22.82           O  
ATOM   1096  CB  ARG A 144      45.301  75.633  26.499  1.00 27.73           C  
ATOM   1097  CG  ARG A 144      45.947  76.987  26.196  1.00 38.78           C  
ATOM   1098  CD  ARG A 144      45.277  77.637  24.994  1.00 45.80           C  
ATOM   1099  NE  ARG A 144      45.485  76.835  23.793  1.00 47.66           N  
ATOM   1100  CZ  ARG A 144      46.561  76.910  23.018  1.00 49.78           C  
ATOM   1101  NH1 ARG A 144      47.535  77.769  23.304  1.00 35.69           N  
ATOM   1102  NH2 ARG A 144      46.676  76.098  21.977  1.00 38.15           N  
ATOM   1103  N   ALA A 145      42.939  73.784  28.052  1.00 21.22           N  
ATOM   1104  CA  ALA A 145      42.325  72.465  28.156  1.00 22.00           C  
ATOM   1105  C   ALA A 145      41.596  72.300  29.479  1.00 21.54           C  
ATOM   1106  O   ALA A 145      41.901  72.978  30.456  1.00 25.22           O  
ATOM   1107  CB  ALA A 145      43.388  71.383  28.022  1.00 23.09           C  
ATOM   1108  N   CYS A 146      40.626  71.397  29.505  1.00 19.91           N  
ATOM   1109  CA  CYS A 146      39.905  71.138  30.731  1.00 20.67           C  
ATOM   1110  C   CYS A 146      39.460  69.696  30.776  1.00 18.25           C  
ATOM   1111  O   CYS A 146      39.384  69.017  29.746  1.00 25.09           O  
ATOM   1112  CB  CYS A 146      38.693  72.069  30.861  1.00 25.57           C  
ATOM   1113  SG  CYS A 146      37.423  71.852  29.622  1.00 30.14           S  
ATOM   1114  N   LEU A 147      39.191  69.227  31.989  1.00 18.73           N  
ATOM   1115  CA  LEU A 147      38.733  67.866  32.211  1.00 21.22           C  
ATOM   1116  C   LEU A 147      37.296  67.885  32.691  1.00 22.93           C  
ATOM   1117  O   LEU A 147      36.924  68.722  33.515  1.00 30.81           O  
ATOM   1118  CB  LEU A 147      39.584  67.195  33.289  1.00 23.59           C  
ATOM   1119  CG  LEU A 147      40.898  66.566  32.843  1.00 25.87           C  
ATOM   1120  CD1 LEU A 147      41.850  66.458  34.018  1.00 23.81           C  
ATOM   1121  CD2 LEU A 147      40.592  65.199  32.233  1.00 23.98           C  
ATOM   1122  N   LEU A 148      36.494  66.964  32.170  1.00 23.60           N  
ATOM   1123  CA  LEU A 148      35.102  66.826  32.584  1.00 29.23           C  
ATOM   1124  C   LEU A 148      35.128  65.575  33.449  1.00 30.01           C  
ATOM   1125  O   LEU A 148      35.341  64.476  32.943  1.00 27.95           O  
ATOM   1126  CB  LEU A 148      34.195  66.611  31.377  1.00 27.85           C  
ATOM   1127  CG  LEU A 148      33.630  67.882  30.749  1.00 44.34           C  
ATOM   1128  CD1 LEU A 148      32.743  67.522  29.569  0.00 39.36           C  
ATOM   1129  CD2 LEU A 148      32.827  68.644  31.799  1.00 41.20           C  
ATOM   1130  N   ARG A 149      34.933  65.742  34.751  1.00 25.90           N  
ATOM   1131  CA  ARG A 149      35.003  64.606  35.657  1.00 24.80           C  
ATOM   1132  C   ARG A 149      34.268  63.375  35.168  1.00 26.28           C  
ATOM   1133  O   ARG A 149      33.077  63.416  34.870  1.00 25.05           O  
ATOM   1134  CB  ARG A 149      34.504  64.994  37.051  1.00 27.64           C  
ATOM   1135  CG  ARG A 149      34.536  63.837  38.048  1.00 32.37           C  
ATOM   1136  CD  ARG A 149      34.452  64.343  39.471  1.00 30.94           C  
ATOM   1137  NE  ARG A 149      35.631  65.128  39.819  1.00 28.15           N  
ATOM   1138  CZ  ARG A 149      35.698  65.969  40.846  1.00 40.54           C  
ATOM   1139  NH1 ARG A 149      34.639  66.135  41.630  1.00 48.99           N  
ATOM   1140  NH2 ARG A 149      36.814  66.640  41.090  0.00 39.89           N  
ATOM   1141  N   GLY A 150      35.010  62.279  35.060  1.00 26.09           N  
ATOM   1142  CA  GLY A 150      34.429  61.021  34.637  1.00 23.48           C  
ATOM   1143  C   GLY A 150      34.032  60.905  33.185  1.00 31.66           C  
ATOM   1144  O   GLY A 150      33.473  59.884  32.783  1.00 32.42           O  
ATOM   1145  N   HIS A 151      34.285  61.935  32.387  1.00 29.36           N  
ATOM   1146  CA  HIS A 151      33.928  61.832  30.982  1.00 32.94           C  
ATOM   1147  C   HIS A 151      35.165  61.856  30.094  1.00 38.25           C  
ATOM   1148  O   HIS A 151      35.546  60.833  29.521  1.00 45.53           O  
ATOM   1149  CB  HIS A 151      32.948  62.937  30.581  1.00 36.24           C  
ATOM   1150  CG  HIS A 151      32.396  62.772  29.197  1.00 46.91           C  
ATOM   1151  ND1 HIS A 151      32.029  61.544  28.687  1.00 43.15           N  
ATOM   1152  CD2 HIS A 151      32.140  63.676  28.221  1.00 44.36           C  
ATOM   1153  CE1 HIS A 151      31.572  61.700  27.456  1.00 52.03           C  
ATOM   1154  NE2 HIS A 151      31.629  62.984  27.150  1.00 43.91           N  
ATOM   1155  N   GLY A 152      35.815  63.005  30.004  1.00 28.35           N  
ATOM   1156  CA  GLY A 152      36.996  63.094  29.171  1.00 24.46           C  
ATOM   1157  C   GLY A 152      37.615  64.463  29.312  1.00 21.54           C  
ATOM   1158  O   GLY A 152      37.557  65.056  30.383  1.00 22.31           O  
ATOM   1159  N   ALA A 153      38.193  64.969  28.230  1.00 21.59           N  
ATOM   1160  CA  ALA A 153      38.840  66.266  28.260  1.00 18.30           C  
ATOM   1161  C   ALA A 153      38.681  66.992  26.932  1.00 24.44           C  
ATOM   1162  O   ALA A 153      38.410  66.371  25.902  1.00 22.37           O  
ATOM   1163  CB  ALA A 153      40.325  66.088  28.568  1.00 18.60           C  
ATOM   1164  N   PHE A 154      38.875  68.308  26.974  1.00 19.80           N  
ATOM   1165  CA  PHE A 154      38.798  69.163  25.795  1.00 17.81           C  
ATOM   1166  C   PHE A 154      40.092  69.965  25.741  1.00 23.96           C  
ATOM   1167  O   PHE A 154      40.584  70.411  26.774  1.00 24.59           O  
ATOM   1168  CB  PHE A 154      37.615  70.139  25.898  1.00 19.39           C  
ATOM   1169  CG  PHE A 154      36.268  69.476  25.830  1.00 29.07           C  
ATOM   1170  CD1 PHE A 154      35.707  68.895  26.958  1.00 33.11           C  
ATOM   1171  CD2 PHE A 154      35.581  69.399  24.626  1.00 33.27           C  
ATOM   1172  CE1 PHE A 154      34.479  68.247  26.884  1.00 36.40           C  
ATOM   1173  CE2 PHE A 154      34.354  68.753  24.547  1.00 29.43           C  
ATOM   1174  CZ  PHE A 154      33.806  68.177  25.676  1.00 26.79           C  
ATOM   1175  N   ALA A 155      40.648  70.136  24.544  1.00 19.14           N  
ATOM   1176  CA  ALA A 155      41.868  70.923  24.371  1.00 18.60           C  
ATOM   1177  C   ALA A 155      41.632  71.821  23.171  1.00 22.33           C  
ATOM   1178  O   ALA A 155      41.060  71.382  22.177  1.00 22.04           O  
ATOM   1179  CB  ALA A 155      43.068  70.018  24.114  1.00 15.80           C  
ATOM   1180  N   VAL A 156      42.082  73.067  23.260  1.00 23.85           N  
ATOM   1181  CA  VAL A 156      41.869  74.019  22.179  1.00 24.22           C  
ATOM   1182  C   VAL A 156      43.122  74.356  21.395  1.00 20.65           C  
ATOM   1183  O   VAL A 156      44.226  74.367  21.939  1.00 27.09           O  
ATOM   1184  CB  VAL A 156      41.293  75.355  22.720  1.00 30.27           C  
ATOM   1185  CG1 VAL A 156      40.109  75.088  23.606  1.00 28.12           C  
ATOM   1186  CG2 VAL A 156      42.361  76.111  23.491  1.00 41.20           C  
ATOM   1187  N   GLY A 157      42.929  74.638  20.108  1.00 21.70           N  
ATOM   1188  CA  GLY A 157      44.021  75.037  19.236  1.00 19.56           C  
ATOM   1189  C   GLY A 157      43.733  76.480  18.855  1.00 25.48           C  
ATOM   1190  O   GLY A 157      42.572  76.820  18.630  1.00 22.59           O  
ATOM   1191  N   LEU A 158      44.759  77.326  18.776  1.00 27.72           N  
ATOM   1192  CA  LEU A 158      44.544  78.738  18.476  1.00 34.06           C  
ATOM   1193  C   LEU A 158      45.190  79.276  17.209  1.00 36.64           C  
ATOM   1194  O   LEU A 158      44.907  80.402  16.809  1.00 39.27           O  
ATOM   1195  CB  LEU A 158      45.000  79.591  19.661  1.00 36.09           C  
ATOM   1196  CG  LEU A 158      44.247  79.384  20.979  1.00 39.99           C  
ATOM   1197  CD1 LEU A 158      44.956  80.115  22.102  1.00 42.53           C  
ATOM   1198  CD2 LEU A 158      42.824  79.882  20.836  1.00 35.93           C  
ATOM   1199  N   LYS A 159      46.048  78.487  16.580  1.00 35.17           N  
ATOM   1200  CA  LYS A 159      46.719  78.924  15.359  1.00 39.89           C  
ATOM   1201  C   LYS A 159      45.735  79.289  14.244  1.00 38.89           C  
ATOM   1202  O   LYS A 159      44.618  78.780  14.199  1.00 31.06           O  
ATOM   1203  CB  LYS A 159      47.697  77.841  14.900  1.00 34.64           C  
ATOM   1204  CG  LYS A 159      48.869  77.677  15.865  1.00 43.25           C  
ATOM   1205  CD  LYS A 159      49.832  76.587  15.437  1.00 43.15           C  
ATOM   1206  CE  LYS A 159      51.007  76.482  16.405  1.00 45.74           C  
ATOM   1207  NZ  LYS A 159      51.793  77.746  16.465  0.00 46.69           N  
ATOM   1208  N   GLU A 160      46.162  80.175  13.346  1.00 36.64           N  
ATOM   1209  CA  GLU A 160      45.316  80.639  12.247  1.00 40.45           C  
ATOM   1210  C   GLU A 160      44.903  79.581  11.231  1.00 34.98           C  
ATOM   1211  O   GLU A 160      43.746  79.533  10.826  1.00 40.37           O  
ATOM   1212  CB  GLU A 160      45.996  81.803  11.516  1.00 48.52           C  
ATOM   1213  CG  GLU A 160      45.184  82.362  10.357  0.00 53.55           C  
ATOM   1214  CD  GLU A 160      45.890  83.494   9.636  0.00 57.24           C  
ATOM   1215  OE1 GLU A 160      45.318  84.025   8.661  0.00 59.30           O  
ATOM   1216  OE2 GLU A 160      47.015  83.853  10.043  0.00 59.30           O  
ATOM   1217  N   ALA A 161      45.840  78.741  10.802  1.00 31.14           N  
ATOM   1218  CA  ALA A 161      45.512  77.701   9.833  1.00 33.89           C  
ATOM   1219  C   ALA A 161      44.720  76.602  10.537  1.00 35.83           C  
ATOM   1220  O   ALA A 161      45.166  76.072  11.553  1.00 38.59           O  
ATOM   1221  CB  ALA A 161      46.789  77.119   9.233  1.00 35.46           C  
ATOM   1222  N   PRO A 162      43.542  76.239  10.005  1.00 32.15           N  
ATOM   1223  CA  PRO A 162      42.737  75.190  10.641  1.00 31.57           C  
ATOM   1224  C   PRO A 162      43.481  73.878  10.895  1.00 33.18           C  
ATOM   1225  O   PRO A 162      43.356  73.299  11.976  1.00 28.87           O  
ATOM   1226  CB  PRO A 162      41.564  75.014   9.677  1.00 35.85           C  
ATOM   1227  CG  PRO A 162      42.143  75.426   8.353  1.00 40.60           C  
ATOM   1228  CD  PRO A 162      42.940  76.650   8.725  1.00 38.64           C  
ATOM   1229  N   GLU A 163      44.253  73.409   9.916  1.00 30.06           N  
ATOM   1230  CA  GLU A 163      44.979  72.156  10.098  1.00 30.67           C  
ATOM   1231  C   GLU A 163      46.016  72.264  11.206  1.00 26.63           C  
ATOM   1232  O   GLU A 163      46.241  71.302  11.939  1.00 32.00           O  
ATOM   1233  CB  GLU A 163      45.661  71.700   8.799  1.00 34.27           C  
ATOM   1234  CG  GLU A 163      46.670  72.663   8.205  1.00 41.40           C  
ATOM   1235  CD  GLU A 163      46.026  73.713   7.323  1.00 53.21           C  
ATOM   1236  OE1 GLU A 163      46.766  74.485   6.677  1.00 61.25           O  
ATOM   1237  OE2 GLU A 163      44.781  73.766   7.276  1.00 44.93           O  
ATOM   1238  N   GLU A 164      46.639  73.435  11.329  1.00 29.71           N  
ATOM   1239  CA  GLU A 164      47.650  73.659  12.355  1.00 29.20           C  
ATOM   1240  C   GLU A 164      47.010  73.801  13.731  1.00 30.18           C  
ATOM   1241  O   GLU A 164      47.581  73.382  14.744  1.00 24.62           O  
ATOM   1242  CB  GLU A 164      48.473  74.906  12.027  1.00 33.53           C  
ATOM   1243  CG  GLU A 164      49.167  74.827  10.672  1.00 33.95           C  
ATOM   1244  CD  GLU A 164      50.101  75.996  10.418  1.00 52.71           C  
ATOM   1245  OE1 GLU A 164      50.544  76.160   9.261  1.00 61.07           O  
ATOM   1246  OE2 GLU A 164      50.397  76.746  11.374  1.00 51.17           O  
ATOM   1247  N   ALA A 165      45.822  74.394  13.765  1.00 27.19           N  
ATOM   1248  CA  ALA A 165      45.102  74.568  15.018  1.00 23.45           C  
ATOM   1249  C   ALA A 165      44.687  73.195  15.520  1.00 20.60           C  
ATOM   1250  O   ALA A 165      44.777  72.907  16.717  1.00 24.67           O  
ATOM   1251  CB  ALA A 165      43.868  75.451  14.806  1.00 28.48           C  
ATOM   1252  N   LEU A 166      44.238  72.342  14.604  1.00 20.84           N  
ATOM   1253  CA  LEU A 166      43.820  70.998  14.981  1.00 21.31           C  
ATOM   1254  C   LEU A 166      45.004  70.178  15.504  1.00 21.88           C  
ATOM   1255  O   LEU A 166      44.888  69.472  16.511  1.00 23.03           O  
ATOM   1256  CB  LEU A 166      43.177  70.285  13.786  1.00 24.53           C  
ATOM   1257  CG  LEU A 166      42.590  68.907  14.094  1.00 22.93           C  
ATOM   1258  CD1 LEU A 166      41.533  69.008  15.187  1.00 21.95           C  
ATOM   1259  CD2 LEU A 166      41.978  68.335  12.831  1.00 22.69           C  
ATOM   1260  N   LEU A 167      46.140  70.264  14.819  1.00 24.45           N  
ATOM   1261  CA  LEU A 167      47.328  69.529  15.248  1.00 24.75           C  
ATOM   1262  C   LEU A 167      47.813  70.062  16.591  1.00 22.42           C  
ATOM   1263  O   LEU A 167      48.353  69.319  17.415  1.00 23.22           O  
ATOM   1264  CB  LEU A 167      48.436  69.652  14.198  1.00 27.32           C  
ATOM   1265  CG  LEU A 167      48.173  68.840  12.926  1.00 33.57           C  
ATOM   1266  CD1 LEU A 167      49.184  69.209  11.852  1.00 35.98           C  
ATOM   1267  CD2 LEU A 167      48.242  67.354  13.250  1.00 37.79           C  
ATOM   1268  N   GLU A 168      47.612  71.354  16.810  1.00 22.49           N  
ATOM   1269  CA  GLU A 168      48.004  71.969  18.068  1.00 24.34           C  
ATOM   1270  C   GLU A 168      47.125  71.420  19.190  1.00 24.33           C  
ATOM   1271  O   GLU A 168      47.621  71.066  20.260  1.00 23.38           O  
ATOM   1272  CB  GLU A 168      47.841  73.483  17.974  1.00 27.94           C  
ATOM   1273  CG  GLU A 168      48.170  74.235  19.242  1.00 30.81           C  
ATOM   1274  CD  GLU A 168      47.789  75.701  19.142  1.00 38.38           C  
ATOM   1275  OE1 GLU A 168      48.151  76.475  20.047  1.00 42.98           O  
ATOM   1276  OE2 GLU A 168      47.119  76.075  18.160  1.00 37.97           O  
ATOM   1277  N   ALA A 169      45.817  71.359  18.945  1.00 20.69           N  
ATOM   1278  CA  ALA A 169      44.855  70.840  19.929  1.00 22.54           C  
ATOM   1279  C   ALA A 169      45.176  69.381  20.256  1.00 27.65           C  
ATOM   1280  O   ALA A 169      45.174  68.966  21.416  1.00 19.85           O  
ATOM   1281  CB  ALA A 169      43.440  70.950  19.371  1.00 21.56           C  
ATOM   1282  N   TYR A 170      45.438  68.604  19.210  1.00 22.47           N  
ATOM   1283  CA  TYR A 170      45.790  67.202  19.355  1.00 21.85           C  
ATOM   1284  C   TYR A 170      47.023  67.075  20.246  1.00 22.08           C  
ATOM   1285  O   TYR A 170      47.068  66.219  21.130  1.00 21.03           O  
ATOM   1286  CB  TYR A 170      46.075  66.585  17.975  1.00 21.81           C  
ATOM   1287  CG  TYR A 170      46.994  65.384  18.033  1.00 24.02           C  
ATOM   1288  CD1 TYR A 170      48.365  65.515  17.792  1.00 25.33           C  
ATOM   1289  CD2 TYR A 170      46.506  64.129  18.403  1.00 19.54           C  
ATOM   1290  CE1 TYR A 170      49.229  64.424  17.925  1.00 28.00           C  
ATOM   1291  CE2 TYR A 170      47.368  63.032  18.546  1.00 23.21           C  
ATOM   1292  CZ  TYR A 170      48.726  63.192  18.307  1.00 30.75           C  
ATOM   1293  OH  TYR A 170      49.582  62.130  18.496  1.00 36.07           O  
ATOM   1294  N   GLY A 171      48.017  67.930  20.000  1.00 20.67           N  
ATOM   1295  CA  GLY A 171      49.247  67.916  20.779  1.00 22.71           C  
ATOM   1296  C   GLY A 171      49.009  68.196  22.249  1.00 24.22           C  
ATOM   1297  O   GLY A 171      49.642  67.594  23.127  1.00 21.75           O  
ATOM   1298  N   LEU A 172      48.092  69.112  22.535  1.00 23.37           N  
ATOM   1299  CA  LEU A 172      47.785  69.438  23.921  1.00 20.55           C  
ATOM   1300  C   LEU A 172      47.094  68.263  24.580  1.00 24.16           C  
ATOM   1301  O   LEU A 172      47.291  68.010  25.764  1.00 20.82           O  
ATOM   1302  CB  LEU A 172      46.869  70.664  24.010  1.00 21.95           C  
ATOM   1303  CG  LEU A 172      47.523  72.000  23.654  1.00 32.64           C  
ATOM   1304  CD1 LEU A 172      46.476  73.099  23.648  1.00 33.14           C  
ATOM   1305  CD2 LEU A 172      48.621  72.309  24.658  1.00 31.96           C  
ATOM   1306  N   MET A 173      46.274  67.550  23.814  1.00 20.85           N  
ATOM   1307  CA  MET A 173      45.563  66.401  24.364  1.00 16.85           C  
ATOM   1308  C   MET A 173      46.559  65.302  24.735  1.00 21.02           C  
ATOM   1309  O   MET A 173      46.443  64.695  25.802  1.00 22.51           O  
ATOM   1310  CB  MET A 173      44.537  65.877  23.362  1.00 16.61           C  
ATOM   1311  CG  MET A 173      43.658  64.738  23.893  1.00 17.96           C  
ATOM   1312  SD  MET A 173      42.694  65.196  25.366  1.00 21.76           S  
ATOM   1313  CE  MET A 173      41.523  66.353  24.650  1.00 21.21           C  
ATOM   1314  N   THR A 174      47.544  65.053  23.870  1.00 21.09           N  
ATOM   1315  CA  THR A 174      48.534  64.017  24.165  1.00 19.36           C  
ATOM   1316  C   THR A 174      49.404  64.447  25.331  1.00 21.27           C  
ATOM   1317  O   THR A 174      49.782  63.619  26.161  1.00 22.90           O  
ATOM   1318  CB  THR A 174      49.435  63.667  22.937  1.00 20.42           C  
ATOM   1319  OG1 THR A 174      50.163  64.819  22.507  1.00 27.13           O  
ATOM   1320  CG2 THR A 174      48.586  63.161  21.789  1.00 23.49           C  
ATOM   1321  N   THR A 175      49.713  65.741  25.401  1.00 20.56           N  
ATOM   1322  CA  THR A 175      50.518  66.278  26.497  1.00 21.65           C  
ATOM   1323  C   THR A 175      49.761  66.085  27.813  1.00 22.64           C  
ATOM   1324  O   THR A 175      50.363  65.766  28.843  1.00 21.88           O  
ATOM   1325  CB  THR A 175      50.806  67.778  26.291  1.00 22.37           C  
ATOM   1326  OG1 THR A 175      51.698  67.938  25.183  1.00 25.77           O  
ATOM   1327  CG2 THR A 175      51.433  68.388  27.538  1.00 26.16           C  
ATOM   1328  N   LEU A 176      48.443  66.281  27.772  1.00 22.35           N  
ATOM   1329  CA  LEU A 176      47.610  66.099  28.956  1.00 23.65           C  
ATOM   1330  C   LEU A 176      47.656  64.667  29.494  1.00 25.27           C  
ATOM   1331  O   LEU A 176      47.844  64.466  30.692  1.00 20.55           O  
ATOM   1332  CB  LEU A 176      46.153  66.473  28.664  1.00 21.52           C  
ATOM   1333  CG  LEU A 176      45.135  66.076  29.748  1.00 24.86           C  
ATOM   1334  CD1 LEU A 176      45.615  66.514  31.121  1.00 26.36           C  
ATOM   1335  CD2 LEU A 176      43.791  66.705  29.436  1.00 23.84           C  
ATOM   1336  N   GLU A 177      47.480  63.665  28.633  1.00 22.28           N  
ATOM   1337  CA  GLU A 177      47.507  62.287  29.136  1.00 22.03           C  
ATOM   1338  C   GLU A 177      48.911  61.896  29.587  1.00 22.05           C  
ATOM   1339  O   GLU A 177      49.063  61.180  30.569  1.00 21.23           O  
ATOM   1340  CB  GLU A 177      46.973  61.295  28.093  1.00 23.92           C  
ATOM   1341  CG  GLU A 177      47.071  59.803  28.512  1.00 24.51           C  
ATOM   1342  CD  GLU A 177      46.144  59.391  29.678  1.00 27.83           C  
ATOM   1343  OE1 GLU A 177      46.037  58.176  29.952  1.00 27.91           O  
ATOM   1344  OE2 GLU A 177      45.528  60.259  30.327  1.00 23.10           O  
ATOM   1345  N   GLU A 178      49.939  62.378  28.888  1.00 23.09           N  
ATOM   1346  CA  GLU A 178      51.317  62.085  29.290  1.00 23.22           C  
ATOM   1347  C   GLU A 178      51.591  62.696  30.677  1.00 24.38           C  
ATOM   1348  O   GLU A 178      52.208  62.062  31.530  1.00 20.64           O  
ATOM   1349  CB  GLU A 178      52.306  62.648  28.263  1.00 25.06           C  
ATOM   1350  CG  GLU A 178      52.057  62.121  26.857  1.00 39.33           C  
ATOM   1351  CD  GLU A 178      52.977  62.733  25.820  1.00 47.44           C  
ATOM   1352  OE1 GLU A 178      53.289  63.938  25.933  1.00 53.19           O  
ATOM   1353  OE2 GLU A 178      53.373  62.011  24.882  1.00 51.72           O  
ATOM   1354  N   SER A 179      51.120  63.920  30.900  1.00 19.18           N  
ATOM   1355  CA  SER A 179      51.297  64.571  32.193  1.00 22.28           C  
ATOM   1356  C   SER A 179      50.535  63.815  33.289  1.00 19.30           C  
ATOM   1357  O   SER A 179      51.026  63.683  34.410  1.00 18.59           O  
ATOM   1358  CB  SER A 179      50.830  66.035  32.129  1.00 22.31           C  
ATOM   1359  OG  SER A 179      51.783  66.850  31.441  1.00 23.41           O  
ATOM   1360  N   ALA A 180      49.343  63.320  32.965  1.00 18.01           N  
ATOM   1361  CA  ALA A 180      48.535  62.560  33.930  1.00 19.61           C  
ATOM   1362  C   ALA A 180      49.239  61.247  34.292  1.00 22.45           C  
ATOM   1363  O   ALA A 180      49.292  60.857  35.461  1.00 19.37           O  
ATOM   1364  CB  ALA A 180      47.159  62.270  33.344  1.00 17.44           C  
ATOM   1365  N   GLN A 181      49.770  60.563  33.284  1.00 21.59           N  
ATOM   1366  CA  GLN A 181      50.493  59.314  33.520  1.00 20.86           C  
ATOM   1367  C   GLN A 181      51.729  59.583  34.373  1.00 20.31           C  
ATOM   1368  O   GLN A 181      52.009  58.844  35.304  1.00 20.52           O  
ATOM   1369  CB  GLN A 181      50.893  58.667  32.187  1.00 18.69           C  
ATOM   1370  CG  GLN A 181      49.666  58.260  31.360  1.00 21.43           C  
ATOM   1371  CD  GLN A 181      50.016  57.504  30.097  1.00 36.11           C  
ATOM   1372  OE1 GLN A 181      51.143  57.560  29.624  1.00 38.91           O  
ATOM   1373  NE2 GLN A 181      49.037  56.800  29.536  1.00 36.52           N  
ATOM   1374  N   ILE A 182      52.471  60.639  34.054  1.00 18.17           N  
ATOM   1375  CA  ILE A 182      53.654  60.972  34.849  1.00 20.74           C  
ATOM   1376  C   ILE A 182      53.253  61.220  36.306  1.00 23.16           C  
ATOM   1377  O   ILE A 182      53.939  60.773  37.237  1.00 19.36           O  
ATOM   1378  CB  ILE A 182      54.386  62.203  34.260  1.00 22.18           C  
ATOM   1379  CG1 ILE A 182      55.078  61.798  32.954  1.00 20.06           C  
ATOM   1380  CG2 ILE A 182      55.418  62.749  35.256  1.00 21.88           C  
ATOM   1381  CD1 ILE A 182      55.740  62.969  32.222  1.00 19.45           C  
ATOM   1382  N   LEU A 183      52.140  61.922  36.508  1.00 18.38           N  
ATOM   1383  CA  LEU A 183      51.643  62.180  37.864  1.00 20.26           C  
ATOM   1384  C   LEU A 183      51.349  60.863  38.581  1.00 24.75           C  
ATOM   1385  O   LEU A 183      51.725  60.665  39.743  1.00 16.94           O  
ATOM   1386  CB  LEU A 183      50.357  63.018  37.814  1.00 21.83           C  
ATOM   1387  CG  LEU A 183      50.514  64.531  37.661  1.00 22.62           C  
ATOM   1388  CD1 LEU A 183      49.162  65.181  37.375  1.00 19.56           C  
ATOM   1389  CD2 LEU A 183      51.107  65.094  38.950  1.00 32.96           C  
ATOM   1390  N   LEU A 184      50.663  59.962  37.886  1.00 20.48           N  
ATOM   1391  CA  LEU A 184      50.317  58.666  38.463  1.00 22.41           C  
ATOM   1392  C   LEU A 184      51.575  57.859  38.794  1.00 22.84           C  
ATOM   1393  O   LEU A 184      51.726  57.368  39.907  1.00 18.86           O  
ATOM   1394  CB  LEU A 184      49.441  57.858  37.492  1.00 17.56           C  
ATOM   1395  CG  LEU A 184      49.170  56.390  37.880  1.00 17.80           C  
ATOM   1396  CD1 LEU A 184      48.309  56.324  39.149  1.00 20.56           C  
ATOM   1397  CD2 LEU A 184      48.457  55.682  36.729  1.00 21.85           C  
ATOM   1398  N   TYR A 185      52.474  57.718  37.825  1.00 18.35           N  
ATOM   1399  CA  TYR A 185      53.700  56.950  38.044  1.00 18.13           C  
ATOM   1400  C   TYR A 185      54.504  57.537  39.203  1.00 19.20           C  
ATOM   1401  O   TYR A 185      55.015  56.814  40.048  1.00 20.31           O  
ATOM   1402  CB  TYR A 185      54.563  56.960  36.786  1.00 21.41           C  
ATOM   1403  CG  TYR A 185      53.920  56.326  35.567  1.00 22.45           C  
ATOM   1404  CD1 TYR A 185      54.243  56.774  34.289  1.00 28.48           C  
ATOM   1405  CD2 TYR A 185      53.034  55.259  35.687  1.00 34.05           C  
ATOM   1406  CE1 TYR A 185      53.708  56.182  33.157  1.00 30.06           C  
ATOM   1407  CE2 TYR A 185      52.486  54.649  34.553  1.00 38.78           C  
ATOM   1408  CZ  TYR A 185      52.833  55.120  33.292  1.00 37.88           C  
ATOM   1409  OH  TYR A 185      52.320  54.535  32.159  1.00 46.33           O  
ATOM   1410  N   HIS A 186      54.634  58.853  39.218  1.00 18.21           N  
ATOM   1411  CA  HIS A 186      55.363  59.530  40.287  1.00 18.59           C  
ATOM   1412  C   HIS A 186      54.758  59.179  41.659  1.00 20.31           C  
ATOM   1413  O   HIS A 186      55.475  58.867  42.614  1.00 25.06           O  
ATOM   1414  CB  HIS A 186      55.310  61.040  40.033  1.00 21.03           C  
ATOM   1415  CG  HIS A 186      55.877  61.867  41.139  1.00 25.93           C  
ATOM   1416  ND1 HIS A 186      55.174  62.153  42.289  1.00 27.67           N  
ATOM   1417  CD2 HIS A 186      57.080  62.474  41.272  1.00 34.96           C  
ATOM   1418  CE1 HIS A 186      55.921  62.899  43.084  1.00 33.18           C  
ATOM   1419  NE2 HIS A 186      57.082  63.107  42.490  1.00 30.70           N  
ATOM   1420  N   ARG A 187      53.434  59.202  41.743  1.00 21.98           N  
ATOM   1421  CA  ARG A 187      52.740  58.902  42.995  1.00 24.69           C  
ATOM   1422  C   ARG A 187      52.842  57.429  43.413  1.00 19.60           C  
ATOM   1423  O   ARG A 187      53.023  57.125  44.598  1.00 19.91           O  
ATOM   1424  CB  ARG A 187      51.272  59.309  42.861  1.00 22.23           C  
ATOM   1425  CG  ARG A 187      50.431  59.141  44.114  1.00 27.55           C  
ATOM   1426  CD  ARG A 187      49.104  59.832  43.864  1.00 36.45           C  
ATOM   1427  NE  ARG A 187      48.074  59.550  44.850  1.00 36.75           N  
ATOM   1428  CZ  ARG A 187      47.620  60.436  45.730  1.00 36.32           C  
ATOM   1429  NH1 ARG A 187      48.117  61.663  45.759  1.00 27.19           N  
ATOM   1430  NH2 ARG A 187      46.641  60.105  46.556  1.00 30.95           N  
ATOM   1431  N   LEU A 188      52.712  56.513  42.453  1.00 18.07           N  
ATOM   1432  CA  LEU A 188      52.797  55.086  42.765  1.00 23.79           C  
ATOM   1433  C   LEU A 188      54.203  54.693  43.225  1.00 20.69           C  
ATOM   1434  O   LEU A 188      54.345  53.885  44.135  1.00 21.07           O  
ATOM   1435  CB  LEU A 188      52.376  54.217  41.561  1.00 19.35           C  
ATOM   1436  CG  LEU A 188      50.950  54.369  41.012  1.00 18.50           C  
ATOM   1437  CD1 LEU A 188      50.625  53.166  40.104  1.00 19.19           C  
ATOM   1438  CD2 LEU A 188      49.934  54.437  42.156  1.00 24.02           C  
ATOM   1439  N   TRP A 189      55.235  55.255  42.594  1.00 21.63           N  
ATOM   1440  CA  TRP A 189      56.618  54.971  42.987  1.00 24.22           C  
ATOM   1441  C   TRP A 189      56.826  55.429  44.435  1.00 21.17           C  
ATOM   1442  O   TRP A 189      57.373  54.704  45.271  1.00 20.17           O  
ATOM   1443  CB  TRP A 189      57.599  55.713  42.062  1.00 20.51           C  
ATOM   1444  CG  TRP A 189      59.037  55.566  42.454  1.00 23.88           C  
ATOM   1445  CD1 TRP A 189      59.731  56.323  43.358  1.00 27.58           C  
ATOM   1446  CD2 TRP A 189      59.952  54.584  41.967  1.00 22.31           C  
ATOM   1447  NE1 TRP A 189      61.026  55.868  43.463  1.00 26.51           N  
ATOM   1448  CE2 TRP A 189      61.187  54.802  42.620  1.00 23.46           C  
ATOM   1449  CE3 TRP A 189      59.848  53.537  41.043  1.00 24.92           C  
ATOM   1450  CZ2 TRP A 189      62.312  54.008  42.373  1.00 19.20           C  
ATOM   1451  CZ3 TRP A 189      60.968  52.747  40.802  1.00 27.23           C  
ATOM   1452  CH2 TRP A 189      62.183  52.990  41.466  1.00 28.28           C  
ATOM   1453  N   GLN A 190      56.380  56.642  44.727  1.00 20.75           N  
ATOM   1454  CA  GLN A 190      56.514  57.201  46.074  1.00 23.54           C  
ATOM   1455  C   GLN A 190      55.718  56.380  47.084  1.00 28.62           C  
ATOM   1456  O   GLN A 190      56.181  56.120  48.198  1.00 24.19           O  
ATOM   1457  CB  GLN A 190      56.015  58.645  46.078  1.00 24.80           C  
ATOM   1458  CG  GLN A 190      55.870  59.285  47.451  1.00 28.90           C  
ATOM   1459  CD  GLN A 190      57.200  59.667  48.066  1.00 42.01           C  
ATOM   1460  OE1 GLN A 190      58.249  59.539  47.434  1.00 33.85           O  
ATOM   1461  NE2 GLN A 190      57.163  60.149  49.306  1.00 41.47           N  
ATOM   1462  N   GLY A 191      54.519  55.972  46.684  1.00 23.56           N  
ATOM   1463  CA  GLY A 191      53.661  55.202  47.566  1.00 27.78           C  
ATOM   1464  C   GLY A 191      54.181  53.818  47.901  1.00 28.99           C  
ATOM   1465  O   GLY A 191      53.864  53.274  48.957  1.00 28.11           O  
ATOM   1466  N   ALA A 192      54.981  53.245  47.008  1.00 23.46           N  
ATOM   1467  CA  ALA A 192      55.525  51.907  47.221  1.00 23.31           C  
ATOM   1468  C   ALA A 192      56.811  51.918  48.044  1.00 28.62           C  
ATOM   1469  O   ALA A 192      57.401  50.865  48.285  1.00 38.38           O  
ATOM   1470  CB  ALA A 192      55.777  51.225  45.873  1.00 19.56           C  
ATOM   1471  N   GLY A 193      57.253  53.105  48.447  1.00 28.90           N  
ATOM   1472  CA  GLY A 193      58.461  53.215  49.252  1.00 35.01           C  
ATOM   1473  C   GLY A 193      58.109  53.538  50.700  1.00 40.20           C  
ATOM   1474  O   GLY A 193      56.933  53.717  51.017  1.00 37.42           O  
ATOM   1475  N   PRO A 194      59.097  53.627  51.607  1.00 41.53           N  
ATOM   1476  CA  PRO A 194      60.533  53.453  51.361  1.00 42.29           C  
ATOM   1477  C   PRO A 194      60.828  52.001  51.022  1.00 46.64           C  
ATOM   1478  O   PRO A 194      60.088  51.099  51.423  1.00 44.48           O  
ATOM   1479  CB  PRO A 194      61.173  53.854  52.693  1.00 37.48           C  
ATOM   1480  CG  PRO A 194      60.118  54.659  53.387  1.00 53.50           C  
ATOM   1481  CD  PRO A 194      58.852  53.956  53.019  1.00 42.07           C  
ATOM   1482  N   ALA A 195      61.911  51.777  50.287  1.00 47.38           N  
ATOM   1483  CA  ALA A 195      62.295  50.428  49.910  1.00 53.34           C  
ATOM   1484  C   ALA A 195      63.814  50.283  49.875  1.00 60.52           C  
ATOM   1485  O   ALA A 195      64.410  50.193  48.802  1.00 62.59           O  
ATOM   1486  CB  ALA A 195      61.699  50.081  48.554  1.00 52.60           C  
ATOM   1487  N   LEU A 196      64.436  50.275  51.053  1.00 60.42           N  
ATOM   1488  CA  LEU A 196      65.886  50.127  51.151  1.00 69.15           C  
ATOM   1489  C   LEU A 196      66.268  48.650  51.110  1.00 74.39           C  
ATOM   1490  O   LEU A 196      66.926  48.178  52.063  1.00 79.08           O  
ATOM   1491  CB  LEU A 196      66.405  50.751  52.450  1.00 67.38           C  
ATOM   1492  CG  LEU A 196      66.462  52.276  52.536  1.00 70.22           C  
ATOM   1493  CD1 LEU A 196      66.924  52.694  53.924  1.00 72.94           C  
ATOM   1494  CD2 LEU A 196      67.413  52.809  51.480  1.00 70.43           C  
TER    1495      LEU A 196                                                      
ATOM   1496  N   ARG B   2      12.257  81.203 -21.660  1.00 45.98           N  
ATOM   1497  CA  ARG B   2      12.982  82.390 -21.124  1.00 49.61           C  
ATOM   1498  C   ARG B   2      12.053  83.592 -20.952  1.00 50.78           C  
ATOM   1499  O   ARG B   2      12.027  84.203 -19.887  1.00 40.99           O  
ATOM   1500  CB  ARG B   2      14.145  82.767 -22.046  1.00 51.16           C  
ATOM   1501  CG  ARG B   2      15.527  82.624 -21.413  1.00 59.49           C  
ATOM   1502  CD  ARG B   2      15.895  83.819 -20.534  1.00 65.35           C  
ATOM   1503  NE  ARG B   2      14.994  83.984 -19.396  1.00 64.57           N  
ATOM   1504  CZ  ARG B   2      15.058  84.987 -18.525  1.00 44.84           C  
ATOM   1505  NH1 ARG B   2      15.983  85.930 -18.649  1.00 42.42           N  
ATOM   1506  NH2 ARG B   2      14.190  85.050 -17.528  1.00 59.53           N  
ATOM   1507  N   ALA B   3      11.294  83.930 -21.992  1.00 49.48           N  
ATOM   1508  CA  ALA B   3      10.379  85.068 -21.925  1.00 43.24           C  
ATOM   1509  C   ALA B   3       9.457  84.968 -20.711  1.00 41.96           C  
ATOM   1510  O   ALA B   3       9.361  85.904 -19.917  1.00 36.97           O  
ATOM   1511  CB  ALA B   3       9.555  85.157 -23.202  1.00 51.73           C  
ATOM   1512  N   ARG B   4       8.779  83.833 -20.576  1.00 39.55           N  
ATOM   1513  CA  ARG B   4       7.877  83.612 -19.455  1.00 34.12           C  
ATOM   1514  C   ARG B   4       8.623  83.696 -18.125  1.00 40.93           C  
ATOM   1515  O   ARG B   4       8.128  84.291 -17.173  1.00 39.23           O  
ATOM   1516  CB  ARG B   4       7.206  82.239 -19.561  1.00 41.90           C  
ATOM   1517  CG  ARG B   4       6.113  82.135 -20.610  0.00 48.79           C  
ATOM   1518  CD  ARG B   4       5.454  80.763 -20.565  0.00 55.41           C  
ATOM   1519  NE  ARG B   4       4.911  80.460 -19.243  0.00 60.73           N  
ATOM   1520  CZ  ARG B   4       4.363  79.296 -18.905  0.00 63.42           C  
ATOM   1521  NH1 ARG B   4       3.896  79.114 -17.677  0.00 65.31           N  
ATOM   1522  NH2 ARG B   4       4.283  78.313 -19.791  1.00 63.91           N  
ATOM   1523  N   LEU B   5       9.813  83.103 -18.056  1.00 34.02           N  
ATOM   1524  CA  LEU B   5      10.576  83.131 -16.815  1.00 33.30           C  
ATOM   1525  C   LEU B   5      10.956  84.556 -16.441  1.00 37.52           C  
ATOM   1526  O   LEU B   5      10.846  84.946 -15.274  1.00 33.06           O  
ATOM   1527  CB  LEU B   5      11.830  82.252 -16.928  1.00 34.96           C  
ATOM   1528  CG  LEU B   5      12.714  82.191 -15.676  1.00 33.14           C  
ATOM   1529  CD1 LEU B   5      11.871  81.860 -14.444  1.00 29.02           C  
ATOM   1530  CD2 LEU B   5      13.805  81.154 -15.878  1.00 38.15           C  
ATOM   1531  N   TYR B   6      11.410  85.337 -17.419  1.00 31.95           N  
ATOM   1532  CA  TYR B   6      11.762  86.728 -17.151  1.00 34.50           C  
ATOM   1533  C   TYR B   6      10.514  87.424 -16.627  1.00 37.28           C  
ATOM   1534  O   TYR B   6      10.584  88.269 -15.733  1.00 34.25           O  
ATOM   1535  CB  TYR B   6      12.223  87.440 -18.424  1.00 39.69           C  
ATOM   1536  CG  TYR B   6      12.095  88.948 -18.340  1.00 38.55           C  
ATOM   1537  CD1 TYR B   6      12.821  89.681 -17.399  1.00 40.33           C  
ATOM   1538  CD2 TYR B   6      11.219  89.637 -19.175  1.00 41.26           C  
ATOM   1539  CE1 TYR B   6      12.676  91.062 -17.293  1.00 38.83           C  
ATOM   1540  CE2 TYR B   6      11.066  91.016 -19.077  1.00 38.01           C  
ATOM   1541  CZ  TYR B   6      11.794  91.723 -18.136  1.00 46.48           C  
ATOM   1542  OH  TYR B   6      11.638  93.089 -18.041  1.00 43.39           O  
ATOM   1543  N   ALA B   7       9.373  87.060 -17.203  1.00 34.17           N  
ATOM   1544  CA  ALA B   7       8.095  87.635 -16.808  1.00 36.83           C  
ATOM   1545  C   ALA B   7       7.844  87.361 -15.332  1.00 29.83           C  
ATOM   1546  O   ALA B   7       7.379  88.235 -14.606  1.00 33.93           O  
ATOM   1547  CB  ALA B   7       6.973  87.035 -17.648  1.00 36.30           C  
ATOM   1548  N   ALA B   8       8.137  86.138 -14.894  1.00 32.28           N  
ATOM   1549  CA  ALA B   8       7.944  85.777 -13.491  1.00 30.42           C  
ATOM   1550  C   ALA B   8       8.832  86.651 -12.613  1.00 25.90           C  
ATOM   1551  O   ALA B   8       8.377  87.148 -11.584  1.00 25.79           O  
ATOM   1552  CB  ALA B   8       8.257  84.306 -13.268  1.00 28.20           C  
ATOM   1553  N   PHE B   9      10.092  86.842 -13.010  1.00 24.74           N  
ATOM   1554  CA  PHE B   9      10.996  87.693 -12.230  1.00 23.70           C  
ATOM   1555  C   PHE B   9      10.468  89.130 -12.206  1.00 25.51           C  
ATOM   1556  O   PHE B   9      10.408  89.771 -11.163  1.00 25.25           O  
ATOM   1557  CB  PHE B   9      12.409  87.722 -12.829  1.00 28.01           C  
ATOM   1558  CG  PHE B   9      13.288  86.548 -12.429  1.00 23.06           C  
ATOM   1559  CD1 PHE B   9      13.137  85.305 -13.031  1.00 23.06           C  
ATOM   1560  CD2 PHE B   9      14.296  86.714 -11.483  1.00 29.14           C  
ATOM   1561  CE1 PHE B   9      13.978  84.241 -12.702  1.00 26.78           C  
ATOM   1562  CE2 PHE B   9      15.143  85.658 -11.143  1.00 31.65           C  
ATOM   1563  CZ  PHE B   9      14.985  84.420 -11.756  1.00 25.50           C  
ATOM   1564  N   ARG B  10      10.097  89.643 -13.371  1.00 26.62           N  
ATOM   1565  CA  ARG B  10       9.595  91.009 -13.448  1.00 27.49           C  
ATOM   1566  C   ARG B  10       8.371  91.186 -12.548  1.00 21.68           C  
ATOM   1567  O   ARG B  10       8.271  92.152 -11.794  1.00 26.52           O  
ATOM   1568  CB  ARG B  10       9.228  91.355 -14.897  1.00 29.60           C  
ATOM   1569  CG  ARG B  10       8.737  92.780 -15.071  1.00 33.73           C  
ATOM   1570  CD  ARG B  10       8.325  93.062 -16.512  1.00 36.69           C  
ATOM   1571  NE  ARG B  10       7.895  94.448 -16.667  1.00 38.19           N  
ATOM   1572  CZ  ARG B  10       7.396  94.961 -17.788  1.00 46.22           C  
ATOM   1573  NH1 ARG B  10       7.265  94.200 -18.867  1.00 28.82           N  
ATOM   1574  NH2 ARG B  10       7.019  96.234 -17.822  1.00 42.71           N  
ATOM   1575  N   GLN B  11       7.453  90.232 -12.628  1.00 22.94           N  
ATOM   1576  CA  GLN B  11       6.222  90.273 -11.852  1.00 28.95           C  
ATOM   1577  C   GLN B  11       6.496  90.247 -10.346  1.00 25.61           C  
ATOM   1578  O   GLN B  11       5.939  91.034  -9.591  1.00 24.91           O  
ATOM   1579  CB  GLN B  11       5.354  89.080 -12.249  1.00 26.94           C  
ATOM   1580  CG  GLN B  11       3.906  89.169 -11.853  1.00 41.37           C  
ATOM   1581  CD  GLN B  11       3.109  88.000 -12.400  1.00 51.35           C  
ATOM   1582  OE1 GLN B  11       2.936  86.979 -11.731  1.00 47.76           O  
ATOM   1583  NE2 GLN B  11       2.639  88.136 -13.636  1.00 54.69           N  
ATOM   1584  N   VAL B  12       7.360  89.332  -9.918  1.00 25.16           N  
ATOM   1585  CA  VAL B  12       7.686  89.208  -8.503  1.00 22.20           C  
ATOM   1586  C   VAL B  12       8.324  90.494  -8.004  1.00 20.33           C  
ATOM   1587  O   VAL B  12       7.980  90.988  -6.930  1.00 26.21           O  
ATOM   1588  CB  VAL B  12       8.602  87.994  -8.275  1.00 21.83           C  
ATOM   1589  CG1 VAL B  12       9.110  87.962  -6.836  1.00 26.18           C  
ATOM   1590  CG2 VAL B  12       7.808  86.735  -8.582  1.00 20.98           C  
ATOM   1591  N   GLY B  13       9.238  91.047  -8.789  1.00 22.13           N  
ATOM   1592  CA  GLY B  13       9.844  92.304  -8.402  1.00 25.31           C  
ATOM   1593  C   GLY B  13       8.766  93.377  -8.299  1.00 27.83           C  
ATOM   1594  O   GLY B  13       8.699  94.094  -7.305  1.00 24.59           O  
ATOM   1595  N   GLU B  14       7.897  93.483  -9.306  1.00 25.58           N  
ATOM   1596  CA  GLU B  14       6.843  94.503  -9.262  1.00 23.54           C  
ATOM   1597  C   GLU B  14       5.891  94.348  -8.082  1.00 21.70           C  
ATOM   1598  O   GLU B  14       5.522  95.331  -7.441  1.00 28.59           O  
ATOM   1599  CB  GLU B  14       5.995  94.493 -10.541  1.00 29.73           C  
ATOM   1600  CG  GLU B  14       6.711  94.897 -11.805  1.00 37.89           C  
ATOM   1601  CD  GLU B  14       5.733  95.164 -12.943  1.00 44.25           C  
ATOM   1602  OE1 GLU B  14       4.701  94.464 -13.022  1.00 44.79           O  
ATOM   1603  OE2 GLU B  14       6.001  96.064 -13.759  1.00 50.88           O  
ATOM   1604  N   ASP B  15       5.470  93.117  -7.809  1.00 25.26           N  
ATOM   1605  CA  ASP B  15       4.537  92.883  -6.713  1.00 22.46           C  
ATOM   1606  C   ASP B  15       5.179  93.038  -5.332  1.00 29.48           C  
ATOM   1607  O   ASP B  15       4.529  93.512  -4.399  1.00 31.24           O  
ATOM   1608  CB  ASP B  15       3.894  91.511  -6.863  1.00 21.14           C  
ATOM   1609  CG  ASP B  15       2.956  91.427  -8.073  1.00 30.48           C  
ATOM   1610  OD1 ASP B  15       2.548  90.306  -8.421  1.00 30.91           O  
ATOM   1611  OD2 ASP B  15       2.617  92.472  -8.672  1.00 34.16           O  
ATOM   1612  N   LEU B  16       6.445  92.646  -5.199  1.00 28.20           N  
ATOM   1613  CA  LEU B  16       7.149  92.790  -3.923  1.00 25.23           C  
ATOM   1614  C   LEU B  16       7.289  94.279  -3.602  1.00 34.79           C  
ATOM   1615  O   LEU B  16       7.082  94.708  -2.467  1.00 33.54           O  
ATOM   1616  CB  LEU B  16       8.532  92.140  -3.998  1.00 25.07           C  
ATOM   1617  CG  LEU B  16       8.538  90.606  -3.919  1.00 25.47           C  
ATOM   1618  CD1 LEU B  16       9.962  90.096  -4.139  1.00 28.54           C  
ATOM   1619  CD2 LEU B  16       8.018  90.148  -2.554  1.00 26.92           C  
ATOM   1620  N   PHE B  17       7.646  95.067  -4.609  1.00 34.82           N  
ATOM   1621  CA  PHE B  17       7.781  96.504  -4.416  1.00 39.98           C  
ATOM   1622  C   PHE B  17       6.423  97.121  -4.076  1.00 35.89           C  
ATOM   1623  O   PHE B  17       6.286  97.839  -3.085  1.00 40.47           O  
ATOM   1624  CB  PHE B  17       8.333  97.163  -5.680  1.00 43.84           C  
ATOM   1625  CG  PHE B  17       8.363  98.665  -5.614  1.00 51.43           C  
ATOM   1626  CD1 PHE B  17       9.354  99.325  -4.895  1.00 53.37           C  
ATOM   1627  CD2 PHE B  17       7.381  99.420  -6.249  1.00 52.05           C  
ATOM   1628  CE1 PHE B  17       9.366 100.716  -4.810  1.00 57.74           C  
ATOM   1629  CE2 PHE B  17       7.385 100.813  -6.169  1.00 53.64           C  
ATOM   1630  CZ  PHE B  17       8.378 101.460  -5.449  1.00 52.59           C  
ATOM   1631  N   ALA B  18       5.421  96.831  -4.898  1.00 38.67           N  
ATOM   1632  CA  ALA B  18       4.080  97.370  -4.699  1.00 40.24           C  
ATOM   1633  C   ALA B  18       3.552  97.156  -3.288  1.00 47.85           C  
ATOM   1634  O   ALA B  18       2.875  98.024  -2.739  1.00 45.73           O  
ATOM   1635  CB  ALA B  18       3.118  96.753  -5.703  1.00 44.12           C  
ATOM   1636  N   GLN B  19       3.866  96.002  -2.705  1.00 39.51           N  
ATOM   1637  CA  GLN B  19       3.403  95.673  -1.362  1.00 43.05           C  
ATOM   1638  C   GLN B  19       4.353  96.129  -0.265  1.00 36.93           C  
ATOM   1639  O   GLN B  19       4.151  95.833   0.912  1.00 42.64           O  
ATOM   1640  CB  GLN B  19       3.168  94.169  -1.259  1.00 42.86           C  
ATOM   1641  CG  GLN B  19       2.079  93.678  -2.187  1.00 53.86           C  
ATOM   1642  CD  GLN B  19       2.014  92.174  -2.252  1.00 60.68           C  
ATOM   1643  OE1 GLN B  19       2.978  91.520  -2.651  1.00 55.80           O  
ATOM   1644  NE2 GLN B  19       0.877  91.611  -1.862  0.00 59.63           N  
ATOM   1645  N   GLY B  20       5.396  96.843  -0.656  1.00 39.65           N  
ATOM   1646  CA  GLY B  20       6.342  97.349   0.315  1.00 38.53           C  
ATOM   1647  C   GLY B  20       7.297  96.345   0.926  1.00 39.99           C  
ATOM   1648  O   GLY B  20       7.880  96.626   1.971  1.00 37.54           O  
ATOM   1649  N   LEU B  21       7.473  95.188   0.292  1.00 35.92           N  
ATOM   1650  CA  LEU B  21       8.394  94.175   0.810  1.00 36.72           C  
ATOM   1651  C   LEU B  21       9.819  94.473   0.380  1.00 31.47           C  
ATOM   1652  O   LEU B  21      10.786  93.959   0.943  1.00 31.74           O  
ATOM   1653  CB  LEU B  21       7.973  92.782   0.353  1.00 28.99           C  
ATOM   1654  CG  LEU B  21       6.634  92.360   0.962  1.00 38.64           C  
ATOM   1655  CD1 LEU B  21       6.290  90.952   0.529  1.00 43.73           C  
ATOM   1656  CD2 LEU B  21       6.715  92.441   2.475  1.00 44.95           C  
ATOM   1657  N   ILE B  22       9.946  95.286  -0.654  1.00 36.46           N  
ATOM   1658  CA  ILE B  22      11.258  95.710  -1.106  1.00 41.65           C  
ATOM   1659  C   ILE B  22      11.088  97.107  -1.667  1.00 43.88           C  
ATOM   1660  O   ILE B  22       9.969  97.530  -1.974  1.00 36.43           O  
ATOM   1661  CB  ILE B  22      11.871  94.789  -2.199  1.00 40.48           C  
ATOM   1662  CG1 ILE B  22      11.043  94.859  -3.480  1.00 44.91           C  
ATOM   1663  CG2 ILE B  22      11.996  93.360  -1.683  1.00 39.85           C  
ATOM   1664  CD1 ILE B  22      11.689  94.146  -4.648  1.00 40.79           C  
ATOM   1665  N   SER B  23      12.197  97.827  -1.765  1.00 46.10           N  
ATOM   1666  CA  SER B  23      12.198  99.186  -2.290  1.00 53.22           C  
ATOM   1667  C   SER B  23      13.591  99.479  -2.826  1.00 55.03           C  
ATOM   1668  O   SER B  23      14.584  98.920  -2.342  1.00 49.13           O  
ATOM   1669  CB  SER B  23      11.841 100.182  -1.185  1.00 53.07           C  
ATOM   1670  OG  SER B  23      10.590  99.862  -0.603  0.00 54.61           O  
ATOM   1671  N   ALA B  24      13.639 100.212  -3.763  1.00 48.84           N  
ATOM   1672  CA  ALA B  24      14.975 100.522  -4.299  1.00 47.15           C  
ATOM   1673  C   ALA B  24      15.763  99.299  -4.798  1.00 45.97           C  
ATOM   1674  O   ALA B  24      15.350  98.600  -5.716  1.00 33.96           O  
ATOM   1675  CB  ALA B  24      15.756 101.289  -3.234  1.00 36.27           C  
ATOM   1676  N   THR B  25      16.812  99.116  -4.263  1.00 47.38           N  
ATOM   1677  CA  THR B  25      17.593  97.931  -4.625  1.00 48.80           C  
ATOM   1678  C   THR B  25      17.627  96.799  -3.593  1.00 53.43           C  
ATOM   1679  O   THR B  25      18.345  95.810  -3.771  1.00 52.68           O  
ATOM   1680  CB  THR B  25      19.053  98.326  -4.917  1.00 48.43           C  
ATOM   1681  OG1 THR B  25      19.708  98.650  -3.683  1.00 50.51           O  
ATOM   1682  CG2 THR B  25      19.102  99.543  -5.834  1.00 46.95           C  
ATOM   1683  N   ALA B  26      16.864  96.938  -2.516  1.00 51.47           N  
ATOM   1684  CA  ALA B  26      16.848  95.916  -1.477  1.00 50.30           C  
ATOM   1685  C   ALA B  26      16.190  94.635  -1.961  1.00 41.66           C  
ATOM   1686  O   ALA B  26      15.266  94.663  -2.773  1.00 43.38           O  
ATOM   1687  CB  ALA B  26      16.135  96.443  -0.232  0.00 48.59           C  
ATOM   1688  N   GLY B  27      16.711  93.508  -1.490  1.00 33.13           N  
ATOM   1689  CA  GLY B  27      16.160  92.226  -1.879  1.00 23.91           C  
ATOM   1690  C   GLY B  27      16.780  91.632  -3.130  1.00 25.10           C  
ATOM   1691  O   GLY B  27      17.511  92.301  -3.861  1.00 28.83           O  
ATOM   1692  N   ASN B  28      16.473  90.364  -3.374  1.00 22.58           N  
ATOM   1693  CA  ASN B  28      16.982  89.645  -4.532  1.00 22.86           C  
ATOM   1694  C   ASN B  28      16.267  88.304  -4.631  1.00 25.39           C  
ATOM   1695  O   ASN B  28      15.739  87.811  -3.642  1.00 25.09           O  
ATOM   1696  CB  ASN B  28      18.499  89.442  -4.407  1.00 26.25           C  
ATOM   1697  CG  ASN B  28      18.938  89.131  -2.982  1.00 29.82           C  
ATOM   1698  OD1 ASN B  28      18.765  88.016  -2.490  1.00 32.75           O  
ATOM   1699  ND2 ASN B  28      19.500  90.126  -2.311  1.00 28.36           N  
ATOM   1700  N   PHE B  29      16.207  87.726  -5.826  1.00 19.75           N  
ATOM   1701  CA  PHE B  29      15.558  86.437  -5.965  1.00 21.99           C  
ATOM   1702  C   PHE B  29      16.180  85.628  -7.077  1.00 25.16           C  
ATOM   1703  O   PHE B  29      16.865  86.171  -7.938  1.00 23.26           O  
ATOM   1704  CB  PHE B  29      14.047  86.582  -6.164  1.00 25.51           C  
ATOM   1705  CG  PHE B  29      13.632  87.835  -6.873  1.00 25.37           C  
ATOM   1706  CD1 PHE B  29      13.449  87.841  -8.247  1.00 40.16           C  
ATOM   1707  CD2 PHE B  29      13.379  89.001  -6.157  1.00 27.99           C  
ATOM   1708  CE1 PHE B  29      13.014  88.993  -8.899  1.00 38.19           C  
ATOM   1709  CE2 PHE B  29      12.945  90.157  -6.805  1.00 32.43           C  
ATOM   1710  CZ  PHE B  29      12.763  90.149  -8.172  1.00 30.63           C  
ATOM   1711  N   SER B  30      15.957  84.322  -7.034  1.00 21.15           N  
ATOM   1712  CA  SER B  30      16.544  83.437  -8.017  1.00 24.64           C  
ATOM   1713  C   SER B  30      15.744  82.173  -8.204  1.00 21.65           C  
ATOM   1714  O   SER B  30      14.831  81.879  -7.443  1.00 26.70           O  
ATOM   1715  CB  SER B  30      17.953  83.057  -7.568  1.00 26.23           C  
ATOM   1716  OG  SER B  30      17.893  82.263  -6.391  1.00 25.45           O  
ATOM   1717  N   VAL B  31      16.113  81.424  -9.236  1.00 25.06           N  
ATOM   1718  CA  VAL B  31      15.489  80.147  -9.540  1.00 24.57           C  
ATOM   1719  C   VAL B  31      16.620  79.178  -9.896  1.00 28.22           C  
ATOM   1720  O   VAL B  31      17.640  79.585 -10.460  1.00 25.48           O  
ATOM   1721  CB  VAL B  31      14.532  80.230 -10.752  1.00 30.98           C  
ATOM   1722  CG1 VAL B  31      13.324  81.092 -10.414  1.00 25.37           C  
ATOM   1723  CG2 VAL B  31      15.271  80.782 -11.959  1.00 29.67           C  
ATOM   1724  N   ARG B  32      16.438  77.915  -9.543  1.00 26.95           N  
ATOM   1725  CA  ARG B  32      17.419  76.870  -9.847  1.00 28.72           C  
ATOM   1726  C   ARG B  32      17.350  76.629 -11.355  1.00 28.49           C  
ATOM   1727  O   ARG B  32      16.257  76.547 -11.919  1.00 29.78           O  
ATOM   1728  CB  ARG B  32      17.048  75.576  -9.111  1.00 27.28           C  
ATOM   1729  CG  ARG B  32      18.001  74.389  -9.330  1.00 32.43           C  
ATOM   1730  CD  ARG B  32      19.250  74.511  -8.473  1.00 34.39           C  
ATOM   1731  NE  ARG B  32      19.966  73.239  -8.355  1.00 48.39           N  
ATOM   1732  CZ  ARG B  32      20.909  72.824  -9.196  1.00 40.77           C  
ATOM   1733  NH1 ARG B  32      21.263  73.583 -10.225  1.00 38.70           N  
ATOM   1734  NH2 ARG B  32      21.497  71.651  -9.005  0.00 43.49           N  
ATOM   1735  N   THR B  33      18.506  76.540 -12.004  1.00 34.17           N  
ATOM   1736  CA  THR B  33      18.554  76.292 -13.446  1.00 36.20           C  
ATOM   1737  C   THR B  33      19.390  75.050 -13.702  1.00 41.35           C  
ATOM   1738  O   THR B  33      20.021  74.520 -12.785  1.00 31.12           O  
ATOM   1739  CB  THR B  33      19.193  77.467 -14.215  1.00 31.15           C  
ATOM   1740  OG1 THR B  33      20.529  77.683 -13.747  1.00 35.97           O  
ATOM   1741  CG2 THR B  33      18.374  78.734 -14.031  1.00 32.45           C  
ATOM   1742  N   LYS B  34      19.399  74.578 -14.943  1.00 46.13           N  
ATOM   1743  CA  LYS B  34      20.187  73.400 -15.256  1.00 47.55           C  
ATOM   1744  C   LYS B  34      21.640  73.617 -14.847  1.00 46.29           C  
ATOM   1745  O   LYS B  34      22.224  72.768 -14.194  1.00 45.25           O  
ATOM   1746  CB  LYS B  34      20.098  73.063 -16.746  1.00 52.20           C  
ATOM   1747  CG  LYS B  34      18.738  72.517 -17.169  1.00 63.94           C  
ATOM   1748  CD  LYS B  34      18.754  72.029 -18.609  0.00 63.86           C  
ATOM   1749  CE  LYS B  34      17.428  71.386 -18.987  0.00 66.24           C  
ATOM   1750  NZ  LYS B  34      17.439  70.860 -20.380  0.00 67.19           N  
ATOM   1751  N   GLY B  35      22.205  74.768 -15.196  1.00 46.16           N  
ATOM   1752  CA  GLY B  35      23.595  75.041 -14.861  1.00 42.09           C  
ATOM   1753  C   GLY B  35      23.914  75.499 -13.446  1.00 43.71           C  
ATOM   1754  O   GLY B  35      25.068  75.426 -13.015  1.00 43.09           O  
ATOM   1755  N   GLY B  36      22.904  75.970 -12.721  1.00 37.64           N  
ATOM   1756  CA  GLY B  36      23.114  76.445 -11.363  1.00 33.98           C  
ATOM   1757  C   GLY B  36      21.867  77.212 -10.973  1.00 19.99           C  
ATOM   1758  O   GLY B  36      20.829  76.603 -10.728  1.00 26.25           O  
ATOM   1759  N   PHE B  37      21.973  78.535 -10.906  1.00 30.68           N  
ATOM   1760  CA  PHE B  37      20.816  79.369 -10.594  1.00 27.14           C  
ATOM   1761  C   PHE B  37      20.900  80.716 -11.298  1.00 27.73           C  
ATOM   1762  O   PHE B  37      21.988  81.223 -11.589  1.00 27.27           O  
ATOM   1763  CB  PHE B  37      20.649  79.553  -9.070  1.00 21.98           C  
ATOM   1764  CG  PHE B  37      21.797  80.238  -8.392  1.00 25.51           C  
ATOM   1765  CD1 PHE B  37      21.712  81.578  -8.033  1.00 26.09           C  
ATOM   1766  CD2 PHE B  37      22.952  79.531  -8.067  1.00 34.95           C  
ATOM   1767  CE1 PHE B  37      22.755  82.208  -7.357  1.00 24.47           C  
ATOM   1768  CE2 PHE B  37      24.000  80.154  -7.392  1.00 26.51           C  
ATOM   1769  CZ  PHE B  37      23.902  81.492  -7.034  1.00 26.93           C  
ATOM   1770  N   LEU B  38      19.732  81.279 -11.587  1.00 28.88           N  
ATOM   1771  CA  LEU B  38      19.630  82.564 -12.257  1.00 22.87           C  
ATOM   1772  C   LEU B  38      19.195  83.544 -11.179  1.00 20.17           C  
ATOM   1773  O   LEU B  38      18.151  83.360 -10.570  1.00 21.82           O  
ATOM   1774  CB  LEU B  38      18.576  82.483 -13.363  1.00 21.25           C  
ATOM   1775  CG  LEU B  38      18.411  83.724 -14.239  1.00 28.67           C  
ATOM   1776  CD1 LEU B  38      19.697  83.965 -15.044  1.00 24.88           C  
ATOM   1777  CD2 LEU B  38      17.219  83.522 -15.174  1.00 30.73           C  
ATOM   1778  N   ILE B  39      19.996  84.577 -10.946  1.00 21.07           N  
ATOM   1779  CA  ILE B  39      19.693  85.542  -9.896  1.00 26.39           C  
ATOM   1780  C   ILE B  39      19.731  86.995 -10.372  1.00 28.83           C  
ATOM   1781  O   ILE B  39      20.340  87.315 -11.393  1.00 24.45           O  
ATOM   1782  CB  ILE B  39      20.704  85.357  -8.737  1.00 25.81           C  
ATOM   1783  CG1 ILE B  39      20.256  86.118  -7.486  1.00 26.68           C  
ATOM   1784  CG2 ILE B  39      22.091  85.822  -9.184  1.00 29.62           C  
ATOM   1785  CD1 ILE B  39      21.057  85.733  -6.238  1.00 26.79           C  
ATOM   1786  N   THR B  40      19.071  87.877  -9.629  1.00 27.69           N  
ATOM   1787  CA  THR B  40      19.075  89.286  -9.978  1.00 29.06           C  
ATOM   1788  C   THR B  40      20.474  89.851  -9.744  1.00 35.13           C  
ATOM   1789  O   THR B  40      21.195  89.404  -8.842  1.00 22.58           O  
ATOM   1790  CB  THR B  40      18.049  90.079  -9.130  1.00 34.61           C  
ATOM   1791  OG1 THR B  40      18.199  89.740  -7.742  1.00 30.91           O  
ATOM   1792  CG2 THR B  40      16.630  89.749  -9.576  1.00 27.76           C  
ATOM   1793  N   LYS B  41      20.875  90.809 -10.574  1.00 26.43           N  
ATOM   1794  CA  LYS B  41      22.182  91.433 -10.416  1.00 30.25           C  
ATOM   1795  C   LYS B  41      22.135  92.408  -9.249  1.00 32.47           C  
ATOM   1796  O   LYS B  41      21.065  92.854  -8.831  1.00 30.88           O  
ATOM   1797  CB  LYS B  41      22.589  92.186 -11.682  1.00 31.80           C  
ATOM   1798  CG  LYS B  41      22.931  91.309 -12.873  1.00 34.56           C  
ATOM   1799  CD  LYS B  41      23.353  92.183 -14.041  1.00 41.14           C  
ATOM   1800  CE  LYS B  41      23.698  91.357 -15.262  1.00 46.93           C  
ATOM   1801  NZ  LYS B  41      24.026  92.235 -16.417  1.00 49.08           N  
ATOM   1802  N   SER B  42      23.311  92.753  -8.742  1.00 30.58           N  
ATOM   1803  CA  SER B  42      23.419  93.661  -7.616  1.00 37.50           C  
ATOM   1804  C   SER B  42      23.086  95.118  -7.945  1.00 34.21           C  
ATOM   1805  O   SER B  42      23.409  95.615  -9.020  1.00 35.51           O  
ATOM   1806  CB  SER B  42      24.833  93.586  -7.038  1.00 38.01           C  
ATOM   1807  OG  SER B  42      24.947  94.411  -5.893  1.00 47.99           O  
ATOM   1808  N   GLY B  43      22.431  95.789  -7.005  1.00 38.60           N  
ATOM   1809  CA  GLY B  43      22.099  97.194  -7.174  1.00 41.91           C  
ATOM   1810  C   GLY B  43      21.109  97.614  -8.243  1.00 40.86           C  
ATOM   1811  O   GLY B  43      20.995  98.803  -8.528  1.00 46.94           O  
ATOM   1812  N   VAL B  44      20.395  96.671  -8.843  1.00 35.85           N  
ATOM   1813  CA  VAL B  44      19.413  97.031  -9.860  1.00 41.40           C  
ATOM   1814  C   VAL B  44      18.051  97.273  -9.208  1.00 43.16           C  
ATOM   1815  O   VAL B  44      17.822  96.876  -8.064  1.00 41.05           O  
ATOM   1816  CB  VAL B  44      19.274  95.927 -10.918  1.00 43.86           C  
ATOM   1817  CG1 VAL B  44      20.571  95.800 -11.703  1.00 43.67           C  
ATOM   1818  CG2 VAL B  44      18.913  94.606 -10.248  1.00 42.53           C  
ATOM   1819  N   GLN B  45      17.156  97.939  -9.930  1.00 43.74           N  
ATOM   1820  CA  GLN B  45      15.817  98.217  -9.414  1.00 46.22           C  
ATOM   1821  C   GLN B  45      14.966  96.977  -9.662  1.00 35.35           C  
ATOM   1822  O   GLN B  45      14.545  96.725 -10.790  1.00 38.07           O  
ATOM   1823  CB  GLN B  45      15.198  99.417 -10.139  0.00 48.09           C  
ATOM   1824  CG  GLN B  45      15.973 100.728 -10.015  1.00 55.61           C  
ATOM   1825  CD  GLN B  45      16.188 101.158  -8.574  1.00 59.78           C  
ATOM   1826  OE1 GLN B  45      17.211 100.841  -7.963  1.00 70.56           O  
ATOM   1827  NE2 GLN B  45      15.216 101.871  -8.019  1.00 51.46           N  
ATOM   1828  N   LYS B  46      14.713  96.205  -8.609  1.00 40.96           N  
ATOM   1829  CA  LYS B  46      13.935  94.975  -8.740  1.00 41.35           C  
ATOM   1830  C   LYS B  46      12.506  95.174  -9.245  1.00 39.78           C  
ATOM   1831  O   LYS B  46      11.962  94.314  -9.937  1.00 35.26           O  
ATOM   1832  CB  LYS B  46      13.913  94.218  -7.409  1.00 47.39           C  
ATOM   1833  CG  LYS B  46      15.273  93.664  -6.977  1.00 53.66           C  
ATOM   1834  CD  LYS B  46      16.191  94.760  -6.470  1.00 51.16           C  
ATOM   1835  CE  LYS B  46      17.553  94.212  -6.065  1.00 50.12           C  
ATOM   1836  NZ  LYS B  46      18.307  93.694  -7.230  1.00 58.79           N  
ATOM   1837  N   ALA B  47      11.902  96.310  -8.911  1.00 38.93           N  
ATOM   1838  CA  ALA B  47      10.537  96.590  -9.343  1.00 45.17           C  
ATOM   1839  C   ALA B  47      10.447  96.868 -10.838  1.00 38.48           C  
ATOM   1840  O   ALA B  47       9.360  96.869 -11.410  1.00 45.22           O  
ATOM   1841  CB  ALA B  47       9.976  97.774  -8.560  1.00 48.04           C  
ATOM   1842  N   ARG B  48      11.589  97.099 -11.475  1.00 40.93           N  
ATOM   1843  CA  ARG B  48      11.606  97.397 -12.907  1.00 39.58           C  
ATOM   1844  C   ARG B  48      12.704  96.626 -13.641  1.00 42.41           C  
ATOM   1845  O   ARG B  48      13.471  97.202 -14.411  1.00 38.88           O  
ATOM   1846  CB  ARG B  48      11.796  98.907 -13.104  1.00 47.72           C  
ATOM   1847  CG  ARG B  48      10.716  99.768 -12.437  0.00 43.77           C  
ATOM   1848  CD  ARG B  48      11.175 101.216 -12.287  1.00 44.31           C  
ATOM   1849  NE  ARG B  48      10.194 102.082 -11.626  1.00 39.29           N  
ATOM   1850  CZ  ARG B  48       9.083 102.541 -12.200  1.00 49.37           C  
ATOM   1851  NH1 ARG B  48       8.798 102.215 -13.457  1.00 43.65           N  
ATOM   1852  NH2 ARG B  48       8.264 103.344 -11.525  1.00 34.81           N  
ATOM   1853  N   LEU B  49      12.757  95.316 -13.408  1.00 38.33           N  
ATOM   1854  CA  LEU B  49      13.760  94.441 -14.015  1.00 34.64           C  
ATOM   1855  C   LEU B  49      13.689  94.257 -15.526  1.00 40.53           C  
ATOM   1856  O   LEU B  49      12.613  94.260 -16.118  1.00 42.55           O  
ATOM   1857  CB  LEU B  49      13.695  93.044 -13.380  1.00 33.59           C  
ATOM   1858  CG  LEU B  49      14.104  92.864 -11.920  1.00 39.94           C  
ATOM   1859  CD1 LEU B  49      13.712  91.467 -11.463  1.00 38.25           C  
ATOM   1860  CD2 LEU B  49      15.605  93.090 -11.770  1.00 28.42           C  
ATOM   1861  N   THR B  50      14.861  94.076 -16.133  1.00 43.51           N  
ATOM   1862  CA  THR B  50      14.989  93.819 -17.565  1.00 45.95           C  
ATOM   1863  C   THR B  50      15.780  92.510 -17.645  1.00 47.34           C  
ATOM   1864  O   THR B  50      16.480  92.150 -16.699  1.00 44.26           O  
ATOM   1865  CB  THR B  50      15.765  94.951 -18.303  1.00 47.22           C  
ATOM   1866  OG1 THR B  50      17.105  95.031 -17.805  1.00 49.04           O  
ATOM   1867  CG2 THR B  50      15.074  96.296 -18.095  1.00 46.83           C  
ATOM   1868  N   PRO B  51      15.677  91.775 -18.763  1.00 45.25           N  
ATOM   1869  CA  PRO B  51      16.407  90.509 -18.887  1.00 45.03           C  
ATOM   1870  C   PRO B  51      17.902  90.620 -18.607  1.00 46.40           C  
ATOM   1871  O   PRO B  51      18.515  89.687 -18.092  1.00 41.19           O  
ATOM   1872  CB  PRO B  51      16.118  90.085 -20.323  1.00 45.09           C  
ATOM   1873  CG  PRO B  51      14.755  90.642 -20.566  1.00 34.39           C  
ATOM   1874  CD  PRO B  51      14.871  92.031 -19.970  1.00 46.23           C  
ATOM   1875  N   GLU B  52      18.485  91.765 -18.945  1.00 46.60           N  
ATOM   1876  CA  GLU B  52      19.908  91.973 -18.729  1.00 44.93           C  
ATOM   1877  C   GLU B  52      20.238  92.167 -17.253  1.00 40.93           C  
ATOM   1878  O   GLU B  52      21.405  92.245 -16.887  1.00 34.62           O  
ATOM   1879  CB  GLU B  52      20.408  93.176 -19.545  1.00 47.42           C  
ATOM   1880  CG  GLU B  52      19.640  94.481 -19.332  0.00 56.41           C  
ATOM   1881  CD  GLU B  52      18.459  94.651 -20.281  1.00 61.61           C  
ATOM   1882  OE1 GLU B  52      17.807  95.715 -20.229  0.00 62.87           O  
ATOM   1883  OE2 GLU B  52      18.183  93.730 -21.079  1.00 65.56           O  
ATOM   1884  N   ASP B  53      19.212  92.236 -16.408  1.00 29.57           N  
ATOM   1885  CA  ASP B  53      19.412  92.413 -14.974  1.00 34.96           C  
ATOM   1886  C   ASP B  53      19.556  91.072 -14.261  1.00 33.12           C  
ATOM   1887  O   ASP B  53      19.688  91.025 -13.037  1.00 34.06           O  
ATOM   1888  CB  ASP B  53      18.238  93.184 -14.361  1.00 34.52           C  
ATOM   1889  CG  ASP B  53      18.229  94.648 -14.755  1.00 48.51           C  
ATOM   1890  OD1 ASP B  53      17.163  95.287 -14.639  1.00 49.41           O  
ATOM   1891  OD2 ASP B  53      19.288  95.164 -15.168  1.00 38.16           O  
ATOM   1892  N   LEU B  54      19.520  89.986 -15.027  1.00 29.20           N  
ATOM   1893  CA  LEU B  54      19.644  88.650 -14.456  1.00 28.65           C  
ATOM   1894  C   LEU B  54      20.896  87.950 -14.958  1.00 36.17           C  
ATOM   1895  O   LEU B  54      21.290  88.118 -16.111  1.00 32.84           O  
ATOM   1896  CB  LEU B  54      18.429  87.802 -14.830  1.00 26.28           C  
ATOM   1897  CG  LEU B  54      17.054  88.433 -14.593  1.00 33.74           C  
ATOM   1898  CD1 LEU B  54      15.971  87.451 -15.004  1.00 29.79           C  
ATOM   1899  CD2 LEU B  54      16.903  88.814 -13.131  1.00 23.12           C  
ATOM   1900  N   LEU B  55      21.524  87.159 -14.095  1.00 30.56           N  
ATOM   1901  CA  LEU B  55      22.713  86.430 -14.511  1.00 35.29           C  
ATOM   1902  C   LEU B  55      22.763  85.038 -13.912  1.00 33.51           C  
ATOM   1903  O   LEU B  55      22.319  84.816 -12.786  1.00 27.20           O  
ATOM   1904  CB  LEU B  55      23.987  87.207 -14.163  1.00 42.60           C  
ATOM   1905  CG  LEU B  55      24.279  87.713 -12.754  1.00 49.77           C  
ATOM   1906  CD1 LEU B  55      24.375  86.570 -11.760  0.00 49.11           C  
ATOM   1907  CD2 LEU B  55      25.596  88.480 -12.805  1.00 52.86           C  
ATOM   1908  N   GLU B  56      23.281  84.089 -14.684  1.00 30.79           N  
ATOM   1909  CA  GLU B  56      23.376  82.722 -14.209  1.00 35.26           C  
ATOM   1910  C   GLU B  56      24.676  82.540 -13.441  1.00 27.25           C  
ATOM   1911  O   GLU B  56      25.729  83.011 -13.867  1.00 31.96           O  
ATOM   1912  CB  GLU B  56      23.311  81.746 -15.384  1.00 33.30           C  
ATOM   1913  CG  GLU B  56      22.746  80.400 -14.993  1.00 42.41           C  
ATOM   1914  CD  GLU B  56      22.391  79.541 -16.183  1.00 43.88           C  
ATOM   1915  OE1 GLU B  56      21.783  78.478 -15.971  1.00 38.84           O  
ATOM   1916  OE2 GLU B  56      22.717  79.924 -17.325  1.00 41.65           O  
ATOM   1917  N   VAL B  57      24.585  81.856 -12.304  1.00 31.16           N  
ATOM   1918  CA  VAL B  57      25.731  81.603 -11.434  1.00 30.13           C  
ATOM   1919  C   VAL B  57      25.892  80.098 -11.247  1.00 27.57           C  
ATOM   1920  O   VAL B  57      24.919  79.396 -11.004  1.00 25.73           O  
ATOM   1921  CB  VAL B  57      25.507  82.221 -10.034  1.00 31.56           C  
ATOM   1922  CG1 VAL B  57      26.746  82.052  -9.184  1.00 26.61           C  
ATOM   1923  CG2 VAL B  57      25.132  83.689 -10.160  1.00 28.59           C  
ATOM   1924  N   PRO B  58      27.126  79.583 -11.349  1.00 31.32           N  
ATOM   1925  CA  PRO B  58      27.312  78.142 -11.171  1.00 31.86           C  
ATOM   1926  C   PRO B  58      27.311  77.780  -9.685  1.00 32.61           C  
ATOM   1927  O   PRO B  58      27.616  78.621  -8.840  1.00 34.04           O  
ATOM   1928  CB  PRO B  58      28.668  77.899 -11.822  1.00 35.44           C  
ATOM   1929  CG  PRO B  58      29.418  79.138 -11.439  1.00 35.85           C  
ATOM   1930  CD  PRO B  58      28.400  80.240 -11.695  1.00 33.51           C  
ATOM   1931  N   LEU B  59      26.953  76.543  -9.363  1.00 26.71           N  
ATOM   1932  CA  LEU B  59      26.956  76.120  -7.968  1.00 38.66           C  
ATOM   1933  C   LEU B  59      28.399  75.907  -7.517  1.00 42.35           C  
ATOM   1934  O   LEU B  59      28.676  75.763  -6.328  1.00 42.48           O  
ATOM   1935  CB  LEU B  59      26.153  74.825  -7.788  1.00 36.95           C  
ATOM   1936  CG  LEU B  59      24.635  74.929  -7.962  1.00 43.17           C  
ATOM   1937  CD1 LEU B  59      23.970  73.643  -7.500  1.00 38.41           C  
ATOM   1938  CD2 LEU B  59      24.114  76.105  -7.151  1.00 38.80           C  
ATOM   1939  N   GLU B  60      29.316  75.910  -8.481  1.00 47.84           N  
ATOM   1940  CA  GLU B  60      30.736  75.712  -8.204  1.00 54.78           C  
ATOM   1941  C   GLU B  60      31.617  76.805  -8.790  1.00 51.82           C  
ATOM   1942  O   GLU B  60      31.433  77.213  -9.935  1.00 53.35           O  
ATOM   1943  CB  GLU B  60      31.209  74.366  -8.769  1.00 53.87           C  
ATOM   1944  CG  GLU B  60      30.966  73.172  -7.871  1.00 61.60           C  
ATOM   1945  CD  GLU B  60      32.255  72.456  -7.514  0.00 62.32           C  
ATOM   1946  OE1 GLU B  60      33.336  72.967  -7.876  0.00 63.94           O  
ATOM   1947  OE2 GLU B  60      32.190  71.389  -6.869  0.00 63.94           O  
ATOM   1948  N   GLY B  61      32.577  77.272  -8.000  1.00 48.56           N  
ATOM   1949  CA  GLY B  61      33.504  78.276  -8.489  1.00 48.06           C  
ATOM   1950  C   GLY B  61      33.225  79.720  -8.145  1.00 53.30           C  
ATOM   1951  O   GLY B  61      32.249  80.028  -7.466  1.00 47.37           O  
ATOM   1952  N   PRO B  62      34.091  80.638  -8.603  1.00 53.66           N  
ATOM   1953  CA  PRO B  62      33.929  82.067  -8.338  1.00 57.93           C  
ATOM   1954  C   PRO B  62      32.557  82.563  -8.779  1.00 55.18           C  
ATOM   1955  O   PRO B  62      31.984  82.063  -9.747  1.00 57.80           O  
ATOM   1956  CB  PRO B  62      35.062  82.692  -9.146  1.00 61.12           C  
ATOM   1957  CG  PRO B  62      36.132  81.654  -9.053  0.00 58.56           C  
ATOM   1958  CD  PRO B  62      35.357  80.382  -9.311  0.00 57.18           C  
ATOM   1959  N   ILE B  63      32.030  83.541  -8.054  1.00 50.24           N  
ATOM   1960  CA  ILE B  63      30.728  84.098  -8.381  1.00 44.73           C  
ATOM   1961  C   ILE B  63      30.900  85.236  -9.382  1.00 43.80           C  
ATOM   1962  O   ILE B  63      31.650  86.182  -9.139  1.00 42.67           O  
ATOM   1963  CB  ILE B  63      30.015  84.623  -7.111  1.00 37.80           C  
ATOM   1964  CG1 ILE B  63      29.804  83.469  -6.125  1.00 37.44           C  
ATOM   1965  CG2 ILE B  63      28.674  85.246  -7.478  1.00 38.70           C  
ATOM   1966  CD1 ILE B  63      29.034  83.853  -4.873  1.00 46.87           C  
ATOM   1967  N   PRO B  64      30.208  85.156 -10.527  1.00 48.31           N  
ATOM   1968  CA  PRO B  64      30.314  86.205 -11.544  1.00 48.41           C  
ATOM   1969  C   PRO B  64      30.174  87.596 -10.939  1.00 53.14           C  
ATOM   1970  O   PRO B  64      29.352  87.818 -10.047  1.00 50.32           O  
ATOM   1971  CB  PRO B  64      29.173  85.870 -12.498  1.00 52.42           C  
ATOM   1972  CG  PRO B  64      29.125  84.372 -12.430  1.00 55.28           C  
ATOM   1973  CD  PRO B  64      29.255  84.111 -10.945  1.00 44.69           C  
ATOM   1974  N   GLU B  65      30.989  88.531 -11.413  1.00 50.91           N  
ATOM   1975  CA  GLU B  65      30.919  89.892 -10.908  1.00 47.87           C  
ATOM   1976  C   GLU B  65      29.579  90.463 -11.350  1.00 43.28           C  
ATOM   1977  O   GLU B  65      29.070  90.112 -12.416  1.00 44.52           O  
ATOM   1978  CB  GLU B  65      32.059  90.741 -11.475  1.00 53.13           C  
ATOM   1979  CG  GLU B  65      32.135  92.139 -10.882  0.00 59.85           C  
ATOM   1980  CD  GLU B  65      32.288  92.122  -9.372  0.00 63.56           C  
ATOM   1981  OE1 GLU B  65      33.287  91.556  -8.880  0.00 65.95           O  
ATOM   1982  OE2 GLU B  65      31.409  92.673  -8.676  0.00 65.95           O  
ATOM   1983  N   GLY B  66      29.005  91.328 -10.525  1.00 35.83           N  
ATOM   1984  CA  GLY B  66      27.726  91.921 -10.871  1.00 42.85           C  
ATOM   1985  C   GLY B  66      26.529  91.195 -10.289  1.00 36.92           C  
ATOM   1986  O   GLY B  66      25.420  91.715 -10.312  1.00 36.32           O  
ATOM   1987  N   ALA B  67      26.742  89.990  -9.772  1.00 37.44           N  
ATOM   1988  CA  ALA B  67      25.649  89.226  -9.183  1.00 35.84           C  
ATOM   1989  C   ALA B  67      25.283  89.791  -7.814  1.00 28.84           C  
ATOM   1990  O   ALA B  67      26.082  90.479  -7.181  1.00 30.32           O  
ATOM   1991  CB  ALA B  67      26.046  87.762  -9.051  1.00 35.07           C  
ATOM   1992  N   SER B  68      24.067  89.502  -7.364  1.00 29.24           N  
ATOM   1993  CA  SER B  68      23.604  89.960  -6.063  1.00 26.96           C  
ATOM   1994  C   SER B  68      24.635  89.621  -4.987  1.00 30.32           C  
ATOM   1995  O   SER B  68      25.258  88.559  -5.032  1.00 28.65           O  
ATOM   1996  CB  SER B  68      22.284  89.275  -5.713  1.00 28.69           C  
ATOM   1997  OG  SER B  68      21.987  89.450  -4.342  1.00 28.80           O  
ATOM   1998  N   VAL B  69      24.811  90.515  -4.019  1.00 35.88           N  
ATOM   1999  CA  VAL B  69      25.769  90.271  -2.945  1.00 36.15           C  
ATOM   2000  C   VAL B  69      25.378  89.050  -2.107  1.00 35.74           C  
ATOM   2001  O   VAL B  69      26.205  88.497  -1.388  1.00 34.58           O  
ATOM   2002  CB  VAL B  69      25.892  91.490  -2.012  1.00 38.59           C  
ATOM   2003  CG1 VAL B  69      26.344  92.707  -2.804  0.00 36.51           C  
ATOM   2004  CG2 VAL B  69      24.569  91.756  -1.335  1.00 31.67           C  
ATOM   2005  N   GLU B  70      24.122  88.625  -2.215  1.00 27.53           N  
ATOM   2006  CA  GLU B  70      23.640  87.475  -1.460  1.00 28.11           C  
ATOM   2007  C   GLU B  70      23.769  86.173  -2.246  1.00 22.34           C  
ATOM   2008  O   GLU B  70      23.296  85.130  -1.807  1.00 26.07           O  
ATOM   2009  CB  GLU B  70      22.181  87.689  -1.054  1.00 24.95           C  
ATOM   2010  CG  GLU B  70      21.946  88.993  -0.295  1.00 32.47           C  
ATOM   2011  CD  GLU B  70      22.689  89.057   1.030  1.00 39.36           C  
ATOM   2012  OE1 GLU B  70      22.754  90.157   1.617  1.00 40.13           O  
ATOM   2013  OE2 GLU B  70      23.198  88.013   1.491  1.00 31.71           O  
ATOM   2014  N   SER B  71      24.406  86.230  -3.411  1.00 25.14           N  
ATOM   2015  CA  SER B  71      24.571  85.027  -4.220  1.00 25.85           C  
ATOM   2016  C   SER B  71      25.205  83.885  -3.425  1.00 23.57           C  
ATOM   2017  O   SER B  71      24.819  82.727  -3.583  1.00 26.37           O  
ATOM   2018  CB  SER B  71      25.432  85.320  -5.451  1.00 31.24           C  
ATOM   2019  OG  SER B  71      24.682  86.007  -6.435  1.00 32.37           O  
ATOM   2020  N   VAL B  72      26.169  84.207  -2.568  1.00 28.22           N  
ATOM   2021  CA  VAL B  72      26.818  83.162  -1.780  1.00 28.12           C  
ATOM   2022  C   VAL B  72      25.776  82.427  -0.939  1.00 28.77           C  
ATOM   2023  O   VAL B  72      25.876  81.221  -0.733  1.00 25.64           O  
ATOM   2024  CB  VAL B  72      27.942  83.744  -0.874  1.00 33.34           C  
ATOM   2025  CG1 VAL B  72      27.385  84.819   0.044  1.00 34.40           C  
ATOM   2026  CG2 VAL B  72      28.582  82.629  -0.063  0.00 32.37           C  
ATOM   2027  N   VAL B  73      24.761  83.153  -0.471  1.00 26.56           N  
ATOM   2028  CA  VAL B  73      23.702  82.545   0.330  1.00 23.91           C  
ATOM   2029  C   VAL B  73      22.788  81.688  -0.538  1.00 24.29           C  
ATOM   2030  O   VAL B  73      22.448  80.564  -0.179  1.00 24.97           O  
ATOM   2031  CB  VAL B  73      22.844  83.621   1.035  1.00 21.78           C  
ATOM   2032  CG1 VAL B  73      21.744  82.954   1.849  1.00 21.82           C  
ATOM   2033  CG2 VAL B  73      23.721  84.486   1.909  1.00 23.08           C  
ATOM   2034  N   HIS B  74      22.358  82.234  -1.672  1.00 22.78           N  
ATOM   2035  CA  HIS B  74      21.506  81.481  -2.580  1.00 21.17           C  
ATOM   2036  C   HIS B  74      22.227  80.197  -3.005  1.00 17.17           C  
ATOM   2037  O   HIS B  74      21.639  79.128  -3.031  1.00 21.48           O  
ATOM   2038  CB  HIS B  74      21.197  82.307  -3.837  1.00 24.07           C  
ATOM   2039  CG  HIS B  74      20.261  83.452  -3.597  1.00 26.09           C  
ATOM   2040  ND1 HIS B  74      18.995  83.504  -4.144  1.00 25.35           N  
ATOM   2041  CD2 HIS B  74      20.397  84.576  -2.854  1.00 25.11           C  
ATOM   2042  CE1 HIS B  74      18.393  84.611  -3.746  1.00 23.08           C  
ATOM   2043  NE2 HIS B  74      19.220  85.279  -2.963  1.00 22.47           N  
ATOM   2044  N   ARG B  75      23.500  80.326  -3.352  1.00 23.74           N  
ATOM   2045  CA  ARG B  75      24.261  79.168  -3.800  1.00 22.39           C  
ATOM   2046  C   ARG B  75      24.265  78.072  -2.744  1.00 24.22           C  
ATOM   2047  O   ARG B  75      24.011  76.907  -3.043  1.00 25.97           O  
ATOM   2048  CB  ARG B  75      25.697  79.565  -4.133  1.00 25.68           C  
ATOM   2049  CG  ARG B  75      26.598  78.355  -4.351  1.00 35.54           C  
ATOM   2050  CD  ARG B  75      28.035  78.756  -4.562  1.00 35.68           C  
ATOM   2051  NE  ARG B  75      28.288  79.142  -5.943  1.00 41.04           N  
ATOM   2052  CZ  ARG B  75      29.417  79.707  -6.351  1.00 48.66           C  
ATOM   2053  NH1 ARG B  75      30.383  79.946  -5.472  1.00 35.08           N  
ATOM   2054  NH2 ARG B  75      29.580  80.033  -7.627  1.00 39.86           N  
ATOM   2055  N   GLU B  76      24.539  78.444  -1.500  1.00 26.17           N  
ATOM   2056  CA  GLU B  76      24.568  77.443  -0.443  1.00 23.64           C  
ATOM   2057  C   GLU B  76      23.215  76.769  -0.250  1.00 28.20           C  
ATOM   2058  O   GLU B  76      23.145  75.573   0.023  1.00 25.44           O  
ATOM   2059  CB  GLU B  76      25.036  78.072   0.868  1.00 24.41           C  
ATOM   2060  CG  GLU B  76      25.722  77.086   1.783  1.00 36.83           C  
ATOM   2061  CD  GLU B  76      26.832  76.326   1.070  1.00 46.08           C  
ATOM   2062  OE1 GLU B  76      27.657  76.967   0.378  1.00 44.42           O  
ATOM   2063  OE2 GLU B  76      26.875  75.087   1.207  1.00 39.48           O  
ATOM   2064  N   VAL B  77      22.131  77.527  -0.398  1.00 24.86           N  
ATOM   2065  CA  VAL B  77      20.800  76.956  -0.235  1.00 21.59           C  
ATOM   2066  C   VAL B  77      20.496  75.914  -1.318  1.00 23.84           C  
ATOM   2067  O   VAL B  77      19.890  74.877  -1.047  1.00 27.17           O  
ATOM   2068  CB  VAL B  77      19.710  78.065  -0.280  1.00 23.22           C  
ATOM   2069  CG1 VAL B  77      18.325  77.436  -0.299  1.00 21.62           C  
ATOM   2070  CG2 VAL B  77      19.848  78.975   0.935  1.00 26.42           C  
ATOM   2071  N   TYR B  78      20.898  76.198  -2.552  1.00 27.25           N  
ATOM   2072  CA  TYR B  78      20.653  75.264  -3.644  1.00 24.67           C  
ATOM   2073  C   TYR B  78      21.529  74.020  -3.464  1.00 25.45           C  
ATOM   2074  O   TYR B  78      21.115  72.901  -3.770  1.00 29.40           O  
ATOM   2075  CB  TYR B  78      20.935  75.947  -4.987  1.00 22.97           C  
ATOM   2076  CG  TYR B  78      19.869  76.969  -5.358  1.00 25.98           C  
ATOM   2077  CD1 TYR B  78      20.214  78.269  -5.731  1.00 24.55           C  
ATOM   2078  CD2 TYR B  78      18.517  76.631  -5.326  1.00 26.34           C  
ATOM   2079  CE1 TYR B  78      19.224  79.217  -6.063  1.00 22.14           C  
ATOM   2080  CE2 TYR B  78      17.521  77.570  -5.659  1.00 31.45           C  
ATOM   2081  CZ  TYR B  78      17.886  78.854  -6.026  1.00 23.92           C  
ATOM   2082  OH  TYR B  78      16.912  79.774  -6.375  1.00 27.60           O  
ATOM   2083  N   ARG B  79      22.727  74.229  -2.940  1.00 30.63           N  
ATOM   2084  CA  ARG B  79      23.653  73.127  -2.700  1.00 35.87           C  
ATOM   2085  C   ARG B  79      23.130  72.173  -1.634  1.00 41.17           C  
ATOM   2086  O   ARG B  79      23.127  70.959  -1.823  1.00 41.97           O  
ATOM   2087  CB  ARG B  79      25.005  73.658  -2.229  1.00 29.03           C  
ATOM   2088  CG  ARG B  79      25.898  74.271  -3.288  1.00 34.23           C  
ATOM   2089  CD  ARG B  79      27.197  74.730  -2.624  1.00 43.54           C  
ATOM   2090  NE  ARG B  79      28.208  75.190  -3.572  1.00 50.13           N  
ATOM   2091  CZ  ARG B  79      29.369  75.737  -3.217  1.00 58.83           C  
ATOM   2092  NH1 ARG B  79      29.668  75.893  -1.931  1.00 60.38           N  
ATOM   2093  NH2 ARG B  79      30.234  76.131  -4.143  1.00 52.77           N  
ATOM   2094  N   ARG B  80      22.678  72.734  -0.515  1.00 43.10           N  
ATOM   2095  CA  ARG B  80      22.211  71.942   0.619  1.00 35.66           C  
ATOM   2096  C   ARG B  80      20.741  71.549   0.698  1.00 43.20           C  
ATOM   2097  O   ARG B  80      20.390  70.637   1.446  1.00 41.69           O  
ATOM   2098  CB  ARG B  80      22.601  72.653   1.915  1.00 35.38           C  
ATOM   2099  CG  ARG B  80      24.101  72.822   2.091  1.00 39.60           C  
ATOM   2100  CD  ARG B  80      24.438  73.622   3.341  1.00 35.48           C  
ATOM   2101  NE  ARG B  80      25.880  73.757   3.513  1.00 46.03           N  
ATOM   2102  CZ  ARG B  80      26.670  72.786   3.963  1.00 52.80           C  
ATOM   2103  NH1 ARG B  80      26.156  71.610   4.297  1.00 53.69           N  
ATOM   2104  NH2 ARG B  80      27.977  72.986   4.065  1.00 45.20           N  
ATOM   2105  N   THR B  81      19.877  72.222  -0.054  1.00 32.33           N  
ATOM   2106  CA  THR B  81      18.456  71.904  -0.012  1.00 32.97           C  
ATOM   2107  C   THR B  81      17.950  71.591  -1.407  1.00 25.25           C  
ATOM   2108  O   THR B  81      18.681  71.721  -2.385  1.00 31.06           O  
ATOM   2109  CB  THR B  81      17.620  73.093   0.523  1.00 39.66           C  
ATOM   2110  OG1 THR B  81      17.523  74.096  -0.493  1.00 31.85           O  
ATOM   2111  CG2 THR B  81      18.274  73.711   1.751  1.00 30.82           C  
ATOM   2112  N   GLY B  82      16.692  71.181  -1.487  1.00 28.53           N  
ATOM   2113  CA  GLY B  82      16.089  70.890  -2.771  1.00 36.51           C  
ATOM   2114  C   GLY B  82      15.319  72.104  -3.272  1.00 34.76           C  
ATOM   2115  O   GLY B  82      14.415  71.981  -4.100  1.00 35.94           O  
ATOM   2116  N   ALA B  83      15.674  73.286  -2.772  1.00 30.17           N  
ATOM   2117  CA  ALA B  83      14.997  74.511  -3.188  1.00 28.53           C  
ATOM   2118  C   ALA B  83      15.059  74.681  -4.702  1.00 28.86           C  
ATOM   2119  O   ALA B  83      16.085  74.401  -5.321  1.00 27.63           O  
ATOM   2120  CB  ALA B  83      15.633  75.721  -2.508  1.00 24.45           C  
ATOM   2121  N   ARG B  84      13.954  75.135  -5.291  1.00 26.39           N  
ATOM   2122  CA  ARG B  84      13.881  75.365  -6.728  1.00 23.49           C  
ATOM   2123  C   ARG B  84      13.855  76.862  -7.025  1.00 32.43           C  
ATOM   2124  O   ARG B  84      14.058  77.282  -8.157  1.00 27.67           O  
ATOM   2125  CB  ARG B  84      12.636  74.697  -7.322  1.00 32.05           C  
ATOM   2126  CG  ARG B  84      12.533  73.200  -7.037  1.00 45.44           C  
ATOM   2127  CD  ARG B  84      13.810  72.456  -7.400  1.00 44.67           C  
ATOM   2128  NE  ARG B  84      14.130  72.546  -8.819  1.00 56.30           N  
ATOM   2129  CZ  ARG B  84      15.193  71.980  -9.382  1.00 62.75           C  
ATOM   2130  NH1 ARG B  84      16.044  71.279  -8.645  0.00 62.11           N  
ATOM   2131  NH2 ARG B  84      15.410  72.119 -10.685  1.00 61.28           N  
ATOM   2132  N   ALA B  85      13.596  77.666  -6.000  1.00 22.64           N  
ATOM   2133  CA  ALA B  85      13.578  79.113  -6.150  1.00 23.74           C  
ATOM   2134  C   ALA B  85      13.746  79.724  -4.769  1.00 22.27           C  
ATOM   2135  O   ALA B  85      13.382  79.112  -3.758  1.00 22.35           O  
ATOM   2136  CB  ALA B  85      12.264  79.573  -6.791  1.00 21.18           C  
ATOM   2137  N   LEU B  86      14.303  80.923  -4.722  1.00 21.26           N  
ATOM   2138  CA  LEU B  86      14.525  81.585  -3.442  1.00 26.72           C  
ATOM   2139  C   LEU B  86      14.256  83.080  -3.544  1.00 26.64           C  
ATOM   2140  O   LEU B  86      14.689  83.732  -4.492  1.00 24.45           O  
ATOM   2141  CB  LEU B  86      15.969  81.362  -2.991  1.00 20.57           C  
ATOM   2142  CG  LEU B  86      16.376  81.783  -1.578  1.00 37.02           C  
ATOM   2143  CD1 LEU B  86      15.664  80.891  -0.554  1.00 28.16           C  
ATOM   2144  CD2 LEU B  86      17.887  81.650  -1.427  1.00 34.04           C  
ATOM   2145  N   VAL B  87      13.537  83.617  -2.565  1.00 21.15           N  
ATOM   2146  CA  VAL B  87      13.243  85.046  -2.545  1.00 21.06           C  
ATOM   2147  C   VAL B  87      13.750  85.641  -1.243  1.00 22.16           C  
ATOM   2148  O   VAL B  87      13.441  85.130  -0.172  1.00 20.97           O  
ATOM   2149  CB  VAL B  87      11.724  85.326  -2.636  1.00 27.87           C  
ATOM   2150  CG1 VAL B  87      11.447  86.800  -2.358  1.00 29.07           C  
ATOM   2151  CG2 VAL B  87      11.206  84.950  -4.008  1.00 19.39           C  
ATOM   2152  N   HIS B  88      14.557  86.692  -1.347  1.00 18.69           N  
ATOM   2153  CA  HIS B  88      15.058  87.390  -0.172  1.00 23.73           C  
ATOM   2154  C   HIS B  88      14.401  88.765  -0.198  1.00 26.69           C  
ATOM   2155  O   HIS B  88      14.476  89.471  -1.201  1.00 24.38           O  
ATOM   2156  CB  HIS B  88      16.572  87.579  -0.218  1.00 24.06           C  
ATOM   2157  CG  HIS B  88      17.098  88.405   0.916  1.00 28.73           C  
ATOM   2158  ND1 HIS B  88      18.011  89.423   0.740  1.00 37.57           N  
ATOM   2159  CD2 HIS B  88      16.821  88.376   2.241  1.00 21.60           C  
ATOM   2160  CE1 HIS B  88      18.274  89.983   1.907  1.00 34.09           C  
ATOM   2161  NE2 HIS B  88      17.566  89.366   2.834  1.00 27.36           N  
ATOM   2162  N   ALA B  89      13.761  89.144   0.901  1.00 22.58           N  
ATOM   2163  CA  ALA B  89      13.098  90.431   0.959  1.00 22.07           C  
ATOM   2164  C   ALA B  89      13.270  91.035   2.336  1.00 28.69           C  
ATOM   2165  O   ALA B  89      13.963  90.475   3.197  1.00 21.75           O  
ATOM   2166  CB  ALA B  89      11.617  90.275   0.623  1.00 21.88           C  
ATOM   2167  N   HIS B  90      12.634  92.178   2.548  1.00 25.60           N  
ATOM   2168  CA  HIS B  90      12.756  92.852   3.823  1.00 26.96           C  
ATOM   2169  C   HIS B  90      11.418  93.246   4.413  1.00 31.29           C  
ATOM   2170  O   HIS B  90      11.106  94.433   4.544  1.00 29.83           O  
ATOM   2171  CB  HIS B  90      13.667  94.070   3.668  1.00 30.51           C  
ATOM   2172  CG  HIS B  90      15.031  93.725   3.160  1.00 41.95           C  
ATOM   2173  ND1 HIS B  90      15.303  93.545   1.821  1.00 53.41           N  
ATOM   2174  CD2 HIS B  90      16.181  93.447   3.816  1.00 43.46           C  
ATOM   2175  CE1 HIS B  90      16.561  93.167   1.675  1.00 52.02           C  
ATOM   2176  NE2 HIS B  90      17.115  93.099   2.871  1.00 40.13           N  
ATOM   2177  N   PRO B  91      10.595  92.246   4.770  1.00 28.84           N  
ATOM   2178  CA  PRO B  91       9.281  92.525   5.355  1.00 29.58           C  
ATOM   2179  C   PRO B  91       9.500  93.349   6.619  1.00 25.44           C  
ATOM   2180  O   PRO B  91      10.072  92.862   7.583  1.00 24.37           O  
ATOM   2181  CB  PRO B  91       8.723  91.128   5.634  1.00 28.15           C  
ATOM   2182  CG  PRO B  91       9.969  90.287   5.836  1.00 29.78           C  
ATOM   2183  CD  PRO B  91      10.864  90.797   4.738  1.00 27.80           C  
ATOM   2184  N   ARG B  92       9.037  94.596   6.597  1.00 23.65           N  
ATOM   2185  CA  ARG B  92       9.226  95.532   7.710  1.00 24.38           C  
ATOM   2186  C   ARG B  92       8.734  95.080   9.073  1.00 22.06           C  
ATOM   2187  O   ARG B  92       9.477  95.164  10.050  1.00 20.53           O  
ATOM   2188  CB  ARG B  92       8.571  96.877   7.387  1.00 26.99           C  
ATOM   2189  CG  ARG B  92       8.968  97.465   6.048  1.00 48.23           C  
ATOM   2190  CD  ARG B  92       8.358  98.847   5.882  1.00 43.40           C  
ATOM   2191  NE  ARG B  92       8.522  99.376   4.532  1.00 59.58           N  
ATOM   2192  CZ  ARG B  92       7.771  99.018   3.497  1.00 59.62           C  
ATOM   2193  NH1 ARG B  92       6.800  98.129   3.660  0.00 61.36           N  
ATOM   2194  NH2 ARG B  92       7.990  99.545   2.301  0.00 61.36           N  
ATOM   2195  N   VAL B  93       7.481  94.637   9.156  1.00 18.87           N  
ATOM   2196  CA  VAL B  93       6.947  94.200  10.446  1.00 23.33           C  
ATOM   2197  C   VAL B  93       7.643  92.930  10.928  1.00 20.12           C  
ATOM   2198  O   VAL B  93       7.987  92.811  12.099  1.00 21.09           O  
ATOM   2199  CB  VAL B  93       5.434  93.947  10.381  1.00 22.25           C  
ATOM   2200  CG1 VAL B  93       4.926  93.507  11.749  1.00 17.29           C  
ATOM   2201  CG2 VAL B  93       4.713  95.237   9.950  1.00 26.37           C  
ATOM   2202  N   ALA B  94       7.851  91.983  10.022  1.00 19.31           N  
ATOM   2203  CA  ALA B  94       8.527  90.744  10.394  1.00 18.81           C  
ATOM   2204  C   ALA B  94       9.931  91.066  10.913  1.00 19.43           C  
ATOM   2205  O   ALA B  94      10.401  90.455  11.875  1.00 21.40           O  
ATOM   2206  CB  ALA B  94       8.601  89.817   9.195  1.00 19.32           C  
ATOM   2207  N   VAL B  95      10.607  92.022  10.276  1.00 20.16           N  
ATOM   2208  CA  VAL B  95      11.951  92.383  10.719  1.00 23.84           C  
ATOM   2209  C   VAL B  95      11.901  93.019  12.098  1.00 27.53           C  
ATOM   2210  O   VAL B  95      12.736  92.723  12.955  1.00 24.75           O  
ATOM   2211  CB  VAL B  95      12.648  93.348   9.735  1.00 24.46           C  
ATOM   2212  CG1 VAL B  95      13.892  93.955  10.381  1.00 23.51           C  
ATOM   2213  CG2 VAL B  95      13.044  92.597   8.473  1.00 26.23           C  
ATOM   2214  N   ALA B  96      10.924  93.895  12.319  1.00 23.60           N  
ATOM   2215  CA  ALA B  96      10.799  94.531  13.621  1.00 22.10           C  
ATOM   2216  C   ALA B  96      10.568  93.441  14.660  1.00 23.25           C  
ATOM   2217  O   ALA B  96      11.192  93.447  15.717  1.00 24.57           O  
ATOM   2218  CB  ALA B  96       9.626  95.528  13.630  1.00 20.63           C  
ATOM   2219  N   LEU B  97       9.682  92.498  14.355  1.00 19.19           N  
ATOM   2220  CA  LEU B  97       9.396  91.424  15.301  1.00 25.47           C  
ATOM   2221  C   LEU B  97      10.602  90.492  15.494  1.00 25.33           C  
ATOM   2222  O   LEU B  97      10.723  89.841  16.526  1.00 28.06           O  
ATOM   2223  CB  LEU B  97       8.186  90.590  14.847  1.00 25.03           C  
ATOM   2224  CG  LEU B  97       6.857  91.271  14.501  1.00 38.19           C  
ATOM   2225  CD1 LEU B  97       5.715  90.239  14.548  1.00 25.43           C  
ATOM   2226  CD2 LEU B  97       6.586  92.398  15.472  1.00 26.80           C  
ATOM   2227  N   SER B  98      11.488  90.428  14.507  1.00 25.99           N  
ATOM   2228  CA  SER B  98      12.645  89.543  14.610  1.00 31.14           C  
ATOM   2229  C   SER B  98      13.575  89.899  15.772  1.00 26.35           C  
ATOM   2230  O   SER B  98      14.313  89.047  16.248  1.00 28.01           O  
ATOM   2231  CB  SER B  98      13.425  89.510  13.284  1.00 19.72           C  
ATOM   2232  OG  SER B  98      14.285  90.625  13.136  1.00 22.39           O  
ATOM   2233  N   PHE B  99      13.538  91.145  16.241  1.00 27.29           N  
ATOM   2234  CA  PHE B  99      14.391  91.536  17.366  1.00 27.68           C  
ATOM   2235  C   PHE B  99      13.825  90.991  18.664  1.00 28.91           C  
ATOM   2236  O   PHE B  99      14.550  90.821  19.640  1.00 29.77           O  
ATOM   2237  CB  PHE B  99      14.484  93.059  17.503  1.00 28.65           C  
ATOM   2238  CG  PHE B  99      15.149  93.741  16.344  1.00 25.31           C  
ATOM   2239  CD1 PHE B  99      14.391  94.413  15.394  1.00 31.97           C  
ATOM   2240  CD2 PHE B  99      16.529  93.708  16.200  1.00 34.65           C  
ATOM   2241  CE1 PHE B  99      14.999  95.043  14.313  1.00 30.88           C  
ATOM   2242  CE2 PHE B  99      17.147  94.334  15.122  1.00 34.24           C  
ATOM   2243  CZ  PHE B  99      16.373  95.005  14.175  1.00 30.63           C  
ATOM   2244  N   HIS B 100      12.528  90.702  18.656  1.00 24.66           N  
ATOM   2245  CA  HIS B 100      11.824  90.229  19.840  1.00 29.73           C  
ATOM   2246  C   HIS B 100      11.524  88.738  19.923  1.00 37.69           C  
ATOM   2247  O   HIS B 100      11.190  88.241  20.997  1.00 33.93           O  
ATOM   2248  CB  HIS B 100      10.497  90.979  19.978  1.00 30.00           C  
ATOM   2249  CG  HIS B 100      10.648  92.443  20.242  1.00 26.26           C  
ATOM   2250  ND1 HIS B 100      10.117  93.409  19.414  1.00 33.62           N  
ATOM   2251  CD2 HIS B 100      11.247  93.107  21.258  1.00 26.52           C  
ATOM   2252  CE1 HIS B 100      10.381  94.604  19.910  1.00 22.00           C  
ATOM   2253  NE2 HIS B 100      11.066  94.449  21.029  1.00 39.93           N  
ATOM   2254  N   LEU B 101      11.645  88.019  18.813  1.00 27.22           N  
ATOM   2255  CA  LEU B 101      11.313  86.600  18.822  1.00 31.15           C  
ATOM   2256  C   LEU B 101      12.458  85.696  18.383  1.00 30.19           C  
ATOM   2257  O   LEU B 101      13.365  86.135  17.673  1.00 27.14           O  
ATOM   2258  CB  LEU B 101      10.116  86.358  17.903  1.00 30.77           C  
ATOM   2259  CG  LEU B 101       8.865  87.229  18.064  1.00 31.55           C  
ATOM   2260  CD1 LEU B 101       8.002  87.100  16.810  1.00 32.15           C  
ATOM   2261  CD2 LEU B 101       8.090  86.817  19.306  1.00 31.32           C  
ATOM   2262  N   SER B 102      12.416  84.439  18.825  1.00 30.15           N  
ATOM   2263  CA  SER B 102      13.421  83.460  18.429  1.00 30.14           C  
ATOM   2264  C   SER B 102      12.780  82.685  17.277  1.00 31.97           C  
ATOM   2265  O   SER B 102      13.455  81.995  16.512  1.00 31.22           O  
ATOM   2266  CB  SER B 102      13.775  82.517  19.592  1.00 36.47           C  
ATOM   2267  OG  SER B 102      12.691  81.667  19.922  1.00 39.35           O  
ATOM   2268  N   ARG B 103      11.463  82.811  17.158  1.00 25.27           N  
ATOM   2269  CA  ARG B 103      10.730  82.170  16.074  1.00 27.31           C  
ATOM   2270  C   ARG B 103       9.375  82.857  15.906  1.00 32.32           C  
ATOM   2271  O   ARG B 103       8.769  83.291  16.888  1.00 33.77           O  
ATOM   2272  CB  ARG B 103      10.535  80.672  16.355  1.00 35.91           C  
ATOM   2273  CG  ARG B 103       9.301  80.318  17.166  1.00 50.30           C  
ATOM   2274  CD  ARG B 103       9.394  80.763  18.617  1.00 73.61           C  
ATOM   2275  NE  ARG B 103      10.339  79.962  19.389  1.00 81.86           N  
ATOM   2276  CZ  ARG B 103      10.419  79.975  20.717  1.00 85.92           C  
ATOM   2277  NH1 ARG B 103       9.607  80.749  21.426  1.00 81.64           N  
ATOM   2278  NH2 ARG B 103      11.310  79.212  21.339  1.00 87.10           N  
ATOM   2279  N   LEU B 104       8.914  82.976  14.663  1.00 24.59           N  
ATOM   2280  CA  LEU B 104       7.625  83.602  14.386  1.00 22.13           C  
ATOM   2281  C   LEU B 104       6.588  82.528  14.086  1.00 22.79           C  
ATOM   2282  O   LEU B 104       6.720  81.783  13.117  1.00 24.01           O  
ATOM   2283  CB  LEU B 104       7.749  84.574  13.200  1.00 25.61           C  
ATOM   2284  CG  LEU B 104       6.543  85.481  12.946  1.00 26.44           C  
ATOM   2285  CD1 LEU B 104       6.991  86.755  12.237  1.00 28.06           C  
ATOM   2286  CD2 LEU B 104       5.485  84.732  12.146  1.00 28.76           C  
ATOM   2287  N   ARG B 105       5.559  82.448  14.927  1.00 22.24           N  
ATOM   2288  CA  ARG B 105       4.491  81.461  14.763  1.00 26.36           C  
ATOM   2289  C   ARG B 105       3.206  82.197  14.420  1.00 29.48           C  
ATOM   2290  O   ARG B 105       2.611  82.857  15.276  1.00 26.42           O  
ATOM   2291  CB  ARG B 105       4.287  80.661  16.059  1.00 30.35           C  
ATOM   2292  CG  ARG B 105       5.496  79.856  16.504  1.00 45.45           C  
ATOM   2293  CD  ARG B 105       5.230  79.129  17.817  1.00 50.88           C  
ATOM   2294  NE  ARG B 105       6.384  78.354  18.260  0.00 56.56           N  
ATOM   2295  CZ  ARG B 105       6.408  77.614  19.363  0.00 59.39           C  
ATOM   2296  NH1 ARG B 105       7.503  76.940  19.689  0.00 61.36           N  
ATOM   2297  NH2 ARG B 105       5.337  77.544  20.142  0.00 61.36           N  
ATOM   2298  N   PRO B 106       2.761  82.096  13.157  1.00 28.51           N  
ATOM   2299  CA  PRO B 106       1.542  82.756  12.678  1.00 25.68           C  
ATOM   2300  C   PRO B 106       0.285  82.353  13.430  1.00 30.18           C  
ATOM   2301  O   PRO B 106       0.132  81.201  13.829  1.00 26.48           O  
ATOM   2302  CB  PRO B 106       1.469  82.328  11.214  1.00 23.24           C  
ATOM   2303  CG  PRO B 106       2.909  82.107  10.841  1.00 29.32           C  
ATOM   2304  CD  PRO B 106       3.425  81.375  12.058  1.00 24.78           C  
ATOM   2305  N   LEU B 107      -0.619  83.309  13.607  1.00 23.77           N  
ATOM   2306  CA  LEU B 107      -1.885  83.045  14.279  1.00 26.38           C  
ATOM   2307  C   LEU B 107      -2.913  82.689  13.220  1.00 26.78           C  
ATOM   2308  O   LEU B 107      -3.898  82.014  13.501  1.00 24.77           O  
ATOM   2309  CB  LEU B 107      -2.377  84.295  15.021  1.00 25.87           C  
ATOM   2310  CG  LEU B 107      -1.488  84.873  16.121  1.00 31.90           C  
ATOM   2311  CD1 LEU B 107      -2.145  86.119  16.699  1.00 30.85           C  
ATOM   2312  CD2 LEU B 107      -1.271  83.832  17.215  1.00 40.09           C  
ATOM   2313  N   ASP B 108      -2.682  83.154  11.996  1.00 23.56           N  
ATOM   2314  CA  ASP B 108      -3.626  82.919  10.913  1.00 27.58           C  
ATOM   2315  C   ASP B 108      -3.453  81.588  10.181  1.00 29.89           C  
ATOM   2316  O   ASP B 108      -2.356  81.054  10.086  1.00 27.36           O  
ATOM   2317  CB  ASP B 108      -3.565  84.082   9.914  1.00 24.47           C  
ATOM   2318  CG  ASP B 108      -2.202  84.222   9.262  1.00 26.90           C  
ATOM   2319  OD1 ASP B 108      -1.224  84.525   9.976  1.00 25.16           O  
ATOM   2320  OD2 ASP B 108      -2.118  84.030   8.032  1.00 26.35           O  
ATOM   2321  N   LEU B 109      -4.555  81.072   9.647  1.00 25.75           N  
ATOM   2322  CA  LEU B 109      -4.542  79.798   8.938  1.00 28.63           C  
ATOM   2323  C   LEU B 109      -3.559  79.722   7.783  1.00 32.62           C  
ATOM   2324  O   LEU B 109      -2.810  78.753   7.669  1.00 29.83           O  
ATOM   2325  CB  LEU B 109      -5.935  79.465   8.407  1.00 28.23           C  
ATOM   2326  CG  LEU B 109      -6.007  78.132   7.649  1.00 40.63           C  
ATOM   2327  CD1 LEU B 109      -5.612  77.001   8.586  1.00 39.15           C  
ATOM   2328  CD2 LEU B 109      -7.410  77.910   7.092  1.00 42.28           C  
ATOM   2329  N   GLU B 110      -3.576  80.727   6.914  1.00 30.81           N  
ATOM   2330  CA  GLU B 110      -2.684  80.735   5.760  1.00 30.88           C  
ATOM   2331  C   GLU B 110      -1.234  80.590   6.203  1.00 31.40           C  
ATOM   2332  O   GLU B 110      -0.494  79.753   5.688  1.00 27.56           O  
ATOM   2333  CB  GLU B 110      -2.852  82.029   4.970  1.00 35.06           C  
ATOM   2334  CG  GLU B 110      -1.860  82.183   3.831  1.00 50.43           C  
ATOM   2335  CD  GLU B 110      -2.517  82.100   2.471  1.00 57.84           C  
ATOM   2336  OE1 GLU B 110      -3.181  81.078   2.191  1.00 63.37           O  
ATOM   2337  OE2 GLU B 110      -2.366  83.058   1.683  1.00 67.48           O  
ATOM   2338  N   GLY B 111      -0.836  81.412   7.166  1.00 21.84           N  
ATOM   2339  CA  GLY B 111       0.521  81.356   7.667  1.00 20.86           C  
ATOM   2340  C   GLY B 111       0.868  80.048   8.355  1.00 27.99           C  
ATOM   2341  O   GLY B 111       1.971  79.531   8.185  1.00 28.37           O  
ATOM   2342  N   GLN B 112      -0.056  79.505   9.138  1.00 29.20           N  
ATOM   2343  CA  GLN B 112       0.223  78.249   9.827  1.00 33.67           C  
ATOM   2344  C   GLN B 112       0.388  77.118   8.822  1.00 30.71           C  
ATOM   2345  O   GLN B 112       1.262  76.266   8.968  1.00 34.88           O  
ATOM   2346  CB  GLN B 112      -0.906  77.906  10.799  1.00 28.68           C  
ATOM   2347  CG  GLN B 112      -1.119  78.949  11.871  1.00 32.51           C  
ATOM   2348  CD  GLN B 112      -2.238  78.587  12.822  1.00 39.29           C  
ATOM   2349  OE1 GLN B 112      -3.237  77.988  12.421  1.00 50.73           O  
ATOM   2350  NE2 GLN B 112      -2.087  78.966  14.086  1.00 36.03           N  
ATOM   2351  N   HIS B 113      -0.447  77.125   7.793  1.00 32.78           N  
ATOM   2352  CA  HIS B 113      -0.403  76.089   6.776  1.00 34.33           C  
ATOM   2353  C   HIS B 113       0.824  76.141   5.876  1.00 37.50           C  
ATOM   2354  O   HIS B 113       1.470  75.122   5.638  1.00 37.01           O  
ATOM   2355  CB  HIS B 113      -1.668  76.151   5.918  1.00 37.30           C  
ATOM   2356  CG  HIS B 113      -1.651  75.215   4.749  1.00 52.76           C  
ATOM   2357  ND1 HIS B 113      -1.012  75.514   3.564  1.00 55.34           N  
ATOM   2358  CD2 HIS B 113      -2.175  73.976   4.591  1.00 50.65           C  
ATOM   2359  CE1 HIS B 113      -1.144  74.500   2.727  1.00 57.35           C  
ATOM   2360  NE2 HIS B 113      -1.845  73.554   3.326  1.00 53.64           N  
ATOM   2361  N   TYR B 114       1.153  77.327   5.386  1.00 30.97           N  
ATOM   2362  CA  TYR B 114       2.282  77.477   4.478  1.00 36.37           C  
ATOM   2363  C   TYR B 114       3.647  77.666   5.130  1.00 37.89           C  
ATOM   2364  O   TYR B 114       4.646  77.150   4.632  1.00 36.40           O  
ATOM   2365  CB  TYR B 114       2.008  78.630   3.512  1.00 35.58           C  
ATOM   2366  CG  TYR B 114       0.932  78.326   2.492  1.00 36.85           C  
ATOM   2367  CD1 TYR B 114       1.129  77.350   1.515  1.00 47.41           C  
ATOM   2368  CD2 TYR B 114      -0.283  79.006   2.507  1.00 40.51           C  
ATOM   2369  CE1 TYR B 114       0.141  77.057   0.574  1.00 51.00           C  
ATOM   2370  CE2 TYR B 114      -1.280  78.723   1.568  1.00 51.85           C  
ATOM   2371  CZ  TYR B 114      -1.060  77.746   0.606  1.00 52.93           C  
ATOM   2372  OH  TYR B 114      -2.039  77.460  -0.318  0.00 52.83           O  
ATOM   2373  N   LEU B 115       3.695  78.395   6.239  1.00 31.51           N  
ATOM   2374  CA  LEU B 115       4.960  78.640   6.915  1.00 29.33           C  
ATOM   2375  C   LEU B 115       5.187  77.744   8.117  1.00 33.49           C  
ATOM   2376  O   LEU B 115       6.314  77.303   8.353  1.00 33.43           O  
ATOM   2377  CB  LEU B 115       5.053  80.108   7.356  1.00 27.72           C  
ATOM   2378  CG  LEU B 115       4.991  81.143   6.231  1.00 33.41           C  
ATOM   2379  CD1 LEU B 115       4.941  82.548   6.820  1.00 29.63           C  
ATOM   2380  CD2 LEU B 115       6.197  80.981   5.325  1.00 36.96           C  
ATOM   2381  N   LYS B 116       4.117  77.483   8.868  1.00 36.16           N  
ATOM   2382  CA  LYS B 116       4.169  76.658  10.076  1.00 34.71           C  
ATOM   2383  C   LYS B 116       4.859  77.450  11.177  1.00 32.24           C  
ATOM   2384  O   LYS B 116       4.217  77.895  12.129  1.00 39.78           O  
ATOM   2385  CB  LYS B 116       4.897  75.340   9.795  1.00 39.68           C  
ATOM   2386  CG  LYS B 116       4.170  74.466   8.781  1.00 41.90           C  
ATOM   2387  CD  LYS B 116       4.904  73.157   8.528  1.00 50.24           C  
ATOM   2388  CE  LYS B 116       4.147  72.291   7.533  0.00 50.82           C  
ATOM   2389  NZ  LYS B 116       4.833  70.994   7.280  0.00 53.39           N  
ATOM   2390  N   GLU B 117       6.168  77.616  11.061  1.00 31.59           N  
ATOM   2391  CA  GLU B 117       6.907  78.418  12.017  1.00 30.96           C  
ATOM   2392  C   GLU B 117       8.155  78.910  11.314  1.00 27.06           C  
ATOM   2393  O   GLU B 117       8.801  78.172  10.567  1.00 31.85           O  
ATOM   2394  CB  GLU B 117       7.259  77.639  13.291  1.00 36.10           C  
ATOM   2395  CG  GLU B 117       8.469  76.730  13.229  1.00 46.43           C  
ATOM   2396  CD  GLU B 117       8.992  76.394  14.625  1.00 55.07           C  
ATOM   2397  OE1 GLU B 117       8.165  76.071  15.503  1.00 51.22           O  
ATOM   2398  OE2 GLU B 117      10.223  76.452  14.849  1.00 49.01           O  
ATOM   2399  N   VAL B 118       8.481  80.170  11.555  1.00 25.32           N  
ATOM   2400  CA  VAL B 118       9.625  80.809  10.926  1.00 24.25           C  
ATOM   2401  C   VAL B 118      10.738  81.076  11.930  1.00 23.88           C  
ATOM   2402  O   VAL B 118      10.598  81.916  12.821  1.00 23.59           O  
ATOM   2403  CB  VAL B 118       9.180  82.141  10.283  1.00 24.07           C  
ATOM   2404  CG1 VAL B 118      10.351  82.822   9.608  1.00 20.26           C  
ATOM   2405  CG2 VAL B 118       8.051  81.877   9.302  1.00 25.47           C  
ATOM   2406  N   PRO B 119      11.867  80.362  11.804  1.00 21.21           N  
ATOM   2407  CA  PRO B 119      12.946  80.606  12.759  1.00 23.30           C  
ATOM   2408  C   PRO B 119      13.628  81.948  12.524  1.00 22.92           C  
ATOM   2409  O   PRO B 119      13.716  82.426  11.390  1.00 20.57           O  
ATOM   2410  CB  PRO B 119      13.894  79.442  12.501  1.00 30.91           C  
ATOM   2411  CG  PRO B 119      13.738  79.229  11.019  1.00 29.61           C  
ATOM   2412  CD  PRO B 119      12.244  79.307  10.841  1.00 22.77           C  
ATOM   2413  N   VAL B 120      14.087  82.558  13.606  1.00 17.66           N  
ATOM   2414  CA  VAL B 120      14.815  83.815  13.527  1.00 19.92           C  
ATOM   2415  C   VAL B 120      16.278  83.490  13.814  1.00 24.69           C  
ATOM   2416  O   VAL B 120      16.615  82.991  14.891  1.00 23.70           O  
ATOM   2417  CB  VAL B 120      14.302  84.840  14.564  1.00 24.88           C  
ATOM   2418  CG1 VAL B 120      15.143  86.111  14.503  1.00 24.53           C  
ATOM   2419  CG2 VAL B 120      12.835  85.160  14.287  1.00 21.26           C  
ATOM   2420  N   LEU B 121      17.132  83.768  12.836  1.00 25.63           N  
ATOM   2421  CA  LEU B 121      18.564  83.501  12.932  1.00 32.32           C  
ATOM   2422  C   LEU B 121      19.342  84.769  13.242  1.00 33.90           C  
ATOM   2423  O   LEU B 121      19.059  85.823  12.675  1.00 28.26           O  
ATOM   2424  CB  LEU B 121      19.073  82.943  11.602  1.00 26.93           C  
ATOM   2425  CG  LEU B 121      18.320  81.754  11.005  1.00 34.48           C  
ATOM   2426  CD1 LEU B 121      18.854  81.472   9.611  1.00 34.18           C  
ATOM   2427  CD2 LEU B 121      18.482  80.538  11.905  1.00 37.61           C  
ATOM   2428  N   ALA B 122      20.335  84.668  14.123  1.00 24.53           N  
ATOM   2429  CA  ALA B 122      21.147  85.825  14.461  1.00 28.04           C  
ATOM   2430  C   ALA B 122      22.653  85.544  14.375  1.00 34.82           C  
ATOM   2431  O   ALA B 122      23.374  85.671  15.358  1.00 29.98           O  
ATOM   2432  CB  ALA B 122      20.780  86.335  15.862  1.00 28.12           C  
ATOM   2433  N   PRO B 123      23.143  85.141  13.194  1.00 35.65           N  
ATOM   2434  CA  PRO B 123      24.582  84.872  13.075  1.00 33.13           C  
ATOM   2435  C   PRO B 123      25.350  86.193  13.136  1.00 39.08           C  
ATOM   2436  O   PRO B 123      24.786  87.247  12.830  1.00 40.54           O  
ATOM   2437  CB  PRO B 123      24.690  84.182  11.718  1.00 38.66           C  
ATOM   2438  CG  PRO B 123      23.576  84.828  10.925  1.00 40.36           C  
ATOM   2439  CD  PRO B 123      22.439  84.859  11.929  1.00 35.22           C  
ATOM   2440  N   LYS B 124      26.621  86.144  13.534  1.00 37.27           N  
ATOM   2441  CA  LYS B 124      27.436  87.359  13.643  1.00 37.14           C  
ATOM   2442  C   LYS B 124      27.260  88.248  12.414  1.00 36.19           C  
ATOM   2443  O   LYS B 124      27.045  89.454  12.538  1.00 36.81           O  
ATOM   2444  CB  LYS B 124      28.915  87.005  13.832  1.00 37.23           C  
ATOM   2445  CG  LYS B 124      29.791  88.194  14.196  0.00 43.98           C  
ATOM   2446  CD  LYS B 124      31.198  87.753  14.564  0.00 48.12           C  
ATOM   2447  CE  LYS B 124      32.037  88.929  15.035  0.00 51.22           C  
ATOM   2448  NZ  LYS B 124      33.400  88.504  15.457  0.00 53.58           N  
ATOM   2449  N   THR B 125      27.364  87.654  11.230  1.00 34.52           N  
ATOM   2450  CA  THR B 125      27.156  88.393   9.990  1.00 31.86           C  
ATOM   2451  C   THR B 125      25.891  87.796   9.383  1.00 36.46           C  
ATOM   2452  O   THR B 125      25.677  86.584   9.462  1.00 31.22           O  
ATOM   2453  CB  THR B 125      28.333  88.229   9.014  1.00 34.19           C  
ATOM   2454  OG1 THR B 125      28.560  86.838   8.766  1.00 38.10           O  
ATOM   2455  CG2 THR B 125      29.591  88.861   9.593  1.00 33.55           C  
ATOM   2456  N   VAL B 126      25.046  88.639   8.794  1.00 34.76           N  
ATOM   2457  CA  VAL B 126      23.790  88.163   8.222  1.00 30.17           C  
ATOM   2458  C   VAL B 126      23.697  88.372   6.719  1.00 29.66           C  
ATOM   2459  O   VAL B 126      22.756  87.902   6.077  1.00 35.04           O  
ATOM   2460  CB  VAL B 126      22.571  88.873   8.882  1.00 31.66           C  
ATOM   2461  CG1 VAL B 126      22.619  88.706  10.378  1.00 31.88           C  
ATOM   2462  CG2 VAL B 126      22.566  90.355   8.523  1.00 37.66           C  
ATOM   2463  N   SER B 127      24.680  89.060   6.156  1.00 32.42           N  
ATOM   2464  CA  SER B 127      24.656  89.350   4.735  1.00 34.70           C  
ATOM   2465  C   SER B 127      25.959  89.096   3.992  1.00 30.23           C  
ATOM   2466  O   SER B 127      27.034  89.436   4.473  1.00 32.34           O  
ATOM   2467  CB  SER B 127      24.238  90.813   4.532  1.00 34.44           C  
ATOM   2468  OG  SER B 127      24.386  91.209   3.178  1.00 33.96           O  
ATOM   2469  N   ALA B 128      25.836  88.487   2.815  1.00 29.42           N  
ATOM   2470  CA  ALA B 128      26.963  88.211   1.930  1.00 38.15           C  
ATOM   2471  C   ALA B 128      28.200  87.564   2.548  1.00 41.62           C  
ATOM   2472  O   ALA B 128      29.326  87.982   2.274  1.00 49.80           O  
ATOM   2473  CB  ALA B 128      27.366  89.497   1.214  1.00 39.21           C  
ATOM   2474  N   THR B 129      27.999  86.544   3.370  1.00 38.11           N  
ATOM   2475  CA  THR B 129      29.119  85.840   3.986  1.00 36.91           C  
ATOM   2476  C   THR B 129      28.813  84.354   3.978  1.00 37.79           C  
ATOM   2477  O   THR B 129      27.657  83.953   3.867  1.00 29.49           O  
ATOM   2478  CB  THR B 129      29.345  86.269   5.453  1.00 31.10           C  
ATOM   2479  OG1 THR B 129      28.208  85.897   6.238  1.00 40.57           O  
ATOM   2480  CG2 THR B 129      29.559  87.774   5.552  1.00 36.16           C  
ATOM   2481  N   GLU B 130      29.847  83.529   4.088  1.00 35.96           N  
ATOM   2482  CA  GLU B 130      29.634  82.094   4.113  1.00 29.01           C  
ATOM   2483  C   GLU B 130      28.948  81.773   5.426  1.00 20.89           C  
ATOM   2484  O   GLU B 130      28.236  80.781   5.550  1.00 26.46           O  
ATOM   2485  CB  GLU B 130      30.969  81.357   4.030  1.00 38.48           C  
ATOM   2486  CG  GLU B 130      31.634  81.455   2.672  1.00 42.12           C  
ATOM   2487  CD  GLU B 130      32.954  80.711   2.625  1.00 55.58           C  
ATOM   2488  OE1 GLU B 130      32.981  79.527   3.029  1.00 55.07           O  
ATOM   2489  OE2 GLU B 130      33.959  81.309   2.186  1.00 60.43           O  
ATOM   2490  N   GLU B 131      29.176  82.625   6.416  1.00 29.04           N  
ATOM   2491  CA  GLU B 131      28.568  82.424   7.724  1.00 31.25           C  
ATOM   2492  C   GLU B 131      27.055  82.545   7.578  1.00 29.53           C  
ATOM   2493  O   GLU B 131      26.298  81.676   8.011  1.00 29.19           O  
ATOM   2494  CB  GLU B 131      29.104  83.469   8.702  1.00 33.25           C  
ATOM   2495  CG  GLU B 131      28.478  83.422  10.078  1.00 43.88           C  
ATOM   2496  CD  GLU B 131      29.233  84.284  11.069  1.00 52.91           C  
ATOM   2497  OE1 GLU B 131      29.520  85.457  10.742  1.00 51.79           O  
ATOM   2498  OE2 GLU B 131      29.539  83.786  12.173  1.00 55.04           O  
ATOM   2499  N   ALA B 132      26.614  83.624   6.949  1.00 30.94           N  
ATOM   2500  CA  ALA B 132      25.187  83.828   6.743  1.00 32.48           C  
ATOM   2501  C   ALA B 132      24.637  82.696   5.880  1.00 22.53           C  
ATOM   2502  O   ALA B 132      23.574  82.142   6.153  1.00 27.40           O  
ATOM   2503  CB  ALA B 132      24.957  85.169   6.061  1.00 30.33           C  
ATOM   2504  N   ALA B 133      25.382  82.357   4.835  1.00 30.13           N  
ATOM   2505  CA  ALA B 133      24.990  81.310   3.901  1.00 29.31           C  
ATOM   2506  C   ALA B 133      24.737  79.975   4.574  1.00 25.44           C  
ATOM   2507  O   ALA B 133      23.730  79.317   4.310  1.00 25.25           O  
ATOM   2508  CB  ALA B 133      26.065  81.149   2.825  1.00 26.02           C  
ATOM   2509  N   LEU B 134      25.654  79.565   5.444  1.00 27.78           N  
ATOM   2510  CA  LEU B 134      25.504  78.281   6.114  1.00 26.41           C  
ATOM   2511  C   LEU B 134      24.307  78.263   7.051  1.00 22.68           C  
ATOM   2512  O   LEU B 134      23.573  77.282   7.112  1.00 23.85           O  
ATOM   2513  CB  LEU B 134      26.774  77.927   6.898  1.00 24.95           C  
ATOM   2514  CG  LEU B 134      26.663  76.585   7.628  1.00 31.87           C  
ATOM   2515  CD1 LEU B 134      26.303  75.493   6.629  1.00 33.56           C  
ATOM   2516  CD2 LEU B 134      27.974  76.266   8.336  1.00 31.28           C  
ATOM   2517  N   SER B 135      24.128  79.349   7.792  1.00 23.56           N  
ATOM   2518  CA  SER B 135      23.015  79.473   8.730  1.00 26.08           C  
ATOM   2519  C   SER B 135      21.675  79.396   7.981  1.00 23.75           C  
ATOM   2520  O   SER B 135      20.781  78.628   8.345  1.00 22.62           O  
ATOM   2521  CB  SER B 135      23.137  80.808   9.476  1.00 26.78           C  
ATOM   2522  OG  SER B 135      22.091  80.967  10.411  1.00 49.34           O  
ATOM   2523  N   VAL B 136      21.540  80.199   6.931  1.00 27.50           N  
ATOM   2524  CA  VAL B 136      20.318  80.207   6.136  1.00 22.78           C  
ATOM   2525  C   VAL B 136      20.076  78.855   5.475  1.00 23.26           C  
ATOM   2526  O   VAL B 136      18.979  78.309   5.549  1.00 20.80           O  
ATOM   2527  CB  VAL B 136      20.381  81.290   5.036  1.00 21.48           C  
ATOM   2528  CG1 VAL B 136      19.211  81.122   4.070  1.00 21.38           C  
ATOM   2529  CG2 VAL B 136      20.352  82.669   5.675  1.00 20.26           C  
ATOM   2530  N   ALA B 137      21.101  78.305   4.830  1.00 22.23           N  
ATOM   2531  CA  ALA B 137      20.941  77.016   4.157  1.00 23.12           C  
ATOM   2532  C   ALA B 137      20.468  75.900   5.089  1.00 22.86           C  
ATOM   2533  O   ALA B 137      19.579  75.132   4.728  1.00 22.27           O  
ATOM   2534  CB  ALA B 137      22.250  76.615   3.471  1.00 25.40           C  
ATOM   2535  N   GLU B 138      21.047  75.804   6.284  1.00 25.67           N  
ATOM   2536  CA  GLU B 138      20.634  74.754   7.220  1.00 23.48           C  
ATOM   2537  C   GLU B 138      19.221  74.977   7.748  1.00 29.49           C  
ATOM   2538  O   GLU B 138      18.478  74.024   7.970  1.00 27.17           O  
ATOM   2539  CB  GLU B 138      21.615  74.652   8.392  1.00 27.96           C  
ATOM   2540  CG  GLU B 138      22.997  74.123   8.000  1.00 32.49           C  
ATOM   2541  CD  GLU B 138      22.939  72.747   7.356  1.00 37.03           C  
ATOM   2542  OE1 GLU B 138      22.190  71.886   7.864  1.00 36.74           O  
ATOM   2543  OE2 GLU B 138      23.648  72.521   6.350  1.00 46.13           O  
ATOM   2544  N   ALA B 139      18.843  76.234   7.953  1.00 25.72           N  
ATOM   2545  CA  ALA B 139      17.496  76.520   8.432  1.00 25.59           C  
ATOM   2546  C   ALA B 139      16.470  76.133   7.371  1.00 22.79           C  
ATOM   2547  O   ALA B 139      15.447  75.524   7.679  1.00 22.90           O  
ATOM   2548  CB  ALA B 139      17.357  78.002   8.776  1.00 28.80           C  
ATOM   2549  N   LEU B 140      16.748  76.473   6.114  1.00 26.55           N  
ATOM   2550  CA  LEU B 140      15.809  76.160   5.043  1.00 24.92           C  
ATOM   2551  C   LEU B 140      15.792  74.679   4.658  1.00 28.85           C  
ATOM   2552  O   LEU B 140      15.059  74.271   3.757  1.00 26.52           O  
ATOM   2553  CB  LEU B 140      16.085  77.040   3.818  1.00 25.50           C  
ATOM   2554  CG  LEU B 140      15.993  78.556   4.075  1.00 24.11           C  
ATOM   2555  CD1 LEU B 140      16.397  79.321   2.823  1.00 23.05           C  
ATOM   2556  CD2 LEU B 140      14.579  78.932   4.504  1.00 19.28           C  
ATOM   2557  N   ARG B 141      16.598  73.868   5.334  1.00 32.95           N  
ATOM   2558  CA  ARG B 141      16.576  72.440   5.055  1.00 30.19           C  
ATOM   2559  C   ARG B 141      15.320  71.905   5.714  1.00 32.71           C  
ATOM   2560  O   ARG B 141      14.698  70.966   5.219  1.00 33.15           O  
ATOM   2561  CB  ARG B 141      17.788  71.722   5.658  1.00 37.26           C  
ATOM   2562  CG  ARG B 141      19.072  71.872   4.876  1.00 49.16           C  
ATOM   2563  CD  ARG B 141      20.171  70.996   5.469  1.00 54.72           C  
ATOM   2564  NE  ARG B 141      19.790  69.586   5.496  1.00 50.13           N  
ATOM   2565  CZ  ARG B 141      20.550  68.614   5.989  0.00 54.97           C  
ATOM   2566  NH1 ARG B 141      21.741  68.895   6.500  0.00 55.64           N  
ATOM   2567  NH2 ARG B 141      20.119  67.360   5.974  0.00 55.64           N  
ATOM   2568  N   GLU B 142      14.941  72.520   6.834  1.00 31.10           N  
ATOM   2569  CA  GLU B 142      13.763  72.080   7.577  1.00 38.35           C  
ATOM   2570  C   GLU B 142      12.591  73.060   7.615  1.00 38.80           C  
ATOM   2571  O   GLU B 142      11.517  72.715   8.102  1.00 35.94           O  
ATOM   2572  CB  GLU B 142      14.162  71.715   9.011  1.00 49.79           C  
ATOM   2573  CG  GLU B 142      15.064  70.489   9.112  1.00 56.84           C  
ATOM   2574  CD  GLU B 142      14.417  69.242   8.542  0.00 58.38           C  
ATOM   2575  OE1 GLU B 142      13.345  68.844   9.045  0.00 60.13           O  
ATOM   2576  OE2 GLU B 142      14.979  68.660   7.591  0.00 60.13           O  
ATOM   2577  N   HIS B 143      12.792  74.274   7.111  1.00 31.61           N  
ATOM   2578  CA  HIS B 143      11.725  75.275   7.102  1.00 27.62           C  
ATOM   2579  C   HIS B 143      11.605  75.893   5.713  1.00 25.59           C  
ATOM   2580  O   HIS B 143      12.587  75.957   4.980  1.00 29.38           O  
ATOM   2581  CB  HIS B 143      12.018  76.378   8.126  1.00 23.35           C  
ATOM   2582  CG  HIS B 143      12.171  75.874   9.526  1.00 25.83           C  
ATOM   2583  ND1 HIS B 143      13.385  75.485  10.051  1.00 34.94           N  
ATOM   2584  CD2 HIS B 143      11.255  75.663  10.501  1.00 27.35           C  
ATOM   2585  CE1 HIS B 143      13.210  75.057  11.289  1.00 30.66           C  
ATOM   2586  NE2 HIS B 143      11.927  75.154  11.585  1.00 33.66           N  
ATOM   2587  N   ARG B 144      10.406  76.351   5.357  1.00 26.33           N  
ATOM   2588  CA  ARG B 144      10.200  76.971   4.051  1.00 29.06           C  
ATOM   2589  C   ARG B 144      10.642  78.433   4.030  1.00 25.11           C  
ATOM   2590  O   ARG B 144      10.871  79.003   2.964  1.00 25.75           O  
ATOM   2591  CB  ARG B 144       8.730  76.860   3.626  1.00 27.65           C  
ATOM   2592  CG  ARG B 144       8.306  75.439   3.233  1.00 38.05           C  
ATOM   2593  CD  ARG B 144       9.123  74.915   2.051  1.00 46.03           C  
ATOM   2594  NE  ARG B 144       8.794  75.592   0.796  1.00 49.24           N  
ATOM   2595  CZ  ARG B 144       7.751  75.289   0.027  1.00 53.27           C  
ATOM   2596  NH1 ARG B 144       7.535  75.967  -1.091  0.00 51.82           N  
ATOM   2597  NH2 ARG B 144       6.935  74.296   0.365  1.00 46.64           N  
ATOM   2598  N   ALA B 145      10.760  79.037   5.208  1.00 19.28           N  
ATOM   2599  CA  ALA B 145      11.196  80.427   5.307  1.00 18.88           C  
ATOM   2600  C   ALA B 145      11.971  80.646   6.598  1.00 20.57           C  
ATOM   2601  O   ALA B 145      11.834  79.879   7.557  1.00 26.20           O  
ATOM   2602  CB  ALA B 145       9.978  81.362   5.270  1.00 27.11           C  
ATOM   2603  N   CYS B 146      12.786  81.690   6.621  1.00 18.79           N  
ATOM   2604  CA  CYS B 146      13.545  82.009   7.820  1.00 22.81           C  
ATOM   2605  C   CYS B 146      13.818  83.501   7.879  1.00 24.08           C  
ATOM   2606  O   CYS B 146      13.900  84.173   6.847  1.00 24.99           O  
ATOM   2607  CB  CYS B 146      14.869  81.250   7.842  1.00 25.45           C  
ATOM   2608  SG  CYS B 146      16.072  81.789   6.617  1.00 29.97           S  
ATOM   2609  N   LEU B 147      13.946  84.014   9.097  1.00 19.09           N  
ATOM   2610  CA  LEU B 147      14.239  85.420   9.308  1.00 20.92           C  
ATOM   2611  C   LEU B 147      15.670  85.599   9.809  1.00 24.49           C  
ATOM   2612  O   LEU B 147      16.162  84.800  10.611  1.00 27.59           O  
ATOM   2613  CB  LEU B 147      13.274  86.007  10.345  1.00 17.59           C  
ATOM   2614  CG  LEU B 147      11.902  86.456   9.860  1.00 24.23           C  
ATOM   2615  CD1 LEU B 147      10.930  86.548  11.029  1.00 27.30           C  
ATOM   2616  CD2 LEU B 147      12.047  87.808   9.162  1.00 24.86           C  
ATOM   2617  N   LEU B 148      16.338  86.634   9.312  1.00 22.43           N  
ATOM   2618  CA  LEU B 148      17.689  86.962   9.745  1.00 22.33           C  
ATOM   2619  C   LEU B 148      17.476  88.193  10.605  1.00 25.55           C  
ATOM   2620  O   LEU B 148      17.096  89.242  10.098  1.00 23.64           O  
ATOM   2621  CB  LEU B 148      18.579  87.290   8.545  1.00 24.03           C  
ATOM   2622  CG  LEU B 148      19.049  86.070   7.739  1.00 37.13           C  
ATOM   2623  CD1 LEU B 148      19.643  86.504   6.407  1.00 36.81           C  
ATOM   2624  CD2 LEU B 148      20.071  85.302   8.555  1.00 32.55           C  
ATOM   2625  N   ARG B 149      17.714  88.068  11.904  1.00 22.46           N  
ATOM   2626  CA  ARG B 149      17.479  89.182  12.812  1.00 25.54           C  
ATOM   2627  C   ARG B 149      17.992  90.545  12.356  1.00 24.92           C  
ATOM   2628  O   ARG B 149      19.185  90.744  12.137  1.00 23.65           O  
ATOM   2629  CB  ARG B 149      18.031  88.855  14.203  1.00 26.69           C  
ATOM   2630  CG  ARG B 149      17.822  89.963  15.224  1.00 33.74           C  
ATOM   2631  CD  ARG B 149      17.959  89.421  16.631  1.00 27.19           C  
ATOM   2632  NE  ARG B 149      16.856  88.529  16.967  1.00 34.04           N  
ATOM   2633  CZ  ARG B 149      16.932  87.561  17.874  1.00 37.98           C  
ATOM   2634  NH1 ARG B 149      18.065  87.359  18.532  1.00 43.25           N  
ATOM   2635  NH2 ARG B 149      15.879  86.799  18.127  1.00 41.38           N  
ATOM   2636  N   GLY B 150      17.063  91.483  12.209  1.00 23.28           N  
ATOM   2637  CA  GLY B 150      17.415  92.833  11.814  1.00 24.59           C  
ATOM   2638  C   GLY B 150      17.778  93.034  10.360  1.00 32.41           C  
ATOM   2639  O   GLY B 150      18.094  94.151   9.947  1.00 34.16           O  
ATOM   2640  N   HIS B 151      17.724  91.970   9.568  1.00 27.72           N  
ATOM   2641  CA  HIS B 151      18.095  92.085   8.168  1.00 25.34           C  
ATOM   2642  C   HIS B 151      16.915  91.911   7.227  1.00 31.51           C  
ATOM   2643  O   HIS B 151      16.504  92.853   6.557  1.00 38.77           O  
ATOM   2644  CB  HIS B 151      19.179  91.056   7.827  1.00 23.88           C  
ATOM   2645  CG  HIS B 151      19.719  91.185   6.436  1.00 30.62           C  
ATOM   2646  ND1 HIS B 151      20.180  90.105   5.713  1.00 37.88           N  
ATOM   2647  CD2 HIS B 151      19.878  92.267   5.637  1.00 35.05           C  
ATOM   2648  CE1 HIS B 151      20.596  90.516   4.528  1.00 39.54           C  
ATOM   2649  NE2 HIS B 151      20.424  91.823   4.456  1.00 40.89           N  
ATOM   2650  N   GLY B 152      16.371  90.704   7.187  1.00 30.18           N  
ATOM   2651  CA  GLY B 152      15.254  90.426   6.310  1.00 27.29           C  
ATOM   2652  C   GLY B 152      14.861  88.969   6.411  1.00 21.70           C  
ATOM   2653  O   GLY B 152      15.029  88.357   7.466  1.00 25.25           O  
ATOM   2654  N   ALA B 153      14.363  88.403   5.316  1.00 21.08           N  
ATOM   2655  CA  ALA B 153      13.925  87.015   5.312  1.00 20.23           C  
ATOM   2656  C   ALA B 153      14.166  86.314   3.979  1.00 28.44           C  
ATOM   2657  O   ALA B 153      14.317  86.972   2.946  1.00 21.96           O  
ATOM   2658  CB  ALA B 153      12.431  86.949   5.653  1.00 22.80           C  
ATOM   2659  N   PHE B 154      14.212  84.979   4.025  1.00 22.77           N  
ATOM   2660  CA  PHE B 154      14.365  84.134   2.831  1.00 20.13           C  
ATOM   2661  C   PHE B 154      13.166  83.195   2.786  1.00 22.27           C  
ATOM   2662  O   PHE B 154      12.700  82.730   3.828  1.00 25.97           O  
ATOM   2663  CB  PHE B 154      15.653  83.287   2.887  1.00 20.85           C  
ATOM   2664  CG  PHE B 154      16.893  84.035   2.485  1.00 23.35           C  
ATOM   2665  CD1 PHE B 154      17.587  84.814   3.402  1.00 27.52           C  
ATOM   2666  CD2 PHE B 154      17.345  83.983   1.174  1.00 29.83           C  
ATOM   2667  CE1 PHE B 154      18.708  85.535   3.014  1.00 24.62           C  
ATOM   2668  CE2 PHE B 154      18.463  84.698   0.779  1.00 28.65           C  
ATOM   2669  CZ  PHE B 154      19.144  85.475   1.701  1.00 31.81           C  
ATOM   2670  N   ALA B 155      12.654  82.929   1.585  1.00 19.73           N  
ATOM   2671  CA  ALA B 155      11.522  82.027   1.406  1.00 21.15           C  
ATOM   2672  C   ALA B 155      11.841  81.134   0.215  1.00 24.31           C  
ATOM   2673  O   ALA B 155      12.342  81.609  -0.805  1.00 24.15           O  
ATOM   2674  CB  ALA B 155      10.235  82.812   1.146  1.00 22.73           C  
ATOM   2675  N   VAL B 156      11.532  79.849   0.357  1.00 20.15           N  
ATOM   2676  CA  VAL B 156      11.819  78.838  -0.657  1.00 28.82           C  
ATOM   2677  C   VAL B 156      10.628  78.338  -1.463  1.00 23.54           C  
ATOM   2678  O   VAL B 156       9.533  78.144  -0.927  1.00 28.93           O  
ATOM   2679  CB  VAL B 156      12.473  77.594   0.000  1.00 32.78           C  
ATOM   2680  CG1 VAL B 156      12.604  76.465  -1.014  1.00 35.91           C  
ATOM   2681  CG2 VAL B 156      13.817  77.961   0.570  1.00 27.93           C  
ATOM   2682  N   GLY B 157      10.872  78.105  -2.752  1.00 27.48           N  
ATOM   2683  CA  GLY B 157       9.855  77.579  -3.645  1.00 26.05           C  
ATOM   2684  C   GLY B 157      10.325  76.180  -4.024  1.00 28.82           C  
ATOM   2685  O   GLY B 157      11.518  75.977  -4.243  1.00 24.84           O  
ATOM   2686  N   LEU B 158       9.415  75.214  -4.102  1.00 30.78           N  
ATOM   2687  CA  LEU B 158       9.821  73.844  -4.426  1.00 34.03           C  
ATOM   2688  C   LEU B 158       9.254  73.249  -5.713  1.00 39.77           C  
ATOM   2689  O   LEU B 158       9.704  72.188  -6.155  1.00 39.55           O  
ATOM   2690  CB  LEU B 158       9.473  72.912  -3.263  1.00 38.01           C  
ATOM   2691  CG  LEU B 158      10.230  73.130  -1.953  1.00 37.30           C  
ATOM   2692  CD1 LEU B 158       9.705  72.165  -0.904  1.00 37.58           C  
ATOM   2693  CD2 LEU B 158      11.723  72.923  -2.173  1.00 31.84           C  
ATOM   2694  N   LYS B 159       8.277  73.920  -6.313  1.00 39.60           N  
ATOM   2695  CA  LYS B 159       7.656  73.422  -7.537  1.00 39.46           C  
ATOM   2696  C   LYS B 159       8.657  73.161  -8.662  1.00 39.61           C  
ATOM   2697  O   LYS B 159       9.690  73.817  -8.754  1.00 35.23           O  
ATOM   2698  CB  LYS B 159       6.575  74.397  -8.007  1.00 42.36           C  
ATOM   2699  CG  LYS B 159       5.394  74.492  -7.048  1.00 40.47           C  
ATOM   2700  CD  LYS B 159       4.399  75.544  -7.498  1.00 42.33           C  
ATOM   2701  CE  LYS B 159       3.243  75.663  -6.518  0.00 44.88           C  
ATOM   2702  NZ  LYS B 159       2.511  74.376  -6.358  0.00 46.55           N  
ATOM   2703  N   GLU B 160       8.325  72.197  -9.516  1.00 39.78           N  
ATOM   2704  CA  GLU B 160       9.176  71.803 -10.636  1.00 41.69           C  
ATOM   2705  C   GLU B 160       9.483  72.924 -11.618  1.00 38.27           C  
ATOM   2706  O   GLU B 160      10.646  73.172 -11.934  1.00 45.11           O  
ATOM   2707  CB  GLU B 160       8.534  70.632 -11.386  0.00 46.69           C  
ATOM   2708  CG  GLU B 160       9.353  70.116 -12.559  0.00 54.66           C  
ATOM   2709  CD  GLU B 160       8.684  68.956 -13.274  0.00 58.81           C  
ATOM   2710  OE1 GLU B 160       9.267  68.446 -14.254  0.00 61.55           O  
ATOM   2711  OE2 GLU B 160       7.577  68.555 -12.857  0.00 61.55           O  
ATOM   2712  N   ALA B 161       8.441  73.586 -12.113  1.00 36.49           N  
ATOM   2713  CA  ALA B 161       8.608  74.684 -13.063  1.00 38.94           C  
ATOM   2714  C   ALA B 161       9.226  75.883 -12.352  1.00 40.36           C  
ATOM   2715  O   ALA B 161       8.705  76.342 -11.337  1.00 41.95           O  
ATOM   2716  CB  ALA B 161       7.258  75.069 -13.655  1.00 40.52           C  
ATOM   2717  N   PRO B 162      10.345  76.406 -12.876  1.00 39.63           N  
ATOM   2718  CA  PRO B 162      11.029  77.557 -12.274  1.00 36.62           C  
ATOM   2719  C   PRO B 162      10.125  78.768 -12.041  1.00 41.03           C  
ATOM   2720  O   PRO B 162      10.202  79.416 -10.991  1.00 32.38           O  
ATOM   2721  CB  PRO B 162      12.147  77.850 -13.270  1.00 37.00           C  
ATOM   2722  CG  PRO B 162      12.478  76.478 -13.809  1.00 39.73           C  
ATOM   2723  CD  PRO B 162      11.104  75.887 -14.029  1.00 41.35           C  
ATOM   2724  N   GLU B 163       9.274  79.077 -13.016  1.00 35.30           N  
ATOM   2725  CA  GLU B 163       8.364  80.214 -12.895  1.00 32.57           C  
ATOM   2726  C   GLU B 163       7.405  79.982 -11.734  1.00 30.89           C  
ATOM   2727  O   GLU B 163       7.104  80.898 -10.965  1.00 29.99           O  
ATOM   2728  CB  GLU B 163       7.535  80.404 -14.170  1.00 34.54           C  
ATOM   2729  CG  GLU B 163       8.224  80.031 -15.473  1.00 56.77           C  
ATOM   2730  CD  GLU B 163       8.261  78.530 -15.710  1.00 59.65           C  
ATOM   2731  OE1 GLU B 163       9.141  77.851 -15.142  1.00 65.41           O  
ATOM   2732  OE2 GLU B 163       7.397  78.028 -16.460  1.00 64.49           O  
ATOM   2733  N   GLU B 164       6.918  78.753 -11.613  1.00 30.02           N  
ATOM   2734  CA  GLU B 164       5.986  78.427 -10.549  1.00 31.13           C  
ATOM   2735  C   GLU B 164       6.677  78.395  -9.188  1.00 34.19           C  
ATOM   2736  O   GLU B 164       6.087  78.789  -8.176  1.00 23.50           O  
ATOM   2737  CB  GLU B 164       5.303  77.090 -10.846  1.00 37.82           C  
ATOM   2738  CG  GLU B 164       4.531  77.099 -12.160  1.00 43.76           C  
ATOM   2739  CD  GLU B 164       3.817  75.791 -12.445  1.00 52.12           C  
ATOM   2740  OE1 GLU B 164       3.182  75.682 -13.515  0.00 52.59           O  
ATOM   2741  OE2 GLU B 164       3.884  74.872 -11.601  1.00 59.85           O  
ATOM   2742  N   ALA B 165       7.925  77.932  -9.160  1.00 27.50           N  
ATOM   2743  CA  ALA B 165       8.671  77.885  -7.902  1.00 29.47           C  
ATOM   2744  C   ALA B 165       8.933  79.311  -7.423  1.00 25.96           C  
ATOM   2745  O   ALA B 165       8.873  79.606  -6.227  1.00 25.50           O  
ATOM   2746  CB  ALA B 165       9.999  77.140  -8.097  1.00 28.04           C  
ATOM   2747  N   LEU B 166       9.220  80.208  -8.358  1.00 25.00           N  
ATOM   2748  CA  LEU B 166       9.486  81.589  -7.985  1.00 26.13           C  
ATOM   2749  C   LEU B 166       8.219  82.254  -7.454  1.00 27.29           C  
ATOM   2750  O   LEU B 166       8.263  82.986  -6.469  1.00 27.64           O  
ATOM   2751  CB  LEU B 166      10.028  82.377  -9.184  1.00 26.00           C  
ATOM   2752  CG  LEU B 166      10.382  83.830  -8.865  1.00 23.18           C  
ATOM   2753  CD1 LEU B 166      11.463  83.886  -7.787  1.00 26.40           C  
ATOM   2754  CD2 LEU B 166      10.860  84.533 -10.122  1.00 28.20           C  
ATOM   2755  N   LEU B 167       7.089  82.010  -8.113  1.00 26.22           N  
ATOM   2756  CA  LEU B 167       5.832  82.596  -7.672  1.00 29.17           C  
ATOM   2757  C   LEU B 167       5.447  81.997  -6.321  1.00 31.07           C  
ATOM   2758  O   LEU B 167       4.779  82.643  -5.504  1.00 24.73           O  
ATOM   2759  CB  LEU B 167       4.733  82.342  -8.713  1.00 31.74           C  
ATOM   2760  CG  LEU B 167       4.948  83.055 -10.056  1.00 38.58           C  
ATOM   2761  CD1 LEU B 167       3.915  82.584 -11.068  1.00 40.40           C  
ATOM   2762  CD2 LEU B 167       4.858  84.561  -9.865  1.00 34.61           C  
ATOM   2763  N   GLU B 168       5.884  80.762  -6.087  1.00 26.56           N  
ATOM   2764  CA  GLU B 168       5.612  80.079  -4.826  1.00 29.46           C  
ATOM   2765  C   GLU B 168       6.416  80.736  -3.695  1.00 26.96           C  
ATOM   2766  O   GLU B 168       5.881  80.997  -2.622  1.00 27.22           O  
ATOM   2767  CB  GLU B 168       5.982  78.595  -4.937  1.00 33.92           C  
ATOM   2768  CG  GLU B 168       5.575  77.759  -3.736  1.00 33.30           C  
ATOM   2769  CD  GLU B 168       6.149  76.351  -3.784  1.00 41.41           C  
ATOM   2770  OE1 GLU B 168       5.756  75.524  -2.939  1.00 44.64           O  
ATOM   2771  OE2 GLU B 168       6.994  76.071  -4.661  1.00 39.02           O  
ATOM   2772  N   ALA B 169       7.697  81.004  -3.941  1.00 22.08           N  
ATOM   2773  CA  ALA B 169       8.554  81.642  -2.938  1.00 25.00           C  
ATOM   2774  C   ALA B 169       8.031  83.049  -2.667  1.00 25.27           C  
ATOM   2775  O   ALA B 169       8.014  83.513  -1.531  1.00 19.91           O  
ATOM   2776  CB  ALA B 169      10.003  81.702  -3.436  1.00 24.85           C  
ATOM   2777  N   TYR B 170       7.612  83.729  -3.727  1.00 22.03           N  
ATOM   2778  CA  TYR B 170       7.056  85.072  -3.594  1.00 19.00           C  
ATOM   2779  C   TYR B 170       5.823  85.054  -2.687  1.00 21.40           C  
ATOM   2780  O   TYR B 170       5.668  85.916  -1.818  1.00 22.28           O  
ATOM   2781  CB  TYR B 170       6.685  85.631  -4.980  1.00 23.55           C  
ATOM   2782  CG  TYR B 170       5.624  86.701  -4.926  1.00 22.87           C  
ATOM   2783  CD1 TYR B 170       4.284  86.399  -5.186  1.00 28.87           C  
ATOM   2784  CD2 TYR B 170       5.941  87.999  -4.531  1.00 24.04           C  
ATOM   2785  CE1 TYR B 170       3.285  87.376  -5.044  1.00 27.36           C  
ATOM   2786  CE2 TYR B 170       4.957  88.971  -4.386  1.00 28.12           C  
ATOM   2787  CZ  TYR B 170       3.633  88.652  -4.640  1.00 32.64           C  
ATOM   2788  OH  TYR B 170       2.664  89.614  -4.458  1.00 34.74           O  
ATOM   2789  N   GLY B 171       4.956  84.062  -2.890  1.00 19.12           N  
ATOM   2790  CA  GLY B 171       3.747  83.939  -2.093  1.00 24.16           C  
ATOM   2791  C   GLY B 171       4.031  83.687  -0.627  1.00 26.48           C  
ATOM   2792  O   GLY B 171       3.333  84.206   0.259  1.00 21.67           O  
ATOM   2793  N   LEU B 172       5.056  82.883  -0.358  1.00 22.29           N  
ATOM   2794  CA  LEU B 172       5.426  82.587   1.024  1.00 24.84           C  
ATOM   2795  C   LEU B 172       5.968  83.839   1.693  1.00 22.96           C  
ATOM   2796  O   LEU B 172       5.755  84.054   2.886  1.00 20.08           O  
ATOM   2797  CB  LEU B 172       6.483  81.472   1.086  1.00 21.87           C  
ATOM   2798  CG  LEU B 172       5.973  80.063   0.768  1.00 34.47           C  
ATOM   2799  CD1 LEU B 172       7.109  79.058   0.875  1.00 31.97           C  
ATOM   2800  CD2 LEU B 172       4.864  79.700   1.733  1.00 33.74           C  
ATOM   2801  N   MET B 173       6.670  84.667   0.924  1.00 21.20           N  
ATOM   2802  CA  MET B 173       7.225  85.900   1.479  1.00 18.49           C  
ATOM   2803  C   MET B 173       6.095  86.862   1.849  1.00 19.25           C  
ATOM   2804  O   MET B 173       6.118  87.470   2.922  1.00 23.67           O  
ATOM   2805  CB  MET B 173       8.174  86.569   0.481  1.00 19.40           C  
ATOM   2806  CG  MET B 173       8.891  87.802   1.026  1.00 19.09           C  
ATOM   2807  SD  MET B 173       9.906  87.471   2.498  1.00 22.21           S  
ATOM   2808  CE  MET B 173      11.260  86.527   1.736  1.00 23.36           C  
ATOM   2809  N   THR B 174       5.106  87.005   0.969  1.00 20.44           N  
ATOM   2810  CA  THR B 174       3.983  87.891   1.265  1.00 18.03           C  
ATOM   2811  C   THR B 174       3.175  87.325   2.433  1.00 25.35           C  
ATOM   2812  O   THR B 174       2.655  88.073   3.259  1.00 23.60           O  
ATOM   2813  CB  THR B 174       3.048  88.083   0.042  1.00 23.54           C  
ATOM   2814  OG1 THR B 174       2.430  86.839  -0.299  1.00 30.90           O  
ATOM   2815  CG2 THR B 174       3.838  88.602  -1.151  1.00 27.45           C  
ATOM   2816  N   THR B 175       3.075  86.002   2.510  1.00 22.89           N  
ATOM   2817  CA  THR B 175       2.354  85.363   3.611  1.00 19.33           C  
ATOM   2818  C   THR B 175       3.083  85.652   4.932  1.00 21.04           C  
ATOM   2819  O   THR B 175       2.449  85.880   5.959  1.00 24.73           O  
ATOM   2820  CB  THR B 175       2.241  83.841   3.380  1.00 26.90           C  
ATOM   2821  OG1 THR B 175       1.299  83.599   2.329  1.00 25.01           O  
ATOM   2822  CG2 THR B 175       1.780  83.123   4.639  1.00 28.02           C  
ATOM   2823  N   LEU B 176       4.414  85.658   4.901  1.00 19.19           N  
ATOM   2824  CA  LEU B 176       5.198  85.943   6.105  1.00 22.64           C  
ATOM   2825  C   LEU B 176       4.933  87.350   6.631  1.00 25.07           C  
ATOM   2826  O   LEU B 176       4.659  87.529   7.820  1.00 19.87           O  
ATOM   2827  CB  LEU B 176       6.700  85.797   5.837  1.00 25.33           C  
ATOM   2828  CG  LEU B 176       7.636  86.338   6.927  1.00 24.43           C  
ATOM   2829  CD1 LEU B 176       7.336  85.661   8.269  1.00 25.66           C  
ATOM   2830  CD2 LEU B 176       9.084  86.076   6.519  1.00 22.32           C  
ATOM   2831  N   GLU B 177       5.011  88.354   5.759  1.00 22.67           N  
ATOM   2832  CA  GLU B 177       4.775  89.720   6.220  1.00 23.14           C  
ATOM   2833  C   GLU B 177       3.334  89.870   6.684  1.00 21.08           C  
ATOM   2834  O   GLU B 177       3.070  90.549   7.674  1.00 20.84           O  
ATOM   2835  CB  GLU B 177       5.100  90.747   5.122  1.00 22.15           C  
ATOM   2836  CG  GLU B 177       4.847  92.225   5.512  1.00 24.81           C  
ATOM   2837  CD  GLU B 177       5.671  92.721   6.707  1.00 26.18           C  
ATOM   2838  OE1 GLU B 177       5.611  93.940   7.007  1.00 26.24           O  
ATOM   2839  OE2 GLU B 177       6.376  91.912   7.353  1.00 27.40           O  
ATOM   2840  N   GLU B 178       2.396  89.240   5.980  1.00 19.76           N  
ATOM   2841  CA  GLU B 178       0.997  89.328   6.392  1.00 22.26           C  
ATOM   2842  C   GLU B 178       0.820  88.702   7.780  1.00 21.04           C  
ATOM   2843  O   GLU B 178       0.115  89.243   8.625  1.00 22.62           O  
ATOM   2844  CB  GLU B 178       0.091  88.612   5.381  1.00 25.73           C  
ATOM   2845  CG  GLU B 178       0.048  89.277   4.014  0.00 33.94           C  
ATOM   2846  CD  GLU B 178      -0.865  88.558   3.039  0.00 37.98           C  
ATOM   2847  OE1 GLU B 178      -0.987  89.025   1.887  0.00 40.87           O  
ATOM   2848  OE2 GLU B 178      -1.461  87.529   3.422  0.00 40.87           O  
ATOM   2849  N   SER B 179       1.456  87.558   8.014  1.00 24.67           N  
ATOM   2850  CA  SER B 179       1.345  86.900   9.314  1.00 18.94           C  
ATOM   2851  C   SER B 179       1.982  87.767  10.393  1.00 18.68           C  
ATOM   2852  O   SER B 179       1.461  87.856  11.509  1.00 21.19           O  
ATOM   2853  CB  SER B 179       1.992  85.508   9.273  1.00 20.10           C  
ATOM   2854  OG  SER B 179       1.172  84.591   8.546  1.00 21.77           O  
ATOM   2855  N   ALA B 180       3.096  88.421  10.069  1.00 17.22           N  
ATOM   2856  CA  ALA B 180       3.760  89.297  11.037  1.00 17.32           C  
ATOM   2857  C   ALA B 180       2.852  90.482  11.352  1.00 21.27           C  
ATOM   2858  O   ALA B 180       2.721  90.882  12.507  1.00 19.57           O  
ATOM   2859  CB  ALA B 180       5.097  89.789  10.483  1.00 21.49           C  
ATOM   2860  N   GLN B 181       2.214  91.044  10.330  1.00 19.09           N  
ATOM   2861  CA  GLN B 181       1.306  92.176  10.554  1.00 18.20           C  
ATOM   2862  C   GLN B 181       0.126  91.766  11.428  1.00 20.58           C  
ATOM   2863  O   GLN B 181      -0.251  92.493  12.351  1.00 20.82           O  
ATOM   2864  CB  GLN B 181       0.829  92.753   9.214  1.00 18.90           C  
ATOM   2865  CG  GLN B 181       1.944  93.545   8.519  1.00 24.68           C  
ATOM   2866  CD  GLN B 181       1.590  94.022   7.116  1.00 34.12           C  
ATOM   2867  OE1 GLN B 181       2.262  94.889   6.559  1.00 40.71           O  
ATOM   2868  NE2 GLN B 181       0.553  93.445   6.537  1.00 35.37           N  
ATOM   2869  N   ILE B 182      -0.442  90.598  11.155  1.00 20.87           N  
ATOM   2870  CA  ILE B 182      -1.560  90.102  11.959  1.00 22.37           C  
ATOM   2871  C   ILE B 182      -1.127  89.907  13.424  1.00 25.06           C  
ATOM   2872  O   ILE B 182      -1.863  90.255  14.355  1.00 20.90           O  
ATOM   2873  CB  ILE B 182      -2.115  88.790  11.354  1.00 23.53           C  
ATOM   2874  CG1 ILE B 182      -2.935  89.131  10.099  1.00 22.08           C  
ATOM   2875  CG2 ILE B 182      -2.978  88.047  12.380  1.00 26.49           C  
ATOM   2876  CD1 ILE B 182      -3.249  87.948   9.192  1.00 22.72           C  
ATOM   2877  N   LEU B 183       0.063  89.353  13.633  1.00 19.18           N  
ATOM   2878  CA  LEU B 183       0.580  89.177  14.989  1.00 22.63           C  
ATOM   2879  C   LEU B 183       0.696  90.537  15.697  1.00 25.03           C  
ATOM   2880  O   LEU B 183       0.339  90.678  16.870  1.00 19.41           O  
ATOM   2881  CB  LEU B 183       1.958  88.508  14.946  1.00 19.60           C  
ATOM   2882  CG  LEU B 183       1.933  86.992  14.745  1.00 23.87           C  
ATOM   2883  CD1 LEU B 183       3.337  86.489  14.425  1.00 26.56           C  
ATOM   2884  CD2 LEU B 183       1.383  86.332  15.997  1.00 25.36           C  
ATOM   2885  N   LEU B 184       1.200  91.541  14.987  1.00 19.98           N  
ATOM   2886  CA  LEU B 184       1.353  92.875  15.576  1.00 19.36           C  
ATOM   2887  C   LEU B 184      -0.004  93.507  15.903  1.00 20.44           C  
ATOM   2888  O   LEU B 184      -0.220  94.004  17.011  1.00 19.55           O  
ATOM   2889  CB  LEU B 184       2.130  93.797  14.617  1.00 16.77           C  
ATOM   2890  CG  LEU B 184       2.230  95.282  14.998  1.00 16.61           C  
ATOM   2891  CD1 LEU B 184       3.127  95.434  16.230  1.00 21.99           C  
ATOM   2892  CD2 LEU B 184       2.786  96.090  13.826  1.00 22.38           C  
ATOM   2893  N   TYR B 185      -0.923  93.487  14.942  1.00 18.77           N  
ATOM   2894  CA  TYR B 185      -2.236  94.088  15.158  1.00 21.36           C  
ATOM   2895  C   TYR B 185      -2.962  93.402  16.310  1.00 21.02           C  
ATOM   2896  O   TYR B 185      -3.638  94.048  17.095  1.00 19.86           O  
ATOM   2897  CB  TYR B 185      -3.088  93.960  13.902  1.00 21.95           C  
ATOM   2898  CG  TYR B 185      -2.522  94.667  12.691  1.00 24.83           C  
ATOM   2899  CD1 TYR B 185      -2.714  94.143  11.415  1.00 26.96           C  
ATOM   2900  CD2 TYR B 185      -1.831  95.865  12.814  1.00 34.64           C  
ATOM   2901  CE1 TYR B 185      -2.234  94.794  10.290  1.00 31.75           C  
ATOM   2902  CE2 TYR B 185      -1.343  96.530  11.692  1.00 46.66           C  
ATOM   2903  CZ  TYR B 185      -1.549  95.987  10.433  1.00 41.46           C  
ATOM   2904  OH  TYR B 185      -1.063  96.623   9.314  1.00 50.51           O  
ATOM   2905  N   HIS B 186      -2.821  92.083  16.380  1.00 17.96           N  
ATOM   2906  CA  HIS B 186      -3.457  91.281  17.420  1.00 18.74           C  
ATOM   2907  C   HIS B 186      -2.920  91.710  18.790  1.00 23.76           C  
ATOM   2908  O   HIS B 186      -3.685  91.923  19.733  1.00 24.62           O  
ATOM   2909  CB  HIS B 186      -3.171  89.796  17.146  1.00 20.71           C  
ATOM   2910  CG  HIS B 186      -3.633  88.874  18.231  1.00 26.64           C  
ATOM   2911  ND1 HIS B 186      -2.885  88.625  19.360  1.00 27.63           N  
ATOM   2912  CD2 HIS B 186      -4.772  88.153  18.367  1.00 32.72           C  
ATOM   2913  CE1 HIS B 186      -3.543  87.790  20.147  1.00 30.13           C  
ATOM   2914  NE2 HIS B 186      -4.692  87.490  19.567  1.00 26.46           N  
ATOM   2915  N   ARG B 187      -1.603  91.865  18.882  1.00 21.08           N  
ATOM   2916  CA  ARG B 187      -0.960  92.280  20.126  1.00 24.06           C  
ATOM   2917  C   ARG B 187      -1.299  93.723  20.516  1.00 19.26           C  
ATOM   2918  O   ARG B 187      -1.557  94.013  21.682  1.00 19.28           O  
ATOM   2919  CB  ARG B 187       0.552  92.134  19.984  1.00 24.31           C  
ATOM   2920  CG  ARG B 187       1.367  92.485  21.220  1.00 27.70           C  
ATOM   2921  CD  ARG B 187       2.796  92.056  20.945  1.00 32.01           C  
ATOM   2922  NE  ARG B 187       3.769  92.435  21.960  1.00 37.18           N  
ATOM   2923  CZ  ARG B 187       4.315  91.583  22.818  1.00 41.52           C  
ATOM   2924  NH1 ARG B 187       3.967  90.304  22.791  1.00 29.37           N  
ATOM   2925  NH2 ARG B 187       5.248  92.001  23.664  1.00 34.16           N  
ATOM   2926  N   LEU B 188      -1.304  94.634  19.549  1.00 19.13           N  
ATOM   2927  CA  LEU B 188      -1.609  96.029  19.866  1.00 22.17           C  
ATOM   2928  C   LEU B 188      -3.043  96.206  20.350  1.00 22.67           C  
ATOM   2929  O   LEU B 188      -3.304  96.977  21.276  1.00 18.71           O  
ATOM   2930  CB  LEU B 188      -1.352  96.925  18.653  1.00 14.18           C  
ATOM   2931  CG  LEU B 188       0.105  96.943  18.171  1.00 23.62           C  
ATOM   2932  CD1 LEU B 188       0.242  98.022  17.112  1.00 22.75           C  
ATOM   2933  CD2 LEU B 188       1.067  97.238  19.323  1.00 28.88           C  
ATOM   2934  N   TRP B 189      -3.971  95.488  19.725  1.00 19.99           N  
ATOM   2935  CA  TRP B 189      -5.380  95.574  20.113  1.00 21.93           C  
ATOM   2936  C   TRP B 189      -5.518  95.094  21.549  1.00 22.55           C  
ATOM   2937  O   TRP B 189      -6.178  95.726  22.367  1.00 23.90           O  
ATOM   2938  CB  TRP B 189      -6.237  94.702  19.183  1.00 19.48           C  
ATOM   2939  CG  TRP B 189      -7.676  94.610  19.563  1.00 23.96           C  
ATOM   2940  CD1 TRP B 189      -8.238  93.751  20.464  1.00 22.34           C  
ATOM   2941  CD2 TRP B 189      -8.743  95.427  19.065  1.00 23.52           C  
ATOM   2942  NE1 TRP B 189      -9.597  93.985  20.559  1.00 25.52           N  
ATOM   2943  CE2 TRP B 189      -9.929  95.009  19.713  1.00 20.33           C  
ATOM   2944  CE3 TRP B 189      -8.811  96.470  18.133  1.00 23.21           C  
ATOM   2945  CZ2 TRP B 189     -11.168  95.602  19.458  1.00 20.01           C  
ATOM   2946  CZ3 TRP B 189     -10.046  97.058  17.879  1.00 29.95           C  
ATOM   2947  CH2 TRP B 189     -11.208  96.621  18.541  1.00 25.51           C  
ATOM   2948  N   GLN B 190      -4.889  93.966  21.846  1.00 23.26           N  
ATOM   2949  CA  GLN B 190      -4.941  93.393  23.186  1.00 24.29           C  
ATOM   2950  C   GLN B 190      -4.277  94.323  24.205  1.00 22.74           C  
ATOM   2951  O   GLN B 190      -4.793  94.521  25.311  1.00 21.64           O  
ATOM   2952  CB  GLN B 190      -4.264  92.011  23.186  1.00 22.69           C  
ATOM   2953  CG  GLN B 190      -4.067  91.402  24.566  1.00 34.89           C  
ATOM   2954  CD  GLN B 190      -5.348  90.850  25.166  1.00 48.14           C  
ATOM   2955  OE1 GLN B 190      -5.379  90.462  26.338  1.00 43.37           O  
ATOM   2956  NE2 GLN B 190      -6.409  90.798  24.365  1.00 38.21           N  
ATOM   2957  N   GLY B 191      -3.140  94.898  23.830  1.00 22.97           N  
ATOM   2958  CA  GLY B 191      -2.429  95.796  24.725  1.00 26.03           C  
ATOM   2959  C   GLY B 191      -3.162  97.089  25.029  1.00 27.16           C  
ATOM   2960  O   GLY B 191      -2.954  97.696  26.081  1.00 27.53           O  
ATOM   2961  N   ALA B 192      -4.028  97.509  24.117  1.00 23.32           N  
ATOM   2962  CA  ALA B 192      -4.789  98.738  24.289  1.00 29.58           C  
ATOM   2963  C   ALA B 192      -6.043  98.544  25.141  1.00 33.43           C  
ATOM   2964  O   ALA B 192      -6.770  99.498  25.414  1.00 43.09           O  
ATOM   2965  CB  ALA B 192      -5.172  99.302  22.932  1.00 27.17           C  
ATOM   2966  N   GLY B 193      -6.304  97.307  25.546  1.00 35.20           N  
ATOM   2967  CA  GLY B 193      -7.467  97.039  26.379  1.00 37.74           C  
ATOM   2968  C   GLY B 193      -7.047  96.820  27.826  1.00 42.69           C  
ATOM   2969  O   GLY B 193      -5.860  96.921  28.144  1.00 48.32           O  
ATOM   2970  N   PRO B 194      -7.993  96.511  28.728  1.00 44.38           N  
ATOM   2971  CA  PRO B 194      -9.409  96.370  28.401  1.00 48.15           C  
ATOM   2972  C   PRO B 194     -10.033  97.717  28.066  1.00 52.96           C  
ATOM   2973  O   PRO B 194      -9.635  98.749  28.611  1.00 40.78           O  
ATOM   2974  CB  PRO B 194      -9.993  95.753  29.667  1.00 50.21           C  
ATOM   2975  CG  PRO B 194      -9.162  96.378  30.741  1.00 51.33           C  
ATOM   2976  CD  PRO B 194      -7.764  96.251  30.158  1.00 47.09           C  
ATOM   2977  N   ALA B 195     -11.003  97.682  27.158  1.00 54.62           N  
ATOM   2978  CA  ALA B 195     -11.717  98.861  26.686  1.00 62.91           C  
ATOM   2979  C   ALA B 195     -12.731  98.378  25.656  1.00 69.87           C  
ATOM   2980  O   ALA B 195     -12.739  97.158  25.395  1.00 75.97           O  
ATOM   2981  CB  ALA B 195     -10.743  99.836  26.036  1.00 56.40           C  
TER    2982      ALA B 195                                                      
HETATM 2983  S   SO4 A1001      30.163  61.118  18.830  1.00 40.67           S  
HETATM 2984  O1  SO4 A1001      31.012  62.346  18.515  1.00 39.01           O  
HETATM 2985  O2  SO4 A1001      28.706  61.514  18.611  1.00 41.89           O  
HETATM 2986  O3  SO4 A1001      30.469  60.129  17.865  1.00 43.55           O  
HETATM 2987  O4  SO4 A1001      30.294  60.938  20.233  1.00 46.78           O  
HETATM 2988 CL    CL A2003      50.483  50.468  43.365  0.50 26.44          CL  
HETATM 2989  S   SO4 B1002      21.846  93.171  -3.976  1.00 35.05           S  
HETATM 2990  O1  SO4 B1002      21.093  91.912  -4.338  1.00 34.41           O  
HETATM 2991  O2  SO4 B1002      21.264  94.274  -4.848  1.00 38.61           O  
HETATM 2992  O3  SO4 B1002      21.527  93.485  -2.630  1.00 37.80           O  
HETATM 2993  O4  SO4 B1002      23.186  92.969  -4.457  1.00 35.99           O  
HETATM 2994 CL    CL B2004      33.225  85.457   4.009  1.00 58.39          CL  
HETATM 2995 CL    CL B2005       0.009 100.945  13.523  0.50 70.53          CL  
HETATM 2996 CL    CL B2006       0.006 100.937  20.823  0.50 27.37          CL  
HETATM 2997  O   HOH A2004      44.541  61.209  49.243  1.00 24.85           O  
HETATM 2998  O   HOH A2005      42.838  69.614  43.618  1.00 27.38           O  
HETATM 2999  O   HOH A2006      52.297  62.536  41.842  1.00 23.66           O  
HETATM 3000  O   HOH A2007      52.194  52.536  45.196  1.00 25.43           O  
HETATM 3001  O   HOH A2008      24.120  84.796  28.199  1.00 38.11           O  
HETATM 3002  O   HOH A2009      52.922  65.546  35.163  1.00 24.01           O  
HETATM 3003  O   HOH A2010      49.427  81.327  14.126  1.00 41.46           O  
HETATM 3004  O   HOH A2011      50.772  62.601  44.397  1.00 33.83           O  
HETATM 3005  O   HOH A2012      36.232  80.913  17.513  1.00 32.68           O  
HETATM 3006  O   HOH A2013      53.495  66.097  29.060  1.00 26.55           O  
HETATM 3007  O   HOH A2014      24.210  75.629  15.465  1.00 47.47           O  
HETATM 3008  O   HOH A2015      45.587  76.759  32.469  1.00 38.56           O  
HETATM 3009  O   HOH A2016      33.869  76.782  33.734  1.00 39.93           O  
HETATM 3010  O   HOH A2017      57.039  65.508  29.389  1.00 38.53           O  
HETATM 3011  O   HOH A2018      26.098  75.610  21.976  1.00 33.51           O  
HETATM 3012  O   HOH A2019      41.090  58.934  11.008  1.00 34.85           O  
HETATM 3013  O   HOH A2020      21.114  78.221  19.455  1.00 51.24           O  
HETATM 3014  O   HOH A2021      57.838  69.668  38.817  1.00 37.49           O  
HETATM 3015  O   HOH A2022      45.009  74.177  30.339  1.00 28.50           O  
HETATM 3016  O   HOH A2023      50.942  52.435  47.587  1.00 31.95           O  
HETATM 3017  O   HOH A2024      26.062  81.088  12.227  1.00 36.18           O  
HETATM 3018  O   HOH A2025      45.916  54.346  14.327  1.00 35.99           O  
HETATM 3019  O   HOH A2026      43.551  60.102  46.931  1.00 34.50           O  
HETATM 3020  O   HOH A2027      27.247  83.327  16.493  1.00 42.51           O  
HETATM 3021  O   HOH A2028      52.360  58.463  46.958  1.00 29.60           O  
HETATM 3022  O   HOH A2029      47.244  62.879  48.488  1.00 44.67           O  
HETATM 3023  O   HOH A2030      40.610  49.483  24.956  1.00 47.95           O  
HETATM 3024  O   HOH A2031      37.184  84.201  15.612  1.00 60.93           O  
HETATM 3025  O   HOH A2032      50.146  73.079  14.853  1.00 30.18           O  
HETATM 3026  O   HOH A2033      32.355  62.382  16.098  1.00 36.57           O  
HETATM 3027  O   HOH A2034      41.901  78.750  25.367  1.00 51.43           O  
HETATM 3028  O   HOH A2035      51.555  71.451  16.667  1.00 43.28           O  
HETATM 3029  O   HOH A2036      44.204  57.026  27.346  1.00 35.81           O  
HETATM 3030  O   HOH A2037      58.848  67.775  29.603  1.00 38.63           O  
HETATM 3031  O   HOH A2038      41.873  75.550  37.710  1.00 44.99           O  
HETATM 3032  O   HOH A2039      47.820  67.883  39.919  1.00 41.39           O  
HETATM 3033  O   HOH A2040      31.648  84.398  13.881  1.00 39.15           O  
HETATM 3034  O   HOH A2041      40.276  76.904  12.253  1.00 38.20           O  
HETATM 3035  O   HOH A2042      53.022  70.009  13.813  1.00 47.80           O  
HETATM 3036  O   HOH A2043      51.416  66.286  10.136  1.00 50.50           O  
HETATM 3037  O   HOH A2044      46.688  65.417  44.696  1.00 46.58           O  
HETATM 3038  O   HOH A2045      30.526  84.458  16.504  1.00 45.78           O  
HETATM 3039  O   HOH A2046      48.450  63.815  14.606  1.00 35.93           O  
HETATM 3040  O   HOH A2047      50.143  71.786  21.111  1.00 44.03           O  
HETATM 3041  O   HOH A2048      27.305  58.960  26.573  1.00 51.85           O  
HETATM 3042  O   HOH A2049      42.654  56.012   9.239  1.00 45.27           O  
HETATM 3043  O   HOH A2050      45.966  77.080  29.880  1.00 35.35           O  
HETATM 3044  O   HOH A2051      36.312  76.912  34.974  1.00 53.71           O  
HETATM 3045  O   HOH A2052      51.740  72.981  12.633  1.00 53.51           O  
HETATM 3046  O   HOH A2053      31.748  65.070  41.393  1.00 52.18           O  
HETATM 3047  O   HOH A2054      26.263  70.524   7.340  1.00 38.41           O  
HETATM 3048  O   HOH A2055      48.470  57.053  26.388  1.00 53.92           O  
HETATM 3049  O   HOH A2056      59.477  61.782  47.115  1.00 46.32           O  
HETATM 3050  O   HOH A2057      48.390  76.912  28.583  1.00 43.67           O  
HETATM 3051  O   HOH A2058      63.038  75.429  30.743  1.00 60.91           O  
HETATM 3052  O   HOH A2059      46.076  78.599  34.453  1.00 46.37           O  
HETATM 3053  O   HOH A2060      48.959  78.937  11.609  1.00 43.27           O  
HETATM 3054  O   HOH A2061      52.231  72.707  37.401  1.00 51.46           O  
HETATM 3055  O   HOH A2062      55.567  54.242  53.166  1.00 39.55           O  
HETATM 3056  O   HOH A2063      51.016  69.054  17.726  1.00 39.82           O  
HETATM 3057  O   HOH A2064      24.939  68.299  19.760  1.00 45.21           O  
HETATM 3058  O   HOH A2065      53.536  54.586  29.385  1.00 58.97           O  
HETATM 3059  O   HOH A2066      34.712  62.350  42.343  1.00 50.64           O  
HETATM 3060  O   HOH A2067      44.093  71.740  44.750  1.00 68.25           O  
HETATM 3061  O   HOH A2068      51.238  52.744  19.047  1.00 49.13           O  
HETATM 3062  O   HOH A2069      34.822  56.307   9.357  1.00 46.00           O  
HETATM 3063  O   HOH A2070      56.800  51.320  54.411  1.00 53.13           O  
HETATM 3064  O   HOH A2071      20.491  82.616  16.113  1.00 43.24           O  
HETATM 3065  O   HOH A2072      29.606  59.072   7.388  1.00 45.40           O  
HETATM 3066  O   HOH A2073      26.679  84.040  29.722  1.00 50.86           O  
HETATM 3067  O   HOH A2074      47.048  76.967  45.134  1.00 56.86           O  
HETATM 3068  O   HOH A2075      57.385  63.660  46.546  1.00 48.58           O  
HETATM 3069  O   HOH A2076      56.230  60.859  25.838  1.00 38.55           O  
HETATM 3070  O   HOH A2077      54.306  66.508  26.204  1.00 43.95           O  
HETATM 3071  O   HOH A2078      44.408  63.310  45.094  1.00 46.43           O  
HETATM 3072  O   HOH A2079      46.718  65.595  47.752  1.00 46.95           O  
HETATM 3073  O   HOH A2080      38.106  54.416  16.146  1.00 44.05           O  
HETATM 3074  O   HOH A2081      36.804  78.196   5.940  1.00 56.68           O  
HETATM 3075  O   HOH A2082      30.560  85.728  24.028  1.00 66.41           O  
HETATM 3076  O   HOH A2083      39.049  83.439  24.754  1.00 65.09           O  
HETATM 3077  O   HOH A2084      39.019  77.209   8.818  1.00 47.53           O  
HETATM 3078  O   HOH A2085      46.413  56.411  28.184  1.00 48.78           O  
HETATM 3079  O   HOH A2086      41.429  79.398  11.872  1.00 54.03           O  
HETATM 3080  O   HOH A2087      37.305  61.461  45.184  1.00 47.38           O  
HETATM 3081  O   HOH A2088      51.029  53.001  50.093  1.00 54.63           O  
HETATM 3082  O   HOH A2089      40.499  81.865  23.330  1.00 62.82           O  
HETATM 3083  O   HOH A2090      31.945  84.147   6.859  1.00 38.42           O  
HETATM 3084  O   HOH A2091      48.695  78.785  19.268  1.00 50.21           O  
HETATM 3085  O   HOH A2092      36.830  73.931   5.703  1.00 54.27           O  
HETATM 3086  O   HOH A2093      33.182  77.557   5.766  1.00 45.13           O  
HETATM 3087  O   HOH A2094      25.954  61.266  25.935  1.00 66.78           O  
HETATM 3088  O   HOH A2095      55.873  63.849  27.733  1.00 58.53           O  
HETATM 3089  O   HOH A2096      49.551  53.724  32.252  1.00 54.68           O  
HETATM 3090  O   HOH A2097      34.451  73.563   4.966  1.00 60.53           O  
HETATM 3091  O   HOH A2098      34.189  85.713  20.982  1.00 58.55           O  
HETATM 3092  O   HOH A2099      58.877  72.479  38.459  1.00 65.02           O  
HETATM 3093  O   HOH A2100      63.418  47.095  49.947  1.00 58.78           O  
HETATM 3094  O   HOH A2101      34.006  68.085  43.506  1.00 55.62           O  
HETATM 3095  O   HOH A2102      38.885  73.528   3.548  1.00 48.72           O  
HETATM 3096  O   HOH A2103      59.051  75.331  21.615  1.00 51.41           O  
HETATM 3097  O   HOH A2104      42.762  81.532  25.121  1.00 64.06           O  
HETATM 3098  O   HOH A2105      35.733  69.670  42.491  1.00 53.59           O  
HETATM 3099  O   HOH A2106      24.418  66.533  17.237  1.00 48.31           O  
HETATM 3100  O   HOH A2107      49.644  76.271  24.847  1.00 54.15           O  
HETATM 3101  O   HOH A2108      49.454  56.511  14.130  1.00 49.29           O  
HETATM 3102  O   HOH A2109      53.122  71.976   5.165  1.00 73.67           O  
HETATM 3103  O   HOH A2110      37.037  64.201  44.627  1.00 53.24           O  
HETATM 3104  O   HOH A2111      36.848  76.296  37.346  1.00 61.24           O  
HETATM 3105  O   HOH A2112      51.304  68.643  40.674  1.00 45.14           O  
HETATM 3106  O   HOH A2113      51.305  65.313  42.324  1.00 39.89           O  
HETATM 3107  O   HOH A2114      53.601  66.248  43.991  1.00 63.06           O  
HETATM 3108  O   HOH A2115      47.384  67.650  43.596  1.00 71.80           O  
HETATM 3109  O   HOH A2116      37.416  73.200  44.690  1.00 65.98           O  
HETATM 3110  O   HOH A2117      30.819  66.647  26.417  1.00 57.23           O  
HETATM 3111  O   HOH A2118      50.281  54.384  27.274  1.00 73.40           O  
HETATM 3112  O   HOH A2119      27.689  58.918   9.141  1.00 68.00           O  
HETATM 3113  O   HOH A2120      40.465  74.660  39.972  1.00 72.49           O  
HETATM 3114  O   HOH A2121      56.311  52.307  56.841  1.00 61.14           O  
HETATM 3115  O   HOH A2122      54.796  75.013  16.540  1.00 65.94           O  
HETATM 3116  O   HOH A2123      29.365  65.206   5.002  1.00 53.95           O  
HETATM 3117  O   HOH A2124      37.575  73.185  38.821  1.00 61.97           O  
HETATM 3118  O   HOH A2125      49.003  79.192  26.523  1.00 56.45           O  
HETATM 3119  O   HOH A2126      32.002  86.342   8.360  1.00 65.43           O  
HETATM 3120  O   HOH A2127      31.294  84.335  27.570  1.00 59.46           O  
HETATM 3121  O   HOH A2128      50.790  52.378  53.501  1.00 68.98           O  
HETATM 3122  O   HOH A2129      32.992  85.091  25.611  1.00 49.48           O  
HETATM 3123  O   HOH A2130      31.759  66.441   3.954  1.00 62.36           O  
HETATM 3124  O   HOH A2131      33.897  70.753   4.395  1.00 67.55           O  
HETATM 3125  O   HOH A2132      37.184  87.081   2.631  1.00 67.32           O  
HETATM 3126  O   HOH A2133      42.029  83.666  21.842  1.00 48.23           O  
HETATM 3127  O   HOH A2134      42.695  80.527   7.608  1.00 65.78           O  
HETATM 3128  O   HOH A2135      53.808  77.701  32.268  1.00 68.81           O  
HETATM 3129  O   HOH A2136      40.888  74.782  43.349  1.00 66.87           O  
HETATM 3130  O   HOH A2137      50.552  82.967  12.639  1.00 59.14           O  
HETATM 3131  O   HOH A2138      51.392  54.339  23.052  1.00 57.91           O  
HETATM 3132  O   HOH A2139      53.484  65.301  23.672  1.00 54.16           O  
HETATM 3133  O   HOH A2140      38.626  80.499   8.214  1.00 73.16           O  
HETATM 3134  O   HOH A2141      37.250  81.583  10.115  1.00 67.93           O  
HETATM 3135  O   HOH A2142      38.668  74.664  41.935  1.00 71.60           O  
HETATM 3136  O   HOH A2143      58.393  67.990  41.391  1.00 64.68           O  
HETATM 3137  O   HOH A2144      23.978  62.591  15.497  1.00 51.64           O  
HETATM 3138  O   HOH A2145      45.525  79.887  29.230  1.00 55.82           O  
HETATM 3139  O   HOH A2146      34.056  84.649  10.722  1.00 73.89           O  
HETATM 3140  O   HOH A2147      23.651  82.338  20.698  1.00 59.92           O  
HETATM 3141  O   HOH A2148      30.209  76.660   4.297  1.00 52.78           O  
HETATM 3142  O   HOH A2149      53.033  61.101  46.145  1.00 48.83           O  
HETATM 3143  O   HOH A2150      48.337  65.939  41.835  1.00 53.50           O  
HETATM 3144  O   HOH A2151      32.524  64.347   0.972  1.00 65.71           O  
HETATM 3145  O   HOH A2152      55.619  71.065  40.180  1.00 61.42           O  
HETATM 3146  O   HOH A2153      39.692  61.762  46.246  1.00 59.45           O  
HETATM 3147  O   HOH A2154      54.176  63.208  47.387  1.00 53.97           O  
HETATM 3148  O   HOH A2155      47.550  52.298  15.358  1.00 63.13           O  
HETATM 3149  O   HOH A2156      53.014  82.503  15.048  1.00 70.93           O  
HETATM 3150  O   HOH A2157      44.845  74.880   2.697  1.00 74.46           O  
HETATM 3151  O   HOH A2158      44.521  79.898   1.571  1.00 72.09           O  
HETATM 3152  O   HOH A2159      53.097  57.880  49.422  1.00 46.38           O  
HETATM 3153  O   HOH A2160      35.034  82.284  11.299  1.00 46.61           O  
HETATM 3154  O   HOH A2161      49.640  75.318  22.323  1.00 51.30           O  
HETATM 3155  O   HOH A2162      51.473  70.199  23.351  1.00 44.26           O  
HETATM 3156  O   HOH A2163      23.492  61.283  27.433  1.00 67.60           O  
HETATM 3157  O   HOH A2164      52.892  51.873  29.591  1.00 60.34           O  
HETATM 3158  O   HOH A2165      69.699  43.103  44.915  1.00 61.63           O  
HETATM 3159  O   HOH A2166      20.660  77.552  21.580  1.00 53.42           O  
HETATM 3160  O   HOH A2167      48.265  54.329  13.216  1.00 67.96           O  
HETATM 3161  O   HOH A2168      29.097  69.761   5.210  1.00 35.01           O  
HETATM 3162  O   HOH A2169      21.160  79.136  17.119  1.00 43.35           O  
HETATM 3163  O   HOH A2170      40.312  83.727   4.282  1.00 68.52           O  
HETATM 3164  O   HOH A2171      23.262  61.140  21.756  1.00 63.46           O  
HETATM 3165  O   HOH A2172      35.813  59.062  43.389  1.00 47.30           O  
HETATM 3166  O   HOH A2173      41.353  63.722  46.234  1.00 62.39           O  
HETATM 3167  O   HOH A2174      67.607  46.686  48.975  1.00 68.84           O  
HETATM 3168  O   HOH A2175      69.182  45.635  47.178  1.00 53.44           O  
HETATM 3169  O   HOH A2176      29.194  62.068  40.560  1.00 65.37           O  
HETATM 3170  O   HOH A2177      50.479  50.473  36.296  0.50 50.54           O  
HETATM 3171  O   HOH B2007      26.526  91.492   7.954  1.00 32.03           O  
HETATM 3172  O   HOH B2008      -0.303  85.786  12.148  1.00 23.18           O  
HETATM 3173  O   HOH B2009      -9.780  93.433  26.334  1.00 25.80           O  
HETATM 3174  O   HOH B2010      10.281  83.129  20.601  1.00 27.41           O  
HETATM 3175  O   HOH B2011       5.504  84.091  17.179  1.00 38.21           O  
HETATM 3176  O   HOH B2012     -12.197 100.869  18.848  1.00 27.09           O  
HETATM 3177  O   HOH B2013      -2.424 102.235  22.278  1.00 25.47           O  
HETATM 3178  O   HOH B2014      27.377  83.401  13.451  1.00 35.09           O  
HETATM 3179  O   HOH B2015      10.570  93.918 -11.935  1.00 34.49           O  
HETATM 3180  O   HOH B2016       8.770  78.508   7.477  1.00 27.56           O  
HETATM 3181  O   HOH B2017      33.298  87.900 -13.751  1.00 45.46           O  
HETATM 3182  O   HOH B2018      27.943  79.475  -1.084  1.00 31.11           O  
HETATM 3183  O   HOH B2019      19.864  91.661  -6.708  1.00 32.25           O  
HETATM 3184  O   HOH B2020      -0.559  85.149   6.220  1.00 26.63           O  
HETATM 3185  O   HOH B2021      18.371  72.745  -5.287  1.00 31.96           O  
HETATM 3186  O   HOH B2022      27.888  86.760  -2.926  1.00 32.88           O  
HETATM 3187  O   HOH B2023       5.379  70.638  -8.883  1.00 44.43           O  
HETATM 3188  O   HOH B2024      16.971  84.390  20.163  1.00 51.67           O  
HETATM 3189  O   HOH B2025      13.797  76.261 -10.695  1.00 34.96           O  
HETATM 3190  O   HOH B2026       8.449  75.545   9.645  1.00 36.07           O  
HETATM 3191  O   HOH B2027      28.675  78.656   3.662  1.00 40.06           O  
HETATM 3192  O   HOH B2028      -8.132 101.571  24.291  1.00 35.88           O  
HETATM 3193  O   HOH B2029      18.260  95.417   6.949  1.00 45.53           O  
HETATM 3194  O   HOH B2030      -3.415  75.414  11.542  1.00 42.57           O  
HETATM 3195  O   HOH B2031       3.534  78.693  -7.985  1.00 34.79           O  
HETATM 3196  O   HOH B2032       2.028  82.604  -5.201  1.00 42.39           O  
HETATM 3197  O   HOH B2033     -12.025  99.435  21.573  1.00 36.01           O  
HETATM 3198  O   HOH B2034       7.786  73.700  11.283  1.00 45.88           O  
HETATM 3199  O   HOH B2035      18.184  69.455  -8.262  1.00 54.95           O  
HETATM 3200  O   HOH B2036      -8.525  92.644  23.909  1.00 34.14           O  
HETATM 3201  O   HOH B2037       8.462  96.142 -13.988  1.00 44.59           O  
HETATM 3202  O   HOH B2038       5.336  97.727  -8.689  1.00 38.92           O  
HETATM 3203  O   HOH B2039       3.379  80.170  -1.770  1.00 44.04           O  
HETATM 3204  O   HOH B2040      20.294  70.313  -4.429  1.00 48.86           O  
HETATM 3205  O   HOH B2041      21.687  87.324   3.575  1.00 39.62           O  
HETATM 3206  O   HOH B2042      28.201  88.493  -5.369  1.00 43.20           O  
HETATM 3207  O   HOH B2043       5.561  72.641   4.108  1.00 58.06           O  
HETATM 3208  O   HOH B2044       4.043  86.254  18.840  1.00 45.48           O  
HETATM 3209  O   HOH B2045      20.863  92.065   1.017  1.00 45.17           O  
HETATM 3210  O   HOH B2046       3.985  88.009  -8.173  1.00 36.09           O  
HETATM 3211  O   HOH B2047      25.946  86.129  16.644  1.00 47.99           O  
HETATM 3212  O   HOH B2048     -11.675  89.625  23.498  1.00 48.30           O  
HETATM 3213  O   HOH B2049      20.181  71.526   9.151  1.00 53.50           O  
HETATM 3214  O   HOH B2050       1.617  97.625   9.285  1.00 46.81           O  
HETATM 3215  O   HOH B2051      20.896  88.792  18.512  1.00 40.39           O  
HETATM 3216  O   HOH B2052      17.155  99.158 -20.072  1.00 66.38           O  
HETATM 3217  O   HOH B2053      20.395  94.854  12.828  1.00 38.35           O  
HETATM 3218  O   HOH B2054      15.044  87.448  22.046  1.00 65.83           O  
HETATM 3219  O   HOH B2055      14.124  71.190   0.688  1.00 59.60           O  
HETATM 3220  O   HOH B2056       9.683 103.496   2.041  1.00 44.83           O  
HETATM 3221  O   HOH B2057      13.397  78.695  19.849  1.00 66.11           O  
HETATM 3222  O   HOH B2058     -14.052 105.609  23.510  1.00 55.83           O  
HETATM 3223  O   HOH B2059     -11.065 102.078  23.322  1.00 43.45           O  
HETATM 3224  O   HOH B2060      20.444  96.686  -0.663  1.00 59.16           O  
HETATM 3225  O   HOH B2061      28.340  72.459  -5.099  1.00 48.91           O  
HETATM 3226  O   HOH B2062      16.867  77.646  13.977  1.00 54.71           O  
HETATM 3227  O   HOH B2063      19.843  96.417  15.965  1.00 41.07           O  
HETATM 3228  O   HOH B2064      24.655  95.757   3.788  1.00 64.15           O  
HETATM 3229  O   HOH B2065      12.781  70.083  -4.731  1.00 52.96           O  
HETATM 3230  O   HOH B2066       5.569  73.088 -11.168  1.00 42.25           O  
HETATM 3231  O   HOH B2067       8.653  72.448   5.987  1.00 61.26           O  
HETATM 3232  O   HOH B2068       2.357  83.293  17.962  1.00 54.86           O  
HETATM 3233  O   HOH B2069      17.531  89.065  21.984  1.00 66.00           O  
HETATM 3234  O   HOH B2070      30.212  79.918  -2.872  1.00 40.17           O  
HETATM 3235  O   HOH B2071       8.053  75.107   7.010  1.00 35.93           O  
HETATM 3236  O   HOH B2072       4.922  98.468   6.372  1.00 55.20           O  
HETATM 3237  O   HOH B2073      -8.012 102.369  26.839  1.00 41.60           O  
HETATM 3238  O   HOH B2074      23.769  92.247  12.071  1.00 53.31           O  
HETATM 3239  O   HOH B2075      18.373 100.236 -18.172  1.00 62.11           O  
HETATM 3240  O   HOH B2076      33.142  83.857  -5.487  1.00 59.12           O  
HETATM 3241  O   HOH B2077       7.076  95.182   4.352  1.00 44.14           O  
HETATM 3242  O   HOH B2078      28.872  91.285   5.342  1.00 58.44           O  
HETATM 3243  O   HOH B2079      23.775  89.804  13.319  1.00 45.62           O  
HETATM 3244  O   HOH B2080      29.431  79.398   1.291  1.00 51.47           O  
HETATM 3245  O   HOH B2081       8.248  82.434  23.038  1.00 62.79           O  
HETATM 3246  O   HOH B2082       4.629 100.530  -7.816  1.00 53.67           O  
HETATM 3247  O   HOH B2083       4.853  95.897   5.414  1.00 48.41           O  
HETATM 3248  O   HOH B2084       7.521  79.500  23.756  1.00 60.62           O  
HETATM 3249  O   HOH B2085      15.284 100.277   0.372  1.00 56.71           O  
HETATM 3250  O   HOH B2086      14.671  91.975  22.334  1.00 44.01           O  
HETATM 3251  O   HOH B2087      18.078  75.692 -17.186  1.00 59.98           O  
HETATM 3252  O   HOH B2088     -14.819  98.906  28.176  1.00 53.42           O  
HETATM 3253  O   HOH B2089      12.517  73.951   2.357  1.00 55.12           O  
HETATM 3254  O   HOH B2090      17.214  80.078  15.264  1.00 68.50           O  
HETATM 3255  O   HOH B2091       2.505  96.741 -10.926  1.00 69.62           O  
HETATM 3256  O   HOH B2092       2.048  73.581   1.408  1.00 60.15           O  
HETATM 3257  O   HOH B2093       1.810  79.083  15.044  1.00 51.87           O  
HETATM 3258  O   HOH B2094      20.602  93.101  15.174  1.00 61.52           O  
HETATM 3259  O   HOH B2095      10.788  72.198   4.347  1.00 55.17           O  
HETATM 3260  O   HOH B2096      14.882  80.153 -19.406  1.00 48.94           O  
HETATM 3261  O   HOH B2097       6.825  74.888  21.396  1.00 68.89           O  
HETATM 3262  O   HOH B2098      15.002  94.834   6.244  1.00 61.20           O  
HETATM 3263  O   HOH B2099      16.260  96.875   6.344  1.00 45.35           O  
HETATM 3264  O   HOH B2100      16.899  67.106  -2.578  1.00 55.66           O  
HETATM 3265  O   HOH B2101       1.533  81.184   0.309  1.00 51.35           O  
HETATM 3266  O   HOH B2102      14.251  79.523  16.135  1.00 57.29           O  
HETATM 3267  O   HOH B2103      23.521  85.694  18.194  1.00 56.98           O  
HETATM 3268  O   HOH B2104       1.766  96.512   4.138  1.00 58.94           O  
HETATM 3269  O   HOH B2105       1.151  86.039  19.610  1.00 52.93           O  
HETATM 3270  O   HOH B2106      33.374  77.732  -4.416  1.00 54.54           O  
HETATM 3271  O   HOH B2107       1.954  78.961 -10.542  1.00 58.27           O  
HETATM 3272  O   HOH B2108     -12.514  92.035  24.853  1.00 44.14           O  
HETATM 3273  O   HOH B2109      23.890  98.241 -10.478  1.00 51.39           O  
HETATM 3274  O   HOH B2110      11.155  96.808   2.847  1.00 44.45           O  
HETATM 3275  O   HOH B2111       4.037  94.866   3.318  1.00 52.49           O  
HETATM 3276  O   HOH B2112      -1.945 101.131  -5.541  1.00 59.36           O  
HETATM 3277  O   HOH B2113      25.379  94.052  14.366  1.00 70.33           O  
HETATM 3278  O   HOH B2114      -1.971 100.917  24.698  1.00 40.79           O  
HETATM 3279  O   HOH B2115       8.045  98.779 -15.333  1.00 53.03           O  
HETATM 3280  O   HOH B2116      -1.520  75.299  -2.085  1.00 60.06           O  
HETATM 3281  O   HOH B2117      11.078  69.017  -7.895  1.00 70.05           O  
HETATM 3282  O   HOH B2118      24.730  69.028   1.823  1.00 73.02           O  
HETATM 3283  O   HOH B2119      21.088  90.026  14.061  1.00 58.64           O  
HETATM 3284  O   HOH B2120       7.093  72.033   2.172  1.00 55.34           O  
HETATM 3285  O   HOH B2121      25.761  90.646 -17.846  1.00 69.55           O  
HETATM 3286  O   HOH B2122       3.777  76.419  -0.625  1.00 62.22           O  
HETATM 3287  O   HOH B2123      -3.279 101.001  27.151  1.00 44.88           O  
HETATM 3288  O   HOH B2124      18.893  99.666  -0.613  1.00 58.37           O  
HETATM 3289  O   HOH B2125      -0.995  73.293  -0.094  1.00 60.57           O  
HETATM 3290  O   HOH B2126      26.016  91.977  10.446  1.00 58.50           O  
HETATM 3291  O   HOH B2127      19.896  68.630   8.773  1.00 60.97           O  
HETATM 3292  O   HOH B2128      15.611  77.314 -16.084  1.00 56.45           O  
HETATM 3293  O   HOH B2129      22.805  95.727   1.987  1.00 72.16           O  
HETATM 3294  O   HOH B2130      13.001  75.060 -17.372  1.00 59.10           O  
HETATM 3295  O   HOH B2131     -13.124 102.969  24.557  1.00 55.30           O  
HETATM 3296  O   HOH B2132      16.733  79.384 -17.472  1.00 72.56           O  
HETATM 3297  O   HOH B2133      19.841  83.645 -19.320  1.00 70.15           O  
HETATM 3298  O   HOH B2134      20.860  99.246  17.478  1.00 50.73           O  
HETATM 3299  O   HOH B2135       5.914 102.892 -14.399  1.00 47.71           O  
HETATM 3300  O   HOH B2136      16.046  99.368 -15.413  1.00 64.77           O  
HETATM 3301  O   HOH B2137      24.049  95.944 -13.309  1.00 56.81           O  
HETATM 3302  O   HOH B2138       7.199  98.882 -10.345  1.00 72.11           O  
HETATM 3303  O   HOH B2139      -0.796  85.667  21.901  1.00 59.41           O  
HETATM 3304  O   HOH B2140       5.824  73.014  -3.123  1.00 50.01           O  
HETATM 3305  O   HOH B2141       4.486  74.018 -20.827  1.00 75.34           O  
HETATM 3306  O   HOH B2142      35.911  90.838 -10.175  1.00 68.54           O  
HETATM 3307  O   HOH B2143     -11.699  92.854  22.233  1.00 43.21           O  
HETATM 3308  O   HOH B2144       2.086  95.422  -8.617  1.00 50.79           O  
HETATM 3309  O   HOH B2145      25.507  94.594 -11.321  1.00 52.14           O  
HETATM 3310  O   HOH B2146      19.802  99.865 -22.165  1.00 51.84           O  
HETATM 3311  O   HOH B2147      22.896  98.360 -21.187  1.00 60.74           O  
HETATM 3312  O   HOH B2148      23.188  70.116   4.654  1.00 60.19           O  
HETATM 3313  O   HOH B2149      20.099  69.892  -6.817  1.00 65.27           O  
HETATM 3314  O   HOH B2150      22.921  69.610  -4.438  1.00 49.37           O  
HETATM 3315  O   HOH B2151      12.422  77.615  15.100  1.00 56.73           O  
HETATM 3316  O   HOH B2152       9.260 101.380   0.920  1.00 51.87           O  
HETATM 3317  O   HOH B2153       2.174  93.276   3.430  1.00 47.12           O  
HETATM 3318  O   HOH B2154      13.271  63.939  -2.600  1.00 65.30           O  
HETATM 3319  O   HOH B2155      29.602  90.381  -3.920  1.00 48.88           O  
HETATM 3320  O   HOH B2156      29.317  87.654  17.949  1.00 64.79           O  
HETATM 3321  O   HOH B2157       0.007 100.948   7.323  0.50 55.07           O  
HETATM 3322  O   HOH B2158      18.424  66.345   4.124  1.00 69.67           O  
HETATM 3323  O   HOH B2159      11.024  78.562 -18.061  1.00 65.23           O  
HETATM 3324  O   HOH B2160      13.545  77.848 -17.947  1.00 61.03           O  
HETATM 3325  O   HOH B2161     -12.922 102.624  27.172  1.00 50.26           O  
HETATM 3326  O   HOH B2162      25.856  70.545  -6.494  1.00 62.82           O  
HETATM 3327  O   HOH B2163      15.772  69.730   1.922  1.00 58.22           O  
HETATM 3328  O   HOH B2164      20.340  65.824  -2.719  1.00 67.34           O  
HETATM 3329  O   HOH B2165      22.887  66.906   8.049  1.00 46.77           O  
HETATM 3330  O   HOH B2166      33.499  81.969  -3.766  1.00 58.07           O  
HETATM 3331  O   HOH B2167      28.047  94.881 -16.765  1.00 64.81           O  
CONECT 2983 2984 2985 2986 2987                                                 
CONECT 2984 2983                                                                
CONECT 2985 2983                                                                
CONECT 2986 2983                                                                
CONECT 2987 2983                                                                
CONECT 2989 2990 2991 2992 2993                                                 
CONECT 2990 2989                                                                
CONECT 2991 2989                                                                
CONECT 2992 2989                                                                
CONECT 2993 2989                                                                
MASTER      440    0    6   16   16    0    5    6 3329    2   10   32          
END                                                                             
