# Supplementary material for: A new benchmark illustrates that integration of geometric constraints inferred from enzyme reaction chemistry can increase enzyme active site modeling accuracy
Source: PLoS One. 2019 Apr 4;14(4):e0214126. doi: 10.1371/journal.pone.0214126 (PMC6448891; doi:10.1371/journal.pone.0214126)
Supplement: S1 Files — (GZ) [file pone.0214126.s008.gz › benchmark-lite/templates/4fua/2fk5.pdb.clean2]

HEADER    LYASE                                   04-JAN-06   2FK5              
TITLE     CRYSTAL STRUCTURE OF L-FUCULOSE-1-PHOSPHATE ALDOLASE FROM THERMUS     
TITLE    2 THERMOPHILUS HB8                                                     
COMPND    MOL_ID: 1;                                                            
COMPND   2 MOLECULE: FUCULOSE-1-PHOSPHATE ALDOLASE;                             
COMPND   3 CHAIN: A, B;                                                         
COMPND   4 SYNONYM: CLASS II ALDOLASE PROTEIN;                                  
COMPND   5 EC: 4.1.2.17;                                                        
COMPND   6 ENGINEERED: YES                                                      
SOURCE    MOL_ID: 1;                                                            
SOURCE   2 ORGANISM_SCIENTIFIC: THERMUS THERMOPHILUS;                           
SOURCE   3 ORGANISM_TAXID: 300852;                                              
SOURCE   4 STRAIN: HB8;                                                         
SOURCE   5 EXPRESSION_SYSTEM: ESCHERICHIA COLI;                                 
SOURCE   6 EXPRESSION_SYSTEM_TAXID: 562;                                        
SOURCE   7 EXPRESSION_SYSTEM_VECTOR_TYPE: PLASMID;                              
SOURCE   8 EXPRESSION_SYSTEM_PLASMID: PET-11A                                   
KEYWDS    CLASS II ALDOLASE, METAL BINDING, FUCULOSE PHOSPHATE, RIKEN           
KEYWDS   2 STRUCTURAL GENOMICS/PROTEOMICS INITIATIVE, RSGI, NPPSFA, NATIONAL    
KEYWDS   3 PROJECT ON PROTEIN STRUCTURAL AND FUNCTIONAL ANALYSES, LYASE         
EXPDTA    X-RAY DIFFRACTION                                                     
AUTHOR    J.JEYAKANTHAN,Y.SHIRO,RIKEN STRUCTURAL GENOMICS/PROTEOMICS INITIATIVE 
AUTHOR   2 (RSGI)                                                               
REVDAT   3   13-JUL-11 2FK5    1       VERSN                                    
REVDAT   2   24-JUN-08 2FK5    1       JRNL   REMARK DBREF  VERSN               
REVDAT   1   04-JAN-07 2FK5    0                                                
JRNL        AUTH   J.JEYAKANTHAN,J.TAKA,A.KIKUCHI,C.KUROISHI,K.YUTANI,Y.SHIRO   
JRNL        TITL   PURIFICATION, CRYSTALLIZATION AND PRELIMINARY X-RAY          
JRNL        TITL 2 CRYSTALLOGRAPHIC STUDY OF THE L-FUCULOSE-1-PHOSPHATE         
JRNL        TITL 3 ALDOLASE (FUCA) FROM THERMUS THERMOPHILUS HB8                
JRNL        REF    ACTA CRYSTALLOGR.,SECT.F      V.  61  1075 2005              
JRNL        REFN                   ESSN 1744-3091                               
JRNL        PMID   16511238                                                     
JRNL        DOI    10.1107/S1744309105036766                                    
REMARK   2                                                                      
REMARK   2 RESOLUTION.    1.90 ANGSTROMS.                                       
REMARK   3                                                                      
REMARK   3 REFINEMENT.                                                          
REMARK   3   PROGRAM     : CNS 1.1                                              
REMARK   3   AUTHORS     : BRUNGER,ADAMS,CLORE,DELANO,GROS,GROSSE-              
REMARK   3               : KUNSTLEVE,JIANG,KUSZEWSKI,NILGES,PANNU,              
REMARK   3               : READ,RICE,SIMONSON,WARREN                            
REMARK   3                                                                      
REMARK   3  REFINEMENT TARGET : NULL                                            
REMARK   3                                                                      
REMARK   3  DATA USED IN REFINEMENT.                                            
REMARK   3   RESOLUTION RANGE HIGH (ANGSTROMS) : 1.90                           
REMARK   3   RESOLUTION RANGE LOW  (ANGSTROMS) : 19.30                          
REMARK   3   DATA CUTOFF            (SIGMA(F)) : 0.000                          
REMARK   3   DATA CUTOFF HIGH         (ABS(F)) : 995048.560                     
REMARK   3   DATA CUTOFF LOW          (ABS(F)) : 0.0000                         
REMARK   3   COMPLETENESS (WORKING+TEST)   (%) : 98.3                           
REMARK   3   NUMBER OF REFLECTIONS             : 36132                          
REMARK   3                                                                      
REMARK   3  FIT TO DATA USED IN REFINEMENT.                                     
REMARK   3   CROSS-VALIDATION METHOD          : THROUGHOUT                      
REMARK   3   FREE R VALUE TEST SET SELECTION  : RANDOM                          
REMARK   3   R VALUE            (WORKING SET) : 0.190                           
REMARK   3   FREE R VALUE                     : 0.233                           
REMARK   3   FREE R VALUE TEST SET SIZE   (%) : 5.000                           
REMARK   3   FREE R VALUE TEST SET COUNT      : 1801                            
REMARK   3   ESTIMATED ERROR OF FREE R VALUE  : 0.005                           
REMARK   3                                                                      
REMARK   3  FIT IN THE HIGHEST RESOLUTION BIN.                                  
REMARK   3   TOTAL NUMBER OF BINS USED           : 6                            
REMARK   3   BIN RESOLUTION RANGE HIGH       (A) : 1.90                         
REMARK   3   BIN RESOLUTION RANGE LOW        (A) : 2.02                         
REMARK   3   BIN COMPLETENESS (WORKING+TEST) (%) : 95.70                        
REMARK   3   REFLECTIONS IN BIN    (WORKING SET) : 5501                         
REMARK   3   BIN R VALUE           (WORKING SET) : 0.2260                       
REMARK   3   BIN FREE R VALUE                    : 0.2640                       
REMARK   3   BIN FREE R VALUE TEST SET SIZE  (%) : 5.40                         
REMARK   3   BIN FREE R VALUE TEST SET COUNT     : 315                          
REMARK   3   ESTIMATED ERROR OF BIN FREE R VALUE : 0.015                        
REMARK   3                                                                      
REMARK   3  NUMBER OF NON-HYDROGEN ATOMS USED IN REFINEMENT.                    
REMARK   3   PROTEIN ATOMS            : 2980                                    
REMARK   3   NUCLEIC ACID ATOMS       : 0                                       
REMARK   3   HETEROGEN ATOMS          : 14                                      
REMARK   3   SOLVENT ATOMS            : 335                                     
REMARK   3                                                                      
REMARK   3  B VALUES.                                                           
REMARK   3   FROM WILSON PLOT           (A**2) : 22.80                          
REMARK   3   MEAN B VALUE      (OVERALL, A**2) : 35.90                          
REMARK   3   OVERALL ANISOTROPIC B VALUE.                                       
REMARK   3    B11 (A**2) : NULL                                                 
REMARK   3    B22 (A**2) : NULL                                                 
REMARK   3    B33 (A**2) : NULL                                                 
REMARK   3    B12 (A**2) : NULL                                                 
REMARK   3    B13 (A**2) : NULL                                                 
REMARK   3    B23 (A**2) : NULL                                                 
REMARK   3                                                                      
REMARK   3  ESTIMATED COORDINATE ERROR.                                         
REMARK   3   ESD FROM LUZZATI PLOT        (A) : 0.20                            
REMARK   3   ESD FROM SIGMAA              (A) : 0.14                            
REMARK   3   LOW RESOLUTION CUTOFF        (A) : 5.00                            
REMARK   3                                                                      
REMARK   3  CROSS-VALIDATED ESTIMATED COORDINATE ERROR.                         
REMARK   3   ESD FROM C-V LUZZATI PLOT    (A) : 0.25                            
REMARK   3   ESD FROM C-V SIGMAA          (A) : 0.13                            
REMARK   3                                                                      
REMARK   3  RMS DEVIATIONS FROM IDEAL VALUES.                                   
REMARK   3   BOND LENGTHS                 (A) : 0.005                           
REMARK   3   BOND ANGLES            (DEGREES) : 1.20                            
REMARK   3   DIHEDRAL ANGLES        (DEGREES) : 21.40                           
REMARK   3   IMPROPER ANGLES        (DEGREES) : 0.74                            
REMARK   3                                                                      
REMARK   3  ISOTROPIC THERMAL MODEL : RESTRAINED                                
REMARK   3                                                                      
REMARK   3  ISOTROPIC THERMAL FACTOR RESTRAINTS.    RMS    SIGMA                
REMARK   3   MAIN-CHAIN BOND              (A**2) : NULL  ; 1.500                
REMARK   3   MAIN-CHAIN ANGLE             (A**2) : NULL  ; 2.000                
REMARK   3   SIDE-CHAIN BOND              (A**2) : NULL  ; 2.000                
REMARK   3   SIDE-CHAIN ANGLE             (A**2) : NULL  ; 2.500                
REMARK   3                                                                      
REMARK   3  BULK SOLVENT MODELING.                                              
REMARK   3   METHOD USED : FLAT MODEL                                           
REMARK   3   KSOL        : 0.35                                                 
REMARK   3   BSOL        : 83.08                                                
REMARK   3                                                                      
REMARK   3  NCS MODEL : NULL                                                    
REMARK   3                                                                      
REMARK   3  NCS RESTRAINTS.                         RMS   SIGMA/WEIGHT          
REMARK   3   GROUP  1  POSITIONAL            (A) : NULL  ; NULL                 
REMARK   3   GROUP  1  B-FACTOR           (A**2) : NULL  ; NULL                 
REMARK   3                                                                      
REMARK   3  PARAMETER FILE  1  : PROTEIN_REP.PARAM                              
REMARK   3  PARAMETER FILE  2  : WATER_REP.PARAM                                
REMARK   3  PARAMETER FILE  3  : ION.PARAM                                      
REMARK   3  PARAMETER FILE  4  : SO4.PARAM                                      
REMARK   3  PARAMETER FILE  5  : NULL                                           
REMARK   3  TOPOLOGY FILE  1   : PROTEIN.TOP                                    
REMARK   3  TOPOLOGY FILE  2   : WATER.TOP                                      
REMARK   3  TOPOLOGY FILE  3   : ION.TOP                                        
REMARK   3  TOPOLOGY FILE  4   : SO4.TOP                                        
REMARK   3  TOPOLOGY FILE  5   : NULL                                           
REMARK   3                                                                      
REMARK   3  OTHER REFINEMENT REMARKS: NULL                                      
REMARK   4                                                                      
REMARK   4 2FK5 COMPLIES WITH FORMAT V. 3.30, 13-JUL-11                         
REMARK 100                                                                      
REMARK 100 THIS ENTRY HAS BEEN PROCESSED BY PDBJ ON 06-JAN-06.                  
REMARK 100 THE RCSB ID CODE IS RCSB035973.                                      
REMARK 200                                                                      
REMARK 200 EXPERIMENTAL DETAILS                                                 
REMARK 200  EXPERIMENT TYPE                : X-RAY DIFFRACTION                  
REMARK 200  DATE OF DATA COLLECTION        : 21-DEC-04                          
REMARK 200  TEMPERATURE           (KELVIN) : 100                                
REMARK 200  PH                             : 7.5                                
REMARK 200  NUMBER OF CRYSTALS USED        : 1                                  
REMARK 200                                                                      
REMARK 200  SYNCHROTRON              (Y/N) : Y                                  
REMARK 200  RADIATION SOURCE               : SPRING-8                           
REMARK 200  BEAMLINE                       : BL26B1                             
REMARK 200  X-RAY GENERATOR MODEL          : NULL                               
REMARK 200  MONOCHROMATIC OR LAUE    (M/L) : M                                  
REMARK 200  WAVELENGTH OR RANGE        (A) : 1.0                                
REMARK 200  MONOCHROMATOR                  : GRAPHITE                           
REMARK 200  OPTICS                         : MIRRORS                            
REMARK 200                                                                      
REMARK 200  DETECTOR TYPE                  : IMAGE PLATE                        
REMARK 200  DETECTOR MANUFACTURER          : RIGAKU RAXIS                       
REMARK 200  INTENSITY-INTEGRATION SOFTWARE : HKL-2000                           
REMARK 200  DATA SCALING SOFTWARE          : SCALEPACK                          
REMARK 200                                                                      
REMARK 200  NUMBER OF UNIQUE REFLECTIONS   : 36580                              
REMARK 200  RESOLUTION RANGE HIGH      (A) : 1.900                              
REMARK 200  RESOLUTION RANGE LOW       (A) : 30.000                             
REMARK 200  REJECTION CRITERIA  (SIGMA(I)) : 0.000                              
REMARK 200                                                                      
REMARK 200 OVERALL.                                                             
REMARK 200  COMPLETENESS FOR RANGE     (%) : 99.3                               
REMARK 200  DATA REDUNDANCY                : 6.700                              
REMARK 200  R MERGE                    (I) : 0.06600                            
REMARK 200  R SYM                      (I) : NULL                               
REMARK 200  <I/SIGMA(I)> FOR THE DATA SET  : 18.4000                            
REMARK 200                                                                      
REMARK 200 IN THE HIGHEST RESOLUTION SHELL.                                     
REMARK 200  HIGHEST RESOLUTION SHELL, RANGE HIGH (A) : 1.90                     
REMARK 200  HIGHEST RESOLUTION SHELL, RANGE LOW  (A) : 1.97                     
REMARK 200  COMPLETENESS FOR SHELL     (%) : 99.2                               
REMARK 200  DATA REDUNDANCY IN SHELL       : NULL                               
REMARK 200  R MERGE FOR SHELL          (I) : 0.24600                            
REMARK 200  R SYM FOR SHELL            (I) : NULL                               
REMARK 200  <I/SIGMA(I)> FOR SHELL         : 3.800                              
REMARK 200                                                                      
REMARK 200 DIFFRACTION PROTOCOL: SINGLE WAVELENGTH                              
REMARK 200 METHOD USED TO DETERMINE THE STRUCTURE: MOLECULAR REPLACEMENT        
REMARK 200 SOFTWARE USED: CNS                                                   
REMARK 200 STARTING MODEL: PDB ENTRY 1DZW                                       
REMARK 200                                                                      
REMARK 200 REMARK: NULL                                                         
REMARK 280                                                                      
REMARK 280 CRYSTAL                                                              
REMARK 280 SOLVENT CONTENT, VS   (%): 54.20                                     
REMARK 280 MATTHEWS COEFFICIENT, VM (ANGSTROMS**3/DA): 2.70                     
REMARK 280                                                                      
REMARK 280 CRYSTALLIZATION CONDITIONS: 1.5M LITHIUM SULFATE MONOHYDRATE, 0.1M   
REMARK 280  NAOH-HEPES, PH 7.5, VAPOR DIFFUSION, SITTING DROP, TEMPERATURE      
REMARK 280  295K                                                                
REMARK 290                                                                      
REMARK 290 CRYSTALLOGRAPHIC SYMMETRY                                            
REMARK 290 SYMMETRY OPERATORS FOR SPACE GROUP: P 4                              
REMARK 290                                                                      
REMARK 290      SYMOP   SYMMETRY                                                
REMARK 290     NNNMMM   OPERATOR                                                
REMARK 290       1555   X,Y,Z                                                   
REMARK 290       2555   -X,-Y,Z                                                 
REMARK 290       3555   -Y,X,Z                                                  
REMARK 290       4555   Y,-X,Z                                                  
REMARK 290                                                                      
REMARK 290     WHERE NNN -> OPERATOR NUMBER                                     
REMARK 290           MMM -> TRANSLATION VECTOR                                  
REMARK 290                                                                      
REMARK 290 CRYSTALLOGRAPHIC SYMMETRY TRANSFORMATIONS                            
REMARK 290 THE FOLLOWING TRANSFORMATIONS OPERATE ON THE ATOM/HETATM             
REMARK 290 RECORDS IN THIS ENTRY TO PRODUCE CRYSTALLOGRAPHICALLY                
REMARK 290 RELATED MOLECULES.                                                   
REMARK 290   SMTRY1   1  1.000000  0.000000  0.000000        0.00000            
REMARK 290   SMTRY2   1  0.000000  1.000000  0.000000        0.00000            
REMARK 290   SMTRY3   1  0.000000  0.000000  1.000000        0.00000            
REMARK 290   SMTRY1   2 -1.000000  0.000000  0.000000        0.00000            
REMARK 290   SMTRY2   2  0.000000 -1.000000  0.000000        0.00000            
REMARK 290   SMTRY3   2  0.000000  0.000000  1.000000        0.00000            
REMARK 290   SMTRY1   3  0.000000 -1.000000  0.000000        0.00000            
REMARK 290   SMTRY2   3  1.000000  0.000000  0.000000        0.00000            
REMARK 290   SMTRY3   3  0.000000  0.000000  1.000000        0.00000            
REMARK 290   SMTRY1   4  0.000000  1.000000  0.000000        0.00000            
REMARK 290   SMTRY2   4 -1.000000  0.000000  0.000000        0.00000            
REMARK 290   SMTRY3   4  0.000000  0.000000  1.000000        0.00000            
REMARK 290                                                                      
REMARK 290 REMARK: NULL                                                         
REMARK 300                                                                      
REMARK 300 BIOMOLECULE: 1, 2, 3                                                 
REMARK 300 SEE REMARK 350 FOR THE AUTHOR PROVIDED AND/OR PROGRAM                
REMARK 300 GENERATED ASSEMBLY INFORMATION FOR THE STRUCTURE IN                  
REMARK 300 THIS ENTRY. THE REMARK MAY ALSO PROVIDE INFORMATION ON               
REMARK 300 BURIED SURFACE AREA.                                                 
REMARK 350                                                                      
REMARK 350 COORDINATES FOR A COMPLETE MULTIMER REPRESENTING THE KNOWN           
REMARK 350 BIOLOGICALLY SIGNIFICANT OLIGOMERIZATION STATE OF THE                
REMARK 350 MOLECULE CAN BE GENERATED BY APPLYING BIOMT TRANSFORMATIONS          
REMARK 350 GIVEN BELOW.  BOTH NON-CRYSTALLOGRAPHIC AND                          
REMARK 350 CRYSTALLOGRAPHIC OPERATIONS ARE GIVEN.                               
REMARK 350                                                                      
REMARK 350 BIOMOLECULE: 1                                                       
REMARK 350 AUTHOR DETERMINED BIOLOGICAL UNIT: OCTAMERIC                         
REMARK 350 APPLY THE FOLLOWING TO CHAINS: A, B                                  
REMARK 350   BIOMT1   1  1.000000  0.000000  0.000000        0.00000            
REMARK 350   BIOMT2   1  0.000000  1.000000  0.000000        0.00000            
REMARK 350   BIOMT3   1  0.000000  0.000000  1.000000        0.00000            
REMARK 350   BIOMT1   2 -1.000000  0.000000  0.000000      100.94400            
REMARK 350   BIOMT2   2  0.000000 -1.000000  0.000000      100.94400            
REMARK 350   BIOMT3   2  0.000000  0.000000  1.000000        0.00000            
REMARK 350   BIOMT1   3  0.000000 -1.000000  0.000000      100.94400            
REMARK 350   BIOMT2   3  1.000000  0.000000  0.000000        0.00000            
REMARK 350   BIOMT3   3  0.000000  0.000000  1.000000        0.00000            
REMARK 350   BIOMT1   4  0.000000  1.000000  0.000000        0.00000            
REMARK 350   BIOMT2   4 -1.000000  0.000000  0.000000      100.94400            
REMARK 350   BIOMT3   4  0.000000  0.000000  1.000000        0.00000            
REMARK 350                                                                      
REMARK 350 BIOMOLECULE: 2                                                       
REMARK 350 SOFTWARE DETERMINED QUATERNARY STRUCTURE: TETRAMERIC                 
REMARK 350 SOFTWARE USED: PISA                                                  
REMARK 350 TOTAL BURIED SURFACE AREA: 10380 ANGSTROM**2                         
REMARK 350 SURFACE AREA OF THE COMPLEX: 30060 ANGSTROM**2                       
REMARK 350 CHANGE IN SOLVENT FREE ENERGY: -140.0 KCAL/MOL                       
REMARK 350 APPLY THE FOLLOWING TO CHAINS: A                                     
REMARK 350   BIOMT1   1  1.000000  0.000000  0.000000        0.00000            
REMARK 350   BIOMT2   1  0.000000  1.000000  0.000000        0.00000            
REMARK 350   BIOMT3   1  0.000000  0.000000  1.000000        0.00000            
REMARK 350   BIOMT1   2 -1.000000  0.000000  0.000000      100.94400            
REMARK 350   BIOMT2   2  0.000000 -1.000000  0.000000      100.94400            
REMARK 350   BIOMT3   2  0.000000  0.000000  1.000000        0.00000            
REMARK 350   BIOMT1   3  0.000000 -1.000000  0.000000      100.94400            
REMARK 350   BIOMT2   3  1.000000  0.000000  0.000000        0.00000            
REMARK 350   BIOMT3   3  0.000000  0.000000  1.000000        0.00000            
REMARK 350   BIOMT1   4  0.000000  1.000000  0.000000        0.00000            
REMARK 350   BIOMT2   4 -1.000000  0.000000  0.000000      100.94400            
REMARK 350   BIOMT3   4  0.000000  0.000000  1.000000        0.00000            
REMARK 350                                                                      
REMARK 350 BIOMOLECULE: 3                                                       
REMARK 350 SOFTWARE DETERMINED QUATERNARY STRUCTURE: TETRAMERIC                 
REMARK 350 SOFTWARE USED: PISA                                                  
REMARK 350 TOTAL BURIED SURFACE AREA: 10430 ANGSTROM**2                         
REMARK 350 SURFACE AREA OF THE COMPLEX: 29840 ANGSTROM**2                       
REMARK 350 CHANGE IN SOLVENT FREE ENERGY: -167.0 KCAL/MOL                       
REMARK 350 APPLY THE FOLLOWING TO CHAINS: B                                     
REMARK 350   BIOMT1   1  1.000000  0.000000  0.000000        0.00000            
REMARK 350   BIOMT2   1  0.000000  1.000000  0.000000        0.00000            
REMARK 350   BIOMT3   1  0.000000  0.000000  1.000000        0.00000            
REMARK 350   BIOMT1   2 -1.000000  0.000000  0.000000        0.00000            
REMARK 350   BIOMT2   2  0.000000 -1.000000  0.000000      201.88800            
REMARK 350   BIOMT3   2  0.000000  0.000000  1.000000        0.00000            
REMARK 350   BIOMT1   3  0.000000 -1.000000  0.000000      100.94400            
REMARK 350   BIOMT2   3  1.000000  0.000000  0.000000      100.94400            
REMARK 350   BIOMT3   3  0.000000  0.000000  1.000000        0.00000            
REMARK 350   BIOMT1   4  0.000000  1.000000  0.000000     -100.94400            
REMARK 350   BIOMT2   4 -1.000000  0.000000  0.000000      100.94400            
REMARK 350   BIOMT3   4  0.000000  0.000000  1.000000        0.00000            
REMARK 375                                                                      
REMARK 375 SPECIAL POSITION                                                     
REMARK 375 THE FOLLOWING ATOMS ARE FOUND TO BE WITHIN 0.15 ANGSTROMS            
REMARK 375 OF A SYMMETRY RELATED ATOM AND ARE ASSUMED TO BE ON SPECIAL          
REMARK 375 POSITIONS.                                                           
REMARK 375                                                                      
REMARK 375 ATOM RES CSSEQI                                                      
REMARK 375      HOH A2177  LIES ON A SPECIAL POSITION.                          
REMARK 375      HOH B2157  LIES ON A SPECIAL POSITION.                          
REMARK 375 CL    CL B2005  LIES ON A SPECIAL POSITION.                          
REMARK 375 CL    CL B2006  LIES ON A SPECIAL POSITION.                          
REMARK 375 CL    CL A2003  LIES ON A SPECIAL POSITION.                          
REMARK 465                                                                      
REMARK 465 MISSING RESIDUES                                                     
REMARK 465 THE FOLLOWING RESIDUES WERE NOT LOCATED IN THE                       
REMARK 465 EXPERIMENT. (M=MODEL NUMBER; RES=RESIDUE NAME; C=CHAIN               
REMARK 465 IDENTIFIER; SSSEQ=SEQUENCE NUMBER; I=INSERTION CODE.)                
REMARK 465                                                                      
REMARK 465   M RES C SSSEQI                                                     
REMARK 465     MET A     1                                                      
REMARK 465     GLY A   197                                                      
REMARK 465     GLY A   198                                                      
REMARK 465     GLY A   199                                                      
REMARK 465     GLU A   200                                                      
REMARK 465     MET B     1                                                      
REMARK 465     LEU B   196                                                      
REMARK 465     GLY B   197                                                      
REMARK 465     GLY B   198                                                      
REMARK 465     GLY B   199                                                      
REMARK 465     GLU B   200                                                      
REMARK 480                                                                      
REMARK 480 ZERO OCCUPANCY ATOM                                                  
REMARK 480 THE FOLLOWING RESIDUES HAVE ATOMS MODELED WITH ZERO                  
REMARK 480 OCCUPANCY. THE LOCATION AND PROPERTIES OF THESE ATOMS                
REMARK 480 MAY NOT BE RELIABLE. (M=MODEL NUMBER; RES=RESIDUE NAME;              
REMARK 480 C=CHAIN IDENTIFIER; SSEQ=SEQUENCE NUMBER; I=INSERTION CODE):         
REMARK 480   M RES C SSEQI ATOMS                                                
REMARK 480     ARG A    4   NE   CZ   NH1                                       
REMARK 480     ARG A   10   NH2                                                 
REMARK 480     GLN A   19   OE1  NE2                                            
REMARK 480     THR A   25   CG2                                                 
REMARK 480     ALA A   26   CB                                                  
REMARK 480     LYS A   34   CE   NZ                                             
REMARK 480     GLN A   45   CB                                                  
REMARK 480     ARG A   48   CG                                                  
REMARK 480     GLU A   52   CG   CD   OE1                                       
REMARK 480     LEU A   55   CD1                                                 
REMARK 480     GLU A   65   CB   CG   CD   OE1  OE2                             
REMARK 480     VAL A   72   CG2                                                 
REMARK 480     ARG A   92   CD                                                  
REMARK 480     ARG A  105   NE   CZ   NH1  NH2                                  
REMARK 480     LEU A  109   CD1                                                 
REMARK 480     GLU A  110   CG   OE2                                            
REMARK 480     PRO A  123   CB   CG                                             
REMARK 480     ARG A  141   NH1                                                 
REMARK 480     GLU A  142   OE2                                                 
REMARK 480     LEU A  148   CD1                                                 
REMARK 480     ARG A  149   NH2                                                 
REMARK 480     LYS A  159   NZ                                                  
REMARK 480     GLU A  160   CG   CD   OE1  OE2                                  
REMARK 480     ARG B    4   CG   CD   NE   CZ   NH1                             
REMARK 480     GLN B   19   NE2                                                 
REMARK 480     SER B   23   OG                                                  
REMARK 480     ALA B   26   CB                                                  
REMARK 480     ARG B   32   NH2                                                 
REMARK 480     LYS B   34   CD   CE   NZ                                        
REMARK 480     GLN B   45   CB                                                  
REMARK 480     ARG B   48   CG                                                  
REMARK 480     GLU B   52   CG   OE1                                            
REMARK 480     LEU B   55   CD1                                                 
REMARK 480     GLU B   60   CD   OE1  OE2                                       
REMARK 480     PRO B   62   CG   CD                                             
REMARK 480     GLU B   65   CG   CD   OE1  OE2                                  
REMARK 480     VAL B   69   CG1                                                 
REMARK 480     VAL B   72   CG2                                                 
REMARK 480     ARG B   84   NH1                                                 
REMARK 480     ARG B   92   NH1  NH2                                            
REMARK 480     ARG B  105   NE   CZ   NH1  NH2                                  
REMARK 480     TYR B  114   OH                                                  
REMARK 480     LYS B  116   CE   NZ                                             
REMARK 480     LYS B  124   CG   CD   CE   NZ                                   
REMARK 480     ARG B  141   CZ   NH1  NH2                                       
REMARK 480     GLU B  142   CD   OE1  OE2                                       
REMARK 480     ARG B  144   NH1                                                 
REMARK 480     LYS B  159   CE   NZ                                             
REMARK 480     GLU B  160   CB   CG   CD   OE1  OE2                             
REMARK 480     GLU B  164   OE1                                                 
REMARK 480     GLU B  178   CG   CD   OE1  OE2                                  
REMARK 500                                                                      
REMARK 500 GEOMETRY AND STEREOCHEMISTRY                                         
REMARK 500 SUBTOPIC: COVALENT BOND LENGTHS                                      
REMARK 500                                                                      
REMARK 500 THE STEREOCHEMICAL PARAMETERS OF THE FOLLOWING RESIDUES              
REMARK 500 HAVE VALUES WHICH DEVIATE FROM EXPECTED VALUES BY MORE               
REMARK 500 THAN 6*RMSD (M=MODEL NUMBER; RES=RESIDUE NAME; C=CHAIN               
REMARK 500 IDENTIFIER; SSEQ=SEQUENCE NUMBER; I=INSERTION CODE).                 
REMARK 500                                                                      
REMARK 500 STANDARD TABLE:                                                      
REMARK 500 FORMAT: (10X,I3,1X,2(A3,1X,A1,I4,A1,1X,A4,3X),1X,F6.3)               
REMARK 500                                                                      
REMARK 500 EXPECTED VALUES PROTEIN: ENGH AND HUBER, 1999                        
REMARK 500 EXPECTED VALUES NUCLEIC ACID: CLOWNEY ET AL 1996                     
REMARK 500                                                                      
REMARK 500  M RES CSSEQI ATM1   RES CSSEQI ATM2   DEVIATION                     
REMARK 500    SER B  23   C     ALA B  24   N      -0.145                       
REMARK 500    ALA B  24   C     THR B  25   N      -0.144                       
REMARK 500                                                                      
REMARK 500 REMARK: NULL                                                         
REMARK 500                                                                      
REMARK 500 GEOMETRY AND STEREOCHEMISTRY                                         
REMARK 500 SUBTOPIC: TORSION ANGLES                                             
REMARK 500                                                                      
REMARK 500 TORSION ANGLES OUTSIDE THE EXPECTED RAMACHANDRAN REGIONS:            
REMARK 500 (M=MODEL NUMBER; RES=RESIDUE NAME; C=CHAIN IDENTIFIER;               
REMARK 500 SSEQ=SEQUENCE NUMBER; I=INSERTION CODE).                             
REMARK 500                                                                      
REMARK 500 STANDARD TABLE:                                                      
REMARK 500 FORMAT:(10X,I3,1X,A3,1X,A1,I4,A1,4X,F7.2,3X,F7.2)                    
REMARK 500                                                                      
REMARK 500 EXPECTED VALUES: GJ KLEYWEGT AND TA JONES (1996). PHI/PSI-           
REMARK 500 CHOLOGY: RAMACHANDRAN REVISITED. STRUCTURE 4, 1395 - 1400            
REMARK 500                                                                      
REMARK 500  M RES CSSEQI        PSI       PHI                                   
REMARK 500    ALA A  24     -124.02     46.44                                   
REMARK 500    LYS A 116      -74.81     71.12                                   
REMARK 500    ALA A 128       16.23     56.60                                   
REMARK 500    HIS A 151      -70.26   -114.84                                   
REMARK 500    ALA B  24     -121.15     60.32                                   
REMARK 500    LYS B 116      -72.69     72.91                                   
REMARK 500                                                                      
REMARK 500 REMARK: NULL                                                         
REMARK 525                                                                      
REMARK 525 SOLVENT                                                              
REMARK 525                                                                      
REMARK 525 THE SOLVENT MOLECULES HAVE CHAIN IDENTIFIERS THAT                    
REMARK 525 INDICATE THE POLYMER CHAIN WITH WHICH THEY ARE MOST                  
REMARK 525 CLOSELY ASSOCIATED. THE REMARK LISTS ALL THE SOLVENT                 
REMARK 525 MOLECULES WHICH ARE MORE THAN 5A AWAY FROM THE                       
REMARK 525 NEAREST POLYMER CHAIN (M = MODEL NUMBER;                             
REMARK 525 RES=RESIDUE NAME; C=CHAIN IDENTIFIER; SSEQ=SEQUENCE                  
REMARK 525 NUMBER; I=INSERTION CODE):                                           
REMARK 525                                                                      
REMARK 525  M RES CSSEQI                                                        
REMARK 525    HOH A2092        DISTANCE =  5.06 ANGSTROMS                       
REMARK 525    HOH A2115        DISTANCE =  5.10 ANGSTROMS                       
REMARK 525    HOH A2128        DISTANCE =  5.56 ANGSTROMS                       
REMARK 525    HOH A2143        DISTANCE =  5.17 ANGSTROMS                       
REMARK 525    HOH A2150        DISTANCE =  5.21 ANGSTROMS                       
REMARK 525    HOH A2156        DISTANCE =  5.11 ANGSTROMS                       
REMARK 525    HOH A2158        DISTANCE =  7.77 ANGSTROMS                       
REMARK 525    HOH A2171        DISTANCE =  5.83 ANGSTROMS                       
REMARK 525    HOH A2176        DISTANCE =  6.79 ANGSTROMS                       
REMARK 525    HOH A2177        DISTANCE =  6.08 ANGSTROMS                       
REMARK 525    HOH B2044        DISTANCE =  5.13 ANGSTROMS                       
REMARK 525    HOH B2130        DISTANCE =  5.26 ANGSTROMS                       
REMARK 525    HOH B2132        DISTANCE =  5.28 ANGSTROMS                       
REMARK 525    HOH B2147        DISTANCE =  5.81 ANGSTROMS                       
REMARK 525    HOH B2154        DISTANCE =  8.09 ANGSTROMS                       
REMARK 525    HOH B2160        DISTANCE =  5.17 ANGSTROMS                       
REMARK 525    HOH B2164        DISTANCE =  5.91 ANGSTROMS                       
REMARK 800                                                                      
REMARK 800 SITE                                                                 
REMARK 800 SITE_IDENTIFIER: AC1                                                 
REMARK 800 EVIDENCE_CODE: SOFTWARE                                              
REMARK 800 SITE_DESCRIPTION: BINDING SITE FOR RESIDUE SO4 A 1001                
REMARK 800                                                                      
REMARK 800 SITE_IDENTIFIER: AC2                                                 
REMARK 800 EVIDENCE_CODE: SOFTWARE                                              
REMARK 800 SITE_DESCRIPTION: BINDING SITE FOR RESIDUE SO4 B 1002                
REMARK 900                                                                      
REMARK 900 RELATED ENTRIES                                                      
REMARK 900 RELATED ID: 2FLF   RELATED DB: PDB                                   
REMARK 900 THE SAME PROTEIN IN OTHER SPACE GROUP                                
REMARK 900 RELATED ID: TTK003000517.1   RELATED DB: TARGETDB                    
DBREF  2FK5 A    1   200  UNP    Q5SHB9   Q5SHB9_THET8     1    200             
DBREF  2FK5 B    1   200  UNP    Q5SHB9   Q5SHB9_THET8     1    200             
SEQRES   1 A  200  MET ARG ALA ARG LEU TYR ALA ALA PHE ARG GLN VAL GLY          
SEQRES   2 A  200  GLU ASP LEU PHE ALA GLN GLY LEU ILE SER ALA THR ALA          
SEQRES   3 A  200  GLY ASN PHE SER VAL ARG THR LYS GLY GLY PHE LEU ILE          
SEQRES   4 A  200  THR LYS SER GLY VAL GLN LYS ALA ARG LEU THR PRO GLU          
SEQRES   5 A  200  ASP LEU LEU GLU VAL PRO LEU GLU GLY PRO ILE PRO GLU          
SEQRES   6 A  200  GLY ALA SER VAL GLU SER VAL VAL HIS ARG GLU VAL TYR          
SEQRES   7 A  200  ARG ARG THR GLY ALA ARG ALA LEU VAL HIS ALA HIS PRO          
SEQRES   8 A  200  ARG VAL ALA VAL ALA LEU SER PHE HIS LEU SER ARG LEU          
SEQRES   9 A  200  ARG PRO LEU ASP LEU GLU GLY GLN HIS TYR LEU LYS GLU          
SEQRES  10 A  200  VAL PRO VAL LEU ALA PRO LYS THR VAL SER ALA THR GLU          
SEQRES  11 A  200  GLU ALA ALA LEU SER VAL ALA GLU ALA LEU ARG GLU HIS          
SEQRES  12 A  200  ARG ALA CYS LEU LEU ARG GLY HIS GLY ALA PHE ALA VAL          
SEQRES  13 A  200  GLY LEU LYS GLU ALA PRO GLU GLU ALA LEU LEU GLU ALA          
SEQRES  14 A  200  TYR GLY LEU MET THR THR LEU GLU GLU SER ALA GLN ILE          
SEQRES  15 A  200  LEU LEU TYR HIS ARG LEU TRP GLN GLY ALA GLY PRO ALA          
SEQRES  16 A  200  LEU GLY GLY GLY GLU                                          
SEQRES   1 B  200  MET ARG ALA ARG LEU TYR ALA ALA PHE ARG GLN VAL GLY          
SEQRES   2 B  200  GLU ASP LEU PHE ALA GLN GLY LEU ILE SER ALA THR ALA          
SEQRES   3 B  200  GLY ASN PHE SER VAL ARG THR LYS GLY GLY PHE LEU ILE          
SEQRES   4 B  200  THR LYS SER GLY VAL GLN LYS ALA ARG LEU THR PRO GLU          
SEQRES   5 B  200  ASP LEU LEU GLU VAL PRO LEU GLU GLY PRO ILE PRO GLU          
SEQRES   6 B  200  GLY ALA SER VAL GLU SER VAL VAL HIS ARG GLU VAL TYR          
SEQRES   7 B  200  ARG ARG THR GLY ALA ARG ALA LEU VAL HIS ALA HIS PRO          
SEQRES   8 B  200  ARG VAL ALA VAL ALA LEU SER PHE HIS LEU SER ARG LEU          
SEQRES   9 B  200  ARG PRO LEU ASP LEU GLU GLY GLN HIS TYR LEU LYS GLU          
SEQRES  10 B  200  VAL PRO VAL LEU ALA PRO LYS THR VAL SER ALA THR GLU          
SEQRES  11 B  200  GLU ALA ALA LEU SER VAL ALA GLU ALA LEU ARG GLU HIS          
SEQRES  12 B  200  ARG ALA CYS LEU LEU ARG GLY HIS GLY ALA PHE ALA VAL          
SEQRES  13 B  200  GLY LEU LYS GLU ALA PRO GLU GLU ALA LEU LEU GLU ALA          
SEQRES  14 B  200  TYR GLY LEU MET THR THR LEU GLU GLU SER ALA GLN ILE          
SEQRES  15 B  200  LEU LEU TYR HIS ARG LEU TRP GLN GLY ALA GLY PRO ALA          
SEQRES  16 B  200  LEU GLY GLY GLY GLU                                          
HET    SO4  A1001       5                                                       
HET    SO4  B1002       5                                                       
HET     CL  A2003       1                                                       
HET     CL  B2004       1                                                       
HET     CL  B2005       1                                                       
HET     CL  B2006       1                                                       
HETNAM     SO4 SULFATE ION                                                      
HETNAM      CL CHLORIDE ION                                                     
FORMUL   3  SO4    2(O4 S 2-)                                                   
FORMUL   5   CL    4(CL 1-)                                                     
FORMUL   9  HOH   *335(H2 O)                                                    
HELIX    1   1 ARG A    2  GLN A   19  1                                  18    
HELIX    2   2 GLN A   45  LEU A   49  5                                   5    
HELIX    3   3 THR A   50  GLU A   52  5                                   3    
HELIX    4   4 GLU A   70  THR A   81  1                                  12    
HELIX    5   5 PRO A   91  PHE A   99  1                                   9    
HELIX    6   6 ASP A  108  LEU A  115  1                                   8    
HELIX    7   7 THR A  129  HIS A  143  1                                  15    
HELIX    8   8 ALA A  161  ALA A  192  1                                  32    
HELIX    9   9 ARG B    2  GLN B   19  1                                  18    
HELIX   10  10 GLN B   45  LEU B   49  5                                   5    
HELIX   11  11 THR B   50  GLU B   52  5                                   3    
HELIX   12  12 GLU B   70  THR B   81  1                                  12    
HELIX   13  13 PRO B   91  PHE B   99  1                                   9    
HELIX   14  14 ASP B  108  LEU B  115  1                                   8    
HELIX   15  15 THR B  129  HIS B  143  1                                  15    
HELIX   16  16 ALA B  161  ALA B  192  1                                  32    
SHEET    1   A 8 LEU A  54  PRO A  58  0                                        
SHEET    2   A 8 GLY A  36  THR A  40 -1  N  PHE A  37   O  VAL A  57           
SHEET    3   A 8 ASN A  28  ARG A  32 -1  N  VAL A  31   O  LEU A  38           
SHEET    4   A 8 ALA A  85  ALA A  89 -1  O  HIS A  88   N  ASN A  28           
SHEET    5   A 8 GLY A 152  GLY A 157 -1  O  GLY A 157   N  ALA A  85           
SHEET    6   A 8 ALA A 145  LEU A 148 -1  N  LEU A 148   O  GLY A 152           
SHEET    7   A 8 VAL A 118  LEU A 121  1  N  LEU A 121   O  LEU A 147           
SHEET    8   A 8 ARG A 103  LEU A 104 -1  N  LEU A 104   O  VAL A 118           
SHEET    1   B 8 LEU B  54  PRO B  58  0                                        
SHEET    2   B 8 GLY B  36  THR B  40 -1  N  PHE B  37   O  VAL B  57           
SHEET    3   B 8 ASN B  28  ARG B  32 -1  N  VAL B  31   O  LEU B  38           
SHEET    4   B 8 ALA B  85  ALA B  89 -1  O  HIS B  88   N  ASN B  28           
SHEET    5   B 8 GLY B 152  GLY B 157 -1  O  GLY B 157   N  ALA B  85           
SHEET    6   B 8 ALA B 145  LEU B 148 -1  N  LEU B 148   O  GLY B 152           
SHEET    7   B 8 VAL B 118  LEU B 121  1  N  LEU B 121   O  LEU B 147           
SHEET    8   B 8 ARG B 103  LEU B 104 -1  N  LEU B 104   O  VAL B 118           
CISPEP   1 GLY A  193    PRO A  194          0         0.47                     
CISPEP   2 GLY B  193    PRO B  194          0         0.08                     
SITE     1 AC1  9 THR A  25  GLY A  27  ASN A  28  SER A  42                    
SITE     2 AC1  9 GLY A  43  LYS A  46  SER A  68  VAL A  69                    
SITE     3 AC1  9 HOH A2033                                                     
SITE     1 AC2  8 THR B  25  GLY B  27  ASN B  28  SER B  42                    
SITE     2 AC2  8 GLY B  43  SER B  68  VAL B  69  HOH B2019                    
CRYST1  100.944  100.944   45.870  90.00  90.00  90.00 P 4           8          
ORIGX1      1.000000  0.000000  0.000000        0.00000                         
ORIGX2      0.000000  1.000000  0.000000        0.00000                         
ORIGX3      0.000000  0.000000  1.000000        0.00000                         
SCALE1      0.009906  0.000000  0.000000        0.00000                         
SCALE2      0.000000  0.009906  0.000000        0.00000                         
SCALE3      0.000000  0.000000  0.021801        0.00000                         
ATOM   1496  N   ARG B   2      12.257  81.203 -21.660  1.00 45.98           N  
ATOM   1497  CA  ARG B   2      12.982  82.390 -21.124  1.00 49.61           C  
ATOM   1498  C   ARG B   2      12.053  83.592 -20.952  1.00 50.78           C  
ATOM   1499  O   ARG B   2      12.027  84.203 -19.887  1.00 40.99           O  
ATOM   1500  CB  ARG B   2      14.145  82.767 -22.046  1.00 51.16           C  
ATOM   1501  CG  ARG B   2      15.527  82.624 -21.413  1.00 59.49           C  
ATOM   1502  CD  ARG B   2      15.895  83.819 -20.534  1.00 65.35           C  
ATOM   1503  NE  ARG B   2      14.994  83.984 -19.396  1.00 64.57           N  
ATOM   1504  CZ  ARG B   2      15.058  84.987 -18.525  1.00 44.84           C  
ATOM   1505  NH1 ARG B   2      15.983  85.930 -18.649  1.00 42.42           N  
ATOM   1506  NH2 ARG B   2      14.190  85.050 -17.528  1.00 59.53           N  
ATOM   1507  N   ALA B   3      11.294  83.930 -21.992  1.00 49.48           N  
ATOM   1508  CA  ALA B   3      10.379  85.068 -21.925  1.00 43.24           C  
ATOM   1509  C   ALA B   3       9.457  84.968 -20.711  1.00 41.96           C  
ATOM   1510  O   ALA B   3       9.361  85.904 -19.917  1.00 36.97           O  
ATOM   1511  CB  ALA B   3       9.555  85.157 -23.202  1.00 51.73           C  
ATOM   1512  N   ARG B   4       8.779  83.833 -20.576  1.00 39.55           N  
ATOM   1513  CA  ARG B   4       7.877  83.612 -19.455  1.00 34.12           C  
ATOM   1514  C   ARG B   4       8.623  83.696 -18.125  1.00 40.93           C  
ATOM   1515  O   ARG B   4       8.128  84.291 -17.173  1.00 39.23           O  
ATOM   1516  CB  ARG B   4       7.206  82.239 -19.561  1.00 41.90           C  
ATOM   1517  CG  ARG B   4       6.113  82.135 -20.610  0.00 48.79           C  
ATOM   1518  CD  ARG B   4       5.454  80.763 -20.565  0.00 55.41           C  
ATOM   1519  NE  ARG B   4       4.911  80.460 -19.243  0.00 60.73           N  
ATOM   1520  CZ  ARG B   4       4.363  79.296 -18.905  0.00 63.42           C  
ATOM   1521  NH1 ARG B   4       3.896  79.114 -17.677  0.00 65.31           N  
ATOM   1522  NH2 ARG B   4       4.283  78.313 -19.791  1.00 63.91           N  
ATOM   1523  N   LEU B   5       9.813  83.103 -18.056  1.00 34.02           N  
ATOM   1524  CA  LEU B   5      10.576  83.131 -16.815  1.00 33.30           C  
ATOM   1525  C   LEU B   5      10.956  84.556 -16.441  1.00 37.52           C  
ATOM   1526  O   LEU B   5      10.846  84.946 -15.274  1.00 33.06           O  
ATOM   1527  CB  LEU B   5      11.830  82.252 -16.928  1.00 34.96           C  
ATOM   1528  CG  LEU B   5      12.714  82.191 -15.676  1.00 33.14           C  
ATOM   1529  CD1 LEU B   5      11.871  81.860 -14.444  1.00 29.02           C  
ATOM   1530  CD2 LEU B   5      13.805  81.154 -15.878  1.00 38.15           C  
ATOM   1531  N   TYR B   6      11.410  85.337 -17.419  1.00 31.95           N  
ATOM   1532  CA  TYR B   6      11.762  86.728 -17.151  1.00 34.50           C  
ATOM   1533  C   TYR B   6      10.514  87.424 -16.627  1.00 37.28           C  
ATOM   1534  O   TYR B   6      10.584  88.269 -15.733  1.00 34.25           O  
ATOM   1535  CB  TYR B   6      12.223  87.440 -18.424  1.00 39.69           C  
ATOM   1536  CG  TYR B   6      12.095  88.948 -18.340  1.00 38.55           C  
ATOM   1537  CD1 TYR B   6      12.821  89.681 -17.399  1.00 40.33           C  
ATOM   1538  CD2 TYR B   6      11.219  89.637 -19.175  1.00 41.26           C  
ATOM   1539  CE1 TYR B   6      12.676  91.062 -17.293  1.00 38.83           C  
ATOM   1540  CE2 TYR B   6      11.066  91.016 -19.077  1.00 38.01           C  
ATOM   1541  CZ  TYR B   6      11.794  91.723 -18.136  1.00 46.48           C  
ATOM   1542  OH  TYR B   6      11.638  93.089 -18.041  1.00 43.39           O  
ATOM   1543  N   ALA B   7       9.373  87.060 -17.203  1.00 34.17           N  
ATOM   1544  CA  ALA B   7       8.095  87.635 -16.808  1.00 36.83           C  
ATOM   1545  C   ALA B   7       7.844  87.361 -15.332  1.00 29.83           C  
ATOM   1546  O   ALA B   7       7.379  88.235 -14.606  1.00 33.93           O  
ATOM   1547  CB  ALA B   7       6.973  87.035 -17.648  1.00 36.30           C  
ATOM   1548  N   ALA B   8       8.137  86.138 -14.894  1.00 32.28           N  
ATOM   1549  CA  ALA B   8       7.944  85.777 -13.491  1.00 30.42           C  
ATOM   1550  C   ALA B   8       8.832  86.651 -12.613  1.00 25.90           C  
ATOM   1551  O   ALA B   8       8.377  87.148 -11.584  1.00 25.79           O  
ATOM   1552  CB  ALA B   8       8.257  84.306 -13.268  1.00 28.20           C  
ATOM   1553  N   PHE B   9      10.092  86.842 -13.010  1.00 24.74           N  
ATOM   1554  CA  PHE B   9      10.996  87.693 -12.230  1.00 23.70           C  
ATOM   1555  C   PHE B   9      10.468  89.130 -12.206  1.00 25.51           C  
ATOM   1556  O   PHE B   9      10.408  89.771 -11.163  1.00 25.25           O  
ATOM   1557  CB  PHE B   9      12.409  87.722 -12.829  1.00 28.01           C  
ATOM   1558  CG  PHE B   9      13.288  86.548 -12.429  1.00 23.06           C  
ATOM   1559  CD1 PHE B   9      13.137  85.305 -13.031  1.00 23.06           C  
ATOM   1560  CD2 PHE B   9      14.296  86.714 -11.483  1.00 29.14           C  
ATOM   1561  CE1 PHE B   9      13.978  84.241 -12.702  1.00 26.78           C  
ATOM   1562  CE2 PHE B   9      15.143  85.658 -11.143  1.00 31.65           C  
ATOM   1563  CZ  PHE B   9      14.985  84.420 -11.756  1.00 25.50           C  
ATOM   1564  N   ARG B  10      10.097  89.643 -13.371  1.00 26.62           N  
ATOM   1565  CA  ARG B  10       9.595  91.009 -13.448  1.00 27.49           C  
ATOM   1566  C   ARG B  10       8.371  91.186 -12.548  1.00 21.68           C  
ATOM   1567  O   ARG B  10       8.271  92.152 -11.794  1.00 26.52           O  
ATOM   1568  CB  ARG B  10       9.228  91.355 -14.897  1.00 29.60           C  
ATOM   1569  CG  ARG B  10       8.737  92.780 -15.071  1.00 33.73           C  
ATOM   1570  CD  ARG B  10       8.325  93.062 -16.512  1.00 36.69           C  
ATOM   1571  NE  ARG B  10       7.895  94.448 -16.667  1.00 38.19           N  
ATOM   1572  CZ  ARG B  10       7.396  94.961 -17.788  1.00 46.22           C  
ATOM   1573  NH1 ARG B  10       7.265  94.200 -18.867  1.00 28.82           N  
ATOM   1574  NH2 ARG B  10       7.019  96.234 -17.822  1.00 42.71           N  
ATOM   1575  N   GLN B  11       7.453  90.232 -12.628  1.00 22.94           N  
ATOM   1576  CA  GLN B  11       6.222  90.273 -11.852  1.00 28.95           C  
ATOM   1577  C   GLN B  11       6.496  90.247 -10.346  1.00 25.61           C  
ATOM   1578  O   GLN B  11       5.939  91.034  -9.591  1.00 24.91           O  
ATOM   1579  CB  GLN B  11       5.354  89.080 -12.249  1.00 26.94           C  
ATOM   1580  CG  GLN B  11       3.906  89.169 -11.853  1.00 41.37           C  
ATOM   1581  CD  GLN B  11       3.109  88.000 -12.400  1.00 51.35           C  
ATOM   1582  OE1 GLN B  11       2.936  86.979 -11.731  1.00 47.76           O  
ATOM   1583  NE2 GLN B  11       2.639  88.136 -13.636  1.00 54.69           N  
ATOM   1584  N   VAL B  12       7.360  89.332  -9.918  1.00 25.16           N  
ATOM   1585  CA  VAL B  12       7.686  89.208  -8.503  1.00 22.20           C  
ATOM   1586  C   VAL B  12       8.324  90.494  -8.004  1.00 20.33           C  
ATOM   1587  O   VAL B  12       7.980  90.988  -6.930  1.00 26.21           O  
ATOM   1588  CB  VAL B  12       8.602  87.994  -8.275  1.00 21.83           C  
ATOM   1589  CG1 VAL B  12       9.110  87.962  -6.836  1.00 26.18           C  
ATOM   1590  CG2 VAL B  12       7.808  86.735  -8.582  1.00 20.98           C  
ATOM   1591  N   GLY B  13       9.238  91.047  -8.789  1.00 22.13           N  
ATOM   1592  CA  GLY B  13       9.844  92.304  -8.402  1.00 25.31           C  
ATOM   1593  C   GLY B  13       8.766  93.377  -8.299  1.00 27.83           C  
ATOM   1594  O   GLY B  13       8.699  94.094  -7.305  1.00 24.59           O  
ATOM   1595  N   GLU B  14       7.897  93.483  -9.306  1.00 25.58           N  
ATOM   1596  CA  GLU B  14       6.843  94.503  -9.262  1.00 23.54           C  
ATOM   1597  C   GLU B  14       5.891  94.348  -8.082  1.00 21.70           C  
ATOM   1598  O   GLU B  14       5.522  95.331  -7.441  1.00 28.59           O  
ATOM   1599  CB  GLU B  14       5.995  94.493 -10.541  1.00 29.73           C  
ATOM   1600  CG  GLU B  14       6.711  94.897 -11.805  1.00 37.89           C  
ATOM   1601  CD  GLU B  14       5.733  95.164 -12.943  1.00 44.25           C  
ATOM   1602  OE1 GLU B  14       4.701  94.464 -13.022  1.00 44.79           O  
ATOM   1603  OE2 GLU B  14       6.001  96.064 -13.759  1.00 50.88           O  
ATOM   1604  N   ASP B  15       5.470  93.117  -7.809  1.00 25.26           N  
ATOM   1605  CA  ASP B  15       4.537  92.883  -6.713  1.00 22.46           C  
ATOM   1606  C   ASP B  15       5.179  93.038  -5.332  1.00 29.48           C  
ATOM   1607  O   ASP B  15       4.529  93.512  -4.399  1.00 31.24           O  
ATOM   1608  CB  ASP B  15       3.894  91.511  -6.863  1.00 21.14           C  
ATOM   1609  CG  ASP B  15       2.956  91.427  -8.073  1.00 30.48           C  
ATOM   1610  OD1 ASP B  15       2.548  90.306  -8.421  1.00 30.91           O  
ATOM   1611  OD2 ASP B  15       2.617  92.472  -8.672  1.00 34.16           O  
ATOM   1612  N   LEU B  16       6.445  92.646  -5.199  1.00 28.20           N  
ATOM   1613  CA  LEU B  16       7.149  92.790  -3.923  1.00 25.23           C  
ATOM   1614  C   LEU B  16       7.289  94.279  -3.602  1.00 34.79           C  
ATOM   1615  O   LEU B  16       7.082  94.708  -2.467  1.00 33.54           O  
ATOM   1616  CB  LEU B  16       8.532  92.140  -3.998  1.00 25.07           C  
ATOM   1617  CG  LEU B  16       8.538  90.606  -3.919  1.00 25.47           C  
ATOM   1618  CD1 LEU B  16       9.962  90.096  -4.139  1.00 28.54           C  
ATOM   1619  CD2 LEU B  16       8.018  90.148  -2.554  1.00 26.92           C  
ATOM   1620  N   PHE B  17       7.646  95.067  -4.609  1.00 34.82           N  
ATOM   1621  CA  PHE B  17       7.781  96.504  -4.416  1.00 39.98           C  
ATOM   1622  C   PHE B  17       6.423  97.121  -4.076  1.00 35.89           C  
ATOM   1623  O   PHE B  17       6.286  97.839  -3.085  1.00 40.47           O  
ATOM   1624  CB  PHE B  17       8.333  97.163  -5.680  1.00 43.84           C  
ATOM   1625  CG  PHE B  17       8.363  98.665  -5.614  1.00 51.43           C  
ATOM   1626  CD1 PHE B  17       9.354  99.325  -4.895  1.00 53.37           C  
ATOM   1627  CD2 PHE B  17       7.381  99.420  -6.249  1.00 52.05           C  
ATOM   1628  CE1 PHE B  17       9.366 100.716  -4.810  1.00 57.74           C  
ATOM   1629  CE2 PHE B  17       7.385 100.813  -6.169  1.00 53.64           C  
ATOM   1630  CZ  PHE B  17       8.378 101.460  -5.449  1.00 52.59           C  
ATOM   1631  N   ALA B  18       5.421  96.831  -4.898  1.00 38.67           N  
ATOM   1632  CA  ALA B  18       4.080  97.370  -4.699  1.00 40.24           C  
ATOM   1633  C   ALA B  18       3.552  97.156  -3.288  1.00 47.85           C  
ATOM   1634  O   ALA B  18       2.875  98.024  -2.739  1.00 45.73           O  
ATOM   1635  CB  ALA B  18       3.118  96.753  -5.703  1.00 44.12           C  
ATOM   1636  N   GLN B  19       3.866  96.002  -2.705  1.00 39.51           N  
ATOM   1637  CA  GLN B  19       3.403  95.673  -1.362  1.00 43.05           C  
ATOM   1638  C   GLN B  19       4.353  96.129  -0.265  1.00 36.93           C  
ATOM   1639  O   GLN B  19       4.151  95.833   0.912  1.00 42.64           O  
ATOM   1640  CB  GLN B  19       3.168  94.169  -1.259  1.00 42.86           C  
ATOM   1641  CG  GLN B  19       2.079  93.678  -2.187  1.00 53.86           C  
ATOM   1642  CD  GLN B  19       2.014  92.174  -2.252  1.00 60.68           C  
ATOM   1643  OE1 GLN B  19       2.978  91.520  -2.651  1.00 55.80           O  
ATOM   1644  NE2 GLN B  19       0.877  91.611  -1.862  0.00 59.63           N  
ATOM   1645  N   GLY B  20       5.396  96.843  -0.656  1.00 39.65           N  
ATOM   1646  CA  GLY B  20       6.342  97.349   0.315  1.00 38.53           C  
ATOM   1647  C   GLY B  20       7.297  96.345   0.926  1.00 39.99           C  
ATOM   1648  O   GLY B  20       7.880  96.626   1.971  1.00 37.54           O  
ATOM   1649  N   LEU B  21       7.473  95.188   0.292  1.00 35.92           N  
ATOM   1650  CA  LEU B  21       8.394  94.175   0.810  1.00 36.72           C  
ATOM   1651  C   LEU B  21       9.819  94.473   0.380  1.00 31.47           C  
ATOM   1652  O   LEU B  21      10.786  93.959   0.943  1.00 31.74           O  
ATOM   1653  CB  LEU B  21       7.973  92.782   0.353  1.00 28.99           C  
ATOM   1654  CG  LEU B  21       6.634  92.360   0.962  1.00 38.64           C  
ATOM   1655  CD1 LEU B  21       6.290  90.952   0.529  1.00 43.73           C  
ATOM   1656  CD2 LEU B  21       6.715  92.441   2.475  1.00 44.95           C  
ATOM   1657  N   ILE B  22       9.946  95.286  -0.654  1.00 36.46           N  
ATOM   1658  CA  ILE B  22      11.258  95.710  -1.106  1.00 41.65           C  
ATOM   1659  C   ILE B  22      11.088  97.107  -1.667  1.00 43.88           C  
ATOM   1660  O   ILE B  22       9.969  97.530  -1.974  1.00 36.43           O  
ATOM   1661  CB  ILE B  22      11.871  94.789  -2.199  1.00 40.48           C  
ATOM   1662  CG1 ILE B  22      11.043  94.859  -3.480  1.00 44.91           C  
ATOM   1663  CG2 ILE B  22      11.996  93.360  -1.683  1.00 39.85           C  
ATOM   1664  CD1 ILE B  22      11.689  94.146  -4.648  1.00 40.79           C  
ATOM   1665  N   SER B  23      12.197  97.827  -1.765  1.00 46.10           N  
ATOM   1666  CA  SER B  23      12.198  99.186  -2.290  1.00 53.22           C  
ATOM   1667  C   SER B  23      13.591  99.479  -2.826  1.00 55.03           C  
ATOM   1668  O   SER B  23      14.584  98.920  -2.342  1.00 49.13           O  
ATOM   1669  CB  SER B  23      11.841 100.182  -1.185  1.00 53.07           C  
ATOM   1670  OG  SER B  23      10.590  99.862  -0.603  0.00 54.61           O  
ATOM   1671  N   ALA B  24      13.639 100.212  -3.763  1.00 48.84           N  
ATOM   1672  CA  ALA B  24      14.975 100.522  -4.299  1.00 47.15           C  
ATOM   1673  C   ALA B  24      15.763  99.299  -4.798  1.00 45.97           C  
ATOM   1674  O   ALA B  24      15.350  98.600  -5.716  1.00 33.96           O  
ATOM   1675  CB  ALA B  24      15.756 101.289  -3.234  1.00 36.27           C  
ATOM   1676  N   THR B  25      16.812  99.116  -4.263  1.00 47.38           N  
ATOM   1677  CA  THR B  25      17.593  97.931  -4.625  1.00 48.80           C  
ATOM   1678  C   THR B  25      17.627  96.799  -3.593  1.00 53.43           C  
ATOM   1679  O   THR B  25      18.345  95.810  -3.771  1.00 52.68           O  
ATOM   1680  CB  THR B  25      19.053  98.326  -4.917  1.00 48.43           C  
ATOM   1681  OG1 THR B  25      19.708  98.650  -3.683  1.00 50.51           O  
ATOM   1682  CG2 THR B  25      19.102  99.543  -5.834  1.00 46.95           C  
ATOM   1683  N   ALA B  26      16.864  96.938  -2.516  1.00 51.47           N  
ATOM   1684  CA  ALA B  26      16.848  95.916  -1.477  1.00 50.30           C  
ATOM   1685  C   ALA B  26      16.190  94.635  -1.961  1.00 41.66           C  
ATOM   1686  O   ALA B  26      15.266  94.663  -2.773  1.00 43.38           O  
ATOM   1687  CB  ALA B  26      16.135  96.443  -0.232  0.00 48.59           C  
ATOM   1688  N   GLY B  27      16.711  93.508  -1.490  1.00 33.13           N  
ATOM   1689  CA  GLY B  27      16.160  92.226  -1.879  1.00 23.91           C  
ATOM   1690  C   GLY B  27      16.780  91.632  -3.130  1.00 25.10           C  
ATOM   1691  O   GLY B  27      17.511  92.301  -3.861  1.00 28.83           O  
ATOM   1692  N   ASN B  28      16.473  90.364  -3.374  1.00 22.58           N  
ATOM   1693  CA  ASN B  28      16.982  89.645  -4.532  1.00 22.86           C  
ATOM   1694  C   ASN B  28      16.267  88.304  -4.631  1.00 25.39           C  
ATOM   1695  O   ASN B  28      15.739  87.811  -3.642  1.00 25.09           O  
ATOM   1696  CB  ASN B  28      18.499  89.442  -4.407  1.00 26.25           C  
ATOM   1697  CG  ASN B  28      18.938  89.131  -2.982  1.00 29.82           C  
ATOM   1698  OD1 ASN B  28      18.765  88.016  -2.490  1.00 32.75           O  
ATOM   1699  ND2 ASN B  28      19.500  90.126  -2.311  1.00 28.36           N  
ATOM   1700  N   PHE B  29      16.207  87.726  -5.826  1.00 19.75           N  
ATOM   1701  CA  PHE B  29      15.558  86.437  -5.965  1.00 21.99           C  
ATOM   1702  C   PHE B  29      16.180  85.628  -7.077  1.00 25.16           C  
ATOM   1703  O   PHE B  29      16.865  86.171  -7.938  1.00 23.26           O  
ATOM   1704  CB  PHE B  29      14.047  86.582  -6.164  1.00 25.51           C  
ATOM   1705  CG  PHE B  29      13.632  87.835  -6.873  1.00 25.37           C  
ATOM   1706  CD1 PHE B  29      13.449  87.841  -8.247  1.00 40.16           C  
ATOM   1707  CD2 PHE B  29      13.379  89.001  -6.157  1.00 27.99           C  
ATOM   1708  CE1 PHE B  29      13.014  88.993  -8.899  1.00 38.19           C  
ATOM   1709  CE2 PHE B  29      12.945  90.157  -6.805  1.00 32.43           C  
ATOM   1710  CZ  PHE B  29      12.763  90.149  -8.172  1.00 30.63           C  
ATOM   1711  N   SER B  30      15.957  84.322  -7.034  1.00 21.15           N  
ATOM   1712  CA  SER B  30      16.544  83.437  -8.017  1.00 24.64           C  
ATOM   1713  C   SER B  30      15.744  82.173  -8.204  1.00 21.65           C  
ATOM   1714  O   SER B  30      14.831  81.879  -7.443  1.00 26.70           O  
ATOM   1715  CB  SER B  30      17.953  83.057  -7.568  1.00 26.23           C  
ATOM   1716  OG  SER B  30      17.893  82.263  -6.391  1.00 25.45           O  
ATOM   1717  N   VAL B  31      16.113  81.424  -9.236  1.00 25.06           N  
ATOM   1718  CA  VAL B  31      15.489  80.147  -9.540  1.00 24.57           C  
ATOM   1719  C   VAL B  31      16.620  79.178  -9.896  1.00 28.22           C  
ATOM   1720  O   VAL B  31      17.640  79.585 -10.460  1.00 25.48           O  
ATOM   1721  CB  VAL B  31      14.532  80.230 -10.752  1.00 30.98           C  
ATOM   1722  CG1 VAL B  31      13.324  81.092 -10.414  1.00 25.37           C  
ATOM   1723  CG2 VAL B  31      15.271  80.782 -11.959  1.00 29.67           C  
ATOM   1724  N   ARG B  32      16.438  77.915  -9.543  1.00 26.95           N  
ATOM   1725  CA  ARG B  32      17.419  76.870  -9.847  1.00 28.72           C  
ATOM   1726  C   ARG B  32      17.350  76.629 -11.355  1.00 28.49           C  
ATOM   1727  O   ARG B  32      16.257  76.547 -11.919  1.00 29.78           O  
ATOM   1728  CB  ARG B  32      17.048  75.576  -9.111  1.00 27.28           C  
ATOM   1729  CG  ARG B  32      18.001  74.389  -9.330  1.00 32.43           C  
ATOM   1730  CD  ARG B  32      19.250  74.511  -8.473  1.00 34.39           C  
ATOM   1731  NE  ARG B  32      19.966  73.239  -8.355  1.00 48.39           N  
ATOM   1732  CZ  ARG B  32      20.909  72.824  -9.196  1.00 40.77           C  
ATOM   1733  NH1 ARG B  32      21.263  73.583 -10.225  1.00 38.70           N  
ATOM   1734  NH2 ARG B  32      21.497  71.651  -9.005  0.00 43.49           N  
ATOM   1735  N   THR B  33      18.506  76.540 -12.004  1.00 34.17           N  
ATOM   1736  CA  THR B  33      18.554  76.292 -13.446  1.00 36.20           C  
ATOM   1737  C   THR B  33      19.390  75.050 -13.702  1.00 41.35           C  
ATOM   1738  O   THR B  33      20.021  74.520 -12.785  1.00 31.12           O  
ATOM   1739  CB  THR B  33      19.193  77.467 -14.215  1.00 31.15           C  
ATOM   1740  OG1 THR B  33      20.529  77.683 -13.747  1.00 35.97           O  
ATOM   1741  CG2 THR B  33      18.374  78.734 -14.031  1.00 32.45           C  
ATOM   1742  N   LYS B  34      19.399  74.578 -14.943  1.00 46.13           N  
ATOM   1743  CA  LYS B  34      20.187  73.400 -15.256  1.00 47.55           C  
ATOM   1744  C   LYS B  34      21.640  73.617 -14.847  1.00 46.29           C  
ATOM   1745  O   LYS B  34      22.224  72.768 -14.194  1.00 45.25           O  
ATOM   1746  CB  LYS B  34      20.098  73.063 -16.746  1.00 52.20           C  
ATOM   1747  CG  LYS B  34      18.738  72.517 -17.169  1.00 63.94           C  
ATOM   1748  CD  LYS B  34      18.754  72.029 -18.609  0.00 63.86           C  
ATOM   1749  CE  LYS B  34      17.428  71.386 -18.987  0.00 66.24           C  
ATOM   1750  NZ  LYS B  34      17.439  70.860 -20.380  0.00 67.19           N  
ATOM   1751  N   GLY B  35      22.205  74.768 -15.196  1.00 46.16           N  
ATOM   1752  CA  GLY B  35      23.595  75.041 -14.861  1.00 42.09           C  
ATOM   1753  C   GLY B  35      23.914  75.499 -13.446  1.00 43.71           C  
ATOM   1754  O   GLY B  35      25.068  75.426 -13.015  1.00 43.09           O  
ATOM   1755  N   GLY B  36      22.904  75.970 -12.721  1.00 37.64           N  
ATOM   1756  CA  GLY B  36      23.114  76.445 -11.363  1.00 33.98           C  
ATOM   1757  C   GLY B  36      21.867  77.212 -10.973  1.00 19.99           C  
ATOM   1758  O   GLY B  36      20.829  76.603 -10.728  1.00 26.25           O  
ATOM   1759  N   PHE B  37      21.973  78.535 -10.906  1.00 30.68           N  
ATOM   1760  CA  PHE B  37      20.816  79.369 -10.594  1.00 27.14           C  
ATOM   1761  C   PHE B  37      20.900  80.716 -11.298  1.00 27.73           C  
ATOM   1762  O   PHE B  37      21.988  81.223 -11.589  1.00 27.27           O  
ATOM   1763  CB  PHE B  37      20.649  79.553  -9.070  1.00 21.98           C  
ATOM   1764  CG  PHE B  37      21.797  80.238  -8.392  1.00 25.51           C  
ATOM   1765  CD1 PHE B  37      21.712  81.578  -8.033  1.00 26.09           C  
ATOM   1766  CD2 PHE B  37      22.952  79.531  -8.067  1.00 34.95           C  
ATOM   1767  CE1 PHE B  37      22.755  82.208  -7.357  1.00 24.47           C  
ATOM   1768  CE2 PHE B  37      24.000  80.154  -7.392  1.00 26.51           C  
ATOM   1769  CZ  PHE B  37      23.902  81.492  -7.034  1.00 26.93           C  
ATOM   1770  N   LEU B  38      19.732  81.279 -11.587  1.00 28.88           N  
ATOM   1771  CA  LEU B  38      19.630  82.564 -12.257  1.00 22.87           C  
ATOM   1772  C   LEU B  38      19.195  83.544 -11.179  1.00 20.17           C  
ATOM   1773  O   LEU B  38      18.151  83.360 -10.570  1.00 21.82           O  
ATOM   1774  CB  LEU B  38      18.576  82.483 -13.363  1.00 21.25           C  
ATOM   1775  CG  LEU B  38      18.411  83.724 -14.239  1.00 28.67           C  
ATOM   1776  CD1 LEU B  38      19.697  83.965 -15.044  1.00 24.88           C  
ATOM   1777  CD2 LEU B  38      17.219  83.522 -15.174  1.00 30.73           C  
ATOM   1778  N   ILE B  39      19.996  84.577 -10.946  1.00 21.07           N  
ATOM   1779  CA  ILE B  39      19.693  85.542  -9.896  1.00 26.39           C  
ATOM   1780  C   ILE B  39      19.731  86.995 -10.372  1.00 28.83           C  
ATOM   1781  O   ILE B  39      20.340  87.315 -11.393  1.00 24.45           O  
ATOM   1782  CB  ILE B  39      20.704  85.357  -8.737  1.00 25.81           C  
ATOM   1783  CG1 ILE B  39      20.256  86.118  -7.486  1.00 26.68           C  
ATOM   1784  CG2 ILE B  39      22.091  85.822  -9.184  1.00 29.62           C  
ATOM   1785  CD1 ILE B  39      21.057  85.733  -6.238  1.00 26.79           C  
ATOM   1786  N   THR B  40      19.071  87.877  -9.629  1.00 27.69           N  
ATOM   1787  CA  THR B  40      19.075  89.286  -9.978  1.00 29.06           C  
ATOM   1788  C   THR B  40      20.474  89.851  -9.744  1.00 35.13           C  
ATOM   1789  O   THR B  40      21.195  89.404  -8.842  1.00 22.58           O  
ATOM   1790  CB  THR B  40      18.049  90.079  -9.130  1.00 34.61           C  
ATOM   1791  OG1 THR B  40      18.199  89.740  -7.742  1.00 30.91           O  
ATOM   1792  CG2 THR B  40      16.630  89.749  -9.576  1.00 27.76           C  
ATOM   1793  N   LYS B  41      20.875  90.809 -10.574  1.00 26.43           N  
ATOM   1794  CA  LYS B  41      22.182  91.433 -10.416  1.00 30.25           C  
ATOM   1795  C   LYS B  41      22.135  92.408  -9.249  1.00 32.47           C  
ATOM   1796  O   LYS B  41      21.065  92.854  -8.831  1.00 30.88           O  
ATOM   1797  CB  LYS B  41      22.589  92.186 -11.682  1.00 31.80           C  
ATOM   1798  CG  LYS B  41      22.931  91.309 -12.873  1.00 34.56           C  
ATOM   1799  CD  LYS B  41      23.353  92.183 -14.041  1.00 41.14           C  
ATOM   1800  CE  LYS B  41      23.698  91.357 -15.262  1.00 46.93           C  
ATOM   1801  NZ  LYS B  41      24.026  92.235 -16.417  1.00 49.08           N  
ATOM   1802  N   SER B  42      23.311  92.753  -8.742  1.00 30.58           N  
ATOM   1803  CA  SER B  42      23.419  93.661  -7.616  1.00 37.50           C  
ATOM   1804  C   SER B  42      23.086  95.118  -7.945  1.00 34.21           C  
ATOM   1805  O   SER B  42      23.409  95.615  -9.020  1.00 35.51           O  
ATOM   1806  CB  SER B  42      24.833  93.586  -7.038  1.00 38.01           C  
ATOM   1807  OG  SER B  42      24.947  94.411  -5.893  1.00 47.99           O  
ATOM   1808  N   GLY B  43      22.431  95.789  -7.005  1.00 38.60           N  
ATOM   1809  CA  GLY B  43      22.099  97.194  -7.174  1.00 41.91           C  
ATOM   1810  C   GLY B  43      21.109  97.614  -8.243  1.00 40.86           C  
ATOM   1811  O   GLY B  43      20.995  98.803  -8.528  1.00 46.94           O  
ATOM   1812  N   VAL B  44      20.395  96.671  -8.843  1.00 35.85           N  
ATOM   1813  CA  VAL B  44      19.413  97.031  -9.860  1.00 41.40           C  
ATOM   1814  C   VAL B  44      18.051  97.273  -9.208  1.00 43.16           C  
ATOM   1815  O   VAL B  44      17.822  96.876  -8.064  1.00 41.05           O  
ATOM   1816  CB  VAL B  44      19.274  95.927 -10.918  1.00 43.86           C  
ATOM   1817  CG1 VAL B  44      20.571  95.800 -11.703  1.00 43.67           C  
ATOM   1818  CG2 VAL B  44      18.913  94.606 -10.248  1.00 42.53           C  
ATOM   1819  N   GLN B  45      17.156  97.939  -9.930  1.00 43.74           N  
ATOM   1820  CA  GLN B  45      15.817  98.217  -9.414  1.00 46.22           C  
ATOM   1821  C   GLN B  45      14.966  96.977  -9.662  1.00 35.35           C  
ATOM   1822  O   GLN B  45      14.545  96.725 -10.790  1.00 38.07           O  
ATOM   1823  CB  GLN B  45      15.198  99.417 -10.139  0.00 48.09           C  
ATOM   1824  CG  GLN B  45      15.973 100.728 -10.015  1.00 55.61           C  
ATOM   1825  CD  GLN B  45      16.188 101.158  -8.574  1.00 59.78           C  
ATOM   1826  OE1 GLN B  45      17.211 100.841  -7.963  1.00 70.56           O  
ATOM   1827  NE2 GLN B  45      15.216 101.871  -8.019  1.00 51.46           N  
ATOM   1828  N   LYS B  46      14.713  96.205  -8.609  1.00 40.96           N  
ATOM   1829  CA  LYS B  46      13.935  94.975  -8.740  1.00 41.35           C  
ATOM   1830  C   LYS B  46      12.506  95.174  -9.245  1.00 39.78           C  
ATOM   1831  O   LYS B  46      11.962  94.314  -9.937  1.00 35.26           O  
ATOM   1832  CB  LYS B  46      13.913  94.218  -7.409  1.00 47.39           C  
ATOM   1833  CG  LYS B  46      15.273  93.664  -6.977  1.00 53.66           C  
ATOM   1834  CD  LYS B  46      16.191  94.760  -6.470  1.00 51.16           C  
ATOM   1835  CE  LYS B  46      17.553  94.212  -6.065  1.00 50.12           C  
ATOM   1836  NZ  LYS B  46      18.307  93.694  -7.230  1.00 58.79           N  
ATOM   1837  N   ALA B  47      11.902  96.310  -8.911  1.00 38.93           N  
ATOM   1838  CA  ALA B  47      10.537  96.590  -9.343  1.00 45.17           C  
ATOM   1839  C   ALA B  47      10.447  96.868 -10.838  1.00 38.48           C  
ATOM   1840  O   ALA B  47       9.360  96.869 -11.410  1.00 45.22           O  
ATOM   1841  CB  ALA B  47       9.976  97.774  -8.560  1.00 48.04           C  
ATOM   1842  N   ARG B  48      11.589  97.099 -11.475  1.00 40.93           N  
ATOM   1843  CA  ARG B  48      11.606  97.397 -12.907  1.00 39.58           C  
ATOM   1844  C   ARG B  48      12.704  96.626 -13.641  1.00 42.41           C  
ATOM   1845  O   ARG B  48      13.471  97.202 -14.411  1.00 38.88           O  
ATOM   1846  CB  ARG B  48      11.796  98.907 -13.104  1.00 47.72           C  
ATOM   1847  CG  ARG B  48      10.716  99.768 -12.437  0.00 43.77           C  
ATOM   1848  CD  ARG B  48      11.175 101.216 -12.287  1.00 44.31           C  
ATOM   1849  NE  ARG B  48      10.194 102.082 -11.626  1.00 39.29           N  
ATOM   1850  CZ  ARG B  48       9.083 102.541 -12.200  1.00 49.37           C  
ATOM   1851  NH1 ARG B  48       8.798 102.215 -13.457  1.00 43.65           N  
ATOM   1852  NH2 ARG B  48       8.264 103.344 -11.525  1.00 34.81           N  
ATOM   1853  N   LEU B  49      12.757  95.316 -13.408  1.00 38.33           N  
ATOM   1854  CA  LEU B  49      13.760  94.441 -14.015  1.00 34.64           C  
ATOM   1855  C   LEU B  49      13.689  94.257 -15.526  1.00 40.53           C  
ATOM   1856  O   LEU B  49      12.613  94.260 -16.118  1.00 42.55           O  
ATOM   1857  CB  LEU B  49      13.695  93.044 -13.380  1.00 33.59           C  
ATOM   1858  CG  LEU B  49      14.104  92.864 -11.920  1.00 39.94           C  
ATOM   1859  CD1 LEU B  49      13.712  91.467 -11.463  1.00 38.25           C  
ATOM   1860  CD2 LEU B  49      15.605  93.090 -11.770  1.00 28.42           C  
ATOM   1861  N   THR B  50      14.861  94.076 -16.133  1.00 43.51           N  
ATOM   1862  CA  THR B  50      14.989  93.819 -17.565  1.00 45.95           C  
ATOM   1863  C   THR B  50      15.780  92.510 -17.645  1.00 47.34           C  
ATOM   1864  O   THR B  50      16.480  92.150 -16.699  1.00 44.26           O  
ATOM   1865  CB  THR B  50      15.765  94.951 -18.303  1.00 47.22           C  
ATOM   1866  OG1 THR B  50      17.105  95.031 -17.805  1.00 49.04           O  
ATOM   1867  CG2 THR B  50      15.074  96.296 -18.095  1.00 46.83           C  
ATOM   1868  N   PRO B  51      15.677  91.775 -18.763  1.00 45.25           N  
ATOM   1869  CA  PRO B  51      16.407  90.509 -18.887  1.00 45.03           C  
ATOM   1870  C   PRO B  51      17.902  90.620 -18.607  1.00 46.40           C  
ATOM   1871  O   PRO B  51      18.515  89.687 -18.092  1.00 41.19           O  
ATOM   1872  CB  PRO B  51      16.118  90.085 -20.323  1.00 45.09           C  
ATOM   1873  CG  PRO B  51      14.755  90.642 -20.566  1.00 34.39           C  
ATOM   1874  CD  PRO B  51      14.871  92.031 -19.970  1.00 46.23           C  
ATOM   1875  N   GLU B  52      18.485  91.765 -18.945  1.00 46.60           N  
ATOM   1876  CA  GLU B  52      19.908  91.973 -18.729  1.00 44.93           C  
ATOM   1877  C   GLU B  52      20.238  92.167 -17.253  1.00 40.93           C  
ATOM   1878  O   GLU B  52      21.405  92.245 -16.887  1.00 34.62           O  
ATOM   1879  CB  GLU B  52      20.408  93.176 -19.545  1.00 47.42           C  
ATOM   1880  CG  GLU B  52      19.640  94.481 -19.332  0.00 56.41           C  
ATOM   1881  CD  GLU B  52      18.459  94.651 -20.281  1.00 61.61           C  
ATOM   1882  OE1 GLU B  52      17.807  95.715 -20.229  0.00 62.87           O  
ATOM   1883  OE2 GLU B  52      18.183  93.730 -21.079  1.00 65.56           O  
ATOM   1884  N   ASP B  53      19.212  92.236 -16.408  1.00 29.57           N  
ATOM   1885  CA  ASP B  53      19.412  92.413 -14.974  1.00 34.96           C  
ATOM   1886  C   ASP B  53      19.556  91.072 -14.261  1.00 33.12           C  
ATOM   1887  O   ASP B  53      19.688  91.025 -13.037  1.00 34.06           O  
ATOM   1888  CB  ASP B  53      18.238  93.184 -14.361  1.00 34.52           C  
ATOM   1889  CG  ASP B  53      18.229  94.648 -14.755  1.00 48.51           C  
ATOM   1890  OD1 ASP B  53      17.163  95.287 -14.639  1.00 49.41           O  
ATOM   1891  OD2 ASP B  53      19.288  95.164 -15.168  1.00 38.16           O  
ATOM   1892  N   LEU B  54      19.520  89.986 -15.027  1.00 29.20           N  
ATOM   1893  CA  LEU B  54      19.644  88.650 -14.456  1.00 28.65           C  
ATOM   1894  C   LEU B  54      20.896  87.950 -14.958  1.00 36.17           C  
ATOM   1895  O   LEU B  54      21.290  88.118 -16.111  1.00 32.84           O  
ATOM   1896  CB  LEU B  54      18.429  87.802 -14.830  1.00 26.28           C  
ATOM   1897  CG  LEU B  54      17.054  88.433 -14.593  1.00 33.74           C  
ATOM   1898  CD1 LEU B  54      15.971  87.451 -15.004  1.00 29.79           C  
ATOM   1899  CD2 LEU B  54      16.903  88.814 -13.131  1.00 23.12           C  
ATOM   1900  N   LEU B  55      21.524  87.159 -14.095  1.00 30.56           N  
ATOM   1901  CA  LEU B  55      22.713  86.430 -14.511  1.00 35.29           C  
ATOM   1902  C   LEU B  55      22.763  85.038 -13.912  1.00 33.51           C  
ATOM   1903  O   LEU B  55      22.319  84.816 -12.786  1.00 27.20           O  
ATOM   1904  CB  LEU B  55      23.987  87.207 -14.163  1.00 42.60           C  
ATOM   1905  CG  LEU B  55      24.279  87.713 -12.754  1.00 49.77           C  
ATOM   1906  CD1 LEU B  55      24.375  86.570 -11.760  0.00 49.11           C  
ATOM   1907  CD2 LEU B  55      25.596  88.480 -12.805  1.00 52.86           C  
ATOM   1908  N   GLU B  56      23.281  84.089 -14.684  1.00 30.79           N  
ATOM   1909  CA  GLU B  56      23.376  82.722 -14.209  1.00 35.26           C  
ATOM   1910  C   GLU B  56      24.676  82.540 -13.441  1.00 27.25           C  
ATOM   1911  O   GLU B  56      25.729  83.011 -13.867  1.00 31.96           O  
ATOM   1912  CB  GLU B  56      23.311  81.746 -15.384  1.00 33.30           C  
ATOM   1913  CG  GLU B  56      22.746  80.400 -14.993  1.00 42.41           C  
ATOM   1914  CD  GLU B  56      22.391  79.541 -16.183  1.00 43.88           C  
ATOM   1915  OE1 GLU B  56      21.783  78.478 -15.971  1.00 38.84           O  
ATOM   1916  OE2 GLU B  56      22.717  79.924 -17.325  1.00 41.65           O  
ATOM   1917  N   VAL B  57      24.585  81.856 -12.304  1.00 31.16           N  
ATOM   1918  CA  VAL B  57      25.731  81.603 -11.434  1.00 30.13           C  
ATOM   1919  C   VAL B  57      25.892  80.098 -11.247  1.00 27.57           C  
ATOM   1920  O   VAL B  57      24.919  79.396 -11.004  1.00 25.73           O  
ATOM   1921  CB  VAL B  57      25.507  82.221 -10.034  1.00 31.56           C  
ATOM   1922  CG1 VAL B  57      26.746  82.052  -9.184  1.00 26.61           C  
ATOM   1923  CG2 VAL B  57      25.132  83.689 -10.160  1.00 28.59           C  
ATOM   1924  N   PRO B  58      27.126  79.583 -11.349  1.00 31.32           N  
ATOM   1925  CA  PRO B  58      27.312  78.142 -11.171  1.00 31.86           C  
ATOM   1926  C   PRO B  58      27.311  77.780  -9.685  1.00 32.61           C  
ATOM   1927  O   PRO B  58      27.616  78.621  -8.840  1.00 34.04           O  
ATOM   1928  CB  PRO B  58      28.668  77.899 -11.822  1.00 35.44           C  
ATOM   1929  CG  PRO B  58      29.418  79.138 -11.439  1.00 35.85           C  
ATOM   1930  CD  PRO B  58      28.400  80.240 -11.695  1.00 33.51           C  
ATOM   1931  N   LEU B  59      26.953  76.543  -9.363  1.00 26.71           N  
ATOM   1932  CA  LEU B  59      26.956  76.120  -7.968  1.00 38.66           C  
ATOM   1933  C   LEU B  59      28.399  75.907  -7.517  1.00 42.35           C  
ATOM   1934  O   LEU B  59      28.676  75.763  -6.328  1.00 42.48           O  
ATOM   1935  CB  LEU B  59      26.153  74.825  -7.788  1.00 36.95           C  
ATOM   1936  CG  LEU B  59      24.635  74.929  -7.962  1.00 43.17           C  
ATOM   1937  CD1 LEU B  59      23.970  73.643  -7.500  1.00 38.41           C  
ATOM   1938  CD2 LEU B  59      24.114  76.105  -7.151  1.00 38.80           C  
ATOM   1939  N   GLU B  60      29.316  75.910  -8.481  1.00 47.84           N  
ATOM   1940  CA  GLU B  60      30.736  75.712  -8.204  1.00 54.78           C  
ATOM   1941  C   GLU B  60      31.617  76.805  -8.790  1.00 51.82           C  
ATOM   1942  O   GLU B  60      31.433  77.213  -9.935  1.00 53.35           O  
ATOM   1943  CB  GLU B  60      31.209  74.366  -8.769  1.00 53.87           C  
ATOM   1944  CG  GLU B  60      30.966  73.172  -7.871  1.00 61.60           C  
ATOM   1945  CD  GLU B  60      32.255  72.456  -7.514  0.00 62.32           C  
ATOM   1946  OE1 GLU B  60      33.336  72.967  -7.876  0.00 63.94           O  
ATOM   1947  OE2 GLU B  60      32.190  71.389  -6.869  0.00 63.94           O  
ATOM   1948  N   GLY B  61      32.577  77.272  -8.000  1.00 48.56           N  
ATOM   1949  CA  GLY B  61      33.504  78.276  -8.489  1.00 48.06           C  
ATOM   1950  C   GLY B  61      33.225  79.720  -8.145  1.00 53.30           C  
ATOM   1951  O   GLY B  61      32.249  80.028  -7.466  1.00 47.37           O  
ATOM   1952  N   PRO B  62      34.091  80.638  -8.603  1.00 53.66           N  
ATOM   1953  CA  PRO B  62      33.929  82.067  -8.338  1.00 57.93           C  
ATOM   1954  C   PRO B  62      32.557  82.563  -8.779  1.00 55.18           C  
ATOM   1955  O   PRO B  62      31.984  82.063  -9.747  1.00 57.80           O  
ATOM   1956  CB  PRO B  62      35.062  82.692  -9.146  1.00 61.12           C  
ATOM   1957  CG  PRO B  62      36.132  81.654  -9.053  0.00 58.56           C  
ATOM   1958  CD  PRO B  62      35.357  80.382  -9.311  0.00 57.18           C  
ATOM   1959  N   ILE B  63      32.030  83.541  -8.054  1.00 50.24           N  
ATOM   1960  CA  ILE B  63      30.728  84.098  -8.381  1.00 44.73           C  
ATOM   1961  C   ILE B  63      30.900  85.236  -9.382  1.00 43.80           C  
ATOM   1962  O   ILE B  63      31.650  86.182  -9.139  1.00 42.67           O  
ATOM   1963  CB  ILE B  63      30.015  84.623  -7.111  1.00 37.80           C  
ATOM   1964  CG1 ILE B  63      29.804  83.469  -6.125  1.00 37.44           C  
ATOM   1965  CG2 ILE B  63      28.674  85.246  -7.478  1.00 38.70           C  
ATOM   1966  CD1 ILE B  63      29.034  83.853  -4.873  1.00 46.87           C  
ATOM   1967  N   PRO B  64      30.208  85.156 -10.527  1.00 48.31           N  
ATOM   1968  CA  PRO B  64      30.314  86.205 -11.544  1.00 48.41           C  
ATOM   1969  C   PRO B  64      30.174  87.596 -10.939  1.00 53.14           C  
ATOM   1970  O   PRO B  64      29.352  87.818 -10.047  1.00 50.32           O  
ATOM   1971  CB  PRO B  64      29.173  85.870 -12.498  1.00 52.42           C  
ATOM   1972  CG  PRO B  64      29.125  84.372 -12.430  1.00 55.28           C  
ATOM   1973  CD  PRO B  64      29.255  84.111 -10.945  1.00 44.69           C  
ATOM   1974  N   GLU B  65      30.989  88.531 -11.413  1.00 50.91           N  
ATOM   1975  CA  GLU B  65      30.919  89.892 -10.908  1.00 47.87           C  
ATOM   1976  C   GLU B  65      29.579  90.463 -11.350  1.00 43.28           C  
ATOM   1977  O   GLU B  65      29.070  90.112 -12.416  1.00 44.52           O  
ATOM   1978  CB  GLU B  65      32.059  90.741 -11.475  1.00 53.13           C  
ATOM   1979  CG  GLU B  65      32.135  92.139 -10.882  0.00 59.85           C  
ATOM   1980  CD  GLU B  65      32.288  92.122  -9.372  0.00 63.56           C  
ATOM   1981  OE1 GLU B  65      33.287  91.556  -8.880  0.00 65.95           O  
ATOM   1982  OE2 GLU B  65      31.409  92.673  -8.676  0.00 65.95           O  
ATOM   1983  N   GLY B  66      29.005  91.328 -10.525  1.00 35.83           N  
ATOM   1984  CA  GLY B  66      27.726  91.921 -10.871  1.00 42.85           C  
ATOM   1985  C   GLY B  66      26.529  91.195 -10.289  1.00 36.92           C  
ATOM   1986  O   GLY B  66      25.420  91.715 -10.312  1.00 36.32           O  
ATOM   1987  N   ALA B  67      26.742  89.990  -9.772  1.00 37.44           N  
ATOM   1988  CA  ALA B  67      25.649  89.226  -9.183  1.00 35.84           C  
ATOM   1989  C   ALA B  67      25.283  89.791  -7.814  1.00 28.84           C  
ATOM   1990  O   ALA B  67      26.082  90.479  -7.181  1.00 30.32           O  
ATOM   1991  CB  ALA B  67      26.046  87.762  -9.051  1.00 35.07           C  
ATOM   1992  N   SER B  68      24.067  89.502  -7.364  1.00 29.24           N  
ATOM   1993  CA  SER B  68      23.604  89.960  -6.063  1.00 26.96           C  
ATOM   1994  C   SER B  68      24.635  89.621  -4.987  1.00 30.32           C  
ATOM   1995  O   SER B  68      25.258  88.559  -5.032  1.00 28.65           O  
ATOM   1996  CB  SER B  68      22.284  89.275  -5.713  1.00 28.69           C  
ATOM   1997  OG  SER B  68      21.987  89.450  -4.342  1.00 28.80           O  
ATOM   1998  N   VAL B  69      24.811  90.515  -4.019  1.00 35.88           N  
ATOM   1999  CA  VAL B  69      25.769  90.271  -2.945  1.00 36.15           C  
ATOM   2000  C   VAL B  69      25.378  89.050  -2.107  1.00 35.74           C  
ATOM   2001  O   VAL B  69      26.205  88.497  -1.388  1.00 34.58           O  
ATOM   2002  CB  VAL B  69      25.892  91.490  -2.012  1.00 38.59           C  
ATOM   2003  CG1 VAL B  69      26.344  92.707  -2.804  0.00 36.51           C  
ATOM   2004  CG2 VAL B  69      24.569  91.756  -1.335  1.00 31.67           C  
ATOM   2005  N   GLU B  70      24.122  88.625  -2.215  1.00 27.53           N  
ATOM   2006  CA  GLU B  70      23.640  87.475  -1.460  1.00 28.11           C  
ATOM   2007  C   GLU B  70      23.769  86.173  -2.246  1.00 22.34           C  
ATOM   2008  O   GLU B  70      23.296  85.130  -1.807  1.00 26.07           O  
ATOM   2009  CB  GLU B  70      22.181  87.689  -1.054  1.00 24.95           C  
ATOM   2010  CG  GLU B  70      21.946  88.993  -0.295  1.00 32.47           C  
ATOM   2011  CD  GLU B  70      22.689  89.057   1.030  1.00 39.36           C  
ATOM   2012  OE1 GLU B  70      22.754  90.157   1.617  1.00 40.13           O  
ATOM   2013  OE2 GLU B  70      23.198  88.013   1.491  1.00 31.71           O  
ATOM   2014  N   SER B  71      24.406  86.230  -3.411  1.00 25.14           N  
ATOM   2015  CA  SER B  71      24.571  85.027  -4.220  1.00 25.85           C  
ATOM   2016  C   SER B  71      25.205  83.885  -3.425  1.00 23.57           C  
ATOM   2017  O   SER B  71      24.819  82.727  -3.583  1.00 26.37           O  
ATOM   2018  CB  SER B  71      25.432  85.320  -5.451  1.00 31.24           C  
ATOM   2019  OG  SER B  71      24.682  86.007  -6.435  1.00 32.37           O  
ATOM   2020  N   VAL B  72      26.169  84.207  -2.568  1.00 28.22           N  
ATOM   2021  CA  VAL B  72      26.818  83.162  -1.780  1.00 28.12           C  
ATOM   2022  C   VAL B  72      25.776  82.427  -0.939  1.00 28.77           C  
ATOM   2023  O   VAL B  72      25.876  81.221  -0.733  1.00 25.64           O  
ATOM   2024  CB  VAL B  72      27.942  83.744  -0.874  1.00 33.34           C  
ATOM   2025  CG1 VAL B  72      27.385  84.819   0.044  1.00 34.40           C  
ATOM   2026  CG2 VAL B  72      28.582  82.629  -0.063  0.00 32.37           C  
ATOM   2027  N   VAL B  73      24.761  83.153  -0.471  1.00 26.56           N  
ATOM   2028  CA  VAL B  73      23.702  82.545   0.330  1.00 23.91           C  
ATOM   2029  C   VAL B  73      22.788  81.688  -0.538  1.00 24.29           C  
ATOM   2030  O   VAL B  73      22.448  80.564  -0.179  1.00 24.97           O  
ATOM   2031  CB  VAL B  73      22.844  83.621   1.035  1.00 21.78           C  
ATOM   2032  CG1 VAL B  73      21.744  82.954   1.849  1.00 21.82           C  
ATOM   2033  CG2 VAL B  73      23.721  84.486   1.909  1.00 23.08           C  
ATOM   2034  N   HIS B  74      22.358  82.234  -1.672  1.00 22.78           N  
ATOM   2035  CA  HIS B  74      21.506  81.481  -2.580  1.00 21.17           C  
ATOM   2036  C   HIS B  74      22.227  80.197  -3.005  1.00 17.17           C  
ATOM   2037  O   HIS B  74      21.639  79.128  -3.031  1.00 21.48           O  
ATOM   2038  CB  HIS B  74      21.197  82.307  -3.837  1.00 24.07           C  
ATOM   2039  CG  HIS B  74      20.261  83.452  -3.597  1.00 26.09           C  
ATOM   2040  ND1 HIS B  74      18.995  83.504  -4.144  1.00 25.35           N  
ATOM   2041  CD2 HIS B  74      20.397  84.576  -2.854  1.00 25.11           C  
ATOM   2042  CE1 HIS B  74      18.393  84.611  -3.746  1.00 23.08           C  
ATOM   2043  NE2 HIS B  74      19.220  85.279  -2.963  1.00 22.47           N  
ATOM   2044  N   ARG B  75      23.500  80.326  -3.352  1.00 23.74           N  
ATOM   2045  CA  ARG B  75      24.261  79.168  -3.800  1.00 22.39           C  
ATOM   2046  C   ARG B  75      24.265  78.072  -2.744  1.00 24.22           C  
ATOM   2047  O   ARG B  75      24.011  76.907  -3.043  1.00 25.97           O  
ATOM   2048  CB  ARG B  75      25.697  79.565  -4.133  1.00 25.68           C  
ATOM   2049  CG  ARG B  75      26.598  78.355  -4.351  1.00 35.54           C  
ATOM   2050  CD  ARG B  75      28.035  78.756  -4.562  1.00 35.68           C  
ATOM   2051  NE  ARG B  75      28.288  79.142  -5.943  1.00 41.04           N  
ATOM   2052  CZ  ARG B  75      29.417  79.707  -6.351  1.00 48.66           C  
ATOM   2053  NH1 ARG B  75      30.383  79.946  -5.472  1.00 35.08           N  
ATOM   2054  NH2 ARG B  75      29.580  80.033  -7.627  1.00 39.86           N  
ATOM   2055  N   GLU B  76      24.539  78.444  -1.500  1.00 26.17           N  
ATOM   2056  CA  GLU B  76      24.568  77.443  -0.443  1.00 23.64           C  
ATOM   2057  C   GLU B  76      23.215  76.769  -0.250  1.00 28.20           C  
ATOM   2058  O   GLU B  76      23.145  75.573   0.023  1.00 25.44           O  
ATOM   2059  CB  GLU B  76      25.036  78.072   0.868  1.00 24.41           C  
ATOM   2060  CG  GLU B  76      25.722  77.086   1.783  1.00 36.83           C  
ATOM   2061  CD  GLU B  76      26.832  76.326   1.070  1.00 46.08           C  
ATOM   2062  OE1 GLU B  76      27.657  76.967   0.378  1.00 44.42           O  
ATOM   2063  OE2 GLU B  76      26.875  75.087   1.207  1.00 39.48           O  
ATOM   2064  N   VAL B  77      22.131  77.527  -0.398  1.00 24.86           N  
ATOM   2065  CA  VAL B  77      20.800  76.956  -0.235  1.00 21.59           C  
ATOM   2066  C   VAL B  77      20.496  75.914  -1.318  1.00 23.84           C  
ATOM   2067  O   VAL B  77      19.890  74.877  -1.047  1.00 27.17           O  
ATOM   2068  CB  VAL B  77      19.710  78.065  -0.280  1.00 23.22           C  
ATOM   2069  CG1 VAL B  77      18.325  77.436  -0.299  1.00 21.62           C  
ATOM   2070  CG2 VAL B  77      19.848  78.975   0.935  1.00 26.42           C  
ATOM   2071  N   TYR B  78      20.898  76.198  -2.552  1.00 27.25           N  
ATOM   2072  CA  TYR B  78      20.653  75.264  -3.644  1.00 24.67           C  
ATOM   2073  C   TYR B  78      21.529  74.020  -3.464  1.00 25.45           C  
ATOM   2074  O   TYR B  78      21.115  72.901  -3.770  1.00 29.40           O  
ATOM   2075  CB  TYR B  78      20.935  75.947  -4.987  1.00 22.97           C  
ATOM   2076  CG  TYR B  78      19.869  76.969  -5.358  1.00 25.98           C  
ATOM   2077  CD1 TYR B  78      20.214  78.269  -5.731  1.00 24.55           C  
ATOM   2078  CD2 TYR B  78      18.517  76.631  -5.326  1.00 26.34           C  
ATOM   2079  CE1 TYR B  78      19.224  79.217  -6.063  1.00 22.14           C  
ATOM   2080  CE2 TYR B  78      17.521  77.570  -5.659  1.00 31.45           C  
ATOM   2081  CZ  TYR B  78      17.886  78.854  -6.026  1.00 23.92           C  
ATOM   2082  OH  TYR B  78      16.912  79.774  -6.375  1.00 27.60           O  
ATOM   2083  N   ARG B  79      22.727  74.229  -2.940  1.00 30.63           N  
ATOM   2084  CA  ARG B  79      23.653  73.127  -2.700  1.00 35.87           C  
ATOM   2085  C   ARG B  79      23.130  72.173  -1.634  1.00 41.17           C  
ATOM   2086  O   ARG B  79      23.127  70.959  -1.823  1.00 41.97           O  
ATOM   2087  CB  ARG B  79      25.005  73.658  -2.229  1.00 29.03           C  
ATOM   2088  CG  ARG B  79      25.898  74.271  -3.288  1.00 34.23           C  
ATOM   2089  CD  ARG B  79      27.197  74.730  -2.624  1.00 43.54           C  
ATOM   2090  NE  ARG B  79      28.208  75.190  -3.572  1.00 50.13           N  
ATOM   2091  CZ  ARG B  79      29.369  75.737  -3.217  1.00 58.83           C  
ATOM   2092  NH1 ARG B  79      29.668  75.893  -1.931  1.00 60.38           N  
ATOM   2093  NH2 ARG B  79      30.234  76.131  -4.143  1.00 52.77           N  
ATOM   2094  N   ARG B  80      22.678  72.734  -0.515  1.00 43.10           N  
ATOM   2095  CA  ARG B  80      22.211  71.942   0.619  1.00 35.66           C  
ATOM   2096  C   ARG B  80      20.741  71.549   0.698  1.00 43.20           C  
ATOM   2097  O   ARG B  80      20.390  70.637   1.446  1.00 41.69           O  
ATOM   2098  CB  ARG B  80      22.601  72.653   1.915  1.00 35.38           C  
ATOM   2099  CG  ARG B  80      24.101  72.822   2.091  1.00 39.60           C  
ATOM   2100  CD  ARG B  80      24.438  73.622   3.341  1.00 35.48           C  
ATOM   2101  NE  ARG B  80      25.880  73.757   3.513  1.00 46.03           N  
ATOM   2102  CZ  ARG B  80      26.670  72.786   3.963  1.00 52.80           C  
ATOM   2103  NH1 ARG B  80      26.156  71.610   4.297  1.00 53.69           N  
ATOM   2104  NH2 ARG B  80      27.977  72.986   4.065  1.00 45.20           N  
ATOM   2105  N   THR B  81      19.877  72.222  -0.054  1.00 32.33           N  
ATOM   2106  CA  THR B  81      18.456  71.904  -0.012  1.00 32.97           C  
ATOM   2107  C   THR B  81      17.950  71.591  -1.407  1.00 25.25           C  
ATOM   2108  O   THR B  81      18.681  71.721  -2.385  1.00 31.06           O  
ATOM   2109  CB  THR B  81      17.620  73.093   0.523  1.00 39.66           C  
ATOM   2110  OG1 THR B  81      17.523  74.096  -0.493  1.00 31.85           O  
ATOM   2111  CG2 THR B  81      18.274  73.711   1.751  1.00 30.82           C  
ATOM   2112  N   GLY B  82      16.692  71.181  -1.487  1.00 28.53           N  
ATOM   2113  CA  GLY B  82      16.089  70.890  -2.771  1.00 36.51           C  
ATOM   2114  C   GLY B  82      15.319  72.104  -3.272  1.00 34.76           C  
ATOM   2115  O   GLY B  82      14.415  71.981  -4.100  1.00 35.94           O  
ATOM   2116  N   ALA B  83      15.674  73.286  -2.772  1.00 30.17           N  
ATOM   2117  CA  ALA B  83      14.997  74.511  -3.188  1.00 28.53           C  
ATOM   2118  C   ALA B  83      15.059  74.681  -4.702  1.00 28.86           C  
ATOM   2119  O   ALA B  83      16.085  74.401  -5.321  1.00 27.63           O  
ATOM   2120  CB  ALA B  83      15.633  75.721  -2.508  1.00 24.45           C  
ATOM   2121  N   ARG B  84      13.954  75.135  -5.291  1.00 26.39           N  
ATOM   2122  CA  ARG B  84      13.881  75.365  -6.728  1.00 23.49           C  
ATOM   2123  C   ARG B  84      13.855  76.862  -7.025  1.00 32.43           C  
ATOM   2124  O   ARG B  84      14.058  77.282  -8.157  1.00 27.67           O  
ATOM   2125  CB  ARG B  84      12.636  74.697  -7.322  1.00 32.05           C  
ATOM   2126  CG  ARG B  84      12.533  73.200  -7.037  1.00 45.44           C  
ATOM   2127  CD  ARG B  84      13.810  72.456  -7.400  1.00 44.67           C  
ATOM   2128  NE  ARG B  84      14.130  72.546  -8.819  1.00 56.30           N  
ATOM   2129  CZ  ARG B  84      15.193  71.980  -9.382  1.00 62.75           C  
ATOM   2130  NH1 ARG B  84      16.044  71.279  -8.645  0.00 62.11           N  
ATOM   2131  NH2 ARG B  84      15.410  72.119 -10.685  1.00 61.28           N  
ATOM   2132  N   ALA B  85      13.596  77.666  -6.000  1.00 22.64           N  
ATOM   2133  CA  ALA B  85      13.578  79.113  -6.150  1.00 23.74           C  
ATOM   2134  C   ALA B  85      13.746  79.724  -4.769  1.00 22.27           C  
ATOM   2135  O   ALA B  85      13.382  79.112  -3.758  1.00 22.35           O  
ATOM   2136  CB  ALA B  85      12.264  79.573  -6.791  1.00 21.18           C  
ATOM   2137  N   LEU B  86      14.303  80.923  -4.722  1.00 21.26           N  
ATOM   2138  CA  LEU B  86      14.525  81.585  -3.442  1.00 26.72           C  
ATOM   2139  C   LEU B  86      14.256  83.080  -3.544  1.00 26.64           C  
ATOM   2140  O   LEU B  86      14.689  83.732  -4.492  1.00 24.45           O  
ATOM   2141  CB  LEU B  86      15.969  81.362  -2.991  1.00 20.57           C  
ATOM   2142  CG  LEU B  86      16.376  81.783  -1.578  1.00 37.02           C  
ATOM   2143  CD1 LEU B  86      15.664  80.891  -0.554  1.00 28.16           C  
ATOM   2144  CD2 LEU B  86      17.887  81.650  -1.427  1.00 34.04           C  
ATOM   2145  N   VAL B  87      13.537  83.617  -2.565  1.00 21.15           N  
ATOM   2146  CA  VAL B  87      13.243  85.046  -2.545  1.00 21.06           C  
ATOM   2147  C   VAL B  87      13.750  85.641  -1.243  1.00 22.16           C  
ATOM   2148  O   VAL B  87      13.441  85.130  -0.172  1.00 20.97           O  
ATOM   2149  CB  VAL B  87      11.724  85.326  -2.636  1.00 27.87           C  
ATOM   2150  CG1 VAL B  87      11.447  86.800  -2.358  1.00 29.07           C  
ATOM   2151  CG2 VAL B  87      11.206  84.950  -4.008  1.00 19.39           C  
ATOM   2152  N   HIS B  88      14.557  86.692  -1.347  1.00 18.69           N  
ATOM   2153  CA  HIS B  88      15.058  87.390  -0.172  1.00 23.73           C  
ATOM   2154  C   HIS B  88      14.401  88.765  -0.198  1.00 26.69           C  
ATOM   2155  O   HIS B  88      14.476  89.471  -1.201  1.00 24.38           O  
ATOM   2156  CB  HIS B  88      16.572  87.579  -0.218  1.00 24.06           C  
ATOM   2157  CG  HIS B  88      17.098  88.405   0.916  1.00 28.73           C  
ATOM   2158  ND1 HIS B  88      18.011  89.423   0.740  1.00 37.57           N  
ATOM   2159  CD2 HIS B  88      16.821  88.376   2.241  1.00 21.60           C  
ATOM   2160  CE1 HIS B  88      18.274  89.983   1.907  1.00 34.09           C  
ATOM   2161  NE2 HIS B  88      17.566  89.366   2.834  1.00 27.36           N  
ATOM   2162  N   ALA B  89      13.761  89.144   0.901  1.00 22.58           N  
ATOM   2163  CA  ALA B  89      13.098  90.431   0.959  1.00 22.07           C  
ATOM   2164  C   ALA B  89      13.270  91.035   2.336  1.00 28.69           C  
ATOM   2165  O   ALA B  89      13.963  90.475   3.197  1.00 21.75           O  
ATOM   2166  CB  ALA B  89      11.617  90.275   0.623  1.00 21.88           C  
ATOM   2167  N   HIS B  90      12.634  92.178   2.548  1.00 25.60           N  
ATOM   2168  CA  HIS B  90      12.756  92.852   3.823  1.00 26.96           C  
ATOM   2169  C   HIS B  90      11.418  93.246   4.413  1.00 31.29           C  
ATOM   2170  O   HIS B  90      11.106  94.433   4.544  1.00 29.83           O  
ATOM   2171  CB  HIS B  90      13.667  94.070   3.668  1.00 30.51           C  
ATOM   2172  CG  HIS B  90      15.031  93.725   3.160  1.00 41.95           C  
ATOM   2173  ND1 HIS B  90      15.303  93.545   1.821  1.00 53.41           N  
ATOM   2174  CD2 HIS B  90      16.181  93.447   3.816  1.00 43.46           C  
ATOM   2175  CE1 HIS B  90      16.561  93.167   1.675  1.00 52.02           C  
ATOM   2176  NE2 HIS B  90      17.115  93.099   2.871  1.00 40.13           N  
ATOM   2177  N   PRO B  91      10.595  92.246   4.770  1.00 28.84           N  
ATOM   2178  CA  PRO B  91       9.281  92.525   5.355  1.00 29.58           C  
ATOM   2179  C   PRO B  91       9.500  93.349   6.619  1.00 25.44           C  
ATOM   2180  O   PRO B  91      10.072  92.862   7.583  1.00 24.37           O  
ATOM   2181  CB  PRO B  91       8.723  91.128   5.634  1.00 28.15           C  
ATOM   2182  CG  PRO B  91       9.969  90.287   5.836  1.00 29.78           C  
ATOM   2183  CD  PRO B  91      10.864  90.797   4.738  1.00 27.80           C  
ATOM   2184  N   ARG B  92       9.037  94.596   6.597  1.00 23.65           N  
ATOM   2185  CA  ARG B  92       9.226  95.532   7.710  1.00 24.38           C  
ATOM   2186  C   ARG B  92       8.734  95.080   9.073  1.00 22.06           C  
ATOM   2187  O   ARG B  92       9.477  95.164  10.050  1.00 20.53           O  
ATOM   2188  CB  ARG B  92       8.571  96.877   7.387  1.00 26.99           C  
ATOM   2189  CG  ARG B  92       8.968  97.465   6.048  1.00 48.23           C  
ATOM   2190  CD  ARG B  92       8.358  98.847   5.882  1.00 43.40           C  
ATOM   2191  NE  ARG B  92       8.522  99.376   4.532  1.00 59.58           N  
ATOM   2192  CZ  ARG B  92       7.771  99.018   3.497  1.00 59.62           C  
ATOM   2193  NH1 ARG B  92       6.800  98.129   3.660  0.00 61.36           N  
ATOM   2194  NH2 ARG B  92       7.990  99.545   2.301  0.00 61.36           N  
ATOM   2195  N   VAL B  93       7.481  94.637   9.156  1.00 18.87           N  
ATOM   2196  CA  VAL B  93       6.947  94.200  10.446  1.00 23.33           C  
ATOM   2197  C   VAL B  93       7.643  92.930  10.928  1.00 20.12           C  
ATOM   2198  O   VAL B  93       7.987  92.811  12.099  1.00 21.09           O  
ATOM   2199  CB  VAL B  93       5.434  93.947  10.381  1.00 22.25           C  
ATOM   2200  CG1 VAL B  93       4.926  93.507  11.749  1.00 17.29           C  
ATOM   2201  CG2 VAL B  93       4.713  95.237   9.950  1.00 26.37           C  
ATOM   2202  N   ALA B  94       7.851  91.983  10.022  1.00 19.31           N  
ATOM   2203  CA  ALA B  94       8.527  90.744  10.394  1.00 18.81           C  
ATOM   2204  C   ALA B  94       9.931  91.066  10.913  1.00 19.43           C  
ATOM   2205  O   ALA B  94      10.401  90.455  11.875  1.00 21.40           O  
ATOM   2206  CB  ALA B  94       8.601  89.817   9.195  1.00 19.32           C  
ATOM   2207  N   VAL B  95      10.607  92.022  10.276  1.00 20.16           N  
ATOM   2208  CA  VAL B  95      11.951  92.383  10.719  1.00 23.84           C  
ATOM   2209  C   VAL B  95      11.901  93.019  12.098  1.00 27.53           C  
ATOM   2210  O   VAL B  95      12.736  92.723  12.955  1.00 24.75           O  
ATOM   2211  CB  VAL B  95      12.648  93.348   9.735  1.00 24.46           C  
ATOM   2212  CG1 VAL B  95      13.892  93.955  10.381  1.00 23.51           C  
ATOM   2213  CG2 VAL B  95      13.044  92.597   8.473  1.00 26.23           C  
ATOM   2214  N   ALA B  96      10.924  93.895  12.319  1.00 23.60           N  
ATOM   2215  CA  ALA B  96      10.799  94.531  13.621  1.00 22.10           C  
ATOM   2216  C   ALA B  96      10.568  93.441  14.660  1.00 23.25           C  
ATOM   2217  O   ALA B  96      11.192  93.447  15.717  1.00 24.57           O  
ATOM   2218  CB  ALA B  96       9.626  95.528  13.630  1.00 20.63           C  
ATOM   2219  N   LEU B  97       9.682  92.498  14.355  1.00 19.19           N  
ATOM   2220  CA  LEU B  97       9.396  91.424  15.301  1.00 25.47           C  
ATOM   2221  C   LEU B  97      10.602  90.492  15.494  1.00 25.33           C  
ATOM   2222  O   LEU B  97      10.723  89.841  16.526  1.00 28.06           O  
ATOM   2223  CB  LEU B  97       8.186  90.590  14.847  1.00 25.03           C  
ATOM   2224  CG  LEU B  97       6.857  91.271  14.501  1.00 38.19           C  
ATOM   2225  CD1 LEU B  97       5.715  90.239  14.548  1.00 25.43           C  
ATOM   2226  CD2 LEU B  97       6.586  92.398  15.472  1.00 26.80           C  
ATOM   2227  N   SER B  98      11.488  90.428  14.507  1.00 25.99           N  
ATOM   2228  CA  SER B  98      12.645  89.543  14.610  1.00 31.14           C  
ATOM   2229  C   SER B  98      13.575  89.899  15.772  1.00 26.35           C  
ATOM   2230  O   SER B  98      14.313  89.047  16.248  1.00 28.01           O  
ATOM   2231  CB  SER B  98      13.425  89.510  13.284  1.00 19.72           C  
ATOM   2232  OG  SER B  98      14.285  90.625  13.136  1.00 22.39           O  
ATOM   2233  N   PHE B  99      13.538  91.145  16.241  1.00 27.29           N  
ATOM   2234  CA  PHE B  99      14.391  91.536  17.366  1.00 27.68           C  
ATOM   2235  C   PHE B  99      13.825  90.991  18.664  1.00 28.91           C  
ATOM   2236  O   PHE B  99      14.550  90.821  19.640  1.00 29.77           O  
ATOM   2237  CB  PHE B  99      14.484  93.059  17.503  1.00 28.65           C  
ATOM   2238  CG  PHE B  99      15.149  93.741  16.344  1.00 25.31           C  
ATOM   2239  CD1 PHE B  99      14.391  94.413  15.394  1.00 31.97           C  
ATOM   2240  CD2 PHE B  99      16.529  93.708  16.200  1.00 34.65           C  
ATOM   2241  CE1 PHE B  99      14.999  95.043  14.313  1.00 30.88           C  
ATOM   2242  CE2 PHE B  99      17.147  94.334  15.122  1.00 34.24           C  
ATOM   2243  CZ  PHE B  99      16.373  95.005  14.175  1.00 30.63           C  
ATOM   2244  N   HIS B 100      12.528  90.702  18.656  1.00 24.66           N  
ATOM   2245  CA  HIS B 100      11.824  90.229  19.840  1.00 29.73           C  
ATOM   2246  C   HIS B 100      11.524  88.738  19.923  1.00 37.69           C  
ATOM   2247  O   HIS B 100      11.190  88.241  20.997  1.00 33.93           O  
ATOM   2248  CB  HIS B 100      10.497  90.979  19.978  1.00 30.00           C  
ATOM   2249  CG  HIS B 100      10.648  92.443  20.242  1.00 26.26           C  
ATOM   2250  ND1 HIS B 100      10.117  93.409  19.414  1.00 33.62           N  
ATOM   2251  CD2 HIS B 100      11.247  93.107  21.258  1.00 26.52           C  
ATOM   2252  CE1 HIS B 100      10.381  94.604  19.910  1.00 22.00           C  
ATOM   2253  NE2 HIS B 100      11.066  94.449  21.029  1.00 39.93           N  
ATOM   2254  N   LEU B 101      11.645  88.019  18.813  1.00 27.22           N  
ATOM   2255  CA  LEU B 101      11.313  86.600  18.822  1.00 31.15           C  
ATOM   2256  C   LEU B 101      12.458  85.696  18.383  1.00 30.19           C  
ATOM   2257  O   LEU B 101      13.365  86.135  17.673  1.00 27.14           O  
ATOM   2258  CB  LEU B 101      10.116  86.358  17.903  1.00 30.77           C  
ATOM   2259  CG  LEU B 101       8.865  87.229  18.064  1.00 31.55           C  
ATOM   2260  CD1 LEU B 101       8.002  87.100  16.810  1.00 32.15           C  
ATOM   2261  CD2 LEU B 101       8.090  86.817  19.306  1.00 31.32           C  
ATOM   2262  N   SER B 102      12.416  84.439  18.825  1.00 30.15           N  
ATOM   2263  CA  SER B 102      13.421  83.460  18.429  1.00 30.14           C  
ATOM   2264  C   SER B 102      12.780  82.685  17.277  1.00 31.97           C  
ATOM   2265  O   SER B 102      13.455  81.995  16.512  1.00 31.22           O  
ATOM   2266  CB  SER B 102      13.775  82.517  19.592  1.00 36.47           C  
ATOM   2267  OG  SER B 102      12.691  81.667  19.922  1.00 39.35           O  
ATOM   2268  N   ARG B 103      11.463  82.811  17.158  1.00 25.27           N  
ATOM   2269  CA  ARG B 103      10.730  82.170  16.074  1.00 27.31           C  
ATOM   2270  C   ARG B 103       9.375  82.857  15.906  1.00 32.32           C  
ATOM   2271  O   ARG B 103       8.769  83.291  16.888  1.00 33.77           O  
ATOM   2272  CB  ARG B 103      10.535  80.672  16.355  1.00 35.91           C  
ATOM   2273  CG  ARG B 103       9.301  80.318  17.166  1.00 50.30           C  
ATOM   2274  CD  ARG B 103       9.394  80.763  18.617  1.00 73.61           C  
ATOM   2275  NE  ARG B 103      10.339  79.962  19.389  1.00 81.86           N  
ATOM   2276  CZ  ARG B 103      10.419  79.975  20.717  1.00 85.92           C  
ATOM   2277  NH1 ARG B 103       9.607  80.749  21.426  1.00 81.64           N  
ATOM   2278  NH2 ARG B 103      11.310  79.212  21.339  1.00 87.10           N  
ATOM   2279  N   LEU B 104       8.914  82.976  14.663  1.00 24.59           N  
ATOM   2280  CA  LEU B 104       7.625  83.602  14.386  1.00 22.13           C  
ATOM   2281  C   LEU B 104       6.588  82.528  14.086  1.00 22.79           C  
ATOM   2282  O   LEU B 104       6.720  81.783  13.117  1.00 24.01           O  
ATOM   2283  CB  LEU B 104       7.749  84.574  13.200  1.00 25.61           C  
ATOM   2284  CG  LEU B 104       6.543  85.481  12.946  1.00 26.44           C  
ATOM   2285  CD1 LEU B 104       6.991  86.755  12.237  1.00 28.06           C  
ATOM   2286  CD2 LEU B 104       5.485  84.732  12.146  1.00 28.76           C  
ATOM   2287  N   ARG B 105       5.559  82.448  14.927  1.00 22.24           N  
ATOM   2288  CA  ARG B 105       4.491  81.461  14.763  1.00 26.36           C  
ATOM   2289  C   ARG B 105       3.206  82.197  14.420  1.00 29.48           C  
ATOM   2290  O   ARG B 105       2.611  82.857  15.276  1.00 26.42           O  
ATOM   2291  CB  ARG B 105       4.287  80.661  16.059  1.00 30.35           C  
ATOM   2292  CG  ARG B 105       5.496  79.856  16.504  1.00 45.45           C  
ATOM   2293  CD  ARG B 105       5.230  79.129  17.817  1.00 50.88           C  
ATOM   2294  NE  ARG B 105       6.384  78.354  18.260  0.00 56.56           N  
ATOM   2295  CZ  ARG B 105       6.408  77.614  19.363  0.00 59.39           C  
ATOM   2296  NH1 ARG B 105       7.503  76.940  19.689  0.00 61.36           N  
ATOM   2297  NH2 ARG B 105       5.337  77.544  20.142  0.00 61.36           N  
ATOM   2298  N   PRO B 106       2.761  82.096  13.157  1.00 28.51           N  
ATOM   2299  CA  PRO B 106       1.542  82.756  12.678  1.00 25.68           C  
ATOM   2300  C   PRO B 106       0.285  82.353  13.430  1.00 30.18           C  
ATOM   2301  O   PRO B 106       0.132  81.201  13.829  1.00 26.48           O  
ATOM   2302  CB  PRO B 106       1.469  82.328  11.214  1.00 23.24           C  
ATOM   2303  CG  PRO B 106       2.909  82.107  10.841  1.00 29.32           C  
ATOM   2304  CD  PRO B 106       3.425  81.375  12.058  1.00 24.78           C  
ATOM   2305  N   LEU B 107      -0.619  83.309  13.607  1.00 23.77           N  
ATOM   2306  CA  LEU B 107      -1.885  83.045  14.279  1.00 26.38           C  
ATOM   2307  C   LEU B 107      -2.913  82.689  13.220  1.00 26.78           C  
ATOM   2308  O   LEU B 107      -3.898  82.014  13.501  1.00 24.77           O  
ATOM   2309  CB  LEU B 107      -2.377  84.295  15.021  1.00 25.87           C  
ATOM   2310  CG  LEU B 107      -1.488  84.873  16.121  1.00 31.90           C  
ATOM   2311  CD1 LEU B 107      -2.145  86.119  16.699  1.00 30.85           C  
ATOM   2312  CD2 LEU B 107      -1.271  83.832  17.215  1.00 40.09           C  
ATOM   2313  N   ASP B 108      -2.682  83.154  11.996  1.00 23.56           N  
ATOM   2314  CA  ASP B 108      -3.626  82.919  10.913  1.00 27.58           C  
ATOM   2315  C   ASP B 108      -3.453  81.588  10.181  1.00 29.89           C  
ATOM   2316  O   ASP B 108      -2.356  81.054  10.086  1.00 27.36           O  
ATOM   2317  CB  ASP B 108      -3.565  84.082   9.914  1.00 24.47           C  
ATOM   2318  CG  ASP B 108      -2.202  84.222   9.262  1.00 26.90           C  
ATOM   2319  OD1 ASP B 108      -1.224  84.525   9.976  1.00 25.16           O  
ATOM   2320  OD2 ASP B 108      -2.118  84.030   8.032  1.00 26.35           O  
ATOM   2321  N   LEU B 109      -4.555  81.072   9.647  1.00 25.75           N  
ATOM   2322  CA  LEU B 109      -4.542  79.798   8.938  1.00 28.63           C  
ATOM   2323  C   LEU B 109      -3.559  79.722   7.783  1.00 32.62           C  
ATOM   2324  O   LEU B 109      -2.810  78.753   7.669  1.00 29.83           O  
ATOM   2325  CB  LEU B 109      -5.935  79.465   8.407  1.00 28.23           C  
ATOM   2326  CG  LEU B 109      -6.007  78.132   7.649  1.00 40.63           C  
ATOM   2327  CD1 LEU B 109      -5.612  77.001   8.586  1.00 39.15           C  
ATOM   2328  CD2 LEU B 109      -7.410  77.910   7.092  1.00 42.28           C  
ATOM   2329  N   GLU B 110      -3.576  80.727   6.914  1.00 30.81           N  
ATOM   2330  CA  GLU B 110      -2.684  80.735   5.760  1.00 30.88           C  
ATOM   2331  C   GLU B 110      -1.234  80.590   6.203  1.00 31.40           C  
ATOM   2332  O   GLU B 110      -0.494  79.753   5.688  1.00 27.56           O  
ATOM   2333  CB  GLU B 110      -2.852  82.029   4.970  1.00 35.06           C  
ATOM   2334  CG  GLU B 110      -1.860  82.183   3.831  1.00 50.43           C  
ATOM   2335  CD  GLU B 110      -2.517  82.100   2.471  1.00 57.84           C  
ATOM   2336  OE1 GLU B 110      -3.181  81.078   2.191  1.00 63.37           O  
ATOM   2337  OE2 GLU B 110      -2.366  83.058   1.683  1.00 67.48           O  
ATOM   2338  N   GLY B 111      -0.836  81.412   7.166  1.00 21.84           N  
ATOM   2339  CA  GLY B 111       0.521  81.356   7.667  1.00 20.86           C  
ATOM   2340  C   GLY B 111       0.868  80.048   8.355  1.00 27.99           C  
ATOM   2341  O   GLY B 111       1.971  79.531   8.185  1.00 28.37           O  
ATOM   2342  N   GLN B 112      -0.056  79.505   9.138  1.00 29.20           N  
ATOM   2343  CA  GLN B 112       0.223  78.249   9.827  1.00 33.67           C  
ATOM   2344  C   GLN B 112       0.388  77.118   8.822  1.00 30.71           C  
ATOM   2345  O   GLN B 112       1.262  76.266   8.968  1.00 34.88           O  
ATOM   2346  CB  GLN B 112      -0.906  77.906  10.799  1.00 28.68           C  
ATOM   2347  CG  GLN B 112      -1.119  78.949  11.871  1.00 32.51           C  
ATOM   2348  CD  GLN B 112      -2.238  78.587  12.822  1.00 39.29           C  
ATOM   2349  OE1 GLN B 112      -3.237  77.988  12.421  1.00 50.73           O  
ATOM   2350  NE2 GLN B 112      -2.087  78.966  14.086  1.00 36.03           N  
ATOM   2351  N   HIS B 113      -0.447  77.125   7.793  1.00 32.78           N  
ATOM   2352  CA  HIS B 113      -0.403  76.089   6.776  1.00 34.33           C  
ATOM   2353  C   HIS B 113       0.824  76.141   5.876  1.00 37.50           C  
ATOM   2354  O   HIS B 113       1.470  75.122   5.638  1.00 37.01           O  
ATOM   2355  CB  HIS B 113      -1.668  76.151   5.918  1.00 37.30           C  
ATOM   2356  CG  HIS B 113      -1.651  75.215   4.749  1.00 52.76           C  
ATOM   2357  ND1 HIS B 113      -1.012  75.514   3.564  1.00 55.34           N  
ATOM   2358  CD2 HIS B 113      -2.175  73.976   4.591  1.00 50.65           C  
ATOM   2359  CE1 HIS B 113      -1.144  74.500   2.727  1.00 57.35           C  
ATOM   2360  NE2 HIS B 113      -1.845  73.554   3.326  1.00 53.64           N  
ATOM   2361  N   TYR B 114       1.153  77.327   5.386  1.00 30.97           N  
ATOM   2362  CA  TYR B 114       2.282  77.477   4.478  1.00 36.37           C  
ATOM   2363  C   TYR B 114       3.647  77.666   5.130  1.00 37.89           C  
ATOM   2364  O   TYR B 114       4.646  77.150   4.632  1.00 36.40           O  
ATOM   2365  CB  TYR B 114       2.008  78.630   3.512  1.00 35.58           C  
ATOM   2366  CG  TYR B 114       0.932  78.326   2.492  1.00 36.85           C  
ATOM   2367  CD1 TYR B 114       1.129  77.350   1.515  1.00 47.41           C  
ATOM   2368  CD2 TYR B 114      -0.283  79.006   2.507  1.00 40.51           C  
ATOM   2369  CE1 TYR B 114       0.141  77.057   0.574  1.00 51.00           C  
ATOM   2370  CE2 TYR B 114      -1.280  78.723   1.568  1.00 51.85           C  
ATOM   2371  CZ  TYR B 114      -1.060  77.746   0.606  1.00 52.93           C  
ATOM   2372  OH  TYR B 114      -2.039  77.460  -0.318  0.00 52.83           O  
ATOM   2373  N   LEU B 115       3.695  78.395   6.239  1.00 31.51           N  
ATOM   2374  CA  LEU B 115       4.960  78.640   6.915  1.00 29.33           C  
ATOM   2375  C   LEU B 115       5.187  77.744   8.117  1.00 33.49           C  
ATOM   2376  O   LEU B 115       6.314  77.303   8.353  1.00 33.43           O  
ATOM   2377  CB  LEU B 115       5.053  80.108   7.356  1.00 27.72           C  
ATOM   2378  CG  LEU B 115       4.991  81.143   6.231  1.00 33.41           C  
ATOM   2379  CD1 LEU B 115       4.941  82.548   6.820  1.00 29.63           C  
ATOM   2380  CD2 LEU B 115       6.197  80.981   5.325  1.00 36.96           C  
ATOM   2381  N   LYS B 116       4.117  77.483   8.868  1.00 36.16           N  
ATOM   2382  CA  LYS B 116       4.169  76.658  10.076  1.00 34.71           C  
ATOM   2383  C   LYS B 116       4.859  77.450  11.177  1.00 32.24           C  
ATOM   2384  O   LYS B 116       4.217  77.895  12.129  1.00 39.78           O  
ATOM   2385  CB  LYS B 116       4.897  75.340   9.795  1.00 39.68           C  
ATOM   2386  CG  LYS B 116       4.170  74.466   8.781  1.00 41.90           C  
ATOM   2387  CD  LYS B 116       4.904  73.157   8.528  1.00 50.24           C  
ATOM   2388  CE  LYS B 116       4.147  72.291   7.533  0.00 50.82           C  
ATOM   2389  NZ  LYS B 116       4.833  70.994   7.280  0.00 53.39           N  
ATOM   2390  N   GLU B 117       6.168  77.616  11.061  1.00 31.59           N  
ATOM   2391  CA  GLU B 117       6.907  78.418  12.017  1.00 30.96           C  
ATOM   2392  C   GLU B 117       8.155  78.910  11.314  1.00 27.06           C  
ATOM   2393  O   GLU B 117       8.801  78.172  10.567  1.00 31.85           O  
ATOM   2394  CB  GLU B 117       7.259  77.639  13.291  1.00 36.10           C  
ATOM   2395  CG  GLU B 117       8.469  76.730  13.229  1.00 46.43           C  
ATOM   2396  CD  GLU B 117       8.992  76.394  14.625  1.00 55.07           C  
ATOM   2397  OE1 GLU B 117       8.165  76.071  15.503  1.00 51.22           O  
ATOM   2398  OE2 GLU B 117      10.223  76.452  14.849  1.00 49.01           O  
ATOM   2399  N   VAL B 118       8.481  80.170  11.555  1.00 25.32           N  
ATOM   2400  CA  VAL B 118       9.625  80.809  10.926  1.00 24.25           C  
ATOM   2401  C   VAL B 118      10.738  81.076  11.930  1.00 23.88           C  
ATOM   2402  O   VAL B 118      10.598  81.916  12.821  1.00 23.59           O  
ATOM   2403  CB  VAL B 118       9.180  82.141  10.283  1.00 24.07           C  
ATOM   2404  CG1 VAL B 118      10.351  82.822   9.608  1.00 20.26           C  
ATOM   2405  CG2 VAL B 118       8.051  81.877   9.302  1.00 25.47           C  
ATOM   2406  N   PRO B 119      11.867  80.362  11.804  1.00 21.21           N  
ATOM   2407  CA  PRO B 119      12.946  80.606  12.759  1.00 23.30           C  
ATOM   2408  C   PRO B 119      13.628  81.948  12.524  1.00 22.92           C  
ATOM   2409  O   PRO B 119      13.716  82.426  11.390  1.00 20.57           O  
ATOM   2410  CB  PRO B 119      13.894  79.442  12.501  1.00 30.91           C  
ATOM   2411  CG  PRO B 119      13.738  79.229  11.019  1.00 29.61           C  
ATOM   2412  CD  PRO B 119      12.244  79.307  10.841  1.00 22.77           C  
ATOM   2413  N   VAL B 120      14.087  82.558  13.606  1.00 17.66           N  
ATOM   2414  CA  VAL B 120      14.815  83.815  13.527  1.00 19.92           C  
ATOM   2415  C   VAL B 120      16.278  83.490  13.814  1.00 24.69           C  
ATOM   2416  O   VAL B 120      16.615  82.991  14.891  1.00 23.70           O  
ATOM   2417  CB  VAL B 120      14.302  84.840  14.564  1.00 24.88           C  
ATOM   2418  CG1 VAL B 120      15.143  86.111  14.503  1.00 24.53           C  
ATOM   2419  CG2 VAL B 120      12.835  85.160  14.287  1.00 21.26           C  
ATOM   2420  N   LEU B 121      17.132  83.768  12.836  1.00 25.63           N  
ATOM   2421  CA  LEU B 121      18.564  83.501  12.932  1.00 32.32           C  
ATOM   2422  C   LEU B 121      19.342  84.769  13.242  1.00 33.90           C  
ATOM   2423  O   LEU B 121      19.059  85.823  12.675  1.00 28.26           O  
ATOM   2424  CB  LEU B 121      19.073  82.943  11.602  1.00 26.93           C  
ATOM   2425  CG  LEU B 121      18.320  81.754  11.005  1.00 34.48           C  
ATOM   2426  CD1 LEU B 121      18.854  81.472   9.611  1.00 34.18           C  
ATOM   2427  CD2 LEU B 121      18.482  80.538  11.905  1.00 37.61           C  
ATOM   2428  N   ALA B 122      20.335  84.668  14.123  1.00 24.53           N  
ATOM   2429  CA  ALA B 122      21.147  85.825  14.461  1.00 28.04           C  
ATOM   2430  C   ALA B 122      22.653  85.544  14.375  1.00 34.82           C  
ATOM   2431  O   ALA B 122      23.374  85.671  15.358  1.00 29.98           O  
ATOM   2432  CB  ALA B 122      20.780  86.335  15.862  1.00 28.12           C  
ATOM   2433  N   PRO B 123      23.143  85.141  13.194  1.00 35.65           N  
ATOM   2434  CA  PRO B 123      24.582  84.872  13.075  1.00 33.13           C  
ATOM   2435  C   PRO B 123      25.350  86.193  13.136  1.00 39.08           C  
ATOM   2436  O   PRO B 123      24.786  87.247  12.830  1.00 40.54           O  
ATOM   2437  CB  PRO B 123      24.690  84.182  11.718  1.00 38.66           C  
ATOM   2438  CG  PRO B 123      23.576  84.828  10.925  1.00 40.36           C  
ATOM   2439  CD  PRO B 123      22.439  84.859  11.929  1.00 35.22           C  
ATOM   2440  N   LYS B 124      26.621  86.144  13.534  1.00 37.27           N  
ATOM   2441  CA  LYS B 124      27.436  87.359  13.643  1.00 37.14           C  
ATOM   2442  C   LYS B 124      27.260  88.248  12.414  1.00 36.19           C  
ATOM   2443  O   LYS B 124      27.045  89.454  12.538  1.00 36.81           O  
ATOM   2444  CB  LYS B 124      28.915  87.005  13.832  1.00 37.23           C  
ATOM   2445  CG  LYS B 124      29.791  88.194  14.196  0.00 43.98           C  
ATOM   2446  CD  LYS B 124      31.198  87.753  14.564  0.00 48.12           C  
ATOM   2447  CE  LYS B 124      32.037  88.929  15.035  0.00 51.22           C  
ATOM   2448  NZ  LYS B 124      33.400  88.504  15.457  0.00 53.58           N  
ATOM   2449  N   THR B 125      27.364  87.654  11.230  1.00 34.52           N  
ATOM   2450  CA  THR B 125      27.156  88.393   9.990  1.00 31.86           C  
ATOM   2451  C   THR B 125      25.891  87.796   9.383  1.00 36.46           C  
ATOM   2452  O   THR B 125      25.677  86.584   9.462  1.00 31.22           O  
ATOM   2453  CB  THR B 125      28.333  88.229   9.014  1.00 34.19           C  
ATOM   2454  OG1 THR B 125      28.560  86.838   8.766  1.00 38.10           O  
ATOM   2455  CG2 THR B 125      29.591  88.861   9.593  1.00 33.55           C  
ATOM   2456  N   VAL B 126      25.046  88.639   8.794  1.00 34.76           N  
ATOM   2457  CA  VAL B 126      23.790  88.163   8.222  1.00 30.17           C  
ATOM   2458  C   VAL B 126      23.697  88.372   6.719  1.00 29.66           C  
ATOM   2459  O   VAL B 126      22.756  87.902   6.077  1.00 35.04           O  
ATOM   2460  CB  VAL B 126      22.571  88.873   8.882  1.00 31.66           C  
ATOM   2461  CG1 VAL B 126      22.619  88.706  10.378  1.00 31.88           C  
ATOM   2462  CG2 VAL B 126      22.566  90.355   8.523  1.00 37.66           C  
ATOM   2463  N   SER B 127      24.680  89.060   6.156  1.00 32.42           N  
ATOM   2464  CA  SER B 127      24.656  89.350   4.735  1.00 34.70           C  
ATOM   2465  C   SER B 127      25.959  89.096   3.992  1.00 30.23           C  
ATOM   2466  O   SER B 127      27.034  89.436   4.473  1.00 32.34           O  
ATOM   2467  CB  SER B 127      24.238  90.813   4.532  1.00 34.44           C  
ATOM   2468  OG  SER B 127      24.386  91.209   3.178  1.00 33.96           O  
ATOM   2469  N   ALA B 128      25.836  88.487   2.815  1.00 29.42           N  
ATOM   2470  CA  ALA B 128      26.963  88.211   1.930  1.00 38.15           C  
ATOM   2471  C   ALA B 128      28.200  87.564   2.548  1.00 41.62           C  
ATOM   2472  O   ALA B 128      29.326  87.982   2.274  1.00 49.80           O  
ATOM   2473  CB  ALA B 128      27.366  89.497   1.214  1.00 39.21           C  
ATOM   2474  N   THR B 129      27.999  86.544   3.370  1.00 38.11           N  
ATOM   2475  CA  THR B 129      29.119  85.840   3.986  1.00 36.91           C  
ATOM   2476  C   THR B 129      28.813  84.354   3.978  1.00 37.79           C  
ATOM   2477  O   THR B 129      27.657  83.953   3.867  1.00 29.49           O  
ATOM   2478  CB  THR B 129      29.345  86.269   5.453  1.00 31.10           C  
ATOM   2479  OG1 THR B 129      28.208  85.897   6.238  1.00 40.57           O  
ATOM   2480  CG2 THR B 129      29.559  87.774   5.552  1.00 36.16           C  
ATOM   2481  N   GLU B 130      29.847  83.529   4.088  1.00 35.96           N  
ATOM   2482  CA  GLU B 130      29.634  82.094   4.113  1.00 29.01           C  
ATOM   2483  C   GLU B 130      28.948  81.773   5.426  1.00 20.89           C  
ATOM   2484  O   GLU B 130      28.236  80.781   5.550  1.00 26.46           O  
ATOM   2485  CB  GLU B 130      30.969  81.357   4.030  1.00 38.48           C  
ATOM   2486  CG  GLU B 130      31.634  81.455   2.672  1.00 42.12           C  
ATOM   2487  CD  GLU B 130      32.954  80.711   2.625  1.00 55.58           C  
ATOM   2488  OE1 GLU B 130      32.981  79.527   3.029  1.00 55.07           O  
ATOM   2489  OE2 GLU B 130      33.959  81.309   2.186  1.00 60.43           O  
ATOM   2490  N   GLU B 131      29.176  82.625   6.416  1.00 29.04           N  
ATOM   2491  CA  GLU B 131      28.568  82.424   7.724  1.00 31.25           C  
ATOM   2492  C   GLU B 131      27.055  82.545   7.578  1.00 29.53           C  
ATOM   2493  O   GLU B 131      26.298  81.676   8.011  1.00 29.19           O  
ATOM   2494  CB  GLU B 131      29.104  83.469   8.702  1.00 33.25           C  
ATOM   2495  CG  GLU B 131      28.478  83.422  10.078  1.00 43.88           C  
ATOM   2496  CD  GLU B 131      29.233  84.284  11.069  1.00 52.91           C  
ATOM   2497  OE1 GLU B 131      29.520  85.457  10.742  1.00 51.79           O  
ATOM   2498  OE2 GLU B 131      29.539  83.786  12.173  1.00 55.04           O  
ATOM   2499  N   ALA B 132      26.614  83.624   6.949  1.00 30.94           N  
ATOM   2500  CA  ALA B 132      25.187  83.828   6.743  1.00 32.48           C  
ATOM   2501  C   ALA B 132      24.637  82.696   5.880  1.00 22.53           C  
ATOM   2502  O   ALA B 132      23.574  82.142   6.153  1.00 27.40           O  
ATOM   2503  CB  ALA B 132      24.957  85.169   6.061  1.00 30.33           C  
ATOM   2504  N   ALA B 133      25.382  82.357   4.835  1.00 30.13           N  
ATOM   2505  CA  ALA B 133      24.990  81.310   3.901  1.00 29.31           C  
ATOM   2506  C   ALA B 133      24.737  79.975   4.574  1.00 25.44           C  
ATOM   2507  O   ALA B 133      23.730  79.317   4.310  1.00 25.25           O  
ATOM   2508  CB  ALA B 133      26.065  81.149   2.825  1.00 26.02           C  
ATOM   2509  N   LEU B 134      25.654  79.565   5.444  1.00 27.78           N  
ATOM   2510  CA  LEU B 134      25.504  78.281   6.114  1.00 26.41           C  
ATOM   2511  C   LEU B 134      24.307  78.263   7.051  1.00 22.68           C  
ATOM   2512  O   LEU B 134      23.573  77.282   7.112  1.00 23.85           O  
ATOM   2513  CB  LEU B 134      26.774  77.927   6.898  1.00 24.95           C  
ATOM   2514  CG  LEU B 134      26.663  76.585   7.628  1.00 31.87           C  
ATOM   2515  CD1 LEU B 134      26.303  75.493   6.629  1.00 33.56           C  
ATOM   2516  CD2 LEU B 134      27.974  76.266   8.336  1.00 31.28           C  
ATOM   2517  N   SER B 135      24.128  79.349   7.792  1.00 23.56           N  
ATOM   2518  CA  SER B 135      23.015  79.473   8.730  1.00 26.08           C  
ATOM   2519  C   SER B 135      21.675  79.396   7.981  1.00 23.75           C  
ATOM   2520  O   SER B 135      20.781  78.628   8.345  1.00 22.62           O  
ATOM   2521  CB  SER B 135      23.137  80.808   9.476  1.00 26.78           C  
ATOM   2522  OG  SER B 135      22.091  80.967  10.411  1.00 49.34           O  
ATOM   2523  N   VAL B 136      21.540  80.199   6.931  1.00 27.50           N  
ATOM   2524  CA  VAL B 136      20.318  80.207   6.136  1.00 22.78           C  
ATOM   2525  C   VAL B 136      20.076  78.855   5.475  1.00 23.26           C  
ATOM   2526  O   VAL B 136      18.979  78.309   5.549  1.00 20.80           O  
ATOM   2527  CB  VAL B 136      20.381  81.290   5.036  1.00 21.48           C  
ATOM   2528  CG1 VAL B 136      19.211  81.122   4.070  1.00 21.38           C  
ATOM   2529  CG2 VAL B 136      20.352  82.669   5.675  1.00 20.26           C  
ATOM   2530  N   ALA B 137      21.101  78.305   4.830  1.00 22.23           N  
ATOM   2531  CA  ALA B 137      20.941  77.016   4.157  1.00 23.12           C  
ATOM   2532  C   ALA B 137      20.468  75.900   5.089  1.00 22.86           C  
ATOM   2533  O   ALA B 137      19.579  75.132   4.728  1.00 22.27           O  
ATOM   2534  CB  ALA B 137      22.250  76.615   3.471  1.00 25.40           C  
ATOM   2535  N   GLU B 138      21.047  75.804   6.284  1.00 25.67           N  
ATOM   2536  CA  GLU B 138      20.634  74.754   7.220  1.00 23.48           C  
ATOM   2537  C   GLU B 138      19.221  74.977   7.748  1.00 29.49           C  
ATOM   2538  O   GLU B 138      18.478  74.024   7.970  1.00 27.17           O  
ATOM   2539  CB  GLU B 138      21.615  74.652   8.392  1.00 27.96           C  
ATOM   2540  CG  GLU B 138      22.997  74.123   8.000  1.00 32.49           C  
ATOM   2541  CD  GLU B 138      22.939  72.747   7.356  1.00 37.03           C  
ATOM   2542  OE1 GLU B 138      22.190  71.886   7.864  1.00 36.74           O  
ATOM   2543  OE2 GLU B 138      23.648  72.521   6.350  1.00 46.13           O  
ATOM   2544  N   ALA B 139      18.843  76.234   7.953  1.00 25.72           N  
ATOM   2545  CA  ALA B 139      17.496  76.520   8.432  1.00 25.59           C  
ATOM   2546  C   ALA B 139      16.470  76.133   7.371  1.00 22.79           C  
ATOM   2547  O   ALA B 139      15.447  75.524   7.679  1.00 22.90           O  
ATOM   2548  CB  ALA B 139      17.357  78.002   8.776  1.00 28.80           C  
ATOM   2549  N   LEU B 140      16.748  76.473   6.114  1.00 26.55           N  
ATOM   2550  CA  LEU B 140      15.809  76.160   5.043  1.00 24.92           C  
ATOM   2551  C   LEU B 140      15.792  74.679   4.658  1.00 28.85           C  
ATOM   2552  O   LEU B 140      15.059  74.271   3.757  1.00 26.52           O  
ATOM   2553  CB  LEU B 140      16.085  77.040   3.818  1.00 25.50           C  
ATOM   2554  CG  LEU B 140      15.993  78.556   4.075  1.00 24.11           C  
ATOM   2555  CD1 LEU B 140      16.397  79.321   2.823  1.00 23.05           C  
ATOM   2556  CD2 LEU B 140      14.579  78.932   4.504  1.00 19.28           C  
ATOM   2557  N   ARG B 141      16.598  73.868   5.334  1.00 32.95           N  
ATOM   2558  CA  ARG B 141      16.576  72.440   5.055  1.00 30.19           C  
ATOM   2559  C   ARG B 141      15.320  71.905   5.714  1.00 32.71           C  
ATOM   2560  O   ARG B 141      14.698  70.966   5.219  1.00 33.15           O  
ATOM   2561  CB  ARG B 141      17.788  71.722   5.658  1.00 37.26           C  
ATOM   2562  CG  ARG B 141      19.072  71.872   4.876  1.00 49.16           C  
ATOM   2563  CD  ARG B 141      20.171  70.996   5.469  1.00 54.72           C  
ATOM   2564  NE  ARG B 141      19.790  69.586   5.496  1.00 50.13           N  
ATOM   2565  CZ  ARG B 141      20.550  68.614   5.989  0.00 54.97           C  
ATOM   2566  NH1 ARG B 141      21.741  68.895   6.500  0.00 55.64           N  
ATOM   2567  NH2 ARG B 141      20.119  67.360   5.974  0.00 55.64           N  
ATOM   2568  N   GLU B 142      14.941  72.520   6.834  1.00 31.10           N  
ATOM   2569  CA  GLU B 142      13.763  72.080   7.577  1.00 38.35           C  
ATOM   2570  C   GLU B 142      12.591  73.060   7.615  1.00 38.80           C  
ATOM   2571  O   GLU B 142      11.517  72.715   8.102  1.00 35.94           O  
ATOM   2572  CB  GLU B 142      14.162  71.715   9.011  1.00 49.79           C  
ATOM   2573  CG  GLU B 142      15.064  70.489   9.112  1.00 56.84           C  
ATOM   2574  CD  GLU B 142      14.417  69.242   8.542  0.00 58.38           C  
ATOM   2575  OE1 GLU B 142      13.345  68.844   9.045  0.00 60.13           O  
ATOM   2576  OE2 GLU B 142      14.979  68.660   7.591  0.00 60.13           O  
ATOM   2577  N   HIS B 143      12.792  74.274   7.111  1.00 31.61           N  
ATOM   2578  CA  HIS B 143      11.725  75.275   7.102  1.00 27.62           C  
ATOM   2579  C   HIS B 143      11.605  75.893   5.713  1.00 25.59           C  
ATOM   2580  O   HIS B 143      12.587  75.957   4.980  1.00 29.38           O  
ATOM   2581  CB  HIS B 143      12.018  76.378   8.126  1.00 23.35           C  
ATOM   2582  CG  HIS B 143      12.171  75.874   9.526  1.00 25.83           C  
ATOM   2583  ND1 HIS B 143      13.385  75.485  10.051  1.00 34.94           N  
ATOM   2584  CD2 HIS B 143      11.255  75.663  10.501  1.00 27.35           C  
ATOM   2585  CE1 HIS B 143      13.210  75.057  11.289  1.00 30.66           C  
ATOM   2586  NE2 HIS B 143      11.927  75.154  11.585  1.00 33.66           N  
ATOM   2587  N   ARG B 144      10.406  76.351   5.357  1.00 26.33           N  
ATOM   2588  CA  ARG B 144      10.200  76.971   4.051  1.00 29.06           C  
ATOM   2589  C   ARG B 144      10.642  78.433   4.030  1.00 25.11           C  
ATOM   2590  O   ARG B 144      10.871  79.003   2.964  1.00 25.75           O  
ATOM   2591  CB  ARG B 144       8.730  76.860   3.626  1.00 27.65           C  
ATOM   2592  CG  ARG B 144       8.306  75.439   3.233  1.00 38.05           C  
ATOM   2593  CD  ARG B 144       9.123  74.915   2.051  1.00 46.03           C  
ATOM   2594  NE  ARG B 144       8.794  75.592   0.796  1.00 49.24           N  
ATOM   2595  CZ  ARG B 144       7.751  75.289   0.027  1.00 53.27           C  
ATOM   2596  NH1 ARG B 144       7.535  75.967  -1.091  0.00 51.82           N  
ATOM   2597  NH2 ARG B 144       6.935  74.296   0.365  1.00 46.64           N  
ATOM   2598  N   ALA B 145      10.760  79.037   5.208  1.00 19.28           N  
ATOM   2599  CA  ALA B 145      11.196  80.427   5.307  1.00 18.88           C  
ATOM   2600  C   ALA B 145      11.971  80.646   6.598  1.00 20.57           C  
ATOM   2601  O   ALA B 145      11.834  79.879   7.557  1.00 26.20           O  
ATOM   2602  CB  ALA B 145       9.978  81.362   5.270  1.00 27.11           C  
ATOM   2603  N   CYS B 146      12.786  81.690   6.621  1.00 18.79           N  
ATOM   2604  CA  CYS B 146      13.545  82.009   7.820  1.00 22.81           C  
ATOM   2605  C   CYS B 146      13.818  83.501   7.879  1.00 24.08           C  
ATOM   2606  O   CYS B 146      13.900  84.173   6.847  1.00 24.99           O  
ATOM   2607  CB  CYS B 146      14.869  81.250   7.842  1.00 25.45           C  
ATOM   2608  SG  CYS B 146      16.072  81.789   6.617  1.00 29.97           S  
ATOM   2609  N   LEU B 147      13.946  84.014   9.097  1.00 19.09           N  
ATOM   2610  CA  LEU B 147      14.239  85.420   9.308  1.00 20.92           C  
ATOM   2611  C   LEU B 147      15.670  85.599   9.809  1.00 24.49           C  
ATOM   2612  O   LEU B 147      16.162  84.800  10.611  1.00 27.59           O  
ATOM   2613  CB  LEU B 147      13.274  86.007  10.345  1.00 17.59           C  
ATOM   2614  CG  LEU B 147      11.902  86.456   9.860  1.00 24.23           C  
ATOM   2615  CD1 LEU B 147      10.930  86.548  11.029  1.00 27.30           C  
ATOM   2616  CD2 LEU B 147      12.047  87.808   9.162  1.00 24.86           C  
ATOM   2617  N   LEU B 148      16.338  86.634   9.312  1.00 22.43           N  
ATOM   2618  CA  LEU B 148      17.689  86.962   9.745  1.00 22.33           C  
ATOM   2619  C   LEU B 148      17.476  88.193  10.605  1.00 25.55           C  
ATOM   2620  O   LEU B 148      17.096  89.242  10.098  1.00 23.64           O  
ATOM   2621  CB  LEU B 148      18.579  87.290   8.545  1.00 24.03           C  
ATOM   2622  CG  LEU B 148      19.049  86.070   7.739  1.00 37.13           C  
ATOM   2623  CD1 LEU B 148      19.643  86.504   6.407  1.00 36.81           C  
ATOM   2624  CD2 LEU B 148      20.071  85.302   8.555  1.00 32.55           C  
ATOM   2625  N   ARG B 149      17.714  88.068  11.904  1.00 22.46           N  
ATOM   2626  CA  ARG B 149      17.479  89.182  12.812  1.00 25.54           C  
ATOM   2627  C   ARG B 149      17.992  90.545  12.356  1.00 24.92           C  
ATOM   2628  O   ARG B 149      19.185  90.744  12.137  1.00 23.65           O  
ATOM   2629  CB  ARG B 149      18.031  88.855  14.203  1.00 26.69           C  
ATOM   2630  CG  ARG B 149      17.822  89.963  15.224  1.00 33.74           C  
ATOM   2631  CD  ARG B 149      17.959  89.421  16.631  1.00 27.19           C  
ATOM   2632  NE  ARG B 149      16.856  88.529  16.967  1.00 34.04           N  
ATOM   2633  CZ  ARG B 149      16.932  87.561  17.874  1.00 37.98           C  
ATOM   2634  NH1 ARG B 149      18.065  87.359  18.532  1.00 43.25           N  
ATOM   2635  NH2 ARG B 149      15.879  86.799  18.127  1.00 41.38           N  
ATOM   2636  N   GLY B 150      17.063  91.483  12.209  1.00 23.28           N  
ATOM   2637  CA  GLY B 150      17.415  92.833  11.814  1.00 24.59           C  
ATOM   2638  C   GLY B 150      17.778  93.034  10.360  1.00 32.41           C  
ATOM   2639  O   GLY B 150      18.094  94.151   9.947  1.00 34.16           O  
ATOM   2640  N   HIS B 151      17.724  91.970   9.568  1.00 27.72           N  
ATOM   2641  CA  HIS B 151      18.095  92.085   8.168  1.00 25.34           C  
ATOM   2642  C   HIS B 151      16.915  91.911   7.227  1.00 31.51           C  
ATOM   2643  O   HIS B 151      16.504  92.853   6.557  1.00 38.77           O  
ATOM   2644  CB  HIS B 151      19.179  91.056   7.827  1.00 23.88           C  
ATOM   2645  CG  HIS B 151      19.719  91.185   6.436  1.00 30.62           C  
ATOM   2646  ND1 HIS B 151      20.180  90.105   5.713  1.00 37.88           N  
ATOM   2647  CD2 HIS B 151      19.878  92.267   5.637  1.00 35.05           C  
ATOM   2648  CE1 HIS B 151      20.596  90.516   4.528  1.00 39.54           C  
ATOM   2649  NE2 HIS B 151      20.424  91.823   4.456  1.00 40.89           N  
ATOM   2650  N   GLY B 152      16.371  90.704   7.187  1.00 30.18           N  
ATOM   2651  CA  GLY B 152      15.254  90.426   6.310  1.00 27.29           C  
ATOM   2652  C   GLY B 152      14.861  88.969   6.411  1.00 21.70           C  
ATOM   2653  O   GLY B 152      15.029  88.357   7.466  1.00 25.25           O  
ATOM   2654  N   ALA B 153      14.363  88.403   5.316  1.00 21.08           N  
ATOM   2655  CA  ALA B 153      13.925  87.015   5.312  1.00 20.23           C  
ATOM   2656  C   ALA B 153      14.166  86.314   3.979  1.00 28.44           C  
ATOM   2657  O   ALA B 153      14.317  86.972   2.946  1.00 21.96           O  
ATOM   2658  CB  ALA B 153      12.431  86.949   5.653  1.00 22.80           C  
ATOM   2659  N   PHE B 154      14.212  84.979   4.025  1.00 22.77           N  
ATOM   2660  CA  PHE B 154      14.365  84.134   2.831  1.00 20.13           C  
ATOM   2661  C   PHE B 154      13.166  83.195   2.786  1.00 22.27           C  
ATOM   2662  O   PHE B 154      12.700  82.730   3.828  1.00 25.97           O  
ATOM   2663  CB  PHE B 154      15.653  83.287   2.887  1.00 20.85           C  
ATOM   2664  CG  PHE B 154      16.893  84.035   2.485  1.00 23.35           C  
ATOM   2665  CD1 PHE B 154      17.587  84.814   3.402  1.00 27.52           C  
ATOM   2666  CD2 PHE B 154      17.345  83.983   1.174  1.00 29.83           C  
ATOM   2667  CE1 PHE B 154      18.708  85.535   3.014  1.00 24.62           C  
ATOM   2668  CE2 PHE B 154      18.463  84.698   0.779  1.00 28.65           C  
ATOM   2669  CZ  PHE B 154      19.144  85.475   1.701  1.00 31.81           C  
ATOM   2670  N   ALA B 155      12.654  82.929   1.585  1.00 19.73           N  
ATOM   2671  CA  ALA B 155      11.522  82.027   1.406  1.00 21.15           C  
ATOM   2672  C   ALA B 155      11.841  81.134   0.215  1.00 24.31           C  
ATOM   2673  O   ALA B 155      12.342  81.609  -0.805  1.00 24.15           O  
ATOM   2674  CB  ALA B 155      10.235  82.812   1.146  1.00 22.73           C  
ATOM   2675  N   VAL B 156      11.532  79.849   0.357  1.00 20.15           N  
ATOM   2676  CA  VAL B 156      11.819  78.838  -0.657  1.00 28.82           C  
ATOM   2677  C   VAL B 156      10.628  78.338  -1.463  1.00 23.54           C  
ATOM   2678  O   VAL B 156       9.533  78.144  -0.927  1.00 28.93           O  
ATOM   2679  CB  VAL B 156      12.473  77.594   0.000  1.00 32.78           C  
ATOM   2680  CG1 VAL B 156      12.604  76.465  -1.014  1.00 35.91           C  
ATOM   2681  CG2 VAL B 156      13.817  77.961   0.570  1.00 27.93           C  
ATOM   2682  N   GLY B 157      10.872  78.105  -2.752  1.00 27.48           N  
ATOM   2683  CA  GLY B 157       9.855  77.579  -3.645  1.00 26.05           C  
ATOM   2684  C   GLY B 157      10.325  76.180  -4.024  1.00 28.82           C  
ATOM   2685  O   GLY B 157      11.518  75.977  -4.243  1.00 24.84           O  
ATOM   2686  N   LEU B 158       9.415  75.214  -4.102  1.00 30.78           N  
ATOM   2687  CA  LEU B 158       9.821  73.844  -4.426  1.00 34.03           C  
ATOM   2688  C   LEU B 158       9.254  73.249  -5.713  1.00 39.77           C  
ATOM   2689  O   LEU B 158       9.704  72.188  -6.155  1.00 39.55           O  
ATOM   2690  CB  LEU B 158       9.473  72.912  -3.263  1.00 38.01           C  
ATOM   2691  CG  LEU B 158      10.230  73.130  -1.953  1.00 37.30           C  
ATOM   2692  CD1 LEU B 158       9.705  72.165  -0.904  1.00 37.58           C  
ATOM   2693  CD2 LEU B 158      11.723  72.923  -2.173  1.00 31.84           C  
ATOM   2694  N   LYS B 159       8.277  73.920  -6.313  1.00 39.60           N  
ATOM   2695  CA  LYS B 159       7.656  73.422  -7.537  1.00 39.46           C  
ATOM   2696  C   LYS B 159       8.657  73.161  -8.662  1.00 39.61           C  
ATOM   2697  O   LYS B 159       9.690  73.817  -8.754  1.00 35.23           O  
ATOM   2698  CB  LYS B 159       6.575  74.397  -8.007  1.00 42.36           C  
ATOM   2699  CG  LYS B 159       5.394  74.492  -7.048  1.00 40.47           C  
ATOM   2700  CD  LYS B 159       4.399  75.544  -7.498  1.00 42.33           C  
ATOM   2701  CE  LYS B 159       3.243  75.663  -6.518  0.00 44.88           C  
ATOM   2702  NZ  LYS B 159       2.511  74.376  -6.358  0.00 46.55           N  
ATOM   2703  N   GLU B 160       8.325  72.197  -9.516  1.00 39.78           N  
ATOM   2704  CA  GLU B 160       9.176  71.803 -10.636  1.00 41.69           C  
ATOM   2705  C   GLU B 160       9.483  72.924 -11.618  1.00 38.27           C  
ATOM   2706  O   GLU B 160      10.646  73.172 -11.934  1.00 45.11           O  
ATOM   2707  CB  GLU B 160       8.534  70.632 -11.386  0.00 46.69           C  
ATOM   2708  CG  GLU B 160       9.353  70.116 -12.559  0.00 54.66           C  
ATOM   2709  CD  GLU B 160       8.684  68.956 -13.274  0.00 58.81           C  
ATOM   2710  OE1 GLU B 160       9.267  68.446 -14.254  0.00 61.55           O  
ATOM   2711  OE2 GLU B 160       7.577  68.555 -12.857  0.00 61.55           O  
ATOM   2712  N   ALA B 161       8.441  73.586 -12.113  1.00 36.49           N  
ATOM   2713  CA  ALA B 161       8.608  74.684 -13.063  1.00 38.94           C  
ATOM   2714  C   ALA B 161       9.226  75.883 -12.352  1.00 40.36           C  
ATOM   2715  O   ALA B 161       8.705  76.342 -11.337  1.00 41.95           O  
ATOM   2716  CB  ALA B 161       7.258  75.069 -13.655  1.00 40.52           C  
ATOM   2717  N   PRO B 162      10.345  76.406 -12.876  1.00 39.63           N  
ATOM   2718  CA  PRO B 162      11.029  77.557 -12.274  1.00 36.62           C  
ATOM   2719  C   PRO B 162      10.125  78.768 -12.041  1.00 41.03           C  
ATOM   2720  O   PRO B 162      10.202  79.416 -10.991  1.00 32.38           O  
ATOM   2721  CB  PRO B 162      12.147  77.850 -13.270  1.00 37.00           C  
ATOM   2722  CG  PRO B 162      12.478  76.478 -13.809  1.00 39.73           C  
ATOM   2723  CD  PRO B 162      11.104  75.887 -14.029  1.00 41.35           C  
ATOM   2724  N   GLU B 163       9.274  79.077 -13.016  1.00 35.30           N  
ATOM   2725  CA  GLU B 163       8.364  80.214 -12.895  1.00 32.57           C  
ATOM   2726  C   GLU B 163       7.405  79.982 -11.734  1.00 30.89           C  
ATOM   2727  O   GLU B 163       7.104  80.898 -10.965  1.00 29.99           O  
ATOM   2728  CB  GLU B 163       7.535  80.404 -14.170  1.00 34.54           C  
ATOM   2729  CG  GLU B 163       8.224  80.031 -15.473  1.00 56.77           C  
ATOM   2730  CD  GLU B 163       8.261  78.530 -15.710  1.00 59.65           C  
ATOM   2731  OE1 GLU B 163       9.141  77.851 -15.142  1.00 65.41           O  
ATOM   2732  OE2 GLU B 163       7.397  78.028 -16.460  1.00 64.49           O  
ATOM   2733  N   GLU B 164       6.918  78.753 -11.613  1.00 30.02           N  
ATOM   2734  CA  GLU B 164       5.986  78.427 -10.549  1.00 31.13           C  
ATOM   2735  C   GLU B 164       6.677  78.395  -9.188  1.00 34.19           C  
ATOM   2736  O   GLU B 164       6.087  78.789  -8.176  1.00 23.50           O  
ATOM   2737  CB  GLU B 164       5.303  77.090 -10.846  1.00 37.82           C  
ATOM   2738  CG  GLU B 164       4.531  77.099 -12.160  1.00 43.76           C  
ATOM   2739  CD  GLU B 164       3.817  75.791 -12.445  1.00 52.12           C  
ATOM   2740  OE1 GLU B 164       3.182  75.682 -13.515  0.00 52.59           O  
ATOM   2741  OE2 GLU B 164       3.884  74.872 -11.601  1.00 59.85           O  
ATOM   2742  N   ALA B 165       7.925  77.932  -9.160  1.00 27.50           N  
ATOM   2743  CA  ALA B 165       8.671  77.885  -7.902  1.00 29.47           C  
ATOM   2744  C   ALA B 165       8.933  79.311  -7.423  1.00 25.96           C  
ATOM   2745  O   ALA B 165       8.873  79.606  -6.227  1.00 25.50           O  
ATOM   2746  CB  ALA B 165       9.999  77.140  -8.097  1.00 28.04           C  
ATOM   2747  N   LEU B 166       9.220  80.208  -8.358  1.00 25.00           N  
ATOM   2748  CA  LEU B 166       9.486  81.589  -7.985  1.00 26.13           C  
ATOM   2749  C   LEU B 166       8.219  82.254  -7.454  1.00 27.29           C  
ATOM   2750  O   LEU B 166       8.263  82.986  -6.469  1.00 27.64           O  
ATOM   2751  CB  LEU B 166      10.028  82.377  -9.184  1.00 26.00           C  
ATOM   2752  CG  LEU B 166      10.382  83.830  -8.865  1.00 23.18           C  
ATOM   2753  CD1 LEU B 166      11.463  83.886  -7.787  1.00 26.40           C  
ATOM   2754  CD2 LEU B 166      10.860  84.533 -10.122  1.00 28.20           C  
ATOM   2755  N   LEU B 167       7.089  82.010  -8.113  1.00 26.22           N  
ATOM   2756  CA  LEU B 167       5.832  82.596  -7.672  1.00 29.17           C  
ATOM   2757  C   LEU B 167       5.447  81.997  -6.321  1.00 31.07           C  
ATOM   2758  O   LEU B 167       4.779  82.643  -5.504  1.00 24.73           O  
ATOM   2759  CB  LEU B 167       4.733  82.342  -8.713  1.00 31.74           C  
ATOM   2760  CG  LEU B 167       4.948  83.055 -10.056  1.00 38.58           C  
ATOM   2761  CD1 LEU B 167       3.915  82.584 -11.068  1.00 40.40           C  
ATOM   2762  CD2 LEU B 167       4.858  84.561  -9.865  1.00 34.61           C  
ATOM   2763  N   GLU B 168       5.884  80.762  -6.087  1.00 26.56           N  
ATOM   2764  CA  GLU B 168       5.612  80.079  -4.826  1.00 29.46           C  
ATOM   2765  C   GLU B 168       6.416  80.736  -3.695  1.00 26.96           C  
ATOM   2766  O   GLU B 168       5.881  80.997  -2.622  1.00 27.22           O  
ATOM   2767  CB  GLU B 168       5.982  78.595  -4.937  1.00 33.92           C  
ATOM   2768  CG  GLU B 168       5.575  77.759  -3.736  1.00 33.30           C  
ATOM   2769  CD  GLU B 168       6.149  76.351  -3.784  1.00 41.41           C  
ATOM   2770  OE1 GLU B 168       5.756  75.524  -2.939  1.00 44.64           O  
ATOM   2771  OE2 GLU B 168       6.994  76.071  -4.661  1.00 39.02           O  
ATOM   2772  N   ALA B 169       7.697  81.004  -3.941  1.00 22.08           N  
ATOM   2773  CA  ALA B 169       8.554  81.642  -2.938  1.00 25.00           C  
ATOM   2774  C   ALA B 169       8.031  83.049  -2.667  1.00 25.27           C  
ATOM   2775  O   ALA B 169       8.014  83.513  -1.531  1.00 19.91           O  
ATOM   2776  CB  ALA B 169      10.003  81.702  -3.436  1.00 24.85           C  
ATOM   2777  N   TYR B 170       7.612  83.729  -3.727  1.00 22.03           N  
ATOM   2778  CA  TYR B 170       7.056  85.072  -3.594  1.00 19.00           C  
ATOM   2779  C   TYR B 170       5.823  85.054  -2.687  1.00 21.40           C  
ATOM   2780  O   TYR B 170       5.668  85.916  -1.818  1.00 22.28           O  
ATOM   2781  CB  TYR B 170       6.685  85.631  -4.980  1.00 23.55           C  
ATOM   2782  CG  TYR B 170       5.624  86.701  -4.926  1.00 22.87           C  
ATOM   2783  CD1 TYR B 170       4.284  86.399  -5.186  1.00 28.87           C  
ATOM   2784  CD2 TYR B 170       5.941  87.999  -4.531  1.00 24.04           C  
ATOM   2785  CE1 TYR B 170       3.285  87.376  -5.044  1.00 27.36           C  
ATOM   2786  CE2 TYR B 170       4.957  88.971  -4.386  1.00 28.12           C  
ATOM   2787  CZ  TYR B 170       3.633  88.652  -4.640  1.00 32.64           C  
ATOM   2788  OH  TYR B 170       2.664  89.614  -4.458  1.00 34.74           O  
ATOM   2789  N   GLY B 171       4.956  84.062  -2.890  1.00 19.12           N  
ATOM   2790  CA  GLY B 171       3.747  83.939  -2.093  1.00 24.16           C  
ATOM   2791  C   GLY B 171       4.031  83.687  -0.627  1.00 26.48           C  
ATOM   2792  O   GLY B 171       3.333  84.206   0.259  1.00 21.67           O  
ATOM   2793  N   LEU B 172       5.056  82.883  -0.358  1.00 22.29           N  
ATOM   2794  CA  LEU B 172       5.426  82.587   1.024  1.00 24.84           C  
ATOM   2795  C   LEU B 172       5.968  83.839   1.693  1.00 22.96           C  
ATOM   2796  O   LEU B 172       5.755  84.054   2.886  1.00 20.08           O  
ATOM   2797  CB  LEU B 172       6.483  81.472   1.086  1.00 21.87           C  
ATOM   2798  CG  LEU B 172       5.973  80.063   0.768  1.00 34.47           C  
ATOM   2799  CD1 LEU B 172       7.109  79.058   0.875  1.00 31.97           C  
ATOM   2800  CD2 LEU B 172       4.864  79.700   1.733  1.00 33.74           C  
ATOM   2801  N   MET B 173       6.670  84.667   0.924  1.00 21.20           N  
ATOM   2802  CA  MET B 173       7.225  85.900   1.479  1.00 18.49           C  
ATOM   2803  C   MET B 173       6.095  86.862   1.849  1.00 19.25           C  
ATOM   2804  O   MET B 173       6.118  87.470   2.922  1.00 23.67           O  
ATOM   2805  CB  MET B 173       8.174  86.569   0.481  1.00 19.40           C  
ATOM   2806  CG  MET B 173       8.891  87.802   1.026  1.00 19.09           C  
ATOM   2807  SD  MET B 173       9.906  87.471   2.498  1.00 22.21           S  
ATOM   2808  CE  MET B 173      11.260  86.527   1.736  1.00 23.36           C  
ATOM   2809  N   THR B 174       5.106  87.005   0.969  1.00 20.44           N  
ATOM   2810  CA  THR B 174       3.983  87.891   1.265  1.00 18.03           C  
ATOM   2811  C   THR B 174       3.175  87.325   2.433  1.00 25.35           C  
ATOM   2812  O   THR B 174       2.655  88.073   3.259  1.00 23.60           O  
ATOM   2813  CB  THR B 174       3.048  88.083   0.042  1.00 23.54           C  
ATOM   2814  OG1 THR B 174       2.430  86.839  -0.299  1.00 30.90           O  
ATOM   2815  CG2 THR B 174       3.838  88.602  -1.151  1.00 27.45           C  
ATOM   2816  N   THR B 175       3.075  86.002   2.510  1.00 22.89           N  
ATOM   2817  CA  THR B 175       2.354  85.363   3.611  1.00 19.33           C  
ATOM   2818  C   THR B 175       3.083  85.652   4.932  1.00 21.04           C  
ATOM   2819  O   THR B 175       2.449  85.880   5.959  1.00 24.73           O  
ATOM   2820  CB  THR B 175       2.241  83.841   3.380  1.00 26.90           C  
ATOM   2821  OG1 THR B 175       1.299  83.599   2.329  1.00 25.01           O  
ATOM   2822  CG2 THR B 175       1.780  83.123   4.639  1.00 28.02           C  
ATOM   2823  N   LEU B 176       4.414  85.658   4.901  1.00 19.19           N  
ATOM   2824  CA  LEU B 176       5.198  85.943   6.105  1.00 22.64           C  
ATOM   2825  C   LEU B 176       4.933  87.350   6.631  1.00 25.07           C  
ATOM   2826  O   LEU B 176       4.659  87.529   7.820  1.00 19.87           O  
ATOM   2827  CB  LEU B 176       6.700  85.797   5.837  1.00 25.33           C  
ATOM   2828  CG  LEU B 176       7.636  86.338   6.927  1.00 24.43           C  
ATOM   2829  CD1 LEU B 176       7.336  85.661   8.269  1.00 25.66           C  
ATOM   2830  CD2 LEU B 176       9.084  86.076   6.519  1.00 22.32           C  
ATOM   2831  N   GLU B 177       5.011  88.354   5.759  1.00 22.67           N  
ATOM   2832  CA  GLU B 177       4.775  89.720   6.220  1.00 23.14           C  
ATOM   2833  C   GLU B 177       3.334  89.870   6.684  1.00 21.08           C  
ATOM   2834  O   GLU B 177       3.070  90.549   7.674  1.00 20.84           O  
ATOM   2835  CB  GLU B 177       5.100  90.747   5.122  1.00 22.15           C  
ATOM   2836  CG  GLU B 177       4.847  92.225   5.512  1.00 24.81           C  
ATOM   2837  CD  GLU B 177       5.671  92.721   6.707  1.00 26.18           C  
ATOM   2838  OE1 GLU B 177       5.611  93.940   7.007  1.00 26.24           O  
ATOM   2839  OE2 GLU B 177       6.376  91.912   7.353  1.00 27.40           O  
ATOM   2840  N   GLU B 178       2.396  89.240   5.980  1.00 19.76           N  
ATOM   2841  CA  GLU B 178       0.997  89.328   6.392  1.00 22.26           C  
ATOM   2842  C   GLU B 178       0.820  88.702   7.780  1.00 21.04           C  
ATOM   2843  O   GLU B 178       0.115  89.243   8.625  1.00 22.62           O  
ATOM   2844  CB  GLU B 178       0.091  88.612   5.381  1.00 25.73           C  
ATOM   2845  CG  GLU B 178       0.048  89.277   4.014  0.00 33.94           C  
ATOM   2846  CD  GLU B 178      -0.865  88.558   3.039  0.00 37.98           C  
ATOM   2847  OE1 GLU B 178      -0.987  89.025   1.887  0.00 40.87           O  
ATOM   2848  OE2 GLU B 178      -1.461  87.529   3.422  0.00 40.87           O  
ATOM   2849  N   SER B 179       1.456  87.558   8.014  1.00 24.67           N  
ATOM   2850  CA  SER B 179       1.345  86.900   9.314  1.00 18.94           C  
ATOM   2851  C   SER B 179       1.982  87.767  10.393  1.00 18.68           C  
ATOM   2852  O   SER B 179       1.461  87.856  11.509  1.00 21.19           O  
ATOM   2853  CB  SER B 179       1.992  85.508   9.273  1.00 20.10           C  
ATOM   2854  OG  SER B 179       1.172  84.591   8.546  1.00 21.77           O  
ATOM   2855  N   ALA B 180       3.096  88.421  10.069  1.00 17.22           N  
ATOM   2856  CA  ALA B 180       3.760  89.297  11.037  1.00 17.32           C  
ATOM   2857  C   ALA B 180       2.852  90.482  11.352  1.00 21.27           C  
ATOM   2858  O   ALA B 180       2.721  90.882  12.507  1.00 19.57           O  
ATOM   2859  CB  ALA B 180       5.097  89.789  10.483  1.00 21.49           C  
ATOM   2860  N   GLN B 181       2.214  91.044  10.330  1.00 19.09           N  
ATOM   2861  CA  GLN B 181       1.306  92.176  10.554  1.00 18.20           C  
ATOM   2862  C   GLN B 181       0.126  91.766  11.428  1.00 20.58           C  
ATOM   2863  O   GLN B 181      -0.251  92.493  12.351  1.00 20.82           O  
ATOM   2864  CB  GLN B 181       0.829  92.753   9.214  1.00 18.90           C  
ATOM   2865  CG  GLN B 181       1.944  93.545   8.519  1.00 24.68           C  
ATOM   2866  CD  GLN B 181       1.590  94.022   7.116  1.00 34.12           C  
ATOM   2867  OE1 GLN B 181       2.262  94.889   6.559  1.00 40.71           O  
ATOM   2868  NE2 GLN B 181       0.553  93.445   6.537  1.00 35.37           N  
ATOM   2869  N   ILE B 182      -0.442  90.598  11.155  1.00 20.87           N  
ATOM   2870  CA  ILE B 182      -1.560  90.102  11.959  1.00 22.37           C  
ATOM   2871  C   ILE B 182      -1.127  89.907  13.424  1.00 25.06           C  
ATOM   2872  O   ILE B 182      -1.863  90.255  14.355  1.00 20.90           O  
ATOM   2873  CB  ILE B 182      -2.115  88.790  11.354  1.00 23.53           C  
ATOM   2874  CG1 ILE B 182      -2.935  89.131  10.099  1.00 22.08           C  
ATOM   2875  CG2 ILE B 182      -2.978  88.047  12.380  1.00 26.49           C  
ATOM   2876  CD1 ILE B 182      -3.249  87.948   9.192  1.00 22.72           C  
ATOM   2877  N   LEU B 183       0.063  89.353  13.633  1.00 19.18           N  
ATOM   2878  CA  LEU B 183       0.580  89.177  14.989  1.00 22.63           C  
ATOM   2879  C   LEU B 183       0.696  90.537  15.697  1.00 25.03           C  
ATOM   2880  O   LEU B 183       0.339  90.678  16.870  1.00 19.41           O  
ATOM   2881  CB  LEU B 183       1.958  88.508  14.946  1.00 19.60           C  
ATOM   2882  CG  LEU B 183       1.933  86.992  14.745  1.00 23.87           C  
ATOM   2883  CD1 LEU B 183       3.337  86.489  14.425  1.00 26.56           C  
ATOM   2884  CD2 LEU B 183       1.383  86.332  15.997  1.00 25.36           C  
ATOM   2885  N   LEU B 184       1.200  91.541  14.987  1.00 19.98           N  
ATOM   2886  CA  LEU B 184       1.353  92.875  15.576  1.00 19.36           C  
ATOM   2887  C   LEU B 184      -0.004  93.507  15.903  1.00 20.44           C  
ATOM   2888  O   LEU B 184      -0.220  94.004  17.011  1.00 19.55           O  
ATOM   2889  CB  LEU B 184       2.130  93.797  14.617  1.00 16.77           C  
ATOM   2890  CG  LEU B 184       2.230  95.282  14.998  1.00 16.61           C  
ATOM   2891  CD1 LEU B 184       3.127  95.434  16.230  1.00 21.99           C  
ATOM   2892  CD2 LEU B 184       2.786  96.090  13.826  1.00 22.38           C  
ATOM   2893  N   TYR B 185      -0.923  93.487  14.942  1.00 18.77           N  
ATOM   2894  CA  TYR B 185      -2.236  94.088  15.158  1.00 21.36           C  
ATOM   2895  C   TYR B 185      -2.962  93.402  16.310  1.00 21.02           C  
ATOM   2896  O   TYR B 185      -3.638  94.048  17.095  1.00 19.86           O  
ATOM   2897  CB  TYR B 185      -3.088  93.960  13.902  1.00 21.95           C  
ATOM   2898  CG  TYR B 185      -2.522  94.667  12.691  1.00 24.83           C  
ATOM   2899  CD1 TYR B 185      -2.714  94.143  11.415  1.00 26.96           C  
ATOM   2900  CD2 TYR B 185      -1.831  95.865  12.814  1.00 34.64           C  
ATOM   2901  CE1 TYR B 185      -2.234  94.794  10.290  1.00 31.75           C  
ATOM   2902  CE2 TYR B 185      -1.343  96.530  11.692  1.00 46.66           C  
ATOM   2903  CZ  TYR B 185      -1.549  95.987  10.433  1.00 41.46           C  
ATOM   2904  OH  TYR B 185      -1.063  96.623   9.314  1.00 50.51           O  
ATOM   2905  N   HIS B 186      -2.821  92.083  16.380  1.00 17.96           N  
ATOM   2906  CA  HIS B 186      -3.457  91.281  17.420  1.00 18.74           C  
ATOM   2907  C   HIS B 186      -2.920  91.710  18.790  1.00 23.76           C  
ATOM   2908  O   HIS B 186      -3.685  91.923  19.733  1.00 24.62           O  
ATOM   2909  CB  HIS B 186      -3.171  89.796  17.146  1.00 20.71           C  
ATOM   2910  CG  HIS B 186      -3.633  88.874  18.231  1.00 26.64           C  
ATOM   2911  ND1 HIS B 186      -2.885  88.625  19.360  1.00 27.63           N  
ATOM   2912  CD2 HIS B 186      -4.772  88.153  18.367  1.00 32.72           C  
ATOM   2913  CE1 HIS B 186      -3.543  87.790  20.147  1.00 30.13           C  
ATOM   2914  NE2 HIS B 186      -4.692  87.490  19.567  1.00 26.46           N  
ATOM   2915  N   ARG B 187      -1.603  91.865  18.882  1.00 21.08           N  
ATOM   2916  CA  ARG B 187      -0.960  92.280  20.126  1.00 24.06           C  
ATOM   2917  C   ARG B 187      -1.299  93.723  20.516  1.00 19.26           C  
ATOM   2918  O   ARG B 187      -1.557  94.013  21.682  1.00 19.28           O  
ATOM   2919  CB  ARG B 187       0.552  92.134  19.984  1.00 24.31           C  
ATOM   2920  CG  ARG B 187       1.367  92.485  21.220  1.00 27.70           C  
ATOM   2921  CD  ARG B 187       2.796  92.056  20.945  1.00 32.01           C  
ATOM   2922  NE  ARG B 187       3.769  92.435  21.960  1.00 37.18           N  
ATOM   2923  CZ  ARG B 187       4.315  91.583  22.818  1.00 41.52           C  
ATOM   2924  NH1 ARG B 187       3.967  90.304  22.791  1.00 29.37           N  
ATOM   2925  NH2 ARG B 187       5.248  92.001  23.664  1.00 34.16           N  
ATOM   2926  N   LEU B 188      -1.304  94.634  19.549  1.00 19.13           N  
ATOM   2927  CA  LEU B 188      -1.609  96.029  19.866  1.00 22.17           C  
ATOM   2928  C   LEU B 188      -3.043  96.206  20.350  1.00 22.67           C  
ATOM   2929  O   LEU B 188      -3.304  96.977  21.276  1.00 18.71           O  
ATOM   2930  CB  LEU B 188      -1.352  96.925  18.653  1.00 14.18           C  
ATOM   2931  CG  LEU B 188       0.105  96.943  18.171  1.00 23.62           C  
ATOM   2932  CD1 LEU B 188       0.242  98.022  17.112  1.00 22.75           C  
ATOM   2933  CD2 LEU B 188       1.067  97.238  19.323  1.00 28.88           C  
ATOM   2934  N   TRP B 189      -3.971  95.488  19.725  1.00 19.99           N  
ATOM   2935  CA  TRP B 189      -5.380  95.574  20.113  1.00 21.93           C  
ATOM   2936  C   TRP B 189      -5.518  95.094  21.549  1.00 22.55           C  
ATOM   2937  O   TRP B 189      -6.178  95.726  22.367  1.00 23.90           O  
ATOM   2938  CB  TRP B 189      -6.237  94.702  19.183  1.00 19.48           C  
ATOM   2939  CG  TRP B 189      -7.676  94.610  19.563  1.00 23.96           C  
ATOM   2940  CD1 TRP B 189      -8.238  93.751  20.464  1.00 22.34           C  
ATOM   2941  CD2 TRP B 189      -8.743  95.427  19.065  1.00 23.52           C  
ATOM   2942  NE1 TRP B 189      -9.597  93.985  20.559  1.00 25.52           N  
ATOM   2943  CE2 TRP B 189      -9.929  95.009  19.713  1.00 20.33           C  
ATOM   2944  CE3 TRP B 189      -8.811  96.470  18.133  1.00 23.21           C  
ATOM   2945  CZ2 TRP B 189     -11.168  95.602  19.458  1.00 20.01           C  
ATOM   2946  CZ3 TRP B 189     -10.046  97.058  17.879  1.00 29.95           C  
ATOM   2947  CH2 TRP B 189     -11.208  96.621  18.541  1.00 25.51           C  
ATOM   2948  N   GLN B 190      -4.889  93.966  21.846  1.00 23.26           N  
ATOM   2949  CA  GLN B 190      -4.941  93.393  23.186  1.00 24.29           C  
ATOM   2950  C   GLN B 190      -4.277  94.323  24.205  1.00 22.74           C  
ATOM   2951  O   GLN B 190      -4.793  94.521  25.311  1.00 21.64           O  
ATOM   2952  CB  GLN B 190      -4.264  92.011  23.186  1.00 22.69           C  
ATOM   2953  CG  GLN B 190      -4.067  91.402  24.566  1.00 34.89           C  
ATOM   2954  CD  GLN B 190      -5.348  90.850  25.166  1.00 48.14           C  
ATOM   2955  OE1 GLN B 190      -5.379  90.462  26.338  1.00 43.37           O  
ATOM   2956  NE2 GLN B 190      -6.409  90.798  24.365  1.00 38.21           N  
ATOM   2957  N   GLY B 191      -3.140  94.898  23.830  1.00 22.97           N  
ATOM   2958  CA  GLY B 191      -2.429  95.796  24.725  1.00 26.03           C  
ATOM   2959  C   GLY B 191      -3.162  97.089  25.029  1.00 27.16           C  
ATOM   2960  O   GLY B 191      -2.954  97.696  26.081  1.00 27.53           O  
ATOM   2961  N   ALA B 192      -4.028  97.509  24.117  1.00 23.32           N  
ATOM   2962  CA  ALA B 192      -4.789  98.738  24.289  1.00 29.58           C  
ATOM   2963  C   ALA B 192      -6.043  98.544  25.141  1.00 33.43           C  
ATOM   2964  O   ALA B 192      -6.770  99.498  25.414  1.00 43.09           O  
ATOM   2965  CB  ALA B 192      -5.172  99.302  22.932  1.00 27.17           C  
ATOM   2966  N   GLY B 193      -6.304  97.307  25.546  1.00 35.20           N  
ATOM   2967  CA  GLY B 193      -7.467  97.039  26.379  1.00 37.74           C  
ATOM   2968  C   GLY B 193      -7.047  96.820  27.826  1.00 42.69           C  
ATOM   2969  O   GLY B 193      -5.860  96.921  28.144  1.00 48.32           O  
ATOM   2970  N   PRO B 194      -7.993  96.511  28.728  1.00 44.38           N  
ATOM   2971  CA  PRO B 194      -9.409  96.370  28.401  1.00 48.15           C  
ATOM   2972  C   PRO B 194     -10.033  97.717  28.066  1.00 52.96           C  
ATOM   2973  O   PRO B 194      -9.635  98.749  28.611  1.00 40.78           O  
ATOM   2974  CB  PRO B 194      -9.993  95.753  29.667  1.00 50.21           C  
ATOM   2975  CG  PRO B 194      -9.162  96.378  30.741  1.00 51.33           C  
ATOM   2976  CD  PRO B 194      -7.764  96.251  30.158  1.00 47.09           C  
ATOM   2977  N   ALA B 195     -11.003  97.682  27.158  1.00 54.62           N  
ATOM   2978  CA  ALA B 195     -11.717  98.861  26.686  1.00 62.91           C  
ATOM   2979  C   ALA B 195     -12.731  98.378  25.656  1.00 69.87           C  
ATOM   2980  O   ALA B 195     -12.739  97.158  25.395  1.00 75.97           O  
ATOM   2981  CB  ALA B 195     -10.743  99.836  26.036  1.00 56.40           C  
TER    2982      ALA B 195                                                      
HETATM 2983  S   SO4 A1001      30.163  61.118  18.830  1.00 40.67           S  
HETATM 2984  O1  SO4 A1001      31.012  62.346  18.515  1.00 39.01           O  
HETATM 2985  O2  SO4 A1001      28.706  61.514  18.611  1.00 41.89           O  
HETATM 2986  O3  SO4 A1001      30.469  60.129  17.865  1.00 43.55           O  
HETATM 2987  O4  SO4 A1001      30.294  60.938  20.233  1.00 46.78           O  
HETATM 2988 CL    CL A2003      50.483  50.468  43.365  0.50 26.44          CL  
HETATM 2989  S   SO4 B1002      21.846  93.171  -3.976  1.00 35.05           S  
HETATM 2990  O1  SO4 B1002      21.093  91.912  -4.338  1.00 34.41           O  
HETATM 2991  O2  SO4 B1002      21.264  94.274  -4.848  1.00 38.61           O  
HETATM 2992  O3  SO4 B1002      21.527  93.485  -2.630  1.00 37.80           O  
HETATM 2993  O4  SO4 B1002      23.186  92.969  -4.457  1.00 35.99           O  
HETATM 2994 CL    CL B2004      33.225  85.457   4.009  1.00 58.39          CL  
HETATM 2995 CL    CL B2005       0.009 100.945  13.523  0.50 70.53          CL  
HETATM 2996 CL    CL B2006       0.006 100.937  20.823  0.50 27.37          CL  
HETATM 2997  O   HOH A2004      44.541  61.209  49.243  1.00 24.85           O  
HETATM 2998  O   HOH A2005      42.838  69.614  43.618  1.00 27.38           O  
HETATM 2999  O   HOH A2006      52.297  62.536  41.842  1.00 23.66           O  
HETATM 3000  O   HOH A2007      52.194  52.536  45.196  1.00 25.43           O  
HETATM 3001  O   HOH A2008      24.120  84.796  28.199  1.00 38.11           O  
HETATM 3002  O   HOH A2009      52.922  65.546  35.163  1.00 24.01           O  
HETATM 3003  O   HOH A2010      49.427  81.327  14.126  1.00 41.46           O  
HETATM 3004  O   HOH A2011      50.772  62.601  44.397  1.00 33.83           O  
HETATM 3005  O   HOH A2012      36.232  80.913  17.513  1.00 32.68           O  
HETATM 3006  O   HOH A2013      53.495  66.097  29.060  1.00 26.55           O  
HETATM 3007  O   HOH A2014      24.210  75.629  15.465  1.00 47.47           O  
HETATM 3008  O   HOH A2015      45.587  76.759  32.469  1.00 38.56           O  
HETATM 3009  O   HOH A2016      33.869  76.782  33.734  1.00 39.93           O  
HETATM 3010  O   HOH A2017      57.039  65.508  29.389  1.00 38.53           O  
HETATM 3011  O   HOH A2018      26.098  75.610  21.976  1.00 33.51           O  
HETATM 3012  O   HOH A2019      41.090  58.934  11.008  1.00 34.85           O  
HETATM 3013  O   HOH A2020      21.114  78.221  19.455  1.00 51.24           O  
HETATM 3014  O   HOH A2021      57.838  69.668  38.817  1.00 37.49           O  
HETATM 3015  O   HOH A2022      45.009  74.177  30.339  1.00 28.50           O  
HETATM 3016  O   HOH A2023      50.942  52.435  47.587  1.00 31.95           O  
HETATM 3017  O   HOH A2024      26.062  81.088  12.227  1.00 36.18           O  
HETATM 3018  O   HOH A2025      45.916  54.346  14.327  1.00 35.99           O  
HETATM 3019  O   HOH A2026      43.551  60.102  46.931  1.00 34.50           O  
HETATM 3020  O   HOH A2027      27.247  83.327  16.493  1.00 42.51           O  
HETATM 3021  O   HOH A2028      52.360  58.463  46.958  1.00 29.60           O  
HETATM 3022  O   HOH A2029      47.244  62.879  48.488  1.00 44.67           O  
HETATM 3023  O   HOH A2030      40.610  49.483  24.956  1.00 47.95           O  
HETATM 3024  O   HOH A2031      37.184  84.201  15.612  1.00 60.93           O  
HETATM 3025  O   HOH A2032      50.146  73.079  14.853  1.00 30.18           O  
HETATM 3026  O   HOH A2033      32.355  62.382  16.098  1.00 36.57           O  
HETATM 3027  O   HOH A2034      41.901  78.750  25.367  1.00 51.43           O  
HETATM 3028  O   HOH A2035      51.555  71.451  16.667  1.00 43.28           O  
HETATM 3029  O   HOH A2036      44.204  57.026  27.346  1.00 35.81           O  
HETATM 3030  O   HOH A2037      58.848  67.775  29.603  1.00 38.63           O  
HETATM 3031  O   HOH A2038      41.873  75.550  37.710  1.00 44.99           O  
HETATM 3032  O   HOH A2039      47.820  67.883  39.919  1.00 41.39           O  
HETATM 3033  O   HOH A2040      31.648  84.398  13.881  1.00 39.15           O  
HETATM 3034  O   HOH A2041      40.276  76.904  12.253  1.00 38.20           O  
HETATM 3035  O   HOH A2042      53.022  70.009  13.813  1.00 47.80           O  
HETATM 3036  O   HOH A2043      51.416  66.286  10.136  1.00 50.50           O  
HETATM 3037  O   HOH A2044      46.688  65.417  44.696  1.00 46.58           O  
HETATM 3038  O   HOH A2045      30.526  84.458  16.504  1.00 45.78           O  
HETATM 3039  O   HOH A2046      48.450  63.815  14.606  1.00 35.93           O  
HETATM 3040  O   HOH A2047      50.143  71.786  21.111  1.00 44.03           O  
HETATM 3041  O   HOH A2048      27.305  58.960  26.573  1.00 51.85           O  
HETATM 3042  O   HOH A2049      42.654  56.012   9.239  1.00 45.27           O  
HETATM 3043  O   HOH A2050      45.966  77.080  29.880  1.00 35.35           O  
HETATM 3044  O   HOH A2051      36.312  76.912  34.974  1.00 53.71           O  
HETATM 3045  O   HOH A2052      51.740  72.981  12.633  1.00 53.51           O  
HETATM 3046  O   HOH A2053      31.748  65.070  41.393  1.00 52.18           O  
HETATM 3047  O   HOH A2054      26.263  70.524   7.340  1.00 38.41           O  
HETATM 3048  O   HOH A2055      48.470  57.053  26.388  1.00 53.92           O  
HETATM 3049  O   HOH A2056      59.477  61.782  47.115  1.00 46.32           O  
HETATM 3050  O   HOH A2057      48.390  76.912  28.583  1.00 43.67           O  
HETATM 3051  O   HOH A2058      63.038  75.429  30.743  1.00 60.91           O  
HETATM 3052  O   HOH A2059      46.076  78.599  34.453  1.00 46.37           O  
HETATM 3053  O   HOH A2060      48.959  78.937  11.609  1.00 43.27           O  
HETATM 3054  O   HOH A2061      52.231  72.707  37.401  1.00 51.46           O  
HETATM 3055  O   HOH A2062      55.567  54.242  53.166  1.00 39.55           O  
HETATM 3056  O   HOH A2063      51.016  69.054  17.726  1.00 39.82           O  
HETATM 3057  O   HOH A2064      24.939  68.299  19.760  1.00 45.21           O  
HETATM 3058  O   HOH A2065      53.536  54.586  29.385  1.00 58.97           O  
HETATM 3059  O   HOH A2066      34.712  62.350  42.343  1.00 50.64           O  
HETATM 3060  O   HOH A2067      44.093  71.740  44.750  1.00 68.25           O  
HETATM 3061  O   HOH A2068      51.238  52.744  19.047  1.00 49.13           O  
HETATM 3062  O   HOH A2069      34.822  56.307   9.357  1.00 46.00           O  
HETATM 3063  O   HOH A2070      56.800  51.320  54.411  1.00 53.13           O  
HETATM 3064  O   HOH A2071      20.491  82.616  16.113  1.00 43.24           O  
HETATM 3065  O   HOH A2072      29.606  59.072   7.388  1.00 45.40           O  
HETATM 3066  O   HOH A2073      26.679  84.040  29.722  1.00 50.86           O  
HETATM 3067  O   HOH A2074      47.048  76.967  45.134  1.00 56.86           O  
HETATM 3068  O   HOH A2075      57.385  63.660  46.546  1.00 48.58           O  
HETATM 3069  O   HOH A2076      56.230  60.859  25.838  1.00 38.55           O  
HETATM 3070  O   HOH A2077      54.306  66.508  26.204  1.00 43.95           O  
HETATM 3071  O   HOH A2078      44.408  63.310  45.094  1.00 46.43           O  
HETATM 3072  O   HOH A2079      46.718  65.595  47.752  1.00 46.95           O  
HETATM 3073  O   HOH A2080      38.106  54.416  16.146  1.00 44.05           O  
HETATM 3074  O   HOH A2081      36.804  78.196   5.940  1.00 56.68           O  
HETATM 3075  O   HOH A2082      30.560  85.728  24.028  1.00 66.41           O  
HETATM 3076  O   HOH A2083      39.049  83.439  24.754  1.00 65.09           O  
HETATM 3077  O   HOH A2084      39.019  77.209   8.818  1.00 47.53           O  
HETATM 3078  O   HOH A2085      46.413  56.411  28.184  1.00 48.78           O  
HETATM 3079  O   HOH A2086      41.429  79.398  11.872  1.00 54.03           O  
HETATM 3080  O   HOH A2087      37.305  61.461  45.184  1.00 47.38           O  
HETATM 3081  O   HOH A2088      51.029  53.001  50.093  1.00 54.63           O  
HETATM 3082  O   HOH A2089      40.499  81.865  23.330  1.00 62.82           O  
HETATM 3083  O   HOH A2090      31.945  84.147   6.859  1.00 38.42           O  
HETATM 3084  O   HOH A2091      48.695  78.785  19.268  1.00 50.21           O  
HETATM 3085  O   HOH A2092      36.830  73.931   5.703  1.00 54.27           O  
HETATM 3086  O   HOH A2093      33.182  77.557   5.766  1.00 45.13           O  
HETATM 3087  O   HOH A2094      25.954  61.266  25.935  1.00 66.78           O  
HETATM 3088  O   HOH A2095      55.873  63.849  27.733  1.00 58.53           O  
HETATM 3089  O   HOH A2096      49.551  53.724  32.252  1.00 54.68           O  
HETATM 3090  O   HOH A2097      34.451  73.563   4.966  1.00 60.53           O  
HETATM 3091  O   HOH A2098      34.189  85.713  20.982  1.00 58.55           O  
HETATM 3092  O   HOH A2099      58.877  72.479  38.459  1.00 65.02           O  
HETATM 3093  O   HOH A2100      63.418  47.095  49.947  1.00 58.78           O  
HETATM 3094  O   HOH A2101      34.006  68.085  43.506  1.00 55.62           O  
HETATM 3095  O   HOH A2102      38.885  73.528   3.548  1.00 48.72           O  
HETATM 3096  O   HOH A2103      59.051  75.331  21.615  1.00 51.41           O  
HETATM 3097  O   HOH A2104      42.762  81.532  25.121  1.00 64.06           O  
HETATM 3098  O   HOH A2105      35.733  69.670  42.491  1.00 53.59           O  
HETATM 3099  O   HOH A2106      24.418  66.533  17.237  1.00 48.31           O  
HETATM 3100  O   HOH A2107      49.644  76.271  24.847  1.00 54.15           O  
HETATM 3101  O   HOH A2108      49.454  56.511  14.130  1.00 49.29           O  
HETATM 3102  O   HOH A2109      53.122  71.976   5.165  1.00 73.67           O  
HETATM 3103  O   HOH A2110      37.037  64.201  44.627  1.00 53.24           O  
HETATM 3104  O   HOH A2111      36.848  76.296  37.346  1.00 61.24           O  
HETATM 3105  O   HOH A2112      51.304  68.643  40.674  1.00 45.14           O  
HETATM 3106  O   HOH A2113      51.305  65.313  42.324  1.00 39.89           O  
HETATM 3107  O   HOH A2114      53.601  66.248  43.991  1.00 63.06           O  
HETATM 3108  O   HOH A2115      47.384  67.650  43.596  1.00 71.80           O  
HETATM 3109  O   HOH A2116      37.416  73.200  44.690  1.00 65.98           O  
HETATM 3110  O   HOH A2117      30.819  66.647  26.417  1.00 57.23           O  
HETATM 3111  O   HOH A2118      50.281  54.384  27.274  1.00 73.40           O  
HETATM 3112  O   HOH A2119      27.689  58.918   9.141  1.00 68.00           O  
HETATM 3113  O   HOH A2120      40.465  74.660  39.972  1.00 72.49           O  
HETATM 3114  O   HOH A2121      56.311  52.307  56.841  1.00 61.14           O  
HETATM 3115  O   HOH A2122      54.796  75.013  16.540  1.00 65.94           O  
HETATM 3116  O   HOH A2123      29.365  65.206   5.002  1.00 53.95           O  
HETATM 3117  O   HOH A2124      37.575  73.185  38.821  1.00 61.97           O  
HETATM 3118  O   HOH A2125      49.003  79.192  26.523  1.00 56.45           O  
HETATM 3119  O   HOH A2126      32.002  86.342   8.360  1.00 65.43           O  
HETATM 3120  O   HOH A2127      31.294  84.335  27.570  1.00 59.46           O  
HETATM 3121  O   HOH A2128      50.790  52.378  53.501  1.00 68.98           O  
HETATM 3122  O   HOH A2129      32.992  85.091  25.611  1.00 49.48           O  
HETATM 3123  O   HOH A2130      31.759  66.441   3.954  1.00 62.36           O  
HETATM 3124  O   HOH A2131      33.897  70.753   4.395  1.00 67.55           O  
HETATM 3125  O   HOH A2132      37.184  87.081   2.631  1.00 67.32           O  
HETATM 3126  O   HOH A2133      42.029  83.666  21.842  1.00 48.23           O  
HETATM 3127  O   HOH A2134      42.695  80.527   7.608  1.00 65.78           O  
HETATM 3128  O   HOH A2135      53.808  77.701  32.268  1.00 68.81           O  
HETATM 3129  O   HOH A2136      40.888  74.782  43.349  1.00 66.87           O  
HETATM 3130  O   HOH A2137      50.552  82.967  12.639  1.00 59.14           O  
HETATM 3131  O   HOH A2138      51.392  54.339  23.052  1.00 57.91           O  
HETATM 3132  O   HOH A2139      53.484  65.301  23.672  1.00 54.16           O  
HETATM 3133  O   HOH A2140      38.626  80.499   8.214  1.00 73.16           O  
HETATM 3134  O   HOH A2141      37.250  81.583  10.115  1.00 67.93           O  
HETATM 3135  O   HOH A2142      38.668  74.664  41.935  1.00 71.60           O  
HETATM 3136  O   HOH A2143      58.393  67.990  41.391  1.00 64.68           O  
HETATM 3137  O   HOH A2144      23.978  62.591  15.497  1.00 51.64           O  
HETATM 3138  O   HOH A2145      45.525  79.887  29.230  1.00 55.82           O  
HETATM 3139  O   HOH A2146      34.056  84.649  10.722  1.00 73.89           O  
HETATM 3140  O   HOH A2147      23.651  82.338  20.698  1.00 59.92           O  
HETATM 3141  O   HOH A2148      30.209  76.660   4.297  1.00 52.78           O  
HETATM 3142  O   HOH A2149      53.033  61.101  46.145  1.00 48.83           O  
HETATM 3143  O   HOH A2150      48.337  65.939  41.835  1.00 53.50           O  
HETATM 3144  O   HOH A2151      32.524  64.347   0.972  1.00 65.71           O  
HETATM 3145  O   HOH A2152      55.619  71.065  40.180  1.00 61.42           O  
HETATM 3146  O   HOH A2153      39.692  61.762  46.246  1.00 59.45           O  
HETATM 3147  O   HOH A2154      54.176  63.208  47.387  1.00 53.97           O  
HETATM 3148  O   HOH A2155      47.550  52.298  15.358  1.00 63.13           O  
HETATM 3149  O   HOH A2156      53.014  82.503  15.048  1.00 70.93           O  
HETATM 3150  O   HOH A2157      44.845  74.880   2.697  1.00 74.46           O  
HETATM 3151  O   HOH A2158      44.521  79.898   1.571  1.00 72.09           O  
HETATM 3152  O   HOH A2159      53.097  57.880  49.422  1.00 46.38           O  
HETATM 3153  O   HOH A2160      35.034  82.284  11.299  1.00 46.61           O  
HETATM 3154  O   HOH A2161      49.640  75.318  22.323  1.00 51.30           O  
HETATM 3155  O   HOH A2162      51.473  70.199  23.351  1.00 44.26           O  
HETATM 3156  O   HOH A2163      23.492  61.283  27.433  1.00 67.60           O  
HETATM 3157  O   HOH A2164      52.892  51.873  29.591  1.00 60.34           O  
HETATM 3158  O   HOH A2165      69.699  43.103  44.915  1.00 61.63           O  
HETATM 3159  O   HOH A2166      20.660  77.552  21.580  1.00 53.42           O  
HETATM 3160  O   HOH A2167      48.265  54.329  13.216  1.00 67.96           O  
HETATM 3161  O   HOH A2168      29.097  69.761   5.210  1.00 35.01           O  
HETATM 3162  O   HOH A2169      21.160  79.136  17.119  1.00 43.35           O  
HETATM 3163  O   HOH A2170      40.312  83.727   4.282  1.00 68.52           O  
HETATM 3164  O   HOH A2171      23.262  61.140  21.756  1.00 63.46           O  
HETATM 3165  O   HOH A2172      35.813  59.062  43.389  1.00 47.30           O  
HETATM 3166  O   HOH A2173      41.353  63.722  46.234  1.00 62.39           O  
HETATM 3167  O   HOH A2174      67.607  46.686  48.975  1.00 68.84           O  
HETATM 3168  O   HOH A2175      69.182  45.635  47.178  1.00 53.44           O  
HETATM 3169  O   HOH A2176      29.194  62.068  40.560  1.00 65.37           O  
HETATM 3170  O   HOH A2177      50.479  50.473  36.296  0.50 50.54           O  
HETATM 3171  O   HOH B2007      26.526  91.492   7.954  1.00 32.03           O  
HETATM 3172  O   HOH B2008      -0.303  85.786  12.148  1.00 23.18           O  
HETATM 3173  O   HOH B2009      -9.780  93.433  26.334  1.00 25.80           O  
HETATM 3174  O   HOH B2010      10.281  83.129  20.601  1.00 27.41           O  
HETATM 3175  O   HOH B2011       5.504  84.091  17.179  1.00 38.21           O  
HETATM 3176  O   HOH B2012     -12.197 100.869  18.848  1.00 27.09           O  
HETATM 3177  O   HOH B2013      -2.424 102.235  22.278  1.00 25.47           O  
HETATM 3178  O   HOH B2014      27.377  83.401  13.451  1.00 35.09           O  
HETATM 3179  O   HOH B2015      10.570  93.918 -11.935  1.00 34.49           O  
HETATM 3180  O   HOH B2016       8.770  78.508   7.477  1.00 27.56           O  
HETATM 3181  O   HOH B2017      33.298  87.900 -13.751  1.00 45.46           O  
HETATM 3182  O   HOH B2018      27.943  79.475  -1.084  1.00 31.11           O  
HETATM 3183  O   HOH B2019      19.864  91.661  -6.708  1.00 32.25           O  
HETATM 3184  O   HOH B2020      -0.559  85.149   6.220  1.00 26.63           O  
HETATM 3185  O   HOH B2021      18.371  72.745  -5.287  1.00 31.96           O  
HETATM 3186  O   HOH B2022      27.888  86.760  -2.926  1.00 32.88           O  
HETATM 3187  O   HOH B2023       5.379  70.638  -8.883  1.00 44.43           O  
HETATM 3188  O   HOH B2024      16.971  84.390  20.163  1.00 51.67           O  
HETATM 3189  O   HOH B2025      13.797  76.261 -10.695  1.00 34.96           O  
HETATM 3190  O   HOH B2026       8.449  75.545   9.645  1.00 36.07           O  
HETATM 3191  O   HOH B2027      28.675  78.656   3.662  1.00 40.06           O  
HETATM 3192  O   HOH B2028      -8.132 101.571  24.291  1.00 35.88           O  
HETATM 3193  O   HOH B2029      18.260  95.417   6.949  1.00 45.53           O  
HETATM 3194  O   HOH B2030      -3.415  75.414  11.542  1.00 42.57           O  
HETATM 3195  O   HOH B2031       3.534  78.693  -7.985  1.00 34.79           O  
HETATM 3196  O   HOH B2032       2.028  82.604  -5.201  1.00 42.39           O  
HETATM 3197  O   HOH B2033     -12.025  99.435  21.573  1.00 36.01           O  
HETATM 3198  O   HOH B2034       7.786  73.700  11.283  1.00 45.88           O  
HETATM 3199  O   HOH B2035      18.184  69.455  -8.262  1.00 54.95           O  
HETATM 3200  O   HOH B2036      -8.525  92.644  23.909  1.00 34.14           O  
HETATM 3201  O   HOH B2037       8.462  96.142 -13.988  1.00 44.59           O  
HETATM 3202  O   HOH B2038       5.336  97.727  -8.689  1.00 38.92           O  
HETATM 3203  O   HOH B2039       3.379  80.170  -1.770  1.00 44.04           O  
HETATM 3204  O   HOH B2040      20.294  70.313  -4.429  1.00 48.86           O  
HETATM 3205  O   HOH B2041      21.687  87.324   3.575  1.00 39.62           O  
HETATM 3206  O   HOH B2042      28.201  88.493  -5.369  1.00 43.20           O  
HETATM 3207  O   HOH B2043       5.561  72.641   4.108  1.00 58.06           O  
HETATM 3208  O   HOH B2044       4.043  86.254  18.840  1.00 45.48           O  
HETATM 3209  O   HOH B2045      20.863  92.065   1.017  1.00 45.17           O  
HETATM 3210  O   HOH B2046       3.985  88.009  -8.173  1.00 36.09           O  
HETATM 3211  O   HOH B2047      25.946  86.129  16.644  1.00 47.99           O  
HETATM 3212  O   HOH B2048     -11.675  89.625  23.498  1.00 48.30           O  
HETATM 3213  O   HOH B2049      20.181  71.526   9.151  1.00 53.50           O  
HETATM 3214  O   HOH B2050       1.617  97.625   9.285  1.00 46.81           O  
HETATM 3215  O   HOH B2051      20.896  88.792  18.512  1.00 40.39           O  
HETATM 3216  O   HOH B2052      17.155  99.158 -20.072  1.00 66.38           O  
HETATM 3217  O   HOH B2053      20.395  94.854  12.828  1.00 38.35           O  
HETATM 3218  O   HOH B2054      15.044  87.448  22.046  1.00 65.83           O  
HETATM 3219  O   HOH B2055      14.124  71.190   0.688  1.00 59.60           O  
HETATM 3220  O   HOH B2056       9.683 103.496   2.041  1.00 44.83           O  
HETATM 3221  O   HOH B2057      13.397  78.695  19.849  1.00 66.11           O  
HETATM 3222  O   HOH B2058     -14.052 105.609  23.510  1.00 55.83           O  
HETATM 3223  O   HOH B2059     -11.065 102.078  23.322  1.00 43.45           O  
HETATM 3224  O   HOH B2060      20.444  96.686  -0.663  1.00 59.16           O  
HETATM 3225  O   HOH B2061      28.340  72.459  -5.099  1.00 48.91           O  
HETATM 3226  O   HOH B2062      16.867  77.646  13.977  1.00 54.71           O  
HETATM 3227  O   HOH B2063      19.843  96.417  15.965  1.00 41.07           O  
HETATM 3228  O   HOH B2064      24.655  95.757   3.788  1.00 64.15           O  
HETATM 3229  O   HOH B2065      12.781  70.083  -4.731  1.00 52.96           O  
HETATM 3230  O   HOH B2066       5.569  73.088 -11.168  1.00 42.25           O  
HETATM 3231  O   HOH B2067       8.653  72.448   5.987  1.00 61.26           O  
HETATM 3232  O   HOH B2068       2.357  83.293  17.962  1.00 54.86           O  
HETATM 3233  O   HOH B2069      17.531  89.065  21.984  1.00 66.00           O  
HETATM 3234  O   HOH B2070      30.212  79.918  -2.872  1.00 40.17           O  
HETATM 3235  O   HOH B2071       8.053  75.107   7.010  1.00 35.93           O  
HETATM 3236  O   HOH B2072       4.922  98.468   6.372  1.00 55.20           O  
HETATM 3237  O   HOH B2073      -8.012 102.369  26.839  1.00 41.60           O  
HETATM 3238  O   HOH B2074      23.769  92.247  12.071  1.00 53.31           O  
HETATM 3239  O   HOH B2075      18.373 100.236 -18.172  1.00 62.11           O  
HETATM 3240  O   HOH B2076      33.142  83.857  -5.487  1.00 59.12           O  
HETATM 3241  O   HOH B2077       7.076  95.182   4.352  1.00 44.14           O  
HETATM 3242  O   HOH B2078      28.872  91.285   5.342  1.00 58.44           O  
HETATM 3243  O   HOH B2079      23.775  89.804  13.319  1.00 45.62           O  
HETATM 3244  O   HOH B2080      29.431  79.398   1.291  1.00 51.47           O  
HETATM 3245  O   HOH B2081       8.248  82.434  23.038  1.00 62.79           O  
HETATM 3246  O   HOH B2082       4.629 100.530  -7.816  1.00 53.67           O  
HETATM 3247  O   HOH B2083       4.853  95.897   5.414  1.00 48.41           O  
HETATM 3248  O   HOH B2084       7.521  79.500  23.756  1.00 60.62           O  
HETATM 3249  O   HOH B2085      15.284 100.277   0.372  1.00 56.71           O  
HETATM 3250  O   HOH B2086      14.671  91.975  22.334  1.00 44.01           O  
HETATM 3251  O   HOH B2087      18.078  75.692 -17.186  1.00 59.98           O  
HETATM 3252  O   HOH B2088     -14.819  98.906  28.176  1.00 53.42           O  
HETATM 3253  O   HOH B2089      12.517  73.951   2.357  1.00 55.12           O  
HETATM 3254  O   HOH B2090      17.214  80.078  15.264  1.00 68.50           O  
HETATM 3255  O   HOH B2091       2.505  96.741 -10.926  1.00 69.62           O  
HETATM 3256  O   HOH B2092       2.048  73.581   1.408  1.00 60.15           O  
HETATM 3257  O   HOH B2093       1.810  79.083  15.044  1.00 51.87           O  
HETATM 3258  O   HOH B2094      20.602  93.101  15.174  1.00 61.52           O  
HETATM 3259  O   HOH B2095      10.788  72.198   4.347  1.00 55.17           O  
HETATM 3260  O   HOH B2096      14.882  80.153 -19.406  1.00 48.94           O  
HETATM 3261  O   HOH B2097       6.825  74.888  21.396  1.00 68.89           O  
HETATM 3262  O   HOH B2098      15.002  94.834   6.244  1.00 61.20           O  
HETATM 3263  O   HOH B2099      16.260  96.875   6.344  1.00 45.35           O  
HETATM 3264  O   HOH B2100      16.899  67.106  -2.578  1.00 55.66           O  
HETATM 3265  O   HOH B2101       1.533  81.184   0.309  1.00 51.35           O  
HETATM 3266  O   HOH B2102      14.251  79.523  16.135  1.00 57.29           O  
HETATM 3267  O   HOH B2103      23.521  85.694  18.194  1.00 56.98           O  
HETATM 3268  O   HOH B2104       1.766  96.512   4.138  1.00 58.94           O  
HETATM 3269  O   HOH B2105       1.151  86.039  19.610  1.00 52.93           O  
HETATM 3270  O   HOH B2106      33.374  77.732  -4.416  1.00 54.54           O  
HETATM 3271  O   HOH B2107       1.954  78.961 -10.542  1.00 58.27           O  
HETATM 3272  O   HOH B2108     -12.514  92.035  24.853  1.00 44.14           O  
HETATM 3273  O   HOH B2109      23.890  98.241 -10.478  1.00 51.39           O  
HETATM 3274  O   HOH B2110      11.155  96.808   2.847  1.00 44.45           O  
HETATM 3275  O   HOH B2111       4.037  94.866   3.318  1.00 52.49           O  
HETATM 3276  O   HOH B2112      -1.945 101.131  -5.541  1.00 59.36           O  
HETATM 3277  O   HOH B2113      25.379  94.052  14.366  1.00 70.33           O  
HETATM 3278  O   HOH B2114      -1.971 100.917  24.698  1.00 40.79           O  
HETATM 3279  O   HOH B2115       8.045  98.779 -15.333  1.00 53.03           O  
HETATM 3280  O   HOH B2116      -1.520  75.299  -2.085  1.00 60.06           O  
HETATM 3281  O   HOH B2117      11.078  69.017  -7.895  1.00 70.05           O  
HETATM 3282  O   HOH B2118      24.730  69.028   1.823  1.00 73.02           O  
HETATM 3283  O   HOH B2119      21.088  90.026  14.061  1.00 58.64           O  
HETATM 3284  O   HOH B2120       7.093  72.033   2.172  1.00 55.34           O  
HETATM 3285  O   HOH B2121      25.761  90.646 -17.846  1.00 69.55           O  
HETATM 3286  O   HOH B2122       3.777  76.419  -0.625  1.00 62.22           O  
HETATM 3287  O   HOH B2123      -3.279 101.001  27.151  1.00 44.88           O  
HETATM 3288  O   HOH B2124      18.893  99.666  -0.613  1.00 58.37           O  
HETATM 3289  O   HOH B2125      -0.995  73.293  -0.094  1.00 60.57           O  
HETATM 3290  O   HOH B2126      26.016  91.977  10.446  1.00 58.50           O  
HETATM 3291  O   HOH B2127      19.896  68.630   8.773  1.00 60.97           O  
HETATM 3292  O   HOH B2128      15.611  77.314 -16.084  1.00 56.45           O  
HETATM 3293  O   HOH B2129      22.805  95.727   1.987  1.00 72.16           O  
HETATM 3294  O   HOH B2130      13.001  75.060 -17.372  1.00 59.10           O  
HETATM 3295  O   HOH B2131     -13.124 102.969  24.557  1.00 55.30           O  
HETATM 3296  O   HOH B2132      16.733  79.384 -17.472  1.00 72.56           O  
HETATM 3297  O   HOH B2133      19.841  83.645 -19.320  1.00 70.15           O  
HETATM 3298  O   HOH B2134      20.860  99.246  17.478  1.00 50.73           O  
HETATM 3299  O   HOH B2135       5.914 102.892 -14.399  1.00 47.71           O  
HETATM 3300  O   HOH B2136      16.046  99.368 -15.413  1.00 64.77           O  
HETATM 3301  O   HOH B2137      24.049  95.944 -13.309  1.00 56.81           O  
HETATM 3302  O   HOH B2138       7.199  98.882 -10.345  1.00 72.11           O  
HETATM 3303  O   HOH B2139      -0.796  85.667  21.901  1.00 59.41           O  
HETATM 3304  O   HOH B2140       5.824  73.014  -3.123  1.00 50.01           O  
HETATM 3305  O   HOH B2141       4.486  74.018 -20.827  1.00 75.34           O  
HETATM 3306  O   HOH B2142      35.911  90.838 -10.175  1.00 68.54           O  
HETATM 3307  O   HOH B2143     -11.699  92.854  22.233  1.00 43.21           O  
HETATM 3308  O   HOH B2144       2.086  95.422  -8.617  1.00 50.79           O  
HETATM 3309  O   HOH B2145      25.507  94.594 -11.321  1.00 52.14           O  
HETATM 3310  O   HOH B2146      19.802  99.865 -22.165  1.00 51.84           O  
HETATM 3311  O   HOH B2147      22.896  98.360 -21.187  1.00 60.74           O  
HETATM 3312  O   HOH B2148      23.188  70.116   4.654  1.00 60.19           O  
HETATM 3313  O   HOH B2149      20.099  69.892  -6.817  1.00 65.27           O  
HETATM 3314  O   HOH B2150      22.921  69.610  -4.438  1.00 49.37           O  
HETATM 3315  O   HOH B2151      12.422  77.615  15.100  1.00 56.73           O  
HETATM 3316  O   HOH B2152       9.260 101.380   0.920  1.00 51.87           O  
HETATM 3317  O   HOH B2153       2.174  93.276   3.430  1.00 47.12           O  
HETATM 3318  O   HOH B2154      13.271  63.939  -2.600  1.00 65.30           O  
HETATM 3319  O   HOH B2155      29.602  90.381  -3.920  1.00 48.88           O  
HETATM 3320  O   HOH B2156      29.317  87.654  17.949  1.00 64.79           O  
HETATM 3321  O   HOH B2157       0.007 100.948   7.323  0.50 55.07           O  
HETATM 3322  O   HOH B2158      18.424  66.345   4.124  1.00 69.67           O  
HETATM 3323  O   HOH B2159      11.024  78.562 -18.061  1.00 65.23           O  
HETATM 3324  O   HOH B2160      13.545  77.848 -17.947  1.00 61.03           O  
HETATM 3325  O   HOH B2161     -12.922 102.624  27.172  1.00 50.26           O  
HETATM 3326  O   HOH B2162      25.856  70.545  -6.494  1.00 62.82           O  
HETATM 3327  O   HOH B2163      15.772  69.730   1.922  1.00 58.22           O  
HETATM 3328  O   HOH B2164      20.340  65.824  -2.719  1.00 67.34           O  
HETATM 3329  O   HOH B2165      22.887  66.906   8.049  1.00 46.77           O  
HETATM 3330  O   HOH B2166      33.499  81.969  -3.766  1.00 58.07           O  
HETATM 3331  O   HOH B2167      28.047  94.881 -16.765  1.00 64.81           O  
CONECT 2983 2984 2985 2986 2987                                                 
CONECT 2984 2983                                                                
CONECT 2985 2983                                                                
CONECT 2986 2983                                                                
CONECT 2987 2983                                                                
CONECT 2989 2990 2991 2992 2993                                                 
CONECT 2990 2989                                                                
CONECT 2991 2989                                                                
CONECT 2992 2989                                                                
CONECT 2993 2989                                                                
MASTER      440    0    6   16   16    0    5    6 3329    2   10   32          
END                                                                             
