# Supplementary material for: A new benchmark illustrates that integration of geometric constraints inferred from enzyme reaction chemistry can increase enzyme active site modeling accuracy
Source: PLoS One. 2019 Apr 4;14(4):e0214126. doi: 10.1371/journal.pone.0214126 (PMC6448891; doi:10.1371/journal.pone.0214126)
Supplement: S1 Files — (GZ) [file pone.0214126.s008.gz › benchmark-lite/templates/4fua/2fk5.pdb.pdb]

REMARK query_anchored_aln -ERNKLARQIIDTCLEMTRLGLNQGTAGNVSVRYQDGMLITPTGIPYEKLTESHIVFIDGNGKHE--KLPSSEWRFHMAAYQSR-DANAVVHNHAVHCTAVSILNRSIPAIHYMIAAAG-NSIPCAPYATFGTRELSEHVALALKNRKATLLQHHGLIACEVNLEKALWLAHEVEVLAQLYLTTLAITDPVPVLSDEE-----------------
ATOM      1  N   ARG A   3      40.986  71.531   0.981  1.00  0.00           N  
ATOM      2  CA  ARG A   3      40.201  70.486   1.691  1.00  0.00           C  
ATOM      3  C   ARG A   3      40.995  69.208   1.965  1.00  0.00           C  
ATOM      4  O   ARG A   3      41.058  68.762   3.105  1.00  0.00           O  
ATOM      5  CB  ARG A   3      38.962  70.119   0.888  1.00  0.00           C  
ATOM      6  CG  ARG A   3      37.923  71.223   0.775  1.00  0.00           C  
ATOM      7  CD  ARG A   3      36.768  70.806  -0.062  1.00  0.00           C  
ATOM      8  NE  ARG A   3      36.032  69.706   0.538  1.00  0.00           N  
ATOM      9  CZ  ARG A   3      35.062  69.848   1.463  1.00  0.00           C  
ATOM     10  NH1 ARG A   3      34.724  71.047   1.881  1.00  0.00           N  
ATOM     11  NH2 ARG A   3      34.451  68.782   1.948  1.00  0.00           N  
ATOM     12  H   ARG A   3      41.237  72.377   1.473  1.00  0.00           H  
ATOM     13  HA  ARG A   3      39.887  70.885   2.656  1.00  0.00           H  
ATOM     14 1HB  ARG A   3      39.254  69.837  -0.123  1.00  0.00           H  
ATOM     15 2HB  ARG A   3      38.477  69.254   1.341  1.00  0.00           H  
ATOM     16 1HG  ARG A   3      37.552  71.477   1.768  1.00  0.00           H  
ATOM     17 2HG  ARG A   3      38.376  72.104   0.320  1.00  0.00           H  
ATOM     18 1HD  ARG A   3      36.086  71.647  -0.184  1.00  0.00           H  
ATOM     19 2HD  ARG A   3      37.125  70.485  -1.040  1.00  0.00           H  
ATOM     20  HE  ARG A   3      36.264  68.767   0.241  1.00  0.00           H  
ATOM     21 1HH1 ARG A   3      35.192  71.862   1.510  1.00  0.00           H  
ATOM     22 2HH1 ARG A   3      33.998  71.154   2.574  1.00  0.00           H  
ATOM     23 1HH2 ARG A   3      34.711  67.859   1.626  1.00  0.00           H  
ATOM     24 2HH2 ARG A   3      33.725  68.888   2.641  1.00  0.00           H  
ATOM     25  N   ASN A   4      41.598  68.622   0.932  1.00  0.00           N  
ATOM     26  CA  ASN A   4      42.359  67.385   1.112  1.00  0.00           C  
ATOM     27  C   ASN A   4      43.321  67.475   2.297  1.00  0.00           C  
ATOM     28  O   ASN A   4      43.383  66.576   3.136  1.00  0.00           O  
ATOM     29  CB  ASN A   4      43.114  67.039  -0.158  1.00  0.00           C  
ATOM     30  CG  ASN A   4      42.210  66.538  -1.250  1.00  0.00           C  
ATOM     31  OD1 ASN A   4      41.134  65.991  -0.980  1.00  0.00           O  
ATOM     32  ND2 ASN A   4      42.625  66.713  -2.478  1.00  0.00           N  
ATOM     33  H   ASN A   4      41.534  69.030   0.010  1.00  0.00           H  
ATOM     34  HA  ASN A   4      41.660  66.577   1.334  1.00  0.00           H  
ATOM     35 1HB  ASN A   4      43.645  67.921  -0.518  1.00  0.00           H  
ATOM     36 2HB  ASN A   4      43.860  66.274   0.059  1.00  0.00           H  
ATOM     37 1HD2 ASN A   4      42.064  66.400  -3.245  1.00  0.00           H  
ATOM     38 2HD2 ASN A   4      43.502  67.160  -2.651  1.00  0.00           H  
ATOM     39  N   LYS A   5      44.069  68.567   2.364  1.00  0.00           N  
ATOM     40  CA  LYS A   5      45.024  68.768   3.440  1.00  0.00           C  
ATOM     41  C   LYS A   5      44.331  68.816   4.809  1.00  0.00           C  
ATOM     42  O   LYS A   5      44.821  68.235   5.778  1.00  0.00           O  
ATOM     43  CB  LYS A   5      45.820  70.052   3.204  1.00  0.00           C  
ATOM     44  CG  LYS A   5      46.807  69.977   2.047  1.00  0.00           C  
ATOM     45  CD  LYS A   5      47.545  71.294   1.862  1.00  0.00           C  
ATOM     46  CE  LYS A   5      48.523  71.225   0.698  1.00  0.00           C  
ATOM     47  NZ  LYS A   5      49.224  72.519   0.482  1.00  0.00           N  
ATOM     48  H   LYS A   5      43.974  69.277   1.652  1.00  0.00           H  
ATOM     49  HA  LYS A   5      45.714  67.924   3.452  1.00  0.00           H  
ATOM     50 1HB  LYS A   5      45.133  70.875   3.004  1.00  0.00           H  
ATOM     51 2HB  LYS A   5      46.380  70.304   4.105  1.00  0.00           H  
ATOM     52 1HG  LYS A   5      47.534  69.187   2.239  1.00  0.00           H  
ATOM     53 2HG  LYS A   5      46.273  69.738   1.128  1.00  0.00           H  
ATOM     54 1HD  LYS A   5      46.825  72.092   1.674  1.00  0.00           H  
ATOM     55 2HD  LYS A   5      48.095  71.534   2.772  1.00  0.00           H  
ATOM     56 1HE  LYS A   5      49.264  70.451   0.893  1.00  0.00           H  
ATOM     57 2HE  LYS A   5      47.985  70.961  -0.213  1.00  0.00           H  
ATOM     58 1HZ  LYS A   5      49.861  72.431  -0.297  1.00  0.00           H  
ATOM     59 2HZ  LYS A   5      48.546  73.241   0.282  1.00  0.00           H  
ATOM     60 3HZ  LYS A   5      49.742  72.765   1.314  1.00  0.00           H  
ATOM     61  N   LEU A   6      43.198  69.508   4.888  1.00  0.00           N  
ATOM     62  CA  LEU A   6      42.466  69.600   6.147  1.00  0.00           C  
ATOM     63  C   LEU A   6      41.913  68.226   6.483  1.00  0.00           C  
ATOM     64  O   LEU A   6      41.934  67.813   7.638  1.00  0.00           O  
ATOM     65  CB  LEU A   6      41.327  70.623   6.049  1.00  0.00           C  
ATOM     66  CG  LEU A   6      41.760  72.090   5.923  1.00  0.00           C  
ATOM     67  CD1 LEU A   6      40.537  72.959   5.660  1.00  0.00           C  
ATOM     68  CD2 LEU A   6      42.473  72.520   7.196  1.00  0.00           C  
ATOM     69  H   LEU A   6      42.834  69.978   4.072  1.00  0.00           H  
ATOM     70  HA  LEU A   6      43.155  69.927   6.925  1.00  0.00           H  
ATOM     71 1HB  LEU A   6      40.717  70.382   5.180  1.00  0.00           H  
ATOM     72 2HB  LEU A   6      40.705  70.536   6.939  1.00  0.00           H  
ATOM     73  HG  LEU A   6      42.435  72.198   5.074  1.00  0.00           H  
ATOM     74 1HD1 LEU A   6      40.845  74.001   5.570  1.00  0.00           H  
ATOM     75 2HD1 LEU A   6      40.058  72.642   4.734  1.00  0.00           H  
ATOM     76 3HD1 LEU A   6      39.835  72.858   6.486  1.00  0.00           H  
ATOM     77 1HD2 LEU A   6      42.781  73.562   7.106  1.00  0.00           H  
ATOM     78 2HD2 LEU A   6      41.798  72.413   8.046  1.00  0.00           H  
ATOM     79 3HD2 LEU A   6      43.352  71.894   7.350  1.00  0.00           H  
ATOM     80  N   ALA A   7      41.418  67.510   5.475  1.00  0.00           N  
ATOM     81  CA  ALA A   7      40.903  66.165   5.712  1.00  0.00           C  
ATOM     82  C   ALA A   7      42.030  65.314   6.283  1.00  0.00           C  
ATOM     83  O   ALA A   7      41.828  64.515   7.199  1.00  0.00           O  
ATOM     84  CB  ALA A   7      40.351  65.553   4.433  1.00  0.00           C  
ATOM     85  H   ALA A   7      41.394  67.888   4.539  1.00  0.00           H  
ATOM     86  HA  ALA A   7      40.094  66.235   6.439  1.00  0.00           H  
ATOM     87 1HB  ALA A   7      39.975  64.552   4.641  1.00  0.00           H  
ATOM     88 2HB  ALA A   7      39.539  66.174   4.053  1.00  0.00           H  
ATOM     89 3HB  ALA A   7      41.142  65.495   3.687  1.00  0.00           H  
ATOM     90  N   ARG A   8      43.214  65.488   5.711  1.00  0.00           N  
ATOM     91  CA  ARG A   8      44.390  64.744   6.124  1.00  0.00           C  
ATOM     92  C   ARG A   8      44.652  64.973   7.599  1.00  0.00           C  
ATOM     93  O   ARG A   8      44.923  64.031   8.338  1.00  0.00           O  
ATOM     94  CB  ARG A   8      45.610  65.161   5.316  1.00  0.00           C  
ATOM     95  CG  ARG A   8      46.887  64.406   5.651  1.00  0.00           C  
ATOM     96  CD  ARG A   8      48.045  64.912   4.870  1.00  0.00           C  
ATOM     97  NE  ARG A   8      48.351  66.297   5.189  1.00  0.00           N  
ATOM     98  CZ  ARG A   8      49.036  66.698   6.277  1.00  0.00           C  
ATOM     99  NH1 ARG A   8      49.479  65.810   7.139  1.00  0.00           N  
ATOM    100  NH2 ARG A   8      49.263  67.984   6.478  1.00  0.00           N  
ATOM    101  H   ARG A   8      43.296  66.162   4.963  1.00  0.00           H  
ATOM    102  HA  ARG A   8      44.207  63.683   5.949  1.00  0.00           H  
ATOM    103 1HB  ARG A   8      45.410  65.017   4.255  1.00  0.00           H  
ATOM    104 2HB  ARG A   8      45.804  66.222   5.472  1.00  0.00           H  
ATOM    105 1HG  ARG A   8      47.112  64.523   6.711  1.00  0.00           H  
ATOM    106 2HG  ARG A   8      46.755  63.348   5.422  1.00  0.00           H  
ATOM    107 1HD  ARG A   8      48.925  64.309   5.091  1.00  0.00           H  
ATOM    108 2HD  ARG A   8      47.821  64.849   3.805  1.00  0.00           H  
ATOM    109  HE  ARG A   8      48.026  67.010   4.549  1.00  0.00           H  
ATOM    110 1HH1 ARG A   8      49.306  64.826   6.985  1.00  0.00           H  
ATOM    111 2HH1 ARG A   8      49.993  66.110   7.955  1.00  0.00           H  
ATOM    112 1HH2 ARG A   8      48.922  68.667   5.815  1.00  0.00           H  
ATOM    113 2HH2 ARG A   8      49.776  68.285   7.293  1.00  0.00           H  
ATOM    114  N   GLN A   9      44.567  66.231   8.021  1.00  0.00           N  
ATOM    115  CA  GLN A   9      44.801  66.579   9.418  1.00  0.00           C  
ATOM    116  C   GLN A   9      43.801  65.879  10.331  1.00  0.00           C  
ATOM    117  O   GLN A   9      44.180  65.394  11.400  1.00  0.00           O  
ATOM    118  CB  GLN A   9      44.718  68.095   9.615  1.00  0.00           C  
ATOM    119  CG  GLN A   9      45.867  68.868   8.989  1.00  0.00           C  
ATOM    120  CD  GLN A   9      45.702  70.369   9.135  1.00  0.00           C  
ATOM    121  OE1 GLN A   9      44.584  70.875   9.266  1.00  0.00           O  
ATOM    122  NE2 GLN A   9      46.817  71.090   9.114  1.00  0.00           N  
ATOM    123  H   GLN A   9      44.336  66.962   7.364  1.00  0.00           H  
ATOM    124  HA  GLN A   9      45.801  66.246   9.694  1.00  0.00           H  
ATOM    125 1HB  GLN A   9      43.788  68.468   9.185  1.00  0.00           H  
ATOM    126 2HB  GLN A   9      44.700  68.323  10.681  1.00  0.00           H  
ATOM    127 1HG  GLN A   9      46.796  68.577   9.479  1.00  0.00           H  
ATOM    128 2HG  GLN A   9      45.914  68.631   7.926  1.00  0.00           H  
ATOM    129 1HE2 GLN A   9      46.771  72.086   9.206  1.00  0.00           H  
ATOM    130 2HE2 GLN A   9      47.703  70.639   9.006  1.00  0.00           H  
ATOM    131  N   ILE A  10      42.529  65.832   9.925  1.00  0.00           N  
ATOM    132  CA  ILE A  10      41.504  65.151  10.728  1.00  0.00           C  
ATOM    133  C   ILE A  10      41.824  63.662  10.764  1.00  0.00           C  
ATOM    134  O   ILE A  10      41.741  63.012  11.805  1.00  0.00           O  
ATOM    135  CB  ILE A  10      40.091  65.372  10.158  1.00  0.00           C  
ATOM    136  CG1 ILE A  10      39.681  66.840  10.301  1.00  0.00           C  
ATOM    137  CG2 ILE A  10      39.088  64.465  10.855  1.00  0.00           C  
ATOM    138  CD1 ILE A  10      38.434  67.204   9.528  1.00  0.00           C  
ATOM    139  H   ILE A  10      42.262  66.269   9.054  1.00  0.00           H  
ATOM    140  HA  ILE A  10      41.527  65.560  11.737  1.00  0.00           H  
ATOM    141  HB  ILE A  10      40.090  65.147   9.091  1.00  0.00           H  
ATOM    142 1HG1 ILE A  10      39.510  67.069  11.352  1.00  0.00           H  
ATOM    143 2HG1 ILE A  10      40.494  67.480   9.956  1.00  0.00           H  
ATOM    144 1HG2 ILE A  10      38.095  64.635  10.440  1.00  0.00           H  
ATOM    145 2HG2 ILE A  10      39.372  63.425  10.703  1.00  0.00           H  
ATOM    146 3HG2 ILE A  10      39.078  64.687  11.922  1.00  0.00           H  
ATOM    147 1HD1 ILE A  10      38.208  68.260   9.678  1.00  0.00           H  
ATOM    148 2HD1 ILE A  10      38.596  67.016   8.466  1.00  0.00           H  
ATOM    149 3HD1 ILE A  10      37.599  66.601   9.880  1.00  0.00           H  
ATOM    150  N   ILE A  11      42.162  63.123   9.600  1.00  0.00           N  
ATOM    151  CA  ILE A  11      42.468  61.708   9.486  1.00  0.00           C  
ATOM    152  C   ILE A  11      43.645  61.326  10.368  1.00  0.00           C  
ATOM    153  O   ILE A  11      43.594  60.336  11.089  1.00  0.00           O  
ATOM    154  CB  ILE A  11      42.775  61.330   8.026  1.00  0.00           C  
ATOM    155  CG1 ILE A  11      41.514  61.449   7.166  1.00  0.00           C  
ATOM    156  CG2 ILE A  11      43.344  59.921   7.949  1.00  0.00           C  
ATOM    157  CD1 ILE A  11      41.778  61.375   5.680  1.00  0.00           C  
ATOM    158  H   ILE A  11      42.208  63.704   8.775  1.00  0.00           H  
ATOM    159  HA  ILE A  11      41.599  61.139   9.814  1.00  0.00           H  
ATOM    160  HB  ILE A  11      43.504  62.028   7.615  1.00  0.00           H  
ATOM    161 1HG1 ILE A  11      40.818  60.653   7.429  1.00  0.00           H  
ATOM    162 2HG1 ILE A  11      41.019  62.398   7.376  1.00  0.00           H  
ATOM    163 1HG2 ILE A  11      43.555  59.670   6.910  1.00  0.00           H  
ATOM    164 2HG2 ILE A  11      44.264  59.869   8.529  1.00  0.00           H  
ATOM    165 3HG2 ILE A  11      42.620  59.214   8.354  1.00  0.00           H  
ATOM    166 1HD1 ILE A  11      40.837  61.467   5.138  1.00  0.00           H  
ATOM    167 2HD1 ILE A  11      42.447  62.186   5.388  1.00  0.00           H  
ATOM    168 3HD1 ILE A  11      42.242  60.419   5.440  1.00  0.00           H  
ATOM    169  N   ASP A  12      44.698  62.126  10.300  1.00  0.00           N  
ATOM    170  CA  ASP A  12      45.903  61.886  11.072  1.00  0.00           C  
ATOM    171  C   ASP A  12      45.667  62.022  12.573  1.00  0.00           C  
ATOM    172  O   ASP A  12      46.169  61.226  13.362  1.00  0.00           O  
ATOM    173  CB  ASP A  12      47.006  62.854  10.637  1.00  0.00           C  
ATOM    174  CG  ASP A  12      47.564  62.534   9.256  1.00  0.00           C  
ATOM    175  OD1 ASP A  12      47.347  61.442   8.787  1.00  0.00           O  
ATOM    176  OD2 ASP A  12      48.201  63.386   8.684  1.00  0.00           O  
ATOM    177  H   ASP A  12      44.657  62.929   9.689  1.00  0.00           H  
ATOM    178  HA  ASP A  12      46.236  60.865  10.885  1.00  0.00           H  
ATOM    179 1HB  ASP A  12      46.616  63.871  10.629  1.00  0.00           H  
ATOM    180 2HB  ASP A  12      47.823  62.822  11.359  1.00  0.00           H  
ATOM    181  N   THR A  13      44.905  63.038  12.969  1.00  0.00           N  
ATOM    182  CA  THR A  13      44.622  63.243  14.386  1.00  0.00           C  
ATOM    183  C   THR A  13      43.846  62.047  14.920  1.00  0.00           C  
ATOM    184  O   THR A  13      44.138  61.545  16.005  1.00  0.00           O  
ATOM    185  CB  THR A  13      43.827  64.540  14.626  1.00  0.00           C  
ATOM    186  OG1 THR A  13      44.596  65.664  14.180  1.00  0.00           O  
ATOM    187  CG2 THR A  13      43.506  64.703  16.104  1.00  0.00           C  
ATOM    188  H   THR A  13      44.515  63.678  12.292  1.00  0.00           H  
ATOM    189  HA  THR A  13      45.569  63.324  14.920  1.00  0.00           H  
ATOM    190  HB  THR A  13      42.896  64.506  14.060  1.00  0.00           H  
ATOM    191  HG1 THR A  13      44.520  65.745  13.226  1.00  0.00           H  
ATOM    192 1HG2 THR A  13      42.944  65.624  16.254  1.00  0.00           H  
ATOM    193 2HG2 THR A  13      42.912  63.855  16.443  1.00  0.00           H  
ATOM    194 3HG2 THR A  13      44.433  64.747  16.674  1.00  0.00           H  
ATOM    195  N   CYS A  14      42.875  61.571  14.144  1.00  0.00           N  
ATOM    196  CA  CYS A  14      42.113  60.405  14.559  1.00  0.00           C  
ATOM    197  C   CYS A  14      42.998  59.164  14.668  1.00  0.00           C  
ATOM    198  O   CYS A  14      42.954  58.435  15.661  1.00  0.00           O  
ATOM    199  CB  CYS A  14      40.979  60.132  13.571  1.00  0.00           C  
ATOM    200  SG  CYS A  14      39.655  61.364  13.608  1.00  0.00           S  
ATOM    201  H   CYS A  14      42.658  62.012  13.262  1.00  0.00           H  
ATOM    202  HA  CYS A  14      41.682  60.605  15.540  1.00  0.00           H  
ATOM    203 1HB  CYS A  14      41.379  60.098  12.557  1.00  0.00           H  
ATOM    204 2HB  CYS A  14      40.539  59.158  13.782  1.00  0.00           H  
ATOM    205  HG  CYS A  14      40.421  62.401  13.287  1.00  0.00           H  
ATOM    206  N   LEU A  15      43.820  58.921  13.650  1.00  0.00           N  
ATOM    207  CA  LEU A  15      44.710  57.758  13.670  1.00  0.00           C  
ATOM    208  C   LEU A  15      45.685  57.797  14.841  1.00  0.00           C  
ATOM    209  O   LEU A  15      45.926  56.784  15.504  1.00  0.00           O  
ATOM    210  CB  LEU A  15      45.497  57.677  12.356  1.00  0.00           C  
ATOM    211  CG  LEU A  15      46.472  56.499  12.236  1.00  0.00           C  
ATOM    212  CD1 LEU A  15      45.703  55.189  12.341  1.00  0.00           C  
ATOM    213  CD2 LEU A  15      47.219  56.591  10.914  1.00  0.00           C  
ATOM    214  H   LEU A  15      43.837  59.540  12.852  1.00  0.00           H  
ATOM    215  HA  LEU A  15      44.103  56.860  13.773  1.00  0.00           H  
ATOM    216 1HB  LEU A  15      44.789  57.605  11.531  1.00  0.00           H  
ATOM    217 2HB  LEU A  15      46.070  58.596  12.236  1.00  0.00           H  
ATOM    218  HG  LEU A  15      47.186  56.533  13.059  1.00  0.00           H  
ATOM    219 1HD1 LEU A  15      46.397  54.352  12.256  1.00  0.00           H  
ATOM    220 2HD1 LEU A  15      45.195  55.142  13.304  1.00  0.00           H  
ATOM    221 3HD1 LEU A  15      44.969  55.134  11.538  1.00  0.00           H  
ATOM    222 1HD2 LEU A  15      47.914  55.754  10.829  1.00  0.00           H  
ATOM    223 2HD2 LEU A  15      46.506  56.555  10.090  1.00  0.00           H  
ATOM    224 3HD2 LEU A  15      47.774  57.528  10.874  1.00  0.00           H  
ATOM    225  N   GLU A  16      46.258  58.968  15.087  1.00  0.00           N  
ATOM    226  CA  GLU A  16      47.233  59.105  16.156  1.00  0.00           C  
ATOM    227  C   GLU A  16      46.620  59.032  17.554  1.00  0.00           C  
ATOM    228  O   GLU A  16      47.223  58.456  18.458  1.00  0.00           O  
ATOM    229  CB  GLU A  16      47.984  60.429  15.998  1.00  0.00           C  
ATOM    230  CG  GLU A  16      49.089  60.651  17.022  1.00  0.00           C  
ATOM    231  CD  GLU A  16      50.196  59.639  16.916  1.00  0.00           C  
ATOM    232  OE1 GLU A  16      50.330  59.039  15.876  1.00  0.00           O  
ATOM    233  OE2 GLU A  16      50.909  59.465  17.876  1.00  0.00           O  
ATOM    234  H   GLU A  16      46.020  59.777  14.531  1.00  0.00           H  
ATOM    235  HA  GLU A  16      47.944  58.281  16.084  1.00  0.00           H  
ATOM    236 1HB  GLU A  16      48.433  60.477  15.006  1.00  0.00           H  
ATOM    237 2HB  GLU A  16      47.281  61.258  16.080  1.00  0.00           H  
ATOM    238 1HG  GLU A  16      49.508  61.646  16.879  1.00  0.00           H  
ATOM    239 2HG  GLU A  16      48.658  60.607  18.021  1.00  0.00           H  
ATOM    240  N   MET A  17      45.431  59.602  17.739  1.00  0.00           N  
ATOM    241  CA  MET A  17      44.773  59.539  19.049  1.00  0.00           C  
ATOM    242  C   MET A  17      44.443  58.081  19.354  1.00  0.00           C  
ATOM    243  O   MET A  17      44.629  57.607  20.476  1.00  0.00           O  
ATOM    244  CB  MET A  17      43.513  60.402  19.074  1.00  0.00           C  
ATOM    245  CG  MET A  17      42.847  60.505  20.439  1.00  0.00           C  
ATOM    246  SD  MET A  17      41.399  61.581  20.426  1.00  0.00           S  
ATOM    247  CE  MET A  17      42.166  63.178  20.168  1.00  0.00           C  
ATOM    248  H   MET A  17      44.970  60.083  16.980  1.00  0.00           H  
ATOM    249  HA  MET A  17      45.464  59.919  19.802  1.00  0.00           H  
ATOM    250 1HB  MET A  17      43.758  61.411  18.745  1.00  0.00           H  
ATOM    251 2HB  MET A  17      42.781  59.998  18.374  1.00  0.00           H  
ATOM    252 1HG  MET A  17      42.538  59.514  20.768  1.00  0.00           H  
ATOM    253 2HG  MET A  17      43.561  60.898  21.163  1.00  0.00           H  
ATOM    254 1HE  MET A  17      41.396  63.950  20.137  1.00  0.00           H  
ATOM    255 2HE  MET A  17      42.857  63.386  20.986  1.00  0.00           H  
ATOM    256 3HE  MET A  17      42.712  63.172  19.224  1.00  0.00           H  
ATOM    257  N   THR A  18      43.949  57.374  18.342  1.00  0.00           N  
ATOM    258  CA  THR A  18      43.608  55.961  18.496  1.00  0.00           C  
ATOM    259  C   THR A  18      44.844  55.144  18.854  1.00  0.00           C  
ATOM    260  O   THR A  18      44.842  54.376  19.818  1.00  0.00           O  
ATOM    261  CB  THR A  18      42.967  55.398  17.214  1.00  0.00           C  
ATOM    262  OG1 THR A  18      41.745  56.097  16.941  1.00  0.00           O  
ATOM    263  CG2 THR A  18      42.673  53.914  17.372  1.00  0.00           C  
ATOM    264  H   THR A  18      43.805  57.820  17.447  1.00  0.00           H  
ATOM    265  HA  THR A  18      42.888  55.866  19.309  1.00  0.00           H  
ATOM    266  HB  THR A  18      43.646  55.540  16.374  1.00  0.00           H  
ATOM    267  HG1 THR A  18      41.435  56.523  17.744  1.00  0.00           H  
ATOM    268 1HG2 THR A  18      42.220  53.533  16.457  1.00  0.00           H  
ATOM    269 2HG2 THR A  18      43.601  53.378  17.569  1.00  0.00           H  
ATOM    270 3HG2 THR A  18      41.986  53.766  18.205  1.00  0.00           H  
ATOM    271  N   ARG A  19      45.899  55.310  18.062  1.00  0.00           N  
ATOM    272  CA  ARG A  19      47.145  54.583  18.273  1.00  0.00           C  
ATOM    273  C   ARG A  19      47.713  54.786  19.672  1.00  0.00           C  
ATOM    274  O   ARG A  19      48.342  53.882  20.225  1.00  0.00           O  
ATOM    275  CB  ARG A  19      48.185  55.014  17.249  1.00  0.00           C  
ATOM    276  CG  ARG A  19      49.494  54.244  17.304  1.00  0.00           C  
ATOM    277  CD  ARG A  19      50.417  54.651  16.213  1.00  0.00           C  
ATOM    278  NE  ARG A  19      51.688  53.950  16.288  1.00  0.00           N  
ATOM    279  CZ  ARG A  19      52.718  54.140  15.441  1.00  0.00           C  
ATOM    280  NH1 ARG A  19      52.612  55.012  14.463  1.00  0.00           N  
ATOM    281  NH2 ARG A  19      53.836  53.451  15.594  1.00  0.00           N  
ATOM    282  H   ARG A  19      45.833  55.960  17.292  1.00  0.00           H  
ATOM    283  HA  ARG A  19      46.950  53.518  18.147  1.00  0.00           H  
ATOM    284 1HB  ARG A  19      47.776  54.899  16.246  1.00  0.00           H  
ATOM    285 2HB  ARG A  19      48.416  56.070  17.389  1.00  0.00           H  
ATOM    286 1HG  ARG A  19      49.987  54.433  18.258  1.00  0.00           H  
ATOM    287 2HG  ARG A  19      49.294  53.177  17.203  1.00  0.00           H  
ATOM    288 1HD  ARG A  19      49.961  54.429  15.249  1.00  0.00           H  
ATOM    289 2HD  ARG A  19      50.613  55.721  16.283  1.00  0.00           H  
ATOM    290  HE  ARG A  19      51.807  53.270  17.028  1.00  0.00           H  
ATOM    291 1HH1 ARG A  19      51.758  55.539  14.346  1.00  0.00           H  
ATOM    292 2HH1 ARG A  19      53.384  55.156  13.828  1.00  0.00           H  
ATOM    293 1HH2 ARG A  19      53.917  52.781  16.346  1.00  0.00           H  
ATOM    294 2HH2 ARG A  19      54.607  53.594  14.959  1.00  0.00           H  
ATOM    295  N   LEU A  20      47.485  55.969  20.239  1.00  0.00           N  
ATOM    296  CA  LEU A  20      47.996  56.304  21.568  1.00  0.00           C  
ATOM    297  C   LEU A  20      47.036  55.924  22.692  1.00  0.00           C  
ATOM    298  O   LEU A  20      47.307  56.182  23.868  1.00  0.00           O  
ATOM    299  CB  LEU A  20      48.293  57.807  21.644  1.00  0.00           C  
ATOM    300  CG  LEU A  20      49.382  58.319  20.693  1.00  0.00           C  
ATOM    301  CD1 LEU A  20      49.488  59.833  20.810  1.00  0.00           C  
ATOM    302  CD2 LEU A  20      50.706  57.650  21.030  1.00  0.00           C  
ATOM    303  H   LEU A  20      46.942  56.654  19.734  1.00  0.00           H  
ATOM    304  HA  LEU A  20      48.920  55.751  21.733  1.00  0.00           H  
ATOM    305 1HB  LEU A  20      47.377  58.353  21.424  1.00  0.00           H  
ATOM    306 2HB  LEU A  20      48.601  58.049  22.661  1.00  0.00           H  
ATOM    307  HG  LEU A  20      49.107  58.083  19.664  1.00  0.00           H  
ATOM    308 1HD1 LEU A  20      50.262  60.197  20.134  1.00  0.00           H  
ATOM    309 2HD1 LEU A  20      48.533  60.287  20.545  1.00  0.00           H  
ATOM    310 3HD1 LEU A  20      49.746  60.102  21.834  1.00  0.00           H  
ATOM    311 1HD2 LEU A  20      51.480  58.014  20.353  1.00  0.00           H  
ATOM    312 2HD2 LEU A  20      50.982  57.887  22.057  1.00  0.00           H  
ATOM    313 3HD2 LEU A  20      50.607  56.570  20.921  1.00  0.00           H  
ATOM    314  N   GLY A  21      45.909  55.326  22.328  1.00  0.00           N  
ATOM    315  CA  GLY A  21      44.939  54.918  23.328  1.00  0.00           C  
ATOM    316  C   GLY A  21      44.076  56.014  23.925  1.00  0.00           C  
ATOM    317  O   GLY A  21      43.462  55.800  24.974  1.00  0.00           O  
ATOM    318  H   GLY A  21      45.715  55.149  21.353  1.00  0.00           H  
ATOM    319 1HA  GLY A  21      44.260  54.181  22.898  1.00  0.00           H  
ATOM    320 2HA  GLY A  21      45.453  54.435  24.158  1.00  0.00           H  
ATOM    321  N   LEU A  22      44.016  57.174  23.272  1.00  0.00           N  
ATOM    322  CA  LEU A  22      43.215  58.300  23.766  1.00  0.00           C  
ATOM    323  C   LEU A  22      41.769  58.209  23.312  1.00  0.00           C  
ATOM    324  O   LEU A  22      40.899  58.888  23.845  1.00  0.00           O  
ATOM    325  CB  LEU A  22      43.815  59.628  23.287  1.00  0.00           C  
ATOM    326  CG  LEU A  22      44.932  60.208  24.164  1.00  0.00           C  
ATOM    327  CD1 LEU A  22      46.086  59.217  24.238  1.00  0.00           C  
ATOM    328  CD2 LEU A  22      45.391  61.539  23.587  1.00  0.00           C  
ATOM    329  H   LEU A  22      44.537  57.280  22.413  1.00  0.00           H  
ATOM    330  HA  LEU A  22      43.228  58.282  24.855  1.00  0.00           H  
ATOM    331 1HB  LEU A  22      44.219  59.485  22.286  1.00  0.00           H  
ATOM    332 2HB  LEU A  22      43.018  60.370  23.232  1.00  0.00           H  
ATOM    333  HG  LEU A  22      44.558  60.361  25.176  1.00  0.00           H  
ATOM    334 1HD1 LEU A  22      46.880  59.629  24.861  1.00  0.00           H  
ATOM    335 2HD1 LEU A  22      45.734  58.281  24.671  1.00  0.00           H  
ATOM    336 3HD1 LEU A  22      46.471  59.032  23.236  1.00  0.00           H  
ATOM    337 1HD2 LEU A  22      46.184  61.952  24.211  1.00  0.00           H  
ATOM    338 2HD2 LEU A  22      45.766  61.388  22.575  1.00  0.00           H  
ATOM    339 3HD2 LEU A  22      44.551  62.234  23.562  1.00  0.00           H  
ATOM    340  N   ASN A  23      41.528  57.384  22.301  1.00  0.00           N  
ATOM    341  CA  ASN A  23      40.180  57.151  21.801  1.00  0.00           C  
ATOM    342  C   ASN A  23      40.139  55.751  21.207  1.00  0.00           C  
ATOM    343  O   ASN A  23      41.181  55.154  20.904  1.00  0.00           O  
ATOM    344  CB  ASN A  23      39.774  58.199  20.781  1.00  0.00           C  
ATOM    345  CG  ASN A  23      40.623  58.158  19.541  1.00  0.00           C  
ATOM    346  OD1 ASN A  23      41.415  57.228  19.346  1.00  0.00           O  
ATOM    347  ND2 ASN A  23      40.475  59.148  18.699  1.00  0.00           N  
ATOM    348  H   ASN A  23      42.304  56.904  21.867  1.00  0.00           H  
ATOM    349  HA  ASN A  23      39.485  57.207  22.640  1.00  0.00           H  
ATOM    350 1HB  ASN A  23      38.731  58.047  20.499  1.00  0.00           H  
ATOM    351 2HB  ASN A  23      39.851  59.190  21.228  1.00  0.00           H  
ATOM    352 1HD2 ASN A  23      41.014  59.173  17.856  1.00  0.00           H  
ATOM    353 2HD2 ASN A  23      39.823  59.879  18.897  1.00  0.00           H  
ATOM    354  N   GLN A  24      38.924  55.241  21.053  1.00  0.00           N  
ATOM    355  CA  GLN A  24      38.683  53.921  20.490  1.00  0.00           C  
ATOM    356  C   GLN A  24      37.242  53.915  19.999  1.00  0.00           C  
ATOM    357  O   GLN A  24      36.438  54.751  20.414  1.00  0.00           O  
ATOM    358  CB  GLN A  24      38.920  52.813  21.519  1.00  0.00           C  
ATOM    359  CG  GLN A  24      37.979  52.858  22.711  1.00  0.00           C  
ATOM    360  CD  GLN A  24      38.290  51.782  23.734  1.00  0.00           C  
ATOM    361  OE1 GLN A  24      39.430  51.644  24.185  1.00  0.00           O  
ATOM    362  NE2 GLN A  24      37.274  51.012  24.108  1.00  0.00           N  
ATOM    363  H   GLN A  24      38.137  55.803  21.343  1.00  0.00           H  
ATOM    364  HA  GLN A  24      39.375  53.766  19.662  1.00  0.00           H  
ATOM    365 1HB  GLN A  24      38.809  51.840  21.039  1.00  0.00           H  
ATOM    366 2HB  GLN A  24      39.942  52.877  21.894  1.00  0.00           H  
ATOM    367 1HG  GLN A  24      38.072  53.829  23.197  1.00  0.00           H  
ATOM    368 2HG  GLN A  24      36.958  52.712  22.360  1.00  0.00           H  
ATOM    369 1HE2 GLN A  24      37.418  50.285  24.781  1.00  0.00           H  
ATOM    370 2HE2 GLN A  24      36.365  51.158  23.718  1.00  0.00           H  
ATOM    371  N   GLY A  25      36.919  52.972  19.120  1.00  0.00           N  
ATOM    372  CA  GLY A  25      35.574  52.868  18.571  1.00  0.00           C  
ATOM    373  C   GLY A  25      35.076  54.243  18.132  1.00  0.00           C  
ATOM    374  O   GLY A  25      35.729  54.909  17.340  1.00  0.00           O  
ATOM    375  H   GLY A  25      37.623  52.311  18.825  1.00  0.00           H  
ATOM    376 1HA  GLY A  25      35.579  52.181  17.725  1.00  0.00           H  
ATOM    377 2HA  GLY A  25      34.906  52.448  19.322  1.00  0.00           H  
ATOM    378  N   THR A  26      33.929  54.668  18.656  1.00  0.00           N  
ATOM    379  CA  THR A  26      33.353  55.960  18.289  1.00  0.00           C  
ATOM    380  C   THR A  26      33.479  57.000  19.397  1.00  0.00           C  
ATOM    381  O   THR A  26      32.676  57.931  19.469  1.00  0.00           O  
ATOM    382  CB  THR A  26      31.869  55.805  17.907  1.00  0.00           C  
ATOM    383  OG1 THR A  26      31.149  55.228  19.004  1.00  0.00           O  
ATOM    384  CG2 THR A  26      31.724  54.912  16.684  1.00  0.00           C  
ATOM    385  H   THR A  26      33.444  54.085  19.323  1.00  0.00           H  
ATOM    386  HA  THR A  26      33.895  56.348  17.426  1.00  0.00           H  
ATOM    387  HB  THR A  26      31.446  56.784  17.687  1.00  0.00           H  
ATOM    388  HG1 THR A  26      31.648  55.352  19.815  1.00  0.00           H  
ATOM    389 1HG2 THR A  26      30.669  54.814  16.429  1.00  0.00           H  
ATOM    390 2HG2 THR A  26      32.261  55.354  15.845  1.00  0.00           H  
ATOM    391 3HG2 THR A  26      32.137  53.928  16.901  1.00  0.00           H  
ATOM    392  N   ALA A  27      34.473  56.844  20.263  1.00  0.00           N  
ATOM    393  CA  ALA A  27      34.662  57.790  21.354  1.00  0.00           C  
ATOM    394  C   ALA A  27      35.397  59.040  20.874  1.00  0.00           C  
ATOM    395  O   ALA A  27      36.271  58.964  20.009  1.00  0.00           O  
ATOM    396  CB  ALA A  27      35.420  57.133  22.498  1.00  0.00           C  
ATOM    397  H   ALA A  27      35.109  56.065  20.172  1.00  0.00           H  
ATOM    398  HA  ALA A  27      33.679  58.096  21.711  1.00  0.00           H  
ATOM    399 1HB  ALA A  27      35.554  57.852  23.306  1.00  0.00           H  
ATOM    400 2HB  ALA A  27      34.855  56.276  22.865  1.00  0.00           H  
ATOM    401 3HB  ALA A  27      36.395  56.800  22.145  1.00  0.00           H  
ATOM    402  N   GLY A  28      35.018  60.191  21.424  1.00  0.00           N  
ATOM    403  CA  GLY A  28      35.672  61.440  21.066  1.00  0.00           C  
ATOM    404  C   GLY A  28      35.213  62.113  19.786  1.00  0.00           C  
ATOM    405  O   GLY A  28      34.470  61.544  18.992  1.00  0.00           O  
ATOM    406  H   GLY A  28      34.267  60.205  22.099  1.00  0.00           H  
ATOM    407 1HA  GLY A  28      35.534  62.166  21.868  1.00  0.00           H  
ATOM    408 2HA  GLY A  28      36.744  61.273  20.965  1.00  0.00           H  
ATOM    409  N   ASN A  29      35.662  63.345  19.589  1.00  0.00           N  
ATOM    410  CA  ASN A  29      35.308  64.094  18.398  1.00  0.00           C  
ATOM    411  C   ASN A  29      36.200  65.314  18.287  1.00  0.00           C  
ATOM    412  O   ASN A  29      36.764  65.773  19.279  1.00  0.00           O  
ATOM    413  CB  ASN A  29      33.843  64.489  18.416  1.00  0.00           C  
ATOM    414  CG  ASN A  29      33.504  65.400  19.563  1.00  0.00           C  
ATOM    415  OD1 ASN A  29      32.967  66.496  19.365  1.00  0.00           O  
ATOM    416  ND2 ASN A  29      33.807  64.967  20.761  1.00  0.00           N  
ATOM    417  H   ASN A  29      36.262  63.773  20.279  1.00  0.00           H  
ATOM    418  HA  ASN A  29      35.482  63.461  17.526  1.00  0.00           H  
ATOM    419 1HB  ASN A  29      33.590  64.992  17.481  1.00  0.00           H  
ATOM    420 2HB  ASN A  29      33.225  63.594  18.483  1.00  0.00           H  
ATOM    421 1HD2 ASN A  29      33.604  65.531  21.562  1.00  0.00           H  
ATOM    422 2HD2 ASN A  29      34.241  64.074  20.875  1.00  0.00           H  
ATOM    423  N   VAL A  30      36.362  65.829  17.076  1.00  0.00           N  
ATOM    424  CA  VAL A  30      37.172  67.018  16.914  1.00  0.00           C  
ATOM    425  C   VAL A  30      36.639  67.887  15.813  1.00  0.00           C  
ATOM    426  O   VAL A  30      35.918  67.420  14.935  1.00  0.00           O  
ATOM    427  CB  VAL A  30      38.631  66.638  16.599  1.00  0.00           C  
ATOM    428  CG1 VAL A  30      39.239  65.855  17.753  1.00  0.00           C  
ATOM    429  CG2 VAL A  30      38.690  65.833  15.310  1.00  0.00           C  
ATOM    430  H   VAL A  30      35.933  65.411  16.263  1.00  0.00           H  
ATOM    431  HA  VAL A  30      37.152  67.580  17.848  1.00  0.00           H  
ATOM    432  HB  VAL A  30      39.218  67.550  16.485  1.00  0.00           H  
ATOM    433 1HG1 VAL A  30      40.270  65.596  17.514  1.00  0.00           H  
ATOM    434 2HG1 VAL A  30      39.219  66.465  18.657  1.00  0.00           H  
ATOM    435 3HG1 VAL A  30      38.665  64.944  17.916  1.00  0.00           H  
ATOM    436 1HG2 VAL A  30      39.724  65.568  15.093  1.00  0.00           H  
ATOM    437 2HG2 VAL A  30      38.098  64.924  15.422  1.00  0.00           H  
ATOM    438 3HG2 VAL A  30      38.288  66.428  14.490  1.00  0.00           H  
ATOM    439  N   SER A  31      37.002  69.159  15.877  1.00  0.00           N  
ATOM    440  CA  SER A  31      36.522  70.132  14.911  1.00  0.00           C  
ATOM    441  C   SER A  31      37.494  71.275  14.726  1.00  0.00           C  
ATOM    442  O   SER A  31      38.456  71.434  15.492  1.00  0.00           O  
ATOM    443  CB  SER A  31      35.176  70.676  15.349  1.00  0.00           C  
ATOM    444  OG  SER A  31      35.299  71.437  16.519  1.00  0.00           O  
ATOM    445  H   SER A  31      37.625  69.462  16.612  1.00  0.00           H  
ATOM    446  HA  SER A  31      36.405  69.634  13.947  1.00  0.00           H  
ATOM    447 1HB  SER A  31      34.757  71.293  14.554  1.00  0.00           H  
ATOM    448 2HB  SER A  31      34.488  69.850  15.519  1.00  0.00           H  
ATOM    449  HG  SER A  31      35.899  72.156  16.306  1.00  0.00           H  
ATOM    450  N   VAL A  32      37.221  72.083  13.701  1.00  0.00           N  
ATOM    451  CA  VAL A  32      38.011  73.270  13.424  1.00  0.00           C  
ATOM    452  C   VAL A  32      37.015  74.382  13.071  1.00  0.00           C  
ATOM    453  O   VAL A  32      35.941  74.119  12.541  1.00  0.00           O  
ATOM    454  CB  VAL A  32      38.996  73.031  12.264  1.00  0.00           C  
ATOM    455  CG1 VAL A  32      39.779  74.300  11.961  1.00  0.00           C  
ATOM    456  CG2 VAL A  32      39.936  71.887  12.610  1.00  0.00           C  
ATOM    457  H   VAL A  32      36.440  71.860  13.100  1.00  0.00           H  
ATOM    458  HA  VAL A  32      38.588  73.517  14.316  1.00  0.00           H  
ATOM    459  HB  VAL A  32      38.431  72.780  11.366  1.00  0.00           H  
ATOM    460 1HG1 VAL A  32      40.470  74.114  11.138  1.00  0.00           H  
ATOM    461 2HG1 VAL A  32      39.088  75.095  11.680  1.00  0.00           H  
ATOM    462 3HG1 VAL A  32      40.341  74.601  12.844  1.00  0.00           H  
ATOM    463 1HG2 VAL A  32      40.629  71.724  11.785  1.00  0.00           H  
ATOM    464 2HG2 VAL A  32      40.497  72.137  13.511  1.00  0.00           H  
ATOM    465 3HG2 VAL A  32      39.357  70.980  12.783  1.00  0.00           H  
ATOM    466  N   ARG A  33      37.382  75.608  13.397  1.00  0.00           N  
ATOM    467  CA  ARG A  33      36.544  76.773  13.112  1.00  0.00           C  
ATOM    468  C   ARG A  33      36.657  77.046  11.616  1.00  0.00           C  
ATOM    469  O   ARG A  33      37.742  76.924  11.043  1.00  0.00           O  
ATOM    470  CB  ARG A  33      36.983  77.994  13.908  1.00  0.00           C  
ATOM    471  CG  ARG A  33      36.095  79.217  13.742  1.00  0.00           C  
ATOM    472  CD  ARG A  33      36.533  80.335  14.618  1.00  0.00           C  
ATOM    473  NE  ARG A  33      35.698  81.514  14.449  1.00  0.00           N  
ATOM    474  CZ  ARG A  33      35.875  82.677  15.107  1.00  0.00           C  
ATOM    475  NH1 ARG A  33      36.859  82.800  15.970  1.00  0.00           N  
ATOM    476  NH2 ARG A  33      35.061  83.693  14.883  1.00  0.00           N  
ATOM    477  H   ARG A  33      38.271  75.742  13.858  1.00  0.00           H  
ATOM    478  HA  ARG A  33      35.517  76.538  13.394  1.00  0.00           H  
ATOM    479 1HB  ARG A  33      37.009  77.746  14.968  1.00  0.00           H  
ATOM    480 2HB  ARG A  33      37.993  78.277  13.612  1.00  0.00           H  
ATOM    481 1HG  ARG A  33      36.133  79.557  12.707  1.00  0.00           H  
ATOM    482 2HG  ARG A  33      35.068  78.960  14.002  1.00  0.00           H  
ATOM    483 1HD  ARG A  33      36.476  80.024  15.660  1.00  0.00           H  
ATOM    484 2HD  ARG A  33      37.559  80.607  14.375  1.00  0.00           H  
ATOM    485  HE  ARG A  33      34.931  81.457  13.793  1.00  0.00           H  
ATOM    486 1HH1 ARG A  33      37.482  82.023  16.141  1.00  0.00           H  
ATOM    487 2HH1 ARG A  33      36.991  83.672  16.463  1.00  0.00           H  
ATOM    488 1HH2 ARG A  33      34.304  83.598  14.219  1.00  0.00           H  
ATOM    489 2HH2 ARG A  33      35.193  84.564  15.375  1.00  0.00           H  
ATOM    490  N   TYR A  34      35.538  77.390  10.989  1.00  0.00           N  
ATOM    491  CA  TYR A  34      35.511  77.717   9.566  1.00  0.00           C  
ATOM    492  C   TYR A  34      34.762  79.039   9.409  1.00  0.00           C  
ATOM    493  O   TYR A  34      34.167  79.540  10.365  1.00  0.00           O  
ATOM    494  CB  TYR A  34      34.849  76.605   8.748  1.00  0.00           C  
ATOM    495  CG  TYR A  34      35.570  75.278   8.828  1.00  0.00           C  
ATOM    496  CD1 TYR A  34      35.531  74.536   9.999  1.00  0.00           C  
ATOM    497  CD2 TYR A  34      36.270  74.802   7.729  1.00  0.00           C  
ATOM    498  CE1 TYR A  34      36.189  73.324  10.072  1.00  0.00           C  
ATOM    499  CE2 TYR A  34      36.928  73.589   7.801  1.00  0.00           C  
ATOM    500  CZ  TYR A  34      36.889  72.852   8.967  1.00  0.00           C  
ATOM    501  OH  TYR A  34      37.544  71.644   9.039  1.00  0.00           O  
ATOM    502  H   TYR A  34      34.679  77.425  11.518  1.00  0.00           H  
ATOM    503  HA  TYR A  34      36.538  77.830   9.217  1.00  0.00           H  
ATOM    504 1HB  TYR A  34      33.825  76.458   9.095  1.00  0.00           H  
ATOM    505 2HB  TYR A  34      34.801  76.904   7.702  1.00  0.00           H  
ATOM    506  HD1 TYR A  34      34.981  74.910  10.863  1.00  0.00           H  
ATOM    507  HD2 TYR A  34      36.301  75.385   6.809  1.00  0.00           H  
ATOM    508  HE1 TYR A  34      36.158  72.741  10.992  1.00  0.00           H  
ATOM    509  HE2 TYR A  34      37.479  73.216   6.938  1.00  0.00           H  
ATOM    510  HH  TYR A  34      37.975  71.464   8.200  1.00  0.00           H  
ATOM    511  N   GLN A  35      34.783  79.600   8.206  1.00  0.00           N  
ATOM    512  CA  GLN A  35      34.080  80.854   7.962  1.00  0.00           C  
ATOM    513  C   GLN A  35      32.591  80.702   8.262  1.00  0.00           C  
ATOM    514  O   GLN A  35      31.962  81.615   8.795  1.00  0.00           O  
ATOM    515  CB  GLN A  35      34.283  81.313   6.516  1.00  0.00           C  
ATOM    516  CG  GLN A  35      35.695  81.776   6.201  1.00  0.00           C  
ATOM    517  CD  GLN A  35      35.871  82.149   4.742  1.00  0.00           C  
ATOM    518  OE1 GLN A  35      35.147  81.659   3.870  1.00  0.00           O  
ATOM    519  NE2 GLN A  35      36.835  83.020   4.466  1.00  0.00           N  
ATOM    520  H   GLN A  35      35.287  79.163   7.448  1.00  0.00           H  
ATOM    521  HA  GLN A  35      34.488  81.614   8.628  1.00  0.00           H  
ATOM    522 1HB  GLN A  35      34.037  80.496   5.837  1.00  0.00           H  
ATOM    523 2HB  GLN A  35      33.602  82.136   6.296  1.00  0.00           H  
ATOM    524 1HG  GLN A  35      35.923  82.652   6.808  1.00  0.00           H  
ATOM    525 2HG  GLN A  35      36.391  80.969   6.434  1.00  0.00           H  
ATOM    526 1HE2 GLN A  35      36.998  83.304   3.520  1.00  0.00           H  
ATOM    527 2HE2 GLN A  35      37.398  83.392   5.203  1.00  0.00           H  
ATOM    528  N   ASP A  36      32.035  79.538   7.941  1.00  0.00           N  
ATOM    529  CA  ASP A  36      30.619  79.300   8.181  1.00  0.00           C  
ATOM    530  C   ASP A  36      30.221  78.920   9.596  1.00  0.00           C  
ATOM    531  O   ASP A  36      29.069  79.096   9.992  1.00  0.00           O  
ATOM    532  CB  ASP A  36      30.132  78.201   7.234  1.00  0.00           C  
ATOM    533  CG  ASP A  36      30.128  78.635   5.774  1.00  0.00           C  
ATOM    534  OD1 ASP A  36      30.165  79.817   5.526  1.00  0.00           O  
ATOM    535  OD2 ASP A  36      30.089  77.781   4.921  1.00  0.00           O  
ATOM    536  H   ASP A  36      32.593  78.806   7.526  1.00  0.00           H  
ATOM    537  HA  ASP A  36      30.074  80.222   7.976  1.00  0.00           H  
ATOM    538 1HB  ASP A  36      30.771  77.323   7.335  1.00  0.00           H  
ATOM    539 2HB  ASP A  36      29.120  77.903   7.511  1.00  0.00           H  
ATOM    540  N   GLY A  37      31.170  78.396  10.364  1.00  0.00           N  
ATOM    541  CA  GLY A  37      30.889  77.986  11.729  1.00  0.00           C  
ATOM    542  C   GLY A  37      32.019  77.047  12.119  1.00  0.00           C  
ATOM    543  O   GLY A  37      33.088  77.513  12.507  1.00  0.00           O  
ATOM    544  H   GLY A  37      32.104  78.279   9.997  1.00  0.00           H  
ATOM    545 1HA  GLY A  37      30.839  78.866  12.370  1.00  0.00           H  
ATOM    546 2HA  GLY A  37      29.914  77.503  11.770  1.00  0.00           H  
ATOM    547  N   MET A  38      31.785  75.739  12.010  1.00  0.00           N  
ATOM    548  CA  MET A  38      32.823  74.752  12.310  1.00  0.00           C  
ATOM    549  C   MET A  38      32.582  73.399  11.626  1.00  0.00           C  
ATOM    550  O   MET A  38      31.444  73.014  11.340  1.00  0.00           O  
ATOM    551  CB  MET A  38      32.928  74.563  13.822  1.00  0.00           C  
ATOM    552  CG  MET A  38      31.742  73.844  14.451  1.00  0.00           C  
ATOM    553  SD  MET A  38      30.237  74.837  14.431  1.00  0.00           S  
ATOM    554  CE  MET A  38      30.667  76.128  15.595  1.00  0.00           C  
ATOM    555  H   MET A  38      30.873  75.420  11.714  1.00  0.00           H  
ATOM    556  HA  MET A  38      33.774  75.125  11.931  1.00  0.00           H  
ATOM    557 1HB  MET A  38      33.826  73.993  14.056  1.00  0.00           H  
ATOM    558 2HB  MET A  38      33.023  75.537  14.305  1.00  0.00           H  
ATOM    559 1HG  MET A  38      31.551  72.917  13.911  1.00  0.00           H  
ATOM    560 2HG  MET A  38      31.976  73.593  15.485  1.00  0.00           H  
ATOM    561 1HE  MET A  38      29.834  76.824  15.692  1.00  0.00           H  
ATOM    562 2HE  MET A  38      30.885  75.683  16.567  1.00  0.00           H  
ATOM    563 3HE  MET A  38      31.547  76.663  15.236  1.00  0.00           H  
ATOM    564  N   LEU A  39      33.679  72.698  11.353  1.00  0.00           N  
ATOM    565  CA  LEU A  39      33.664  71.396  10.703  1.00  0.00           C  
ATOM    566  C   LEU A  39      33.942  70.378  11.802  1.00  0.00           C  
ATOM    567  O   LEU A  39      34.941  70.485  12.488  1.00  0.00           O  
ATOM    568  CB  LEU A  39      34.716  71.307   9.590  1.00  0.00           C  
ATOM    569  CG  LEU A  39      34.681  70.029   8.743  1.00  0.00           C  
ATOM    570  CD1 LEU A  39      35.303  70.305   7.380  1.00  0.00           C  
ATOM    571  CD2 LEU A  39      35.425  68.918   9.468  1.00  0.00           C  
ATOM    572  H   LEU A  39      34.564  73.106  11.618  1.00  0.00           H  
ATOM    573  HA  LEU A  39      32.683  71.245  10.254  1.00  0.00           H  
ATOM    574 1HB  LEU A  39      34.583  72.153   8.918  1.00  0.00           H  
ATOM    575 2HB  LEU A  39      35.706  71.379  10.041  1.00  0.00           H  
ATOM    576  HG  LEU A  39      33.646  69.727   8.581  1.00  0.00           H  
ATOM    577 1HD1 LEU A  39      35.278  69.397   6.778  1.00  0.00           H  
ATOM    578 2HD1 LEU A  39      34.739  71.090   6.875  1.00  0.00           H  
ATOM    579 3HD1 LEU A  39      36.336  70.626   7.510  1.00  0.00           H  
ATOM    580 1HD2 LEU A  39      35.400  68.009   8.866  1.00  0.00           H  
ATOM    581 2HD2 LEU A  39      36.461  69.218   9.629  1.00  0.00           H  
ATOM    582 3HD2 LEU A  39      34.949  68.729  10.430  1.00  0.00           H  
ATOM    583  N   ILE A  40      33.070  69.394  11.956  1.00  0.00           N  
ATOM    584  CA  ILE A  40      33.236  68.411  13.012  1.00  0.00           C  
ATOM    585  C   ILE A  40      32.938  67.000  12.529  1.00  0.00           C  
ATOM    586  O   ILE A  40      32.243  66.805  11.530  1.00  0.00           O  
ATOM    587  CB  ILE A  40      32.327  68.743  14.210  1.00  0.00           C  
ATOM    588  CG1 ILE A  40      32.665  67.844  15.402  1.00  0.00           C  
ATOM    589  CG2 ILE A  40      30.863  68.593  13.824  1.00  0.00           C  
ATOM    590  CD1 ILE A  40      32.060  68.308  16.707  1.00  0.00           C  
ATOM    591  H   ILE A  40      32.277  69.320  11.335  1.00  0.00           H  
ATOM    592  HA  ILE A  40      34.273  68.434  13.346  1.00  0.00           H  
ATOM    593  HB  ILE A  40      32.506  69.769  14.528  1.00  0.00           H  
ATOM    594 1HG1 ILE A  40      32.315  66.831  15.204  1.00  0.00           H  
ATOM    595 2HG1 ILE A  40      33.747  67.797  15.527  1.00  0.00           H  
ATOM    596 1HG2 ILE A  40      30.235  68.831  14.682  1.00  0.00           H  
ATOM    597 2HG2 ILE A  40      30.632  69.273  13.005  1.00  0.00           H  
ATOM    598 3HG2 ILE A  40      30.673  67.567  13.508  1.00  0.00           H  
ATOM    599 1HD1 ILE A  40      32.344  67.621  17.504  1.00  0.00           H  
ATOM    600 2HD1 ILE A  40      32.425  69.308  16.943  1.00  0.00           H  
ATOM    601 3HD1 ILE A  40      30.975  68.329  16.617  1.00  0.00           H  
ATOM    602  N   THR A  41      33.482  66.018  13.247  1.00  0.00           N  
ATOM    603  CA  THR A  41      33.268  64.615  12.942  1.00  0.00           C  
ATOM    604  C   THR A  41      31.813  64.235  13.212  1.00  0.00           C  
ATOM    605  O   THR A  41      31.187  64.744  14.150  1.00  0.00           O  
ATOM    606  CB  THR A  41      34.210  63.715  13.763  1.00  0.00           C  
ATOM    607  OG1 THR A  41      33.985  63.934  15.162  1.00  0.00           O  
ATOM    608  CG2 THR A  41      35.663  64.022  13.433  1.00  0.00           C  
ATOM    609  H   THR A  41      34.065  66.267  14.033  1.00  0.00           H  
ATOM    610  HA  THR A  41      33.478  64.455  11.884  1.00  0.00           H  
ATOM    611  HB  THR A  41      34.005  62.670  13.535  1.00  0.00           H  
ATOM    612  HG1 THR A  41      33.430  63.232  15.509  1.00  0.00           H  
ATOM    613 1HG2 THR A  41      36.314  63.377  14.022  1.00  0.00           H  
ATOM    614 2HG2 THR A  41      35.840  63.846  12.372  1.00  0.00           H  
ATOM    615 3HG2 THR A  41      35.877  65.064  13.668  1.00  0.00           H  
ATOM    616  N   PRO A  42      31.271  63.343  12.389  1.00  0.00           N  
ATOM    617  CA  PRO A  42      29.889  62.904  12.562  1.00  0.00           C  
ATOM    618  C   PRO A  42      29.742  61.959  13.746  1.00  0.00           C  
ATOM    619  O   PRO A  42      30.721  61.425  14.260  1.00  0.00           O  
ATOM    620  CB  PRO A  42      29.586  62.196  11.238  1.00  0.00           C  
ATOM    621  CG  PRO A  42      30.909  61.669  10.794  1.00  0.00           C  
ATOM    622  CD  PRO A  42      31.895  62.720  11.228  1.00  0.00           C  
ATOM    623  HA  PRO A  42      29.244  63.785  12.695  1.00  0.00           H  
ATOM    624 1HB  PRO A  42      28.842  61.402  11.397  1.00  0.00           H  
ATOM    625 2HB  PRO A  42      29.149  62.907  10.522  1.00  0.00           H  
ATOM    626 1HG  PRO A  42      31.102  60.690  11.257  1.00  0.00           H  
ATOM    627 2HG  PRO A  42      30.909  61.511   9.706  1.00  0.00           H  
ATOM    628 1HD  PRO A  42      32.845  62.240  11.506  1.00  0.00           H  
ATOM    629 2HD  PRO A  42      32.048  63.440  10.410  1.00  0.00           H  
ATOM    630  N   THR A  43      28.501  61.748  14.165  1.00  0.00           N  
ATOM    631  CA  THR A  43      28.215  60.868  15.284  1.00  0.00           C  
ATOM    632  C   THR A  43      28.423  59.408  14.889  1.00  0.00           C  
ATOM    633  O   THR A  43      28.174  59.026  13.746  1.00  0.00           O  
ATOM    634  CB  THR A  43      26.777  61.073  15.797  1.00  0.00           C  
ATOM    635  OG1 THR A  43      26.572  60.285  16.977  1.00  0.00           O  
ATOM    636  CG2 THR A  43      25.769  60.661  14.736  1.00  0.00           C  
ATOM    637  H   THR A  43      27.736  62.210  13.695  1.00  0.00           H  
ATOM    638  HA  THR A  43      28.905  61.103  16.094  1.00  0.00           H  
ATOM    639  HB  THR A  43      26.626  62.123  16.046  1.00  0.00           H  
ATOM    640  HG1 THR A  43      25.630  60.159  17.117  1.00  0.00           H  
ATOM    641 1HG2 THR A  43      24.759  60.813  15.115  1.00  0.00           H  
ATOM    642 2HG2 THR A  43      25.915  61.266  13.841  1.00  0.00           H  
ATOM    643 3HG2 THR A  43      25.909  59.609  14.489  1.00  0.00           H  
ATOM    644  N   GLY A  44      28.905  58.609  15.835  1.00  0.00           N  
ATOM    645  CA  GLY A  44      29.100  57.185  15.608  1.00  0.00           C  
ATOM    646  C   GLY A  44      30.101  56.682  14.583  1.00  0.00           C  
ATOM    647  O   GLY A  44      30.076  55.500  14.242  1.00  0.00           O  
ATOM    648  H   GLY A  44      29.142  59.001  16.735  1.00  0.00           H  
ATOM    649 1HA  GLY A  44      29.404  56.706  16.539  1.00  0.00           H  
ATOM    650 2HA  GLY A  44      28.156  56.732  15.307  1.00  0.00           H  
ATOM    651  N   ILE A  45      30.978  57.544  14.081  1.00  0.00           N  
ATOM    652  CA  ILE A  45      31.966  57.093  13.111  1.00  0.00           C  
ATOM    653  C   ILE A  45      33.233  56.647  13.843  1.00  0.00           C  
ATOM    654  O   ILE A  45      33.463  57.027  14.993  1.00  0.00           O  
ATOM    655  CB  ILE A  45      32.304  58.204  12.100  1.00  0.00           C  
ATOM    656  CG1 ILE A  45      33.158  57.646  10.959  1.00  0.00           C  
ATOM    657  CG2 ILE A  45      33.020  59.353  12.792  1.00  0.00           C  
ATOM    658  CD1 ILE A  45      32.404  56.728  10.024  1.00  0.00           C  
ATOM    659  H   ILE A  45      30.972  58.514  14.362  1.00  0.00           H  
ATOM    660  HA  ILE A  45      31.552  56.247  12.563  1.00  0.00           H  
ATOM    661  HB  ILE A  45      31.384  58.579  11.651  1.00  0.00           H  
ATOM    662 1HG1 ILE A  45      33.566  58.469  10.374  1.00  0.00           H  
ATOM    663 2HG1 ILE A  45      34.001  57.091  11.373  1.00  0.00           H  
ATOM    664 1HG2 ILE A  45      33.251  60.130  12.063  1.00  0.00           H  
ATOM    665 2HG2 ILE A  45      32.378  59.766  13.570  1.00  0.00           H  
ATOM    666 3HG2 ILE A  45      33.944  58.989  13.241  1.00  0.00           H  
ATOM    667 1HD1 ILE A  45      33.076  56.373   9.242  1.00  0.00           H  
ATOM    668 2HD1 ILE A  45      32.016  55.877  10.584  1.00  0.00           H  
ATOM    669 3HD1 ILE A  45      31.577  57.272   9.570  1.00  0.00           H  
ATOM    670  N   PRO A  46      34.033  55.820  13.179  1.00  0.00           N  
ATOM    671  CA  PRO A  46      35.291  55.337  13.741  1.00  0.00           C  
ATOM    672  C   PRO A  46      36.313  56.430  13.425  1.00  0.00           C  
ATOM    673  O   PRO A  46      36.775  56.548  12.291  1.00  0.00           O  
ATOM    674  CB  PRO A  46      35.569  54.029  12.994  1.00  0.00           C  
ATOM    675  CG  PRO A  46      34.239  53.624  12.457  1.00  0.00           C  
ATOM    676  CD  PRO A  46      33.554  54.925  12.134  1.00  0.00           C  
ATOM    677  HA  PRO A  46      35.156  55.141  14.815  1.00  0.00           H  
ATOM    678 1HB  PRO A  46      36.315  54.198  12.203  1.00  0.00           H  
ATOM    679 2HB  PRO A  46      35.996  53.285  13.683  1.00  0.00           H  
ATOM    680 1HG  PRO A  46      34.365  52.981  11.574  1.00  0.00           H  
ATOM    681 2HG  PRO A  46      33.692  53.032  13.206  1.00  0.00           H  
ATOM    682 1HD  PRO A  46      33.852  55.257  11.129  1.00  0.00           H  
ATOM    683 2HD  PRO A  46      32.464  54.790  12.191  1.00  0.00           H  
ATOM    684  N   TYR A  47      36.654  57.233  14.425  1.00  0.00           N  
ATOM    685  CA  TYR A  47      37.595  58.325  14.220  1.00  0.00           C  
ATOM    686  C   TYR A  47      38.982  57.906  13.769  1.00  0.00           C  
ATOM    687  O   TYR A  47      39.662  58.655  13.069  1.00  0.00           O  
ATOM    688  CB  TYR A  47      37.710  59.144  15.508  1.00  0.00           C  
ATOM    689  CG  TYR A  47      38.542  60.399  15.360  1.00  0.00           C  
ATOM    690  CD1 TYR A  47      38.005  61.519  14.743  1.00  0.00           C  
ATOM    691  CD2 TYR A  47      39.842  60.429  15.843  1.00  0.00           C  
ATOM    692  CE1 TYR A  47      38.765  62.665  14.608  1.00  0.00           C  
ATOM    693  CE2 TYR A  47      40.602  61.575  15.708  1.00  0.00           C  
ATOM    694  CZ  TYR A  47      40.067  62.689  15.094  1.00  0.00           C  
ATOM    695  OH  TYR A  47      40.824  63.831  14.960  1.00  0.00           O  
ATOM    696  H   TYR A  47      36.259  57.090  15.343  1.00  0.00           H  
ATOM    697  HA  TYR A  47      37.215  58.964  13.422  1.00  0.00           H  
ATOM    698 1HB  TYR A  47      36.714  59.434  15.845  1.00  0.00           H  
ATOM    699 2HB  TYR A  47      38.155  58.531  16.290  1.00  0.00           H  
ATOM    700  HD1 TYR A  47      36.983  61.495  14.363  1.00  0.00           H  
ATOM    701  HD2 TYR A  47      40.265  59.549  16.327  1.00  0.00           H  
ATOM    702  HE1 TYR A  47      38.343  63.545  14.123  1.00  0.00           H  
ATOM    703  HE2 TYR A  47      41.624  61.599  16.087  1.00  0.00           H  
ATOM    704  HH  TYR A  47      41.692  63.685  15.344  1.00  0.00           H  
ATOM    705  N   GLU A  48      39.409  56.715  14.169  1.00  0.00           N  
ATOM    706  CA  GLU A  48      40.730  56.233  13.792  1.00  0.00           C  
ATOM    707  C   GLU A  48      40.767  55.945  12.303  1.00  0.00           C  
ATOM    708  O   GLU A  48      41.837  55.771  11.719  1.00  0.00           O  
ATOM    709  CB  GLU A  48      41.096  54.974  14.581  1.00  0.00           C  
ATOM    710  CG  GLU A  48      40.243  53.757  14.254  1.00  0.00           C  
ATOM    711  CD  GLU A  48      38.963  53.711  15.040  1.00  0.00           C  
ATOM    712  OE1 GLU A  48      38.579  54.724  15.574  1.00  0.00           O  
ATOM    713  OE2 GLU A  48      38.367  52.662  15.108  1.00  0.00           O  
ATOM    714  H   GLU A  48      38.817  56.130  14.742  1.00  0.00           H  
ATOM    715  HA  GLU A  48      41.460  57.010  14.022  1.00  0.00           H  
ATOM    716 1HB  GLU A  48      42.137  54.714  14.390  1.00  0.00           H  
ATOM    717 2HB  GLU A  48      41.000  55.173  15.649  1.00  0.00           H  
ATOM    718 1HG  GLU A  48      40.003  53.769  13.191  1.00  0.00           H  
ATOM    719 2HG  GLU A  48      40.821  52.856  14.458  1.00  0.00           H  
ATOM    720  N   LYS A  49      39.591  55.900  11.688  1.00  0.00           N  
ATOM    721  CA  LYS A  49      39.494  55.611  10.260  1.00  0.00           C  
ATOM    722  C   LYS A  49      38.520  56.557   9.558  1.00  0.00           C  
ATOM    723  O   LYS A  49      37.599  56.116   8.875  1.00  0.00           O  
ATOM    724  CB  LYS A  49      39.066  54.159  10.040  1.00  0.00           C  
ATOM    725  CG  LYS A  49      39.021  53.731   8.579  1.00  0.00           C  
ATOM    726  CD  LYS A  49      38.653  52.261   8.444  1.00  0.00           C  
ATOM    727  CE  LYS A  49      38.596  51.835   6.985  1.00  0.00           C  
ATOM    728  NZ  LYS A  49      38.237  50.399   6.838  1.00  0.00           N  
ATOM    729  H   LYS A  49      38.746  56.068  12.214  1.00  0.00           H  
ATOM    730  HA  LYS A  49      40.476  55.758   9.810  1.00  0.00           H  
ATOM    731 1HB  LYS A  49      39.753  53.494  10.563  1.00  0.00           H  
ATOM    732 2HB  LYS A  49      38.073  54.004  10.464  1.00  0.00           H  
ATOM    733 1HG  LYS A  49      38.284  54.332   8.045  1.00  0.00           H  
ATOM    734 2HG  LYS A  49      39.997  53.896   8.122  1.00  0.00           H  
ATOM    735 1HD  LYS A  49      39.394  51.652   8.964  1.00  0.00           H  
ATOM    736 2HD  LYS A  49      37.679  52.087   8.902  1.00  0.00           H  
ATOM    737 1HE  LYS A  49      37.857  52.437   6.459  1.00  0.00           H  
ATOM    738 2HE  LYS A  49      39.567  52.003   6.519  1.00  0.00           H  
ATOM    739 1HZ  LYS A  49      38.210  50.156   5.858  1.00  0.00           H  
ATOM    740 2HZ  LYS A  49      38.927  49.829   7.307  1.00  0.00           H  
ATOM    741 3HZ  LYS A  49      37.330  50.234   7.250  1.00  0.00           H  
ATOM    742  N   LEU A  50      38.735  57.857   9.722  1.00  0.00           N  
ATOM    743  CA  LEU A  50      37.866  58.862   9.115  1.00  0.00           C  
ATOM    744  C   LEU A  50      37.981  58.967   7.606  1.00  0.00           C  
ATOM    745  O   LEU A  50      39.039  58.729   7.027  1.00  0.00           O  
ATOM    746  CB  LEU A  50      38.169  60.235   9.729  1.00  0.00           C  
ATOM    747  CG  LEU A  50      37.865  60.375  11.226  1.00  0.00           C  
ATOM    748  CD1 LEU A  50      38.329  61.742  11.712  1.00  0.00           C  
ATOM    749  CD2 LEU A  50      36.374  60.189  11.462  1.00  0.00           C  
ATOM    750  H   LEU A  50      39.520  58.159  10.281  1.00  0.00           H  
ATOM    751  HA  LEU A  50      36.831  58.596   9.326  1.00  0.00           H  
ATOM    752 1HB  LEU A  50      39.225  60.455   9.583  1.00  0.00           H  
ATOM    753 2HB  LEU A  50      37.585  60.988   9.200  1.00  0.00           H  
ATOM    754  HG  LEU A  50      38.418  59.618  11.782  1.00  0.00           H  
ATOM    755 1HD1 LEU A  50      38.114  61.842  12.776  1.00  0.00           H  
ATOM    756 2HD1 LEU A  50      39.403  61.841  11.549  1.00  0.00           H  
ATOM    757 3HD1 LEU A  50      37.805  62.521  11.162  1.00  0.00           H  
ATOM    758 1HD2 LEU A  50      36.159  60.288  12.526  1.00  0.00           H  
ATOM    759 2HD2 LEU A  50      35.820  60.946  10.907  1.00  0.00           H  
ATOM    760 3HD2 LEU A  50      36.073  59.198  11.122  1.00  0.00           H  
ATOM    761  N   THR A  51      36.863  59.343   6.993  1.00  0.00           N  
ATOM    762  CA  THR A  51      36.740  59.546   5.554  1.00  0.00           C  
ATOM    763  C   THR A  51      36.102  60.928   5.416  1.00  0.00           C  
ATOM    764  O   THR A  51      35.375  61.358   6.306  1.00  0.00           O  
ATOM    765  CB  THR A  51      35.888  58.463   4.866  1.00  0.00           C  
ATOM    766  OG1 THR A  51      36.483  57.176   5.081  1.00  0.00           O  
ATOM    767  CG2 THR A  51      35.791  58.730   3.372  1.00  0.00           C  
ATOM    768  H   THR A  51      36.056  59.493   7.582  1.00  0.00           H  
ATOM    769  HA  THR A  51      37.736  59.508   5.113  1.00  0.00           H  
ATOM    770  HB  THR A  51      34.886  58.461   5.295  1.00  0.00           H  
ATOM    771  HG1 THR A  51      37.406  57.287   5.318  1.00  0.00           H  
ATOM    772 1HG2 THR A  51      35.186  57.955   2.903  1.00  0.00           H  
ATOM    773 2HG2 THR A  51      35.329  59.703   3.205  1.00  0.00           H  
ATOM    774 3HG2 THR A  51      36.790  58.723   2.936  1.00  0.00           H  
ATOM    775  N   GLU A  52      36.370  61.644   4.310  1.00  0.00           N  
ATOM    776  CA  GLU A  52      35.789  62.979   4.124  1.00  0.00           C  
ATOM    777  C   GLU A  52      34.287  63.072   4.400  1.00  0.00           C  
ATOM    778  O   GLU A  52      33.815  64.063   4.957  1.00  0.00           O  
ATOM    779  CB  GLU A  52      36.060  63.457   2.696  1.00  0.00           C  
ATOM    780  CG  GLU A  52      35.569  64.867   2.400  1.00  0.00           C  
ATOM    781  CD  GLU A  52      35.903  65.323   1.007  1.00  0.00           C  
ATOM    782  OE1 GLU A  52      36.521  64.574   0.289  1.00  0.00           O  
ATOM    783  OE2 GLU A  52      35.539  66.422   0.660  1.00  0.00           O  
ATOM    784  H   GLU A  52      36.976  61.267   3.595  1.00  0.00           H  
ATOM    785  HA  GLU A  52      36.264  63.664   4.827  1.00  0.00           H  
ATOM    786 1HB  GLU A  52      37.132  63.428   2.500  1.00  0.00           H  
ATOM    787 2HB  GLU A  52      35.580  62.780   1.988  1.00  0.00           H  
ATOM    788 1HG  GLU A  52      34.488  64.899   2.531  1.00  0.00           H  
ATOM    789 2HG  GLU A  52      36.015  65.553   3.119  1.00  0.00           H  
ATOM    790  N   SER A  53      33.535  62.047   4.014  1.00  0.00           N  
ATOM    791  CA  SER A  53      32.095  62.067   4.242  1.00  0.00           C  
ATOM    792  C   SER A  53      31.753  61.949   5.721  1.00  0.00           C  
ATOM    793  O   SER A  53      30.595  62.084   6.107  1.00  0.00           O  
ATOM    794  CB  SER A  53      31.434  60.939   3.474  1.00  0.00           C  
ATOM    795  OG  SER A  53      31.825  59.692   3.978  1.00  0.00           O  
ATOM    796  H   SER A  53      33.950  61.246   3.560  1.00  0.00           H  
ATOM    797  HA  SER A  53      31.701  63.018   3.882  1.00  0.00           H  
ATOM    798 1HB  SER A  53      30.351  61.039   3.542  1.00  0.00           H  
ATOM    799 2HB  SER A  53      31.703  61.010   2.421  1.00  0.00           H  
ATOM    800  HG  SER A  53      31.158  59.067   3.684  1.00  0.00           H  
ATOM    801  N   HIS A  54      32.767  61.708   6.548  1.00  0.00           N  
ATOM    802  CA  HIS A  54      32.566  61.575   7.984  1.00  0.00           C  
ATOM    803  C   HIS A  54      32.602  62.925   8.699  1.00  0.00           C  
ATOM    804  O   HIS A  54      32.469  62.977   9.921  1.00  0.00           O  
ATOM    805  CB  HIS A  54      33.627  60.648   8.586  1.00  0.00           C  
ATOM    806  CG  HIS A  54      33.516  59.228   8.124  1.00  0.00           C  
ATOM    807  ND1 HIS A  54      34.513  58.298   8.335  1.00  0.00           N  
ATOM    808  CD2 HIS A  54      32.529  58.579   7.463  1.00  0.00           C  
ATOM    809  CE1 HIS A  54      34.141  57.137   7.823  1.00  0.00           C  
ATOM    810  NE2 HIS A  54      32.943  57.282   7.288  1.00  0.00           N  
ATOM    811  H   HIS A  54      33.699  61.615   6.171  1.00  0.00           H  
ATOM    812  HA  HIS A  54      31.585  61.140   8.175  1.00  0.00           H  
ATOM    813 1HB  HIS A  54      34.620  61.015   8.326  1.00  0.00           H  
ATOM    814 2HB  HIS A  54      33.547  60.660   9.672  1.00  0.00           H  
ATOM    815  HD2 HIS A  54      31.583  59.007   7.131  1.00  0.00           H  
ATOM    816  HE1 HIS A  54      34.725  56.217   7.839  1.00  0.00           H  
ATOM    817  HE2 HIS A  54      32.411  56.559   6.825  1.00  0.00           H  
ATOM    818  N   ILE A  55      32.804  64.006   7.947  1.00  0.00           N  
ATOM    819  CA  ILE A  55      32.837  65.339   8.540  1.00  0.00           C  
ATOM    820  C   ILE A  55      31.686  66.185   8.004  1.00  0.00           C  
ATOM    821  O   ILE A  55      31.260  66.007   6.860  1.00  0.00           O  
ATOM    822  CB  ILE A  55      34.177  66.042   8.253  1.00  0.00           C  
ATOM    823  CG1 ILE A  55      34.369  66.228   6.746  1.00  0.00           C  
ATOM    824  CG2 ILE A  55      35.331  65.248   8.846  1.00  0.00           C  
ATOM    825  CD1 ILE A  55      33.781  67.514   6.210  1.00  0.00           C  
ATOM    826  H   ILE A  55      32.937  63.907   6.951  1.00  0.00           H  
ATOM    827  HA  ILE A  55      32.727  65.240   9.619  1.00  0.00           H  
ATOM    828  HB  ILE A  55      34.167  67.037   8.695  1.00  0.00           H  
ATOM    829 1HG1 ILE A  55      35.433  66.216   6.511  1.00  0.00           H  
ATOM    830 2HG1 ILE A  55      33.908  65.396   6.214  1.00  0.00           H  
ATOM    831 1HG2 ILE A  55      36.270  65.759   8.633  1.00  0.00           H  
ATOM    832 2HG2 ILE A  55      35.199  65.166   9.924  1.00  0.00           H  
ATOM    833 3HG2 ILE A  55      35.352  64.251   8.405  1.00  0.00           H  
ATOM    834 1HD1 ILE A  55      33.957  67.574   5.136  1.00  0.00           H  
ATOM    835 2HD1 ILE A  55      32.708  67.532   6.403  1.00  0.00           H  
ATOM    836 3HD1 ILE A  55      34.253  68.363   6.702  1.00  0.00           H  
ATOM    837  N   VAL A  56      31.181  67.095   8.834  1.00  0.00           N  
ATOM    838  CA  VAL A  56      30.101  67.989   8.407  1.00  0.00           C  
ATOM    839  C   VAL A  56      30.262  69.376   9.015  1.00  0.00           C  
ATOM    840  O   VAL A  56      30.846  69.531  10.088  1.00  0.00           O  
ATOM    841  CB  VAL A  56      28.733  67.412   8.815  1.00  0.00           C  
ATOM    842  CG1 VAL A  56      28.615  67.339  10.330  1.00  0.00           C  
ATOM    843  CG2 VAL A  56      27.616  68.262   8.227  1.00  0.00           C  
ATOM    844  H   VAL A  56      31.544  67.175   9.773  1.00  0.00           H  
ATOM    845  HA  VAL A  56      30.133  68.076   7.320  1.00  0.00           H  
ATOM    846  HB  VAL A  56      28.651  66.392   8.437  1.00  0.00           H  
ATOM    847 1HG1 VAL A  56      27.642  66.929  10.601  1.00  0.00           H  
ATOM    848 2HG1 VAL A  56      29.402  66.697  10.726  1.00  0.00           H  
ATOM    849 3HG1 VAL A  56      28.716  68.340  10.751  1.00  0.00           H  
ATOM    850 1HG2 VAL A  56      26.652  67.847   8.519  1.00  0.00           H  
ATOM    851 2HG2 VAL A  56      27.701  69.282   8.601  1.00  0.00           H  
ATOM    852 3HG2 VAL A  56      27.695  68.265   7.140  1.00  0.00           H  
ATOM    853  N   PHE A  57      29.746  70.389   8.328  1.00  0.00           N  
ATOM    854  CA  PHE A  57      29.858  71.748   8.826  1.00  0.00           C  
ATOM    855  C   PHE A  57      28.615  72.123   9.628  1.00  0.00           C  
ATOM    856  O   PHE A  57      27.496  71.771   9.262  1.00  0.00           O  
ATOM    857  CB  PHE A  57      30.051  72.730   7.669  1.00  0.00           C  
ATOM    858  CG  PHE A  57      31.379  72.600   6.978  1.00  0.00           C  
ATOM    859  CD1 PHE A  57      31.661  71.494   6.190  1.00  0.00           C  
ATOM    860  CD2 PHE A  57      32.348  73.582   7.117  1.00  0.00           C  
ATOM    861  CE1 PHE A  57      32.882  71.374   5.554  1.00  0.00           C  
ATOM    862  CE2 PHE A  57      33.569  73.464   6.482  1.00  0.00           C  
ATOM    863  CZ  PHE A  57      33.836  72.358   5.700  1.00  0.00           C  
ATOM    864  H   PHE A  57      29.271  70.224   7.452  1.00  0.00           H  
ATOM    865  HA  PHE A  57      30.729  71.806   9.481  1.00  0.00           H  
ATOM    866 1HB  PHE A  57      29.266  72.578   6.929  1.00  0.00           H  
ATOM    867 2HB  PHE A  57      29.958  73.750   8.039  1.00  0.00           H  
ATOM    868  HD1 PHE A  57      30.906  70.716   6.074  1.00  0.00           H  
ATOM    869  HD2 PHE A  57      32.137  74.455   7.735  1.00  0.00           H  
ATOM    870  HE1 PHE A  57      33.091  70.500   4.938  1.00  0.00           H  
ATOM    871  HE2 PHE A  57      34.322  74.243   6.598  1.00  0.00           H  
ATOM    872  HZ  PHE A  57      34.799  72.264   5.200  1.00  0.00           H  
ATOM    873  N   ILE A  58      28.827  72.827  10.733  1.00  0.00           N  
ATOM    874  CA  ILE A  58      27.735  73.242  11.603  1.00  0.00           C  
ATOM    875  C   ILE A  58      27.803  74.754  11.794  1.00  0.00           C  
ATOM    876  O   ILE A  58      28.863  75.309  12.028  1.00  0.00           O  
ATOM    877  CB  ILE A  58      27.800  72.532  12.968  1.00  0.00           C  
ATOM    878  CG1 ILE A  58      27.755  71.013  12.782  1.00  0.00           C  
ATOM    879  CG2 ILE A  58      26.661  72.996  13.863  1.00  0.00           C  
ATOM    880  CD1 ILE A  58      29.119  70.368  12.691  1.00  0.00           C  
ATOM    881  H   ILE A  58      29.774  73.082  10.976  1.00  0.00           H  
ATOM    882  HA  ILE A  58      26.793  72.975  11.126  1.00  0.00           H  
ATOM    883  HB  ILE A  58      28.748  72.762  13.453  1.00  0.00           H  
ATOM    884 1HG1 ILE A  58      27.218  70.560  13.615  1.00  0.00           H  
ATOM    885 2HG1 ILE A  58      27.205  70.774  11.871  1.00  0.00           H  
ATOM    886 1HG2 ILE A  58      26.721  72.483  14.823  1.00  0.00           H  
ATOM    887 2HG2 ILE A  58      26.737  74.071  14.020  1.00  0.00           H  
ATOM    888 3HG2 ILE A  58      25.707  72.765  13.388  1.00  0.00           H  
ATOM    889 1HD1 ILE A  58      29.005  69.292  12.560  1.00  0.00           H  
ATOM    890 2HD1 ILE A  58      29.662  70.782  11.841  1.00  0.00           H  
ATOM    891 3HD1 ILE A  58      29.675  70.564  13.607  1.00  0.00           H  
ATOM    892  N   ASP A  59      26.660  75.444  11.693  1.00  0.00           N  
ATOM    893  CA  ASP A  59      26.695  76.898  11.873  1.00  0.00           C  
ATOM    894  C   ASP A  59      26.656  77.237  13.356  1.00  0.00           C  
ATOM    895  O   ASP A  59      26.188  76.432  14.157  1.00  0.00           O  
ATOM    896  CB  ASP A  59      25.522  77.569  11.154  1.00  0.00           C  
ATOM    897  CG  ASP A  59      25.638  77.498   9.637  1.00  0.00           C  
ATOM    898  OD1 ASP A  59      26.718  77.251   9.155  1.00  0.00           O  
ATOM    899  OD2 ASP A  59      24.646  77.692   8.976  1.00  0.00           O  
ATOM    900  H   ASP A  59      25.777  74.994  11.497  1.00  0.00           H  
ATOM    901  HA  ASP A  59      27.623  77.277  11.445  1.00  0.00           H  
ATOM    902 1HB  ASP A  59      24.589  77.091  11.455  1.00  0.00           H  
ATOM    903 2HB  ASP A  59      25.464  78.616  11.451  1.00  0.00           H  
ATOM    904  N   GLY A  60      27.162  78.409  13.731  1.00  0.00           N  
ATOM    905  CA  GLY A  60      27.131  78.816  15.133  1.00  0.00           C  
ATOM    906  C   GLY A  60      25.700  79.195  15.495  1.00  0.00           C  
ATOM    907  O   GLY A  60      25.283  79.082  16.649  1.00  0.00           O  
ATOM    908  H   GLY A  60      27.573  79.029  13.048  1.00  0.00           H  
ATOM    909 1HA  GLY A  60      27.490  77.998  15.757  1.00  0.00           H  
ATOM    910 2HA  GLY A  60      27.809  79.656  15.283  1.00  0.00           H  
ATOM    911  N   ASN A  61      24.950  79.647  14.495  1.00  0.00           N  
ATOM    912  CA  ASN A  61      23.555  80.027  14.698  1.00  0.00           C  
ATOM    913  C   ASN A  61      22.688  79.254  13.720  1.00  0.00           C  
ATOM    914  O   ASN A  61      22.909  79.289  12.511  1.00  0.00           O  
ATOM    915  CB  ASN A  61      23.360  81.523  14.536  1.00  0.00           C  
ATOM    916  CG  ASN A  61      24.070  82.317  15.598  1.00  0.00           C  
ATOM    917  OD1 ASN A  61      23.810  82.148  16.795  1.00  0.00           O  
ATOM    918  ND2 ASN A  61      24.963  83.179  15.183  1.00  0.00           N  
ATOM    919  H   ASN A  61      25.353  79.730  13.573  1.00  0.00           H  
ATOM    920  HA  ASN A  61      23.266  79.753  15.714  1.00  0.00           H  
ATOM    921 1HB  ASN A  61      23.729  81.835  13.558  1.00  0.00           H  
ATOM    922 2HB  ASN A  61      22.296  81.758  14.575  1.00  0.00           H  
ATOM    923 1HD2 ASN A  61      25.467  83.735  15.845  1.00  0.00           H  
ATOM    924 2HD2 ASN A  61      25.142  83.282  14.205  1.00  0.00           H  
ATOM    925  N   GLY A  62      21.696  78.557  14.249  1.00  0.00           N  
ATOM    926  CA  GLY A  62      20.823  77.775  13.401  1.00  0.00           C  
ATOM    927  C   GLY A  62      20.763  76.341  13.889  1.00  0.00           C  
ATOM    928  O   GLY A  62      21.411  75.992  14.879  1.00  0.00           O  
ATOM    929  H   GLY A  62      21.537  78.563  15.246  1.00  0.00           H  
ATOM    930 1HA  GLY A  62      19.825  78.215  13.402  1.00  0.00           H  
ATOM    931 2HA  GLY A  62      21.188  77.808  12.375  1.00  0.00           H  
ATOM    932  N   LYS A  63      19.991  75.481  13.209  1.00  0.00           N  
ATOM    933  CA  LYS A  63      19.849  74.072  13.587  1.00  0.00           C  
ATOM    934  C   LYS A  63      21.144  73.284  13.434  1.00  0.00           C  
ATOM    935  O   LYS A  63      21.872  73.456  12.453  1.00  0.00           O  
ATOM    936  CB  LYS A  63      18.747  73.413  12.756  1.00  0.00           C  
ATOM    937  CG  LYS A  63      17.345  73.931  13.047  1.00  0.00           C  
ATOM    938  CD  LYS A  63      16.303  73.206  12.209  1.00  0.00           C  
ATOM    939  CE  LYS A  63      14.902  73.728  12.492  1.00  0.00           C  
ATOM    940  NZ  LYS A  63      13.874  73.040  11.665  1.00  0.00           N  
ATOM    941  H   LYS A  63      19.490  75.827  12.403  1.00  0.00           H  
ATOM    942  HA  LYS A  63      19.572  74.023  14.641  1.00  0.00           H  
ATOM    943 1HB  LYS A  63      18.948  73.568  11.696  1.00  0.00           H  
ATOM    944 2HB  LYS A  63      18.750  72.337  12.936  1.00  0.00           H  
ATOM    945 1HG  LYS A  63      17.115  73.785  14.103  1.00  0.00           H  
ATOM    946 2HG  LYS A  63      17.298  74.997  12.827  1.00  0.00           H  
ATOM    947 1HD  LYS A  63      16.526  73.344  11.150  1.00  0.00           H  
ATOM    948 2HD  LYS A  63      16.334  72.139  12.432  1.00  0.00           H  
ATOM    949 1HE  LYS A  63      14.664  73.579  13.544  1.00  0.00           H  
ATOM    950 2HE  LYS A  63      14.863  74.797  12.281  1.00  0.00           H  
ATOM    951 1HZ  LYS A  63      12.961  73.414  11.882  1.00  0.00           H  
ATOM    952 2HZ  LYS A  63      14.074  73.187  10.686  1.00  0.00           H  
ATOM    953 3HZ  LYS A  63      13.887  72.050  11.866  1.00  0.00           H  
ATOM    954  N   HIS A  64      21.443  72.432  14.406  1.00  0.00           N  
ATOM    955  CA  HIS A  64      22.633  71.599  14.301  1.00  0.00           C  
ATOM    956  C   HIS A  64      22.222  70.457  13.379  1.00  0.00           C  
ATOM    957  O   HIS A  64      21.307  69.700  13.694  1.00  0.00           O  
ATOM    958  CB  HIS A  64      23.105  71.076  15.662  1.00  0.00           C  
ATOM    959  CG  HIS A  64      24.397  70.323  15.602  1.00  0.00           C  
ATOM    960  ND1 HIS A  64      24.626  69.179  16.337  1.00  0.00           N  
ATOM    961  CD2 HIS A  64      25.530  70.550  14.896  1.00  0.00           C  
ATOM    962  CE1 HIS A  64      25.845  68.734  16.084  1.00  0.00           C  
ATOM    963  NE2 HIS A  64      26.413  69.548  15.214  1.00  0.00           N  
ATOM    964  H   HIS A  64      20.856  72.350  15.224  1.00  0.00           H  
ATOM    965  HA  HIS A  64      23.451  72.184  13.881  1.00  0.00           H  
ATOM    966 1HB  HIS A  64      23.229  71.913  16.350  1.00  0.00           H  
ATOM    967 2HB  HIS A  64      22.345  70.417  16.081  1.00  0.00           H  
ATOM    968  HD1 HIS A  64      23.959  68.700  16.908  1.00  0.00           H  
ATOM    969  HD2 HIS A  64      25.817  71.327  14.187  1.00  0.00           H  
ATOM    970  HE1 HIS A  64      26.218  67.833  16.570  1.00  0.00           H  
ATOM    971  N   GLU A  65      22.889  70.327  12.222  1.00  0.00           N  
ATOM    972  CA  GLU A  65      22.598  69.281  11.240  1.00  0.00           C  
ATOM    973  C   GLU A  65      22.478  67.899  11.867  1.00  0.00           C  
ATOM    974  O   GLU A  65      23.182  67.578  12.824  1.00  0.00           O  
ATOM    975  CB  GLU A  65      23.685  69.256  10.163  1.00  0.00           C  
ATOM    976  CG  GLU A  65      23.751  70.513   9.308  1.00  0.00           C  
ATOM    977  CD  GLU A  65      22.548  70.684   8.423  1.00  0.00           C  
ATOM    978  OE1 GLU A  65      22.041  69.697   7.945  1.00  0.00           O  
ATOM    979  OE2 GLU A  65      22.134  71.802   8.226  1.00  0.00           O  
ATOM    980  H   GLU A  65      23.626  70.990  12.031  1.00  0.00           H  
ATOM    981  HA  GLU A  65      21.640  69.505  10.769  1.00  0.00           H  
ATOM    982 1HB  GLU A  65      24.659  69.119  10.632  1.00  0.00           H  
ATOM    983 2HB  GLU A  65      23.519  68.408   9.498  1.00  0.00           H  
ATOM    984 1HG  GLU A  65      23.833  71.381   9.962  1.00  0.00           H  
ATOM    985 2HG  GLU A  65      24.647  70.473   8.690  1.00  0.00           H  
ATOM    986  N   LYS A  68      21.577  67.083  11.336  1.00  0.00           N  
ATOM    987  CA  LYS A  68      21.415  65.739  11.862  1.00  0.00           C  
ATOM    988  C   LYS A  68      22.666  64.962  11.464  1.00  0.00           C  
ATOM    989  O   LYS A  68      23.235  65.193  10.393  1.00  0.00           O  
ATOM    990  CB  LYS A  68      20.149  65.070  11.325  1.00  0.00           C  
ATOM    991  CG  LYS A  68      18.850  65.712  11.795  1.00  0.00           C  
ATOM    992  CD  LYS A  68      17.638  64.982  11.236  1.00  0.00           C  
ATOM    993  CE  LYS A  68      16.340  65.627  11.699  1.00  0.00           C  
ATOM    994  NZ  LYS A  68      15.146  64.936  11.140  1.00  0.00           N  
ATOM    995  H   LYS A  68      21.954  67.804  11.935  1.00  0.00           H  
ATOM    996  HA  LYS A  68      21.330  65.800  12.948  1.00  0.00           H  
ATOM    997 1HB  LYS A  68      20.159  65.095  10.235  1.00  0.00           H  
ATOM    998 2HB  LYS A  68      20.133  64.023  11.629  1.00  0.00           H  
ATOM    999 1HG  LYS A  68      18.807  65.690  12.884  1.00  0.00           H  
ATOM   1000 2HG  LYS A  68      18.820  66.752  11.469  1.00  0.00           H  
ATOM   1001 1HD  LYS A  68      17.674  64.998  10.146  1.00  0.00           H  
ATOM   1002 2HD  LYS A  68      17.655  63.943  11.567  1.00  0.00           H  
ATOM   1003 1HE  LYS A  68      16.287  65.597  12.786  1.00  0.00           H  
ATOM   1004 2HE  LYS A  68      16.320  66.670  11.385  1.00  0.00           H  
ATOM   1005 1HZ  LYS A  68      14.308  65.394  11.470  1.00  0.00           H  
ATOM   1006 2HZ  LYS A  68      15.176  64.975  10.131  1.00  0.00           H  
ATOM   1007 3HZ  LYS A  68      15.143  63.972  11.440  1.00  0.00           H  
ATOM   1008  N   LEU A  69      23.099  64.058  12.332  1.00  0.00           N  
ATOM   1009  CA  LEU A  69      24.279  63.268  12.037  1.00  0.00           C  
ATOM   1010  C   LEU A  69      25.545  63.846  12.634  1.00  0.00           C  
ATOM   1011  O   LEU A  69      26.574  63.175  12.677  1.00  0.00           O  
ATOM   1012  CB  LEU A  69      24.449  63.140  10.518  1.00  0.00           C  
ATOM   1013  CG  LEU A  69      23.322  62.404   9.782  1.00  0.00           C  
ATOM   1014  CD1 LEU A  69      23.577  62.455   8.282  1.00  0.00           C  
ATOM   1015  CD2 LEU A  69      23.247  60.967  10.275  1.00  0.00           C  
ATOM   1016  H   LEU A  69      22.614  63.910  13.205  1.00  0.00           H  
ATOM   1017  HA  LEU A  69      24.146  62.275  12.464  1.00  0.00           H  
ATOM   1018 1HB  LEU A  69      24.526  64.139  10.092  1.00  0.00           H  
ATOM   1019 2HB  LEU A  69      25.379  62.609  10.316  1.00  0.00           H  
ATOM   1020  HG  LEU A  69      22.373  62.905   9.976  1.00  0.00           H  
ATOM   1021 1HD1 LEU A  69      22.776  61.933   7.758  1.00  0.00           H  
ATOM   1022 2HD1 LEU A  69      23.607  63.494   7.953  1.00  0.00           H  
ATOM   1023 3HD1 LEU A  69      24.530  61.976   8.058  1.00  0.00           H  
ATOM   1024 1HD2 LEU A  69      22.446  60.444   9.752  1.00  0.00           H  
ATOM   1025 2HD2 LEU A  69      24.195  60.466  10.080  1.00  0.00           H  
ATOM   1026 3HD2 LEU A  69      23.047  60.960  11.347  1.00  0.00           H  
ATOM   1027  N   PRO A  70      25.484  65.087  13.101  1.00  0.00           N  
ATOM   1028  CA  PRO A  70      26.668  65.712  13.686  1.00  0.00           C  
ATOM   1029  C   PRO A  70      26.982  65.103  15.047  1.00  0.00           C  
ATOM   1030  O   PRO A  70      26.092  64.580  15.717  1.00  0.00           O  
ATOM   1031  CB  PRO A  70      26.263  67.185  13.804  1.00  0.00           C  
ATOM   1032  CG  PRO A  70      24.779  67.146  13.941  1.00  0.00           C  
ATOM   1033  CD  PRO A  70      24.354  65.985  13.082  1.00  0.00           C  
ATOM   1034  HA  PRO A  70      27.518  65.593  12.997  1.00  0.00           H  
ATOM   1035 1HB  PRO A  70      26.760  67.643  14.672  1.00  0.00           H  
ATOM   1036 2HB  PRO A  70      26.595  67.739  12.914  1.00  0.00           H  
ATOM   1037 1HG  PRO A  70      24.498  67.016  14.997  1.00  0.00           H  
ATOM   1038 2HG  PRO A  70      24.342  68.100  13.611  1.00  0.00           H  
ATOM   1039 1HD  PRO A  70      23.471  65.503  13.526  1.00  0.00           H  
ATOM   1040 2HD  PRO A  70      24.130  66.343  12.066  1.00  0.00           H  
ATOM   1041  N   SER A  71      28.252  65.168  15.444  1.00  0.00           N  
ATOM   1042  CA  SER A  71      28.695  64.641  16.732  1.00  0.00           C  
ATOM   1043  C   SER A  71      27.714  65.038  17.827  1.00  0.00           C  
ATOM   1044  O   SER A  71      27.208  66.154  17.833  1.00  0.00           O  
ATOM   1045  CB  SER A  71      30.082  65.154  17.066  1.00  0.00           C  
ATOM   1046  OG  SER A  71      30.482  64.728  18.340  1.00  0.00           O  
ATOM   1047  H   SER A  71      28.928  65.598  14.829  1.00  0.00           H  
ATOM   1048  HA  SER A  71      28.732  63.553  16.667  1.00  0.00           H  
ATOM   1049 1HB  SER A  71      30.792  64.796  16.320  1.00  0.00           H  
ATOM   1050 2HB  SER A  71      30.087  66.242  17.026  1.00  0.00           H  
ATOM   1051  HG  SER A  71      31.061  63.975  18.197  1.00  0.00           H  
ATOM   1052  N   SER A  72      27.458  64.127  18.758  1.00  0.00           N  
ATOM   1053  CA  SER A  72      26.538  64.398  19.855  1.00  0.00           C  
ATOM   1054  C   SER A  72      27.045  65.536  20.749  1.00  0.00           C  
ATOM   1055  O   SER A  72      26.273  66.129  21.497  1.00  0.00           O  
ATOM   1056  CB  SER A  72      26.338  63.143  20.681  1.00  0.00           C  
ATOM   1057  OG  SER A  72      25.687  62.150  19.937  1.00  0.00           O  
ATOM   1058  H   SER A  72      27.910  63.225  18.706  1.00  0.00           H  
ATOM   1059  HA  SER A  72      25.578  64.702  19.435  1.00  0.00           H  
ATOM   1060 1HB  SER A  72      27.305  62.772  21.020  1.00  0.00           H  
ATOM   1061 2HB  SER A  72      25.750  63.380  21.567  1.00  0.00           H  
ATOM   1062  HG  SER A  72      25.013  62.602  19.424  1.00  0.00           H  
ATOM   1063  N   GLU A  73      28.340  65.839  20.659  1.00  0.00           N  
ATOM   1064  CA  GLU A  73      28.942  66.905  21.458  1.00  0.00           C  
ATOM   1065  C   GLU A  73      28.997  68.223  20.696  1.00  0.00           C  
ATOM   1066  O   GLU A  73      29.617  69.181  21.148  1.00  0.00           O  
ATOM   1067  CB  GLU A  73      30.353  66.506  21.898  1.00  0.00           C  
ATOM   1068  CG  GLU A  73      30.404  65.303  22.828  1.00  0.00           C  
ATOM   1069  CD  GLU A  73      31.805  64.936  23.233  1.00  0.00           C  
ATOM   1070  OE1 GLU A  73      32.664  65.781  23.161  1.00  0.00           O  
ATOM   1071  OE2 GLU A  73      32.016  63.808  23.614  1.00  0.00           O  
ATOM   1072  H   GLU A  73      28.921  65.316  20.020  1.00  0.00           H  
ATOM   1073  HA  GLU A  73      28.329  67.060  22.346  1.00  0.00           H  
ATOM   1074 1HB  GLU A  73      30.956  66.276  21.019  1.00  0.00           H  
ATOM   1075 2HB  GLU A  73      30.825  67.345  22.409  1.00  0.00           H  
ATOM   1076 1HG  GLU A  73      29.826  65.525  23.725  1.00  0.00           H  
ATOM   1077 2HG  GLU A  73      29.940  64.452  22.331  1.00  0.00           H  
ATOM   1078  N   TRP A  74      28.350  68.277  19.539  1.00  0.00           N  
ATOM   1079  CA  TRP A  74      28.386  69.488  18.738  1.00  0.00           C  
ATOM   1080  C   TRP A  74      27.931  70.720  19.505  1.00  0.00           C  
ATOM   1081  O   TRP A  74      28.429  71.809  19.257  1.00  0.00           O  
ATOM   1082  CB  TRP A  74      27.510  69.316  17.496  1.00  0.00           C  
ATOM   1083  CG  TRP A  74      27.517  70.508  16.588  1.00  0.00           C  
ATOM   1084  CD1 TRP A  74      28.145  70.611  15.383  1.00  0.00           C  
ATOM   1085  CD2 TRP A  74      26.861  71.780  16.809  1.00  0.00           C  
ATOM   1086  NE1 TRP A  74      27.929  71.854  14.842  1.00  0.00           N  
ATOM   1087  CE2 TRP A  74      27.143  72.582  15.700  1.00  0.00           C  
ATOM   1088  CE3 TRP A  74      26.069  72.294  17.842  1.00  0.00           C  
ATOM   1089  CZ2 TRP A  74      26.663  73.878  15.590  1.00  0.00           C  
ATOM   1090  CZ3 TRP A  74      25.586  73.593  17.732  1.00  0.00           C  
ATOM   1091  CH2 TRP A  74      25.876  74.363  16.634  1.00  0.00           C  
ATOM   1092  H   TRP A  74      27.827  67.481  19.203  1.00  0.00           H  
ATOM   1093  HA  TRP A  74      29.415  69.664  18.424  1.00  0.00           H  
ATOM   1094 1HB  TRP A  74      27.850  68.450  16.928  1.00  0.00           H  
ATOM   1095 2HB  TRP A  74      26.481  69.123  17.800  1.00  0.00           H  
ATOM   1096  HD1 TRP A  74      28.734  69.823  14.918  1.00  0.00           H  
ATOM   1097  HE1 TRP A  74      28.288  72.181  13.956  1.00  0.00           H  
ATOM   1098  HE3 TRP A  74      25.833  71.686  18.715  1.00  0.00           H  
ATOM   1099  HZ2 TRP A  74      26.883  74.505  14.726  1.00  0.00           H  
ATOM   1100  HZ3 TRP A  74      24.971  73.986  18.541  1.00  0.00           H  
ATOM   1101  HH2 TRP A  74      25.481  75.378  16.579  1.00  0.00           H  
ATOM   1102  N   ARG A  75      27.008  70.551  20.448  1.00  0.00           N  
ATOM   1103  CA  ARG A  75      26.522  71.688  21.233  1.00  0.00           C  
ATOM   1104  C   ARG A  75      27.669  72.307  22.018  1.00  0.00           C  
ATOM   1105  O   ARG A  75      27.750  73.524  22.180  1.00  0.00           O  
ATOM   1106  CB  ARG A  75      25.422  71.259  22.193  1.00  0.00           C  
ATOM   1107  CG  ARG A  75      24.102  70.896  21.532  1.00  0.00           C  
ATOM   1108  CD  ARG A  75      23.098  70.438  22.525  1.00  0.00           C  
ATOM   1109  NE  ARG A  75      21.833  70.089  21.898  1.00  0.00           N  
ATOM   1110  CZ  ARG A  75      20.795  69.515  22.536  1.00  0.00           C  
ATOM   1111  NH1 ARG A  75      20.886  69.231  23.816  1.00  0.00           N  
ATOM   1112  NH2 ARG A  75      19.685  69.236  21.874  1.00  0.00           N  
ATOM   1113  H   ARG A  75      26.633  69.631  20.631  1.00  0.00           H  
ATOM   1114  HA  ARG A  75      26.111  72.430  20.548  1.00  0.00           H  
ATOM   1115 1HB  ARG A  75      25.754  70.393  22.763  1.00  0.00           H  
ATOM   1116 2HB  ARG A  75      25.225  72.063  22.903  1.00  0.00           H  
ATOM   1117 1HG  ARG A  75      23.701  71.769  21.016  1.00  0.00           H  
ATOM   1118 2HG  ARG A  75      24.264  70.092  20.812  1.00  0.00           H  
ATOM   1119 1HD  ARG A  75      23.475  69.557  23.044  1.00  0.00           H  
ATOM   1120 2HD  ARG A  75      22.912  71.232  23.247  1.00  0.00           H  
ATOM   1121  HE  ARG A  75      21.726  70.292  20.913  1.00  0.00           H  
ATOM   1122 1HH1 ARG A  75      21.734  69.444  24.322  1.00  0.00           H  
ATOM   1123 2HH1 ARG A  75      20.108  68.801  24.294  1.00  0.00           H  
ATOM   1124 1HH2 ARG A  75      19.615  69.454  20.890  1.00  0.00           H  
ATOM   1125 2HH2 ARG A  75      18.907  68.806  22.352  1.00  0.00           H  
ATOM   1126  N   PHE A  76      28.552  71.454  22.524  1.00  0.00           N  
ATOM   1127  CA  PHE A  76      29.687  71.921  23.295  1.00  0.00           C  
ATOM   1128  C   PHE A  76      30.693  72.626  22.402  1.00  0.00           C  
ATOM   1129  O   PHE A  76      31.193  73.691  22.745  1.00  0.00           O  
ATOM   1130  CB  PHE A  76      30.362  70.752  24.016  1.00  0.00           C  
ATOM   1131  CG  PHE A  76      31.525  71.161  24.874  1.00  0.00           C  
ATOM   1132  CD1 PHE A  76      31.383  71.280  26.249  1.00  0.00           C  
ATOM   1133  CD2 PHE A  76      32.764  71.426  24.309  1.00  0.00           C  
ATOM   1134  CE1 PHE A  76      32.453  71.655  27.039  1.00  0.00           C  
ATOM   1135  CE2 PHE A  76      33.835  71.801  25.097  1.00  0.00           C  
ATOM   1136  CZ  PHE A  76      33.678  71.915  26.464  1.00  0.00           C  
ATOM   1137  H   PHE A  76      28.435  70.462  22.372  1.00  0.00           H  
ATOM   1138  HA  PHE A  76      29.329  72.631  24.042  1.00  0.00           H  
ATOM   1139 1HB  PHE A  76      29.634  70.246  24.648  1.00  0.00           H  
ATOM   1140 2HB  PHE A  76      30.718  70.030  23.282  1.00  0.00           H  
ATOM   1141  HD1 PHE A  76      30.414  71.073  26.704  1.00  0.00           H  
ATOM   1142  HD2 PHE A  76      32.887  71.336  23.230  1.00  0.00           H  
ATOM   1143  HE1 PHE A  76      32.327  71.746  28.118  1.00  0.00           H  
ATOM   1144  HE2 PHE A  76      34.803  72.006  24.641  1.00  0.00           H  
ATOM   1145  HZ  PHE A  76      34.521  72.212  27.086  1.00  0.00           H  
ATOM   1146  N   HIS A  77      31.002  72.024  21.257  1.00  0.00           N  
ATOM   1147  CA  HIS A  77      31.949  72.636  20.336  1.00  0.00           C  
ATOM   1148  C   HIS A  77      31.414  74.005  19.915  1.00  0.00           C  
ATOM   1149  O   HIS A  77      32.138  74.998  19.926  1.00  0.00           O  
ATOM   1150  CB  HIS A  77      32.179  71.751  19.106  1.00  0.00           C  
ATOM   1151  CG  HIS A  77      32.963  70.509  19.397  1.00  0.00           C  
ATOM   1152  ND1 HIS A  77      34.311  70.402  19.128  1.00  0.00           N  
ATOM   1153  CD2 HIS A  77      32.589  69.323  19.931  1.00  0.00           C  
ATOM   1154  CE1 HIS A  77      34.733  69.201  19.486  1.00  0.00           C  
ATOM   1155  NE2 HIS A  77      33.708  68.528  19.976  1.00  0.00           N  
ATOM   1156  H   HIS A  77      30.583  71.137  21.015  1.00  0.00           H  
ATOM   1157  HA  HIS A  77      32.909  72.767  20.835  1.00  0.00           H  
ATOM   1158 1HB  HIS A  77      31.217  71.457  18.685  1.00  0.00           H  
ATOM   1159 2HB  HIS A  77      32.710  72.320  18.343  1.00  0.00           H  
ATOM   1160  HD2 HIS A  77      31.588  69.050  20.264  1.00  0.00           H  
ATOM   1161  HE1 HIS A  77      35.754  68.830  19.393  1.00  0.00           H  
ATOM   1162  HE2 HIS A  77      33.736  67.582  20.327  1.00  0.00           H  
ATOM   1163  N   MET A  78      30.144  74.040  19.546  1.00  0.00           N  
ATOM   1164  CA  MET A  78      29.534  75.292  19.111  1.00  0.00           C  
ATOM   1165  C   MET A  78      29.662  76.393  20.162  1.00  0.00           C  
ATOM   1166  O   MET A  78      30.038  77.527  19.852  1.00  0.00           O  
ATOM   1167  CB  MET A  78      28.064  75.061  18.765  1.00  0.00           C  
ATOM   1168  CG  MET A  78      27.324  76.306  18.297  1.00  0.00           C  
ATOM   1169  SD  MET A  78      26.729  77.317  19.667  1.00  0.00           S  
ATOM   1170  CE  MET A  78      25.417  76.281  20.308  1.00  0.00           C  
ATOM   1171  H   MET A  78      29.584  73.199  19.562  1.00  0.00           H  
ATOM   1172  HA  MET A  78      30.056  75.640  18.220  1.00  0.00           H  
ATOM   1173 1HB  MET A  78      27.990  74.312  17.978  1.00  0.00           H  
ATOM   1174 2HB  MET A  78      27.542  74.670  19.639  1.00  0.00           H  
ATOM   1175 1HG  MET A  78      27.987  76.913  17.682  1.00  0.00           H  
ATOM   1176 2HG  MET A  78      26.469  76.013  17.688  1.00  0.00           H  
ATOM   1177 1HE  MET A  78      24.950  76.771  21.162  1.00  0.00           H  
ATOM   1178 2HE  MET A  78      24.670  76.116  19.530  1.00  0.00           H  
ATOM   1179 3HE  MET A  78      25.832  75.322  20.622  1.00  0.00           H  
ATOM   1180  N   ALA A  79      29.367  76.054  21.413  1.00  0.00           N  
ATOM   1181  CA  ALA A  79      29.439  77.034  22.490  1.00  0.00           C  
ATOM   1182  C   ALA A  79      30.869  77.515  22.691  1.00  0.00           C  
ATOM   1183  O   ALA A  79      31.102  78.691  22.950  1.00  0.00           O  
ATOM   1184  CB  ALA A  79      28.890  76.447  23.782  1.00  0.00           C  
ATOM   1185  H   ALA A  79      29.089  75.107  21.627  1.00  0.00           H  
ATOM   1186  HA  ALA A  79      28.830  77.893  22.207  1.00  0.00           H  
ATOM   1187 1HB  ALA A  79      28.952  77.192  24.575  1.00  0.00           H  
ATOM   1188 2HB  ALA A  79      27.850  76.156  23.637  1.00  0.00           H  
ATOM   1189 3HB  ALA A  79      29.475  75.571  24.061  1.00  0.00           H  
ATOM   1190  N   ALA A  80      31.836  76.608  22.572  1.00  0.00           N  
ATOM   1191  CA  ALA A  80      33.237  76.994  22.722  1.00  0.00           C  
ATOM   1192  C   ALA A  80      33.622  77.997  21.639  1.00  0.00           C  
ATOM   1193  O   ALA A  80      34.317  78.973  21.900  1.00  0.00           O  
ATOM   1194  CB  ALA A  80      34.141  75.771  22.666  1.00  0.00           C  
ATOM   1195  H   ALA A  80      31.610  75.643  22.377  1.00  0.00           H  
ATOM   1196  HA  ALA A  80      33.354  77.472  23.695  1.00  0.00           H  
ATOM   1197 1HB  ALA A  80      35.180  76.082  22.780  1.00  0.00           H  
ATOM   1198 2HB  ALA A  80      33.877  75.086  23.471  1.00  0.00           H  
ATOM   1199 3HB  ALA A  80      34.016  75.270  21.707  1.00  0.00           H  
ATOM   1200  N   TYR A  81      33.180  77.754  20.413  1.00  0.00           N  
ATOM   1201  CA  TYR A  81      33.514  78.666  19.330  1.00  0.00           C  
ATOM   1202  C   TYR A  81      32.782  79.997  19.496  1.00  0.00           C  
ATOM   1203  O   TYR A  81      33.317  81.047  19.154  1.00  0.00           O  
ATOM   1204  CB  TYR A  81      33.179  78.035  17.977  1.00  0.00           C  
ATOM   1205  CG  TYR A  81      34.111  76.912  17.579  1.00  0.00           C  
ATOM   1206  CD1 TYR A  81      33.601  75.653  17.300  1.00  0.00           C  
ATOM   1207  CD2 TYR A  81      35.476  77.142  17.493  1.00  0.00           C  
ATOM   1208  CE1 TYR A  81      34.452  74.627  16.937  1.00  0.00           C  
ATOM   1209  CE2 TYR A  81      36.328  76.117  17.130  1.00  0.00           C  
ATOM   1210  CZ  TYR A  81      35.820  74.864  16.853  1.00  0.00           C  
ATOM   1211  OH  TYR A  81      36.668  73.842  16.491  1.00  0.00           O  
ATOM   1212  H   TYR A  81      32.612  76.942  20.215  1.00  0.00           H  
ATOM   1213  HA  TYR A  81      34.585  78.867  19.365  1.00  0.00           H  
ATOM   1214 1HB  TYR A  81      32.162  77.641  18.000  1.00  0.00           H  
ATOM   1215 2HB  TYR A  81      33.216  78.799  17.200  1.00  0.00           H  
ATOM   1216  HD1 TYR A  81      32.528  75.472  17.368  1.00  0.00           H  
ATOM   1217  HD2 TYR A  81      35.877  78.131  17.713  1.00  0.00           H  
ATOM   1218  HE1 TYR A  81      34.052  73.638  16.718  1.00  0.00           H  
ATOM   1219  HE2 TYR A  81      37.401  76.297  17.063  1.00  0.00           H  
ATOM   1220  HH  TYR A  81      37.572  74.167  16.479  1.00  0.00           H  
ATOM   1221  N   GLN A  82      31.567  79.941  20.027  1.00  0.00           N  
ATOM   1222  CA  GLN A  82      30.786  81.156  20.256  1.00  0.00           C  
ATOM   1223  C   GLN A  82      31.461  82.046  21.297  1.00  0.00           C  
ATOM   1224  O   GLN A  82      31.672  83.232  21.068  1.00  0.00           O  
ATOM   1225  CB  GLN A  82      29.365  80.807  20.706  1.00  0.00           C  
ATOM   1226  CG  GLN A  82      28.455  82.010  20.884  1.00  0.00           C  
ATOM   1227  CD  GLN A  82      28.168  82.717  19.573  1.00  0.00           C  
ATOM   1228  OE1 GLN A  82      27.784  82.088  18.583  1.00  0.00           O  
ATOM   1229  NE2 GLN A  82      28.353  84.032  19.558  1.00  0.00           N  
ATOM   1230  H   GLN A  82      31.171  79.047  20.279  1.00  0.00           H  
ATOM   1231  HA  GLN A  82      30.727  81.711  19.320  1.00  0.00           H  
ATOM   1232 1HB  GLN A  82      28.905  80.142  19.975  1.00  0.00           H  
ATOM   1233 2HB  GLN A  82      29.405  80.272  21.655  1.00  0.00           H  
ATOM   1234 1HG  GLN A  82      27.507  81.677  21.306  1.00  0.00           H  
ATOM   1235 2HG  GLN A  82      28.935  82.720  21.557  1.00  0.00           H  
ATOM   1236 1HE2 GLN A  82      28.180  84.553  18.721  1.00  0.00           H  
ATOM   1237 2HE2 GLN A  82      28.665  84.503  20.383  1.00  0.00           H  
ATOM   1238  N   SER A  83      31.815  81.456  22.435  1.00  0.00           N  
ATOM   1239  CA  SER A  83      32.411  82.194  23.543  1.00  0.00           C  
ATOM   1240  C   SER A  83      33.919  82.380  23.599  1.00  0.00           C  
ATOM   1241  O   SER A  83      34.400  83.184  24.393  1.00  0.00           O  
ATOM   1242  CB  SER A  83      31.983  81.519  24.831  1.00  0.00           C  
ATOM   1243  OG  SER A  83      30.595  81.603  25.005  1.00  0.00           O  
ATOM   1244  H   SER A  83      31.664  80.462  22.531  1.00  0.00           H  
ATOM   1245  HA  SER A  83      32.037  83.218  23.518  1.00  0.00           H  
ATOM   1246 1HB  SER A  83      32.287  80.472  24.812  1.00  0.00           H  
ATOM   1247 2HB  SER A  83      32.486  81.990  25.674  1.00  0.00           H  
ATOM   1248  HG  SER A  83      30.242  80.753  24.730  1.00  0.00           H  
ATOM   1249  N   ARG A  84      34.674  81.658  22.777  1.00  0.00           N  
ATOM   1250  CA  ARG A  84      36.127  81.792  22.818  1.00  0.00           C  
ATOM   1251  C   ARG A  84      36.705  82.028  21.430  1.00  0.00           C  
ATOM   1252  O   ARG A  84      35.983  82.022  20.439  1.00  0.00           O  
ATOM   1253  CB  ARG A  84      36.762  80.547  23.420  1.00  0.00           C  
ATOM   1254  CG  ARG A  84      38.273  80.609  23.571  1.00  0.00           C  
ATOM   1255  CD  ARG A  84      38.819  79.357  24.155  1.00  0.00           C  
ATOM   1256  NE  ARG A  84      38.639  78.221  23.266  1.00  0.00           N  
ATOM   1257  CZ  ARG A  84      38.762  76.931  23.637  1.00  0.00           C  
ATOM   1258  NH1 ARG A  84      39.063  76.632  24.881  1.00  0.00           N  
ATOM   1259  NH2 ARG A  84      38.579  75.968  22.751  1.00  0.00           N  
ATOM   1260  H   ARG A  84      34.258  81.014  22.120  1.00  0.00           H  
ATOM   1261  HA  ARG A  84      36.378  82.648  23.445  1.00  0.00           H  
ATOM   1262 1HB  ARG A  84      36.339  80.364  24.407  1.00  0.00           H  
ATOM   1263 2HB  ARG A  84      36.528  79.683  22.799  1.00  0.00           H  
ATOM   1264 1HG  ARG A  84      38.731  80.759  22.593  1.00  0.00           H  
ATOM   1265 2HG  ARG A  84      38.540  81.438  24.228  1.00  0.00           H  
ATOM   1266 1HD  ARG A  84      39.885  79.478  24.343  1.00  0.00           H  
ATOM   1267 2HD  ARG A  84      38.308  79.140  25.092  1.00  0.00           H  
ATOM   1268  HE  ARG A  84      38.406  78.412  22.300  1.00  0.00           H  
ATOM   1269 1HH1 ARG A  84      39.203  77.368  25.558  1.00  0.00           H  
ATOM   1270 2HH1 ARG A  84      39.155  75.665  25.159  1.00  0.00           H  
ATOM   1271 1HH2 ARG A  84      38.347  76.199  21.794  1.00  0.00           H  
ATOM   1272 2HH2 ARG A  84      38.670  75.003  23.029  1.00  0.00           H  
ATOM   1273  N   ASP A  86      38.019  82.225  21.375  1.00  0.00           N  
ATOM   1274  CA  ASP A  86      38.688  82.434  20.105  1.00  0.00           C  
ATOM   1275  C   ASP A  86      39.263  81.130  19.577  1.00  0.00           C  
ATOM   1276  O   ASP A  86      40.127  81.124  18.702  1.00  0.00           O  
ATOM   1277  CB  ASP A  86      39.802  83.474  20.249  1.00  0.00           C  
ATOM   1278  CG  ASP A  86      40.903  83.034  21.205  1.00  0.00           C  
ATOM   1279  OD1 ASP A  86      40.824  81.938  21.706  1.00  0.00           O  
ATOM   1280  OD2 ASP A  86      41.811  83.800  21.425  1.00  0.00           O  
ATOM   1281  H   ASP A  86      38.105  82.926  22.097  1.00  0.00           H  
ATOM   1282  HA  ASP A  86      37.957  82.805  19.386  1.00  0.00           H  
ATOM   1283 1HB  ASP A  86      40.246  83.669  19.272  1.00  0.00           H  
ATOM   1284 2HB  ASP A  86      39.380  84.412  20.610  1.00  0.00           H  
ATOM   1285  N   ALA A  87      38.778  80.013  20.103  1.00  0.00           N  
ATOM   1286  CA  ALA A  87      39.272  78.709  19.671  1.00  0.00           C  
ATOM   1287  C   ALA A  87      39.192  78.562  18.164  1.00  0.00           C  
ATOM   1288  O   ALA A  87      38.215  78.983  17.550  1.00  0.00           O  
ATOM   1289  CB  ALA A  87      38.492  77.592  20.350  1.00  0.00           C  
ATOM   1290  H   ALA A  87      38.059  80.057  20.811  1.00  0.00           H  
ATOM   1291  HA  ALA A  87      40.320  78.632  19.959  1.00  0.00           H  
ATOM   1292 1HB  ALA A  87      38.873  76.627  20.016  1.00  0.00           H  
ATOM   1293 2HB  ALA A  87      38.606  77.674  21.431  1.00  0.00           H  
ATOM   1294 3HB  ALA A  87      37.438  77.675  20.089  1.00  0.00           H  
ATOM   1295  N   ASN A  88      40.230  77.970  17.574  1.00  0.00           N  
ATOM   1296  CA  ASN A  88      40.279  77.718  16.135  1.00  0.00           C  
ATOM   1297  C   ASN A  88      40.119  76.222  15.854  1.00  0.00           C  
ATOM   1298  O   ASN A  88      39.900  75.806  14.718  1.00  0.00           O  
ATOM   1299  CB  ASN A  88      41.571  78.246  15.538  1.00  0.00           C  
ATOM   1300  CG  ASN A  88      41.666  79.745  15.602  1.00  0.00           C  
ATOM   1301  OD1 ASN A  88      40.731  80.421  16.045  1.00  0.00           O  
ATOM   1302  ND2 ASN A  88      42.779  80.278  15.166  1.00  0.00           N  
ATOM   1303  H   ASN A  88      41.010  77.687  18.150  1.00  0.00           H  
ATOM   1304  HA  ASN A  88      39.443  78.237  15.664  1.00  0.00           H  
ATOM   1305 1HB  ASN A  88      42.420  77.816  16.071  1.00  0.00           H  
ATOM   1306 2HB  ASN A  88      41.645  77.933  14.497  1.00  0.00           H  
ATOM   1307 1HD2 ASN A  88      42.899  81.271  15.184  1.00  0.00           H  
ATOM   1308 2HD2 ASN A  88      43.510  79.693  14.816  1.00  0.00           H  
ATOM   1309  N   ALA A  89      40.227  75.413  16.903  1.00  0.00           N  
ATOM   1310  CA  ALA A  89      40.057  73.972  16.775  1.00  0.00           C  
ATOM   1311  C   ALA A  89      39.794  73.390  18.157  1.00  0.00           C  
ATOM   1312  O   ALA A  89      40.217  73.957  19.159  1.00  0.00           O  
ATOM   1313  CB  ALA A  89      41.280  73.330  16.137  1.00  0.00           C  
ATOM   1314  H   ALA A  89      40.432  75.806  17.811  1.00  0.00           H  
ATOM   1315  HA  ALA A  89      39.195  73.788  16.134  1.00  0.00           H  
ATOM   1316 1HB  ALA A  89      41.125  72.254  16.054  1.00  0.00           H  
ATOM   1317 2HB  ALA A  89      41.436  73.752  15.144  1.00  0.00           H  
ATOM   1318 3HB  ALA A  89      42.156  73.524  16.754  1.00  0.00           H  
ATOM   1319  N   VAL A  90      39.083  72.271  18.205  1.00  0.00           N  
ATOM   1320  CA  VAL A  90      38.778  71.629  19.480  1.00  0.00           C  
ATOM   1321  C   VAL A  90      38.887  70.113  19.380  1.00  0.00           C  
ATOM   1322  O   VAL A  90      38.417  69.513  18.415  1.00  0.00           O  
ATOM   1323  CB  VAL A  90      37.358  72.007  19.941  1.00  0.00           C  
ATOM   1324  CG1 VAL A  90      37.025  71.319  21.257  1.00  0.00           C  
ATOM   1325  CG2 VAL A  90      37.243  73.518  20.078  1.00  0.00           C  
ATOM   1326  H   VAL A  90      38.745  71.852  17.350  1.00  0.00           H  
ATOM   1327  HA  VAL A  90      39.494  71.980  20.224  1.00  0.00           H  
ATOM   1328  HB  VAL A  90      36.639  71.653  19.202  1.00  0.00           H  
ATOM   1329 1HG1 VAL A  90      36.017  71.598  21.568  1.00  0.00           H  
ATOM   1330 2HG1 VAL A  90      37.078  70.239  21.126  1.00  0.00           H  
ATOM   1331 3HG1 VAL A  90      37.738  71.629  22.020  1.00  0.00           H  
ATOM   1332 1HG2 VAL A  90      36.237  73.778  20.404  1.00  0.00           H  
ATOM   1333 2HG2 VAL A  90      37.966  73.872  20.813  1.00  0.00           H  
ATOM   1334 3HG2 VAL A  90      37.445  73.987  19.115  1.00  0.00           H  
ATOM   1335  N   VAL A  91      39.515  69.497  20.376  1.00  0.00           N  
ATOM   1336  CA  VAL A  91      39.633  68.044  20.404  1.00  0.00           C  
ATOM   1337  C   VAL A  91      39.052  67.545  21.712  1.00  0.00           C  
ATOM   1338  O   VAL A  91      39.432  68.020  22.781  1.00  0.00           O  
ATOM   1339  CB  VAL A  91      41.103  67.602  20.279  1.00  0.00           C  
ATOM   1340  CG1 VAL A  91      41.211  66.086  20.350  1.00  0.00           C  
ATOM   1341  CG2 VAL A  91      41.692  68.124  18.977  1.00  0.00           C  
ATOM   1342  H   VAL A  91      39.919  70.038  21.127  1.00  0.00           H  
ATOM   1343  HA  VAL A  91      39.079  67.635  19.558  1.00  0.00           H  
ATOM   1344  HB  VAL A  91      41.667  68.004  21.120  1.00  0.00           H  
ATOM   1345 1HG1 VAL A  91      42.257  65.791  20.260  1.00  0.00           H  
ATOM   1346 2HG1 VAL A  91      40.817  65.738  21.305  1.00  0.00           H  
ATOM   1347 3HG1 VAL A  91      40.639  65.642  19.536  1.00  0.00           H  
ATOM   1348 1HG2 VAL A  91      42.731  67.808  18.895  1.00  0.00           H  
ATOM   1349 2HG2 VAL A  91      41.124  67.726  18.135  1.00  0.00           H  
ATOM   1350 3HG2 VAL A  91      41.642  69.213  18.966  1.00  0.00           H  
ATOM   1351  N   HIS A  92      38.111  66.613  21.618  1.00  0.00           N  
ATOM   1352  CA  HIS A  92      37.516  66.012  22.797  1.00  0.00           C  
ATOM   1353  C   HIS A  92      37.967  64.551  22.749  1.00  0.00           C  
ATOM   1354  O   HIS A  92      37.717  63.845  21.772  1.00  0.00           O  
ATOM   1355  CB  HIS A  92      35.988  66.130  22.805  1.00  0.00           C  
ATOM   1356  CG  HIS A  92      35.346  65.545  24.024  1.00  0.00           C  
ATOM   1357  ND1 HIS A  92      35.137  64.191  24.178  1.00  0.00           N  
ATOM   1358  CD2 HIS A  92      34.866  66.131  25.147  1.00  0.00           C  
ATOM   1359  CE1 HIS A  92      34.557  63.968  25.345  1.00  0.00           C  
ATOM   1360  NE2 HIS A  92      34.381  65.128  25.951  1.00  0.00           N  
ATOM   1361  H   HIS A  92      37.801  66.315  20.704  1.00  0.00           H  
ATOM   1362  HA  HIS A  92      37.882  66.520  23.689  1.00  0.00           H  
ATOM   1363 1HB  HIS A  92      35.704  67.181  22.739  1.00  0.00           H  
ATOM   1364 2HB  HIS A  92      35.580  65.625  21.929  1.00  0.00           H  
ATOM   1365  HD1 HIS A  92      35.446  63.471  23.557  1.00  0.00           H  
ATOM   1366  HD2 HIS A  92      34.811  67.169  25.475  1.00  0.00           H  
ATOM   1367  HE1 HIS A  92      34.307  62.954  25.656  1.00  0.00           H  
ATOM   1368  N   ASN A  93      38.654  64.109  23.794  1.00  0.00           N  
ATOM   1369  CA  ASN A  93      39.141  62.741  23.840  1.00  0.00           C  
ATOM   1370  C   ASN A  93      38.908  62.160  25.222  1.00  0.00           C  
ATOM   1371  O   ASN A  93      38.357  62.825  26.104  1.00  0.00           O  
ATOM   1372  CB  ASN A  93      40.609  62.673  23.463  1.00  0.00           C  
ATOM   1373  CG  ASN A  93      41.487  63.436  24.416  1.00  0.00           C  
ATOM   1374  OD1 ASN A  93      41.609  64.662  24.320  1.00  0.00           O  
ATOM   1375  ND2 ASN A  93      42.100  62.734  25.334  1.00  0.00           N  
ATOM   1376  H   ASN A  93      38.845  64.725  24.571  1.00  0.00           H  
ATOM   1377  HA  ASN A  93      38.573  62.147  23.122  1.00  0.00           H  
ATOM   1378 1HB  ASN A  93      40.933  61.631  23.444  1.00  0.00           H  
ATOM   1379 2HB  ASN A  93      40.746  63.076  22.459  1.00  0.00           H  
ATOM   1380 1HD2 ASN A  93      42.697  63.188  25.996  1.00  0.00           H  
ATOM   1381 2HD2 ASN A  93      41.972  61.743  25.375  1.00  0.00           H  
ATOM   1382  N   HIS A  94      39.330  60.916  25.407  1.00  0.00           N  
ATOM   1383  CA  HIS A  94      39.142  60.248  26.683  1.00  0.00           C  
ATOM   1384  C   HIS A  94      40.425  59.662  27.244  1.00  0.00           C  
ATOM   1385  O   HIS A  94      40.580  58.443  27.346  1.00  0.00           O  
ATOM   1386  CB  HIS A  94      38.097  59.136  26.547  1.00  0.00           C  
ATOM   1387  CG  HIS A  94      36.742  59.629  26.143  1.00  0.00           C  
ATOM   1388  ND1 HIS A  94      35.730  59.851  27.052  1.00  0.00           N  
ATOM   1389  CD2 HIS A  94      36.233  59.943  24.928  1.00  0.00           C  
ATOM   1390  CE1 HIS A  94      34.655  60.281  26.413  1.00  0.00           C  
ATOM   1391  NE2 HIS A  94      34.935  60.345  25.125  1.00  0.00           N  
ATOM   1392  H   HIS A  94      39.789  60.421  24.655  1.00  0.00           H  
ATOM   1393  HA  HIS A  94      38.784  60.966  27.420  1.00  0.00           H  
ATOM   1394 1HB  HIS A  94      38.432  58.411  25.805  1.00  0.00           H  
ATOM   1395 2HB  HIS A  94      37.999  58.611  27.497  1.00  0.00           H  
ATOM   1396  HD1 HIS A  94      35.804  59.785  28.048  1.00  0.00           H  
ATOM   1397  HD2 HIS A  94      36.654  59.926  23.922  1.00  0.00           H  
ATOM   1398  HE1 HIS A  94      33.742  60.516  26.959  1.00  0.00           H  
ATOM   1399  N   ALA A  95      41.364  60.534  27.624  1.00  0.00           N  
ATOM   1400  CA  ALA A  95      42.643  60.093  28.186  1.00  0.00           C  
ATOM   1401  C   ALA A  95      42.324  59.342  29.481  1.00  0.00           C  
ATOM   1402  O   ALA A  95      41.872  59.938  30.459  1.00  0.00           O  
ATOM   1403  CB  ALA A  95      43.578  61.266  28.440  1.00  0.00           C  
ATOM   1404  H   ALA A  95      41.187  61.523  27.521  1.00  0.00           H  
ATOM   1405  HA  ALA A  95      43.118  59.427  27.466  1.00  0.00           H  
ATOM   1406 1HB  ALA A  95      44.516  60.901  28.857  1.00  0.00           H  
ATOM   1407 2HB  ALA A  95      43.775  61.784  27.501  1.00  0.00           H  
ATOM   1408 3HB  ALA A  95      43.113  61.956  29.143  1.00  0.00           H  
ATOM   1409  N   VAL A  96      42.559  58.034  29.474  1.00  0.00           N  
ATOM   1410  CA  VAL A  96      42.215  57.180  30.612  1.00  0.00           C  
ATOM   1411  C   VAL A  96      42.799  57.547  31.965  1.00  0.00           C  
ATOM   1412  O   VAL A  96      42.064  57.613  32.956  1.00  0.00           O  
ATOM   1413  CB  VAL A  96      42.647  55.736  30.294  1.00  0.00           C  
ATOM   1414  CG1 VAL A  96      42.510  54.855  31.527  1.00  0.00           C  
ATOM   1415  CG2 VAL A  96      41.815  55.188  29.144  1.00  0.00           C  
ATOM   1416  H   VAL A  96      42.987  57.619  28.659  1.00  0.00           H  
ATOM   1417  HA  VAL A  96      41.134  57.214  30.756  1.00  0.00           H  
ATOM   1418  HB  VAL A  96      43.700  55.735  30.014  1.00  0.00           H  
ATOM   1419 1HG1 VAL A  96      42.819  53.839  31.284  1.00  0.00           H  
ATOM   1420 2HG1 VAL A  96      43.141  55.246  32.325  1.00  0.00           H  
ATOM   1421 3HG1 VAL A  96      41.471  54.849  31.855  1.00  0.00           H  
ATOM   1422 1HG2 VAL A  96      42.126  54.167  28.924  1.00  0.00           H  
ATOM   1423 2HG2 VAL A  96      40.761  55.195  29.423  1.00  0.00           H  
ATOM   1424 3HG2 VAL A  96      41.961  55.810  28.261  1.00  0.00           H  
ATOM   1425  N   HIS A  97      44.106  57.777  32.035  1.00  0.00           N  
ATOM   1426  CA  HIS A  97      44.678  58.124  33.327  1.00  0.00           C  
ATOM   1427  C   HIS A  97      44.185  59.496  33.799  1.00  0.00           C  
ATOM   1428  O   HIS A  97      43.881  59.667  34.970  1.00  0.00           O  
ATOM   1429  CB  HIS A  97      46.208  58.116  33.257  1.00  0.00           C  
ATOM   1430  CG  HIS A  97      46.797  56.746  33.121  1.00  0.00           C  
ATOM   1431  ND1 HIS A  97      46.406  55.687  33.912  1.00  0.00           N  
ATOM   1432  CD2 HIS A  97      47.748  56.263  32.287  1.00  0.00           C  
ATOM   1433  CE1 HIS A  97      47.091  54.609  33.570  1.00  0.00           C  
ATOM   1434  NE2 HIS A  97      47.912  54.933  32.587  1.00  0.00           N  
ATOM   1435  H   HIS A  97      44.711  57.720  31.228  1.00  0.00           H  
ATOM   1436  HA  HIS A  97      44.369  57.390  34.071  1.00  0.00           H  
ATOM   1437 1HB  HIS A  97      46.537  58.715  32.406  1.00  0.00           H  
ATOM   1438 2HB  HIS A  97      46.616  58.575  34.157  1.00  0.00           H  
ATOM   1439  HD2 HIS A  97      48.284  56.824  31.521  1.00  0.00           H  
ATOM   1440  HE1 HIS A  97      46.995  53.622  34.021  1.00  0.00           H  
ATOM   1441  HE2 HIS A  97      48.557  54.307  32.126  1.00  0.00           H  
ATOM   1442  N   CYS A  98      44.107  60.464  32.891  1.00  0.00           N  
ATOM   1443  CA  CYS A  98      43.625  61.798  33.259  1.00  0.00           C  
ATOM   1444  C   CYS A  98      42.192  61.712  33.781  1.00  0.00           C  
ATOM   1445  O   CYS A  98      41.832  62.393  34.743  1.00  0.00           O  
ATOM   1446  CB  CYS A  98      43.676  62.748  32.062  1.00  0.00           C  
ATOM   1447  SG  CYS A  98      43.218  64.453  32.452  1.00  0.00           S  
ATOM   1448  H   CYS A  98      44.381  60.286  31.935  1.00  0.00           H  
ATOM   1449  HA  CYS A  98      44.271  62.196  34.042  1.00  0.00           H  
ATOM   1450 1HB  CYS A  98      44.684  62.755  31.646  1.00  0.00           H  
ATOM   1451 2HB  CYS A  98      43.004  62.388  31.283  1.00  0.00           H  
ATOM   1452  HG  CYS A  98      44.179  64.653  33.350  1.00  0.00           H  
ATOM   1453  N   THR A  99      41.372  60.871  33.156  1.00  0.00           N  
ATOM   1454  CA  THR A  99      39.991  60.728  33.595  1.00  0.00           C  
ATOM   1455  C   THR A  99      39.931  60.080  34.966  1.00  0.00           C  
ATOM   1456  O   THR A  99      39.125  60.477  35.803  1.00  0.00           O  
ATOM   1457  CB  THR A  99      39.167  59.899  32.592  1.00  0.00           C  
ATOM   1458  OG1 THR A  99      39.160  60.556  31.318  1.00  0.00           O  
ATOM   1459  CG2 THR A  99      37.737  59.736  33.082  1.00  0.00           C  
ATOM   1460  H   THR A  99      41.698  60.324  32.372  1.00  0.00           H  
ATOM   1461  HA  THR A  99      39.545  61.721  33.664  1.00  0.00           H  
ATOM   1462  HB  THR A  99      39.620  58.915  32.475  1.00  0.00           H  
ATOM   1463  HG1 THR A  99      39.983  60.371  30.858  1.00  0.00           H  
ATOM   1464 1HG2 THR A  99      37.170  59.147  32.361  1.00  0.00           H  
ATOM   1465 2HG2 THR A  99      37.739  59.226  34.046  1.00  0.00           H  
ATOM   1466 3HG2 THR A  99      37.276  60.717  33.192  1.00  0.00           H  
ATOM   1467  N   ALA A 100      40.797  59.098  35.210  1.00  0.00           N  
ATOM   1468  CA  ALA A 100      40.822  58.448  36.515  1.00  0.00           C  
ATOM   1469  C   ALA A 100      41.215  59.486  37.559  1.00  0.00           C  
ATOM   1470  O   ALA A 100      40.620  59.554  38.636  1.00  0.00           O  
ATOM   1471  CB  ALA A 100      41.785  57.270  36.525  1.00  0.00           C  
ATOM   1472  H   ALA A 100      41.444  58.794  34.496  1.00  0.00           H  
ATOM   1473  HA  ALA A 100      39.819  58.077  36.728  1.00  0.00           H  
ATOM   1474 1HB  ALA A 100      41.782  56.806  37.511  1.00  0.00           H  
ATOM   1475 2HB  ALA A 100      41.474  56.539  35.779  1.00  0.00           H  
ATOM   1476 3HB  ALA A 100      42.790  57.620  36.292  1.00  0.00           H  
ATOM   1477  N   VAL A 101      42.210  60.308  37.245  1.00  0.00           N  
ATOM   1478  CA  VAL A 101      42.635  61.333  38.197  1.00  0.00           C  
ATOM   1479  C   VAL A 101      41.577  62.421  38.383  1.00  0.00           C  
ATOM   1480  O   VAL A 101      41.523  63.071  39.427  1.00  0.00           O  
ATOM   1481  CB  VAL A 101      43.949  61.982  37.722  1.00  0.00           C  
ATOM   1482  CG1 VAL A 101      44.310  63.165  38.608  1.00  0.00           C  
ATOM   1483  CG2 VAL A 101      45.065  60.949  37.720  1.00  0.00           C  
ATOM   1484  H   VAL A 101      42.682  60.238  36.355  1.00  0.00           H  
ATOM   1485  HA  VAL A 101      42.806  60.858  39.164  1.00  0.00           H  
ATOM   1486  HB  VAL A 101      43.808  62.368  36.712  1.00  0.00           H  
ATOM   1487 1HG1 VAL A 101      45.240  63.611  38.257  1.00  0.00           H  
ATOM   1488 2HG1 VAL A 101      43.513  63.907  38.566  1.00  0.00           H  
ATOM   1489 3HG1 VAL A 101      44.436  62.824  39.635  1.00  0.00           H  
ATOM   1490 1HG2 VAL A 101      45.991  61.414  37.382  1.00  0.00           H  
ATOM   1491 2HG2 VAL A 101      45.202  60.559  38.728  1.00  0.00           H  
ATOM   1492 3HG2 VAL A 101      44.804  60.132  37.047  1.00  0.00           H  
ATOM   1493  N   SER A 102      40.736  62.621  37.373  1.00  0.00           N  
ATOM   1494  CA  SER A 102      39.706  63.652  37.458  1.00  0.00           C  
ATOM   1495  C   SER A 102      38.741  63.436  38.627  1.00  0.00           C  
ATOM   1496  O   SER A 102      38.146  64.396  39.124  1.00  0.00           O  
ATOM   1497  CB  SER A 102      38.925  63.698  36.159  1.00  0.00           C  
ATOM   1498  OG  SER A 102      38.188  62.521  35.975  1.00  0.00           O  
ATOM   1499  H   SER A 102      40.803  62.060  36.536  1.00  0.00           H  
ATOM   1500  HA  SER A 102      40.193  64.615  37.616  1.00  0.00           H  
ATOM   1501 1HB  SER A 102      38.252  64.554  36.169  1.00  0.00           H  
ATOM   1502 2HB  SER A 102      39.613  63.833  35.326  1.00  0.00           H  
ATOM   1503  HG  SER A 102      38.597  61.861  36.540  1.00  0.00           H  
ATOM   1504  N   ILE A 103      38.568  62.193  39.069  1.00  0.00           N  
ATOM   1505  CA  ILE A 103      37.666  61.942  40.197  1.00  0.00           C  
ATOM   1506  C   ILE A 103      38.314  62.387  41.497  1.00  0.00           C  
ATOM   1507  O   ILE A 103      37.622  62.662  42.474  1.00  0.00           O  
ATOM   1508  CB  ILE A 103      37.289  60.452  40.292  1.00  0.00           C  
ATOM   1509  CG1 ILE A 103      36.430  60.041  39.094  1.00  0.00           C  
ATOM   1510  CG2 ILE A 103      36.558  60.171  41.596  1.00  0.00           C  
ATOM   1511  CD1 ILE A 103      36.236  58.548  38.965  1.00  0.00           C  
ATOM   1512  H   ILE A 103      39.048  61.415  38.641  1.00  0.00           H  
ATOM   1513  HA  ILE A 103      36.753  62.515  40.043  1.00  0.00           H  
ATOM   1514  HB  ILE A 103      38.193  59.845  40.255  1.00  0.00           H  
ATOM   1515 1HG1 ILE A 103      35.448  60.507  39.173  1.00  0.00           H  
ATOM   1516 2HG1 ILE A 103      36.890  60.405  38.174  1.00  0.00           H  
ATOM   1517 1HG2 ILE A 103      36.298  59.114  41.647  1.00  0.00           H  
ATOM   1518 2HG2 ILE A 103      37.202  60.427  42.436  1.00  0.00           H  
ATOM   1519 3HG2 ILE A 103      35.649  60.771  41.640  1.00  0.00           H  
ATOM   1520 1HD1 ILE A 103      35.618  58.335  38.092  1.00  0.00           H  
ATOM   1521 2HD1 ILE A 103      37.207  58.063  38.849  1.00  0.00           H  
ATOM   1522 3HD1 ILE A 103      35.745  58.166  39.859  1.00  0.00           H  
ATOM   1523  N   LEU A 104      39.643  62.467  41.490  1.00  0.00           N  
ATOM   1524  CA  LEU A 104      40.419  62.815  42.679  1.00  0.00           C  
ATOM   1525  C   LEU A 104      40.989  64.220  42.767  1.00  0.00           C  
ATOM   1526  O   LEU A 104      41.543  64.588  43.801  1.00  0.00           O  
ATOM   1527  CB  LEU A 104      41.583  61.824  42.806  1.00  0.00           C  
ATOM   1528  CG  LEU A 104      41.188  60.352  42.975  1.00  0.00           C  
ATOM   1529  CD1 LEU A 104      42.443  59.489  42.999  1.00  0.00           C  
ATOM   1530  CD2 LEU A 104      40.386  60.185  44.257  1.00  0.00           C  
ATOM   1531  H   LEU A 104      40.128  62.278  40.624  1.00  0.00           H  
ATOM   1532  HA  LEU A 104      39.771  62.732  43.551  1.00  0.00           H  
ATOM   1533 1HB  LEU A 104      42.203  61.901  41.914  1.00  0.00           H  
ATOM   1534 2HB  LEU A 104      42.187  62.107  43.668  1.00  0.00           H  
ATOM   1535  HG  LEU A 104      40.583  60.037  42.125  1.00  0.00           H  
ATOM   1536 1HD1 LEU A 104      42.162  58.442  43.119  1.00  0.00           H  
ATOM   1537 2HD1 LEU A 104      42.987  59.612  42.062  1.00  0.00           H  
ATOM   1538 3HD1 LEU A 104      43.077  59.792  43.831  1.00  0.00           H  
ATOM   1539 1HD2 LEU A 104      40.104  59.139  44.377  1.00  0.00           H  
ATOM   1540 2HD2 LEU A 104      40.991  60.498  45.108  1.00  0.00           H  
ATOM   1541 3HD2 LEU A 104      39.486  60.799  44.206  1.00  0.00           H  
ATOM   1542  N   ASN A 105      40.870  65.006  41.701  1.00  0.00           N  
ATOM   1543  CA  ASN A 105      41.436  66.356  41.714  1.00  0.00           C  
ATOM   1544  C   ASN A 105      40.432  67.413  41.267  1.00  0.00           C  
ATOM   1545  O   ASN A 105      39.489  67.115  40.538  1.00  0.00           O  
ATOM   1546  CB  ASN A 105      42.680  66.414  40.846  1.00  0.00           C  
ATOM   1547  CG  ASN A 105      43.804  65.577  41.391  1.00  0.00           C  
ATOM   1548  OD1 ASN A 105      43.696  64.348  41.473  1.00  0.00           O  
ATOM   1549  ND2 ASN A 105      44.881  66.219  41.765  1.00  0.00           N  
ATOM   1550  H   ASN A 105      40.390  64.682  40.874  1.00  0.00           H  
ATOM   1551  HA  ASN A 105      41.713  66.606  42.740  1.00  0.00           H  
ATOM   1552 1HB  ASN A 105      42.438  66.067  39.840  1.00  0.00           H  
ATOM   1553 2HB  ASN A 105      43.018  67.447  40.764  1.00  0.00           H  
ATOM   1554 1HD2 ASN A 105      45.661  65.714  42.135  1.00  0.00           H  
ATOM   1555 2HD2 ASN A 105      44.925  67.214  41.681  1.00  0.00           H  
ATOM   1556  N   ARG A 106      40.641  68.649  41.708  1.00  0.00           N  
ATOM   1557  CA  ARG A 106      39.776  69.749  41.295  1.00  0.00           C  
ATOM   1558  C   ARG A 106      40.510  70.448  40.150  1.00  0.00           C  
ATOM   1559  O   ARG A 106      39.924  71.213  39.391  1.00  0.00           O  
ATOM   1560  CB  ARG A 106      39.505  70.720  42.434  1.00  0.00           C  
ATOM   1561  CG  ARG A 106      38.695  70.146  43.586  1.00  0.00           C  
ATOM   1562  CD  ARG A 106      38.479  71.148  44.660  1.00  0.00           C  
ATOM   1563  NE  ARG A 106      37.707  70.602  45.765  1.00  0.00           N  
ATOM   1564  CZ  ARG A 106      37.388  71.281  46.884  1.00  0.00           C  
ATOM   1565  NH1 ARG A 106      37.780  72.527  47.031  1.00  0.00           N  
ATOM   1566  NH2 ARG A 106      36.680  70.694  47.833  1.00  0.00           N  
ATOM   1567  H   ARG A 106      41.408  68.836  42.338  1.00  0.00           H  
ATOM   1568  HA  ARG A 106      38.820  69.335  40.973  1.00  0.00           H  
ATOM   1569 1HB  ARG A 106      40.450  71.076  42.841  1.00  0.00           H  
ATOM   1570 2HB  ARG A 106      38.965  71.587  42.052  1.00  0.00           H  
ATOM   1571 1HG  ARG A 106      37.721  69.821  43.219  1.00  0.00           H  
ATOM   1572 2HG  ARG A 106      39.225  69.293  44.013  1.00  0.00           H  
ATOM   1573 1HD  ARG A 106      39.442  71.479  45.048  1.00  0.00           H  
ATOM   1574 2HD  ARG A 106      37.938  72.003  44.256  1.00  0.00           H  
ATOM   1575  HE  ARG A 106      37.388  69.646  45.687  1.00  0.00           H  
ATOM   1576 1HH1 ARG A 106      38.321  72.976  46.306  1.00  0.00           H  
ATOM   1577 2HH1 ARG A 106      37.541  73.036  47.870  1.00  0.00           H  
ATOM   1578 1HH2 ARG A 106      36.379  69.736  47.720  1.00  0.00           H  
ATOM   1579 2HH2 ARG A 106      36.441  71.202  48.672  1.00  0.00           H  
ATOM   1580  N   SER A 107      41.805  70.168  40.035  1.00  0.00           N  
ATOM   1581  CA  SER A 107      42.637  70.727  38.969  1.00  0.00           C  
ATOM   1582  C   SER A 107      43.876  69.846  38.807  1.00  0.00           C  
ATOM   1583  O   SER A 107      44.440  69.357  39.795  1.00  0.00           O  
ATOM   1584  CB  SER A 107      43.038  72.154  39.288  1.00  0.00           C  
ATOM   1585  OG  SER A 107      43.848  72.687  38.276  1.00  0.00           O  
ATOM   1586  H   SER A 107      42.224  69.546  40.711  1.00  0.00           H  
ATOM   1587  HA  SER A 107      42.059  70.730  38.044  1.00  0.00           H  
ATOM   1588 1HB  SER A 107      42.144  72.766  39.403  1.00  0.00           H  
ATOM   1589 2HB  SER A 107      43.574  72.177  40.236  1.00  0.00           H  
ATOM   1590  HG  SER A 107      44.057  73.583  38.549  1.00  0.00           H  
ATOM   1591  N   ILE A 108      44.306  69.634  37.569  1.00  0.00           N  
ATOM   1592  CA  ILE A 108      45.480  68.803  37.354  1.00  0.00           C  
ATOM   1593  C   ILE A 108      46.668  69.709  37.063  1.00  0.00           C  
ATOM   1594  O   ILE A 108      46.640  70.486  36.113  1.00  0.00           O  
ATOM   1595  CB  ILE A 108      45.269  67.813  36.194  1.00  0.00           C  
ATOM   1596  CG1 ILE A 108      44.019  66.964  36.437  1.00  0.00           C  
ATOM   1597  CG2 ILE A 108      46.493  66.927  36.021  1.00  0.00           C  
ATOM   1598  CD1 ILE A 108      44.069  66.156  37.714  1.00  0.00           C  
ATOM   1599  H   ILE A 108      43.836  70.037  36.771  1.00  0.00           H  
ATOM   1600  HA  ILE A 108      45.667  68.228  38.260  1.00  0.00           H  
ATOM   1601  HB  ILE A 108      45.100  68.366  35.270  1.00  0.00           H  
ATOM   1602 1HG1 ILE A 108      43.142  67.610  36.475  1.00  0.00           H  
ATOM   1603 2HG1 ILE A 108      43.880  66.274  35.604  1.00  0.00           H  
ATOM   1604 1HG2 ILE A 108      46.327  66.233  35.198  1.00  0.00           H  
ATOM   1605 2HG2 ILE A 108      47.363  67.546  35.804  1.00  0.00           H  
ATOM   1606 3HG2 ILE A 108      46.668  66.366  36.939  1.00  0.00           H  
ATOM   1607 1HD1 ILE A 108      43.148  65.580  37.816  1.00  0.00           H  
ATOM   1608 2HD1 ILE A 108      44.920  65.476  37.681  1.00  0.00           H  
ATOM   1609 3HD1 ILE A 108      44.172  66.827  38.565  1.00  0.00           H  
ATOM   1610  N   PRO A 109      47.703  69.620  37.893  1.00  0.00           N  
ATOM   1611  CA  PRO A 109      48.894  70.451  37.708  1.00  0.00           C  
ATOM   1612  C   PRO A 109      50.076  69.569  37.324  1.00  0.00           C  
ATOM   1613  O   PRO A 109      50.624  68.843  38.157  1.00  0.00           O  
ATOM   1614  CB  PRO A 109      49.091  71.105  39.079  1.00  0.00           C  
ATOM   1615  CG  PRO A 109      48.503  70.127  40.039  1.00  0.00           C  
ATOM   1616  CD  PRO A 109      47.350  69.514  39.289  1.00  0.00           C  
ATOM   1617  HA  PRO A 109      48.689  71.211  36.940  1.00  0.00           H  
ATOM   1618 1HB  PRO A 109      50.160  71.289  39.259  1.00  0.00           H  
ATOM   1619 2HB  PRO A 109      48.588  72.083  39.105  1.00  0.00           H  
ATOM   1620 1HG  PRO A 109      49.259  69.384  40.334  1.00  0.00           H  
ATOM   1621 2HG  PRO A 109      48.186  70.640  40.958  1.00  0.00           H  
ATOM   1622 1HD  PRO A 109      47.249  68.456  39.572  1.00  0.00           H  
ATOM   1623 2HD  PRO A 109      46.427  70.067  39.520  1.00  0.00           H  
ATOM   1624  N   ALA A 110      50.492  69.627  36.051  1.00  0.00           N  
ATOM   1625  CA  ALA A 110      51.616  68.811  35.583  1.00  0.00           C  
ATOM   1626  C   ALA A 110      52.913  69.007  36.352  1.00  0.00           C  
ATOM   1627  O   ALA A 110      53.213  70.104  36.808  1.00  0.00           O  
ATOM   1628  CB  ALA A 110      51.862  69.086  34.107  1.00  0.00           C  
ATOM   1629  H   ALA A 110      50.026  70.242  35.400  1.00  0.00           H  
ATOM   1630  HA  ALA A 110      51.351  67.762  35.715  1.00  0.00           H  
ATOM   1631 1HB  ALA A 110      52.698  68.479  33.758  1.00  0.00           H  
ATOM   1632 2HB  ALA A 110      50.968  68.834  33.536  1.00  0.00           H  
ATOM   1633 3HB  ALA A 110      52.097  70.140  33.967  1.00  0.00           H  
ATOM   1634  N   ILE A 111      53.683  67.934  36.472  1.00  0.00           N  
ATOM   1635  CA  ILE A 111      54.983  67.974  37.136  1.00  0.00           C  
ATOM   1636  C   ILE A 111      56.077  68.161  36.088  1.00  0.00           C  
ATOM   1637  O   ILE A 111      57.154  68.680  36.384  1.00  0.00           O  
ATOM   1638  CB  ILE A 111      55.242  66.690  37.945  1.00  0.00           C  
ATOM   1639  CG1 ILE A 111      55.321  65.478  37.012  1.00  0.00           C  
ATOM   1640  CG2 ILE A 111      54.155  66.491  38.990  1.00  0.00           C  
ATOM   1641  CD1 ILE A 111      55.785  64.211  37.694  1.00  0.00           C  
ATOM   1642  H   ILE A 111      53.353  67.060  36.088  1.00  0.00           H  
ATOM   1643  HA  ILE A 111      54.993  68.817  37.825  1.00  0.00           H  
ATOM   1644  HB  ILE A 111      56.206  66.764  38.447  1.00  0.00           H  
ATOM   1645 1HG1 ILE A 111      54.341  65.291  36.574  1.00  0.00           H  
ATOM   1646 2HG1 ILE A 111      56.008  65.694  36.193  1.00  0.00           H  
ATOM   1647 1HG2 ILE A 111      54.353  65.578  39.551  1.00  0.00           H  
ATOM   1648 2HG2 ILE A 111      54.145  67.341  39.670  1.00  0.00           H  
ATOM   1649 3HG2 ILE A 111      53.186  66.410  38.496  1.00  0.00           H  
ATOM   1650 1HD1 ILE A 111      55.815  63.398  36.969  1.00  0.00           H  
ATOM   1651 2HD1 ILE A 111      56.781  64.365  38.109  1.00  0.00           H  
ATOM   1652 3HD1 ILE A 111      55.093  63.956  38.495  1.00  0.00           H  
ATOM   1653  N   HIS A 112      55.794  67.726  34.861  1.00  0.00           N  
ATOM   1654  CA  HIS A 112      56.776  67.803  33.777  1.00  0.00           C  
ATOM   1655  C   HIS A 112      56.786  69.138  33.051  1.00  0.00           C  
ATOM   1656  O   HIS A 112      55.760  69.798  32.942  1.00  0.00           O  
ATOM   1657  CB  HIS A 112      56.524  66.687  32.758  1.00  0.00           C  
ATOM   1658  CG  HIS A 112      57.575  66.593  31.696  1.00  0.00           C  
ATOM   1659  ND1 HIS A 112      57.604  67.434  30.603  1.00  0.00           N  
ATOM   1660  CD2 HIS A 112      58.632  65.760  31.559  1.00  0.00           C  
ATOM   1661  CE1 HIS A 112      58.637  67.121  29.839  1.00  0.00           C  
ATOM   1662  NE2 HIS A 112      59.275  66.108  30.396  1.00  0.00           N  
ATOM   1663  H   HIS A 112      54.882  67.334  34.672  1.00  0.00           H  
ATOM   1664  HA  HIS A 112      57.778  67.675  34.185  1.00  0.00           H  
ATOM   1665 1HB  HIS A 112      56.474  65.727  33.274  1.00  0.00           H  
ATOM   1666 2HB  HIS A 112      55.562  66.848  32.273  1.00  0.00           H  
ATOM   1667  HD2 HIS A 112      58.920  64.960  32.242  1.00  0.00           H  
ATOM   1668  HE1 HIS A 112      58.914  67.614  28.908  1.00  0.00           H  
ATOM   1669  HE2 HIS A 112      60.103  65.659  30.032  1.00  0.00           H  
ATOM   1670  N   TYR A 113      57.952  69.520  32.537  1.00  0.00           N  
ATOM   1671  CA  TYR A 113      58.092  70.796  31.840  1.00  0.00           C  
ATOM   1672  C   TYR A 113      57.129  70.997  30.679  1.00  0.00           C  
ATOM   1673  O   TYR A 113      56.514  72.056  30.564  1.00  0.00           O  
ATOM   1674  CB  TYR A 113      59.529  70.949  31.337  1.00  0.00           C  
ATOM   1675  CG  TYR A 113      59.770  72.220  30.554  1.00  0.00           C  
ATOM   1676  CD1 TYR A 113      59.938  73.425  31.222  1.00  0.00           C  
ATOM   1677  CD2 TYR A 113      59.824  72.182  29.169  1.00  0.00           C  
ATOM   1678  CE1 TYR A 113      60.158  74.586  30.506  1.00  0.00           C  
ATOM   1679  CE2 TYR A 113      60.044  73.343  28.454  1.00  0.00           C  
ATOM   1680  CZ  TYR A 113      60.211  74.541  29.118  1.00  0.00           C  
ATOM   1681  OH  TYR A 113      60.430  75.698  28.405  1.00  0.00           O  
ATOM   1682  H   TYR A 113      58.758  68.918  32.629  1.00  0.00           H  
ATOM   1683  HA  TYR A 113      57.872  71.600  32.543  1.00  0.00           H  
ATOM   1684 1HB  TYR A 113      60.215  70.936  32.186  1.00  0.00           H  
ATOM   1685 2HB  TYR A 113      59.783  70.103  30.699  1.00  0.00           H  
ATOM   1686  HD1 TYR A 113      59.896  73.455  32.311  1.00  0.00           H  
ATOM   1687  HD2 TYR A 113      59.692  71.235  28.644  1.00  0.00           H  
ATOM   1688  HE1 TYR A 113      60.289  75.532  31.031  1.00  0.00           H  
ATOM   1689  HE2 TYR A 113      60.086  73.313  27.365  1.00  0.00           H  
ATOM   1690  HH  TYR A 113      60.438  75.497  27.466  1.00  0.00           H  
ATOM   1691  N   MET A 114      57.004  70.002  29.805  1.00  0.00           N  
ATOM   1692  CA  MET A 114      56.094  70.134  28.666  1.00  0.00           C  
ATOM   1693  C   MET A 114      54.674  70.455  29.141  1.00  0.00           C  
ATOM   1694  O   MET A 114      54.021  71.363  28.625  1.00  0.00           O  
ATOM   1695  CB  MET A 114      56.104  68.857  27.828  1.00  0.00           C  
ATOM   1696  CG  MET A 114      55.183  68.891  26.617  1.00  0.00           C  
ATOM   1697  SD  MET A 114      55.165  67.330  25.713  1.00  0.00           S  
ATOM   1698  CE  MET A 114      54.263  66.287  26.856  1.00  0.00           C  
ATOM   1699  H   MET A 114      57.532  69.148  29.916  1.00  0.00           H  
ATOM   1700  HA  MET A 114      56.435  70.962  28.045  1.00  0.00           H  
ATOM   1701 1HB  MET A 114      57.115  68.663  27.473  1.00  0.00           H  
ATOM   1702 2HB  MET A 114      55.807  68.011  28.450  1.00  0.00           H  
ATOM   1703 1HG  MET A 114      54.166  69.114  26.940  1.00  0.00           H  
ATOM   1704 2HG  MET A 114      55.505  69.679  25.937  1.00  0.00           H  
ATOM   1705 1HE  MET A 114      54.169  65.285  26.437  1.00  0.00           H  
ATOM   1706 2HE  MET A 114      54.800  66.237  27.804  1.00  0.00           H  
ATOM   1707 3HE  MET A 114      53.270  66.705  27.024  1.00  0.00           H  
ATOM   1708  N   ILE A 115      54.207  69.712  30.134  1.00  0.00           N  
ATOM   1709  CA  ILE A 115      52.872  69.932  30.655  1.00  0.00           C  
ATOM   1710  C   ILE A 115      52.724  71.289  31.321  1.00  0.00           C  
ATOM   1711  O   ILE A 115      51.705  71.960  31.158  1.00  0.00           O  
ATOM   1712  CB  ILE A 115      52.499  68.829  31.662  1.00  0.00           C  
ATOM   1713  CG1 ILE A 115      52.355  67.482  30.950  1.00  0.00           C  
ATOM   1714  CG2 ILE A 115      51.214  69.189  32.393  1.00  0.00           C  
ATOM   1715  CD1 ILE A 115      52.256  66.302  31.890  1.00  0.00           C  
ATOM   1716  H   ILE A 115      54.779  68.984  30.538  1.00  0.00           H  
ATOM   1717  HA  ILE A 115      52.167  69.899  29.825  1.00  0.00           H  
ATOM   1718  HB  ILE A 115      53.301  68.716  32.391  1.00  0.00           H  
ATOM   1719 1HG1 ILE A 115      51.463  67.495  30.324  1.00  0.00           H  
ATOM   1720 2HG1 ILE A 115      53.211  67.323  30.294  1.00  0.00           H  
ATOM   1721 1HG2 ILE A 115      50.965  68.398  33.101  1.00  0.00           H  
ATOM   1722 2HG2 ILE A 115      51.352  70.126  32.930  1.00  0.00           H  
ATOM   1723 3HG2 ILE A 115      50.404  69.299  31.672  1.00  0.00           H  
ATOM   1724 1HD1 ILE A 115      52.157  65.383  31.311  1.00  0.00           H  
ATOM   1725 2HD1 ILE A 115      53.157  66.249  32.503  1.00  0.00           H  
ATOM   1726 3HD1 ILE A 115      51.385  66.421  32.533  1.00  0.00           H  
ATOM   1727  N   ALA A 116      53.732  71.710  32.074  1.00  0.00           N  
ATOM   1728  CA  ALA A 116      53.642  73.004  32.738  1.00  0.00           C  
ATOM   1729  C   ALA A 116      53.638  74.133  31.718  1.00  0.00           C  
ATOM   1730  O   ALA A 116      52.946  75.132  31.893  1.00  0.00           O  
ATOM   1731  CB  ALA A 116      54.790  73.180  33.721  1.00  0.00           C  
ATOM   1732  H   ALA A 116      54.564  71.151  32.197  1.00  0.00           H  
ATOM   1733  HA  ALA A 116      52.701  73.038  33.286  1.00  0.00           H  
ATOM   1734 1HB  ALA A 116      54.706  74.152  34.208  1.00  0.00           H  
ATOM   1735 2HB  ALA A 116      54.748  72.393  34.474  1.00  0.00           H  
ATOM   1736 3HB  ALA A 116      55.737  73.122  33.188  1.00  0.00           H  
ATOM   1737  N   ALA A 117      54.400  73.964  30.645  1.00  0.00           N  
ATOM   1738  CA  ALA A 117      54.477  74.993  29.621  1.00  0.00           C  
ATOM   1739  C   ALA A 117      53.235  75.122  28.746  1.00  0.00           C  
ATOM   1740  O   ALA A 117      52.726  76.227  28.552  1.00  0.00           O  
ATOM   1741  CB  ALA A 117      55.693  74.735  28.743  1.00  0.00           C  
ATOM   1742  H   ALA A 117      54.935  73.115  30.531  1.00  0.00           H  
ATOM   1743  HA  ALA A 117      54.586  75.957  30.117  1.00  0.00           H  
ATOM   1744 1HB  ALA A 117      55.755  75.504  27.973  1.00  0.00           H  
ATOM   1745 2HB  ALA A 117      56.595  74.759  29.354  1.00  0.00           H  
ATOM   1746 3HB  ALA A 117      55.600  73.757  28.272  1.00  0.00           H  
ATOM   1747  N   ALA A 118      52.744  74.000  28.226  1.00  0.00           N  
ATOM   1748  CA  ALA A 118      51.578  74.011  27.345  1.00  0.00           C  
ATOM   1749  C   ALA A 118      50.219  74.036  28.032  1.00  0.00           C  
ATOM   1750  O   ALA A 118      49.280  74.648  27.529  1.00  0.00           O  
ATOM   1751  CB  ALA A 118      51.644  72.804  26.420  1.00  0.00           C  
ATOM   1752  H   ALA A 118      53.187  73.119  28.445  1.00  0.00           H  
ATOM   1753  HA  ALA A 118      51.609  74.926  26.753  1.00  0.00           H  
ATOM   1754 1HB  ALA A 118      50.778  72.804  25.759  1.00  0.00           H  
ATOM   1755 2HB  ALA A 118      52.556  72.852  25.824  1.00  0.00           H  
ATOM   1756 3HB  ALA A 118      51.647  71.891  27.014  1.00  0.00           H  
ATOM   1757  N   GLY A 119      50.109  73.366  29.171  1.00  0.00           N  
ATOM   1758  CA  GLY A 119      48.834  73.292  29.873  1.00  0.00           C  
ATOM   1759  C   GLY A 119      48.731  74.217  31.065  1.00  0.00           C  
ATOM   1760  O   GLY A 119      47.669  74.800  31.308  1.00  0.00           O  
ATOM   1761  H   GLY A 119      50.914  72.899  29.563  1.00  0.00           H  
ATOM   1762 1HA  GLY A 119      48.025  73.534  29.184  1.00  0.00           H  
ATOM   1763 2HA  GLY A 119      48.668  72.272  30.219  1.00  0.00           H  
ATOM   1764  N   ASN A 121      49.833  74.340  31.803  1.00  0.00           N  
ATOM   1765  CA  ASN A 121      49.887  75.178  32.997  1.00  0.00           C  
ATOM   1766  C   ASN A 121      49.066  74.524  34.108  1.00  0.00           C  
ATOM   1767  O   ASN A 121      49.611  73.957  35.054  1.00  0.00           O  
ATOM   1768  CB  ASN A 121      49.391  76.582  32.703  1.00  0.00           C  
ATOM   1769  CG  ASN A 121      49.626  77.529  33.847  1.00  0.00           C  
ATOM   1770  OD1 ASN A 121      50.550  77.339  34.646  1.00  0.00           O  
ATOM   1771  ND2 ASN A 121      48.808  78.546  33.940  1.00  0.00           N  
ATOM   1772  H   ASN A 121      50.430  74.561  31.019  1.00  0.00           H  
ATOM   1773  HA  ASN A 121      50.925  75.243  33.328  1.00  0.00           H  
ATOM   1774 1HB  ASN A 121      49.895  76.968  31.817  1.00  0.00           H  
ATOM   1775 2HB  ASN A 121      48.323  76.552  32.485  1.00  0.00           H  
ATOM   1776 1HD2 ASN A 121      48.917  79.209  34.681  1.00  0.00           H  
ATOM   1777 2HD2 ASN A 121      48.075  78.661  33.271  1.00  0.00           H  
ATOM   1778  N   SER A 122      47.749  74.606  33.984  1.00  0.00           N  
ATOM   1779  CA  SER A 122      46.859  74.012  34.962  1.00  0.00           C  
ATOM   1780  C   SER A 122      45.605  73.565  34.217  1.00  0.00           C  
ATOM   1781  O   SER A 122      45.086  74.291  33.378  1.00  0.00           O  
ATOM   1782  CB  SER A 122      46.515  75.000  36.059  1.00  0.00           C  
ATOM   1783  OG  SER A 122      45.629  74.434  36.985  1.00  0.00           O  
ATOM   1784  H   SER A 122      47.355  75.093  33.192  1.00  0.00           H  
ATOM   1785  HA  SER A 122      47.364  73.158  35.415  1.00  0.00           H  
ATOM   1786 1HB  SER A 122      47.428  75.311  36.568  1.00  0.00           H  
ATOM   1787 2HB  SER A 122      46.066  75.890  35.620  1.00  0.00           H  
ATOM   1788  HG  SER A 122      45.707  73.483  36.879  1.00  0.00           H  
ATOM   1789  N   ILE A 123      45.128  72.362  34.507  1.00  0.00           N  
ATOM   1790  CA  ILE A 123      43.932  71.856  33.842  1.00  0.00           C  
ATOM   1791  C   ILE A 123      42.788  71.737  34.834  1.00  0.00           C  
ATOM   1792  O   ILE A 123      42.777  70.842  35.683  1.00  0.00           O  
ATOM   1793  CB  ILE A 123      44.195  70.487  33.188  1.00  0.00           C  
ATOM   1794  CG1 ILE A 123      45.325  70.594  32.161  1.00  0.00           C  
ATOM   1795  CG2 ILE A 123      42.927  69.957  32.536  1.00  0.00           C  
ATOM   1796  CD1 ILE A 123      45.782  69.261  31.615  1.00  0.00           C  
ATOM   1797  H   ILE A 123      45.591  71.784  35.194  1.00  0.00           H  
ATOM   1798  HA  ILE A 123      43.647  72.559  33.060  1.00  0.00           H  
ATOM   1799  HB  ILE A 123      44.525  69.779  33.947  1.00  0.00           H  
ATOM   1800 1HG1 ILE A 123      44.999  71.212  31.325  1.00  0.00           H  
ATOM   1801 2HG1 ILE A 123      46.184  71.088  32.615  1.00  0.00           H  
ATOM   1802 1HG2 ILE A 123      43.130  68.990  32.078  1.00  0.00           H  
ATOM   1803 2HG2 ILE A 123      42.149  69.845  33.290  1.00  0.00           H  
ATOM   1804 3HG2 ILE A 123      42.591  70.657  31.771  1.00  0.00           H  
ATOM   1805 1HD1 ILE A 123      46.585  69.419  30.894  1.00  0.00           H  
ATOM   1806 2HD1 ILE A 123      46.146  68.638  32.433  1.00  0.00           H  
ATOM   1807 3HD1 ILE A 123      44.947  68.763  31.124  1.00  0.00           H  
ATOM   1808  N   PRO A 124      41.801  72.640  34.746  1.00  0.00           N  
ATOM   1809  CA  PRO A 124      40.689  72.539  35.689  1.00  0.00           C  
ATOM   1810  C   PRO A 124      39.810  71.320  35.445  1.00  0.00           C  
ATOM   1811  O   PRO A 124      39.634  70.873  34.307  1.00  0.00           O  
ATOM   1812  CB  PRO A 124      39.918  73.839  35.436  1.00  0.00           C  
ATOM   1813  CG  PRO A 124      40.258  74.197  34.030  1.00  0.00           C  
ATOM   1814  CD  PRO A 124      41.679  73.731  33.857  1.00  0.00           C  
ATOM   1815  HA  PRO A 124      41.086  72.506  36.714  1.00  0.00           H  
ATOM   1816 1HB  PRO A 124      38.841  73.672  35.586  1.00  0.00           H  
ATOM   1817 2HB  PRO A 124      40.228  74.607  36.159  1.00  0.00           H  
ATOM   1818 1HG  PRO A 124      39.563  73.704  33.334  1.00  0.00           H  
ATOM   1819 2HG  PRO A 124      40.146  75.281  33.876  1.00  0.00           H  
ATOM   1820 1HD  PRO A 124      41.833  73.402  32.819  1.00  0.00           H  
ATOM   1821 2HD  PRO A 124      42.367  74.550  34.111  1.00  0.00           H  
ATOM   1822  N   CYS A 125      39.267  70.776  36.525  1.00  0.00           N  
ATOM   1823  CA  CYS A 125      38.368  69.639  36.424  1.00  0.00           C  
ATOM   1824  C   CYS A 125      36.964  70.187  36.686  1.00  0.00           C  
ATOM   1825  O   CYS A 125      36.713  70.760  37.739  1.00  0.00           O  
ATOM   1826  CB  CYS A 125      38.718  68.544  37.432  1.00  0.00           C  
ATOM   1827  SG  CYS A 125      37.644  67.092  37.349  1.00  0.00           S  
ATOM   1828  H   CYS A 125      39.479  71.156  37.436  1.00  0.00           H  
ATOM   1829  HA  CYS A 125      38.457  69.215  35.424  1.00  0.00           H  
ATOM   1830 1HB  CYS A 125      39.745  68.215  37.270  1.00  0.00           H  
ATOM   1831 2HB  CYS A 125      38.661  68.949  38.443  1.00  0.00           H  
ATOM   1832  HG  CYS A 125      36.514  67.740  37.615  1.00  0.00           H  
ATOM   1833  N   ALA A 126      36.065  70.023  35.721  1.00  0.00           N  
ATOM   1834  CA  ALA A 126      34.683  70.485  35.849  1.00  0.00           C  
ATOM   1835  C   ALA A 126      33.818  69.291  36.236  1.00  0.00           C  
ATOM   1836  O   ALA A 126      34.006  68.193  35.715  1.00  0.00           O  
ATOM   1837  CB  ALA A 126      34.191  71.121  34.557  1.00  0.00           C  
ATOM   1838  H   ALA A 126      36.353  69.561  34.870  1.00  0.00           H  
ATOM   1839  HA  ALA A 126      34.649  71.236  36.638  1.00  0.00           H  
ATOM   1840 1HB  ALA A 126      33.161  71.454  34.685  1.00  0.00           H  
ATOM   1841 2HB  ALA A 126      34.820  71.976  34.310  1.00  0.00           H  
ATOM   1842 3HB  ALA A 126      34.238  70.391  33.751  1.00  0.00           H  
ATOM   1843  N   PRO A 127      32.865  69.496  37.139  1.00  0.00           N  
ATOM   1844  CA  PRO A 127      31.995  68.401  37.559  1.00  0.00           C  
ATOM   1845  C   PRO A 127      30.519  68.773  37.504  1.00  0.00           C  
ATOM   1846  O   PRO A 127      29.837  68.768  38.522  1.00  0.00           O  
ATOM   1847  CB  PRO A 127      32.452  68.142  38.998  1.00  0.00           C  
ATOM   1848  CG  PRO A 127      32.985  69.457  39.455  1.00  0.00           C  
ATOM   1849  CD  PRO A 127      33.609  70.056  38.222  1.00  0.00           C  
ATOM   1850  HA  PRO A 127      32.182  67.525  36.920  1.00  0.00           H  
ATOM   1851 1HB  PRO A 127      31.603  67.792  39.605  1.00  0.00           H  
ATOM   1852 2HB  PRO A 127      33.209  67.345  39.015  1.00  0.00           H  
ATOM   1853 1HG  PRO A 127      32.172  70.076  39.862  1.00  0.00           H  
ATOM   1854 2HG  PRO A 127      33.711  69.311  40.268  1.00  0.00           H  
ATOM   1855 1HD  PRO A 127      33.494  71.150  38.248  1.00  0.00           H  
ATOM   1856 2HD  PRO A 127      34.672  69.778  38.176  1.00  0.00           H  
ATOM   1857  N   TYR A 128      30.006  69.107  36.308  1.00  0.00           N  
ATOM   1858  CA  TYR A 128      28.596  69.480  36.160  1.00  0.00           C  
ATOM   1859  C   TYR A 128      27.668  68.276  36.279  1.00  0.00           C  
ATOM   1860  O   TYR A 128      28.109  67.134  36.175  1.00  0.00           O  
ATOM   1861  CB  TYR A 128      28.370  70.183  34.819  1.00  0.00           C  
ATOM   1862  CG  TYR A 128      28.998  71.556  34.737  1.00  0.00           C  
ATOM   1863  CD1 TYR A 128      30.378  71.687  34.689  1.00  0.00           C  
ATOM   1864  CD2 TYR A 128      28.193  72.686  34.709  1.00  0.00           C  
ATOM   1865  CE1 TYR A 128      30.951  72.942  34.614  1.00  0.00           C  
ATOM   1866  CE2 TYR A 128      28.766  73.940  34.634  1.00  0.00           C  
ATOM   1867  CZ  TYR A 128      30.139  74.070  34.586  1.00  0.00           C  
ATOM   1868  OH  TYR A 128      30.710  75.320  34.511  1.00  0.00           O  
ATOM   1869  H   TYR A 128      30.602  69.102  35.492  1.00  0.00           H  
ATOM   1870  HA  TYR A 128      28.334  70.168  36.964  1.00  0.00           H  
ATOM   1871 1HB  TYR A 128      28.781  69.572  34.014  1.00  0.00           H  
ATOM   1872 2HB  TYR A 128      27.301  70.286  34.638  1.00  0.00           H  
ATOM   1873  HD1 TYR A 128      31.010  70.799  34.711  1.00  0.00           H  
ATOM   1874  HD2 TYR A 128      27.109  72.583  34.748  1.00  0.00           H  
ATOM   1875  HE1 TYR A 128      32.035  73.044  34.576  1.00  0.00           H  
ATOM   1876  HE2 TYR A 128      28.134  74.828  34.613  1.00  0.00           H  
ATOM   1877  HH  TYR A 128      30.019  75.986  34.502  1.00  0.00           H  
ATOM   1878  N   ALA A 129      26.383  68.540  36.496  1.00  0.00           N  
ATOM   1879  CA  ALA A 129      25.391  67.477  36.610  1.00  0.00           C  
ATOM   1880  C   ALA A 129      25.516  66.544  35.408  1.00  0.00           C  
ATOM   1881  O   ALA A 129      25.519  65.320  35.551  1.00  0.00           O  
ATOM   1882  CB  ALA A 129      23.986  68.053  36.706  1.00  0.00           C  
ATOM   1883  H   ALA A 129      26.086  69.501  36.584  1.00  0.00           H  
ATOM   1884  HA  ALA A 129      25.600  66.915  37.520  1.00  0.00           H  
ATOM   1885 1HB  ALA A 129      23.264  67.240  36.790  1.00  0.00           H  
ATOM   1886 2HB  ALA A 129      23.915  68.694  37.585  1.00  0.00           H  
ATOM   1887 3HB  ALA A 129      23.771  68.638  35.813  1.00  0.00           H  
ATOM   1888  N   THR A 130      25.612  67.139  34.223  1.00  0.00           N  
ATOM   1889  CA  THR A 130      25.764  66.386  32.984  1.00  0.00           C  
ATOM   1890  C   THR A 130      27.048  66.851  32.309  1.00  0.00           C  
ATOM   1891  O   THR A 130      27.472  67.995  32.488  1.00  0.00           O  
ATOM   1892  CB  THR A 130      24.561  66.575  32.042  1.00  0.00           C  
ATOM   1893  OG1 THR A 130      24.509  67.937  31.596  1.00  0.00           O  
ATOM   1894  CG2 THR A 130      23.264  66.230  32.757  1.00  0.00           C  
ATOM   1895  H   THR A 130      25.578  68.148  34.185  1.00  0.00           H  
ATOM   1896  HA  THR A 130      25.834  65.326  33.230  1.00  0.00           H  
ATOM   1897  HB  THR A 130      24.674  65.927  31.173  1.00  0.00           H  
ATOM   1898  HG1 THR A 130      24.728  68.520  32.326  1.00  0.00           H  
ATOM   1899 1HG2 THR A 130      22.425  66.369  32.075  1.00  0.00           H  
ATOM   1900 2HG2 THR A 130      23.295  65.192  33.087  1.00  0.00           H  
ATOM   1901 3HG2 THR A 130      23.141  66.882  33.621  1.00  0.00           H  
ATOM   1902  N   PHE A 131      27.858  65.419  28.850  1.00  0.00           N  
ATOM   1903  CA  PHE A 131      27.816  65.074  27.436  1.00  0.00           C  
ATOM   1904  C   PHE A 131      26.555  65.559  26.726  1.00  0.00           C  
ATOM   1905  O   PHE A 131      25.438  65.353  27.200  1.00  0.00           O  
ATOM   1906  CB  PHE A 131      27.932  63.557  27.272  1.00  0.00           C  
ATOM   1907  CG  PHE A 131      27.933  63.101  25.841  1.00  0.00           C  
ATOM   1908  CD1 PHE A 131      29.117  62.752  25.209  1.00  0.00           C  
ATOM   1909  CD2 PHE A 131      26.749  63.020  25.123  1.00  0.00           C  
ATOM   1910  CE1 PHE A 131      29.118  62.332  23.892  1.00  0.00           C  
ATOM   1911  CE2 PHE A 131      26.747  62.600  23.807  1.00  0.00           C  
ATOM   1912  CZ  PHE A 131      27.934  62.256  23.191  1.00  0.00           C  
ATOM   1913  H   PHE A 131      28.620  65.077  29.417  1.00  0.00           H  
ATOM   1914  HA  PHE A 131      28.661  65.552  26.938  1.00  0.00           H  
ATOM   1915 1HB  PHE A 131      28.853  63.211  27.739  1.00  0.00           H  
ATOM   1916 2HB  PHE A 131      27.103  63.072  27.784  1.00  0.00           H  
ATOM   1917  HD1 PHE A 131      30.054  62.811  25.764  1.00  0.00           H  
ATOM   1918  HD2 PHE A 131      25.812  63.293  25.609  1.00  0.00           H  
ATOM   1919  HE1 PHE A 131      30.056  62.061  23.408  1.00  0.00           H  
ATOM   1920  HE2 PHE A 131      25.810  62.540  23.254  1.00  0.00           H  
ATOM   1921  HZ  PHE A 131      27.934  61.926  22.153  1.00  0.00           H  
ATOM   1922  N   GLY A 132      26.755  66.208  25.583  1.00  0.00           N  
ATOM   1923  CA  GLY A 132      25.658  66.719  24.764  1.00  0.00           C  
ATOM   1924  C   GLY A 132      24.741  67.665  25.521  1.00  0.00           C  
ATOM   1925  O   GLY A 132      23.630  67.944  25.074  1.00  0.00           O  
ATOM   1926  H   GLY A 132      27.706  66.350  25.275  1.00  0.00           H  
ATOM   1927 1HA  GLY A 132      26.064  67.243  23.898  1.00  0.00           H  
ATOM   1928 2HA  GLY A 132      25.067  65.885  24.387  1.00  0.00           H  
ATOM   1929  N   THR A 133      25.201  68.164  26.660  1.00  0.00           N  
ATOM   1930  CA  THR A 133      24.386  69.062  27.454  1.00  0.00           C  
ATOM   1931  C   THR A 133      24.913  70.483  27.467  1.00  0.00           C  
ATOM   1932  O   THR A 133      26.124  70.697  27.408  1.00  0.00           O  
ATOM   1933  CB  THR A 133      24.271  68.551  28.902  1.00  0.00           C  
ATOM   1934  OG1 THR A 133      25.575  68.492  29.495  1.00  0.00           O  
ATOM   1935  CG2 THR A 133      23.643  67.167  28.931  1.00  0.00           C  
ATOM   1936  H   THR A 133      26.126  67.922  26.985  1.00  0.00           H  
ATOM   1937  HA  THR A 133      23.387  69.099  27.018  1.00  0.00           H  
ATOM   1938  HB  THR A 133      23.654  69.237  29.482  1.00  0.00           H  
ATOM   1939  HG1 THR A 133      25.501  68.174  30.398  1.00  0.00           H  
ATOM   1940 1HG2 THR A 133      23.569  66.822  29.963  1.00  0.00           H  
ATOM   1941 2HG2 THR A 133      22.646  67.210  28.491  1.00  0.00           H  
ATOM   1942 3HG2 THR A 133      24.261  66.474  28.361  1.00  0.00           H  
ATOM   1943  N   ARG A 134      23.995  71.446  27.536  1.00  0.00           N  
ATOM   1944  CA  ARG A 134      24.369  72.852  27.580  1.00  0.00           C  
ATOM   1945  C   ARG A 134      25.061  73.101  28.914  1.00  0.00           C  
ATOM   1946  O   ARG A 134      25.745  74.110  29.083  1.00  0.00           O  
ATOM   1947  CB  ARG A 134      23.155  73.759  27.437  1.00  0.00           C  
ATOM   1948  CG  ARG A 134      22.507  73.748  26.062  1.00  0.00           C  
ATOM   1949  CD  ARG A 134      21.311  74.627  26.012  1.00  0.00           C  
ATOM   1950  NE  ARG A 134      20.686  74.618  24.699  1.00  0.00           N  
ATOM   1951  CZ  ARG A 134      19.524  75.232  24.401  1.00  0.00           C  
ATOM   1952  NH1 ARG A 134      18.874  75.896  25.330  1.00  0.00           N  
ATOM   1953  NH2 ARG A 134      19.038  75.165  23.174  1.00  0.00           N  
ATOM   1954  H   ARG A 134      23.017  71.196  27.558  1.00  0.00           H  
ATOM   1955  HA  ARG A 134      25.044  73.057  26.749  1.00  0.00           H  
ATOM   1956 1HB  ARG A 134      22.396  73.467  28.162  1.00  0.00           H  
ATOM   1957 2HB  ARG A 134      23.441  74.787  27.659  1.00  0.00           H  
ATOM   1958 1HG  ARG A 134      23.223  74.102  25.320  1.00  0.00           H  
ATOM   1959 2HG  ARG A 134      22.198  72.732  25.813  1.00  0.00           H  
ATOM   1960 1HD  ARG A 134      20.577  74.283  26.741  1.00  0.00           H  
ATOM   1961 2HD  ARG A 134      21.601  75.650  26.245  1.00  0.00           H  
ATOM   1962  HE  ARG A 134      21.157  74.117  23.958  1.00  0.00           H  
ATOM   1963 1HH1 ARG A 134      19.245  75.947  26.268  1.00  0.00           H  
ATOM   1964 2HH1 ARG A 134      18.003  76.355  25.107  1.00  0.00           H  
ATOM   1965 1HH2 ARG A 134      19.538  74.654  22.459  1.00  0.00           H  
ATOM   1966 2HH2 ARG A 134      18.167  75.624  22.950  1.00  0.00           H  
ATOM   1967  N   GLU A 135      24.868  72.180  29.862  1.00  0.00           N  
ATOM   1968  CA  GLU A 135      25.512  72.273  31.175  1.00  0.00           C  
ATOM   1969  C   GLU A 135      26.987  72.203  30.859  1.00  0.00           C  
ATOM   1970  O   GLU A 135      27.751  73.135  31.123  1.00  0.00           O  
ATOM   1971  CB  GLU A 135      25.089  71.147  32.122  1.00  0.00           C  
ATOM   1972  CG  GLU A 135      23.650  71.242  32.607  1.00  0.00           C  
ATOM   1973  CD  GLU A 135      23.244  70.076  33.465  1.00  0.00           C  
ATOM   1974  OE1 GLU A 135      24.015  69.154  33.585  1.00  0.00           O  
ATOM   1975  OE2 GLU A 135      22.162  70.107  34.002  1.00  0.00           O  
ATOM   1976  H   GLU A 135      24.260  71.397  29.666  1.00  0.00           H  
ATOM   1977  HA  GLU A 135      25.222  73.217  31.637  1.00  0.00           H  
ATOM   1978 1HB  GLU A 135      25.211  70.186  31.622  1.00  0.00           H  
ATOM   1979 2HB  GLU A 135      25.738  71.145  32.997  1.00  0.00           H  
ATOM   1980 1HG  GLU A 135      23.530  72.160  33.182  1.00  0.00           H  
ATOM   1981 2HG  GLU A 135      22.989  71.298  31.743  1.00  0.00           H  
ATOM   1982  N   LEU A 136      27.370  71.070  30.282  1.00  0.00           N  
ATOM   1983  CA  LEU A 136      28.746  70.842  29.899  1.00  0.00           C  
ATOM   1984  C   LEU A 136      29.140  71.930  28.920  1.00  0.00           C  
ATOM   1985  O   LEU A 136      30.202  72.527  29.046  1.00  0.00           O  
ATOM   1986  CB  LEU A 136      28.921  69.456  29.266  1.00  0.00           C  
ATOM   1987  CG  LEU A 136      30.342  69.111  28.803  1.00  0.00           C  
ATOM   1988  CD1 LEU A 136      31.285  69.132  29.998  1.00  0.00           C  
ATOM   1989  CD2 LEU A 136      30.340  67.745  28.132  1.00  0.00           C  
ATOM   1990  H   LEU A 136      26.684  70.349  30.106  1.00  0.00           H  
ATOM   1991  HA  LEU A 136      29.366  70.891  30.793  1.00  0.00           H  
ATOM   1992 1HB  LEU A 136      28.616  68.702  29.990  1.00  0.00           H  
ATOM   1993 2HB  LEU A 136      28.263  69.384  28.399  1.00  0.00           H  
ATOM   1994  HG  LEU A 136      30.686  69.863  28.093  1.00  0.00           H  
ATOM   1995 1HD1 LEU A 136      32.295  68.887  29.669  1.00  0.00           H  
ATOM   1996 2HD1 LEU A 136      31.282  70.125  30.446  1.00  0.00           H  
ATOM   1997 3HD1 LEU A 136      30.956  68.400  30.734  1.00  0.00           H  
ATOM   1998 1HD2 LEU A 136      31.350  67.500  27.802  1.00  0.00           H  
ATOM   1999 2HD2 LEU A 136      29.997  66.992  28.842  1.00  0.00           H  
ATOM   2000 3HD2 LEU A 136      29.671  67.763  27.271  1.00  0.00           H  
ATOM   2001  N   SER A 137      28.265  72.197  27.955  1.00  0.00           N  
ATOM   2002  CA  SER A 137      28.541  73.208  26.943  1.00  0.00           C  
ATOM   2003  C   SER A 137      28.960  74.532  27.552  1.00  0.00           C  
ATOM   2004  O   SER A 137      30.007  75.076  27.213  1.00  0.00           O  
ATOM   2005  CB  SER A 137      27.316  73.416  26.074  1.00  0.00           C  
ATOM   2006  OG  SER A 137      27.552  74.396  25.100  1.00  0.00           O  
ATOM   2007  H   SER A 137      27.391  71.691  27.920  1.00  0.00           H  
ATOM   2008  HA  SER A 137      29.363  72.857  26.318  1.00  0.00           H  
ATOM   2009 1HB  SER A 137      27.049  72.477  25.591  1.00  0.00           H  
ATOM   2010 2HB  SER A 137      26.474  73.715  26.697  1.00  0.00           H  
ATOM   2011  HG  SER A 137      27.429  73.962  24.253  1.00  0.00           H  
ATOM   2012  N   GLU A 138      28.147  75.054  28.465  1.00  0.00           N  
ATOM   2013  CA  GLU A 138      28.455  76.333  29.090  1.00  0.00           C  
ATOM   2014  C   GLU A 138      29.704  76.286  29.970  1.00  0.00           C  
ATOM   2015  O   GLU A 138      30.581  77.145  29.859  1.00  0.00           O  
ATOM   2016  CB  GLU A 138      27.261  76.802  29.924  1.00  0.00           C  
ATOM   2017  CG  GLU A 138      27.450  78.159  30.586  1.00  0.00           C  
ATOM   2018  CD  GLU A 138      26.237  78.611  31.351  1.00  0.00           C  
ATOM   2019  OE1 GLU A 138      25.261  77.901  31.353  1.00  0.00           O  
ATOM   2020  OE2 GLU A 138      26.288  79.669  31.934  1.00  0.00           O  
ATOM   2021  H   GLU A 138      27.305  74.565  28.734  1.00  0.00           H  
ATOM   2022  HA  GLU A 138      28.648  77.064  28.305  1.00  0.00           H  
ATOM   2023 1HB  GLU A 138      26.375  76.858  29.291  1.00  0.00           H  
ATOM   2024 2HB  GLU A 138      27.056  76.073  30.709  1.00  0.00           H  
ATOM   2025 1HG  GLU A 138      28.297  78.104  31.269  1.00  0.00           H  
ATOM   2026 2HG  GLU A 138      27.685  78.896  29.818  1.00  0.00           H  
ATOM   2027  N   HIS A 139      29.787  75.282  30.844  1.00  0.00           N  
ATOM   2028  CA  HIS A 139      30.942  75.136  31.737  1.00  0.00           C  
ATOM   2029  C   HIS A 139      32.249  75.007  30.955  1.00  0.00           C  
ATOM   2030  O   HIS A 139      33.236  75.686  31.243  1.00  0.00           O  
ATOM   2031  CB  HIS A 139      30.769  73.916  32.648  1.00  0.00           C  
ATOM   2032  CG  HIS A 139      31.910  73.704  33.593  1.00  0.00           C  
ATOM   2033  ND1 HIS A 139      32.443  74.722  34.355  1.00  0.00           N  
ATOM   2034  CD2 HIS A 139      32.620  72.593  33.899  1.00  0.00           C  
ATOM   2035  CE1 HIS A 139      33.433  74.245  35.091  1.00  0.00           C  
ATOM   2036  NE2 HIS A 139      33.560  72.957  34.832  1.00  0.00           N  
ATOM   2037  H   HIS A 139      29.038  74.606  30.893  1.00  0.00           H  
ATOM   2038  HA  HIS A 139      31.028  76.020  32.368  1.00  0.00           H  
ATOM   2039 1HB  HIS A 139      29.856  74.027  33.234  1.00  0.00           H  
ATOM   2040 2HB  HIS A 139      30.659  73.020  32.038  1.00  0.00           H  
ATOM   2041  HD1 HIS A 139      32.095  75.658  34.419  1.00  0.00           H  
ATOM   2042  HD2 HIS A 139      32.565  71.561  33.553  1.00  0.00           H  
ATOM   2043  HE1 HIS A 139      33.986  74.897  35.767  1.00  0.00           H  
ATOM   2044  N   VAL A 140      32.245  74.112  29.976  1.00  0.00           N  
ATOM   2045  CA  VAL A 140      33.416  73.879  29.141  1.00  0.00           C  
ATOM   2046  C   VAL A 140      33.827  75.150  28.404  1.00  0.00           C  
ATOM   2047  O   VAL A 140      34.994  75.535  28.430  1.00  0.00           O  
ATOM   2048  CB  VAL A 140      33.129  72.764  28.118  1.00  0.00           C  
ATOM   2049  CG1 VAL A 140      34.263  72.662  27.109  1.00  0.00           C  
ATOM   2050  CG2 VAL A 140      32.928  71.439  28.839  1.00  0.00           C  
ATOM   2051  H   VAL A 140      31.405  73.577  29.806  1.00  0.00           H  
ATOM   2052  HA  VAL A 140      34.240  73.563  29.781  1.00  0.00           H  
ATOM   2053  HB  VAL A 140      32.226  73.017  27.563  1.00  0.00           H  
ATOM   2054 1HG1 VAL A 140      34.043  71.869  26.393  1.00  0.00           H  
ATOM   2055 2HG1 VAL A 140      34.365  73.609  26.580  1.00  0.00           H  
ATOM   2056 3HG1 VAL A 140      35.193  72.433  27.628  1.00  0.00           H  
ATOM   2057 1HG2 VAL A 140      32.725  70.656  28.110  1.00  0.00           H  
ATOM   2058 2HG2 VAL A 140      33.829  71.190  29.399  1.00  0.00           H  
ATOM   2059 3HG2 VAL A 140      32.085  71.523  29.526  1.00  0.00           H  
ATOM   2060  N   ALA A 141      32.871  75.800  27.745  1.00  0.00           N  
ATOM   2061  CA  ALA A 141      33.181  77.023  27.006  1.00  0.00           C  
ATOM   2062  C   ALA A 141      33.755  78.089  27.935  1.00  0.00           C  
ATOM   2063  O   ALA A 141      34.786  78.697  27.638  1.00  0.00           O  
ATOM   2064  CB  ALA A 141      31.939  77.548  26.300  1.00  0.00           C  
ATOM   2065  H   ALA A 141      31.922  75.455  27.749  1.00  0.00           H  
ATOM   2066  HA  ALA A 141      33.937  76.784  26.258  1.00  0.00           H  
ATOM   2067 1HB  ALA A 141      32.188  78.458  25.755  1.00  0.00           H  
ATOM   2068 2HB  ALA A 141      31.573  76.796  25.601  1.00  0.00           H  
ATOM   2069 3HB  ALA A 141      31.167  77.766  27.036  1.00  0.00           H  
ATOM   2070  N   LEU A 142      33.098  78.323  29.068  1.00  0.00           N  
ATOM   2071  CA  LEU A 142      33.612  79.325  29.990  1.00  0.00           C  
ATOM   2072  C   LEU A 142      35.013  78.958  30.452  1.00  0.00           C  
ATOM   2073  O   LEU A 142      35.884  79.812  30.550  1.00  0.00           O  
ATOM   2074  CB  LEU A 142      32.683  79.462  31.203  1.00  0.00           C  
ATOM   2075  CG  LEU A 142      31.313  80.093  30.923  1.00  0.00           C  
ATOM   2076  CD1 LEU A 142      30.444  79.995  32.169  1.00  0.00           C  
ATOM   2077  CD2 LEU A 142      31.498  81.542  30.498  1.00  0.00           C  
ATOM   2078  H   LEU A 142      32.252  77.824  29.305  1.00  0.00           H  
ATOM   2079  HA  LEU A 142      33.654  80.282  29.472  1.00  0.00           H  
ATOM   2080 1HB  LEU A 142      32.512  78.473  31.623  1.00  0.00           H  
ATOM   2081 2HB  LEU A 142      33.181  80.073  31.955  1.00  0.00           H  
ATOM   2082  HG  LEU A 142      30.814  79.541  30.125  1.00  0.00           H  
ATOM   2083 1HD1 LEU A 142      29.470  80.442  31.970  1.00  0.00           H  
ATOM   2084 2HD1 LEU A 142      30.312  78.947  32.439  1.00  0.00           H  
ATOM   2085 3HD1 LEU A 142      30.925  80.524  32.991  1.00  0.00           H  
ATOM   2086 1HD2 LEU A 142      30.524  81.990  30.298  1.00  0.00           H  
ATOM   2087 2HD2 LEU A 142      31.994  82.094  31.295  1.00  0.00           H  
ATOM   2088 3HD2 LEU A 142      32.107  81.581  29.595  1.00  0.00           H  
ATOM   2089  N   ALA A 143      35.240  77.679  30.719  1.00  0.00           N  
ATOM   2090  CA  ALA A 143      36.554  77.237  31.162  1.00  0.00           C  
ATOM   2091  C   ALA A 143      37.618  77.472  30.096  1.00  0.00           C  
ATOM   2092  O   ALA A 143      38.710  77.947  30.392  1.00  0.00           O  
ATOM   2093  CB  ALA A 143      36.510  75.765  31.547  1.00  0.00           C  
ATOM   2094  H   ALA A 143      34.501  76.999  30.617  1.00  0.00           H  
ATOM   2095  HA  ALA A 143      36.832  77.825  32.037  1.00  0.00           H  
ATOM   2096 1HB  ALA A 143      37.499  75.446  31.877  1.00  0.00           H  
ATOM   2097 2HB  ALA A 143      35.794  75.622  32.356  1.00  0.00           H  
ATOM   2098 3HB  ALA A 143      36.206  75.173  30.685  1.00  0.00           H  
ATOM   2099  N   LEU A 144      37.308  77.138  28.849  1.00  0.00           N  
ATOM   2100  CA  LEU A 144      38.293  77.308  27.789  1.00  0.00           C  
ATOM   2101  C   LEU A 144      38.561  78.768  27.421  1.00  0.00           C  
ATOM   2102  O   LEU A 144      39.420  79.058  26.583  1.00  0.00           O  
ATOM   2103  CB  LEU A 144      37.829  76.551  26.538  1.00  0.00           C  
ATOM   2104  CG  LEU A 144      37.764  75.024  26.671  1.00  0.00           C  
ATOM   2105  CD1 LEU A 144      37.174  74.428  25.401  1.00  0.00           C  
ATOM   2106  CD2 LEU A 144      39.159  74.477  26.936  1.00  0.00           C  
ATOM   2107  H   LEU A 144      36.397  76.766  28.619  1.00  0.00           H  
ATOM   2108  HA  LEU A 144      39.241  76.892  28.128  1.00  0.00           H  
ATOM   2109 1HB  LEU A 144      36.835  76.902  26.268  1.00  0.00           H  
ATOM   2110 2HB  LEU A 144      38.509  76.783  25.719  1.00  0.00           H  
ATOM   2111  HG  LEU A 144      37.107  74.758  27.500  1.00  0.00           H  
ATOM   2112 1HD1 LEU A 144      37.127  73.343  25.495  1.00  0.00           H  
ATOM   2113 2HD1 LEU A 144      36.169  74.821  25.246  1.00  0.00           H  
ATOM   2114 3HD1 LEU A 144      37.802  74.691  24.550  1.00  0.00           H  
ATOM   2115 1HD2 LEU A 144      39.112  73.392  27.031  1.00  0.00           H  
ATOM   2116 2HD2 LEU A 144      39.816  74.740  26.107  1.00  0.00           H  
ATOM   2117 3HD2 LEU A 144      39.549  74.906  27.859  1.00  0.00           H  
ATOM   2118  N   LYS A 145      37.835  79.692  28.044  1.00  0.00           N  
ATOM   2119  CA  LYS A 145      38.081  81.109  27.783  1.00  0.00           C  
ATOM   2120  C   LYS A 145      39.388  81.485  28.480  1.00  0.00           C  
ATOM   2121  O   LYS A 145      40.109  82.375  28.033  1.00  0.00           O  
ATOM   2122  CB  LYS A 145      36.925  81.980  28.277  1.00  0.00           C  
ATOM   2123  CG  LYS A 145      35.638  81.829  27.477  1.00  0.00           C  
ATOM   2124  CD  LYS A 145      34.500  82.620  28.106  1.00  0.00           C  
ATOM   2125  CE  LYS A 145      34.714  84.118  27.951  1.00  0.00           C  
ATOM   2126  NZ  LYS A 145      33.565  84.902  28.480  1.00  0.00           N  
ATOM   2127  H   LYS A 145      37.112  79.431  28.699  1.00  0.00           H  
ATOM   2128  HA  LYS A 145      38.177  81.251  26.706  1.00  0.00           H  
ATOM   2129 1HB  LYS A 145      36.703  81.736  29.316  1.00  0.00           H  
ATOM   2130 2HB  LYS A 145      37.219  83.029  28.243  1.00  0.00           H  
ATOM   2131 1HG  LYS A 145      35.798  82.187  26.459  1.00  0.00           H  
ATOM   2132 2HG  LYS A 145      35.357  80.777  27.434  1.00  0.00           H  
ATOM   2133 1HD  LYS A 145      33.558  82.344  27.630  1.00  0.00           H  
ATOM   2134 2HD  LYS A 145      34.434  82.380  29.168  1.00  0.00           H  
ATOM   2135 1HE  LYS A 145      35.616  84.414  28.485  1.00  0.00           H  
ATOM   2136 2HE  LYS A 145      34.847  84.359  26.897  1.00  0.00           H  
ATOM   2137 1HZ  LYS A 145      33.745  85.888  28.359  1.00  0.00           H  
ATOM   2138 2HZ  LYS A 145      32.725  84.649  27.979  1.00  0.00           H  
ATOM   2139 3HZ  LYS A 145      33.443  84.701  29.463  1.00  0.00           H  
ATOM   2140  N   ASN A 146      39.695  80.793  29.574  1.00  0.00           N  
ATOM   2141  CA  ASN A 146      40.905  81.076  30.347  1.00  0.00           C  
ATOM   2142  C   ASN A 146      41.965  79.975  30.355  1.00  0.00           C  
ATOM   2143  O   ASN A 146      43.104  80.221  30.747  1.00  0.00           O  
ATOM   2144  CB  ASN A 146      40.518  81.413  31.775  1.00  0.00           C  
ATOM   2145  CG  ASN A 146      39.733  82.691  31.875  1.00  0.00           C  
ATOM   2146  OD1 ASN A 146      40.201  83.756  31.457  1.00  0.00           O  
ATOM   2147  ND2 ASN A 146      38.546  82.607  32.420  1.00  0.00           N  
ATOM   2148  H   ASN A 146      39.078  80.054  29.879  1.00  0.00           H  
ATOM   2149  HA  ASN A 146      41.409  81.934  29.899  1.00  0.00           H  
ATOM   2150 1HB  ASN A 146      39.921  80.600  32.192  1.00  0.00           H  
ATOM   2151 2HB  ASN A 146      41.417  81.504  32.384  1.00  0.00           H  
ATOM   2152 1HD2 ASN A 146      37.979  83.425  32.513  1.00  0.00           H  
ATOM   2153 2HD2 ASN A 146      38.207  81.724  32.745  1.00  0.00           H  
ATOM   2154  N   ARG A 147      41.595  78.768  29.935  1.00  0.00           N  
ATOM   2155  CA  ARG A 147      42.534  77.647  29.906  1.00  0.00           C  
ATOM   2156  C   ARG A 147      42.538  76.990  28.531  1.00  0.00           C  
ATOM   2157  O   ARG A 147      41.524  77.005  27.834  1.00  0.00           O  
ATOM   2158  CB  ARG A 147      42.175  76.612  30.962  1.00  0.00           C  
ATOM   2159  CG  ARG A 147      42.257  77.107  32.397  1.00  0.00           C  
ATOM   2160  CD  ARG A 147      43.662  77.343  32.817  1.00  0.00           C  
ATOM   2161  NE  ARG A 147      43.750  77.747  34.211  1.00  0.00           N  
ATOM   2162  CZ  ARG A 147      43.663  79.020  34.645  1.00  0.00           C  
ATOM   2163  NH1 ARG A 147      43.486  79.997  33.785  1.00  0.00           N  
ATOM   2164  NH2 ARG A 147      43.756  79.285  35.937  1.00  0.00           N  
ATOM   2165  H   ARG A 147      40.644  78.621  29.629  1.00  0.00           H  
ATOM   2166  HA  ARG A 147      43.533  78.027  30.121  1.00  0.00           H  
ATOM   2167 1HB  ARG A 147      41.159  76.258  30.793  1.00  0.00           H  
ATOM   2168 2HB  ARG A 147      42.840  75.753  30.870  1.00  0.00           H  
ATOM   2169 1HG  ARG A 147      41.709  78.045  32.490  1.00  0.00           H  
ATOM   2170 2HG  ARG A 147      41.819  76.363  33.064  1.00  0.00           H  
ATOM   2171 1HD  ARG A 147      44.238  76.427  32.691  1.00  0.00           H  
ATOM   2172 2HD  ARG A 147      44.097  78.132  32.205  1.00  0.00           H  
ATOM   2173  HE  ARG A 147      43.887  77.023  34.903  1.00  0.00           H  
ATOM   2174 1HH1 ARG A 147      43.414  79.795  32.797  1.00  0.00           H  
ATOM   2175 2HH1 ARG A 147      43.420  80.951  34.110  1.00  0.00           H  
ATOM   2176 1HH2 ARG A 147      43.892  78.533  36.599  1.00  0.00           H  
ATOM   2177 2HH2 ARG A 147      43.691  80.238  36.262  1.00  0.00           H  
ATOM   2178  N   LYS A 148      43.670  76.396  28.165  1.00  0.00           N  
ATOM   2179  CA  LYS A 148      43.819  75.723  26.871  1.00  0.00           C  
ATOM   2180  C   LYS A 148      43.191  74.326  26.864  1.00  0.00           C  
ATOM   2181  O   LYS A 148      42.940  73.747  25.801  1.00  0.00           O  
ATOM   2182  CB  LYS A 148      45.298  75.628  26.493  1.00  0.00           C  
ATOM   2183  CG  LYS A 148      45.955  76.967  26.183  1.00  0.00           C  
ATOM   2184  CD  LYS A 148      47.422  76.791  25.821  1.00  0.00           C  
ATOM   2185  CE  LYS A 148      48.079  78.127  25.506  1.00  0.00           C  
ATOM   2186  NZ  LYS A 148      49.524  77.975  25.184  1.00  0.00           N  
ATOM   2187  H   LYS A 148      44.452  76.412  28.804  1.00  0.00           H  
ATOM   2188  HA  LYS A 148      43.300  76.311  26.113  1.00  0.00           H  
ATOM   2189 1HB  LYS A 148      45.853  75.164  27.309  1.00  0.00           H  
ATOM   2190 2HB  LYS A 148      45.410  74.990  25.617  1.00  0.00           H  
ATOM   2191 1HG  LYS A 148      45.438  77.441  25.349  1.00  0.00           H  
ATOM   2192 2HG  LYS A 148      45.880  77.619  27.053  1.00  0.00           H  
ATOM   2193 1HD  LYS A 148      47.950  76.324  26.654  1.00  0.00           H  
ATOM   2194 2HD  LYS A 148      47.507  76.141  24.951  1.00  0.00           H  
ATOM   2195 1HE  LYS A 148      47.577  78.587  24.656  1.00  0.00           H  
ATOM   2196 2HE  LYS A 148      47.979  78.793  26.363  1.00  0.00           H  
ATOM   2197 1HZ  LYS A 148      49.922  78.881  24.981  1.00  0.00           H  
ATOM   2198 2HZ  LYS A 148      50.004  77.565  25.973  1.00  0.00           H  
ATOM   2199 3HZ  LYS A 148      49.629  77.374  24.379  1.00  0.00           H  
ATOM   2200  N   ALA A 149      42.939  73.784  28.052  1.00  0.00           N  
ATOM   2201  CA  ALA A 149      42.325  72.465  28.156  1.00  0.00           C  
ATOM   2202  C   ALA A 149      41.596  72.300  29.479  1.00  0.00           C  
ATOM   2203  O   ALA A 149      41.901  72.978  30.456  1.00  0.00           O  
ATOM   2204  CB  ALA A 149      43.375  71.376  27.994  1.00  0.00           C  
ATOM   2205  H   ALA A 149      43.173  74.286  28.897  1.00  0.00           H  
ATOM   2206  HA  ALA A 149      41.591  72.369  27.356  1.00  0.00           H  
ATOM   2207 1HB  ALA A 149      42.901  70.398  28.074  1.00  0.00           H  
ATOM   2208 2HB  ALA A 149      43.849  71.470  27.016  1.00  0.00           H  
ATOM   2209 3HB  ALA A 149      44.129  71.478  28.773  1.00  0.00           H  
ATOM   2210  N   THR A 150      40.626  71.397  29.505  1.00  0.00           N  
ATOM   2211  CA  THR A 150      39.905  71.138  30.731  1.00  0.00           C  
ATOM   2212  C   THR A 150      39.460  69.696  30.776  1.00  0.00           C  
ATOM   2213  O   THR A 150      39.384  69.017  29.746  1.00  0.00           O  
ATOM   2214  CB  THR A 150      38.686  72.068  30.874  1.00  0.00           C  
ATOM   2215  OG1 THR A 150      38.105  71.903  32.174  1.00  0.00           O  
ATOM   2216  CG2 THR A 150      37.644  71.747  29.813  1.00  0.00           C  
ATOM   2217  H   THR A 150      40.381  70.882  28.672  1.00  0.00           H  
ATOM   2218  HA  THR A 150      40.574  71.323  31.572  1.00  0.00           H  
ATOM   2219  HB  THR A 150      39.003  73.104  30.761  1.00  0.00           H  
ATOM   2220  HG1 THR A 150      38.804  71.813  32.827  1.00  0.00           H  
ATOM   2221 1HG2 THR A 150      36.789  72.414  29.929  1.00  0.00           H  
ATOM   2222 2HG2 THR A 150      38.079  71.883  28.823  1.00  0.00           H  
ATOM   2223 3HG2 THR A 150      37.315  70.715  29.926  1.00  0.00           H  
ATOM   2224  N   LEU A 151      39.191  69.227  31.989  1.00  0.00           N  
ATOM   2225  CA  LEU A 151      38.733  67.866  32.211  1.00  0.00           C  
ATOM   2226  C   LEU A 151      37.296  67.885  32.691  1.00  0.00           C  
ATOM   2227  O   LEU A 151      36.924  68.722  33.515  1.00  0.00           O  
ATOM   2228  CB  LEU A 151      39.622  67.156  33.239  1.00  0.00           C  
ATOM   2229  CG  LEU A 151      41.107  67.042  32.870  1.00  0.00           C  
ATOM   2230  CD1 LEU A 151      41.869  66.400  34.020  1.00  0.00           C  
ATOM   2231  CD2 LEU A 151      41.251  66.225  31.594  1.00  0.00           C  
ATOM   2232  H   LEU A 151      39.310  69.841  32.782  1.00  0.00           H  
ATOM   2233  HA  LEU A 151      38.792  67.323  31.268  1.00  0.00           H  
ATOM   2234 1HB  LEU A 151      39.556  67.692  34.185  1.00  0.00           H  
ATOM   2235 2HB  LEU A 151      39.240  66.146  33.391  1.00  0.00           H  
ATOM   2236  HG  LEU A 151      41.520  68.039  32.711  1.00  0.00           H  
ATOM   2237 1HD1 LEU A 151      42.924  66.319  33.758  1.00  0.00           H  
ATOM   2238 2HD1 LEU A 151      41.765  67.015  34.914  1.00  0.00           H  
ATOM   2239 3HD1 LEU A 151      41.467  65.406  34.214  1.00  0.00           H  
ATOM   2240 1HD2 LEU A 151      42.306  66.145  31.331  1.00  0.00           H  
ATOM   2241 2HD2 LEU A 151      40.840  65.228  31.752  1.00  0.00           H  
ATOM   2242 3HD2 LEU A 151      40.711  66.716  30.784  1.00  0.00           H  
ATOM   2243  N   LEU A 152      36.494  66.964  32.170  1.00  0.00           N  
ATOM   2244  CA  LEU A 152      35.102  66.826  32.584  1.00  0.00           C  
ATOM   2245  C   LEU A 152      35.128  65.575  33.449  1.00  0.00           C  
ATOM   2246  O   LEU A 152      35.341  64.476  32.943  1.00  0.00           O  
ATOM   2247  CB  LEU A 152      34.147  66.673  31.394  1.00  0.00           C  
ATOM   2248  CG  LEU A 152      32.667  66.482  31.748  1.00  0.00           C  
ATOM   2249  CD1 LEU A 152      32.158  67.712  32.487  1.00  0.00           C  
ATOM   2250  CD2 LEU A 152      31.867  66.237  30.477  1.00  0.00           C  
ATOM   2251  H   LEU A 152      36.862  66.341  31.465  1.00  0.00           H  
ATOM   2252  HA  LEU A 152      34.812  67.725  33.127  1.00  0.00           H  
ATOM   2253 1HB  LEU A 152      34.225  67.562  30.769  1.00  0.00           H  
ATOM   2254 2HB  LEU A 152      34.461  65.812  30.804  1.00  0.00           H  
ATOM   2255  HG  LEU A 152      32.560  65.625  32.415  1.00  0.00           H  
ATOM   2256 1HD1 LEU A 152      31.106  67.576  32.739  1.00  0.00           H  
ATOM   2257 2HD1 LEU A 152      32.734  67.852  33.401  1.00  0.00           H  
ATOM   2258 3HD1 LEU A 152      32.267  68.589  31.850  1.00  0.00           H  
ATOM   2259 1HD2 LEU A 152      30.815  66.100  30.730  1.00  0.00           H  
ATOM   2260 2HD2 LEU A 152      31.972  67.093  29.811  1.00  0.00           H  
ATOM   2261 3HD2 LEU A 152      32.241  65.342  29.979  1.00  0.00           H  
ATOM   2262  N   GLN A 153      34.933  65.742  34.751  1.00  0.00           N  
ATOM   2263  CA  GLN A 153      35.003  64.606  35.657  1.00  0.00           C  
ATOM   2264  C   GLN A 153      34.268  63.375  35.168  1.00  0.00           C  
ATOM   2265  O   GLN A 153      33.077  63.416  34.870  1.00  0.00           O  
ATOM   2266  CB  GLN A 153      34.454  65.006  37.029  1.00  0.00           C  
ATOM   2267  CG  GLN A 153      34.561  63.917  38.084  1.00  0.00           C  
ATOM   2268  CD  GLN A 153      34.050  64.371  39.438  1.00  0.00           C  
ATOM   2269  OE1 GLN A 153      32.855  64.622  39.614  1.00  0.00           O  
ATOM   2270  NE2 GLN A 153      34.955  64.479  40.404  1.00  0.00           N  
ATOM   2271  H   GLN A 153      34.734  66.659  35.126  1.00  0.00           H  
ATOM   2272  HA  GLN A 153      36.047  64.313  35.764  1.00  0.00           H  
ATOM   2273 1HB  GLN A 153      34.990  65.882  37.395  1.00  0.00           H  
ATOM   2274 2HB  GLN A 153      33.404  65.281  36.935  1.00  0.00           H  
ATOM   2275 1HG  GLN A 153      33.970  63.058  37.765  1.00  0.00           H  
ATOM   2276 2HG  GLN A 153      35.607  63.631  38.191  1.00  0.00           H  
ATOM   2277 1HE2 GLN A 153      34.677  64.774  41.319  1.00  0.00           H  
ATOM   2278 2HE2 GLN A 153      35.914  64.266  40.218  1.00  0.00           H  
ATOM   2279  N   HIS A 154      35.010  62.279  35.060  1.00  0.00           N  
ATOM   2280  CA  HIS A 154      34.429  61.021  34.637  1.00  0.00           C  
ATOM   2281  C   HIS A 154      34.032  60.905  33.185  1.00  0.00           C  
ATOM   2282  O   HIS A 154      33.473  59.884  32.783  1.00  0.00           O  
ATOM   2283  CB  HIS A 154      33.195  60.725  35.495  1.00  0.00           C  
ATOM   2284  CG  HIS A 154      33.482  60.672  36.963  1.00  0.00           C  
ATOM   2285  ND1 HIS A 154      34.181  59.636  37.547  1.00  0.00           N  
ATOM   2286  CD2 HIS A 154      33.163  61.524  37.966  1.00  0.00           C  
ATOM   2287  CE1 HIS A 154      34.281  59.855  38.847  1.00  0.00           C  
ATOM   2288  NE2 HIS A 154      33.672  60.993  39.126  1.00  0.00           N  
ATOM   2289  H   HIS A 154      35.996  62.318  35.275  1.00  0.00           H  
ATOM   2290  HA  HIS A 154      35.154  60.220  34.777  1.00  0.00           H  
ATOM   2291 1HB  HIS A 154      32.439  61.493  35.323  1.00  0.00           H  
ATOM   2292 2HB  HIS A 154      32.764  59.770  35.196  1.00  0.00           H  
ATOM   2293  HD2 HIS A 154      32.607  62.457  37.871  1.00  0.00           H  
ATOM   2294  HE1 HIS A 154      34.782  59.207  39.566  1.00  0.00           H  
ATOM   2295  HE2 HIS A 154      33.590  61.410  40.042  1.00  0.00           H  
ATOM   2296  N   HIS A 155      34.285  61.935  32.387  1.00  0.00           N  
ATOM   2297  CA  HIS A 155      33.928  61.832  30.982  1.00  0.00           C  
ATOM   2298  C   HIS A 155      35.165  61.856  30.094  1.00  0.00           C  
ATOM   2299  O   HIS A 155      35.546  60.833  29.521  1.00  0.00           O  
ATOM   2300  CB  HIS A 155      32.981  62.968  30.582  1.00  0.00           C  
ATOM   2301  CG  HIS A 155      31.630  62.879  31.220  1.00  0.00           C  
ATOM   2302  ND1 HIS A 155      31.398  63.260  32.526  1.00  0.00           N  
ATOM   2303  CD2 HIS A 155      30.441  62.452  30.735  1.00  0.00           C  
ATOM   2304  CE1 HIS A 155      30.122  63.071  32.815  1.00  0.00           C  
ATOM   2305  NE2 HIS A 155      29.521  62.582  31.746  1.00  0.00           N  
ATOM   2306  H   HIS A 155      34.716  62.784  32.724  1.00  0.00           H  
ATOM   2307  HA  HIS A 155      33.415  60.887  30.805  1.00  0.00           H  
ATOM   2308 1HB  HIS A 155      33.426  63.926  30.855  1.00  0.00           H  
ATOM   2309 2HB  HIS A 155      32.848  62.967  29.500  1.00  0.00           H  
ATOM   2310  HD1 HIS A 155      32.057  63.692  33.142  1.00  0.00           H  
ATOM   2311  HD2 HIS A 155      30.134  62.061  29.765  1.00  0.00           H  
ATOM   2312  HE1 HIS A 155      29.736  63.314  33.804  1.00  0.00           H  
ATOM   2313  N   GLY A 156      35.815  63.005  30.004  1.00  0.00           N  
ATOM   2314  CA  GLY A 156      36.996  63.094  29.171  1.00  0.00           C  
ATOM   2315  C   GLY A 156      37.615  64.463  29.312  1.00  0.00           C  
ATOM   2316  O   GLY A 156      37.557  65.056  30.383  1.00  0.00           O  
ATOM   2317  H   GLY A 156      35.504  63.825  30.506  1.00  0.00           H  
ATOM   2318 1HA  GLY A 156      37.707  62.322  29.464  1.00  0.00           H  
ATOM   2319 2HA  GLY A 156      36.724  62.903  28.133  1.00  0.00           H  
ATOM   2320  N   LEU A 157      38.193  64.969  28.230  1.00  0.00           N  
ATOM   2321  CA  LEU A 157      38.840  66.266  28.260  1.00  0.00           C  
ATOM   2322  C   LEU A 157      38.681  66.992  26.932  1.00  0.00           C  
ATOM   2323  O   LEU A 157      38.410  66.371  25.902  1.00  0.00           O  
ATOM   2324  CB  LEU A 157      40.329  66.105  28.589  1.00  0.00           C  
ATOM   2325  CG  LEU A 157      41.145  65.273  27.591  1.00  0.00           C  
ATOM   2326  CD1 LEU A 157      41.542  66.146  26.408  1.00  0.00           C  
ATOM   2327  CD2 LEU A 157      42.372  64.704  28.287  1.00  0.00           C  
ATOM   2328  H   LEU A 157      38.184  64.444  27.368  1.00  0.00           H  
ATOM   2329  HA  LEU A 157      38.371  66.868  29.037  1.00  0.00           H  
ATOM   2330 1HB  LEU A 157      40.782  67.093  28.645  1.00  0.00           H  
ATOM   2331 2HB  LEU A 157      40.420  65.631  29.567  1.00  0.00           H  
ATOM   2332  HG  LEU A 157      40.532  64.456  27.211  1.00  0.00           H  
ATOM   2333 1HD1 LEU A 157      42.122  65.555  25.698  1.00  0.00           H  
ATOM   2334 2HD1 LEU A 157      40.645  66.524  25.917  1.00  0.00           H  
ATOM   2335 3HD1 LEU A 157      42.144  66.983  26.760  1.00  0.00           H  
ATOM   2336 1HD2 LEU A 157      42.952  64.113  27.578  1.00  0.00           H  
ATOM   2337 2HD2 LEU A 157      42.987  65.521  28.666  1.00  0.00           H  
ATOM   2338 3HD2 LEU A 157      42.059  64.071  29.117  1.00  0.00           H  
ATOM   2339  N   ILE A 158      38.875  68.308  26.974  1.00  0.00           N  
ATOM   2340  CA  ILE A 158      38.798  69.163  25.795  1.00  0.00           C  
ATOM   2341  C   ILE A 158      40.092  69.965  25.741  1.00  0.00           C  
ATOM   2342  O   ILE A 158      40.584  70.411  26.774  1.00  0.00           O  
ATOM   2343  CB  ILE A 158      37.580  70.104  25.841  1.00  0.00           C  
ATOM   2344  CG1 ILE A 158      36.285  69.296  25.948  1.00  0.00           C  
ATOM   2345  CG2 ILE A 158      37.553  70.999  24.612  1.00  0.00           C  
ATOM   2346  CD1 ILE A 158      35.825  69.064  27.370  1.00  0.00           C  
ATOM   2347  H   ILE A 158      39.085  68.724  27.870  1.00  0.00           H  
ATOM   2348  HA  ILE A 158      38.698  68.529  24.915  1.00  0.00           H  
ATOM   2349  HB  ILE A 158      37.637  70.729  26.732  1.00  0.00           H  
ATOM   2350 1HG1 ILE A 158      35.489  69.812  25.412  1.00  0.00           H  
ATOM   2351 2HG1 ILE A 158      36.421  68.324  25.473  1.00  0.00           H  
ATOM   2352 1HG2 ILE A 158      36.686  71.657  24.660  1.00  0.00           H  
ATOM   2353 2HG2 ILE A 158      38.462  71.598  24.578  1.00  0.00           H  
ATOM   2354 3HG2 ILE A 158      37.491  70.383  23.714  1.00  0.00           H  
ATOM   2355 1HD1 ILE A 158      34.902  68.484  27.364  1.00  0.00           H  
ATOM   2356 2HD1 ILE A 158      36.594  68.517  27.916  1.00  0.00           H  
ATOM   2357 3HD1 ILE A 158      35.648  70.023  27.855  1.00  0.00           H  
ATOM   2358  N   ALA A 159      40.648  70.136  24.544  1.00  0.00           N  
ATOM   2359  CA  ALA A 159      41.868  70.923  24.371  1.00  0.00           C  
ATOM   2360  C   ALA A 159      41.632  71.821  23.171  1.00  0.00           C  
ATOM   2361  O   ALA A 159      41.060  71.382  22.177  1.00  0.00           O  
ATOM   2362  CB  ALA A 159      43.090  70.038  24.171  1.00  0.00           C  
ATOM   2363  H   ALA A 159      40.217  69.712  23.735  1.00  0.00           H  
ATOM   2364  HA  ALA A 159      42.021  71.514  25.274  1.00  0.00           H  
ATOM   2365 1HB  ALA A 159      43.975  70.663  24.046  1.00  0.00           H  
ATOM   2366 2HB  ALA A 159      43.220  69.395  25.041  1.00  0.00           H  
ATOM   2367 3HB  ALA A 159      42.952  69.424  23.283  1.00  0.00           H  
ATOM   2368  N   CYS A 160      42.082  73.067  23.260  1.00  0.00           N  
ATOM   2369  CA  CYS A 160      41.869  74.019  22.179  1.00  0.00           C  
ATOM   2370  C   CYS A 160      43.122  74.356  21.395  1.00  0.00           C  
ATOM   2371  O   CYS A 160      44.226  74.367  21.939  1.00  0.00           O  
ATOM   2372  CB  CYS A 160      41.284  75.316  22.737  1.00  0.00           C  
ATOM   2373  SG  CYS A 160      42.396  76.210  23.849  1.00  0.00           S  
ATOM   2374  H   CYS A 160      42.580  73.365  24.087  1.00  0.00           H  
ATOM   2375  HA  CYS A 160      41.161  73.587  21.472  1.00  0.00           H  
ATOM   2376 1HB  CYS A 160      41.023  75.982  21.914  1.00  0.00           H  
ATOM   2377 2HB  CYS A 160      40.366  75.096  23.283  1.00  0.00           H  
ATOM   2378  HG  CYS A 160      43.368  76.387  22.960  1.00  0.00           H  
ATOM   2379  N   GLU A 161      42.929  74.638  20.108  1.00  0.00           N  
ATOM   2380  CA  GLU A 161      44.021  75.037  19.236  1.00  0.00           C  
ATOM   2381  C   GLU A 161      43.733  76.480  18.855  1.00  0.00           C  
ATOM   2382  O   GLU A 161      42.572  76.820  18.630  1.00  0.00           O  
ATOM   2383  CB  GLU A 161      44.119  74.145  17.997  1.00  0.00           C  
ATOM   2384  CG  GLU A 161      44.455  72.690  18.294  1.00  0.00           C  
ATOM   2385  CD  GLU A 161      44.547  71.846  17.054  1.00  0.00           C  
ATOM   2386  OE1 GLU A 161      44.245  72.342  15.996  1.00  0.00           O  
ATOM   2387  OE2 GLU A 161      44.922  70.702  17.165  1.00  0.00           O  
ATOM   2388  H   GLU A 161      41.995  74.572  19.729  1.00  0.00           H  
ATOM   2389  HA  GLU A 161      44.956  74.947  19.789  1.00  0.00           H  
ATOM   2390 1HB  GLU A 161      43.172  74.166  17.458  1.00  0.00           H  
ATOM   2391 2HB  GLU A 161      44.885  74.535  17.327  1.00  0.00           H  
ATOM   2392 1HG  GLU A 161      45.408  72.648  18.820  1.00  0.00           H  
ATOM   2393 2HG  GLU A 161      43.690  72.279  18.952  1.00  0.00           H  
ATOM   2394  N   VAL A 162      44.759  77.326  18.776  1.00  0.00           N  
ATOM   2395  CA  VAL A 162      44.544  78.738  18.476  1.00  0.00           C  
ATOM   2396  C   VAL A 162      45.190  79.276  17.209  1.00  0.00           C  
ATOM   2397  O   VAL A 162      44.907  80.402  16.809  1.00  0.00           O  
ATOM   2398  CB  VAL A 162      45.053  79.580  19.661  1.00  0.00           C  
ATOM   2399  CG1 VAL A 162      44.227  79.300  20.907  1.00  0.00           C  
ATOM   2400  CG2 VAL A 162      46.524  79.284  19.912  1.00  0.00           C  
ATOM   2401  H   VAL A 162      45.701  76.992  18.925  1.00  0.00           H  
ATOM   2402  HA  VAL A 162      43.474  78.905  18.345  1.00  0.00           H  
ATOM   2403  HB  VAL A 162      44.930  80.637  19.424  1.00  0.00           H  
ATOM   2404 1HG1 VAL A 162      44.600  79.904  21.735  1.00  0.00           H  
ATOM   2405 2HG1 VAL A 162      43.184  79.553  20.716  1.00  0.00           H  
ATOM   2406 3HG1 VAL A 162      44.304  78.244  21.166  1.00  0.00           H  
ATOM   2407 1HG2 VAL A 162      46.878  79.883  20.750  1.00  0.00           H  
ATOM   2408 2HG2 VAL A 162      46.648  78.226  20.143  1.00  0.00           H  
ATOM   2409 3HG2 VAL A 162      47.102  79.531  19.021  1.00  0.00           H  
ATOM   2410  N   ASN A 163      45.822  74.394  13.765  1.00  0.00           N  
ATOM   2411  CA  ASN A 163      45.102  74.568  15.018  1.00  0.00           C  
ATOM   2412  C   ASN A 163      44.687  73.195  15.520  1.00  0.00           C  
ATOM   2413  O   ASN A 163      44.777  72.907  16.717  1.00  0.00           O  
ATOM   2414  CB  ASN A 163      43.901  75.481  14.848  1.00  0.00           C  
ATOM   2415  CG  ASN A 163      44.293  76.909  14.588  1.00  0.00           C  
ATOM   2416  OD1 ASN A 163      45.013  77.522  15.385  1.00  0.00           O  
ATOM   2417  ND2 ASN A 163      43.834  77.450  13.489  1.00  0.00           N  
ATOM   2418  H   ASN A 163      45.820  73.488  13.318  1.00  0.00           H  
ATOM   2419  HA  ASN A 163      45.776  75.025  15.744  1.00  0.00           H  
ATOM   2420 1HB  ASN A 163      43.290  75.127  14.016  1.00  0.00           H  
ATOM   2421 2HB  ASN A 163      43.285  75.443  15.746  1.00  0.00           H  
ATOM   2422 1HD2 ASN A 163      44.063  78.398  13.264  1.00  0.00           H  
ATOM   2423 2HD2 ASN A 163      43.256  76.916  12.873  1.00  0.00           H  
ATOM   2424  N   LEU A 164      44.238  72.342  14.604  1.00  0.00           N  
ATOM   2425  CA  LEU A 164      43.820  70.998  14.981  1.00  0.00           C  
ATOM   2426  C   LEU A 164      45.004  70.178  15.504  1.00  0.00           C  
ATOM   2427  O   LEU A 164      44.888  69.472  16.511  1.00  0.00           O  
ATOM   2428  CB  LEU A 164      43.184  70.288  13.780  1.00  0.00           C  
ATOM   2429  CG  LEU A 164      42.686  68.860  14.038  1.00  0.00           C  
ATOM   2430  CD1 LEU A 164      41.625  68.882  15.131  1.00  0.00           C  
ATOM   2431  CD2 LEU A 164      42.130  68.274  12.749  1.00  0.00           C  
ATOM   2432  H   LEU A 164      44.183  72.621  13.635  1.00  0.00           H  
ATOM   2433  HA  LEU A 164      43.079  71.077  15.776  1.00  0.00           H  
ATOM   2434 1HB  LEU A 164      42.335  70.877  13.437  1.00  0.00           H  
ATOM   2435 2HB  LEU A 164      43.917  70.242  12.974  1.00  0.00           H  
ATOM   2436  HG  LEU A 164      43.514  68.244  14.390  1.00  0.00           H  
ATOM   2437 1HD1 LEU A 164      41.271  67.867  15.315  1.00  0.00           H  
ATOM   2438 2HD1 LEU A 164      42.055  69.287  16.047  1.00  0.00           H  
ATOM   2439 3HD1 LEU A 164      40.790  69.505  14.814  1.00  0.00           H  
ATOM   2440 1HD2 LEU A 164      41.777  67.259  12.932  1.00  0.00           H  
ATOM   2441 2HD2 LEU A 164      41.301  68.889  12.397  1.00  0.00           H  
ATOM   2442 3HD2 LEU A 164      42.914  68.254  11.991  1.00  0.00           H  
ATOM   2443  N   GLU A 165      46.140  70.264  14.819  1.00  0.00           N  
ATOM   2444  CA  GLU A 165      47.328  69.529  15.248  1.00  0.00           C  
ATOM   2445  C   GLU A 165      47.813  70.062  16.591  1.00  0.00           C  
ATOM   2446  O   GLU A 165      48.353  69.319  17.415  1.00  0.00           O  
ATOM   2447  CB  GLU A 165      48.442  69.640  14.204  1.00  0.00           C  
ATOM   2448  CG  GLU A 165      48.158  68.905  12.902  1.00  0.00           C  
ATOM   2449  CD  GLU A 165      49.253  69.073  11.885  1.00  0.00           C  
ATOM   2450  OE1 GLU A 165      50.154  69.838  12.131  1.00  0.00           O  
ATOM   2451  OE2 GLU A 165      49.188  68.435  10.861  1.00  0.00           O  
ATOM   2452  H   GLU A 165      46.191  70.841  13.992  1.00  0.00           H  
ATOM   2453  HA  GLU A 165      47.062  68.477  15.360  1.00  0.00           H  
ATOM   2454 1HB  GLU A 165      48.613  70.690  13.965  1.00  0.00           H  
ATOM   2455 2HB  GLU A 165      49.369  69.243  14.618  1.00  0.00           H  
ATOM   2456 1HG  GLU A 165      48.036  67.843  13.115  1.00  0.00           H  
ATOM   2457 2HG  GLU A 165      47.222  69.274  12.485  1.00  0.00           H  
ATOM   2458  N   LYS A 166      47.612  71.354  16.810  1.00  0.00           N  
ATOM   2459  CA  LYS A 166      48.004  71.969  18.068  1.00  0.00           C  
ATOM   2460  C   LYS A 166      47.125  71.420  19.190  1.00  0.00           C  
ATOM   2461  O   LYS A 166      47.621  71.066  20.260  1.00  0.00           O  
ATOM   2462  CB  LYS A 166      47.894  73.493  17.990  1.00  0.00           C  
ATOM   2463  CG  LYS A 166      48.936  74.154  17.097  1.00  0.00           C  
ATOM   2464  CD  LYS A 166      48.750  75.663  17.056  1.00  0.00           C  
ATOM   2465  CE  LYS A 166      49.783  76.324  16.154  1.00  0.00           C  
ATOM   2466  NZ  LYS A 166      49.590  77.797  16.074  1.00  0.00           N  
ATOM   2467  H   LYS A 166      47.181  71.925  16.097  1.00  0.00           H  
ATOM   2468  HA  LYS A 166      49.043  71.709  18.271  1.00  0.00           H  
ATOM   2469 1HB  LYS A 166      46.908  73.768  17.614  1.00  0.00           H  
ATOM   2470 2HB  LYS A 166      47.993  73.916  18.990  1.00  0.00           H  
ATOM   2471 1HG  LYS A 166      49.934  73.929  17.475  1.00  0.00           H  
ATOM   2472 2HG  LYS A 166      48.852  73.758  16.086  1.00  0.00           H  
ATOM   2473 1HD  LYS A 166      47.752  75.897  16.683  1.00  0.00           H  
ATOM   2474 2HD  LYS A 166      48.848  76.069  18.062  1.00  0.00           H  
ATOM   2475 1HE  LYS A 166      50.782  76.121  16.536  1.00  0.00           H  
ATOM   2476 2HE  LYS A 166      49.710  75.906  15.150  1.00  0.00           H  
ATOM   2477 1HZ  LYS A 166      50.292  78.197  15.467  1.00  0.00           H  
ATOM   2478 2HZ  LYS A 166      48.671  77.997  15.702  1.00  0.00           H  
ATOM   2479 3HZ  LYS A 166      49.674  78.199  16.996  1.00  0.00           H  
ATOM   2480  N   ALA A 167      45.817  71.359  18.945  1.00  0.00           N  
ATOM   2481  CA  ALA A 167      44.855  70.840  19.929  1.00  0.00           C  
ATOM   2482  C   ALA A 167      45.176  69.381  20.256  1.00  0.00           C  
ATOM   2483  O   ALA A 167      45.174  68.966  21.416  1.00  0.00           O  
ATOM   2484  CB  ALA A 167      43.430  70.970  19.412  1.00  0.00           C  
ATOM   2485  H   ALA A 167      45.479  71.682  18.050  1.00  0.00           H  
ATOM   2486  HA  ALA A 167      44.951  71.430  20.840  1.00  0.00           H  
ATOM   2487 1HB  ALA A 167      42.736  70.580  20.157  1.00  0.00           H  
ATOM   2488 2HB  ALA A 167      43.206  72.020  19.223  1.00  0.00           H  
ATOM   2489 3HB  ALA A 167      43.325  70.404  18.488  1.00  0.00           H  
ATOM   2490  N   LEU A 168      45.438  68.604  19.210  1.00  0.00           N  
ATOM   2491  CA  LEU A 168      45.790  67.202  19.355  1.00  0.00           C  
ATOM   2492  C   LEU A 168      47.023  67.075  20.246  1.00  0.00           C  
ATOM   2493  O   LEU A 168      47.068  66.219  21.130  1.00  0.00           O  
ATOM   2494  CB  LEU A 168      46.058  66.569  17.984  1.00  0.00           C  
ATOM   2495  CG  LEU A 168      46.324  65.059  17.989  1.00  0.00           C  
ATOM   2496  CD1 LEU A 168      47.759  64.796  18.427  1.00  0.00           C  
ATOM   2497  CD2 LEU A 168      45.334  64.372  18.918  1.00  0.00           C  
ATOM   2498  H   LEU A 168      45.390  69.006  18.285  1.00  0.00           H  
ATOM   2499  HA  LEU A 168      44.953  66.682  19.820  1.00  0.00           H  
ATOM   2500 1HB  LEU A 168      45.197  66.752  17.343  1.00  0.00           H  
ATOM   2501 2HB  LEU A 168      46.926  67.057  17.540  1.00  0.00           H  
ATOM   2502  HG  LEU A 168      46.207  64.665  16.979  1.00  0.00           H  
ATOM   2503 1HD1 LEU A 168      47.948  63.723  18.431  1.00  0.00           H  
ATOM   2504 2HD1 LEU A 168      48.446  65.283  17.734  1.00  0.00           H  
ATOM   2505 3HD1 LEU A 168      47.911  65.194  19.430  1.00  0.00           H  
ATOM   2506 1HD2 LEU A 168      45.523  63.298  18.921  1.00  0.00           H  
ATOM   2507 2HD2 LEU A 168      45.452  64.763  19.928  1.00  0.00           H  
ATOM   2508 3HD2 LEU A 168      44.318  64.561  18.571  1.00  0.00           H  
ATOM   2509  N   TRP A 169      48.017  67.930  20.000  1.00  0.00           N  
ATOM   2510  CA  TRP A 169      49.247  67.916  20.779  1.00  0.00           C  
ATOM   2511  C   TRP A 169      49.009  68.196  22.249  1.00  0.00           C  
ATOM   2512  O   TRP A 169      49.642  67.594  23.127  1.00  0.00           O  
ATOM   2513  CB  TRP A 169      50.232  68.947  20.224  1.00  0.00           C  
ATOM   2514  CG  TRP A 169      51.538  68.981  20.958  1.00  0.00           C  
ATOM   2515  CD1 TRP A 169      52.624  68.191  20.727  1.00  0.00           C  
ATOM   2516  CD2 TRP A 169      51.905  69.857  22.052  1.00  0.00           C  
ATOM   2517  NE1 TRP A 169      53.636  68.511  21.598  1.00  0.00           N  
ATOM   2518  CE2 TRP A 169      53.214  69.530  22.414  1.00  0.00           C  
ATOM   2519  CE3 TRP A 169      51.238  70.878  22.740  1.00  0.00           C  
ATOM   2520  CZ2 TRP A 169      53.876  70.185  23.441  1.00  0.00           C  
ATOM   2521  CZ3 TRP A 169      51.902  71.535  23.769  1.00  0.00           C  
ATOM   2522  CH2 TRP A 169      53.188  71.197  24.109  1.00  0.00           C  
ATOM   2523  H   TRP A 169      47.914  68.604  19.255  1.00  0.00           H  
ATOM   2524  HA  TRP A 169      49.694  66.925  20.702  1.00  0.00           H  
ATOM   2525 1HB  TRP A 169      50.434  68.729  19.175  1.00  0.00           H  
ATOM   2526 2HB  TRP A 169      49.785  69.940  20.273  1.00  0.00           H  
ATOM   2527  HD1 TRP A 169      52.680  67.418  19.963  1.00  0.00           H  
ATOM   2528  HE1 TRP A 169      54.544  68.070  21.633  1.00  0.00           H  
ATOM   2529  HE3 TRP A 169      50.218  71.152  22.472  1.00  0.00           H  
ATOM   2530  HZ2 TRP A 169      54.898  69.931  23.726  1.00  0.00           H  
ATOM   2531  HZ3 TRP A 169      51.375  72.328  24.300  1.00  0.00           H  
ATOM   2532  HH2 TRP A 169      53.680  71.734  24.921  1.00  0.00           H  
ATOM   2533  N   LEU A 170      48.092  69.112  22.535  1.00  0.00           N  
ATOM   2534  CA  LEU A 170      47.785  69.438  23.921  1.00  0.00           C  
ATOM   2535  C   LEU A 170      47.094  68.263  24.580  1.00  0.00           C  
ATOM   2536  O   LEU A 170      47.291  68.010  25.764  1.00  0.00           O  
ATOM   2537  CB  LEU A 170      46.893  70.683  24.002  1.00  0.00           C  
ATOM   2538  CG  LEU A 170      46.578  71.186  25.417  1.00  0.00           C  
ATOM   2539  CD1 LEU A 170      47.877  71.520  26.138  1.00  0.00           C  
ATOM   2540  CD2 LEU A 170      45.670  72.403  25.333  1.00  0.00           C  
ATOM   2541  H   LEU A 170      47.598  69.592  21.796  1.00  0.00           H  
ATOM   2542  HA  LEU A 170      48.719  69.647  24.442  1.00  0.00           H  
ATOM   2543 1HB  LEU A 170      47.380  71.495  23.463  1.00  0.00           H  
ATOM   2544 2HB  LEU A 170      45.946  70.465  23.509  1.00  0.00           H  
ATOM   2545  HG  LEU A 170      46.078  70.398  25.980  1.00  0.00           H  
ATOM   2546 1HD1 LEU A 170      47.654  71.877  27.143  1.00  0.00           H  
ATOM   2547 2HD1 LEU A 170      48.499  70.627  26.200  1.00  0.00           H  
ATOM   2548 3HD1 LEU A 170      48.409  72.296  25.588  1.00  0.00           H  
ATOM   2549 1HD2 LEU A 170      45.446  72.760  26.339  1.00  0.00           H  
ATOM   2550 2HD2 LEU A 170      46.170  73.192  24.771  1.00  0.00           H  
ATOM   2551 3HD2 LEU A 170      44.742  72.131  24.829  1.00  0.00           H  
ATOM   2552  N   ALA A 171      46.274  67.550  23.814  1.00  0.00           N  
ATOM   2553  CA  ALA A 171      45.563  66.401  24.364  1.00  0.00           C  
ATOM   2554  C   ALA A 171      46.559  65.302  24.735  1.00  0.00           C  
ATOM   2555  O   ALA A 171      46.443  64.695  25.802  1.00  0.00           O  
ATOM   2556  CB  ALA A 171      44.532  65.882  23.372  1.00  0.00           C  
ATOM   2557  H   ALA A 171      46.135  67.796  22.844  1.00  0.00           H  
ATOM   2558  HA  ALA A 171      45.047  66.723  25.269  1.00  0.00           H  
ATOM   2559 1HB  ALA A 171      44.013  65.025  23.802  1.00  0.00           H  
ATOM   2560 2HB  ALA A 171      43.811  66.669  23.151  1.00  0.00           H  
ATOM   2561 3HB  ALA A 171      45.032  65.579  22.454  1.00  0.00           H  
ATOM   2562  N   HIS A 172      47.544  65.053  23.870  1.00  0.00           N  
ATOM   2563  CA  HIS A 172      48.534  64.017  24.165  1.00  0.00           C  
ATOM   2564  C   HIS A 172      49.404  64.447  25.331  1.00  0.00           C  
ATOM   2565  O   HIS A 172      49.782  63.619  26.161  1.00  0.00           O  
ATOM   2566  CB  HIS A 172      49.410  63.725  22.943  1.00  0.00           C  
ATOM   2567  CG  HIS A 172      50.297  64.866  22.552  1.00  0.00           C  
ATOM   2568  ND1 HIS A 172      49.837  65.956  21.844  1.00  0.00           N  
ATOM   2569  CD2 HIS A 172      51.615  65.085  22.767  1.00  0.00           C  
ATOM   2570  CE1 HIS A 172      50.835  66.799  21.643  1.00  0.00           C  
ATOM   2571  NE2 HIS A 172      51.924  66.294  22.193  1.00  0.00           N  
ATOM   2572  H   HIS A 172      47.618  65.573  23.007  1.00  0.00           H  
ATOM   2573  HA  HIS A 172      48.024  63.094  24.437  1.00  0.00           H  
ATOM   2574 1HB  HIS A 172      50.040  62.857  23.145  1.00  0.00           H  
ATOM   2575 2HB  HIS A 172      48.777  63.478  22.091  1.00  0.00           H  
ATOM   2576  HD1 HIS A 172      48.887  66.139  21.591  1.00  0.00           H  
ATOM   2577  HD2 HIS A 172      52.389  64.509  23.275  1.00  0.00           H  
ATOM   2578  HE1 HIS A 172      50.675  67.730  21.099  1.00  0.00           H  
ATOM   2579  N   GLU A 173      49.713  65.741  25.401  1.00  0.00           N  
ATOM   2580  CA  GLU A 173      50.518  66.278  26.497  1.00  0.00           C  
ATOM   2581  C   GLU A 173      49.761  66.085  27.813  1.00  0.00           C  
ATOM   2582  O   GLU A 173      50.363  65.766  28.843  1.00  0.00           O  
ATOM   2583  CB  GLU A 173      50.830  67.759  26.273  1.00  0.00           C  
ATOM   2584  CG  GLU A 173      51.795  68.032  25.127  1.00  0.00           C  
ATOM   2585  CD  GLU A 173      52.025  69.499  24.892  1.00  0.00           C  
ATOM   2586  OE1 GLU A 173      51.108  70.262  25.080  1.00  0.00           O  
ATOM   2587  OE2 GLU A 173      53.119  69.857  24.524  1.00  0.00           O  
ATOM   2588  H   GLU A 173      49.384  66.367  24.680  1.00  0.00           H  
ATOM   2589  HA  GLU A 173      51.460  65.729  26.536  1.00  0.00           H  
ATOM   2590 1HB  GLU A 173      49.906  68.299  26.067  1.00  0.00           H  
ATOM   2591 2HB  GLU A 173      51.261  68.182  27.180  1.00  0.00           H  
ATOM   2592 1HG  GLU A 173      52.750  67.557  25.349  1.00  0.00           H  
ATOM   2593 2HG  GLU A 173      51.399  67.581  24.218  1.00  0.00           H  
ATOM   2594  N   VAL A 174      48.443  66.281  27.772  1.00  0.00           N  
ATOM   2595  CA  VAL A 174      47.610  66.099  28.956  1.00  0.00           C  
ATOM   2596  C   VAL A 174      47.656  64.667  29.494  1.00  0.00           C  
ATOM   2597  O   VAL A 174      47.844  64.466  30.692  1.00  0.00           O  
ATOM   2598  CB  VAL A 174      46.151  66.468  28.629  1.00  0.00           C  
ATOM   2599  CG1 VAL A 174      45.234  66.089  29.783  1.00  0.00           C  
ATOM   2600  CG2 VAL A 174      46.048  67.955  28.325  1.00  0.00           C  
ATOM   2601  H   VAL A 174      48.010  66.562  26.904  1.00  0.00           H  
ATOM   2602  HA  VAL A 174      47.976  66.761  29.742  1.00  0.00           H  
ATOM   2603  HB  VAL A 174      45.827  65.895  27.760  1.00  0.00           H  
ATOM   2604 1HG1 VAL A 174      44.207  66.356  29.535  1.00  0.00           H  
ATOM   2605 2HG1 VAL A 174      45.297  65.015  29.960  1.00  0.00           H  
ATOM   2606 3HG1 VAL A 174      45.541  66.624  30.682  1.00  0.00           H  
ATOM   2607 1HG2 VAL A 174      45.014  68.208  28.094  1.00  0.00           H  
ATOM   2608 2HG2 VAL A 174      46.378  68.527  29.192  1.00  0.00           H  
ATOM   2609 3HG2 VAL A 174      46.680  68.195  27.470  1.00  0.00           H  
ATOM   2610  N   GLU A 175      47.480  63.665  28.633  1.00  0.00           N  
ATOM   2611  CA  GLU A 175      47.507  62.287  29.136  1.00  0.00           C  
ATOM   2612  C   GLU A 175      48.911  61.896  29.587  1.00  0.00           C  
ATOM   2613  O   GLU A 175      49.063  61.180  30.569  1.00  0.00           O  
ATOM   2614  CB  GLU A 175      47.018  61.313  28.061  1.00  0.00           C  
ATOM   2615  CG  GLU A 175      46.799  59.890  28.555  1.00  0.00           C  
ATOM   2616  CD  GLU A 175      48.063  59.077  28.578  1.00  0.00           C  
ATOM   2617  OE1 GLU A 175      48.935  59.349  27.788  1.00  0.00           O  
ATOM   2618  OE2 GLU A 175      48.156  58.183  29.385  1.00  0.00           O  
ATOM   2619  H   GLU A 175      47.329  63.826  27.647  1.00  0.00           H  
ATOM   2620  HA  GLU A 175      46.840  62.220  29.996  1.00  0.00           H  
ATOM   2621 1HB  GLU A 175      46.076  61.672  27.646  1.00  0.00           H  
ATOM   2622 2HB  GLU A 175      47.742  61.277  27.247  1.00  0.00           H  
ATOM   2623 1HG  GLU A 175      46.386  59.926  29.563  1.00  0.00           H  
ATOM   2624 2HG  GLU A 175      46.069  59.402  27.911  1.00  0.00           H  
ATOM   2625  N   VAL A 176      49.939  62.378  28.888  1.00  0.00           N  
ATOM   2626  CA  VAL A 176      51.317  62.085  29.290  1.00  0.00           C  
ATOM   2627  C   VAL A 176      51.591  62.696  30.677  1.00  0.00           C  
ATOM   2628  O   VAL A 176      52.208  62.062  31.530  1.00  0.00           O  
ATOM   2629  CB  VAL A 176      52.314  62.651  28.262  1.00  0.00           C  
ATOM   2630  CG1 VAL A 176      53.740  62.520  28.775  1.00  0.00           C  
ATOM   2631  CG2 VAL A 176      52.151  61.932  26.932  1.00  0.00           C  
ATOM   2632  H   VAL A 176      49.776  62.951  28.073  1.00  0.00           H  
ATOM   2633  HA  VAL A 176      51.442  61.002  29.335  1.00  0.00           H  
ATOM   2634  HB  VAL A 176      52.118  63.715  28.127  1.00  0.00           H  
ATOM   2635 1HG1 VAL A 176      54.432  62.926  28.036  1.00  0.00           H  
ATOM   2636 2HG1 VAL A 176      53.843  63.073  29.709  1.00  0.00           H  
ATOM   2637 3HG1 VAL A 176      53.970  61.469  28.947  1.00  0.00           H  
ATOM   2638 1HG2 VAL A 176      52.859  62.338  26.209  1.00  0.00           H  
ATOM   2639 2HG2 VAL A 176      52.342  60.867  27.068  1.00  0.00           H  
ATOM   2640 3HG2 VAL A 176      51.135  62.073  26.563  1.00  0.00           H  
ATOM   2641  N   LEU A 177      51.120  63.920  30.900  1.00  0.00           N  
ATOM   2642  CA  LEU A 177      51.297  64.571  32.193  1.00  0.00           C  
ATOM   2643  C   LEU A 177      50.535  63.815  33.289  1.00  0.00           C  
ATOM   2644  O   LEU A 177      51.026  63.683  34.410  1.00  0.00           O  
ATOM   2645  CB  LEU A 177      50.813  66.025  32.125  1.00  0.00           C  
ATOM   2646  CG  LEU A 177      51.660  66.968  31.261  1.00  0.00           C  
ATOM   2647  CD1 LEU A 177      50.964  68.319  31.152  1.00  0.00           C  
ATOM   2648  CD2 LEU A 177      53.044  67.114  31.876  1.00  0.00           C  
ATOM   2649  H   LEU A 177      50.631  64.411  30.165  1.00  0.00           H  
ATOM   2650  HA  LEU A 177      52.358  64.566  32.440  1.00  0.00           H  
ATOM   2651 1HB  LEU A 177      49.798  66.035  31.730  1.00  0.00           H  
ATOM   2652 2HB  LEU A 177      50.791  66.431  33.136  1.00  0.00           H  
ATOM   2653  HG  LEU A 177      51.750  66.558  30.255  1.00  0.00           H  
ATOM   2654 1HD1 LEU A 177      51.566  68.989  30.538  1.00  0.00           H  
ATOM   2655 2HD1 LEU A 177      49.985  68.187  30.691  1.00  0.00           H  
ATOM   2656 3HD1 LEU A 177      50.844  68.747  32.146  1.00  0.00           H  
ATOM   2657 1HD2 LEU A 177      53.646  67.784  31.261  1.00  0.00           H  
ATOM   2658 2HD2 LEU A 177      52.954  67.526  32.881  1.00  0.00           H  
ATOM   2659 3HD2 LEU A 177      53.525  66.137  31.925  1.00  0.00           H  
ATOM   2660  N   ALA A 178      49.343  63.320  32.965  1.00  0.00           N  
ATOM   2661  CA  ALA A 178      48.535  62.560  33.930  1.00  0.00           C  
ATOM   2662  C   ALA A 178      49.239  61.247  34.292  1.00  0.00           C  
ATOM   2663  O   ALA A 178      49.292  60.857  35.461  1.00  0.00           O  
ATOM   2664  CB  ALA A 178      47.147  62.285  33.371  1.00  0.00           C  
ATOM   2665  H   ALA A 178      48.984  63.470  32.033  1.00  0.00           H  
ATOM   2666  HA  ALA A 178      48.436  63.160  34.835  1.00  0.00           H  
ATOM   2667 1HB  ALA A 178      46.565  61.722  34.101  1.00  0.00           H  
ATOM   2668 2HB  ALA A 178      46.646  63.230  33.159  1.00  0.00           H  
ATOM   2669 3HB  ALA A 178      47.233  61.707  32.452  1.00  0.00           H  
ATOM   2670  N   GLN A 179      49.770  60.563  33.284  1.00  0.00           N  
ATOM   2671  CA  GLN A 179      50.493  59.314  33.520  1.00  0.00           C  
ATOM   2672  C   GLN A 179      51.729  59.583  34.373  1.00  0.00           C  
ATOM   2673  O   GLN A 179      52.009  58.844  35.304  1.00  0.00           O  
ATOM   2674  CB  GLN A 179      50.895  58.657  32.197  1.00  0.00           C  
ATOM   2675  CG  GLN A 179      51.601  57.321  32.354  1.00  0.00           C  
ATOM   2676  CD  GLN A 179      51.950  56.691  31.019  1.00  0.00           C  
ATOM   2677  OE1 GLN A 179      52.331  57.382  30.071  1.00  0.00           O  
ATOM   2678  NE2 GLN A 179      51.821  55.371  30.938  1.00  0.00           N  
ATOM   2679  H   GLN A 179      49.676  60.906  32.339  1.00  0.00           H  
ATOM   2680  HA  GLN A 179      49.836  58.631  34.059  1.00  0.00           H  
ATOM   2681 1HB  GLN A 179      50.007  58.499  31.585  1.00  0.00           H  
ATOM   2682 2HB  GLN A 179      51.557  59.325  31.645  1.00  0.00           H  
ATOM   2683 1HG  GLN A 179      52.524  57.473  32.912  1.00  0.00           H  
ATOM   2684 2HG  GLN A 179      50.946  56.637  32.894  1.00  0.00           H  
ATOM   2685 1HE2 GLN A 179      52.037  54.899  30.082  1.00  0.00           H  
ATOM   2686 2HE2 GLN A 179      51.509  54.849  31.731  1.00  0.00           H  
ATOM   2687  N   LEU A 180      52.471  60.639  34.054  1.00  0.00           N  
ATOM   2688  CA  LEU A 180      53.654  60.972  34.849  1.00  0.00           C  
ATOM   2689  C   LEU A 180      53.253  61.220  36.306  1.00  0.00           C  
ATOM   2690  O   LEU A 180      53.939  60.773  37.237  1.00  0.00           O  
ATOM   2691  CB  LEU A 180      54.354  62.212  34.278  1.00  0.00           C  
ATOM   2692  CG  LEU A 180      55.045  62.020  32.922  1.00  0.00           C  
ATOM   2693  CD1 LEU A 180      55.528  63.368  32.403  1.00  0.00           C  
ATOM   2694  CD2 LEU A 180      56.203  61.046  33.075  1.00  0.00           C  
ATOM   2695  H   LEU A 180      52.229  61.221  33.264  1.00  0.00           H  
ATOM   2696  HA  LEU A 180      54.346  60.132  34.808  1.00  0.00           H  
ATOM   2697 1HB  LEU A 180      53.617  63.005  34.165  1.00  0.00           H  
ATOM   2698 2HB  LEU A 180      55.109  62.543  34.990  1.00  0.00           H  
ATOM   2699  HG  LEU A 180      54.329  61.623  32.202  1.00  0.00           H  
ATOM   2700 1HD1 LEU A 180      56.018  63.231  31.439  1.00  0.00           H  
ATOM   2701 2HD1 LEU A 180      54.677  64.038  32.284  1.00  0.00           H  
ATOM   2702 3HD1 LEU A 180      56.234  63.798  33.111  1.00  0.00           H  
ATOM   2703 1HD2 LEU A 180      56.693  60.909  32.110  1.00  0.00           H  
ATOM   2704 2HD2 LEU A 180      56.920  61.443  33.793  1.00  0.00           H  
ATOM   2705 3HD2 LEU A 180      55.827  60.086  33.430  1.00  0.00           H  
ATOM   2706  N   TYR A 181      52.140  61.922  36.508  1.00  0.00           N  
ATOM   2707  CA  TYR A 181      51.643  62.180  37.864  1.00  0.00           C  
ATOM   2708  C   TYR A 181      51.349  60.863  38.581  1.00  0.00           C  
ATOM   2709  O   TYR A 181      51.725  60.665  39.743  1.00  0.00           O  
ATOM   2710  CB  TYR A 181      50.391  63.059  37.826  1.00  0.00           C  
ATOM   2711  CG  TYR A 181      49.804  63.345  39.190  1.00  0.00           C  
ATOM   2712  CD1 TYR A 181      50.384  64.303  40.008  1.00  0.00           C  
ATOM   2713  CD2 TYR A 181      48.685  62.649  39.623  1.00  0.00           C  
ATOM   2714  CE1 TYR A 181      49.848  64.564  41.254  1.00  0.00           C  
ATOM   2715  CE2 TYR A 181      48.149  62.910  40.869  1.00  0.00           C  
ATOM   2716  CZ  TYR A 181      48.727  63.864  41.683  1.00  0.00           C  
ATOM   2717  OH  TYR A 181      48.193  64.124  42.924  1.00  0.00           O  
ATOM   2718  H   TYR A 181      51.626  62.285  35.718  1.00  0.00           H  
ATOM   2719  HA  TYR A 181      52.418  62.706  38.422  1.00  0.00           H  
ATOM   2720 1HB  TYR A 181      50.629  64.012  37.351  1.00  0.00           H  
ATOM   2721 2HB  TYR A 181      49.625  62.574  37.221  1.00  0.00           H  
ATOM   2722  HD1 TYR A 181      51.264  64.850  39.667  1.00  0.00           H  
ATOM   2723  HD2 TYR A 181      48.229  61.895  38.981  1.00  0.00           H  
ATOM   2724  HE1 TYR A 181      50.304  65.317  41.897  1.00  0.00           H  
ATOM   2725  HE2 TYR A 181      47.270  62.363  41.210  1.00  0.00           H  
ATOM   2726  HH  TYR A 181      47.428  63.561  43.067  1.00  0.00           H  
ATOM   2727  N   LEU A 182      50.663  59.962  37.886  1.00  0.00           N  
ATOM   2728  CA  LEU A 182      50.317  58.666  38.463  1.00  0.00           C  
ATOM   2729  C   LEU A 182      51.575  57.859  38.794  1.00  0.00           C  
ATOM   2730  O   LEU A 182      51.726  57.368  39.907  1.00  0.00           O  
ATOM   2731  CB  LEU A 182      49.431  57.874  37.493  1.00  0.00           C  
ATOM   2732  CG  LEU A 182      49.038  56.464  37.952  1.00  0.00           C  
ATOM   2733  CD1 LEU A 182      48.236  56.555  39.243  1.00  0.00           C  
ATOM   2734  CD2 LEU A 182      48.233  55.780  36.856  1.00  0.00           C  
ATOM   2735  H   LEU A 182      50.374  60.173  36.942  1.00  0.00           H  
ATOM   2736  HA  LEU A 182      49.763  58.835  39.386  1.00  0.00           H  
ATOM   2737 1HB  LEU A 182      48.513  58.435  37.324  1.00  0.00           H  
ATOM   2738 2HB  LEU A 182      49.955  57.780  36.542  1.00  0.00           H  
ATOM   2739  HG  LEU A 182      49.938  55.884  38.157  1.00  0.00           H  
ATOM   2740 1HD1 LEU A 182      47.957  55.553  39.569  1.00  0.00           H  
ATOM   2741 2HD1 LEU A 182      48.842  57.030  40.015  1.00  0.00           H  
ATOM   2742 3HD1 LEU A 182      47.337  57.144  39.073  1.00  0.00           H  
ATOM   2743 1HD2 LEU A 182      47.955  54.777  37.182  1.00  0.00           H  
ATOM   2744 2HD2 LEU A 182      47.333  56.358  36.651  1.00  0.00           H  
ATOM   2745 3HD2 LEU A 182      48.836  55.713  35.950  1.00  0.00           H  
ATOM   2746  N   THR A 183      52.474  57.718  37.825  1.00  0.00           N  
ATOM   2747  CA  THR A 183      53.700  56.950  38.044  1.00  0.00           C  
ATOM   2748  C   THR A 183      54.504  57.537  39.203  1.00  0.00           C  
ATOM   2749  O   THR A 183      55.015  56.814  40.048  1.00  0.00           O  
ATOM   2750  CB  THR A 183      54.570  56.912  36.774  1.00  0.00           C  
ATOM   2751  OG1 THR A 183      53.848  56.268  35.716  1.00  0.00           O  
ATOM   2752  CG2 THR A 183      55.863  56.155  37.035  1.00  0.00           C  
ATOM   2753  H   THR A 183      52.315  58.144  36.923  1.00  0.00           H  
ATOM   2754  HA  THR A 183      53.426  55.927  38.301  1.00  0.00           H  
ATOM   2755  HB  THR A 183      54.807  57.930  36.465  1.00  0.00           H  
ATOM   2756  HG1 THR A 183      53.041  56.756  35.537  1.00  0.00           H  
ATOM   2757 1HG2 THR A 183      56.465  56.139  36.127  1.00  0.00           H  
ATOM   2758 2HG2 THR A 183      56.419  56.649  37.831  1.00  0.00           H  
ATOM   2759 3HG2 THR A 183      55.632  55.133  37.335  1.00  0.00           H  
ATOM   2760  N   THR A 184      54.634  58.853  39.218  1.00  0.00           N  
ATOM   2761  CA  THR A 184      55.363  59.530  40.287  1.00  0.00           C  
ATOM   2762  C   THR A 184      54.758  59.179  41.659  1.00  0.00           C  
ATOM   2763  O   THR A 184      55.475  58.867  42.614  1.00  0.00           O  
ATOM   2764  CB  THR A 184      55.355  61.056  40.083  1.00  0.00           C  
ATOM   2765  OG1 THR A 184      56.004  61.379  38.846  1.00  0.00           O  
ATOM   2766  CG2 THR A 184      56.078  61.751  41.226  1.00  0.00           C  
ATOM   2767  H   THR A 184      54.223  59.403  38.478  1.00  0.00           H  
ATOM   2768  HA  THR A 184      56.398  59.187  40.271  1.00  0.00           H  
ATOM   2769  HB  THR A 184      54.326  61.413  40.041  1.00  0.00           H  
ATOM   2770  HG1 THR A 184      55.394  61.237  38.118  1.00  0.00           H  
ATOM   2771 1HG2 THR A 184      56.063  62.829  41.065  1.00  0.00           H  
ATOM   2772 2HG2 THR A 184      55.580  61.517  42.167  1.00  0.00           H  
ATOM   2773 3HG2 THR A 184      57.111  61.406  41.267  1.00  0.00           H  
ATOM   2774  N   LEU A 185      53.434  59.202  41.743  1.00  0.00           N  
ATOM   2775  CA  LEU A 185      52.740  58.902  42.995  1.00  0.00           C  
ATOM   2776  C   LEU A 185      52.842  57.429  43.413  1.00  0.00           C  
ATOM   2777  O   LEU A 185      53.023  57.125  44.598  1.00  0.00           O  
ATOM   2778  CB  LEU A 185      51.262  59.290  42.866  1.00  0.00           C  
ATOM   2779  CG  LEU A 185      50.406  59.077  44.121  1.00  0.00           C  
ATOM   2780  CD1 LEU A 185      50.979  59.893  45.271  1.00  0.00           C  
ATOM   2781  CD2 LEU A 185      48.968  59.479  43.829  1.00  0.00           C  
ATOM   2782  H   LEU A 185      52.892  59.432  40.923  1.00  0.00           H  
ATOM   2783  HA  LEU A 185      53.195  59.490  43.792  1.00  0.00           H  
ATOM   2784 1HB  LEU A 185      51.201  60.343  42.598  1.00  0.00           H  
ATOM   2785 2HB  LEU A 185      50.818  58.706  42.059  1.00  0.00           H  
ATOM   2786  HG  LEU A 185      50.437  58.026  44.409  1.00  0.00           H  
ATOM   2787 1HD1 LEU A 185      50.371  59.741  46.163  1.00  0.00           H  
ATOM   2788 2HD1 LEU A 185      52.001  59.571  45.471  1.00  0.00           H  
ATOM   2789 3HD1 LEU A 185      50.976  60.949  45.005  1.00  0.00           H  
ATOM   2790 1HD2 LEU A 185      48.359  59.327  44.721  1.00  0.00           H  
ATOM   2791 2HD2 LEU A 185      48.935  60.530  43.542  1.00  0.00           H  
ATOM   2792 3HD2 LEU A 185      48.577  58.868  43.015  1.00  0.00           H  
ATOM   2793  N   ALA A 186      52.712  56.513  42.453  1.00  0.00           N  
ATOM   2794  CA  ALA A 186      52.797  55.086  42.765  1.00  0.00           C  
ATOM   2795  C   ALA A 186      54.203  54.693  43.225  1.00  0.00           C  
ATOM   2796  O   ALA A 186      54.345  53.885  44.135  1.00  0.00           O  
ATOM   2797  CB  ALA A 186      52.387  54.258  41.556  1.00  0.00           C  
ATOM   2798  H   ALA A 186      52.553  56.799  41.498  1.00  0.00           H  
ATOM   2799  HA  ALA A 186      52.111  54.877  43.586  1.00  0.00           H  
ATOM   2800 1HB  ALA A 186      52.455  53.198  41.801  1.00  0.00           H  
ATOM   2801 2HB  ALA A 186      51.361  54.501  41.279  1.00  0.00           H  
ATOM   2802 3HB  ALA A 186      53.050  54.480  40.722  1.00  0.00           H  
ATOM   2803  N   ILE A 187      55.235  55.255  42.594  1.00  0.00           N  
ATOM   2804  CA  ILE A 187      56.618  54.971  42.987  1.00  0.00           C  
ATOM   2805  C   ILE A 187      56.826  55.429  44.435  1.00  0.00           C  
ATOM   2806  O   ILE A 187      57.373  54.704  45.271  1.00  0.00           O  
ATOM   2807  CB  ILE A 187      57.625  55.675  42.059  1.00  0.00           C  
ATOM   2808  CG1 ILE A 187      57.570  55.069  40.654  1.00  0.00           C  
ATOM   2809  CG2 ILE A 187      59.031  55.578  42.630  1.00  0.00           C  
ATOM   2810  CD1 ILE A 187      58.312  55.875  39.612  1.00  0.00           C  
ATOM   2811  H   ILE A 187      55.062  55.890  41.828  1.00  0.00           H  
ATOM   2812  HA  ILE A 187      56.784  53.897  42.915  1.00  0.00           H  
ATOM   2813  HB  ILE A 187      57.355  56.726  41.960  1.00  0.00           H  
ATOM   2814 1HG1 ILE A 187      57.994  54.066  40.674  1.00  0.00           H  
ATOM   2815 2HG1 ILE A 187      56.531  54.978  40.337  1.00  0.00           H  
ATOM   2816 1HG2 ILE A 187      59.731  56.080  41.961  1.00  0.00           H  
ATOM   2817 2HG2 ILE A 187      59.060  56.055  43.609  1.00  0.00           H  
ATOM   2818 3HG2 ILE A 187      59.313  54.530  42.728  1.00  0.00           H  
ATOM   2819 1HD1 ILE A 187      58.227  55.383  38.643  1.00  0.00           H  
ATOM   2820 2HD1 ILE A 187      57.880  56.875  39.550  1.00  0.00           H  
ATOM   2821 3HD1 ILE A 187      59.362  55.950  39.890  1.00  0.00           H  
ATOM   2822  N   THR A 188      56.380  56.642  44.727  1.00  0.00           N  
ATOM   2823  CA  THR A 188      56.514  57.201  46.074  1.00  0.00           C  
ATOM   2824  C   THR A 188      55.718  56.380  47.084  1.00  0.00           C  
ATOM   2825  O   THR A 188      56.181  56.120  48.198  1.00  0.00           O  
ATOM   2826  CB  THR A 188      56.050  58.669  46.118  1.00  0.00           C  
ATOM   2827  OG1 THR A 188      56.864  59.457  45.241  1.00  0.00           O  
ATOM   2828  CG2 THR A 188      56.155  59.219  47.533  1.00  0.00           C  
ATOM   2829  H   THR A 188      55.938  57.195  44.007  1.00  0.00           H  
ATOM   2830  HA  THR A 188      57.566  57.167  46.360  1.00  0.00           H  
ATOM   2831  HB  THR A 188      55.014  58.732  45.786  1.00  0.00           H  
ATOM   2832  HG1 THR A 188      56.560  59.345  44.337  1.00  0.00           H  
ATOM   2833 1HG2 THR A 188      55.822  60.256  47.545  1.00  0.00           H  
ATOM   2834 2HG2 THR A 188      55.528  58.628  48.200  1.00  0.00           H  
ATOM   2835 3HG2 THR A 188      57.190  59.166  47.867  1.00  0.00           H  
ATOM   2836  N   ASP A 189      54.519  55.972  46.684  1.00  0.00           N  
ATOM   2837  CA  ASP A 189      53.661  55.202  47.566  1.00  0.00           C  
ATOM   2838  C   ASP A 189      54.181  53.818  47.901  1.00  0.00           C  
ATOM   2839  O   ASP A 189      53.864  53.274  48.957  1.00  0.00           O  
ATOM   2840  CB  ASP A 189      52.270  55.070  46.941  1.00  0.00           C  
ATOM   2841  CG  ASP A 189      51.489  56.377  46.951  1.00  0.00           C  
ATOM   2842  OD1 ASP A 189      51.861  57.263  47.684  1.00  0.00           O  
ATOM   2843  OD2 ASP A 189      50.529  56.478  46.225  1.00  0.00           O  
ATOM   2844  H   ASP A 189      54.194  56.197  45.755  1.00  0.00           H  
ATOM   2845  HA  ASP A 189      53.576  55.732  48.515  1.00  0.00           H  
ATOM   2846 1HB  ASP A 189      52.365  54.728  45.910  1.00  0.00           H  
ATOM   2847 2HB  ASP A 189      51.697  54.317  47.484  1.00  0.00           H  
ATOM   2848  N   PRO A 190      54.981  53.245  47.008  1.00  0.00           N  
ATOM   2849  CA  PRO A 190      55.525  51.907  47.221  1.00  0.00           C  
ATOM   2850  C   PRO A 190      56.811  51.918  48.044  1.00  0.00           C  
ATOM   2851  O   PRO A 190      57.401  50.865  48.285  1.00  0.00           O  
ATOM   2852  CB  PRO A 190      55.781  51.420  45.791  1.00  0.00           C  
ATOM   2853  CG  PRO A 190      54.980  52.345  44.940  1.00  0.00           C  
ATOM   2854  CD  PRO A 190      54.997  53.651  45.689  1.00  0.00           C  
ATOM   2855  HA  PRO A 190      54.769  51.285  47.723  1.00  0.00           H  
ATOM   2856 1HB  PRO A 190      56.858  51.458  45.568  1.00  0.00           H  
ATOM   2857 2HB  PRO A 190      55.470  50.369  45.691  1.00  0.00           H  
ATOM   2858 1HG  PRO A 190      55.429  52.424  43.939  1.00  0.00           H  
ATOM   2859 2HG  PRO A 190      53.963  51.949  44.802  1.00  0.00           H  
ATOM   2860 1HD  PRO A 190      55.905  54.214  45.424  1.00  0.00           H  
ATOM   2861 2HD  PRO A 190      54.095  54.229  45.439  1.00  0.00           H  
ATOM   2862  N   VAL A 191      57.253  53.105  48.447  1.00  0.00           N  
ATOM   2863  CA  VAL A 191      58.461  53.215  49.252  1.00  0.00           C  
ATOM   2864  C   VAL A 191      58.109  53.538  50.700  1.00  0.00           C  
ATOM   2865  O   VAL A 191      56.933  53.717  51.017  1.00  0.00           O  
ATOM   2866  CB  VAL A 191      59.385  54.311  48.688  1.00  0.00           C  
ATOM   2867  CG1 VAL A 191      59.804  53.974  47.265  1.00  0.00           C  
ATOM   2868  CG2 VAL A 191      58.682  55.658  48.740  1.00  0.00           C  
ATOM   2869  H   VAL A 191      56.751  53.945  48.196  1.00  0.00           H  
ATOM   2870  HA  VAL A 191      58.989  52.261  49.217  1.00  0.00           H  
ATOM   2871  HB  VAL A 191      60.294  54.351  49.289  1.00  0.00           H  
ATOM   2872 1HG1 VAL A 191      60.457  54.759  46.882  1.00  0.00           H  
ATOM   2873 2HG1 VAL A 191      60.337  53.024  47.257  1.00  0.00           H  
ATOM   2874 3HG1 VAL A 191      58.919  53.900  46.633  1.00  0.00           H  
ATOM   2875 1HG2 VAL A 191      59.342  56.428  48.341  1.00  0.00           H  
ATOM   2876 2HG2 VAL A 191      57.770  55.616  48.143  1.00  0.00           H  
ATOM   2877 3HG2 VAL A 191      58.429  55.898  49.773  1.00  0.00           H  
ATOM   2878  N   PRO A 192      59.097  53.627  51.607  1.00  0.00           N  
ATOM   2879  CA  PRO A 192      60.533  53.453  51.361  1.00  0.00           C  
ATOM   2880  C   PRO A 192      60.828  52.001  51.022  1.00  0.00           C  
ATOM   2881  O   PRO A 192      60.088  51.099  51.423  1.00  0.00           O  
ATOM   2882  CB  PRO A 192      61.176  53.868  52.688  1.00  0.00           C  
ATOM   2883  CG  PRO A 192      60.117  53.611  53.704  1.00  0.00           C  
ATOM   2884  CD  PRO A 192      58.829  53.918  52.988  1.00  0.00           C  
ATOM   2885  HA  PRO A 192      60.845  54.126  50.549  1.00  0.00           H  
ATOM   2886 1HB  PRO A 192      62.089  53.279  52.864  1.00  0.00           H  
ATOM   2887 2HB  PRO A 192      61.479  54.925  52.645  1.00  0.00           H  
ATOM   2888 1HG  PRO A 192      60.170  52.569  54.053  1.00  0.00           H  
ATOM   2889 2HG  PRO A 192      60.273  54.249  54.586  1.00  0.00           H  
ATOM   2890 1HD  PRO A 192      58.032  53.259  53.366  1.00  0.00           H  
ATOM   2891 2HD  PRO A 192      58.565  54.974  53.143  1.00  0.00           H  
ATOM   2892  N   VAL A 193      61.911  51.777  50.287  1.00  0.00           N  
ATOM   2893  CA  VAL A 193      62.295  50.428  49.910  1.00  0.00           C  
ATOM   2894  C   VAL A 193      63.814  50.283  49.875  1.00  0.00           C  
ATOM   2895  O   VAL A 193      64.410  50.193  48.802  1.00  0.00           O  
ATOM   2896  CB  VAL A 193      61.712  50.074  48.529  1.00  0.00           C  
ATOM   2897  CG1 VAL A 193      62.096  48.655  48.137  1.00  0.00           C  
ATOM   2898  CG2 VAL A 193      60.199  50.237  48.549  1.00  0.00           C  
ATOM   2899  H   VAL A 193      62.480  52.554  49.983  1.00  0.00           H  
ATOM   2900  HA  VAL A 193      61.893  49.734  50.649  1.00  0.00           H  
ATOM   2901  HB  VAL A 193      62.140  50.742  47.782  1.00  0.00           H  
ATOM   2902 1HG1 VAL A 193      61.675  48.422  47.158  1.00  0.00           H  
ATOM   2903 2HG1 VAL A 193      63.182  48.571  48.094  1.00  0.00           H  
ATOM   2904 3HG1 VAL A 193      61.705  47.955  48.875  1.00  0.00           H  
ATOM   2905 1HG2 VAL A 193      59.794  49.986  47.569  1.00  0.00           H  
ATOM   2906 2HG2 VAL A 193      59.771  49.574  49.300  1.00  0.00           H  
ATOM   2907 3HG2 VAL A 193      59.948  51.270  48.791  1.00  0.00           H  
ATOM   2908  N   LEU A 194      64.436  50.275  51.053  1.00  0.00           N  
ATOM   2909  CA  LEU A 194      65.886  50.127  51.151  1.00  0.00           C  
ATOM   2910  C   LEU A 194      66.268  48.650  51.110  1.00  0.00           C  
ATOM   2911  O   LEU A 194      66.926  48.178  52.063  1.00  0.00           O  
ATOM   2912  CB  LEU A 194      66.405  50.767  52.445  1.00  0.00           C  
ATOM   2913  CG  LEU A 194      66.137  52.269  52.598  1.00  0.00           C  
ATOM   2914  CD1 LEU A 194      66.648  52.741  53.953  1.00  0.00           C  
ATOM   2915  CD2 LEU A 194      66.816  53.024  51.465  1.00  0.00           C  
ATOM   2916  H   LEU A 194      63.893  50.374  51.899  1.00  0.00           H  
ATOM   2917  HA  LEU A 194      66.343  50.636  50.303  1.00  0.00           H  
ATOM   2918 1HB  LEU A 194      65.945  50.260  53.292  1.00  0.00           H  
ATOM   2919 2HB  LEU A 194      67.483  50.615  52.499  1.00  0.00           H  
ATOM   2920  HG  LEU A 194      65.063  52.453  52.564  1.00  0.00           H  
ATOM   2921 1HD1 LEU A 194      66.457  53.809  54.062  1.00  0.00           H  
ATOM   2922 2HD1 LEU A 194      66.132  52.199  54.745  1.00  0.00           H  
ATOM   2923 3HD1 LEU A 194      67.719  52.555  54.023  1.00  0.00           H  
ATOM   2924 1HD2 LEU A 194      66.624  54.093  51.573  1.00  0.00           H  
ATOM   2925 2HD2 LEU A 194      67.890  52.843  51.498  1.00  0.00           H  
ATOM   2926 3HD2 LEU A 194      66.419  52.680  50.509  1.00  0.00           H  
ATOM   2927  N   SER A 195      22.205  74.768 -15.196  1.00  0.00           N  
ATOM   2928  CA  SER A 195      23.595  75.041 -14.861  1.00  0.00           C  
ATOM   2929  C   SER A 195      23.914  75.499 -13.446  1.00  0.00           C  
ATOM   2930  O   SER A 195      25.068  75.426 -13.015  1.00  0.00           O  
ATOM   2931  CB  SER A 195      24.116  76.089 -15.825  1.00  0.00           C  
ATOM   2932  OG  SER A 195      23.470  77.317 -15.628  1.00  0.00           O  
ATOM   2933  H   SER A 195      21.816  75.161 -16.041  1.00  0.00           H  
ATOM   2934  HA  SER A 195      24.166  74.119 -14.975  1.00  0.00           H  
ATOM   2935 1HB  SER A 195      25.189  76.213 -15.682  1.00  0.00           H  
ATOM   2936 2HB  SER A 195      23.958  75.752 -16.848  1.00  0.00           H  
ATOM   2937  HG  SER A 195      23.656  77.572 -14.722  1.00  0.00           H  
ATOM   2938  N   ASP A 196      22.904  75.970 -12.721  1.00  0.00           N  
ATOM   2939  CA  ASP A 196      23.114  76.445 -11.363  1.00  0.00           C  
ATOM   2940  C   ASP A 196      21.867  77.212 -10.973  1.00  0.00           C  
ATOM   2941  O   ASP A 196      20.829  76.603 -10.728  1.00  0.00           O  
ATOM   2942  CB  ASP A 196      24.355  77.335 -11.257  1.00  0.00           C  
ATOM   2943  CG  ASP A 196      24.243  78.609 -12.084  1.00  0.00           C  
ATOM   2944  OD1 ASP A 196      24.010  78.508 -13.265  1.00  0.00           O  
ATOM   2945  OD2 ASP A 196      24.392  79.670 -11.527  1.00  0.00           O  
ATOM   2946  H   ASP A 196      21.974  76.001 -13.115  1.00  0.00           H  
ATOM   2947  HA  ASP A 196      23.262  75.582 -10.714  1.00  0.00           H  
ATOM   2948 1HB  ASP A 196      24.517  77.610 -10.214  1.00  0.00           H  
ATOM   2949 2HB  ASP A 196      25.231  76.779 -11.589  1.00  0.00           H  
ATOM   2950  N   GLU A 197      22.431  95.789  -7.005  1.00  0.00           N  
ATOM   2951  CA  GLU A 197      22.099  97.194  -7.174  1.00  0.00           C  
ATOM   2952  C   GLU A 197      21.109  97.614  -8.243  1.00  0.00           C  
ATOM   2953  O   GLU A 197      20.995  98.803  -8.528  1.00  0.00           O  
ATOM   2954  CB  GLU A 197      23.401  97.958  -7.423  1.00  0.00           C  
ATOM   2955  CG  GLU A 197      23.232  99.466  -7.548  1.00  0.00           C  
ATOM   2956  CD  GLU A 197      24.537 100.188  -7.732  1.00  0.00           C  
ATOM   2957  OE1 GLU A 197      25.557  99.540  -7.741  1.00  0.00           O  
ATOM   2958  OE2 GLU A 197      24.515 101.389  -7.864  1.00  0.00           O  
ATOM   2959  H   GLU A 197      23.061  95.518  -6.264  1.00  0.00           H  
ATOM   2960  HA  GLU A 197      21.629  97.551  -6.257  1.00  0.00           H  
ATOM   2961 1HB  GLU A 197      24.098  97.766  -6.606  1.00  0.00           H  
ATOM   2962 2HB  GLU A 197      23.866  97.597  -8.341  1.00  0.00           H  
ATOM   2963 1HG  GLU A 197      22.588  99.679  -8.401  1.00  0.00           H  
ATOM   2964 2HG  GLU A 197      22.738  99.840  -6.653  1.00  0.00           H  
ATOM   2965  N   GLU A 198      18.485  91.765 -18.945  1.00  0.00           N  
ATOM   2966  CA  GLU A 198      19.908  91.973 -18.729  1.00  0.00           C  
ATOM   2967  C   GLU A 198      20.238  92.167 -17.253  1.00  0.00           C  
ATOM   2968  O   GLU A 198      21.405  92.245 -16.887  1.00  0.00           O  
ATOM   2969  CB  GLU A 198      20.390  93.184 -19.530  1.00  0.00           C  
ATOM   2970  CG  GLU A 198      20.275  93.026 -21.040  1.00  0.00           C  
ATOM   2971  CD  GLU A 198      20.800  94.216 -21.794  1.00  0.00           C  
ATOM   2972  OE1 GLU A 198      21.136  95.192 -21.168  1.00  0.00           O  
ATOM   2973  OE2 GLU A 198      20.865  94.148 -22.999  1.00  0.00           O  
ATOM   2974  H   GLU A 198      18.178  91.298 -19.787  1.00  0.00           H  
ATOM   2975  HA  GLU A 198      20.443  91.088 -19.073  1.00  0.00           H  
ATOM   2976 1HB  GLU A 198      19.815  94.064 -19.241  1.00  0.00           H  
ATOM   2977 2HB  GLU A 198      21.435  93.385 -19.293  1.00  0.00           H  
ATOM   2978 1HG  GLU A 198      20.833  92.141 -21.345  1.00  0.00           H  
ATOM   2979 2HG  GLU A 198      19.229  92.869 -21.299  1.00  0.00           H  
TER                                                                             
