# Supplementary material for: A new benchmark illustrates that integration of geometric constraints inferred from enzyme reaction chemistry can increase enzyme active site modeling accuracy
Source: PLoS One. 2019 Apr 4;14(4):e0214126. doi: 10.1371/journal.pone.0214126 (PMC6448891; doi:10.1371/journal.pone.0214126)
Supplement: S1 Files — (GZ) [file pone.0214126.s008.gz › benchmark-lite/templates/4fua/2irp.pdb]

HEADER    LYASE                                   16-OCT-06   2IRP              
TITLE     CRYSTAL STRUCTURE OF THE L-FUCULOSE-1-PHOSPHATE ALDOLASE (AQ_1979)    
TITLE    2 FROM AQUIFEX AEOLICUS VF5                                            
COMPND    MOL_ID: 1;                                                            
COMPND   2 MOLECULE: PUTATIVE ALDOLASE CLASS 2 PROTEIN AQ_1979;                 
COMPND   3 CHAIN: A, B;                                                         
COMPND   4 SYNONYM: L-FUCULOSE-1-PHOSPHATE ALDOLASE;                            
COMPND   5 EC: 4.1.2.17;                                                        
COMPND   6 ENGINEERED: YES                                                      
SOURCE    MOL_ID: 1;                                                            
SOURCE   2 ORGANISM_SCIENTIFIC: AQUIFEX AEOLICUS;                               
SOURCE   3 ORGANISM_TAXID: 224324;                                              
SOURCE   4 STRAIN: VF5;                                                         
SOURCE   5 EXPRESSION_SYSTEM: ESCHERICHIA COLI;                                 
SOURCE   6 EXPRESSION_SYSTEM_TAXID: 562;                                        
SOURCE   7 EXPRESSION_SYSTEM_STRAIN: BL-21 CONDON PLUS (DE3)-RIL-X;             
SOURCE   8 EXPRESSION_SYSTEM_VECTOR_TYPE: PLASMID;                              
SOURCE   9 EXPRESSION_SYSTEM_PLASMID: PET21A                                    
KEYWDS    ALDOLASE, ALDEHYDE, ENZYMATIC MECHANISM, STRUCTURAL GENOMICS, NPPSFA, 
KEYWDS   2 NATIONAL PROJECT ON PROTEIN STRUCTURAL AND FUNCTIONAL ANALYSES,      
KEYWDS   3 RIKEN STRUCTURAL GENOMICS/PROTEOMICS INITIATIVE, RSGI, LYASE         
EXPDTA    X-RAY DIFFRACTION                                                     
AUTHOR    J.JEYAKANTHAN,D.GAYATHRI,M.YOGAVEL,D.VELMURUGAN,S.BABA,A.EBIHARA,     
AUTHOR   2 S.KURAMITSU,A.SHINKAI,Y.SHIRO,S.YOKOYAMA,RIKEN STRUCTURAL            
AUTHOR   3 GENOMICS/PROTEOMICS INITIATIVE (RSGI)                                
REVDAT   4   13-JUL-11 2IRP    1       VERSN                                    
REVDAT   3   24-FEB-09 2IRP    1       VERSN                                    
REVDAT   2   11-DEC-07 2IRP    1       REMARK                                   
REVDAT   1   30-OCT-07 2IRP    0                                                
JRNL        AUTH   J.JEYAKANTHAN,D.GAYATHRI,M.YOGAVEL,D.VELMURUGAN,S.BABA,      
JRNL        AUTH 2 A.EBIHARA,S.KURAMITSU,A.SHINKAI,Y.SHIRO,S.YOKOYAMA           
JRNL        TITL   CRYSTAL STRUCTURE OF THE L-FUCULOSE-1-PHOSPHATE ALDOLASE     
JRNL        TITL 2 (AQ_1979) FROM AQUIFEX AEOLICUS VF5                          
JRNL        REF    TO BE PUBLISHED                                              
JRNL        REFN                                                                
REMARK   2                                                                      
REMARK   2 RESOLUTION.    2.40 ANGSTROMS.                                       
REMARK   3                                                                      
REMARK   3 REFINEMENT.                                                          
REMARK   3   PROGRAM     : CNS 1.1                                              
REMARK   3   AUTHORS     : BRUNGER,ADAMS,CLORE,DELANO,GROS,GROSSE-              
REMARK   3               : KUNSTLEVE,JIANG,KUSZEWSKI,NILGES,PANNU,              
REMARK   3               : READ,RICE,SIMONSON,WARREN                            
REMARK   3                                                                      
REMARK   3  REFINEMENT TARGET : ENGH & HUBER                                    
REMARK   3                                                                      
REMARK   3  DATA USED IN REFINEMENT.                                            
REMARK   3   RESOLUTION RANGE HIGH (ANGSTROMS) : 2.40                           
REMARK   3   RESOLUTION RANGE LOW  (ANGSTROMS) : 19.34                          
REMARK   3   DATA CUTOFF            (SIGMA(F)) : 0.000                          
REMARK   3   DATA CUTOFF HIGH         (ABS(F)) : 352366.070                     
REMARK   3   DATA CUTOFF LOW          (ABS(F)) : 0.0000                         
REMARK   3   COMPLETENESS (WORKING+TEST)   (%) : 97.6                           
REMARK   3   NUMBER OF REFLECTIONS             : 22865                          
REMARK   3                                                                      
REMARK   3  FIT TO DATA USED IN REFINEMENT.                                     
REMARK   3   CROSS-VALIDATION METHOD          : THROUGHOUT                      
REMARK   3   FREE R VALUE TEST SET SELECTION  : RANDOM                          
REMARK   3   R VALUE            (WORKING SET) : 0.200                           
REMARK   3   FREE R VALUE                     : 0.252                           
REMARK   3   FREE R VALUE TEST SET SIZE   (%) : 4.800                           
REMARK   3   FREE R VALUE TEST SET COUNT      : 1106                            
REMARK   3   ESTIMATED ERROR OF FREE R VALUE  : 0.008                           
REMARK   3                                                                      
REMARK   3  FIT IN THE HIGHEST RESOLUTION BIN.                                  
REMARK   3   TOTAL NUMBER OF BINS USED           : 6                            
REMARK   3   BIN RESOLUTION RANGE HIGH       (A) : 2.40                         
REMARK   3   BIN RESOLUTION RANGE LOW        (A) : 2.55                         
REMARK   3   BIN COMPLETENESS (WORKING+TEST) (%) : 93.20                        
REMARK   3   REFLECTIONS IN BIN    (WORKING SET) : 3450                         
REMARK   3   BIN R VALUE           (WORKING SET) : 0.2550                       
REMARK   3   BIN FREE R VALUE                    : 0.3010                       
REMARK   3   BIN FREE R VALUE TEST SET SIZE  (%) : 4.60                         
REMARK   3   BIN FREE R VALUE TEST SET COUNT     : 168                          
REMARK   3   ESTIMATED ERROR OF BIN FREE R VALUE : 0.023                        
REMARK   3                                                                      
REMARK   3  NUMBER OF NON-HYDROGEN ATOMS USED IN REFINEMENT.                    
REMARK   3   PROTEIN ATOMS            : 3280                                    
REMARK   3   NUCLEIC ACID ATOMS       : 0                                       
REMARK   3   HETEROGEN ATOMS          : 10                                      
REMARK   3   SOLVENT ATOMS            : 340                                     
REMARK   3                                                                      
REMARK   3  B VALUES.                                                           
REMARK   3   FROM WILSON PLOT           (A**2) : 34.40                          
REMARK   3   MEAN B VALUE      (OVERALL, A**2) : 53.60                          
REMARK   3   OVERALL ANISOTROPIC B VALUE.                                       
REMARK   3    B11 (A**2) : -0.80000                                             
REMARK   3    B22 (A**2) : -0.80000                                             
REMARK   3    B33 (A**2) : 1.60000                                              
REMARK   3    B12 (A**2) : 0.00000                                              
REMARK   3    B13 (A**2) : 0.00000                                              
REMARK   3    B23 (A**2) : 0.00000                                              
REMARK   3                                                                      
REMARK   3  ESTIMATED COORDINATE ERROR.                                         
REMARK   3   ESD FROM LUZZATI PLOT        (A) : 0.26                            
REMARK   3   ESD FROM SIGMAA              (A) : 0.27                            
REMARK   3   LOW RESOLUTION CUTOFF        (A) : 5.00                            
REMARK   3                                                                      
REMARK   3  CROSS-VALIDATED ESTIMATED COORDINATE ERROR.                         
REMARK   3   ESD FROM C-V LUZZATI PLOT    (A) : 0.35                            
REMARK   3   ESD FROM C-V SIGMAA          (A) : 0.32                            
REMARK   3                                                                      
REMARK   3  RMS DEVIATIONS FROM IDEAL VALUES.                                   
REMARK   3   BOND LENGTHS                 (A) : 0.007                           
REMARK   3   BOND ANGLES            (DEGREES) : 1.20                            
REMARK   3   DIHEDRAL ANGLES        (DEGREES) : 22.40                           
REMARK   3   IMPROPER ANGLES        (DEGREES) : 0.80                            
REMARK   3                                                                      
REMARK   3  ISOTROPIC THERMAL MODEL : RESTRAINED                                
REMARK   3                                                                      
REMARK   3  ISOTROPIC THERMAL FACTOR RESTRAINTS.    RMS    SIGMA                
REMARK   3   MAIN-CHAIN BOND              (A**2) : 5.660 ; 1.500                
REMARK   3   MAIN-CHAIN ANGLE             (A**2) : 7.280 ; 2.000                
REMARK   3   SIDE-CHAIN BOND              (A**2) : 8.430 ; 2.000                
REMARK   3   SIDE-CHAIN ANGLE             (A**2) : 11.040; 2.500                
REMARK   3                                                                      
REMARK   3  BULK SOLVENT MODELING.                                              
REMARK   3   METHOD USED : FLAT MODEL                                           
REMARK   3   KSOL        : 0.36                                                 
REMARK   3   BSOL        : 113.17                                               
REMARK   3                                                                      
REMARK   3  NCS MODEL : NULL                                                    
REMARK   3                                                                      
REMARK   3  NCS RESTRAINTS.                         RMS   SIGMA/WEIGHT          
REMARK   3   GROUP  1  POSITIONAL            (A) : NULL  ; NULL                 
REMARK   3   GROUP  1  B-FACTOR           (A**2) : NULL  ; NULL                 
REMARK   3                                                                      
REMARK   3  PARAMETER FILE  1  : PROTEIN_REP.PARAM                              
REMARK   3  PARAMETER FILE  2  : WATER_REP.PARAM                                
REMARK   3  PARAMETER FILE  3  : ION.PARAM                                      
REMARK   3  PARAMETER FILE  4  : BME.PARAM                                      
REMARK   3  PARAMETER FILE  5  : NULL                                           
REMARK   3  TOPOLOGY FILE  1   : PROTEIN.TOP                                    
REMARK   3  TOPOLOGY FILE  2   : WATER.TOP                                      
REMARK   3  TOPOLOGY FILE  3   : ION.TOP                                        
REMARK   3  TOPOLOGY FILE  4   : BME.TOP                                        
REMARK   3  TOPOLOGY FILE  5   : NULL                                           
REMARK   3                                                                      
REMARK   3  OTHER REFINEMENT REMARKS: NULL                                      
REMARK   4                                                                      
REMARK   4 2IRP COMPLIES WITH FORMAT V. 3.30, 13-JUL-11                         
REMARK 100                                                                      
REMARK 100 THIS ENTRY HAS BEEN PROCESSED BY PDBJ ON 19-OCT-06.                  
REMARK 100 THE RCSB ID CODE IS RCSB039933.                                      
REMARK 200                                                                      
REMARK 200 EXPERIMENTAL DETAILS                                                 
REMARK 200  EXPERIMENT TYPE                : X-RAY DIFFRACTION                  
REMARK 200  DATE OF DATA COLLECTION        : 07-JUL-06                          
REMARK 200  TEMPERATURE           (KELVIN) : 100                                
REMARK 200  PH                             : 7.8                                
REMARK 200  NUMBER OF CRYSTALS USED        : 1                                  
REMARK 200                                                                      
REMARK 200  SYNCHROTRON              (Y/N) : Y                                  
REMARK 200  RADIATION SOURCE               : SPRING-8                           
REMARK 200  BEAMLINE                       : BL26B2                             
REMARK 200  X-RAY GENERATOR MODEL          : NULL                               
REMARK 200  MONOCHROMATIC OR LAUE    (M/L) : M                                  
REMARK 200  WAVELENGTH OR RANGE        (A) : 0.9788, 0.9793, 0.9000             
REMARK 200  MONOCHROMATOR                  : SI 111 DOUBLE CRYSTAL              
REMARK 200                                   MONOCHROMATOR                      
REMARK 200  OPTICS                         : RH COATED BENT-CYRINDRICAL MIRROR  
REMARK 200                                                                      
REMARK 200  DETECTOR TYPE                  : IMAGE PLATE                        
REMARK 200  DETECTOR MANUFACTURER          : RIGAKU RAXIS V                     
REMARK 200  INTENSITY-INTEGRATION SOFTWARE : HKL-2000                           
REMARK 200  DATA SCALING SOFTWARE          : SCALEPACK                          
REMARK 200                                                                      
REMARK 200  NUMBER OF UNIQUE REFLECTIONS   : 22865                              
REMARK 200  RESOLUTION RANGE HIGH      (A) : 2.300                              
REMARK 200  RESOLUTION RANGE LOW       (A) : 50.000                             
REMARK 200  REJECTION CRITERIA  (SIGMA(I)) : 0.000                              
REMARK 200                                                                      
REMARK 200 OVERALL.                                                             
REMARK 200  COMPLETENESS FOR RANGE     (%) : 100.0                              
REMARK 200  DATA REDUNDANCY                : NULL                               
REMARK 200  R MERGE                    (I) : 0.05400                            
REMARK 200  R SYM                      (I) : 0.07000                            
REMARK 200  <I/SIGMA(I)> FOR THE DATA SET  : NULL                               
REMARK 200                                                                      
REMARK 200 IN THE HIGHEST RESOLUTION SHELL.                                     
REMARK 200  HIGHEST RESOLUTION SHELL, RANGE HIGH (A) : 2.30                     
REMARK 200  HIGHEST RESOLUTION SHELL, RANGE LOW  (A) : 2.38                     
REMARK 200  COMPLETENESS FOR SHELL     (%) : 100.0                              
REMARK 200  DATA REDUNDANCY IN SHELL       : NULL                               
REMARK 200  R MERGE FOR SHELL          (I) : 0.59000                            
REMARK 200  R SYM FOR SHELL            (I) : 0.64200                            
REMARK 200  <I/SIGMA(I)> FOR SHELL         : NULL                               
REMARK 200                                                                      
REMARK 200 DIFFRACTION PROTOCOL: MAD                                            
REMARK 200 METHOD USED TO DETERMINE THE STRUCTURE: MAD                          
REMARK 200 SOFTWARE USED: SOLVE                                                 
REMARK 200 STARTING MODEL: NULL                                                 
REMARK 200                                                                      
REMARK 200 REMARK: NULL                                                         
REMARK 280                                                                      
REMARK 280 CRYSTAL                                                              
REMARK 280 SOLVENT CONTENT, VS   (%): 61.76                                     
REMARK 280 MATTHEWS COEFFICIENT, VM (ANGSTROMS**3/DA): 3.22                     
REMARK 280                                                                      
REMARK 280 CRYSTALLIZATION CONDITIONS: 0.1M HEPES, 55% PEG 200, PH 7.8, VAPOR   
REMARK 280  DIFFUSION, SITTING DROP, TEMPERATURE 293K                           
REMARK 290                                                                      
REMARK 290 CRYSTALLOGRAPHIC SYMMETRY                                            
REMARK 290 SYMMETRY OPERATORS FOR SPACE GROUP: I 4                              
REMARK 290                                                                      
REMARK 290      SYMOP   SYMMETRY                                                
REMARK 290     NNNMMM   OPERATOR                                                
REMARK 290       1555   X,Y,Z                                                   
REMARK 290       2555   -X,-Y,Z                                                 
REMARK 290       3555   -Y,X,Z                                                  
REMARK 290       4555   Y,-X,Z                                                  
REMARK 290       5555   X+1/2,Y+1/2,Z+1/2                                       
REMARK 290       6555   -X+1/2,-Y+1/2,Z+1/2                                     
REMARK 290       7555   -Y+1/2,X+1/2,Z+1/2                                      
REMARK 290       8555   Y+1/2,-X+1/2,Z+1/2                                      
REMARK 290                                                                      
REMARK 290     WHERE NNN -> OPERATOR NUMBER                                     
REMARK 290           MMM -> TRANSLATION VECTOR                                  
REMARK 290                                                                      
REMARK 290 CRYSTALLOGRAPHIC SYMMETRY TRANSFORMATIONS                            
REMARK 290 THE FOLLOWING TRANSFORMATIONS OPERATE ON THE ATOM/HETATM             
REMARK 290 RECORDS IN THIS ENTRY TO PRODUCE CRYSTALLOGRAPHICALLY                
REMARK 290 RELATED MOLECULES.                                                   
REMARK 290   SMTRY1   1  1.000000  0.000000  0.000000        0.00000            
REMARK 290   SMTRY2   1  0.000000  1.000000  0.000000        0.00000            
REMARK 290   SMTRY3   1  0.000000  0.000000  1.000000        0.00000            
REMARK 290   SMTRY1   2 -1.000000  0.000000  0.000000        0.00000            
REMARK 290   SMTRY2   2  0.000000 -1.000000  0.000000        0.00000            
REMARK 290   SMTRY3   2  0.000000  0.000000  1.000000        0.00000            
REMARK 290   SMTRY1   3  0.000000 -1.000000  0.000000        0.00000            
REMARK 290   SMTRY2   3  1.000000  0.000000  0.000000        0.00000            
REMARK 290   SMTRY3   3  0.000000  0.000000  1.000000        0.00000            
REMARK 290   SMTRY1   4  0.000000  1.000000  0.000000        0.00000            
REMARK 290   SMTRY2   4 -1.000000  0.000000  0.000000        0.00000            
REMARK 290   SMTRY3   4  0.000000  0.000000  1.000000        0.00000            
REMARK 290   SMTRY1   5  1.000000  0.000000  0.000000       51.25000            
REMARK 290   SMTRY2   5  0.000000  1.000000  0.000000       51.25000            
REMARK 290   SMTRY3   5  0.000000  0.000000  1.000000       58.02250            
REMARK 290   SMTRY1   6 -1.000000  0.000000  0.000000       51.25000            
REMARK 290   SMTRY2   6  0.000000 -1.000000  0.000000       51.25000            
REMARK 290   SMTRY3   6  0.000000  0.000000  1.000000       58.02250            
REMARK 290   SMTRY1   7  0.000000 -1.000000  0.000000       51.25000            
REMARK 290   SMTRY2   7  1.000000  0.000000  0.000000       51.25000            
REMARK 290   SMTRY3   7  0.000000  0.000000  1.000000       58.02250            
REMARK 290   SMTRY1   8  0.000000  1.000000  0.000000       51.25000            
REMARK 290   SMTRY2   8 -1.000000  0.000000  0.000000       51.25000            
REMARK 290   SMTRY3   8  0.000000  0.000000  1.000000       58.02250            
REMARK 290                                                                      
REMARK 290 REMARK: NULL                                                         
REMARK 300                                                                      
REMARK 300 BIOMOLECULE: 1, 2, 3, 4                                              
REMARK 300 SEE REMARK 350 FOR THE AUTHOR PROVIDED AND/OR PROGRAM                
REMARK 300 GENERATED ASSEMBLY INFORMATION FOR THE STRUCTURE IN                  
REMARK 300 THIS ENTRY. THE REMARK MAY ALSO PROVIDE INFORMATION ON               
REMARK 300 BURIED SURFACE AREA.                                                 
REMARK 350                                                                      
REMARK 350 COORDINATES FOR A COMPLETE MULTIMER REPRESENTING THE KNOWN           
REMARK 350 BIOLOGICALLY SIGNIFICANT OLIGOMERIZATION STATE OF THE                
REMARK 350 MOLECULE CAN BE GENERATED BY APPLYING BIOMT TRANSFORMATIONS          
REMARK 350 GIVEN BELOW.  BOTH NON-CRYSTALLOGRAPHIC AND                          
REMARK 350 CRYSTALLOGRAPHIC OPERATIONS ARE GIVEN.                               
REMARK 350                                                                      
REMARK 350 BIOMOLECULE: 1                                                       
REMARK 350 AUTHOR DETERMINED BIOLOGICAL UNIT: TETRAMERIC                        
REMARK 350 SOFTWARE DETERMINED QUATERNARY STRUCTURE: TETRAMERIC                 
REMARK 350 SOFTWARE USED: PISA,PQS                                              
REMARK 350 TOTAL BURIED SURFACE AREA: 9020 ANGSTROM**2                          
REMARK 350 SURFACE AREA OF THE COMPLEX: 33850 ANGSTROM**2                       
REMARK 350 CHANGE IN SOLVENT FREE ENERGY: -109.0 KCAL/MOL                       
REMARK 350 APPLY THE FOLLOWING TO CHAINS: A                                     
REMARK 350   BIOMT1   1  1.000000  0.000000  0.000000        0.00000            
REMARK 350   BIOMT2   1  0.000000  1.000000  0.000000        0.00000            
REMARK 350   BIOMT3   1  0.000000  0.000000  1.000000        0.00000            
REMARK 350   BIOMT1   2 -1.000000  0.000000  0.000000      102.50000            
REMARK 350   BIOMT2   2  0.000000 -1.000000  0.000000      102.50000            
REMARK 350   BIOMT3   2  0.000000  0.000000  1.000000        0.00000            
REMARK 350   BIOMT1   3  0.000000 -1.000000  0.000000      102.50000            
REMARK 350   BIOMT2   3  1.000000  0.000000  0.000000        0.00000            
REMARK 350   BIOMT3   3  0.000000  0.000000  1.000000        0.00000            
REMARK 350   BIOMT1   4  0.000000  1.000000  0.000000        0.00000            
REMARK 350   BIOMT2   4 -1.000000  0.000000  0.000000      102.50000            
REMARK 350   BIOMT3   4  0.000000  0.000000  1.000000        0.00000            
REMARK 350                                                                      
REMARK 350 BIOMOLECULE: 2                                                       
REMARK 350 AUTHOR DETERMINED BIOLOGICAL UNIT: MONOMERIC                         
REMARK 350 SOFTWARE DETERMINED QUATERNARY STRUCTURE: MONOMERIC                  
REMARK 350 SOFTWARE USED: PISA                                                  
REMARK 350 APPLY THE FOLLOWING TO CHAINS: B                                     
REMARK 350   BIOMT1   1  1.000000  0.000000  0.000000        0.00000            
REMARK 350   BIOMT2   1  0.000000  1.000000  0.000000        0.00000            
REMARK 350   BIOMT3   1  0.000000  0.000000  1.000000        0.00000            
REMARK 350                                                                      
REMARK 350 BIOMOLECULE: 3                                                       
REMARK 350 SOFTWARE DETERMINED QUATERNARY STRUCTURE: OCTAMERIC                  
REMARK 350 SOFTWARE USED: PISA                                                  
REMARK 350 TOTAL BURIED SURFACE AREA: 22180 ANGSTROM**2                         
REMARK 350 SURFACE AREA OF THE COMPLEX: 62600 ANGSTROM**2                       
REMARK 350 CHANGE IN SOLVENT FREE ENERGY: -136.0 KCAL/MOL                       
REMARK 350 APPLY THE FOLLOWING TO CHAINS: A                                     
REMARK 350   BIOMT1   1  1.000000  0.000000  0.000000        0.00000            
REMARK 350   BIOMT2   1  0.000000  1.000000  0.000000        0.00000            
REMARK 350   BIOMT3   1  0.000000  0.000000  1.000000        0.00000            
REMARK 350   BIOMT1   2 -1.000000  0.000000  0.000000      102.50000            
REMARK 350   BIOMT2   2  0.000000 -1.000000  0.000000      102.50000            
REMARK 350   BIOMT3   2  0.000000  0.000000  1.000000        0.00000            
REMARK 350   BIOMT1   3  0.000000 -1.000000  0.000000      102.50000            
REMARK 350   BIOMT2   3  1.000000  0.000000  0.000000        0.00000            
REMARK 350   BIOMT3   3  0.000000  0.000000  1.000000        0.00000            
REMARK 350   BIOMT1   4  0.000000  1.000000  0.000000        0.00000            
REMARK 350   BIOMT2   4 -1.000000  0.000000  0.000000      102.50000            
REMARK 350   BIOMT3   4  0.000000  0.000000  1.000000        0.00000            
REMARK 350 APPLY THE FOLLOWING TO CHAINS: B                                     
REMARK 350   BIOMT1   5  1.000000  0.000000  0.000000      -51.25000            
REMARK 350   BIOMT2   5  0.000000  1.000000  0.000000       51.25000            
REMARK 350   BIOMT3   5  0.000000  0.000000  1.000000      -58.02250            
REMARK 350   BIOMT1   6 -1.000000  0.000000  0.000000      153.75000            
REMARK 350   BIOMT2   6  0.000000 -1.000000  0.000000       51.25000            
REMARK 350   BIOMT3   6  0.000000  0.000000  1.000000      -58.02250            
REMARK 350   BIOMT1   7  0.000000 -1.000000  0.000000       51.25000            
REMARK 350   BIOMT2   7  1.000000  0.000000  0.000000      -51.25000            
REMARK 350   BIOMT3   7  0.000000  0.000000  1.000000      -58.02250            
REMARK 350   BIOMT1   8  0.000000  1.000000  0.000000       51.25000            
REMARK 350   BIOMT2   8 -1.000000  0.000000  0.000000      153.75000            
REMARK 350   BIOMT3   8  0.000000  0.000000  1.000000      -58.02250            
REMARK 350                                                                      
REMARK 350 BIOMOLECULE: 4                                                       
REMARK 350 SOFTWARE DETERMINED QUATERNARY STRUCTURE: TETRAMERIC                 
REMARK 350 SOFTWARE USED: PQS                                                   
REMARK 350 APPLY THE FOLLOWING TO CHAINS: B                                     
REMARK 350   BIOMT1   1  1.000000  0.000000  0.000000        0.00000            
REMARK 350   BIOMT2   1  0.000000  1.000000  0.000000        0.00000            
REMARK 350   BIOMT3   1  0.000000  0.000000  1.000000        0.00000            
REMARK 350   BIOMT1   2 -1.000000  0.000000  0.000000      205.00000            
REMARK 350   BIOMT2   2  0.000000 -1.000000  0.000000        0.00000            
REMARK 350   BIOMT3   2  0.000000  0.000000  1.000000        0.00000            
REMARK 350   BIOMT1   3  0.000000 -1.000000  0.000000      102.50000            
REMARK 350   BIOMT2   3  1.000000  0.000000  0.000000     -102.50000            
REMARK 350   BIOMT3   3  0.000000  0.000000  1.000000        0.00000            
REMARK 350   BIOMT1   4  0.000000  1.000000  0.000000      102.50000            
REMARK 350   BIOMT2   4 -1.000000  0.000000  0.000000      102.50000            
REMARK 350   BIOMT3   4  0.000000  0.000000  1.000000        0.00000            
REMARK 375                                                                      
REMARK 375 SPECIAL POSITION                                                     
REMARK 375 THE FOLLOWING ATOMS ARE FOUND TO BE WITHIN 0.15 ANGSTROMS            
REMARK 375 OF A SYMMETRY RELATED ATOM AND ARE ASSUMED TO BE ON SPECIAL          
REMARK 375 POSITIONS.                                                           
REMARK 375                                                                      
REMARK 375 ATOM RES CSSEQI                                                      
REMARK 375      HOH A1356  LIES ON A SPECIAL POSITION.                          
REMARK 375      HOH B1306  LIES ON A SPECIAL POSITION.                          
REMARK 375      HOH B1336  LIES ON A SPECIAL POSITION.                          
REMARK 375      HOH A1315  LIES ON A SPECIAL POSITION.                          
REMARK 465                                                                      
REMARK 465 MISSING RESIDUES                                                     
REMARK 465 THE FOLLOWING RESIDUES WERE NOT LOCATED IN THE                       
REMARK 465 EXPERIMENT. (M=MODEL NUMBER; RES=RESIDUE NAME; C=CHAIN               
REMARK 465 IDENTIFIER; SSSEQ=SEQUENCE NUMBER; I=INSERTION CODE.)                
REMARK 465                                                                      
REMARK 465   M RES C SSSEQI                                                     
REMARK 465     MSE A     1                                                      
REMARK 465     SER A   208                                                      
REMARK 465     MSE B     1                                                      
REMARK 465     HIS B   207                                                      
REMARK 465     SER B   208                                                      
REMARK 470                                                                      
REMARK 470 MISSING ATOM                                                         
REMARK 470 THE FOLLOWING RESIDUES HAVE MISSING ATOMS (M=MODEL NUMBER;           
REMARK 470 RES=RESIDUE NAME; C=CHAIN IDENTIFIER; SSEQ=SEQUENCE NUMBER;          
REMARK 470 I=INSERTION CODE):                                                   
REMARK 470   M RES CSSEQI  ATOMS                                                
REMARK 470     PHE A 206    CG   CD1  CD2  CE1  CE2  CZ                         
REMARK 470     PHE B 206    CG   CD1  CD2  CE1  CE2  CZ                         
REMARK 500                                                                      
REMARK 500 GEOMETRY AND STEREOCHEMISTRY                                         
REMARK 500 SUBTOPIC: TORSION ANGLES                                             
REMARK 500                                                                      
REMARK 500 TORSION ANGLES OUTSIDE THE EXPECTED RAMACHANDRAN REGIONS:            
REMARK 500 (M=MODEL NUMBER; RES=RESIDUE NAME; C=CHAIN IDENTIFIER;               
REMARK 500 SSEQ=SEQUENCE NUMBER; I=INSERTION CODE).                             
REMARK 500                                                                      
REMARK 500 STANDARD TABLE:                                                      
REMARK 500 FORMAT:(10X,I3,1X,A3,1X,A1,I4,A1,4X,F7.2,3X,F7.2)                    
REMARK 500                                                                      
REMARK 500 EXPECTED VALUES: GJ KLEYWEGT AND TA JONES (1996). PHI/PSI-           
REMARK 500 CHOLOGY: RAMACHANDRAN REVISITED. STRUCTURE 4, 1395 - 1400            
REMARK 500                                                                      
REMARK 500  M RES CSSEQI        PSI       PHI                                   
REMARK 500    VAL A   3     -155.29     74.77                                   
REMARK 500    ALA A  31       55.79     33.15                                   
REMARK 500    THR A  32      -15.34     87.20                                   
REMARK 500    LYS A  56       38.00   -143.28                                   
REMARK 500    TYR A  67        3.77    -64.78                                   
REMARK 500    LEU A 119      -47.87   -144.03                                   
REMARK 500    GLU A 120      100.05     74.19                                   
REMARK 500    LYS A 166       53.08   -140.14                                   
REMARK 500    LEU A 204       30.91    -71.45                                   
REMARK 500    PHE A 206       67.88   -160.08                                   
REMARK 500    VAL B   3     -174.12     40.26                                   
REMARK 500    ALA B  31       53.42     37.34                                   
REMARK 500    THR B  32       -1.96     77.00                                   
REMARK 500    LYS B  56       29.46   -140.20                                   
REMARK 500    SER B 109        0.33    -62.58                                   
REMARK 500    ASP B 115       45.91   -106.21                                   
REMARK 500    PHE B 116      149.16   -175.99                                   
REMARK 500    ASP B 121       83.70   -159.32                                   
REMARK 500    PHE B 128       76.42   -116.02                                   
REMARK 500    PRO B 129      -71.26    -57.36                                   
REMARK 500                                                                      
REMARK 500 REMARK: NULL                                                         
REMARK 525                                                                      
REMARK 525 SOLVENT                                                              
REMARK 525                                                                      
REMARK 525 THE SOLVENT MOLECULES HAVE CHAIN IDENTIFIERS THAT                    
REMARK 525 INDICATE THE POLYMER CHAIN WITH WHICH THEY ARE MOST                  
REMARK 525 CLOSELY ASSOCIATED. THE REMARK LISTS ALL THE SOLVENT                 
REMARK 525 MOLECULES WHICH ARE MORE THAN 5A AWAY FROM THE                       
REMARK 525 NEAREST POLYMER CHAIN (M = MODEL NUMBER;                             
REMARK 525 RES=RESIDUE NAME; C=CHAIN IDENTIFIER; SSEQ=SEQUENCE                  
REMARK 525 NUMBER; I=INSERTION CODE):                                           
REMARK 525                                                                      
REMARK 525  M RES CSSEQI                                                        
REMARK 525    HOH A1256        DISTANCE =  5.14 ANGSTROMS                       
REMARK 525    HOH A1257        DISTANCE =  6.15 ANGSTROMS                       
REMARK 525    HOH A1300        DISTANCE =  6.39 ANGSTROMS                       
REMARK 525    HOH A1302        DISTANCE =  6.27 ANGSTROMS                       
REMARK 525    HOH A1328        DISTANCE =  7.13 ANGSTROMS                       
REMARK 525    HOH A1331        DISTANCE =  6.66 ANGSTROMS                       
REMARK 525    HOH A1334        DISTANCE =  6.00 ANGSTROMS                       
REMARK 525    HOH A1335        DISTANCE = 11.21 ANGSTROMS                       
REMARK 525    HOH A1336        DISTANCE = 13.97 ANGSTROMS                       
REMARK 525    HOH A1356        DISTANCE =  6.79 ANGSTROMS                       
REMARK 525    HOH A1357        DISTANCE =  7.21 ANGSTROMS                       
REMARK 525    HOH A1358        DISTANCE =  5.45 ANGSTROMS                       
REMARK 525    HOH A1360        DISTANCE =  7.85 ANGSTROMS                       
REMARK 525    HOH A1361        DISTANCE =  9.41 ANGSTROMS                       
REMARK 525    HOH A1362        DISTANCE =  7.68 ANGSTROMS                       
REMARK 525    HOH A1369        DISTANCE =  7.55 ANGSTROMS                       
REMARK 525    HOH A1378        DISTANCE =  8.79 ANGSTROMS                       
REMARK 525    HOH B1234        DISTANCE =  5.42 ANGSTROMS                       
REMARK 525    HOH B1245        DISTANCE =  5.12 ANGSTROMS                       
REMARK 525    HOH B1259        DISTANCE =  6.15 ANGSTROMS                       
REMARK 525    HOH B1273        DISTANCE =  5.40 ANGSTROMS                       
REMARK 525    HOH B1278        DISTANCE =  5.24 ANGSTROMS                       
REMARK 525    HOH B1291        DISTANCE =  5.26 ANGSTROMS                       
REMARK 525    HOH B1303        DISTANCE =  6.37 ANGSTROMS                       
REMARK 525    HOH B1318        DISTANCE =  5.37 ANGSTROMS                       
REMARK 525    HOH B1323        DISTANCE =  5.13 ANGSTROMS                       
REMARK 525    HOH B1324        DISTANCE =  6.12 ANGSTROMS                       
REMARK 525    HOH B1325        DISTANCE =  6.28 ANGSTROMS                       
REMARK 525    HOH B1333        DISTANCE =  7.68 ANGSTROMS                       
REMARK 525    HOH B1334        DISTANCE =  5.01 ANGSTROMS                       
REMARK 525    HOH B1337        DISTANCE =  6.09 ANGSTROMS                       
REMARK 525    HOH B1338        DISTANCE =  5.95 ANGSTROMS                       
REMARK 525    HOH B1339        DISTANCE =  8.13 ANGSTROMS                       
REMARK 525    HOH B1346        DISTANCE = 12.65 ANGSTROMS                       
REMARK 525    HOH B1347        DISTANCE = 13.14 ANGSTROMS                       
REMARK 525    HOH B1365        DISTANCE =  8.90 ANGSTROMS                       
REMARK 800                                                                      
REMARK 800 SITE                                                                 
REMARK 800 SITE_IDENTIFIER: AC1                                                 
REMARK 800 EVIDENCE_CODE: SOFTWARE                                              
REMARK 800 SITE_DESCRIPTION: BINDING SITE FOR RESIDUE CL A 1201                 
REMARK 800                                                                      
REMARK 800 SITE_IDENTIFIER: AC2                                                 
REMARK 800 EVIDENCE_CODE: SOFTWARE                                              
REMARK 800 SITE_DESCRIPTION: BINDING SITE FOR RESIDUE CL B 1202                 
REMARK 800                                                                      
REMARK 800 SITE_IDENTIFIER: AC3                                                 
REMARK 800 EVIDENCE_CODE: SOFTWARE                                              
REMARK 800 SITE_DESCRIPTION: BINDING SITE FOR RESIDUE BME B 1101                
REMARK 800                                                                      
REMARK 800 SITE_IDENTIFIER: AC4                                                 
REMARK 800 EVIDENCE_CODE: SOFTWARE                                              
REMARK 800 SITE_DESCRIPTION: BINDING SITE FOR RESIDUE BME A 1102                
REMARK 900                                                                      
REMARK 900 RELATED ENTRIES                                                      
REMARK 900 RELATED ID: AAE001001979.1   RELATED DB: TARGETDB                    
DBREF  2IRP A    1   208  UNP    O67788   Y1979_AQUAE      1    208             
DBREF  2IRP B    1   208  UNP    O67788   Y1979_AQUAE      1    208             
SEQRES   1 A  208  MSE ASN VAL GLU LEU PHE LYS LYS PHE SER GLU LYS VAL          
SEQRES   2 A  208  GLU GLU ILE ILE GLU ALA GLY ARG ILE LEU HIS SER ARG          
SEQRES   3 A  208  GLY TRP VAL PRO ALA THR SER GLY ASN ILE SER ALA LYS          
SEQRES   4 A  208  VAL SER GLU GLU TYR ILE ALA ILE THR ALA SER GLY LYS          
SEQRES   5 A  208  HIS LYS GLY LYS LEU THR PRO GLU ASP ILE LEU LEU ILE          
SEQRES   6 A  208  ASP TYR GLU GLY ARG PRO VAL GLY GLY GLY LYS PRO SER          
SEQRES   7 A  208  ALA GLU THR LEU LEU HIS THR THR VAL TYR LYS LEU PHE          
SEQRES   8 A  208  PRO GLU VAL ASN ALA VAL VAL HIS THR HIS SER PRO ASN          
SEQRES   9 A  208  ALA THR VAL ILE SER ILE VAL GLU LYS LYS ASP PHE VAL          
SEQRES  10 A  208  GLU LEU GLU ASP TYR GLU LEU LEU LYS ALA PHE PRO ASP          
SEQRES  11 A  208  ILE HIS THR HIS GLU VAL LYS ILE LYS ILE PRO ILE PHE          
SEQRES  12 A  208  PRO ASN GLU GLN ASN ILE PRO LEU LEU ALA LYS GLU VAL          
SEQRES  13 A  208  GLU ASN TYR PHE LYS THR SER GLU ASP LYS TYR GLY PHE          
SEQRES  14 A  208  LEU ILE ARG GLY HIS GLY LEU TYR THR TRP GLY ARG SER          
SEQRES  15 A  208  MSE GLU GLU ALA LEU ILE HIS THR GLU ALA LEU GLU PHE          
SEQRES  16 A  208  ILE PHE GLU CYS GLU LEU LYS LEU LEU SER PHE HIS SER          
SEQRES   1 B  208  MSE ASN VAL GLU LEU PHE LYS LYS PHE SER GLU LYS VAL          
SEQRES   2 B  208  GLU GLU ILE ILE GLU ALA GLY ARG ILE LEU HIS SER ARG          
SEQRES   3 B  208  GLY TRP VAL PRO ALA THR SER GLY ASN ILE SER ALA LYS          
SEQRES   4 B  208  VAL SER GLU GLU TYR ILE ALA ILE THR ALA SER GLY LYS          
SEQRES   5 B  208  HIS LYS GLY LYS LEU THR PRO GLU ASP ILE LEU LEU ILE          
SEQRES   6 B  208  ASP TYR GLU GLY ARG PRO VAL GLY GLY GLY LYS PRO SER          
SEQRES   7 B  208  ALA GLU THR LEU LEU HIS THR THR VAL TYR LYS LEU PHE          
SEQRES   8 B  208  PRO GLU VAL ASN ALA VAL VAL HIS THR HIS SER PRO ASN          
SEQRES   9 B  208  ALA THR VAL ILE SER ILE VAL GLU LYS LYS ASP PHE VAL          
SEQRES  10 B  208  GLU LEU GLU ASP TYR GLU LEU LEU LYS ALA PHE PRO ASP          
SEQRES  11 B  208  ILE HIS THR HIS GLU VAL LYS ILE LYS ILE PRO ILE PHE          
SEQRES  12 B  208  PRO ASN GLU GLN ASN ILE PRO LEU LEU ALA LYS GLU VAL          
SEQRES  13 B  208  GLU ASN TYR PHE LYS THR SER GLU ASP LYS TYR GLY PHE          
SEQRES  14 B  208  LEU ILE ARG GLY HIS GLY LEU TYR THR TRP GLY ARG SER          
SEQRES  15 B  208  MSE GLU GLU ALA LEU ILE HIS THR GLU ALA LEU GLU PHE          
SEQRES  16 B  208  ILE PHE GLU CYS GLU LEU LYS LEU LEU SER PHE HIS SER          
MODRES 2IRP MSE A  183  MET  SELENOMETHIONINE                                   
MODRES 2IRP MSE B  183  MET  SELENOMETHIONINE                                   
HET    MSE  A 183       8                                                       
HET    MSE  B 183       8                                                       
HET     CL  A1201       1                                                       
HET     CL  B1202       1                                                       
HET    BME  B1101       4                                                       
HET    BME  A1102       4                                                       
HETNAM     MSE SELENOMETHIONINE                                                 
HETNAM      CL CHLORIDE ION                                                     
HETNAM     BME BETA-MERCAPTOETHANOL                                             
FORMUL   1  MSE    2(C5 H11 N O2 SE)                                            
FORMUL   3   CL    2(CL 1-)                                                     
FORMUL   5  BME    2(C2 H6 O S)                                                 
FORMUL   7  HOH   *340(H2 O)                                                    
HELIX    1   1 GLU A    4  ARG A   26  1                                  23    
HELIX    2   2 VAL A   29  SER A   33  5                                   5    
HELIX    3   3 HIS A   53  LEU A   57  5                                   5    
HELIX    4   4 THR A   58  GLU A   60  5                                   3    
HELIX    5   5 SER A   78  PHE A   91  1                                  14    
HELIX    6   6 SER A  102  GLU A  112  1                                  11    
HELIX    7   7 ASP A  121  LYS A  126  1                                   6    
HELIX    8   8 ASN A  148  SER A  163  1                                  16    
HELIX    9   9 SER A  182  LEU A  204  1                                  23    
HELIX   10  10 GLU B    4  ARG B   26  1                                  23    
HELIX   11  11 VAL B   29  SER B   33  5                                   5    
HELIX   12  12 HIS B   53  LEU B   57  5                                   5    
HELIX   13  13 THR B   58  GLU B   60  5                                   3    
HELIX   14  14 SER B   78  PHE B   91  1                                  14    
HELIX   15  15 SER B  102  GLU B  112  1                                  11    
HELIX   16  16 ASP B  121  LYS B  126  1                                   6    
HELIX   17  17 ASN B  148  LYS B  161  1                                  14    
HELIX   18  18 SER B  182  LEU B  203  1                                  22    
SHEET    1   A 8 ILE A  62  ASP A  66  0                                        
SHEET    2   A 8 TYR A  44  THR A  48 -1  N  ILE A  47   O  LEU A  63           
SHEET    3   A 8 ASN A  35  LYS A  39 -1  N  ALA A  38   O  ALA A  46           
SHEET    4   A 8 ALA A  96  THR A 100 -1  O  HIS A  99   N  ASN A  35           
SHEET    5   A 8 GLY A 175  GLY A 180 -1  O  THR A 178   N  VAL A  98           
SHEET    6   A 8 PHE A 169  ILE A 171 -1  N  PHE A 169   O  TYR A 177           
SHEET    7   A 8 LYS A 139  PHE A 143  1  N  PHE A 143   O  LEU A 170           
SHEET    8   A 8 PHE A 116  GLU A 118 -1  N  VAL A 117   O  ILE A 140           
SHEET    1   B 8 ILE B  62  ILE B  65  0                                        
SHEET    2   B 8 TYR B  44  THR B  48 -1  N  ILE B  47   O  LEU B  63           
SHEET    3   B 8 ASN B  35  SER B  41 -1  N  ALA B  38   O  ALA B  46           
SHEET    4   B 8 ALA B  96  THR B 100 -1  O  HIS B  99   N  ASN B  35           
SHEET    5   B 8 GLY B 175  GLY B 180 -1  O  THR B 178   N  VAL B  98           
SHEET    6   B 8 PHE B 169  ILE B 171 -1  N  PHE B 169   O  TYR B 177           
SHEET    7   B 8 ILE B 138  PHE B 143  1  N  PHE B 143   O  LEU B 170           
SHEET    8   B 8 PHE B 116  LEU B 119 -1  N  VAL B 117   O  ILE B 140           
LINK         C   SER A 182                 N   MSE A 183     1555   1555  1.33  
LINK         C   MSE A 183                 N   GLU A 184     1555   1555  1.32  
LINK         C   SER B 182                 N   MSE B 183     1555   1555  1.33  
LINK         C   MSE B 183                 N   GLU B 184     1555   1555  1.33  
SITE     1 AC1  1 LYS A 202                                                     
SITE     1 AC2  1 LYS B 202                                                     
SITE     1 AC3  3 THR B  48  SER B  50  LEU B  63                               
SITE     1 AC4  3 ARG A  26  HOH A1286  HOH A1373                               
CRYST1  102.500  102.500  116.045  90.00  90.00  90.00 I 4          16          
ORIGX1      1.000000  0.000000  0.000000        0.00000                         
ORIGX2      0.000000  1.000000  0.000000        0.00000                         
ORIGX3      0.000000  0.000000  1.000000        0.00000                         
SCALE1      0.009756  0.000000  0.000000        0.00000                         
SCALE2      0.000000  0.009756  0.000000        0.00000                         
SCALE3      0.000000  0.000000  0.008617        0.00000                         
ATOM      1  N   ASN A   2      85.917  30.188  32.692  1.00107.90           N  
ATOM      2  CA  ASN A   2      85.233  30.789  33.875  1.00107.53           C  
ATOM      3  C   ASN A   2      83.868  30.151  34.145  1.00108.20           C  
ATOM      4  O   ASN A   2      83.254  30.404  35.183  1.00108.97           O  
ATOM      5  CB  ASN A   2      85.073  32.304  33.682  1.00103.73           C  
ATOM      6  CG  ASN A   2      86.152  33.107  34.399  1.00 99.92           C  
ATOM      7  OD1 ASN A   2      86.309  33.002  35.616  1.00 95.51           O  
ATOM      8  ND2 ASN A   2      86.894  33.918  33.646  1.00 87.90           N  
ATOM      9  N   VAL A   3      83.403  29.326  33.207  1.00105.67           N  
ATOM     10  CA  VAL A   3      82.120  28.629  33.330  1.00 99.47           C  
ATOM     11  C   VAL A   3      80.925  29.562  33.099  1.00 96.84           C  
ATOM     12  O   VAL A   3      81.041  30.585  32.416  1.00 89.12           O  
ATOM     13  CB  VAL A   3      81.982  27.947  34.732  1.00 99.23           C  
ATOM     14  CG1 VAL A   3      80.829  26.948  34.730  1.00 97.90           C  
ATOM     15  CG2 VAL A   3      83.276  27.240  35.101  1.00 95.92           C  
ATOM     16  N   GLU A   4      79.777  29.191  33.667  1.00 94.05           N  
ATOM     17  CA  GLU A   4      78.541  29.962  33.545  1.00 87.44           C  
ATOM     18  C   GLU A   4      78.183  30.683  34.846  1.00 80.47           C  
ATOM     19  O   GLU A   4      77.005  30.952  35.124  1.00 70.38           O  
ATOM     20  CB  GLU A   4      77.386  29.046  33.128  1.00 91.11           C  
ATOM     21  CG  GLU A   4      77.179  27.833  34.027  1.00 92.36           C  
ATOM     22  CD  GLU A   4      76.016  26.965  33.571  1.00 98.02           C  
ATOM     23  OE1 GLU A   4      75.980  26.606  32.372  1.00 96.84           O  
ATOM     24  OE2 GLU A   4      75.141  26.639  34.407  1.00 96.47           O  
ATOM     25  N   LEU A   5      79.206  30.977  35.644  1.00 65.95           N  
ATOM     26  CA  LEU A   5      79.013  31.692  36.892  1.00 56.76           C  
ATOM     27  C   LEU A   5      78.345  33.024  36.572  1.00 61.04           C  
ATOM     28  O   LEU A   5      77.400  33.441  37.250  1.00 46.36           O  
ATOM     29  CB  LEU A   5      80.354  31.970  37.567  1.00 50.80           C  
ATOM     30  CG  LEU A   5      80.973  30.907  38.465  1.00 67.18           C  
ATOM     31  CD1 LEU A   5      82.247  31.470  39.106  1.00 68.71           C  
ATOM     32  CD2 LEU A   5      79.970  30.497  39.534  1.00 61.18           C  
ATOM     33  N   PHE A   6      78.850  33.683  35.530  1.00 51.06           N  
ATOM     34  CA  PHE A   6      78.327  34.975  35.110  1.00 55.31           C  
ATOM     35  C   PHE A   6      76.823  34.925  34.912  1.00 53.49           C  
ATOM     36  O   PHE A   6      76.118  35.886  35.210  1.00 51.29           O  
ATOM     37  CB  PHE A   6      79.018  35.439  33.821  1.00 49.11           C  
ATOM     38  CG  PHE A   6      80.503  35.643  33.974  1.00 62.48           C  
ATOM     39  CD1 PHE A   6      81.398  34.615  33.689  1.00 61.20           C  
ATOM     40  CD2 PHE A   6      81.007  36.849  34.450  1.00 63.67           C  
ATOM     41  CE1 PHE A   6      82.772  34.785  33.877  1.00 59.32           C  
ATOM     42  CE2 PHE A   6      82.383  37.026  34.641  1.00 69.70           C  
ATOM     43  CZ  PHE A   6      83.263  35.989  34.353  1.00 61.06           C  
ATOM     44  N   LYS A   7      76.339  33.793  34.419  1.00 52.05           N  
ATOM     45  CA  LYS A   7      74.919  33.600  34.186  1.00 51.35           C  
ATOM     46  C   LYS A   7      74.185  33.550  35.530  1.00 53.84           C  
ATOM     47  O   LYS A   7      73.229  34.292  35.772  1.00 46.12           O  
ATOM     48  CB  LYS A   7      74.704  32.287  33.427  1.00 61.45           C  
ATOM     49  CG  LYS A   7      73.316  32.118  32.855  1.00 61.96           C  
ATOM     50  CD  LYS A   7      73.341  32.139  31.331  1.00 61.55           C  
ATOM     51  CE  LYS A   7      73.916  30.863  30.756  1.00 68.44           C  
ATOM     52  NZ  LYS A   7      73.765  30.811  29.278  1.00 59.40           N  
ATOM     53  N   LYS A   8      74.645  32.674  36.411  1.00 50.82           N  
ATOM     54  CA  LYS A   8      74.021  32.527  37.715  1.00 54.82           C  
ATOM     55  C   LYS A   8      74.176  33.796  38.577  1.00 55.03           C  
ATOM     56  O   LYS A   8      73.233  34.209  39.268  1.00 44.60           O  
ATOM     57  CB  LYS A   8      74.617  31.305  38.423  1.00 48.73           C  
ATOM     58  CG  LYS A   8      73.611  30.512  39.251  1.00 67.03           C  
ATOM     59  CD  LYS A   8      73.720  29.014  38.979  1.00 85.99           C  
ATOM     60  CE  LYS A   8      75.142  28.491  39.194  1.00 96.52           C  
ATOM     61  NZ  LYS A   8      75.261  27.020  38.961  1.00 96.36           N  
ATOM     62  N   PHE A   9      75.353  34.419  38.525  1.00 37.54           N  
ATOM     63  CA  PHE A   9      75.610  35.629  39.303  1.00 44.59           C  
ATOM     64  C   PHE A   9      74.603  36.715  38.947  1.00 49.08           C  
ATOM     65  O   PHE A   9      73.991  37.329  39.822  1.00 44.61           O  
ATOM     66  CB  PHE A   9      77.024  36.160  39.035  1.00 41.18           C  
ATOM     67  CG  PHE A   9      77.313  37.479  39.707  1.00 40.86           C  
ATOM     68  CD1 PHE A   9      77.505  37.551  41.085  1.00 34.52           C  
ATOM     69  CD2 PHE A   9      77.355  38.656  38.965  1.00 36.10           C  
ATOM     70  CE1 PHE A   9      77.736  38.779  41.722  1.00 30.25           C  
ATOM     71  CE2 PHE A   9      77.586  39.891  39.593  1.00 45.11           C  
ATOM     72  CZ  PHE A   9      77.776  39.946  40.978  1.00 42.40           C  
ATOM     73  N   SER A  10      74.442  36.947  37.649  1.00 44.67           N  
ATOM     74  CA  SER A  10      73.524  37.959  37.166  1.00 45.88           C  
ATOM     75  C   SER A  10      72.090  37.646  37.605  1.00 41.27           C  
ATOM     76  O   SER A  10      71.314  38.554  37.903  1.00 41.66           O  
ATOM     77  CB  SER A  10      73.615  38.052  35.639  1.00 39.38           C  
ATOM     78  OG  SER A  10      73.061  39.269  35.178  1.00 66.44           O  
ATOM     79  N   GLU A  11      71.744  36.363  37.662  1.00 28.14           N  
ATOM     80  CA  GLU A  11      70.403  35.977  38.073  1.00 37.21           C  
ATOM     81  C   GLU A  11      70.198  36.281  39.546  1.00 33.16           C  
ATOM     82  O   GLU A  11      69.117  36.657  39.966  1.00 37.14           O  
ATOM     83  CB  GLU A  11      70.172  34.486  37.841  1.00 38.33           C  
ATOM     84  CG  GLU A  11      70.384  34.029  36.418  1.00 53.28           C  
ATOM     85  CD  GLU A  11      70.045  32.564  36.244  1.00 66.52           C  
ATOM     86  OE1 GLU A  11      70.598  31.732  36.999  1.00 69.67           O  
ATOM     87  OE2 GLU A  11      69.224  32.246  35.355  1.00 72.10           O  
ATOM     88  N   LYS A  12      71.243  36.098  40.334  1.00 38.88           N  
ATOM     89  CA  LYS A  12      71.157  36.367  41.752  1.00 38.29           C  
ATOM     90  C   LYS A  12      71.159  37.868  41.989  1.00 39.66           C  
ATOM     91  O   LYS A  12      70.561  38.359  42.945  1.00 39.35           O  
ATOM     92  CB  LYS A  12      72.312  35.675  42.478  1.00 40.06           C  
ATOM     93  CG  LYS A  12      71.996  34.216  42.846  1.00 43.11           C  
ATOM     94  CD  LYS A  12      71.275  33.503  41.702  1.00 54.29           C  
ATOM     95  CE  LYS A  12      70.782  32.111  42.089  1.00 58.31           C  
ATOM     96  NZ  LYS A  12      69.742  32.126  43.151  1.00 60.74           N  
ATOM     97  N   VAL A  13      71.818  38.605  41.106  1.00 39.79           N  
ATOM     98  CA  VAL A  13      71.842  40.053  41.230  1.00 35.19           C  
ATOM     99  C   VAL A  13      70.412  40.554  41.126  1.00 38.23           C  
ATOM    100  O   VAL A  13      69.950  41.338  41.956  1.00 32.71           O  
ATOM    101  CB  VAL A  13      72.638  40.706  40.098  1.00 35.57           C  
ATOM    102  CG1 VAL A  13      72.294  42.179  40.010  1.00 33.60           C  
ATOM    103  CG2 VAL A  13      74.113  40.525  40.332  1.00 32.33           C  
ATOM    104  N   GLU A  14      69.713  40.083  40.101  1.00 34.89           N  
ATOM    105  CA  GLU A  14      68.346  40.511  39.870  1.00 40.61           C  
ATOM    106  C   GLU A  14      67.433  40.014  40.981  1.00 34.87           C  
ATOM    107  O   GLU A  14      66.480  40.681  41.366  1.00 34.13           O  
ATOM    108  CB  GLU A  14      67.868  40.025  38.496  1.00 28.66           C  
ATOM    109  CG  GLU A  14      67.346  41.144  37.582  1.00 65.90           C  
ATOM    110  CD  GLU A  14      68.436  42.101  37.104  1.00 74.26           C  
ATOM    111  OE1 GLU A  14      69.308  42.468  37.917  1.00 84.49           O  
ATOM    112  OE2 GLU A  14      68.414  42.502  35.917  1.00 85.36           O  
ATOM    113  N   GLU A  15      67.747  38.843  41.508  1.00 35.42           N  
ATOM    114  CA  GLU A  15      66.970  38.254  42.579  1.00 29.88           C  
ATOM    115  C   GLU A  15      67.132  39.116  43.832  1.00 32.57           C  
ATOM    116  O   GLU A  15      66.160  39.474  44.490  1.00 34.15           O  
ATOM    117  CB  GLU A  15      67.479  36.841  42.845  1.00 31.08           C  
ATOM    118  CG  GLU A  15      66.558  35.966  43.650  1.00 50.83           C  
ATOM    119  CD  GLU A  15      67.148  34.585  43.885  1.00 58.50           C  
ATOM    120  OE1 GLU A  15      67.981  34.444  44.804  1.00 52.32           O  
ATOM    121  OE2 GLU A  15      66.789  33.647  43.141  1.00 56.49           O  
ATOM    122  N   ILE A  16      68.368  39.456  44.155  1.00 23.77           N  
ATOM    123  CA  ILE A  16      68.640  40.273  45.333  1.00 36.37           C  
ATOM    124  C   ILE A  16      68.060  41.701  45.257  1.00 32.83           C  
ATOM    125  O   ILE A  16      67.477  42.169  46.227  1.00 30.03           O  
ATOM    126  CB  ILE A  16      70.153  40.330  45.606  1.00 32.62           C  
ATOM    127  CG1 ILE A  16      70.649  38.936  46.033  1.00 30.89           C  
ATOM    128  CG2 ILE A  16      70.443  41.364  46.663  1.00 25.68           C  
ATOM    129  CD1 ILE A  16      72.195  38.726  45.911  1.00 30.70           C  
ATOM    130  N   ILE A  17      68.220  42.382  44.118  1.00 27.68           N  
ATOM    131  CA  ILE A  17      67.666  43.723  43.942  1.00 25.53           C  
ATOM    132  C   ILE A  17      66.142  43.698  44.184  1.00 29.27           C  
ATOM    133  O   ILE A  17      65.572  44.589  44.822  1.00 26.55           O  
ATOM    134  CB  ILE A  17      67.943  44.256  42.512  1.00 32.19           C  
ATOM    135  CG1 ILE A  17      69.458  44.444  42.314  1.00 29.00           C  
ATOM    136  CG2 ILE A  17      67.156  45.549  42.267  1.00 13.78           C  
ATOM    137  CD1 ILE A  17      69.865  44.802  40.882  1.00 22.71           C  
ATOM    138  N   GLU A  18      65.486  42.655  43.686  1.00 27.49           N  
ATOM    139  CA  GLU A  18      64.047  42.528  43.854  1.00 24.53           C  
ATOM    140  C   GLU A  18      63.716  42.263  45.311  1.00 22.03           C  
ATOM    141  O   GLU A  18      62.796  42.856  45.863  1.00 30.45           O  
ATOM    142  CB  GLU A  18      63.504  41.401  42.980  1.00 24.45           C  
ATOM    143  CG  GLU A  18      61.976  41.312  42.929  1.00 46.59           C  
ATOM    144  CD  GLU A  18      61.305  42.641  42.550  1.00 70.89           C  
ATOM    145  OE1 GLU A  18      61.900  43.436  41.778  1.00 74.53           O  
ATOM    146  OE2 GLU A  18      60.168  42.882  43.017  1.00 58.58           O  
ATOM    147  N   ALA A  19      64.480  41.383  45.945  1.00 25.70           N  
ATOM    148  CA  ALA A  19      64.230  41.077  47.340  1.00 21.10           C  
ATOM    149  C   ALA A  19      64.385  42.362  48.160  1.00 25.69           C  
ATOM    150  O   ALA A  19      63.620  42.632  49.081  1.00 21.35           O  
ATOM    151  CB  ALA A  19      65.188  40.009  47.824  1.00 24.67           C  
ATOM    152  N   GLY A  20      65.374  43.159  47.795  1.00 14.65           N  
ATOM    153  CA  GLY A  20      65.600  44.416  48.479  1.00 27.91           C  
ATOM    154  C   GLY A  20      64.428  45.382  48.339  1.00 29.87           C  
ATOM    155  O   GLY A  20      64.079  46.050  49.304  1.00 31.70           O  
ATOM    156  N   ARG A  21      63.806  45.456  47.164  1.00 26.50           N  
ATOM    157  CA  ARG A  21      62.688  46.382  46.992  1.00 20.29           C  
ATOM    158  C   ARG A  21      61.515  45.909  47.812  1.00 26.22           C  
ATOM    159  O   ARG A  21      60.760  46.717  48.366  1.00 22.83           O  
ATOM    160  CB  ARG A  21      62.294  46.513  45.520  1.00 23.96           C  
ATOM    161  CG  ARG A  21      63.341  47.219  44.669  1.00 34.03           C  
ATOM    162  CD  ARG A  21      63.086  47.042  43.174  1.00 43.99           C  
ATOM    163  NE  ARG A  21      64.039  47.800  42.354  1.00 65.73           N  
ATOM    164  CZ  ARG A  21      64.284  47.568  41.064  1.00 61.42           C  
ATOM    165  NH1 ARG A  21      63.650  46.593  40.424  1.00 71.80           N  
ATOM    166  NH2 ARG A  21      65.173  48.307  40.412  1.00 56.51           N  
ATOM    167  N   ILE A  22      61.378  44.595  47.928  1.00 24.08           N  
ATOM    168  CA  ILE A  22      60.274  44.066  48.700  1.00 25.34           C  
ATOM    169  C   ILE A  22      60.465  44.319  50.188  1.00 28.66           C  
ATOM    170  O   ILE A  22      59.524  44.735  50.874  1.00 22.22           O  
ATOM    171  CB  ILE A  22      60.095  42.572  48.453  1.00 31.68           C  
ATOM    172  CG1 ILE A  22      59.596  42.363  47.020  1.00 33.70           C  
ATOM    173  CG2 ILE A  22      59.151  41.976  49.504  1.00 20.25           C  
ATOM    174  CD1 ILE A  22      59.406  40.911  46.634  1.00 36.60           C  
ATOM    175  N   LEU A  23      61.679  44.073  50.678  1.00 19.06           N  
ATOM    176  CA  LEU A  23      61.984  44.281  52.091  1.00 24.77           C  
ATOM    177  C   LEU A  23      61.753  45.742  52.463  1.00 22.87           C  
ATOM    178  O   LEU A  23      61.111  46.038  53.459  1.00 26.37           O  
ATOM    179  CB  LEU A  23      63.444  43.881  52.402  1.00 18.24           C  
ATOM    180  CG  LEU A  23      63.701  42.368  52.340  1.00 24.73           C  
ATOM    181  CD1 LEU A  23      65.152  42.068  52.600  1.00 15.21           C  
ATOM    182  CD2 LEU A  23      62.831  41.663  53.339  1.00 11.45           C  
ATOM    183  N   HIS A  24      62.273  46.650  51.639  1.00 28.44           N  
ATOM    184  CA  HIS A  24      62.124  48.071  51.890  1.00 22.37           C  
ATOM    185  C   HIS A  24      60.656  48.483  51.954  1.00 33.22           C  
ATOM    186  O   HIS A  24      60.263  49.226  52.843  1.00 30.60           O  
ATOM    187  CB  HIS A  24      62.834  48.881  50.824  1.00 21.43           C  
ATOM    188  CG  HIS A  24      62.704  50.359  51.007  1.00 33.86           C  
ATOM    189  ND1 HIS A  24      63.079  51.000  52.169  1.00 32.71           N  
ATOM    190  CD2 HIS A  24      62.267  51.326  50.165  1.00 32.76           C  
ATOM    191  CE1 HIS A  24      62.880  52.298  52.034  1.00 31.66           C  
ATOM    192  NE2 HIS A  24      62.389  52.523  50.827  1.00 38.30           N  
ATOM    193  N   SER A  25      59.840  47.987  51.032  1.00 30.14           N  
ATOM    194  CA  SER A  25      58.431  48.341  51.050  1.00 29.66           C  
ATOM    195  C   SER A  25      57.784  47.968  52.384  1.00 36.12           C  
ATOM    196  O   SER A  25      56.760  48.528  52.739  1.00 33.30           O  
ATOM    197  CB  SER A  25      57.687  47.660  49.900  1.00 30.21           C  
ATOM    198  OG  SER A  25      57.552  46.269  50.118  1.00 46.70           O  
ATOM    199  N   ARG A  26      58.384  47.031  53.123  1.00 31.72           N  
ATOM    200  CA  ARG A  26      57.845  46.619  54.419  1.00 23.46           C  
ATOM    201  C   ARG A  26      58.447  47.425  55.566  1.00 25.31           C  
ATOM    202  O   ARG A  26      58.026  47.305  56.713  1.00 31.93           O  
ATOM    203  CB  ARG A  26      58.098  45.116  54.679  1.00 33.76           C  
ATOM    204  CG  ARG A  26      57.499  44.132  53.642  1.00 30.96           C  
ATOM    205  CD  ARG A  26      56.012  44.384  53.374  1.00 40.19           C  
ATOM    206  NE  ARG A  26      55.164  44.054  54.518  1.00 41.00           N  
ATOM    207  CZ  ARG A  26      54.737  42.827  54.801  1.00 39.18           C  
ATOM    208  NH1 ARG A  26      55.073  41.815  54.016  1.00 43.76           N  
ATOM    209  NH2 ARG A  26      53.990  42.610  55.878  1.00 39.90           N  
ATOM    210  N   GLY A  27      59.434  48.252  55.263  1.00 25.11           N  
ATOM    211  CA  GLY A  27      60.063  49.016  56.321  1.00 28.19           C  
ATOM    212  C   GLY A  27      61.026  48.168  57.146  1.00 33.40           C  
ATOM    213  O   GLY A  27      61.287  48.489  58.304  1.00 35.24           O  
ATOM    214  N   TRP A  28      61.557  47.092  56.559  1.00 28.51           N  
ATOM    215  CA  TRP A  28      62.495  46.210  57.256  1.00 27.79           C  
ATOM    216  C   TRP A  28      63.995  46.421  56.976  1.00 31.89           C  
ATOM    217  O   TRP A  28      64.838  45.761  57.590  1.00 23.76           O  
ATOM    218  CB  TRP A  28      62.129  44.751  56.981  1.00 20.38           C  
ATOM    219  CG  TRP A  28      60.745  44.428  57.449  1.00 36.69           C  
ATOM    220  CD1 TRP A  28      60.016  45.101  58.401  1.00 29.04           C  
ATOM    221  CD2 TRP A  28      59.923  43.348  57.009  1.00 30.83           C  
ATOM    222  NE1 TRP A  28      58.794  44.501  58.578  1.00 35.29           N  
ATOM    223  CE2 TRP A  28      58.707  43.425  57.736  1.00 33.78           C  
ATOM    224  CE3 TRP A  28      60.088  42.327  56.072  1.00 25.89           C  
ATOM    225  CZ2 TRP A  28      57.673  42.526  57.551  1.00 23.49           C  
ATOM    226  CZ3 TRP A  28      59.047  41.425  55.885  1.00 34.89           C  
ATOM    227  CH2 TRP A  28      57.857  41.532  56.621  1.00 30.25           C  
ATOM    228  N   VAL A  29      64.331  47.306  56.038  1.00 19.32           N  
ATOM    229  CA  VAL A  29      65.741  47.582  55.745  1.00 18.99           C  
ATOM    230  C   VAL A  29      65.964  49.092  55.683  1.00 24.09           C  
ATOM    231  O   VAL A  29      66.400  49.635  54.676  1.00 24.37           O  
ATOM    232  CB  VAL A  29      66.216  46.931  54.410  1.00 23.35           C  
ATOM    233  CG1 VAL A  29      66.278  45.435  54.564  1.00 27.50           C  
ATOM    234  CG2 VAL A  29      65.279  47.295  53.255  1.00 21.18           C  
ATOM    235  N   PRO A  30      65.653  49.800  56.770  1.00 27.44           N  
ATOM    236  CA  PRO A  30      65.865  51.247  56.713  1.00 20.01           C  
ATOM    237  C   PRO A  30      67.311  51.704  56.591  1.00 23.33           C  
ATOM    238  O   PRO A  30      68.237  51.100  57.140  1.00 20.21           O  
ATOM    239  CB  PRO A  30      65.255  51.740  58.024  1.00 23.63           C  
ATOM    240  CG  PRO A  30      65.547  50.607  58.946  1.00 36.56           C  
ATOM    241  CD  PRO A  30      65.152  49.404  58.095  1.00 23.35           C  
ATOM    242  N   ALA A  31      67.467  52.779  55.835  1.00 23.41           N  
ATOM    243  CA  ALA A  31      68.727  53.466  55.659  1.00 28.39           C  
ATOM    244  C   ALA A  31      70.000  52.645  55.676  1.00 34.66           C  
ATOM    245  O   ALA A  31      70.894  52.929  56.467  1.00 41.24           O  
ATOM    246  CB  ALA A  31      68.819  54.564  56.710  1.00 23.82           C  
ATOM    247  N   THR A  32      70.081  51.640  54.809  1.00 34.20           N  
ATOM    248  CA  THR A  32      71.276  50.811  54.690  1.00 28.06           C  
ATOM    249  C   THR A  32      71.348  49.617  55.628  1.00 27.15           C  
ATOM    250  O   THR A  32      72.160  48.716  55.423  1.00 26.47           O  
ATOM    251  CB  THR A  32      72.547  51.685  54.853  1.00 36.20           C  
ATOM    252  OG1 THR A  32      72.641  52.571  53.732  1.00 40.91           O  
ATOM    253  CG2 THR A  32      73.786  50.838  54.944  1.00 55.56           C  
ATOM    254  N   SER A  33      70.520  49.588  56.661  1.00 20.07           N  
ATOM    255  CA  SER A  33      70.549  48.436  57.552  1.00 25.86           C  
ATOM    256  C   SER A  33      70.205  47.154  56.761  1.00 25.59           C  
ATOM    257  O   SER A  33      69.848  47.202  55.578  1.00 25.39           O  
ATOM    258  CB  SER A  33      69.563  48.631  58.707  1.00 18.87           C  
ATOM    259  OG  SER A  33      68.271  48.938  58.229  1.00 35.46           O  
ATOM    260  N   GLY A  34      70.326  46.005  57.414  1.00 34.56           N  
ATOM    261  CA  GLY A  34      70.035  44.743  56.761  1.00 28.01           C  
ATOM    262  C   GLY A  34      71.028  44.408  55.660  1.00 37.55           C  
ATOM    263  O   GLY A  34      71.909  45.202  55.353  1.00 22.66           O  
ATOM    264  N   ASN A  35      70.879  43.222  55.073  1.00 26.24           N  
ATOM    265  CA  ASN A  35      71.744  42.759  53.994  1.00 26.52           C  
ATOM    266  C   ASN A  35      71.123  41.509  53.428  1.00 29.52           C  
ATOM    267  O   ASN A  35      70.404  40.790  54.121  1.00 31.15           O  
ATOM    268  CB  ASN A  35      73.151  42.416  54.491  1.00 29.83           C  
ATOM    269  CG  ASN A  35      74.084  43.625  54.534  1.00 37.12           C  
ATOM    270  OD1 ASN A  35      74.248  44.361  53.541  1.00 27.69           O  
ATOM    271  ND2 ASN A  35      74.723  43.818  55.684  1.00 34.05           N  
ATOM    272  N   ILE A  36      71.425  41.239  52.170  1.00 20.91           N  
ATOM    273  CA  ILE A  36      70.878  40.085  51.492  1.00 24.85           C  
ATOM    274  C   ILE A  36      71.954  39.302  50.734  1.00 29.05           C  
ATOM    275  O   ILE A  36      72.843  39.884  50.109  1.00 24.83           O  
ATOM    276  CB  ILE A  36      69.796  40.547  50.504  1.00 29.42           C  
ATOM    277  CG1 ILE A  36      68.774  41.411  51.250  1.00 24.62           C  
ATOM    278  CG2 ILE A  36      69.144  39.351  49.835  1.00 24.21           C  
ATOM    279  CD1 ILE A  36      67.739  42.066  50.354  1.00 33.55           C  
ATOM    280  N   SER A  37      71.865  37.982  50.793  1.00 24.97           N  
ATOM    281  CA  SER A  37      72.820  37.136  50.086  1.00 37.42           C  
ATOM    282  C   SER A  37      72.107  35.988  49.348  1.00 33.63           C  
ATOM    283  O   SER A  37      71.047  35.508  49.762  1.00 28.40           O  
ATOM    284  CB  SER A  37      73.845  36.542  51.060  1.00 18.60           C  
ATOM    285  OG  SER A  37      73.237  35.551  51.874  1.00 33.82           O  
ATOM    286  N   ALA A  38      72.715  35.547  48.258  1.00 30.03           N  
ATOM    287  CA  ALA A  38      72.172  34.455  47.479  1.00 38.07           C  
ATOM    288  C   ALA A  38      73.322  33.573  46.978  1.00 35.61           C  
ATOM    289  O   ALA A  38      74.389  34.059  46.589  1.00 41.05           O  
ATOM    290  CB  ALA A  38      71.351  35.009  46.302  1.00 30.87           C  
ATOM    291  N   LYS A  39      73.096  32.269  47.005  1.00 41.14           N  
ATOM    292  CA  LYS A  39      74.082  31.288  46.565  1.00 38.61           C  
ATOM    293  C   LYS A  39      74.287  31.339  45.062  1.00 32.51           C  
ATOM    294  O   LYS A  39      73.335  31.177  44.301  1.00 37.58           O  
ATOM    295  CB  LYS A  39      73.605  29.890  46.949  1.00 42.16           C  
ATOM    296  CG  LYS A  39      74.406  28.758  46.344  1.00 47.84           C  
ATOM    297  CD  LYS A  39      75.396  28.212  47.337  1.00 47.62           C  
ATOM    298  CE  LYS A  39      74.723  27.501  48.508  1.00 42.62           C  
ATOM    299  NZ  LYS A  39      74.211  26.167  48.125  1.00 46.73           N  
ATOM    300  N   VAL A  40      75.521  31.567  44.628  1.00 31.19           N  
ATOM    301  CA  VAL A  40      75.812  31.583  43.198  1.00 42.78           C  
ATOM    302  C   VAL A  40      76.223  30.172  42.770  1.00 44.58           C  
ATOM    303  O   VAL A  40      75.785  29.669  41.738  1.00 39.66           O  
ATOM    304  CB  VAL A  40      76.954  32.541  42.857  1.00 46.11           C  
ATOM    305  CG1 VAL A  40      77.289  32.432  41.368  1.00 40.15           C  
ATOM    306  CG2 VAL A  40      76.554  33.958  43.206  1.00 42.79           C  
ATOM    307  N   SER A  41      77.068  29.543  43.579  1.00 44.73           N  
ATOM    308  CA  SER A  41      77.534  28.186  43.318  1.00 57.59           C  
ATOM    309  C   SER A  41      78.131  27.629  44.601  1.00 57.54           C  
ATOM    310  O   SER A  41      78.227  28.337  45.599  1.00 66.75           O  
ATOM    311  CB  SER A  41      78.583  28.166  42.199  1.00 55.41           C  
ATOM    312  OG  SER A  41      79.779  28.798  42.599  1.00 52.03           O  
ATOM    313  N   GLU A  42      78.529  26.362  44.581  1.00 65.37           N  
ATOM    314  CA  GLU A  42      79.100  25.744  45.770  1.00 67.59           C  
ATOM    315  C   GLU A  42      80.419  26.384  46.171  1.00 61.62           C  
ATOM    316  O   GLU A  42      80.997  26.035  47.196  1.00 60.98           O  
ATOM    317  CB  GLU A  42      79.270  24.239  45.555  1.00 72.62           C  
ATOM    318  CG  GLU A  42      79.860  23.859  44.216  1.00 91.14           C  
ATOM    319  CD  GLU A  42      79.795  22.363  43.969  1.00106.47           C  
ATOM    320  OE1 GLU A  42      80.265  21.597  44.839  1.00111.61           O  
ATOM    321  OE2 GLU A  42      79.276  21.954  42.905  1.00110.82           O  
ATOM    322  N   GLU A  43      80.881  27.337  45.368  1.00 59.15           N  
ATOM    323  CA  GLU A  43      82.124  28.039  45.660  1.00 68.05           C  
ATOM    324  C   GLU A  43      81.943  29.552  45.860  1.00 65.98           C  
ATOM    325  O   GLU A  43      82.796  30.210  46.452  1.00 57.53           O  
ATOM    326  CB  GLU A  43      83.164  27.777  44.560  1.00 71.86           C  
ATOM    327  CG  GLU A  43      82.642  27.853  43.122  1.00100.33           C  
ATOM    328  CD  GLU A  43      82.012  26.547  42.638  1.00111.95           C  
ATOM    329  OE1 GLU A  43      81.562  26.495  41.470  1.00115.72           O  
ATOM    330  OE2 GLU A  43      81.971  25.573  43.421  1.00113.55           O  
ATOM    331  N   TYR A  44      80.834  30.107  45.385  1.00 59.24           N  
ATOM    332  CA  TYR A  44      80.619  31.539  45.539  1.00 51.05           C  
ATOM    333  C   TYR A  44      79.215  31.955  45.963  1.00 50.25           C  
ATOM    334  O   TYR A  44      78.222  31.294  45.638  1.00 36.52           O  
ATOM    335  CB  TYR A  44      80.978  32.256  44.243  1.00 53.12           C  
ATOM    336  CG  TYR A  44      82.424  32.111  43.847  1.00 67.96           C  
ATOM    337  CD1 TYR A  44      82.777  31.474  42.661  1.00 67.94           C  
ATOM    338  CD2 TYR A  44      83.443  32.630  44.647  1.00 65.89           C  
ATOM    339  CE1 TYR A  44      84.109  31.359  42.277  1.00 72.93           C  
ATOM    340  CE2 TYR A  44      84.779  32.519  44.270  1.00 60.57           C  
ATOM    341  CZ  TYR A  44      85.102  31.884  43.084  1.00 66.48           C  
ATOM    342  OH  TYR A  44      86.415  31.777  42.693  1.00 71.72           O  
ATOM    343  N   ILE A  45      79.156  33.073  46.682  1.00 40.40           N  
ATOM    344  CA  ILE A  45      77.903  33.648  47.167  1.00 35.27           C  
ATOM    345  C   ILE A  45      77.799  35.115  46.727  1.00 38.78           C  
ATOM    346  O   ILE A  45      78.799  35.819  46.618  1.00 39.00           O  
ATOM    347  CB  ILE A  45      77.840  33.576  48.709  1.00 39.81           C  
ATOM    348  CG1 ILE A  45      77.738  32.116  49.148  1.00 50.50           C  
ATOM    349  CG2 ILE A  45      76.658  34.356  49.235  1.00 29.22           C  
ATOM    350  CD1 ILE A  45      78.305  31.856  50.535  1.00 45.44           C  
ATOM    351  N   ALA A  46      76.587  35.573  46.455  1.00 40.19           N  
ATOM    352  CA  ALA A  46      76.399  36.964  46.063  1.00 36.12           C  
ATOM    353  C   ALA A  46      75.805  37.676  47.273  1.00 36.32           C  
ATOM    354  O   ALA A  46      74.814  37.229  47.849  1.00 33.83           O  
ATOM    355  CB  ALA A  46      75.460  37.063  44.864  1.00 25.99           C  
ATOM    356  N   ILE A  47      76.422  38.776  47.673  1.00 33.99           N  
ATOM    357  CA  ILE A  47      75.930  39.494  48.826  1.00 25.56           C  
ATOM    358  C   ILE A  47      75.907  40.989  48.579  1.00 33.92           C  
ATOM    359  O   ILE A  47      76.779  41.580  47.921  1.00 22.93           O  
ATOM    360  CB  ILE A  47      76.782  39.201  50.084  1.00 35.63           C  
ATOM    361  CG1 ILE A  47      76.039  39.647  51.338  1.00 32.78           C  
ATOM    362  CG2 ILE A  47      78.086  39.959  50.023  1.00 29.48           C  
ATOM    363  CD1 ILE A  47      76.660  39.126  52.640  1.00 34.25           C  
ATOM    364  N   THR A  48      74.878  41.587  49.138  1.00 26.86           N  
ATOM    365  CA  THR A  48      74.640  43.003  49.027  1.00 31.66           C  
ATOM    366  C   THR A  48      75.733  43.780  49.782  1.00 32.47           C  
ATOM    367  O   THR A  48      76.159  43.363  50.855  1.00 31.89           O  
ATOM    368  CB  THR A  48      73.228  43.267  49.601  1.00 28.35           C  
ATOM    369  OG1 THR A  48      72.798  44.583  49.261  1.00 60.70           O  
ATOM    370  CG2 THR A  48      73.231  43.063  51.112  1.00 17.99           C  
ATOM    371  N   ALA A  49      76.220  44.879  49.209  1.00 30.83           N  
ATOM    372  CA  ALA A  49      77.238  45.694  49.898  1.00 31.00           C  
ATOM    373  C   ALA A  49      76.599  46.300  51.147  1.00 32.89           C  
ATOM    374  O   ALA A  49      75.504  46.870  51.094  1.00 39.90           O  
ATOM    375  CB  ALA A  49      77.751  46.812  48.984  1.00 30.03           C  
ATOM    376  N   SER A  50      77.293  46.209  52.266  1.00 35.25           N  
ATOM    377  CA  SER A  50      76.741  46.699  53.518  1.00 42.88           C  
ATOM    378  C   SER A  50      76.311  48.168  53.609  1.00 46.44           C  
ATOM    379  O   SER A  50      75.313  48.482  54.262  1.00 39.72           O  
ATOM    380  CB  SER A  50      77.695  46.374  54.661  1.00 31.86           C  
ATOM    381  OG  SER A  50      76.936  46.165  55.834  1.00 41.72           O  
ATOM    382  N   GLY A  51      77.033  49.069  52.961  1.00 34.76           N  
ATOM    383  CA  GLY A  51      76.648  50.465  53.051  1.00 34.56           C  
ATOM    384  C   GLY A  51      75.631  50.976  52.045  1.00 44.76           C  
ATOM    385  O   GLY A  51      75.374  52.181  51.971  1.00 43.04           O  
ATOM    386  N   LYS A  52      75.045  50.079  51.262  1.00 46.02           N  
ATOM    387  CA  LYS A  52      74.064  50.500  50.265  1.00 34.93           C  
ATOM    388  C   LYS A  52      72.651  50.267  50.750  1.00 31.99           C  
ATOM    389  O   LYS A  52      72.378  49.345  51.517  1.00 36.24           O  
ATOM    390  CB  LYS A  52      74.305  49.758  48.957  1.00 31.27           C  
ATOM    391  CG  LYS A  52      75.555  50.211  48.250  1.00 51.41           C  
ATOM    392  CD  LYS A  52      75.432  51.668  47.825  1.00 58.61           C  
ATOM    393  CE  LYS A  52      76.719  52.189  47.192  1.00 71.85           C  
ATOM    394  NZ  LYS A  52      76.591  53.617  46.761  1.00 69.02           N  
ATOM    395  N   HIS A  53      71.745  51.125  50.319  1.00 29.38           N  
ATOM    396  CA  HIS A  53      70.362  50.981  50.724  1.00 28.54           C  
ATOM    397  C   HIS A  53      69.760  49.813  49.946  1.00 31.82           C  
ATOM    398  O   HIS A  53      69.696  49.839  48.712  1.00 21.74           O  
ATOM    399  CB  HIS A  53      69.585  52.265  50.444  1.00 32.57           C  
ATOM    400  CG  HIS A  53      68.261  52.312  51.132  1.00 44.35           C  
ATOM    401  ND1 HIS A  53      67.291  51.354  50.937  1.00 41.88           N  
ATOM    402  CD2 HIS A  53      67.774  53.157  52.069  1.00 42.58           C  
ATOM    403  CE1 HIS A  53      66.266  51.604  51.730  1.00 43.46           C  
ATOM    404  NE2 HIS A  53      66.534  52.693  52.427  1.00 38.82           N  
ATOM    405  N   LYS A  54      69.322  48.800  50.685  1.00 28.32           N  
ATOM    406  CA  LYS A  54      68.753  47.599  50.109  1.00 27.68           C  
ATOM    407  C   LYS A  54      67.540  47.853  49.233  1.00 30.24           C  
ATOM    408  O   LYS A  54      67.181  47.014  48.420  1.00 39.76           O  
ATOM    409  CB  LYS A  54      68.433  46.594  51.228  1.00 20.86           C  
ATOM    410  CG  LYS A  54      69.493  45.491  51.389  1.00 28.22           C  
ATOM    411  CD  LYS A  54      70.915  46.046  51.539  1.00 17.41           C  
ATOM    412  CE  LYS A  54      71.121  46.718  52.878  1.00 23.73           C  
ATOM    413  NZ  LYS A  54      72.558  47.023  53.102  1.00 32.04           N  
ATOM    414  N   GLY A  55      66.913  49.014  49.391  1.00 33.75           N  
ATOM    415  CA  GLY A  55      65.755  49.348  48.576  1.00 31.89           C  
ATOM    416  C   GLY A  55      66.059  50.061  47.257  1.00 28.53           C  
ATOM    417  O   GLY A  55      65.140  50.437  46.530  1.00 30.96           O  
ATOM    418  N   LYS A  56      67.335  50.249  46.932  1.00 35.99           N  
ATOM    419  CA  LYS A  56      67.715  50.924  45.688  1.00 38.95           C  
ATOM    420  C   LYS A  56      68.967  50.302  45.075  1.00 38.57           C  
ATOM    421  O   LYS A  56      69.820  50.997  44.520  1.00 36.13           O  
ATOM    422  CB  LYS A  56      67.974  52.420  45.930  1.00 40.50           C  
ATOM    423  CG  LYS A  56      66.952  53.323  45.256  1.00 62.65           C  
ATOM    424  CD  LYS A  56      67.437  54.761  45.144  1.00 74.92           C  
ATOM    425  CE  LYS A  56      66.366  55.644  44.513  1.00 78.91           C  
ATOM    426  NZ  LYS A  56      65.861  55.068  43.231  1.00 80.39           N  
ATOM    427  N   LEU A  57      69.069  48.986  45.167  1.00 27.71           N  
ATOM    428  CA  LEU A  57      70.225  48.289  44.636  1.00 35.59           C  
ATOM    429  C   LEU A  57      70.362  48.329  43.120  1.00 29.95           C  
ATOM    430  O   LEU A  57      69.383  48.415  42.381  1.00 39.78           O  
ATOM    431  CB  LEU A  57      70.190  46.834  45.098  1.00 23.36           C  
ATOM    432  CG  LEU A  57      70.183  46.672  46.621  1.00 34.34           C  
ATOM    433  CD1 LEU A  57      69.665  45.279  46.991  1.00 23.69           C  
ATOM    434  CD2 LEU A  57      71.587  46.923  47.171  1.00 22.32           C  
ATOM    435  N   THR A  58      71.607  48.275  42.675  1.00 32.31           N  
ATOM    436  CA  THR A  58      71.946  48.234  41.264  1.00 32.16           C  
ATOM    437  C   THR A  58      73.073  47.219  41.235  1.00 32.41           C  
ATOM    438  O   THR A  58      73.708  46.965  42.262  1.00 33.26           O  
ATOM    439  CB  THR A  58      72.463  49.592  40.731  1.00 34.21           C  
ATOM    440  OG1 THR A  58      73.603  50.002  41.491  1.00 34.69           O  
ATOM    441  CG2 THR A  58      71.360  50.651  40.804  1.00 27.00           C  
ATOM    442  N   PRO A  59      73.326  46.604  40.073  1.00 38.61           N  
ATOM    443  CA  PRO A  59      74.396  45.612  39.971  1.00 34.31           C  
ATOM    444  C   PRO A  59      75.704  45.968  40.672  1.00 41.71           C  
ATOM    445  O   PRO A  59      76.339  45.101  41.278  1.00 47.96           O  
ATOM    446  CB  PRO A  59      74.555  45.413  38.458  1.00 34.16           C  
ATOM    447  CG  PRO A  59      73.620  46.430  37.820  1.00 38.82           C  
ATOM    448  CD  PRO A  59      72.560  46.670  38.822  1.00 31.74           C  
ATOM    449  N   GLU A  60      76.099  47.233  40.630  1.00 41.37           N  
ATOM    450  CA  GLU A  60      77.350  47.629  41.277  1.00 46.15           C  
ATOM    451  C   GLU A  60      77.359  47.463  42.794  1.00 43.52           C  
ATOM    452  O   GLU A  60      78.432  47.439  43.392  1.00 46.83           O  
ATOM    453  CB  GLU A  60      77.692  49.081  40.967  1.00 43.62           C  
ATOM    454  CG  GLU A  60      76.887  50.076  41.770  1.00 67.16           C  
ATOM    455  CD  GLU A  60      77.349  51.500  41.551  1.00 75.39           C  
ATOM    456  OE1 GLU A  60      77.368  51.943  40.384  1.00 82.17           O  
ATOM    457  OE2 GLU A  60      77.692  52.175  42.545  1.00 89.41           O  
ATOM    458  N   ASP A  61      76.182  47.351  43.414  1.00 35.84           N  
ATOM    459  CA  ASP A  61      76.096  47.210  44.870  1.00 32.11           C  
ATOM    460  C   ASP A  61      76.166  45.767  45.349  1.00 37.57           C  
ATOM    461  O   ASP A  61      76.129  45.508  46.559  1.00 34.73           O  
ATOM    462  CB  ASP A  61      74.795  47.835  45.392  1.00 29.40           C  
ATOM    463  CG  ASP A  61      74.569  49.212  44.846  1.00 30.75           C  
ATOM    464  OD1 ASP A  61      75.526  50.006  44.861  1.00 43.42           O  
ATOM    465  OD2 ASP A  61      73.448  49.504  44.400  1.00 44.28           O  
ATOM    466  N   ILE A  62      76.259  44.830  44.411  1.00 34.00           N  
ATOM    467  CA  ILE A  62      76.312  43.416  44.769  1.00 35.56           C  
ATOM    468  C   ILE A  62      77.722  42.867  44.696  1.00 38.35           C  
ATOM    469  O   ILE A  62      78.373  42.951  43.666  1.00 42.49           O  
ATOM    470  CB  ILE A  62      75.419  42.584  43.850  1.00 34.27           C  
ATOM    471  CG1 ILE A  62      74.034  43.240  43.750  1.00 30.26           C  
ATOM    472  CG2 ILE A  62      75.318  41.160  44.386  1.00 31.18           C  
ATOM    473  CD1 ILE A  62      73.270  43.348  45.083  1.00 31.25           C  
ATOM    474  N   LEU A  63      78.188  42.297  45.794  1.00 38.32           N  
ATOM    475  CA  LEU A  63      79.535  41.766  45.835  1.00 43.15           C  
ATOM    476  C   LEU A  63      79.536  40.261  45.761  1.00 46.79           C  
ATOM    477  O   LEU A  63      78.565  39.607  46.144  1.00 50.68           O  
ATOM    478  CB  LEU A  63      80.229  42.209  47.117  1.00 44.47           C  
ATOM    479  CG  LEU A  63      80.119  43.709  47.377  1.00 54.70           C  
ATOM    480  CD1 LEU A  63      80.717  44.035  48.729  1.00 54.47           C  
ATOM    481  CD2 LEU A  63      80.817  44.476  46.264  1.00 62.33           C  
ATOM    482  N   LEU A  64      80.641  39.717  45.266  1.00 49.56           N  
ATOM    483  CA  LEU A  64      80.808  38.276  45.144  1.00 53.86           C  
ATOM    484  C   LEU A  64      81.871  37.831  46.144  1.00 49.03           C  
ATOM    485  O   LEU A  64      82.991  38.330  46.128  1.00 49.85           O  
ATOM    486  CB  LEU A  64      81.247  37.910  43.728  1.00 46.42           C  
ATOM    487  CG  LEU A  64      81.270  36.408  43.456  1.00 56.09           C  
ATOM    488  CD1 LEU A  64      79.853  35.901  43.228  1.00 52.90           C  
ATOM    489  CD2 LEU A  64      82.131  36.133  42.243  1.00 56.32           C  
ATOM    490  N   ILE A  65      81.509  36.910  47.027  1.00 46.16           N  
ATOM    491  CA  ILE A  65      82.444  36.418  48.025  1.00 43.92           C  
ATOM    492  C   ILE A  65      82.565  34.906  47.957  1.00 49.80           C  
ATOM    493  O   ILE A  65      81.909  34.261  47.147  1.00 53.19           O  
ATOM    494  CB  ILE A  65      82.004  36.793  49.450  1.00 39.50           C  
ATOM    495  CG1 ILE A  65      80.584  36.289  49.698  1.00 40.74           C  
ATOM    496  CG2 ILE A  65      82.097  38.294  49.646  1.00 36.74           C  
ATOM    497  CD1 ILE A  65      80.184  36.332  51.139  1.00 34.94           C  
ATOM    498  N   ASP A  66      83.415  34.347  48.814  1.00 57.02           N  
ATOM    499  CA  ASP A  66      83.616  32.902  48.861  1.00 58.81           C  
ATOM    500  C   ASP A  66      82.985  32.367  50.135  1.00 56.24           C  
ATOM    501  O   ASP A  66      82.550  33.143  50.993  1.00 58.28           O  
ATOM    502  CB  ASP A  66      85.120  32.560  48.816  1.00 63.75           C  
ATOM    503  CG  ASP A  66      85.918  33.203  49.951  1.00 68.49           C  
ATOM    504  OD1 ASP A  66      87.140  33.394  49.774  1.00 70.96           O  
ATOM    505  OD2 ASP A  66      85.344  33.507  51.018  1.00 73.63           O  
ATOM    506  N   TYR A  67      82.934  31.049  50.266  1.00 48.60           N  
ATOM    507  CA  TYR A  67      82.348  30.458  51.455  1.00 53.42           C  
ATOM    508  C   TYR A  67      83.130  30.775  52.716  1.00 54.70           C  
ATOM    509  O   TYR A  67      82.798  30.300  53.799  1.00 49.24           O  
ATOM    510  CB  TYR A  67      82.216  28.957  51.283  1.00 53.98           C  
ATOM    511  CG  TYR A  67      80.990  28.578  50.503  1.00 57.89           C  
ATOM    512  CD1 TYR A  67      79.962  27.846  51.103  1.00 59.75           C  
ATOM    513  CD2 TYR A  67      80.855  28.939  49.160  1.00 57.25           C  
ATOM    514  CE1 TYR A  67      78.831  27.475  50.388  1.00 57.19           C  
ATOM    515  CE2 TYR A  67      79.728  28.573  48.432  1.00 60.53           C  
ATOM    516  CZ  TYR A  67      78.721  27.835  49.053  1.00 65.15           C  
ATOM    517  OH  TYR A  67      77.631  27.413  48.333  1.00 61.13           O  
ATOM    518  N   GLU A  68      84.164  31.590  52.569  1.00 57.44           N  
ATOM    519  CA  GLU A  68      84.975  31.996  53.704  1.00 73.65           C  
ATOM    520  C   GLU A  68      84.674  33.456  54.031  1.00 73.20           C  
ATOM    521  O   GLU A  68      85.345  34.072  54.863  1.00 75.39           O  
ATOM    522  CB  GLU A  68      86.464  31.811  53.389  1.00 77.57           C  
ATOM    523  CG  GLU A  68      87.070  30.540  53.987  1.00 88.40           C  
ATOM    524  CD  GLU A  68      86.316  29.281  53.600  1.00 94.40           C  
ATOM    525  OE1 GLU A  68      86.304  28.929  52.400  1.00102.66           O  
ATOM    526  OE2 GLU A  68      85.733  28.643  54.501  1.00 95.93           O  
ATOM    527  N   GLY A  69      83.658  34.000  53.367  1.00 63.04           N  
ATOM    528  CA  GLY A  69      83.271  35.379  53.598  1.00 59.41           C  
ATOM    529  C   GLY A  69      84.213  36.364  52.944  1.00 58.93           C  
ATOM    530  O   GLY A  69      83.991  37.573  52.982  1.00 59.59           O  
ATOM    531  N   ARG A  70      85.269  35.845  52.331  1.00 55.03           N  
ATOM    532  CA  ARG A  70      86.253  36.689  51.675  1.00 62.96           C  
ATOM    533  C   ARG A  70      85.812  37.132  50.288  1.00 57.72           C  
ATOM    534  O   ARG A  70      85.297  36.337  49.500  1.00 55.96           O  
ATOM    535  CB  ARG A  70      87.579  35.946  51.560  1.00 73.90           C  
ATOM    536  CG  ARG A  70      88.279  35.685  52.876  1.00 86.55           C  
ATOM    537  CD  ARG A  70      89.171  34.470  52.729  1.00100.31           C  
ATOM    538  NE  ARG A  70      89.863  34.479  51.443  1.00105.20           N  
ATOM    539  CZ  ARG A  70      90.400  33.404  50.875  1.00106.06           C  
ATOM    540  NH1 ARG A  70      90.328  32.225  51.480  1.00102.27           N  
ATOM    541  NH2 ARG A  70      90.998  33.507  49.695  1.00105.90           N  
ATOM    542  N   PRO A  71      86.011  38.415  49.973  1.00 53.55           N  
ATOM    543  CA  PRO A  71      85.639  38.970  48.668  1.00 62.10           C  
ATOM    544  C   PRO A  71      86.562  38.429  47.586  1.00 62.80           C  
ATOM    545  O   PRO A  71      87.765  38.657  47.628  1.00 71.22           O  
ATOM    546  CB  PRO A  71      85.800  40.470  48.877  1.00 59.34           C  
ATOM    547  CG  PRO A  71      86.907  40.547  49.878  1.00 67.15           C  
ATOM    548  CD  PRO A  71      86.536  39.465  50.860  1.00 57.71           C  
ATOM    549  N   VAL A  72      85.989  37.715  46.623  1.00 64.39           N  
ATOM    550  CA  VAL A  72      86.747  37.102  45.536  1.00 72.48           C  
ATOM    551  C   VAL A  72      87.901  37.928  44.977  1.00 77.79           C  
ATOM    552  O   VAL A  72      88.983  37.395  44.719  1.00 83.49           O  
ATOM    553  CB  VAL A  72      85.822  36.710  44.368  1.00 73.60           C  
ATOM    554  CG1 VAL A  72      84.753  35.759  44.864  1.00 77.12           C  
ATOM    555  CG2 VAL A  72      85.191  37.946  43.753  1.00 75.93           C  
ATOM    556  N   GLY A  73      87.672  39.223  44.786  1.00 82.14           N  
ATOM    557  CA  GLY A  73      88.715  40.083  44.252  1.00 88.93           C  
ATOM    558  C   GLY A  73      89.791  40.368  45.281  1.00 93.86           C  
ATOM    559  O   GLY A  73      90.487  41.385  45.204  1.00 93.83           O  
ATOM    560  N   GLY A  74      89.927  39.459  46.244  1.00 94.44           N  
ATOM    561  CA  GLY A  74      90.911  39.623  47.295  1.00 89.24           C  
ATOM    562  C   GLY A  74      90.441  40.613  48.345  1.00 87.10           C  
ATOM    563  O   GLY A  74      89.995  41.718  48.022  1.00 84.21           O  
ATOM    564  N   GLY A  75      90.538  40.219  49.608  1.00 86.25           N  
ATOM    565  CA  GLY A  75      90.115  41.101  50.677  1.00 83.24           C  
ATOM    566  C   GLY A  75      89.950  40.369  51.990  1.00 83.61           C  
ATOM    567  O   GLY A  75      90.119  39.149  52.069  1.00 80.28           O  
ATOM    568  N   LYS A  76      89.618  41.120  53.030  1.00 84.87           N  
ATOM    569  CA  LYS A  76      89.430  40.537  54.345  1.00 84.80           C  
ATOM    570  C   LYS A  76      87.942  40.464  54.670  1.00 79.82           C  
ATOM    571  O   LYS A  76      87.190  41.399  54.397  1.00 79.32           O  
ATOM    572  CB  LYS A  76      90.166  41.372  55.395  1.00 92.62           C  
ATOM    573  CG  LYS A  76      91.647  41.573  55.088  1.00100.36           C  
ATOM    574  CD  LYS A  76      92.405  42.146  56.277  1.00100.89           C  
ATOM    575  CE  LYS A  76      93.865  42.392  55.921  1.00105.35           C  
ATOM    576  NZ  LYS A  76      94.530  41.172  55.382  1.00 99.43           N  
ATOM    577  N   PRO A  77      87.498  39.344  55.256  1.00 73.26           N  
ATOM    578  CA  PRO A  77      86.086  39.180  55.606  1.00 68.04           C  
ATOM    579  C   PRO A  77      85.568  40.227  56.592  1.00 67.42           C  
ATOM    580  O   PRO A  77      86.337  40.861  57.309  1.00 66.29           O  
ATOM    581  CB  PRO A  77      86.037  37.763  56.174  1.00 65.65           C  
ATOM    582  CG  PRO A  77      87.404  37.593  56.765  1.00 73.18           C  
ATOM    583  CD  PRO A  77      88.287  38.181  55.697  1.00 69.81           C  
ATOM    584  N   SER A  78      84.251  40.401  56.605  1.00 62.28           N  
ATOM    585  CA  SER A  78      83.586  41.345  57.488  1.00 48.96           C  
ATOM    586  C   SER A  78      82.643  40.544  58.361  1.00 45.73           C  
ATOM    587  O   SER A  78      82.421  39.355  58.130  1.00 44.21           O  
ATOM    588  CB  SER A  78      82.757  42.344  56.687  1.00 56.05           C  
ATOM    589  OG  SER A  78      81.532  41.757  56.254  1.00 52.94           O  
ATOM    590  N   ALA A  79      82.067  41.204  59.354  1.00 45.85           N  
ATOM    591  CA  ALA A  79      81.135  40.543  60.250  1.00 49.88           C  
ATOM    592  C   ALA A  79      79.965  39.974  59.448  1.00 50.18           C  
ATOM    593  O   ALA A  79      79.660  38.780  59.538  1.00 43.48           O  
ATOM    594  CB  ALA A  79      80.628  41.531  61.293  1.00 50.98           C  
ATOM    595  N   GLU A  80      79.324  40.828  58.652  1.00 43.64           N  
ATOM    596  CA  GLU A  80      78.180  40.401  57.850  1.00 52.30           C  
ATOM    597  C   GLU A  80      78.550  39.242  56.931  1.00 46.71           C  
ATOM    598  O   GLU A  80      77.860  38.220  56.894  1.00 45.68           O  
ATOM    599  CB  GLU A  80      77.628  41.567  57.014  1.00 46.15           C  
ATOM    600  CG  GLU A  80      77.336  42.838  57.804  1.00 65.02           C  
ATOM    601  CD  GLU A  80      78.539  43.773  57.885  1.00 78.66           C  
ATOM    602  OE1 GLU A  80      79.652  43.305  58.215  1.00 85.44           O  
ATOM    603  OE2 GLU A  80      78.372  44.983  57.625  1.00 76.61           O  
ATOM    604  N   THR A  81      79.652  39.390  56.205  1.00 40.45           N  
ATOM    605  CA  THR A  81      80.077  38.345  55.282  1.00 48.00           C  
ATOM    606  C   THR A  81      80.375  37.027  56.007  1.00 45.76           C  
ATOM    607  O   THR A  81      80.099  35.936  55.497  1.00 45.35           O  
ATOM    608  CB  THR A  81      81.294  38.795  54.490  1.00 42.96           C  
ATOM    609  OG1 THR A  81      81.380  38.033  53.284  1.00 69.96           O  
ATOM    610  CG2 THR A  81      82.546  38.590  55.294  1.00 43.63           C  
ATOM    611  N   LEU A  82      80.928  37.127  57.209  1.00 49.11           N  
ATOM    612  CA  LEU A  82      81.215  35.930  57.985  1.00 50.06           C  
ATOM    613  C   LEU A  82      79.911  35.275  58.444  1.00 51.11           C  
ATOM    614  O   LEU A  82      79.757  34.058  58.346  1.00 47.16           O  
ATOM    615  CB  LEU A  82      82.083  36.279  59.202  1.00 52.86           C  
ATOM    616  CG  LEU A  82      83.576  36.529  58.959  1.00 58.13           C  
ATOM    617  CD1 LEU A  82      84.245  37.010  60.233  1.00 58.51           C  
ATOM    618  CD2 LEU A  82      84.224  35.245  58.481  1.00 50.51           C  
ATOM    619  N   LEU A  83      78.974  36.091  58.936  1.00 49.57           N  
ATOM    620  CA  LEU A  83      77.688  35.595  59.426  1.00 40.15           C  
ATOM    621  C   LEU A  83      76.849  34.868  58.373  1.00 41.92           C  
ATOM    622  O   LEU A  83      76.212  33.855  58.675  1.00 39.13           O  
ATOM    623  CB  LEU A  83      76.878  36.741  60.026  1.00 44.85           C  
ATOM    624  CG  LEU A  83      77.280  37.154  61.440  1.00 50.28           C  
ATOM    625  CD1 LEU A  83      76.690  38.508  61.775  1.00 49.90           C  
ATOM    626  CD2 LEU A  83      76.811  36.100  62.427  1.00 52.37           C  
ATOM    627  N   HIS A  84      76.840  35.378  57.144  1.00 34.67           N  
ATOM    628  CA  HIS A  84      76.077  34.730  56.084  1.00 44.77           C  
ATOM    629  C   HIS A  84      76.690  33.379  55.723  1.00 38.21           C  
ATOM    630  O   HIS A  84      75.991  32.363  55.709  1.00 40.11           O  
ATOM    631  CB  HIS A  84      76.001  35.632  54.850  1.00 40.21           C  
ATOM    632  CG  HIS A  84      75.056  36.785  55.006  1.00 50.62           C  
ATOM    633  ND1 HIS A  84      74.021  37.027  54.128  1.00 43.87           N  
ATOM    634  CD2 HIS A  84      74.989  37.760  55.943  1.00 38.69           C  
ATOM    635  CE1 HIS A  84      73.359  38.100  54.519  1.00 51.95           C  
ATOM    636  NE2 HIS A  84      73.926  38.563  55.618  1.00 44.91           N  
ATOM    637  N   THR A  85      77.991  33.369  55.434  1.00 40.84           N  
ATOM    638  CA  THR A  85      78.704  32.131  55.095  1.00 44.36           C  
ATOM    639  C   THR A  85      78.470  31.088  56.194  1.00 46.24           C  
ATOM    640  O   THR A  85      78.353  29.889  55.924  1.00 42.24           O  
ATOM    641  CB  THR A  85      80.209  32.392  54.964  1.00 44.10           C  
ATOM    642  OG1 THR A  85      80.635  33.210  56.058  1.00 57.29           O  
ATOM    643  CG2 THR A  85      80.518  33.108  53.669  1.00 38.71           C  
ATOM    644  N   THR A  86      78.409  31.553  57.438  1.00 39.13           N  
ATOM    645  CA  THR A  86      78.141  30.673  58.566  1.00 37.55           C  
ATOM    646  C   THR A  86      76.805  29.974  58.333  1.00 41.16           C  
ATOM    647  O   THR A  86      76.682  28.767  58.529  1.00 38.54           O  
ATOM    648  CB  THR A  86      78.003  31.466  59.867  1.00 44.13           C  
ATOM    649  OG1 THR A  86      79.225  32.156  60.148  1.00 37.82           O  
ATOM    650  CG2 THR A  86      77.631  30.542  61.013  1.00 27.56           C  
ATOM    651  N   VAL A  87      75.795  30.750  57.926  1.00 45.40           N  
ATOM    652  CA  VAL A  87      74.468  30.198  57.680  1.00 35.65           C  
ATOM    653  C   VAL A  87      74.534  29.190  56.548  1.00 33.64           C  
ATOM    654  O   VAL A  87      73.980  28.095  56.657  1.00 35.22           O  
ATOM    655  CB  VAL A  87      73.431  31.291  57.313  1.00 33.11           C  
ATOM    656  CG1 VAL A  87      72.090  30.639  56.969  1.00 21.08           C  
ATOM    657  CG2 VAL A  87      73.238  32.235  58.473  1.00 32.70           C  
ATOM    658  N   TYR A  88      75.214  29.561  55.464  1.00 28.26           N  
ATOM    659  CA  TYR A  88      75.348  28.660  54.324  1.00 44.55           C  
ATOM    660  C   TYR A  88      76.010  27.350  54.712  1.00 48.81           C  
ATOM    661  O   TYR A  88      75.620  26.294  54.222  1.00 47.71           O  
ATOM    662  CB  TYR A  88      76.131  29.326  53.193  1.00 35.37           C  
ATOM    663  CG  TYR A  88      75.309  30.363  52.475  1.00 47.18           C  
ATOM    664  CD1 TYR A  88      74.151  30.000  51.792  1.00 43.80           C  
ATOM    665  CD2 TYR A  88      75.646  31.709  52.533  1.00 43.82           C  
ATOM    666  CE1 TYR A  88      73.342  30.954  51.187  1.00 47.70           C  
ATOM    667  CE2 TYR A  88      74.847  32.675  51.933  1.00 49.75           C  
ATOM    668  CZ  TYR A  88      73.695  32.292  51.263  1.00 48.15           C  
ATOM    669  OH  TYR A  88      72.894  33.247  50.686  1.00 27.72           O  
ATOM    670  N   LYS A  89      76.998  27.418  55.600  1.00 50.55           N  
ATOM    671  CA  LYS A  89      77.695  26.220  56.047  1.00 54.78           C  
ATOM    672  C   LYS A  89      76.830  25.357  56.961  1.00 51.55           C  
ATOM    673  O   LYS A  89      76.889  24.137  56.907  1.00 56.29           O  
ATOM    674  CB  LYS A  89      78.986  26.602  56.760  1.00 58.53           C  
ATOM    675  CG  LYS A  89      80.052  27.149  55.832  1.00 68.51           C  
ATOM    676  CD  LYS A  89      81.244  27.638  56.628  1.00 76.60           C  
ATOM    677  CE  LYS A  89      82.283  28.276  55.735  1.00 81.46           C  
ATOM    678  NZ  LYS A  89      83.351  28.926  56.549  1.00 95.50           N  
ATOM    679  N   LEU A  90      76.026  25.986  57.804  1.00 45.65           N  
ATOM    680  CA  LEU A  90      75.159  25.223  58.692  1.00 46.27           C  
ATOM    681  C   LEU A  90      74.070  24.460  57.939  1.00 46.12           C  
ATOM    682  O   LEU A  90      73.774  23.311  58.261  1.00 47.50           O  
ATOM    683  CB  LEU A  90      74.494  26.152  59.701  1.00 45.74           C  
ATOM    684  CG  LEU A  90      75.365  26.606  60.861  1.00 53.06           C  
ATOM    685  CD1 LEU A  90      74.765  27.848  61.486  1.00 58.29           C  
ATOM    686  CD2 LEU A  90      75.474  25.475  61.880  1.00 48.07           C  
ATOM    687  N   PHE A  91      73.477  25.109  56.940  1.00 47.31           N  
ATOM    688  CA  PHE A  91      72.390  24.520  56.164  1.00 43.10           C  
ATOM    689  C   PHE A  91      72.730  24.459  54.675  1.00 47.52           C  
ATOM    690  O   PHE A  91      72.544  25.431  53.949  1.00 47.06           O  
ATOM    691  CB  PHE A  91      71.135  25.357  56.362  1.00 38.24           C  
ATOM    692  CG  PHE A  91      70.949  25.842  57.767  1.00 37.81           C  
ATOM    693  CD1 PHE A  91      70.613  24.958  58.784  1.00 41.53           C  
ATOM    694  CD2 PHE A  91      71.099  27.186  58.071  1.00 43.17           C  
ATOM    695  CE1 PHE A  91      70.426  25.410  60.081  1.00 39.24           C  
ATOM    696  CE2 PHE A  91      70.915  27.652  59.368  1.00 39.72           C  
ATOM    697  CZ  PHE A  91      70.578  26.764  60.373  1.00 39.21           C  
ATOM    698  N   PRO A  92      73.216  23.302  54.201  1.00 50.99           N  
ATOM    699  CA  PRO A  92      73.595  23.100  52.798  1.00 51.35           C  
ATOM    700  C   PRO A  92      72.457  23.304  51.800  1.00 50.05           C  
ATOM    701  O   PRO A  92      72.706  23.596  50.635  1.00 60.13           O  
ATOM    702  CB  PRO A  92      74.121  21.662  52.784  1.00 46.41           C  
ATOM    703  CG  PRO A  92      74.576  21.452  54.184  1.00 50.15           C  
ATOM    704  CD  PRO A  92      73.466  22.079  54.979  1.00 44.74           C  
ATOM    705  N   GLU A  93      71.216  23.141  52.249  1.00 40.90           N  
ATOM    706  CA  GLU A  93      70.058  23.327  51.374  1.00 46.00           C  
ATOM    707  C   GLU A  93      69.741  24.814  51.149  1.00 35.09           C  
ATOM    708  O   GLU A  93      69.108  25.183  50.164  1.00 41.78           O  
ATOM    709  CB  GLU A  93      68.825  22.637  51.964  1.00 51.88           C  
ATOM    710  CG  GLU A  93      68.254  23.332  53.196  1.00 73.19           C  
ATOM    711  CD  GLU A  93      69.026  23.035  54.471  1.00 82.85           C  
ATOM    712  OE1 GLU A  93      70.276  23.028  54.437  1.00 84.68           O  
ATOM    713  OE2 GLU A  93      68.374  22.821  55.517  1.00 90.94           O  
ATOM    714  N   VAL A  94      70.184  25.657  52.070  1.00 32.40           N  
ATOM    715  CA  VAL A  94      69.946  27.094  51.987  1.00 35.96           C  
ATOM    716  C   VAL A  94      70.668  27.754  50.818  1.00 43.73           C  
ATOM    717  O   VAL A  94      71.856  27.532  50.623  1.00 38.43           O  
ATOM    718  CB  VAL A  94      70.376  27.797  53.301  1.00 37.66           C  
ATOM    719  CG1 VAL A  94      70.514  29.301  53.086  1.00 19.55           C  
ATOM    720  CG2 VAL A  94      69.355  27.507  54.389  1.00 36.76           C  
ATOM    721  N   ASN A  95      69.938  28.572  50.057  1.00 40.42           N  
ATOM    722  CA  ASN A  95      70.502  29.281  48.914  1.00 31.14           C  
ATOM    723  C   ASN A  95      70.335  30.788  49.050  1.00 37.66           C  
ATOM    724  O   ASN A  95      70.774  31.561  48.185  1.00 28.74           O  
ATOM    725  CB  ASN A  95      69.835  28.815  47.627  1.00 32.51           C  
ATOM    726  CG  ASN A  95      70.198  27.388  47.269  1.00 44.36           C  
ATOM    727  OD1 ASN A  95      71.318  27.102  46.842  1.00 41.30           O  
ATOM    728  ND2 ASN A  95      69.253  26.484  47.448  1.00 29.09           N  
ATOM    729  N   ALA A  96      69.712  31.216  50.144  1.00 28.14           N  
ATOM    730  CA  ALA A  96      69.494  32.636  50.334  1.00 30.53           C  
ATOM    731  C   ALA A  96      69.408  33.006  51.785  1.00 28.00           C  
ATOM    732  O   ALA A  96      68.754  32.317  52.582  1.00 25.86           O  
ATOM    733  CB  ALA A  96      68.221  33.064  49.624  1.00 29.87           C  
ATOM    734  N   VAL A  97      70.052  34.120  52.119  1.00 28.38           N  
ATOM    735  CA  VAL A  97      70.057  34.609  53.487  1.00 32.45           C  
ATOM    736  C   VAL A  97      69.600  36.058  53.549  1.00 28.69           C  
ATOM    737  O   VAL A  97      70.061  36.916  52.786  1.00 26.49           O  
ATOM    738  CB  VAL A  97      71.464  34.463  54.115  1.00 35.48           C  
ATOM    739  CG1 VAL A  97      71.459  34.989  55.551  1.00 35.54           C  
ATOM    740  CG2 VAL A  97      71.877  32.999  54.092  1.00 37.71           C  
ATOM    741  N   VAL A  98      68.691  36.332  54.467  1.00 24.97           N  
ATOM    742  CA  VAL A  98      68.168  37.671  54.586  1.00 22.56           C  
ATOM    743  C   VAL A  98      68.289  38.200  55.981  1.00 33.36           C  
ATOM    744  O   VAL A  98      67.827  37.586  56.947  1.00 32.58           O  
ATOM    745  CB  VAL A  98      66.676  37.739  54.173  1.00 34.45           C  
ATOM    746  CG1 VAL A  98      66.135  39.141  54.362  1.00 24.81           C  
ATOM    747  CG2 VAL A  98      66.528  37.334  52.727  1.00 23.77           C  
ATOM    748  N   HIS A  99      68.916  39.363  56.064  1.00 30.55           N  
ATOM    749  CA  HIS A  99      69.097  40.048  57.319  1.00 34.43           C  
ATOM    750  C   HIS A  99      68.267  41.348  57.289  1.00 31.79           C  
ATOM    751  O   HIS A  99      68.523  42.240  56.471  1.00 25.93           O  
ATOM    752  CB  HIS A  99      70.584  40.380  57.528  1.00 23.50           C  
ATOM    753  CG  HIS A  99      70.826  41.316  58.668  1.00 35.80           C  
ATOM    754  ND1 HIS A  99      71.889  42.193  58.700  1.00 38.28           N  
ATOM    755  CD2 HIS A  99      70.116  41.539  59.799  1.00 29.97           C  
ATOM    756  CE1 HIS A  99      71.822  42.920  59.801  1.00 34.82           C  
ATOM    757  NE2 HIS A  99      70.755  42.544  60.485  1.00 43.67           N  
ATOM    758  N   THR A 100      67.277  41.445  58.173  1.00 24.33           N  
ATOM    759  CA  THR A 100      66.448  42.641  58.249  1.00 25.43           C  
ATOM    760  C   THR A 100      66.759  43.378  59.533  1.00 33.07           C  
ATOM    761  O   THR A 100      67.338  42.814  60.451  1.00 31.16           O  
ATOM    762  CB  THR A 100      64.962  42.332  58.248  1.00 27.36           C  
ATOM    763  OG1 THR A 100      64.693  41.327  59.236  1.00 22.26           O  
ATOM    764  CG2 THR A 100      64.498  41.901  56.840  1.00 17.75           C  
ATOM    765  N   HIS A 101      66.338  44.634  59.594  1.00 23.30           N  
ATOM    766  CA  HIS A 101      66.604  45.476  60.748  1.00 22.24           C  
ATOM    767  C   HIS A 101      65.390  46.361  60.948  1.00 19.08           C  
ATOM    768  O   HIS A 101      65.436  47.568  60.704  1.00 22.19           O  
ATOM    769  CB  HIS A 101      67.858  46.321  60.460  1.00 29.48           C  
ATOM    770  CG  HIS A 101      68.445  46.968  61.671  1.00 39.76           C  
ATOM    771  ND1 HIS A 101      68.264  48.301  61.967  1.00 32.91           N  
ATOM    772  CD2 HIS A 101      69.194  46.458  62.675  1.00 43.67           C  
ATOM    773  CE1 HIS A 101      68.876  48.583  63.101  1.00 33.97           C  
ATOM    774  NE2 HIS A 101      69.446  47.482  63.553  1.00 28.73           N  
ATOM    775  N   SER A 102      64.298  45.747  61.383  1.00 21.50           N  
ATOM    776  CA  SER A 102      63.043  46.457  61.578  1.00 32.12           C  
ATOM    777  C   SER A 102      62.949  47.150  62.932  1.00 27.35           C  
ATOM    778  O   SER A 102      63.664  46.816  63.860  1.00 37.96           O  
ATOM    779  CB  SER A 102      61.887  45.476  61.452  1.00 21.64           C  
ATOM    780  OG  SER A 102      61.834  44.665  62.610  1.00 31.57           O  
ATOM    781  N   PRO A 103      62.054  48.132  63.055  1.00 31.19           N  
ATOM    782  CA  PRO A 103      61.955  48.792  64.362  1.00 34.80           C  
ATOM    783  C   PRO A 103      61.619  47.764  65.448  1.00 31.49           C  
ATOM    784  O   PRO A 103      62.204  47.774  66.533  1.00 25.61           O  
ATOM    785  CB  PRO A 103      60.831  49.802  64.154  1.00 29.60           C  
ATOM    786  CG  PRO A 103      60.963  50.152  62.696  1.00 36.97           C  
ATOM    787  CD  PRO A 103      61.230  48.815  62.044  1.00 25.48           C  
ATOM    788  N   ASN A 104      60.692  46.864  65.145  1.00 25.37           N  
ATOM    789  CA  ASN A 104      60.301  45.857  66.117  1.00 30.37           C  
ATOM    790  C   ASN A 104      61.448  44.948  66.547  1.00 40.72           C  
ATOM    791  O   ASN A 104      61.581  44.647  67.734  1.00 42.35           O  
ATOM    792  CB  ASN A 104      59.146  44.991  65.589  1.00 25.80           C  
ATOM    793  CG  ASN A 104      57.817  45.720  65.598  1.00 40.92           C  
ATOM    794  OD1 ASN A 104      57.654  46.722  66.290  1.00 38.22           O  
ATOM    795  ND2 ASN A 104      56.854  45.210  64.835  1.00 32.98           N  
ATOM    796  N   ALA A 105      62.265  44.505  65.592  1.00 45.45           N  
ATOM    797  CA  ALA A 105      63.390  43.618  65.902  1.00 44.34           C  
ATOM    798  C   ALA A 105      64.396  44.335  66.788  1.00 48.43           C  
ATOM    799  O   ALA A 105      64.876  43.799  67.784  1.00 43.54           O  
ATOM    800  CB  ALA A 105      64.061  43.160  64.625  1.00 47.91           C  
ATOM    801  N   THR A 106      64.713  45.561  66.414  1.00 48.15           N  
ATOM    802  CA  THR A 106      65.645  46.358  67.185  1.00 49.22           C  
ATOM    803  C   THR A 106      65.120  46.492  68.620  1.00 51.99           C  
ATOM    804  O   THR A 106      65.824  46.189  69.583  1.00 49.11           O  
ATOM    805  CB  THR A 106      65.818  47.742  66.519  1.00 43.68           C  
ATOM    806  OG1 THR A 106      66.627  47.595  65.345  1.00 61.19           O  
ATOM    807  CG2 THR A 106      66.464  48.741  67.464  1.00 49.05           C  
ATOM    808  N   VAL A 107      63.875  46.936  68.757  1.00 48.41           N  
ATOM    809  CA  VAL A 107      63.265  47.094  70.072  1.00 41.97           C  
ATOM    810  C   VAL A 107      63.283  45.793  70.861  1.00 47.89           C  
ATOM    811  O   VAL A 107      63.691  45.775  72.020  1.00 45.35           O  
ATOM    812  CB  VAL A 107      61.820  47.586  69.958  1.00 39.24           C  
ATOM    813  CG1 VAL A 107      61.108  47.466  71.310  1.00 34.89           C  
ATOM    814  CG2 VAL A 107      61.827  49.027  69.471  1.00 33.40           C  
ATOM    815  N   ILE A 108      62.833  44.705  70.246  1.00 36.91           N  
ATOM    816  CA  ILE A 108      62.848  43.427  70.935  1.00 42.48           C  
ATOM    817  C   ILE A 108      64.263  43.084  71.417  1.00 44.61           C  
ATOM    818  O   ILE A 108      64.435  42.529  72.497  1.00 42.15           O  
ATOM    819  CB  ILE A 108      62.340  42.303  70.033  1.00 42.05           C  
ATOM    820  CG1 ILE A 108      60.953  41.872  70.500  1.00 46.42           C  
ATOM    821  CG2 ILE A 108      63.313  41.139  70.052  1.00 47.30           C  
ATOM    822  CD1 ILE A 108      60.441  40.637  69.824  1.00 69.79           C  
ATOM    823  N   SER A 109      65.263  43.421  70.607  1.00 42.41           N  
ATOM    824  CA  SER A 109      66.664  43.163  70.933  1.00 50.69           C  
ATOM    825  C   SER A 109      67.071  43.824  72.233  1.00 49.51           C  
ATOM    826  O   SER A 109      68.019  43.401  72.885  1.00 57.01           O  
ATOM    827  CB  SER A 109      67.584  43.699  69.826  1.00 40.79           C  
ATOM    828  OG  SER A 109      67.384  43.009  68.613  1.00 56.68           O  
ATOM    829  N   ILE A 110      66.340  44.861  72.603  1.00 46.29           N  
ATOM    830  CA  ILE A 110      66.648  45.626  73.794  1.00 48.33           C  
ATOM    831  C   ILE A 110      65.800  45.343  75.029  1.00 51.09           C  
ATOM    832  O   ILE A 110      66.279  45.476  76.153  1.00 61.87           O  
ATOM    833  CB  ILE A 110      66.553  47.128  73.469  1.00 43.86           C  
ATOM    834  CG1 ILE A 110      67.564  47.484  72.380  1.00 52.71           C  
ATOM    835  CG2 ILE A 110      66.809  47.943  74.697  1.00 37.35           C  
ATOM    836  CD1 ILE A 110      67.303  48.815  71.710  1.00 54.87           C  
ATOM    837  N   VAL A 111      64.548  44.950  74.842  1.00 45.55           N  
ATOM    838  CA  VAL A 111      63.694  44.713  75.994  1.00 44.00           C  
ATOM    839  C   VAL A 111      63.481  43.260  76.400  1.00 43.47           C  
ATOM    840  O   VAL A 111      63.156  42.993  77.552  1.00 51.15           O  
ATOM    841  CB  VAL A 111      62.314  45.341  75.788  1.00 52.23           C  
ATOM    842  CG1 VAL A 111      62.466  46.782  75.323  1.00 53.82           C  
ATOM    843  CG2 VAL A 111      61.524  44.520  74.785  1.00 44.69           C  
ATOM    844  N   GLU A 112      63.636  42.321  75.474  1.00 42.16           N  
ATOM    845  CA  GLU A 112      63.424  40.919  75.819  1.00 44.45           C  
ATOM    846  C   GLU A 112      64.475  40.479  76.844  1.00 46.23           C  
ATOM    847  O   GLU A 112      65.680  40.571  76.601  1.00 42.92           O  
ATOM    848  CB  GLU A 112      63.489  40.039  74.569  1.00 34.98           C  
ATOM    849  CG  GLU A 112      63.086  38.607  74.822  1.00 49.98           C  
ATOM    850  CD  GLU A 112      61.646  38.477  75.258  1.00 62.27           C  
ATOM    851  OE1 GLU A 112      60.740  38.717  74.427  1.00 64.49           O  
ATOM    852  OE2 GLU A 112      61.420  38.137  76.438  1.00 75.34           O  
ATOM    853  N   LYS A 113      64.008  40.009  77.996  1.00 46.08           N  
ATOM    854  CA  LYS A 113      64.896  39.590  79.065  1.00 47.10           C  
ATOM    855  C   LYS A 113      65.439  38.189  78.842  1.00 49.22           C  
ATOM    856  O   LYS A 113      66.618  37.929  79.099  1.00 45.75           O  
ATOM    857  CB  LYS A 113      64.166  39.697  80.403  1.00 54.76           C  
ATOM    858  CG  LYS A 113      63.884  41.143  80.825  1.00 53.58           C  
ATOM    859  CD  LYS A 113      62.738  41.220  81.814  1.00 64.36           C  
ATOM    860  CE  LYS A 113      62.413  42.665  82.170  1.00 80.53           C  
ATOM    861  NZ  LYS A 113      61.183  42.779  83.012  1.00 83.11           N  
ATOM    862  N   LYS A 114      64.587  37.292  78.353  1.00 52.34           N  
ATOM    863  CA  LYS A 114      65.006  35.925  78.064  1.00 51.32           C  
ATOM    864  C   LYS A 114      65.928  35.945  76.836  1.00 47.12           C  
ATOM    865  O   LYS A 114      66.014  36.962  76.149  1.00 53.53           O  
ATOM    866  CB  LYS A 114      63.775  35.037  77.827  1.00 52.43           C  
ATOM    867  CG  LYS A 114      62.718  35.604  76.899  1.00 71.18           C  
ATOM    868  CD  LYS A 114      61.480  34.706  76.881  1.00 80.62           C  
ATOM    869  CE  LYS A 114      60.382  35.266  75.986  1.00 82.33           C  
ATOM    870  NZ  LYS A 114      59.166  34.400  75.969  1.00 89.07           N  
ATOM    871  N   ASP A 115      66.640  34.855  76.565  1.00 42.12           N  
ATOM    872  CA  ASP A 115      67.536  34.845  75.407  1.00 50.52           C  
ATOM    873  C   ASP A 115      66.877  34.278  74.144  1.00 52.63           C  
ATOM    874  O   ASP A 115      67.555  33.804  73.220  1.00 42.86           O  
ATOM    875  CB  ASP A 115      68.826  34.074  75.723  1.00 59.04           C  
ATOM    876  CG  ASP A 115      68.572  32.623  76.092  1.00 75.31           C  
ATOM    877  OD1 ASP A 115      69.559  31.863  76.197  1.00 82.52           O  
ATOM    878  OD2 ASP A 115      67.394  32.242  76.280  1.00 88.02           O  
ATOM    879  N   PHE A 116      65.551  34.329  74.103  1.00 42.69           N  
ATOM    880  CA  PHE A 116      64.832  33.842  72.942  1.00 49.73           C  
ATOM    881  C   PHE A 116      63.418  34.381  72.940  1.00 48.59           C  
ATOM    882  O   PHE A 116      62.917  34.858  73.958  1.00 51.87           O  
ATOM    883  CB  PHE A 116      64.779  32.318  72.957  1.00 47.18           C  
ATOM    884  CG  PHE A 116      63.965  31.775  74.076  1.00 55.52           C  
ATOM    885  CD1 PHE A 116      62.639  31.415  73.873  1.00 52.82           C  
ATOM    886  CD2 PHE A 116      64.496  31.715  75.363  1.00 54.50           C  
ATOM    887  CE1 PHE A 116      61.848  31.006  74.938  1.00 65.82           C  
ATOM    888  CE2 PHE A 116      63.715  31.309  76.435  1.00 55.98           C  
ATOM    889  CZ  PHE A 116      62.389  30.955  76.226  1.00 58.73           C  
ATOM    890  N   VAL A 117      62.786  34.294  71.778  1.00 37.69           N  
ATOM    891  CA  VAL A 117      61.416  34.730  71.601  1.00 44.08           C  
ATOM    892  C   VAL A 117      60.704  33.481  71.134  1.00 44.12           C  
ATOM    893  O   VAL A 117      61.247  32.727  70.321  1.00 44.91           O  
ATOM    894  CB  VAL A 117      61.310  35.844  70.537  1.00 44.41           C  
ATOM    895  CG1 VAL A 117      59.854  36.127  70.223  1.00 40.14           C  
ATOM    896  CG2 VAL A 117      61.987  37.102  71.054  1.00 31.74           C  
ATOM    897  N   GLU A 118      59.503  33.259  71.658  1.00 50.75           N  
ATOM    898  CA  GLU A 118      58.727  32.065  71.331  1.00 63.99           C  
ATOM    899  C   GLU A 118      57.256  32.455  71.186  1.00 65.44           C  
ATOM    900  O   GLU A 118      56.824  33.451  71.769  1.00 72.61           O  
ATOM    901  CB  GLU A 118      58.910  31.041  72.460  1.00 72.10           C  
ATOM    902  CG  GLU A 118      58.776  29.577  72.063  1.00 81.81           C  
ATOM    903  CD  GLU A 118      59.343  28.636  73.125  1.00 86.54           C  
ATOM    904  OE1 GLU A 118      58.942  28.755  74.305  1.00 91.85           O  
ATOM    905  OE2 GLU A 118      60.188  27.777  72.780  1.00 84.60           O  
ATOM    906  N   LEU A 119      56.486  31.689  70.416  1.00 62.42           N  
ATOM    907  CA  LEU A 119      55.076  32.023  70.237  1.00 62.01           C  
ATOM    908  C   LEU A 119      54.088  30.864  70.128  1.00 64.25           C  
ATOM    909  O   LEU A 119      53.048  30.872  70.793  1.00 61.96           O  
ATOM    910  CB  LEU A 119      54.904  32.930  69.020  1.00 65.11           C  
ATOM    911  CG  LEU A 119      53.487  33.483  68.838  1.00 71.57           C  
ATOM    912  CD1 LEU A 119      53.052  34.184  70.121  1.00 57.76           C  
ATOM    913  CD2 LEU A 119      53.447  34.442  67.650  1.00 70.26           C  
ATOM    914  N   GLU A 120      54.400  29.877  69.295  1.00 64.52           N  
ATOM    915  CA  GLU A 120      53.506  28.732  69.097  1.00 75.34           C  
ATOM    916  C   GLU A 120      52.335  29.199  68.255  1.00 71.54           C  
ATOM    917  O   GLU A 120      51.394  29.818  68.758  1.00 71.23           O  
ATOM    918  CB  GLU A 120      52.986  28.183  70.432  1.00 83.11           C  
ATOM    919  CG  GLU A 120      52.037  27.002  70.275  1.00100.37           C  
ATOM    920  CD  GLU A 120      51.689  26.336  71.596  1.00109.70           C  
ATOM    921  OE1 GLU A 120      52.596  25.753  72.233  1.00107.51           O  
ATOM    922  OE2 GLU A 120      50.506  26.394  71.997  1.00116.94           O  
ATOM    923  N   ASP A 121      52.402  28.892  66.967  1.00 60.36           N  
ATOM    924  CA  ASP A 121      51.375  29.310  66.030  1.00 47.75           C  
ATOM    925  C   ASP A 121      51.290  28.264  64.932  1.00 50.55           C  
ATOM    926  O   ASP A 121      52.077  28.288  63.978  1.00 45.86           O  
ATOM    927  CB  ASP A 121      51.776  30.651  65.419  1.00 58.66           C  
ATOM    928  CG  ASP A 121      50.617  31.377  64.793  1.00 61.74           C  
ATOM    929  OD1 ASP A 121      50.004  32.218  65.488  1.00 57.54           O  
ATOM    930  OD2 ASP A 121      50.321  31.098  63.614  1.00 62.90           O  
ATOM    931  N   TYR A 122      50.353  27.335  65.063  1.00 43.03           N  
ATOM    932  CA  TYR A 122      50.217  26.306  64.050  1.00 62.83           C  
ATOM    933  C   TYR A 122      50.162  27.018  62.704  1.00 53.73           C  
ATOM    934  O   TYR A 122      50.830  26.634  61.747  1.00 55.81           O  
ATOM    935  CB  TYR A 122      48.928  25.499  64.268  1.00 76.72           C  
ATOM    936  CG  TYR A 122      48.892  24.641  65.524  1.00 89.47           C  
ATOM    937  CD1 TYR A 122      47.776  23.852  65.816  1.00 93.26           C  
ATOM    938  CD2 TYR A 122      49.971  24.600  66.406  1.00 95.01           C  
ATOM    939  CE1 TYR A 122      47.736  23.043  66.948  1.00 96.75           C  
ATOM    940  CE2 TYR A 122      49.940  23.791  67.544  1.00104.14           C  
ATOM    941  CZ  TYR A 122      48.822  23.015  67.807  1.00103.78           C  
ATOM    942  OH  TYR A 122      48.796  22.203  68.920  1.00106.32           O  
ATOM    943  N   GLU A 123      49.371  28.082  62.668  1.00 45.72           N  
ATOM    944  CA  GLU A 123      49.171  28.879  61.476  1.00 41.41           C  
ATOM    945  C   GLU A 123      50.492  29.251  60.806  1.00 43.38           C  
ATOM    946  O   GLU A 123      50.661  29.049  59.603  1.00 44.74           O  
ATOM    947  CB  GLU A 123      48.383  30.130  61.857  1.00 54.86           C  
ATOM    948  CG  GLU A 123      47.546  30.708  60.743  1.00 68.58           C  
ATOM    949  CD  GLU A 123      46.562  29.711  60.191  1.00 53.27           C  
ATOM    950  OE1 GLU A 123      45.827  29.116  60.992  1.00 54.17           O  
ATOM    951  OE2 GLU A 123      46.521  29.522  58.959  1.00 65.65           O  
ATOM    952  N   LEU A 124      51.426  29.786  61.589  1.00 41.78           N  
ATOM    953  CA  LEU A 124      52.739  30.195  61.080  1.00 44.35           C  
ATOM    954  C   LEU A 124      53.689  29.041  60.737  1.00 52.24           C  
ATOM    955  O   LEU A 124      54.566  29.182  59.863  1.00 35.92           O  
ATOM    956  CB  LEU A 124      53.408  31.129  62.086  1.00 48.58           C  
ATOM    957  CG  LEU A 124      53.292  32.633  61.819  1.00 51.16           C  
ATOM    958  CD1 LEU A 124      51.952  32.970  61.169  1.00 49.81           C  
ATOM    959  CD2 LEU A 124      53.475  33.386  63.123  1.00 44.11           C  
ATOM    960  N   LEU A 125      53.519  27.906  61.418  1.00 43.13           N  
ATOM    961  CA  LEU A 125      54.360  26.737  61.162  1.00 42.15           C  
ATOM    962  C   LEU A 125      54.318  26.295  59.708  1.00 41.14           C  
ATOM    963  O   LEU A 125      55.307  25.777  59.188  1.00 35.13           O  
ATOM    964  CB  LEU A 125      53.936  25.555  62.038  1.00 51.07           C  
ATOM    965  CG  LEU A 125      54.403  25.521  63.492  1.00 52.87           C  
ATOM    966  CD1 LEU A 125      53.834  24.275  64.165  1.00 52.53           C  
ATOM    967  CD2 LEU A 125      55.931  25.525  63.545  1.00 43.24           C  
ATOM    968  N   LYS A 126      53.177  26.499  59.053  1.00 38.82           N  
ATOM    969  CA  LYS A 126      53.023  26.089  57.664  1.00 35.99           C  
ATOM    970  C   LYS A 126      54.033  26.812  56.770  1.00 32.08           C  
ATOM    971  O   LYS A 126      54.281  26.408  55.633  1.00 38.21           O  
ATOM    972  CB  LYS A 126      51.592  26.362  57.192  1.00 40.54           C  
ATOM    973  CG  LYS A 126      50.513  25.806  58.124  1.00 44.95           C  
ATOM    974  CD  LYS A 126      49.094  26.129  57.645  1.00 38.78           C  
ATOM    975  CE  LYS A 126      48.882  27.632  57.466  1.00 48.89           C  
ATOM    976  NZ  LYS A 126      47.484  27.980  57.048  1.00 54.69           N  
ATOM    977  N   ALA A 127      54.617  27.883  57.295  1.00 34.91           N  
ATOM    978  CA  ALA A 127      55.609  28.663  56.548  1.00 35.17           C  
ATOM    979  C   ALA A 127      56.975  27.965  56.584  1.00 50.48           C  
ATOM    980  O   ALA A 127      57.876  28.296  55.813  1.00 40.04           O  
ATOM    981  CB  ALA A 127      55.721  30.047  57.143  1.00 19.75           C  
ATOM    982  N   PHE A 128      57.119  26.992  57.480  1.00 49.94           N  
ATOM    983  CA  PHE A 128      58.371  26.262  57.606  1.00 56.02           C  
ATOM    984  C   PHE A 128      58.168  24.769  57.357  1.00 59.00           C  
ATOM    985  O   PHE A 128      58.519  23.943  58.192  1.00 57.76           O  
ATOM    986  CB  PHE A 128      58.953  26.465  59.003  1.00 49.54           C  
ATOM    987  CG  PHE A 128      59.247  27.898  59.338  1.00 43.39           C  
ATOM    988  CD1 PHE A 128      60.462  28.471  58.988  1.00 38.97           C  
ATOM    989  CD2 PHE A 128      58.312  28.668  60.022  1.00 39.87           C  
ATOM    990  CE1 PHE A 128      60.739  29.783  59.320  1.00 45.93           C  
ATOM    991  CE2 PHE A 128      58.580  29.980  60.356  1.00 44.95           C  
ATOM    992  CZ  PHE A 128      59.796  30.541  60.006  1.00 44.97           C  
ATOM    993  N   PRO A 129      57.604  24.405  56.198  1.00 57.68           N  
ATOM    994  CA  PRO A 129      57.378  22.987  55.891  1.00 67.73           C  
ATOM    995  C   PRO A 129      58.654  22.154  55.997  1.00 65.73           C  
ATOM    996  O   PRO A 129      58.615  20.931  56.060  1.00 68.48           O  
ATOM    997  CB  PRO A 129      56.833  23.030  54.466  1.00 50.90           C  
ATOM    998  CG  PRO A 129      57.503  24.242  53.894  1.00 54.97           C  
ATOM    999  CD  PRO A 129      57.356  25.241  55.013  1.00 48.72           C  
ATOM   1000  N   ASP A 130      59.781  22.845  56.037  1.00 67.51           N  
ATOM   1001  CA  ASP A 130      61.094  22.218  56.108  1.00 79.62           C  
ATOM   1002  C   ASP A 130      61.421  21.592  57.478  1.00 74.92           C  
ATOM   1003  O   ASP A 130      61.857  20.449  57.573  1.00 61.46           O  
ATOM   1004  CB  ASP A 130      62.142  23.287  55.761  1.00 89.52           C  
ATOM   1005  CG  ASP A 130      63.514  22.711  55.501  1.00103.44           C  
ATOM   1006  OD1 ASP A 130      64.070  22.041  56.397  1.00114.77           O  
ATOM   1007  OD2 ASP A 130      64.040  22.941  54.393  1.00110.85           O  
ATOM   1008  N   ILE A 131      61.182  22.357  58.531  1.00 72.89           N  
ATOM   1009  CA  ILE A 131      61.494  21.961  59.894  1.00 68.70           C  
ATOM   1010  C   ILE A 131      60.568  20.979  60.614  1.00 72.60           C  
ATOM   1011  O   ILE A 131      59.367  21.205  60.735  1.00 75.80           O  
ATOM   1012  CB  ILE A 131      61.630  23.228  60.743  1.00 62.70           C  
ATOM   1013  CG1 ILE A 131      62.517  24.227  59.995  1.00 63.45           C  
ATOM   1014  CG2 ILE A 131      62.211  22.898  62.099  1.00 61.86           C  
ATOM   1015  CD1 ILE A 131      62.611  25.581  60.647  1.00 71.82           C  
ATOM   1016  N   HIS A 132      61.160  19.891  61.103  1.00 80.64           N  
ATOM   1017  CA  HIS A 132      60.452  18.853  61.856  1.00 78.48           C  
ATOM   1018  C   HIS A 132      60.945  18.920  63.296  1.00 75.72           C  
ATOM   1019  O   HIS A 132      62.145  18.813  63.541  1.00 71.55           O  
ATOM   1020  CB  HIS A 132      60.777  17.461  61.312  1.00 86.14           C  
ATOM   1021  CG  HIS A 132      59.880  17.009  60.205  1.00 97.24           C  
ATOM   1022  ND1 HIS A 132      58.506  17.022  60.311  1.00107.57           N  
ATOM   1023  CD2 HIS A 132      60.160  16.481  58.991  1.00101.27           C  
ATOM   1024  CE1 HIS A 132      57.978  16.521  59.209  1.00112.89           C  
ATOM   1025  NE2 HIS A 132      58.960  16.184  58.392  1.00111.68           N  
ATOM   1026  N   THR A 133      60.035  19.097  64.248  1.00 73.65           N  
ATOM   1027  CA  THR A 133      60.430  19.163  65.652  1.00 75.42           C  
ATOM   1028  C   THR A 133      59.359  18.580  66.564  1.00 77.25           C  
ATOM   1029  O   THR A 133      58.247  18.283  66.124  1.00 71.17           O  
ATOM   1030  CB  THR A 133      60.710  20.617  66.113  1.00 78.61           C  
ATOM   1031  OG1 THR A 133      59.485  21.247  66.505  1.00 77.86           O  
ATOM   1032  CG2 THR A 133      61.339  21.423  64.991  1.00 79.45           C  
ATOM   1033  N   HIS A 134      59.710  18.425  67.837  1.00 82.42           N  
ATOM   1034  CA  HIS A 134      58.799  17.883  68.840  1.00 93.44           C  
ATOM   1035  C   HIS A 134      58.008  19.006  69.506  1.00100.98           C  
ATOM   1036  O   HIS A 134      57.418  18.807  70.568  1.00106.31           O  
ATOM   1037  CB  HIS A 134      59.581  17.117  69.917  1.00 94.86           C  
ATOM   1038  CG  HIS A 134      60.270  15.883  69.417  1.00 97.42           C  
ATOM   1039  ND1 HIS A 134      59.586  14.752  69.025  1.00 95.43           N  
ATOM   1040  CD2 HIS A 134      61.584  15.603  69.246  1.00 95.55           C  
ATOM   1041  CE1 HIS A 134      60.448  13.829  68.636  1.00 92.17           C  
ATOM   1042  NE2 HIS A 134      61.667  14.321  68.760  1.00 96.73           N  
ATOM   1043  N   GLU A 135      57.998  20.184  68.886  1.00104.41           N  
ATOM   1044  CA  GLU A 135      57.279  21.325  69.444  1.00103.95           C  
ATOM   1045  C   GLU A 135      56.396  22.045  68.433  1.00105.18           C  
ATOM   1046  O   GLU A 135      56.547  21.882  67.223  1.00109.19           O  
ATOM   1047  CB  GLU A 135      58.267  22.316  70.057  1.00104.31           C  
ATOM   1048  CG  GLU A 135      59.026  21.758  71.248  1.00110.21           C  
ATOM   1049  CD  GLU A 135      59.987  22.763  71.848  1.00115.81           C  
ATOM   1050  OE1 GLU A 135      59.537  23.861  72.241  1.00119.07           O  
ATOM   1051  OE2 GLU A 135      61.195  22.455  71.926  1.00119.12           O  
ATOM   1052  N   VAL A 136      55.471  22.848  68.946  1.00105.32           N  
ATOM   1053  CA  VAL A 136      54.550  23.596  68.104  1.00104.99           C  
ATOM   1054  C   VAL A 136      54.794  25.092  68.229  1.00102.06           C  
ATOM   1055  O   VAL A 136      54.038  25.905  67.695  1.00104.27           O  
ATOM   1056  CB  VAL A 136      53.094  23.314  68.498  1.00108.33           C  
ATOM   1057  CG1 VAL A 136      52.762  21.856  68.241  1.00110.06           C  
ATOM   1058  CG2 VAL A 136      52.879  23.667  69.964  1.00103.88           C  
ATOM   1059  N   LYS A 137      55.853  25.450  68.944  1.00 96.35           N  
ATOM   1060  CA  LYS A 137      56.189  26.850  69.142  1.00 85.58           C  
ATOM   1061  C   LYS A 137      57.339  27.259  68.234  1.00 78.82           C  
ATOM   1062  O   LYS A 137      58.383  26.607  68.213  1.00 85.64           O  
ATOM   1063  CB  LYS A 137      56.573  27.098  70.608  1.00 86.18           C  
ATOM   1064  CG  LYS A 137      55.519  26.639  71.618  1.00 95.51           C  
ATOM   1065  CD  LYS A 137      55.998  26.742  73.071  1.00 97.39           C  
ATOM   1066  CE  LYS A 137      56.113  28.187  73.561  1.00 99.22           C  
ATOM   1067  NZ  LYS A 137      54.803  28.874  73.735  1.00 91.64           N  
ATOM   1068  N   ILE A 138      57.137  28.318  67.456  1.00 64.73           N  
ATOM   1069  CA  ILE A 138      58.199  28.812  66.599  1.00 49.73           C  
ATOM   1070  C   ILE A 138      59.121  29.511  67.585  1.00 48.66           C  
ATOM   1071  O   ILE A 138      58.671  30.356  68.361  1.00 49.47           O  
ATOM   1072  CB  ILE A 138      57.669  29.816  65.554  1.00 46.59           C  
ATOM   1073  CG1 ILE A 138      57.094  29.045  64.357  1.00 60.27           C  
ATOM   1074  CG2 ILE A 138      58.778  30.762  65.117  1.00 31.19           C  
ATOM   1075  CD1 ILE A 138      56.584  29.911  63.209  1.00 57.26           C  
ATOM   1076  N   LYS A 139      60.400  29.147  67.571  1.00 44.55           N  
ATOM   1077  CA  LYS A 139      61.364  29.721  68.506  1.00 41.01           C  
ATOM   1078  C   LYS A 139      62.452  30.527  67.808  1.00 32.59           C  
ATOM   1079  O   LYS A 139      62.950  30.126  66.767  1.00 40.29           O  
ATOM   1080  CB  LYS A 139      61.994  28.591  69.322  1.00 56.51           C  
ATOM   1081  CG  LYS A 139      62.971  29.029  70.394  1.00 62.44           C  
ATOM   1082  CD  LYS A 139      63.511  27.820  71.142  1.00 70.75           C  
ATOM   1083  CE  LYS A 139      64.505  28.225  72.211  1.00 70.51           C  
ATOM   1084  NZ  LYS A 139      64.976  27.042  72.974  1.00 79.67           N  
ATOM   1085  N   ILE A 140      62.825  31.664  68.382  1.00 33.48           N  
ATOM   1086  CA  ILE A 140      63.859  32.490  67.781  1.00 39.22           C  
ATOM   1087  C   ILE A 140      64.923  32.835  68.813  1.00 41.56           C  
ATOM   1088  O   ILE A 140      64.700  33.652  69.706  1.00 45.11           O  
ATOM   1089  CB  ILE A 140      63.285  33.808  67.235  1.00 37.06           C  
ATOM   1090  CG1 ILE A 140      62.111  33.521  66.296  1.00 46.17           C  
ATOM   1091  CG2 ILE A 140      64.375  34.568  66.509  1.00 28.75           C  
ATOM   1092  CD1 ILE A 140      61.147  34.688  66.130  1.00 51.46           C  
ATOM   1093  N   PRO A 141      66.102  32.216  68.699  1.00 44.74           N  
ATOM   1094  CA  PRO A 141      67.178  32.488  69.648  1.00 40.12           C  
ATOM   1095  C   PRO A 141      67.775  33.877  69.491  1.00 42.33           C  
ATOM   1096  O   PRO A 141      67.925  34.383  68.377  1.00 37.63           O  
ATOM   1097  CB  PRO A 141      68.190  31.390  69.342  1.00 41.90           C  
ATOM   1098  CG  PRO A 141      68.012  31.178  67.867  1.00 42.32           C  
ATOM   1099  CD  PRO A 141      66.500  31.167  67.744  1.00 48.14           C  
ATOM   1100  N   ILE A 142      68.106  34.483  70.624  1.00 37.52           N  
ATOM   1101  CA  ILE A 142      68.714  35.800  70.646  1.00 40.30           C  
ATOM   1102  C   ILE A 142      70.170  35.684  71.094  1.00 43.88           C  
ATOM   1103  O   ILE A 142      70.459  35.196  72.181  1.00 50.08           O  
ATOM   1104  CB  ILE A 142      68.006  36.729  71.627  1.00 34.34           C  
ATOM   1105  CG1 ILE A 142      66.513  36.769  71.312  1.00 30.81           C  
ATOM   1106  CG2 ILE A 142      68.657  38.112  71.575  1.00 34.57           C  
ATOM   1107  CD1 ILE A 142      65.718  37.718  72.184  1.00 30.19           C  
ATOM   1108  N   PHE A 143      71.079  36.132  70.245  1.00 41.82           N  
ATOM   1109  CA  PHE A 143      72.495  36.097  70.548  1.00 44.64           C  
ATOM   1110  C   PHE A 143      72.942  37.497  70.943  1.00 53.10           C  
ATOM   1111  O   PHE A 143      72.391  38.492  70.465  1.00 43.09           O  
ATOM   1112  CB  PHE A 143      73.270  35.600  69.332  1.00 40.56           C  
ATOM   1113  CG  PHE A 143      72.985  34.159  68.988  1.00 51.01           C  
ATOM   1114  CD1 PHE A 143      73.952  33.176  69.184  1.00 38.56           C  
ATOM   1115  CD2 PHE A 143      71.740  33.781  68.496  1.00 52.53           C  
ATOM   1116  CE1 PHE A 143      73.689  31.841  68.898  1.00 46.96           C  
ATOM   1117  CE2 PHE A 143      71.464  32.446  68.205  1.00 58.46           C  
ATOM   1118  CZ  PHE A 143      72.446  31.471  68.408  1.00 60.20           C  
ATOM   1119  N   PRO A 144      73.935  37.590  71.845  1.00 53.83           N  
ATOM   1120  CA  PRO A 144      74.473  38.861  72.329  1.00 52.65           C  
ATOM   1121  C   PRO A 144      75.204  39.637  71.248  1.00 51.47           C  
ATOM   1122  O   PRO A 144      75.588  39.076  70.219  1.00 47.85           O  
ATOM   1123  CB  PRO A 144      75.412  38.431  73.455  1.00 58.51           C  
ATOM   1124  CG  PRO A 144      74.783  37.173  73.953  1.00 58.78           C  
ATOM   1125  CD  PRO A 144      74.454  36.478  72.655  1.00 58.14           C  
ATOM   1126  N   ASN A 145      75.390  40.930  71.499  1.00 56.97           N  
ATOM   1127  CA  ASN A 145      76.078  41.816  70.574  1.00 61.39           C  
ATOM   1128  C   ASN A 145      77.578  41.545  70.663  1.00 64.92           C  
ATOM   1129  O   ASN A 145      78.377  42.462  70.854  1.00 67.88           O  
ATOM   1130  CB  ASN A 145      75.802  43.269  70.950  1.00 65.55           C  
ATOM   1131  CG  ASN A 145      76.063  44.216  69.809  1.00 72.63           C  
ATOM   1132  OD1 ASN A 145      76.903  43.953  68.946  1.00 80.48           O  
ATOM   1133  ND2 ASN A 145      75.347  45.333  69.796  1.00 83.02           N  
ATOM   1134  N   GLU A 146      77.949  40.279  70.521  1.00 67.57           N  
ATOM   1135  CA  GLU A 146      79.338  39.854  70.602  1.00 68.30           C  
ATOM   1136  C   GLU A 146      80.273  40.549  69.623  1.00 70.97           C  
ATOM   1137  O   GLU A 146      80.215  40.315  68.419  1.00 69.64           O  
ATOM   1138  CB  GLU A 146      79.428  38.341  70.402  1.00 73.88           C  
ATOM   1139  CG  GLU A 146      80.834  37.772  70.542  1.00 77.82           C  
ATOM   1140  CD  GLU A 146      81.540  38.284  71.780  1.00 82.70           C  
ATOM   1141  OE1 GLU A 146      82.060  39.421  71.738  1.00 82.33           O  
ATOM   1142  OE2 GLU A 146      81.565  37.558  72.797  1.00 77.31           O  
ATOM   1143  N   GLN A 147      81.149  41.393  70.154  1.00 81.11           N  
ATOM   1144  CA  GLN A 147      82.107  42.108  69.325  1.00 83.47           C  
ATOM   1145  C   GLN A 147      83.058  41.083  68.716  1.00 81.05           C  
ATOM   1146  O   GLN A 147      83.586  41.284  67.624  1.00 79.37           O  
ATOM   1147  CB  GLN A 147      82.893  43.108  70.172  1.00 94.99           C  
ATOM   1148  CG  GLN A 147      83.344  44.345  69.412  1.00107.03           C  
ATOM   1149  CD  GLN A 147      82.203  45.313  69.149  1.00114.86           C  
ATOM   1150  OE1 GLN A 147      81.182  44.945  68.568  1.00122.14           O  
ATOM   1151  NE2 GLN A 147      82.373  46.559  69.577  1.00118.38           N  
ATOM   1152  N   ASN A 148      83.268  39.984  69.439  1.00 77.77           N  
ATOM   1153  CA  ASN A 148      84.138  38.901  68.991  1.00 82.92           C  
ATOM   1154  C   ASN A 148      83.381  38.064  67.967  1.00 77.81           C  
ATOM   1155  O   ASN A 148      82.711  37.091  68.310  1.00 70.23           O  
ATOM   1156  CB  ASN A 148      84.539  38.015  70.174  1.00 94.50           C  
ATOM   1157  CG  ASN A 148      85.430  36.857  69.759  1.00102.90           C  
ATOM   1158  OD1 ASN A 148      85.126  36.133  68.811  1.00106.24           O  
ATOM   1159  ND2 ASN A 148      86.534  36.672  70.475  1.00112.99           N  
ATOM   1160  N   ILE A 149      83.514  38.445  66.706  1.00 77.11           N  
ATOM   1161  CA  ILE A 149      82.826  37.779  65.611  1.00 78.71           C  
ATOM   1162  C   ILE A 149      82.924  36.253  65.559  1.00 80.16           C  
ATOM   1163  O   ILE A 149      81.908  35.562  65.491  1.00 79.59           O  
ATOM   1164  CB  ILE A 149      83.296  38.361  64.276  1.00 79.02           C  
ATOM   1165  CG1 ILE A 149      83.119  39.884  64.304  1.00 77.71           C  
ATOM   1166  CG2 ILE A 149      82.501  37.748  63.133  1.00 79.49           C  
ATOM   1167  CD1 ILE A 149      83.936  40.628  63.264  1.00 87.22           C  
ATOM   1168  N   PRO A 150      84.143  35.704  65.593  1.00 82.77           N  
ATOM   1169  CA  PRO A 150      84.278  34.246  65.540  1.00 82.89           C  
ATOM   1170  C   PRO A 150      83.572  33.524  66.689  1.00 80.25           C  
ATOM   1171  O   PRO A 150      83.173  32.363  66.559  1.00 76.65           O  
ATOM   1172  CB  PRO A 150      85.792  34.042  65.547  1.00 86.99           C  
ATOM   1173  CG  PRO A 150      86.278  35.195  66.357  1.00 91.41           C  
ATOM   1174  CD  PRO A 150      85.449  36.345  65.827  1.00 90.28           C  
ATOM   1175  N   LEU A 151      83.423  34.211  67.815  1.00 75.53           N  
ATOM   1176  CA  LEU A 151      82.749  33.620  68.963  1.00 67.97           C  
ATOM   1177  C   LEU A 151      81.242  33.685  68.732  1.00 59.30           C  
ATOM   1178  O   LEU A 151      80.511  32.754  69.065  1.00 54.99           O  
ATOM   1179  CB  LEU A 151      83.110  34.370  70.243  1.00 65.08           C  
ATOM   1180  CG  LEU A 151      82.353  33.942  71.501  1.00 64.14           C  
ATOM   1181  CD1 LEU A 151      82.658  32.493  71.813  1.00 62.77           C  
ATOM   1182  CD2 LEU A 151      82.745  34.835  72.662  1.00 63.98           C  
ATOM   1183  N   LEU A 152      80.781  34.793  68.162  1.00 52.93           N  
ATOM   1184  CA  LEU A 152      79.364  34.941  67.878  1.00 50.40           C  
ATOM   1185  C   LEU A 152      78.981  33.809  66.939  1.00 50.31           C  
ATOM   1186  O   LEU A 152      77.998  33.107  67.164  1.00 45.26           O  
ATOM   1187  CB  LEU A 152      79.096  36.284  67.209  1.00 45.59           C  
ATOM   1188  CG  LEU A 152      77.642  36.557  66.820  1.00 56.28           C  
ATOM   1189  CD1 LEU A 152      76.718  36.274  67.994  1.00 51.90           C  
ATOM   1190  CD2 LEU A 152      77.515  37.997  66.364  1.00 45.03           C  
ATOM   1191  N   ALA A 153      79.792  33.634  65.898  1.00 48.30           N  
ATOM   1192  CA  ALA A 153      79.589  32.586  64.902  1.00 53.61           C  
ATOM   1193  C   ALA A 153      79.546  31.236  65.589  1.00 58.94           C  
ATOM   1194  O   ALA A 153      78.713  30.389  65.269  1.00 61.63           O  
ATOM   1195  CB  ALA A 153      80.728  32.607  63.882  1.00 44.72           C  
ATOM   1196  N   LYS A 154      80.467  31.054  66.533  1.00 62.19           N  
ATOM   1197  CA  LYS A 154      80.588  29.824  67.301  1.00 60.64           C  
ATOM   1198  C   LYS A 154      79.282  29.502  68.003  1.00 54.94           C  
ATOM   1199  O   LYS A 154      78.768  28.393  67.894  1.00 45.21           O  
ATOM   1200  CB  LYS A 154      81.701  29.973  68.343  1.00 67.95           C  
ATOM   1201  CG  LYS A 154      82.870  29.019  68.187  1.00 73.47           C  
ATOM   1202  CD  LYS A 154      82.542  27.619  68.678  1.00 80.80           C  
ATOM   1203  CE  LYS A 154      83.792  26.744  68.674  1.00 84.48           C  
ATOM   1204  NZ  LYS A 154      83.533  25.366  69.175  1.00 88.50           N  
ATOM   1205  N   GLU A 155      78.749  30.484  68.723  1.00 54.51           N  
ATOM   1206  CA  GLU A 155      77.504  30.307  69.464  1.00 56.46           C  
ATOM   1207  C   GLU A 155      76.324  29.978  68.541  1.00 55.46           C  
ATOM   1208  O   GLU A 155      75.464  29.160  68.876  1.00 47.19           O  
ATOM   1209  CB  GLU A 155      77.195  31.574  70.258  1.00 59.27           C  
ATOM   1210  CG  GLU A 155      78.408  32.196  70.916  1.00 61.82           C  
ATOM   1211  CD  GLU A 155      78.045  33.336  71.851  1.00 74.11           C  
ATOM   1212  OE1 GLU A 155      78.926  34.172  72.144  1.00 76.59           O  
ATOM   1213  OE2 GLU A 155      76.880  33.390  72.301  1.00 74.43           O  
ATOM   1214  N   VAL A 156      76.283  30.628  67.384  1.00 39.61           N  
ATOM   1215  CA  VAL A 156      75.218  30.398  66.424  1.00 42.49           C  
ATOM   1216  C   VAL A 156      75.302  28.963  65.912  1.00 43.36           C  
ATOM   1217  O   VAL A 156      74.288  28.272  65.803  1.00 35.59           O  
ATOM   1218  CB  VAL A 156      75.345  31.374  65.258  1.00 44.96           C  
ATOM   1219  CG1 VAL A 156      74.281  31.097  64.224  1.00 47.63           C  
ATOM   1220  CG2 VAL A 156      75.223  32.789  65.780  1.00 41.74           C  
ATOM   1221  N   GLU A 157      76.520  28.518  65.610  1.00 41.35           N  
ATOM   1222  CA  GLU A 157      76.741  27.161  65.131  1.00 47.30           C  
ATOM   1223  C   GLU A 157      76.333  26.147  66.185  1.00 52.29           C  
ATOM   1224  O   GLU A 157      75.632  25.172  65.892  1.00 52.81           O  
ATOM   1225  CB  GLU A 157      78.211  26.952  64.781  1.00 56.35           C  
ATOM   1226  CG  GLU A 157      78.578  27.381  63.378  1.00 66.76           C  
ATOM   1227  CD  GLU A 157      80.054  27.212  63.100  1.00 72.14           C  
ATOM   1228  OE1 GLU A 157      80.592  26.132  63.429  1.00 79.25           O  
ATOM   1229  OE2 GLU A 157      80.670  28.154  62.551  1.00 71.07           O  
ATOM   1230  N   ASN A 158      76.781  26.375  67.413  1.00 48.44           N  
ATOM   1231  CA  ASN A 158      76.459  25.472  68.505  1.00 52.38           C  
ATOM   1232  C   ASN A 158      74.958  25.355  68.655  1.00 46.17           C  
ATOM   1233  O   ASN A 158      74.414  24.253  68.732  1.00 45.84           O  
ATOM   1234  CB  ASN A 158      77.075  25.966  69.818  1.00 59.73           C  
ATOM   1235  CG  ASN A 158      78.525  25.532  69.983  1.00 79.16           C  
ATOM   1236  OD1 ASN A 158      79.407  25.949  69.228  1.00 85.92           O  
ATOM   1237  ND2 ASN A 158      78.774  24.682  70.972  1.00 89.46           N  
ATOM   1238  N   TYR A 159      74.287  26.498  68.683  1.00 47.24           N  
ATOM   1239  CA  TYR A 159      72.845  26.506  68.831  1.00 43.64           C  
ATOM   1240  C   TYR A 159      72.154  25.654  67.765  1.00 42.25           C  
ATOM   1241  O   TYR A 159      71.481  24.666  68.081  1.00 43.57           O  
ATOM   1242  CB  TYR A 159      72.303  27.937  68.764  1.00 34.24           C  
ATOM   1243  CG  TYR A 159      70.816  27.978  68.980  1.00 35.44           C  
ATOM   1244  CD1 TYR A 159      70.280  27.990  70.264  1.00 34.28           C  
ATOM   1245  CD2 TYR A 159      69.939  27.881  67.904  1.00 31.93           C  
ATOM   1246  CE1 TYR A 159      68.911  27.896  70.469  1.00 34.56           C  
ATOM   1247  CE2 TYR A 159      68.578  27.785  68.100  1.00 31.03           C  
ATOM   1248  CZ  TYR A 159      68.065  27.789  69.379  1.00 37.31           C  
ATOM   1249  OH  TYR A 159      66.705  27.651  69.562  1.00 45.97           O  
ATOM   1250  N   PHE A 160      72.338  26.030  66.506  1.00 42.47           N  
ATOM   1251  CA  PHE A 160      71.692  25.326  65.408  1.00 51.95           C  
ATOM   1252  C   PHE A 160      72.160  23.907  65.128  1.00 53.84           C  
ATOM   1253  O   PHE A 160      71.419  23.110  64.549  1.00 50.55           O  
ATOM   1254  CB  PHE A 160      71.750  26.192  64.144  1.00 48.70           C  
ATOM   1255  CG  PHE A 160      70.860  27.391  64.225  1.00 41.50           C  
ATOM   1256  CD1 PHE A 160      69.476  27.231  64.250  1.00 29.37           C  
ATOM   1257  CD2 PHE A 160      71.397  28.662  64.400  1.00 38.32           C  
ATOM   1258  CE1 PHE A 160      68.633  28.315  64.459  1.00 36.70           C  
ATOM   1259  CE2 PHE A 160      70.565  29.770  64.610  1.00 46.41           C  
ATOM   1260  CZ  PHE A 160      69.176  29.598  64.644  1.00 42.80           C  
ATOM   1261  N   LYS A 161      73.380  23.579  65.537  1.00 54.41           N  
ATOM   1262  CA  LYS A 161      73.865  22.223  65.341  1.00 52.51           C  
ATOM   1263  C   LYS A 161      73.145  21.302  66.326  1.00 46.50           C  
ATOM   1264  O   LYS A 161      72.893  20.138  66.028  1.00 40.83           O  
ATOM   1265  CB  LYS A 161      75.376  22.150  65.561  1.00 52.25           C  
ATOM   1266  CG  LYS A 161      76.177  22.781  64.434  1.00 57.86           C  
ATOM   1267  CD  LYS A 161      77.670  22.565  64.605  1.00 66.40           C  
ATOM   1268  CE  LYS A 161      78.449  23.142  63.427  1.00 74.07           C  
ATOM   1269  NZ  LYS A 161      79.925  22.974  63.587  1.00 81.25           N  
ATOM   1270  N   THR A 162      72.766  21.853  67.475  1.00 33.64           N  
ATOM   1271  CA  THR A 162      72.113  21.083  68.512  1.00 43.01           C  
ATOM   1272  C   THR A 162      70.624  21.340  68.692  1.00 51.94           C  
ATOM   1273  O   THR A 162      69.978  20.692  69.518  1.00 49.23           O  
ATOM   1274  CB  THR A 162      72.819  21.317  69.860  1.00 48.66           C  
ATOM   1275  OG1 THR A 162      72.756  22.705  70.198  1.00 52.12           O  
ATOM   1276  CG2 THR A 162      74.277  20.917  69.765  1.00 28.96           C  
ATOM   1277  N   SER A 163      70.070  22.273  67.926  1.00 54.00           N  
ATOM   1278  CA  SER A 163      68.646  22.571  68.047  1.00 53.28           C  
ATOM   1279  C   SER A 163      67.809  22.065  66.874  1.00 49.06           C  
ATOM   1280  O   SER A 163      68.235  22.114  65.719  1.00 54.58           O  
ATOM   1281  CB  SER A 163      68.444  24.074  68.202  1.00 53.47           C  
ATOM   1282  OG  SER A 163      69.175  24.562  69.312  1.00 59.63           O  
ATOM   1283  N   GLU A 164      66.615  21.571  67.180  1.00 47.80           N  
ATOM   1284  CA  GLU A 164      65.706  21.076  66.148  1.00 55.11           C  
ATOM   1285  C   GLU A 164      65.130  22.256  65.356  1.00 52.58           C  
ATOM   1286  O   GLU A 164      64.941  22.160  64.142  1.00 46.50           O  
ATOM   1287  CB  GLU A 164      64.560  20.273  66.776  1.00 53.97           C  
ATOM   1288  CG  GLU A 164      65.012  19.091  67.628  1.00 69.03           C  
ATOM   1289  CD  GLU A 164      63.854  18.231  68.134  1.00 76.25           C  
ATOM   1290  OE1 GLU A 164      64.120  17.255  68.872  1.00 92.42           O  
ATOM   1291  OE2 GLU A 164      62.686  18.522  67.796  1.00 68.92           O  
ATOM   1292  N   ASP A 165      64.862  23.363  66.047  1.00 36.61           N  
ATOM   1293  CA  ASP A 165      64.313  24.561  65.412  1.00 50.23           C  
ATOM   1294  C   ASP A 165      65.365  25.313  64.612  1.00 46.36           C  
ATOM   1295  O   ASP A 165      66.461  25.572  65.111  1.00 49.93           O  
ATOM   1296  CB  ASP A 165      63.728  25.513  66.462  1.00 46.44           C  
ATOM   1297  CG  ASP A 165      64.740  25.910  67.514  1.00 58.46           C  
ATOM   1298  OD1 ASP A 165      65.200  25.006  68.244  1.00 67.08           O  
ATOM   1299  OD2 ASP A 165      65.076  27.113  67.614  1.00 44.82           O  
ATOM   1300  N   LYS A 166      65.033  25.666  63.374  1.00 30.20           N  
ATOM   1301  CA  LYS A 166      65.965  26.401  62.535  1.00 36.14           C  
ATOM   1302  C   LYS A 166      65.225  27.468  61.734  1.00 40.05           C  
ATOM   1303  O   LYS A 166      65.338  27.568  60.512  1.00 45.08           O  
ATOM   1304  CB  LYS A 166      66.732  25.439  61.622  1.00 45.24           C  
ATOM   1305  CG  LYS A 166      65.913  24.588  60.663  1.00 68.18           C  
ATOM   1306  CD  LYS A 166      66.814  23.507  60.039  1.00 83.39           C  
ATOM   1307  CE  LYS A 166      66.119  22.664  58.967  1.00 84.62           C  
ATOM   1308  NZ  LYS A 166      66.020  23.367  57.663  1.00 86.86           N  
ATOM   1309  N   TYR A 167      64.478  28.279  62.468  1.00 39.81           N  
ATOM   1310  CA  TYR A 167      63.667  29.351  61.907  1.00 43.32           C  
ATOM   1311  C   TYR A 167      64.454  30.600  61.556  1.00 41.56           C  
ATOM   1312  O   TYR A 167      64.262  31.189  60.494  1.00 39.68           O  
ATOM   1313  CB  TYR A 167      62.564  29.698  62.903  1.00 43.21           C  
ATOM   1314  CG  TYR A 167      61.667  28.522  63.226  1.00 50.09           C  
ATOM   1315  CD1 TYR A 167      61.547  28.046  64.530  1.00 42.18           C  
ATOM   1316  CD2 TYR A 167      60.930  27.889  62.223  1.00 46.94           C  
ATOM   1317  CE1 TYR A 167      60.714  26.969  64.825  1.00 44.01           C  
ATOM   1318  CE2 TYR A 167      60.095  26.815  62.509  1.00 47.01           C  
ATOM   1319  CZ  TYR A 167      59.992  26.361  63.810  1.00 42.27           C  
ATOM   1320  OH  TYR A 167      59.149  25.315  64.098  1.00 56.56           O  
ATOM   1321  N   GLY A 168      65.333  30.999  62.463  1.00 34.79           N  
ATOM   1322  CA  GLY A 168      66.152  32.177  62.263  1.00 33.59           C  
ATOM   1323  C   GLY A 168      66.694  32.619  63.608  1.00 34.74           C  
ATOM   1324  O   GLY A 168      66.464  31.952  64.624  1.00 24.92           O  
ATOM   1325  N   PHE A 169      67.425  33.724  63.642  1.00 23.51           N  
ATOM   1326  CA  PHE A 169      67.939  34.191  64.923  1.00 39.55           C  
ATOM   1327  C   PHE A 169      68.078  35.689  64.959  1.00 36.59           C  
ATOM   1328  O   PHE A 169      68.108  36.355  63.919  1.00 38.54           O  
ATOM   1329  CB  PHE A 169      69.297  33.550  65.248  1.00 27.74           C  
ATOM   1330  CG  PHE A 169      70.392  33.944  64.307  1.00 17.06           C  
ATOM   1331  CD1 PHE A 169      71.080  35.146  64.480  1.00 15.55           C  
ATOM   1332  CD2 PHE A 169      70.741  33.106  63.244  1.00 19.72           C  
ATOM   1333  CE1 PHE A 169      72.101  35.506  63.608  1.00 21.84           C  
ATOM   1334  CE2 PHE A 169      71.760  33.451  62.366  1.00 23.91           C  
ATOM   1335  CZ  PHE A 169      72.445  34.655  62.545  1.00 23.25           C  
ATOM   1336  N   LEU A 170      68.209  36.195  66.178  1.00 42.56           N  
ATOM   1337  CA  LEU A 170      68.342  37.611  66.432  1.00 31.11           C  
ATOM   1338  C   LEU A 170      69.664  37.949  67.114  1.00 48.33           C  
ATOM   1339  O   LEU A 170      70.081  37.280  68.052  1.00 41.75           O  
ATOM   1340  CB  LEU A 170      67.195  38.054  67.322  1.00 38.98           C  
ATOM   1341  CG  LEU A 170      66.948  39.530  67.574  1.00 56.73           C  
ATOM   1342  CD1 LEU A 170      66.781  40.290  66.262  1.00 60.70           C  
ATOM   1343  CD2 LEU A 170      65.686  39.628  68.413  1.00 60.34           C  
ATOM   1344  N   ILE A 171      70.329  38.983  66.625  1.00 47.68           N  
ATOM   1345  CA  ILE A 171      71.559  39.429  67.241  1.00 44.42           C  
ATOM   1346  C   ILE A 171      71.208  40.812  67.770  1.00 47.23           C  
ATOM   1347  O   ILE A 171      70.947  41.727  66.991  1.00 42.78           O  
ATOM   1348  CB  ILE A 171      72.721  39.510  66.228  1.00 41.66           C  
ATOM   1349  CG1 ILE A 171      73.029  38.108  65.689  1.00 40.30           C  
ATOM   1350  CG2 ILE A 171      73.966  40.084  66.905  1.00 32.09           C  
ATOM   1351  CD1 ILE A 171      74.254  38.032  64.779  1.00 36.70           C  
ATOM   1352  N   ARG A 172      71.170  40.944  69.095  1.00 41.97           N  
ATOM   1353  CA  ARG A 172      70.827  42.210  69.753  1.00 51.78           C  
ATOM   1354  C   ARG A 172      71.617  43.378  69.180  1.00 51.31           C  
ATOM   1355  O   ARG A 172      72.839  43.311  69.032  1.00 64.70           O  
ATOM   1356  CB  ARG A 172      71.076  42.123  71.268  1.00 41.78           C  
ATOM   1357  CG  ARG A 172      70.826  40.745  71.864  1.00 51.35           C  
ATOM   1358  CD  ARG A 172      70.789  40.778  73.379  1.00 40.40           C  
ATOM   1359  NE  ARG A 172      69.529  41.322  73.856  1.00 47.70           N  
ATOM   1360  CZ  ARG A 172      68.653  40.648  74.596  1.00 49.10           C  
ATOM   1361  NH1 ARG A 172      68.901  39.399  74.954  1.00 30.99           N  
ATOM   1362  NH2 ARG A 172      67.519  41.223  74.966  1.00 48.69           N  
ATOM   1363  N   GLY A 173      70.910  44.446  68.847  1.00 52.67           N  
ATOM   1364  CA  GLY A 173      71.568  45.608  68.292  1.00 69.46           C  
ATOM   1365  C   GLY A 173      72.039  45.457  66.857  1.00 76.96           C  
ATOM   1366  O   GLY A 173      72.684  46.361  66.328  1.00 88.74           O  
ATOM   1367  N   HIS A 174      71.729  44.334  66.215  1.00 74.99           N  
ATOM   1368  CA  HIS A 174      72.153  44.144  64.833  1.00 70.69           C  
ATOM   1369  C   HIS A 174      70.987  43.809  63.893  1.00 71.50           C  
ATOM   1370  O   HIS A 174      70.904  44.360  62.791  1.00 66.76           O  
ATOM   1371  CB  HIS A 174      73.234  43.061  64.754  1.00 77.12           C  
ATOM   1372  CG  HIS A 174      74.010  43.073  63.471  1.00 92.87           C  
ATOM   1373  ND1 HIS A 174      74.863  44.100  63.124  1.00 99.33           N  
ATOM   1374  CD2 HIS A 174      74.048  42.193  62.442  1.00 92.46           C  
ATOM   1375  CE1 HIS A 174      75.390  43.853  61.938  1.00 95.89           C  
ATOM   1376  NE2 HIS A 174      74.912  42.701  61.502  1.00 92.75           N  
ATOM   1377  N   GLY A 175      70.093  42.916  64.317  1.00 62.48           N  
ATOM   1378  CA  GLY A 175      68.955  42.566  63.477  1.00 61.21           C  
ATOM   1379  C   GLY A 175      68.603  41.089  63.314  1.00 60.44           C  
ATOM   1380  O   GLY A 175      69.326  40.205  63.779  1.00 58.99           O  
ATOM   1381  N   LEU A 176      67.485  40.831  62.635  1.00 50.82           N  
ATOM   1382  CA  LEU A 176      66.987  39.477  62.387  1.00 43.02           C  
ATOM   1383  C   LEU A 176      67.645  38.787  61.199  1.00 35.67           C  
ATOM   1384  O   LEU A 176      67.954  39.431  60.191  1.00 40.13           O  
ATOM   1385  CB  LEU A 176      65.482  39.512  62.128  1.00 38.28           C  
ATOM   1386  CG  LEU A 176      64.882  38.188  61.643  1.00 44.65           C  
ATOM   1387  CD1 LEU A 176      64.767  37.225  62.826  1.00 38.48           C  
ATOM   1388  CD2 LEU A 176      63.514  38.429  61.015  1.00 34.75           C  
ATOM   1389  N   TYR A 177      67.845  37.474  61.321  1.00 31.21           N  
ATOM   1390  CA  TYR A 177      68.427  36.665  60.246  1.00 24.33           C  
ATOM   1391  C   TYR A 177      67.561  35.450  59.949  1.00 29.86           C  
ATOM   1392  O   TYR A 177      67.095  34.780  60.869  1.00 29.24           O  
ATOM   1393  CB  TYR A 177      69.839  36.163  60.606  1.00 37.14           C  
ATOM   1394  CG  TYR A 177      70.911  37.224  60.613  1.00 35.92           C  
ATOM   1395  CD1 TYR A 177      70.969  38.181  61.629  1.00 32.06           C  
ATOM   1396  CD2 TYR A 177      71.858  37.290  59.588  1.00 40.49           C  
ATOM   1397  CE1 TYR A 177      71.939  39.177  61.622  1.00 37.27           C  
ATOM   1398  CE2 TYR A 177      72.836  38.286  59.572  1.00 38.78           C  
ATOM   1399  CZ  TYR A 177      72.866  39.224  60.590  1.00 43.19           C  
ATOM   1400  OH  TYR A 177      73.807  40.226  60.566  1.00 51.12           O  
ATOM   1401  N   THR A 178      67.329  35.181  58.666  1.00 27.56           N  
ATOM   1402  CA  THR A 178      66.566  34.006  58.247  1.00 22.39           C  
ATOM   1403  C   THR A 178      67.173  33.544  56.939  1.00 27.28           C  
ATOM   1404  O   THR A 178      68.066  34.200  56.394  1.00 24.88           O  
ATOM   1405  CB  THR A 178      65.024  34.269  58.044  1.00 36.92           C  
ATOM   1406  OG1 THR A 178      64.807  35.299  57.071  1.00 34.39           O  
ATOM   1407  CG2 THR A 178      64.381  34.660  59.347  1.00 32.94           C  
ATOM   1408  N   TRP A 179      66.669  32.433  56.420  1.00 24.23           N  
ATOM   1409  CA  TRP A 179      67.225  31.851  55.209  1.00 31.33           C  
ATOM   1410  C   TRP A 179      66.200  30.920  54.589  1.00 34.27           C  
ATOM   1411  O   TRP A 179      65.183  30.591  55.211  1.00 21.88           O  
ATOM   1412  CB  TRP A 179      68.466  31.047  55.607  1.00 28.21           C  
ATOM   1413  CG  TRP A 179      68.188  30.261  56.877  1.00 34.72           C  
ATOM   1414  CD1 TRP A 179      67.521  29.067  56.978  1.00 34.62           C  
ATOM   1415  CD2 TRP A 179      68.500  30.656  58.223  1.00 29.73           C  
ATOM   1416  NE1 TRP A 179      67.400  28.696  58.296  1.00 35.76           N  
ATOM   1417  CE2 TRP A 179      67.991  29.648  59.083  1.00 29.39           C  
ATOM   1418  CE3 TRP A 179      69.154  31.764  58.787  1.00 21.76           C  
ATOM   1419  CZ2 TRP A 179      68.124  29.710  60.475  1.00 31.47           C  
ATOM   1420  CZ3 TRP A 179      69.284  31.828  60.166  1.00 38.27           C  
ATOM   1421  CH2 TRP A 179      68.770  30.804  60.998  1.00 36.83           C  
ATOM   1422  N   GLY A 180      66.489  30.475  53.371  1.00 29.07           N  
ATOM   1423  CA  GLY A 180      65.586  29.569  52.701  1.00 27.91           C  
ATOM   1424  C   GLY A 180      66.252  28.870  51.540  1.00 34.87           C  
ATOM   1425  O   GLY A 180      67.331  29.273  51.095  1.00 28.59           O  
ATOM   1426  N   ARG A 181      65.603  27.815  51.054  1.00 35.16           N  
ATOM   1427  CA  ARG A 181      66.096  27.053  49.915  1.00 33.63           C  
ATOM   1428  C   ARG A 181      66.019  27.942  48.671  1.00 36.17           C  
ATOM   1429  O   ARG A 181      66.680  27.683  47.667  1.00 32.40           O  
ATOM   1430  CB  ARG A 181      65.255  25.785  49.764  1.00 40.56           C  
ATOM   1431  CG  ARG A 181      65.381  24.869  50.989  1.00 39.88           C  
ATOM   1432  CD  ARG A 181      64.420  23.694  50.976  1.00 39.60           C  
ATOM   1433  NE  ARG A 181      63.139  24.023  51.595  1.00 45.54           N  
ATOM   1434  CZ  ARG A 181      62.127  23.171  51.731  1.00 49.22           C  
ATOM   1435  NH1 ARG A 181      62.235  21.926  51.289  1.00 53.75           N  
ATOM   1436  NH2 ARG A 181      61.007  23.563  52.317  1.00 46.63           N  
ATOM   1437  N   SER A 182      65.209  29.000  48.765  1.00 31.17           N  
ATOM   1438  CA  SER A 182      65.038  29.997  47.695  1.00 39.80           C  
ATOM   1439  C   SER A 182      64.804  31.368  48.346  1.00 29.80           C  
ATOM   1440  O   SER A 182      64.413  31.446  49.516  1.00 34.04           O  
ATOM   1441  CB  SER A 182      63.837  29.656  46.804  1.00 34.34           C  
ATOM   1442  OG  SER A 182      62.599  29.858  47.482  1.00 27.60           O  
HETATM 1443  N   MSE A 183      65.036  32.444  47.602  1.00 34.28           N  
HETATM 1444  CA  MSE A 183      64.827  33.795  48.150  1.00 31.68           C  
HETATM 1445  C   MSE A 183      63.362  33.940  48.606  1.00 34.63           C  
HETATM 1446  O   MSE A 183      63.053  34.565  49.628  1.00 32.01           O  
HETATM 1447  CB  MSE A 183      65.149  34.850  47.095  1.00 30.37           C  
HETATM 1448  CG  MSE A 183      64.950  36.269  47.556  1.00 44.21           C  
HETATM 1449 SE   MSE A 183      66.282  36.604  48.983  1.00 37.81          SE  
HETATM 1450  CE  MSE A 183      67.891  36.652  47.821  1.00 23.83           C  
ATOM   1451  N   GLU A 184      62.462  33.329  47.854  1.00 29.17           N  
ATOM   1452  CA  GLU A 184      61.056  33.406  48.191  1.00 37.48           C  
ATOM   1453  C   GLU A 184      60.852  32.776  49.541  1.00 31.80           C  
ATOM   1454  O   GLU A 184      60.155  33.329  50.388  1.00 31.44           O  
ATOM   1455  CB  GLU A 184      60.196  32.698  47.132  1.00 39.37           C  
ATOM   1456  CG  GLU A 184      58.741  32.431  47.563  1.00 61.84           C  
ATOM   1457  CD  GLU A 184      57.830  31.988  46.409  1.00 74.33           C  
ATOM   1458  OE1 GLU A 184      56.775  31.367  46.676  1.00 76.66           O  
ATOM   1459  OE2 GLU A 184      58.157  32.269  45.236  1.00 85.78           O  
ATOM   1460  N   GLU A 185      61.481  31.629  49.767  1.00 26.97           N  
ATOM   1461  CA  GLU A 185      61.306  30.960  51.048  1.00 28.25           C  
ATOM   1462  C   GLU A 185      61.892  31.795  52.192  1.00 26.48           C  
ATOM   1463  O   GLU A 185      61.313  31.870  53.279  1.00 21.29           O  
ATOM   1464  CB  GLU A 185      61.932  29.556  51.031  1.00 28.30           C  
ATOM   1465  CG  GLU A 185      61.635  28.802  52.296  1.00 23.54           C  
ATOM   1466  CD  GLU A 185      62.089  27.356  52.286  1.00 45.19           C  
ATOM   1467  OE1 GLU A 185      61.295  26.522  52.767  1.00 45.52           O  
ATOM   1468  OE2 GLU A 185      63.220  27.053  51.827  1.00 37.76           O  
ATOM   1469  N   ALA A 186      63.029  32.433  51.952  1.00 21.78           N  
ATOM   1470  CA  ALA A 186      63.628  33.269  52.986  1.00 27.35           C  
ATOM   1471  C   ALA A 186      62.724  34.475  53.311  1.00 30.95           C  
ATOM   1472  O   ALA A 186      62.499  34.804  54.482  1.00 24.36           O  
ATOM   1473  CB  ALA A 186      65.006  33.741  52.538  1.00 22.47           C  
ATOM   1474  N   LEU A 187      62.194  35.127  52.277  1.00 20.23           N  
ATOM   1475  CA  LEU A 187      61.333  36.284  52.506  1.00 26.36           C  
ATOM   1476  C   LEU A 187      60.106  35.868  53.308  1.00 27.68           C  
ATOM   1477  O   LEU A 187      59.683  36.563  54.237  1.00 19.51           O  
ATOM   1478  CB  LEU A 187      60.920  36.912  51.174  1.00 20.87           C  
ATOM   1479  CG  LEU A 187      62.101  37.477  50.383  1.00 31.88           C  
ATOM   1480  CD1 LEU A 187      61.626  37.914  49.014  1.00 29.20           C  
ATOM   1481  CD2 LEU A 187      62.742  38.647  51.140  1.00 25.03           C  
ATOM   1482  N   ILE A 188      59.550  34.712  52.967  1.00 31.53           N  
ATOM   1483  CA  ILE A 188      58.382  34.236  53.684  1.00 34.24           C  
ATOM   1484  C   ILE A 188      58.731  33.999  55.141  1.00 26.49           C  
ATOM   1485  O   ILE A 188      57.937  34.289  56.040  1.00 22.52           O  
ATOM   1486  CB  ILE A 188      57.834  32.939  53.080  1.00 33.14           C  
ATOM   1487  CG1 ILE A 188      57.098  33.252  51.773  1.00 49.57           C  
ATOM   1488  CG2 ILE A 188      56.923  32.236  54.089  1.00 28.94           C  
ATOM   1489  CD1 ILE A 188      56.626  32.011  51.008  1.00 36.77           C  
ATOM   1490  N   HIS A 189      59.922  33.477  55.386  1.00 28.52           N  
ATOM   1491  CA  HIS A 189      60.312  33.226  56.762  1.00 29.71           C  
ATOM   1492  C   HIS A 189      60.487  34.534  57.490  1.00 28.18           C  
ATOM   1493  O   HIS A 189      60.086  34.667  58.648  1.00 20.50           O  
ATOM   1494  CB  HIS A 189      61.587  32.392  56.809  1.00 33.80           C  
ATOM   1495  CG  HIS A 189      61.369  30.970  56.399  1.00 49.12           C  
ATOM   1496  ND1 HIS A 189      62.391  30.052  56.299  1.00 45.05           N  
ATOM   1497  CD2 HIS A 189      60.233  30.303  56.079  1.00 49.00           C  
ATOM   1498  CE1 HIS A 189      61.896  28.882  55.935  1.00 38.15           C  
ATOM   1499  NE2 HIS A 189      60.590  29.008  55.795  1.00 47.30           N  
ATOM   1500  N   THR A 190      61.060  35.513  56.798  1.00 25.26           N  
ATOM   1501  CA  THR A 190      61.268  36.813  57.400  1.00 31.05           C  
ATOM   1502  C   THR A 190      59.936  37.397  57.851  1.00 35.13           C  
ATOM   1503  O   THR A 190      59.802  37.922  58.963  1.00 28.91           O  
ATOM   1504  CB  THR A 190      61.899  37.789  56.406  1.00 30.43           C  
ATOM   1505  OG1 THR A 190      63.150  37.269  55.956  1.00 29.61           O  
ATOM   1506  CG2 THR A 190      62.102  39.144  57.061  1.00 22.41           C  
ATOM   1507  N   GLU A 191      58.945  37.308  56.977  1.00 24.72           N  
ATOM   1508  CA  GLU A 191      57.642  37.845  57.304  1.00 29.34           C  
ATOM   1509  C   GLU A 191      57.082  37.154  58.548  1.00 25.99           C  
ATOM   1510  O   GLU A 191      56.612  37.819  59.479  1.00 25.07           O  
ATOM   1511  CB  GLU A 191      56.697  37.677  56.109  1.00 28.86           C  
ATOM   1512  CG  GLU A 191      55.322  38.285  56.324  1.00 33.34           C  
ATOM   1513  CD  GLU A 191      54.437  38.169  55.097  1.00 44.24           C  
ATOM   1514  OE1 GLU A 191      53.839  39.181  54.706  1.00 36.19           O  
ATOM   1515  OE2 GLU A 191      54.336  37.071  54.526  1.00 34.85           O  
ATOM   1516  N   ALA A 192      57.158  35.824  58.572  1.00 28.19           N  
ATOM   1517  CA  ALA A 192      56.650  35.044  59.708  1.00 34.68           C  
ATOM   1518  C   ALA A 192      57.286  35.485  61.019  1.00 37.69           C  
ATOM   1519  O   ALA A 192      56.593  35.677  62.031  1.00 28.27           O  
ATOM   1520  CB  ALA A 192      56.896  33.552  59.491  1.00 22.65           C  
ATOM   1521  N   LEU A 193      58.603  35.667  60.993  1.00 22.96           N  
ATOM   1522  CA  LEU A 193      59.306  36.069  62.195  1.00 38.50           C  
ATOM   1523  C   LEU A 193      58.996  37.528  62.551  1.00 44.49           C  
ATOM   1524  O   LEU A 193      58.759  37.843  63.722  1.00 45.82           O  
ATOM   1525  CB  LEU A 193      60.809  35.797  62.025  1.00 24.37           C  
ATOM   1526  CG  LEU A 193      61.330  34.454  62.583  1.00 43.89           C  
ATOM   1527  CD1 LEU A 193      60.359  33.294  62.330  1.00 20.61           C  
ATOM   1528  CD2 LEU A 193      62.688  34.174  61.969  1.00 35.74           C  
ATOM   1529  N   GLU A 194      58.967  38.409  61.554  1.00 27.57           N  
ATOM   1530  CA  GLU A 194      58.641  39.802  61.818  1.00 29.11           C  
ATOM   1531  C   GLU A 194      57.234  39.901  62.423  1.00 39.23           C  
ATOM   1532  O   GLU A 194      56.949  40.807  63.209  1.00 30.55           O  
ATOM   1533  CB  GLU A 194      58.708  40.621  60.530  1.00 22.08           C  
ATOM   1534  CG  GLU A 194      60.118  40.852  60.022  1.00 26.89           C  
ATOM   1535  CD  GLU A 194      60.953  41.722  60.957  1.00 38.05           C  
ATOM   1536  OE1 GLU A 194      60.387  42.326  61.885  1.00 29.51           O  
ATOM   1537  OE2 GLU A 194      62.178  41.814  60.746  1.00 30.78           O  
ATOM   1538  N   PHE A 195      56.360  38.965  62.049  1.00 32.36           N  
ATOM   1539  CA  PHE A 195      55.002  38.939  62.576  1.00 30.01           C  
ATOM   1540  C   PHE A 195      55.073  38.634  64.076  1.00 37.82           C  
ATOM   1541  O   PHE A 195      54.427  39.284  64.905  1.00 30.39           O  
ATOM   1542  CB  PHE A 195      54.181  37.845  61.882  1.00 28.36           C  
ATOM   1543  CG  PHE A 195      52.812  37.620  62.492  1.00 32.26           C  
ATOM   1544  CD1 PHE A 195      51.699  38.340  62.038  1.00 32.99           C  
ATOM   1545  CD2 PHE A 195      52.633  36.676  63.508  1.00 29.36           C  
ATOM   1546  CE1 PHE A 195      50.425  38.120  62.582  1.00 38.08           C  
ATOM   1547  CE2 PHE A 195      51.371  36.445  64.063  1.00 32.86           C  
ATOM   1548  CZ  PHE A 195      50.260  37.168  63.597  1.00 38.84           C  
ATOM   1549  N   ILE A 196      55.862  37.626  64.419  1.00 29.83           N  
ATOM   1550  CA  ILE A 196      55.994  37.245  65.812  1.00 41.51           C  
ATOM   1551  C   ILE A 196      56.555  38.399  66.639  1.00 40.53           C  
ATOM   1552  O   ILE A 196      56.132  38.620  67.770  1.00 38.61           O  
ATOM   1553  CB  ILE A 196      56.888  35.995  65.953  1.00 34.84           C  
ATOM   1554  CG1 ILE A 196      56.138  34.779  65.412  1.00 45.84           C  
ATOM   1555  CG2 ILE A 196      57.253  35.769  67.398  1.00 49.85           C  
ATOM   1556  CD1 ILE A 196      56.988  33.535  65.282  1.00 54.60           C  
ATOM   1557  N   PHE A 197      57.491  39.151  66.076  1.00 33.45           N  
ATOM   1558  CA  PHE A 197      58.062  40.253  66.828  1.00 38.12           C  
ATOM   1559  C   PHE A 197      56.999  41.299  67.127  1.00 47.61           C  
ATOM   1560  O   PHE A 197      57.038  41.961  68.166  1.00 44.75           O  
ATOM   1561  CB  PHE A 197      59.231  40.881  66.063  1.00 38.63           C  
ATOM   1562  CG  PHE A 197      60.453  40.006  66.006  1.00 50.39           C  
ATOM   1563  CD1 PHE A 197      60.721  39.097  67.026  1.00 53.29           C  
ATOM   1564  CD2 PHE A 197      61.359  40.117  64.956  1.00 55.08           C  
ATOM   1565  CE1 PHE A 197      61.867  38.325  66.999  1.00 56.20           C  
ATOM   1566  CE2 PHE A 197      62.508  39.343  64.923  1.00 47.01           C  
ATOM   1567  CZ  PHE A 197      62.763  38.449  65.943  1.00 62.90           C  
ATOM   1568  N   GLU A 198      56.048  41.434  66.206  1.00 45.67           N  
ATOM   1569  CA  GLU A 198      54.965  42.387  66.346  1.00 47.40           C  
ATOM   1570  C   GLU A 198      54.050  41.967  67.479  1.00 45.83           C  
ATOM   1571  O   GLU A 198      53.726  42.754  68.358  1.00 47.66           O  
ATOM   1572  CB  GLU A 198      54.172  42.466  65.047  1.00 47.93           C  
ATOM   1573  CG  GLU A 198      54.228  43.820  64.393  1.00 69.58           C  
ATOM   1574  CD  GLU A 198      53.517  44.873  65.207  1.00 70.86           C  
ATOM   1575  OE1 GLU A 198      52.294  45.042  65.025  1.00 75.20           O  
ATOM   1576  OE2 GLU A 198      54.181  45.523  66.040  1.00 75.47           O  
ATOM   1577  N   CYS A 199      53.632  40.715  67.465  1.00 42.77           N  
ATOM   1578  CA  CYS A 199      52.757  40.239  68.514  1.00 54.01           C  
ATOM   1579  C   CYS A 199      53.469  40.277  69.857  1.00 57.28           C  
ATOM   1580  O   CYS A 199      52.914  40.755  70.844  1.00 56.60           O  
ATOM   1581  CB  CYS A 199      52.300  38.815  68.205  1.00 49.79           C  
ATOM   1582  SG  CYS A 199      51.537  38.661  66.585  1.00 48.56           S  
ATOM   1583  N   GLU A 200      54.706  39.786  69.884  1.00 61.19           N  
ATOM   1584  CA  GLU A 200      55.488  39.738  71.115  1.00 64.05           C  
ATOM   1585  C   GLU A 200      55.496  41.082  71.830  1.00 64.95           C  
ATOM   1586  O   GLU A 200      55.187  41.169  73.020  1.00 69.30           O  
ATOM   1587  CB  GLU A 200      56.927  39.291  70.824  1.00 59.36           C  
ATOM   1588  CG  GLU A 200      57.779  39.076  72.079  1.00 80.35           C  
ATOM   1589  CD  GLU A 200      57.362  37.858  72.901  1.00 92.84           C  
ATOM   1590  OE1 GLU A 200      56.162  37.724  73.223  1.00101.54           O  
ATOM   1591  OE2 GLU A 200      58.241  37.033  73.236  1.00 97.87           O  
ATOM   1592  N   LEU A 201      55.840  42.133  71.101  1.00 61.03           N  
ATOM   1593  CA  LEU A 201      55.879  43.454  71.695  1.00 61.81           C  
ATOM   1594  C   LEU A 201      54.492  43.898  72.103  1.00 65.91           C  
ATOM   1595  O   LEU A 201      54.254  44.191  73.272  1.00 72.81           O  
ATOM   1596  CB  LEU A 201      56.470  44.469  70.722  1.00 49.48           C  
ATOM   1597  CG  LEU A 201      57.938  44.280  70.337  1.00 66.00           C  
ATOM   1598  CD1 LEU A 201      58.382  45.503  69.542  1.00 60.46           C  
ATOM   1599  CD2 LEU A 201      58.808  44.096  71.593  1.00 53.52           C  
ATOM   1600  N   LYS A 202      53.579  43.945  71.138  1.00 70.77           N  
ATOM   1601  CA  LYS A 202      52.213  44.373  71.404  1.00 65.95           C  
ATOM   1602  C   LYS A 202      51.677  43.738  72.674  1.00 67.83           C  
ATOM   1603  O   LYS A 202      50.902  44.358  73.398  1.00 70.11           O  
ATOM   1604  CB  LYS A 202      51.309  44.050  70.217  1.00 57.11           C  
ATOM   1605  CG  LYS A 202      50.635  45.282  69.648  1.00 50.38           C  
ATOM   1606  CD  LYS A 202      51.642  46.391  69.412  1.00 70.92           C  
ATOM   1607  CE  LYS A 202      50.957  47.710  69.088  1.00 85.42           C  
ATOM   1608  NZ  LYS A 202      50.131  47.632  67.849  1.00104.84           N  
ATOM   1609  N   LEU A 203      52.095  42.508  72.951  1.00 66.65           N  
ATOM   1610  CA  LEU A 203      51.667  41.832  74.169  1.00 70.34           C  
ATOM   1611  C   LEU A 203      52.273  42.598  75.338  1.00 81.63           C  
ATOM   1612  O   LEU A 203      51.579  42.981  76.282  1.00 87.02           O  
ATOM   1613  CB  LEU A 203      52.170  40.384  74.206  1.00 55.43           C  
ATOM   1614  CG  LEU A 203      51.495  39.334  73.325  1.00 54.90           C  
ATOM   1615  CD1 LEU A 203      52.144  37.982  73.566  1.00 55.70           C  
ATOM   1616  CD2 LEU A 203      50.013  39.265  73.646  1.00 55.20           C  
ATOM   1617  N   LEU A 204      53.580  42.827  75.251  1.00 88.99           N  
ATOM   1618  CA  LEU A 204      54.318  43.531  76.287  1.00 88.17           C  
ATOM   1619  C   LEU A 204      53.993  45.024  76.327  1.00 87.12           C  
ATOM   1620  O   LEU A 204      54.838  45.848  76.664  1.00 90.57           O  
ATOM   1621  CB  LEU A 204      55.822  43.307  76.090  1.00 89.65           C  
ATOM   1622  CG  LEU A 204      56.223  41.857  75.773  1.00 94.63           C  
ATOM   1623  CD1 LEU A 204      57.730  41.699  75.884  1.00 91.85           C  
ATOM   1624  CD2 LEU A 204      55.530  40.900  76.726  1.00 95.78           C  
ATOM   1625  N   SER A 205      52.761  45.359  75.960  1.00 84.23           N  
ATOM   1626  CA  SER A 205      52.265  46.733  75.993  1.00 88.94           C  
ATOM   1627  C   SER A 205      51.066  46.636  76.920  1.00 92.53           C  
ATOM   1628  O   SER A 205      50.297  47.581  77.108  1.00 88.27           O  
ATOM   1629  CB  SER A 205      51.807  47.189  74.609  1.00 95.47           C  
ATOM   1630  OG  SER A 205      51.148  48.444  74.688  1.00 98.61           O  
ATOM   1631  N   PHE A 206      50.929  45.442  77.480  1.00 92.36           N  
ATOM   1632  CA  PHE A 206      49.866  45.101  78.401  1.00 94.22           C  
ATOM   1633  C   PHE A 206      50.398  43.874  79.134  1.00 96.42           C  
ATOM   1634  O   PHE A 206      49.898  42.763  78.958  1.00100.17           O  
ATOM   1635  CB  PHE A 206      48.596  44.761  77.630  1.00 85.95           C  
ATOM   1636  N   HIS A 207      51.435  44.081  79.940  1.00 98.12           N  
ATOM   1637  CA  HIS A 207      52.044  42.987  80.685  1.00 97.66           C  
ATOM   1638  C   HIS A 207      53.226  43.505  81.509  1.00 98.36           C  
ATOM   1639  O   HIS A 207      54.262  42.808  81.566  1.00 96.22           O  
ATOM   1640  CB  HIS A 207      52.525  41.918  79.701  1.00 97.12           C  
ATOM   1641  CG  HIS A 207      52.440  40.523  80.230  1.00 96.88           C  
ATOM   1642  ND1 HIS A 207      51.248  39.945  80.608  1.00 97.40           N  
ATOM   1643  CD2 HIS A 207      53.394  39.581  80.417  1.00 94.87           C  
ATOM   1644  CE1 HIS A 207      51.471  38.704  81.003  1.00100.38           C  
ATOM   1645  NE2 HIS A 207      52.765  38.458  80.896  1.00101.31           N  
TER    1646      HIS A 207                                                      
ATOM   1647  N   ASN B   2      64.033  14.019  97.686  1.00102.95           N  
ATOM   1648  CA  ASN B   2      65.324  14.108  96.947  1.00104.17           C  
ATOM   1649  C   ASN B   2      65.914  12.716  96.716  1.00102.64           C  
ATOM   1650  O   ASN B   2      66.897  12.558  95.992  1.00101.10           O  
ATOM   1651  CB  ASN B   2      66.311  14.979  97.731  1.00104.04           C  
ATOM   1652  CG  ASN B   2      66.813  16.165  96.925  1.00103.00           C  
ATOM   1653  OD1 ASN B   2      67.542  17.014  97.439  1.00 97.83           O  
ATOM   1654  ND2 ASN B   2      66.428  16.224  95.653  1.00103.13           N  
ATOM   1655  N   VAL B   3      65.294  11.714  97.336  1.00100.40           N  
ATOM   1656  CA  VAL B   3      65.702  10.311  97.227  1.00 98.51           C  
ATOM   1657  C   VAL B   3      67.203  10.017  97.235  1.00 95.22           C  
ATOM   1658  O   VAL B   3      68.030  10.905  97.446  1.00 91.49           O  
ATOM   1659  CB  VAL B   3      65.070   9.629  95.971  1.00100.02           C  
ATOM   1660  CG1 VAL B   3      63.592   9.353  96.219  1.00102.46           C  
ATOM   1661  CG2 VAL B   3      65.234  10.510  94.742  1.00 97.57           C  
ATOM   1662  N   GLU B   4      67.537   8.748  97.012  1.00 91.87           N  
ATOM   1663  CA  GLU B   4      68.921   8.294  97.005  1.00 84.74           C  
ATOM   1664  C   GLU B   4      69.581   8.481  95.648  1.00 77.29           C  
ATOM   1665  O   GLU B   4      70.479   7.728  95.262  1.00 75.93           O  
ATOM   1666  CB  GLU B   4      68.988   6.824  97.414  1.00 94.04           C  
ATOM   1667  CG  GLU B   4      68.137   5.903  96.565  1.00104.11           C  
ATOM   1668  CD  GLU B   4      68.327   4.442  96.933  1.00120.69           C  
ATOM   1669  OE1 GLU B   4      69.459   3.932  96.790  1.00129.27           O  
ATOM   1670  OE2 GLU B   4      67.346   3.803  97.370  1.00128.71           O  
ATOM   1671  N   LEU B   5      69.119   9.487  94.920  1.00 64.47           N  
ATOM   1672  CA  LEU B   5      69.680   9.802  93.618  1.00 58.10           C  
ATOM   1673  C   LEU B   5      71.171  10.098  93.815  1.00 56.84           C  
ATOM   1674  O   LEU B   5      72.009   9.676  93.019  1.00 42.67           O  
ATOM   1675  CB  LEU B   5      68.997  11.044  93.042  1.00 59.52           C  
ATOM   1676  CG  LEU B   5      68.334  10.972  91.671  1.00 48.21           C  
ATOM   1677  CD1 LEU B   5      67.847  12.359  91.300  1.00 62.93           C  
ATOM   1678  CD2 LEU B   5      69.307  10.465  90.639  1.00 56.87           C  
ATOM   1679  N   PHE B   6      71.489  10.826  94.884  1.00 46.23           N  
ATOM   1680  CA  PHE B   6      72.867  11.195  95.178  1.00 52.42           C  
ATOM   1681  C   PHE B   6      73.799  10.003  95.374  1.00 49.99           C  
ATOM   1682  O   PHE B   6      74.965  10.043  94.984  1.00 47.79           O  
ATOM   1683  CB  PHE B   6      72.921  12.094  96.415  1.00 53.30           C  
ATOM   1684  CG  PHE B   6      72.229  13.410  96.234  1.00 64.70           C  
ATOM   1685  CD1 PHE B   6      70.841  13.502  96.320  1.00 69.65           C  
ATOM   1686  CD2 PHE B   6      72.961  14.558  95.947  1.00 63.85           C  
ATOM   1687  CE1 PHE B   6      70.192  14.723  96.121  1.00 72.15           C  
ATOM   1688  CE2 PHE B   6      72.322  15.787  95.743  1.00 63.24           C  
ATOM   1689  CZ  PHE B   6      70.938  15.870  95.830  1.00 67.52           C  
ATOM   1690  N   LYS B   7      73.283   8.942  95.975  1.00 43.56           N  
ATOM   1691  CA  LYS B   7      74.093   7.765  96.216  1.00 46.11           C  
ATOM   1692  C   LYS B   7      74.436   7.129  94.871  1.00 51.22           C  
ATOM   1693  O   LYS B   7      75.591   6.776  94.599  1.00 46.04           O  
ATOM   1694  CB  LYS B   7      73.317   6.780  97.096  1.00 56.76           C  
ATOM   1695  CG  LYS B   7      74.176   5.767  97.826  1.00 63.02           C  
ATOM   1696  CD  LYS B   7      73.872   5.742  99.336  1.00 66.48           C  
ATOM   1697  CE  LYS B   7      72.491   5.175  99.654  1.00 60.61           C  
ATOM   1698  NZ  LYS B   7      72.285   5.004 101.125  1.00 62.53           N  
ATOM   1699  N   LYS B   8      73.426   6.999  94.022  1.00 41.22           N  
ATOM   1700  CA  LYS B   8      73.622   6.390  92.721  1.00 44.98           C  
ATOM   1701  C   LYS B   8      74.548   7.228  91.866  1.00 42.18           C  
ATOM   1702  O   LYS B   8      75.355   6.692  91.111  1.00 37.67           O  
ATOM   1703  CB  LYS B   8      72.275   6.206  92.018  1.00 52.90           C  
ATOM   1704  CG  LYS B   8      71.816   4.757  91.924  1.00 64.74           C  
ATOM   1705  CD  LYS B   8      72.631   3.985  90.892  1.00 74.15           C  
ATOM   1706  CE  LYS B   8      72.068   2.586  90.678  1.00 75.90           C  
ATOM   1707  NZ  LYS B   8      72.754   1.864  89.571  1.00 74.59           N  
ATOM   1708  N   PHE B   9      74.433   8.543  91.994  1.00 38.11           N  
ATOM   1709  CA  PHE B   9      75.261   9.442  91.219  1.00 38.56           C  
ATOM   1710  C   PHE B   9      76.720   9.230  91.590  1.00 45.69           C  
ATOM   1711  O   PHE B   9      77.574   9.075  90.712  1.00 43.11           O  
ATOM   1712  CB  PHE B   9      74.865  10.901  91.463  1.00 44.03           C  
ATOM   1713  CG  PHE B   9      75.663  11.884  90.644  1.00 47.43           C  
ATOM   1714  CD1 PHE B   9      75.599  11.862  89.252  1.00 34.82           C  
ATOM   1715  CD2 PHE B   9      76.513  12.797  91.259  1.00 39.93           C  
ATOM   1716  CE1 PHE B   9      76.365  12.727  88.486  1.00 33.85           C  
ATOM   1717  CE2 PHE B   9      77.286  13.669  90.498  1.00 44.61           C  
ATOM   1718  CZ  PHE B   9      77.212  13.632  89.107  1.00 41.27           C  
ATOM   1719  N   SER B  10      76.992   9.206  92.894  1.00 45.07           N  
ATOM   1720  CA  SER B  10      78.347   9.005  93.401  1.00 42.55           C  
ATOM   1721  C   SER B  10      78.977   7.723  92.883  1.00 39.30           C  
ATOM   1722  O   SER B  10      80.165   7.687  92.544  1.00 49.47           O  
ATOM   1723  CB  SER B  10      78.344   8.966  94.929  1.00 43.12           C  
ATOM   1724  OG  SER B  10      78.016  10.234  95.463  1.00 53.43           O  
ATOM   1725  N   GLU B  11      78.185   6.664  92.831  1.00 29.40           N  
ATOM   1726  CA  GLU B  11      78.693   5.388  92.364  1.00 39.78           C  
ATOM   1727  C   GLU B  11      79.075   5.498  90.899  1.00 32.90           C  
ATOM   1728  O   GLU B  11      80.123   5.009  90.480  1.00 34.61           O  
ATOM   1729  CB  GLU B  11      77.632   4.306  92.557  1.00 35.96           C  
ATOM   1730  CG  GLU B  11      77.114   4.211  93.982  1.00 51.77           C  
ATOM   1731  CD  GLU B  11      76.081   3.112  94.158  1.00 61.96           C  
ATOM   1732  OE1 GLU B  11      75.043   3.147  93.463  1.00 65.46           O  
ATOM   1733  OE2 GLU B  11      76.310   2.214  94.997  1.00 65.63           O  
ATOM   1734  N   LYS B  12      78.222   6.160  90.130  1.00 32.50           N  
ATOM   1735  CA  LYS B  12      78.469   6.330  88.715  1.00 41.44           C  
ATOM   1736  C   LYS B  12      79.675   7.220  88.456  1.00 34.55           C  
ATOM   1737  O   LYS B  12      80.414   6.999  87.501  1.00 31.79           O  
ATOM   1738  CB  LYS B  12      77.212   6.877  88.019  1.00 38.99           C  
ATOM   1739  CG  LYS B  12      76.047   5.876  88.012  1.00 38.89           C  
ATOM   1740  CD  LYS B  12      76.541   4.458  87.715  1.00 39.75           C  
ATOM   1741  CE  LYS B  12      75.423   3.427  87.802  1.00 42.87           C  
ATOM   1742  NZ  LYS B  12      75.897   2.022  87.579  1.00 50.32           N  
ATOM   1743  N   VAL B  13      79.881   8.222  89.300  1.00 32.69           N  
ATOM   1744  CA  VAL B  13      81.035   9.083  89.125  1.00 30.24           C  
ATOM   1745  C   VAL B  13      82.283   8.206  89.219  1.00 35.34           C  
ATOM   1746  O   VAL B  13      83.126   8.211  88.320  1.00 36.55           O  
ATOM   1747  CB  VAL B  13      81.105  10.182  90.212  1.00 29.09           C  
ATOM   1748  CG1 VAL B  13      82.450  10.868  90.169  1.00 32.11           C  
ATOM   1749  CG2 VAL B  13      80.020  11.210  89.990  1.00 31.87           C  
ATOM   1750  N   GLU B  14      82.382   7.434  90.294  1.00 29.27           N  
ATOM   1751  CA  GLU B  14      83.536   6.567  90.493  1.00 38.39           C  
ATOM   1752  C   GLU B  14      83.702   5.612  89.324  1.00 39.87           C  
ATOM   1753  O   GLU B  14      84.810   5.407  88.818  1.00 37.53           O  
ATOM   1754  CB  GLU B  14      83.396   5.772  91.789  1.00 30.51           C  
ATOM   1755  CG  GLU B  14      83.498   6.607  93.043  1.00 48.15           C  
ATOM   1756  CD  GLU B  14      83.448   5.757  94.303  1.00 71.16           C  
ATOM   1757  OE1 GLU B  14      83.527   6.326  95.411  1.00 76.50           O  
ATOM   1758  OE2 GLU B  14      83.332   4.517  94.189  1.00 80.68           O  
ATOM   1759  N   GLU B  15      82.585   5.040  88.897  1.00 35.48           N  
ATOM   1760  CA  GLU B  15      82.580   4.110  87.789  1.00 36.41           C  
ATOM   1761  C   GLU B  15      83.155   4.811  86.563  1.00 38.28           C  
ATOM   1762  O   GLU B  15      84.041   4.285  85.891  1.00 38.67           O  
ATOM   1763  CB  GLU B  15      81.144   3.659  87.517  1.00 40.71           C  
ATOM   1764  CG  GLU B  15      81.003   2.434  86.641  1.00 53.33           C  
ATOM   1765  CD  GLU B  15      79.557   1.952  86.566  1.00 66.18           C  
ATOM   1766  OE1 GLU B  15      78.811   2.405  85.673  1.00 58.15           O  
ATOM   1767  OE2 GLU B  15      79.162   1.128  87.416  1.00 63.20           O  
ATOM   1768  N   ILE B  16      82.659   6.012  86.294  1.00 27.84           N  
ATOM   1769  CA  ILE B  16      83.099   6.790  85.145  1.00 31.04           C  
ATOM   1770  C   ILE B  16      84.561   7.212  85.249  1.00 30.38           C  
ATOM   1771  O   ILE B  16      85.305   7.075  84.281  1.00 29.91           O  
ATOM   1772  CB  ILE B  16      82.184   8.041  84.945  1.00 31.70           C  
ATOM   1773  CG1 ILE B  16      80.769   7.585  84.537  1.00 30.09           C  
ATOM   1774  CG2 ILE B  16      82.766   8.967  83.885  1.00 22.49           C  
ATOM   1775  CD1 ILE B  16      79.698   8.694  84.587  1.00 24.95           C  
ATOM   1776  N   ILE B  17      84.978   7.722  86.410  1.00 26.86           N  
ATOM   1777  CA  ILE B  17      86.377   8.130  86.581  1.00 21.96           C  
ATOM   1778  C   ILE B  17      87.328   6.967  86.272  1.00 27.68           C  
ATOM   1779  O   ILE B  17      88.381   7.159  85.658  1.00 36.06           O  
ATOM   1780  CB  ILE B  17      86.640   8.652  88.008  1.00 22.97           C  
ATOM   1781  CG1 ILE B  17      85.977  10.024  88.167  1.00 26.47           C  
ATOM   1782  CG2 ILE B  17      88.147   8.733  88.289  1.00 14.25           C  
ATOM   1783  CD1 ILE B  17      85.933  10.553  89.592  1.00 28.10           C  
ATOM   1784  N   GLU B  18      86.937   5.760  86.672  1.00 23.75           N  
ATOM   1785  CA  GLU B  18      87.760   4.567  86.459  1.00 20.95           C  
ATOM   1786  C   GLU B  18      87.753   4.128  85.009  1.00 23.57           C  
ATOM   1787  O   GLU B  18      88.757   3.641  84.483  1.00 29.06           O  
ATOM   1788  CB  GLU B  18      87.258   3.423  87.350  1.00 19.66           C  
ATOM   1789  CG  GLU B  18      87.969   2.074  87.162  1.00 47.29           C  
ATOM   1790  CD  GLU B  18      89.412   2.080  87.666  1.00 75.13           C  
ATOM   1791  OE1 GLU B  18      89.631   2.353  88.868  1.00 88.60           O  
ATOM   1792  OE2 GLU B  18      90.333   1.809  86.863  1.00 76.88           O  
ATOM   1793  N   ALA B  19      86.611   4.289  84.355  1.00 24.86           N  
ATOM   1794  CA  ALA B  19      86.511   3.897  82.965  1.00 16.54           C  
ATOM   1795  C   ALA B  19      87.466   4.770  82.139  1.00 22.87           C  
ATOM   1796  O   ALA B  19      88.141   4.304  81.208  1.00 20.32           O  
ATOM   1797  CB  ALA B  19      85.088   4.065  82.486  1.00 20.48           C  
ATOM   1798  N   GLY B  20      87.517   6.042  82.505  1.00 18.22           N  
ATOM   1799  CA  GLY B  20      88.378   6.979  81.814  1.00 35.28           C  
ATOM   1800  C   GLY B  20      89.844   6.621  81.919  1.00 31.47           C  
ATOM   1801  O   GLY B  20      90.565   6.662  80.924  1.00 32.11           O  
ATOM   1802  N   ARG B  21      90.285   6.258  83.119  1.00 31.13           N  
ATOM   1803  CA  ARG B  21      91.686   5.918  83.322  1.00 27.71           C  
ATOM   1804  C   ARG B  21      92.028   4.707  82.484  1.00 27.79           C  
ATOM   1805  O   ARG B  21      93.087   4.646  81.850  1.00 28.59           O  
ATOM   1806  CB  ARG B  21      91.963   5.636  84.802  1.00 31.59           C  
ATOM   1807  CG  ARG B  21      91.837   6.847  85.704  1.00 28.38           C  
ATOM   1808  CD  ARG B  21      92.050   6.463  87.153  1.00 49.53           C  
ATOM   1809  NE  ARG B  21      91.880   7.603  88.049  1.00 70.11           N  
ATOM   1810  CZ  ARG B  21      91.609   7.507  89.349  1.00 68.05           C  
ATOM   1811  NH1 ARG B  21      91.473   6.316  89.921  1.00 65.81           N  
ATOM   1812  NH2 ARG B  21      91.467   8.609  90.076  1.00 61.14           N  
ATOM   1813  N   ILE B  22      91.104   3.752  82.465  1.00 29.71           N  
ATOM   1814  CA  ILE B  22      91.295   2.528  81.706  1.00 25.42           C  
ATOM   1815  C   ILE B  22      91.398   2.849  80.219  1.00 31.71           C  
ATOM   1816  O   ILE B  22      92.322   2.382  79.540  1.00 25.84           O  
ATOM   1817  CB  ILE B  22      90.143   1.557  81.945  1.00 28.31           C  
ATOM   1818  CG1 ILE B  22      90.153   1.109  83.406  1.00 37.35           C  
ATOM   1819  CG2 ILE B  22      90.252   0.375  80.995  1.00 23.70           C  
ATOM   1820  CD1 ILE B  22      89.107   0.041  83.739  1.00 32.44           C  
ATOM   1821  N   LEU B  23      90.457   3.661  79.727  1.00 29.64           N  
ATOM   1822  CA  LEU B  23      90.442   4.058  78.319  1.00 25.34           C  
ATOM   1823  C   LEU B  23      91.719   4.805  77.951  1.00 28.51           C  
ATOM   1824  O   LEU B  23      92.311   4.555  76.908  1.00 26.38           O  
ATOM   1825  CB  LEU B  23      89.216   4.945  78.006  1.00 27.29           C  
ATOM   1826  CG  LEU B  23      87.859   4.224  78.052  1.00 22.07           C  
ATOM   1827  CD1 LEU B  23      86.746   5.233  77.892  1.00 25.31           C  
ATOM   1828  CD2 LEU B  23      87.782   3.160  76.966  1.00  9.69           C  
ATOM   1829  N   HIS B  24      92.139   5.725  78.813  1.00 23.10           N  
ATOM   1830  CA  HIS B  24      93.345   6.484  78.544  1.00 26.87           C  
ATOM   1831  C   HIS B  24      94.581   5.577  78.531  1.00 30.23           C  
ATOM   1832  O   HIS B  24      95.481   5.780  77.722  1.00 31.34           O  
ATOM   1833  CB  HIS B  24      93.502   7.596  79.571  1.00 18.30           C  
ATOM   1834  CG  HIS B  24      94.749   8.402  79.409  1.00 28.29           C  
ATOM   1835  ND1 HIS B  24      95.046   9.092  78.253  1.00 34.27           N  
ATOM   1836  CD2 HIS B  24      95.774   8.641  80.263  1.00 28.98           C  
ATOM   1837  CE1 HIS B  24      96.199   9.719  78.402  1.00 31.80           C  
ATOM   1838  NE2 HIS B  24      96.662   9.461  79.611  1.00 27.06           N  
ATOM   1839  N   SER B  25      94.617   4.565  79.395  1.00 20.63           N  
ATOM   1840  CA  SER B  25      95.771   3.676  79.404  1.00 27.87           C  
ATOM   1841  C   SER B  25      95.883   2.956  78.066  1.00 33.42           C  
ATOM   1842  O   SER B  25      96.967   2.531  77.679  1.00 32.91           O  
ATOM   1843  CB  SER B  25      95.699   2.657  80.562  1.00 28.22           C  
ATOM   1844  OG  SER B  25      94.824   1.574  80.294  1.00 43.93           O  
ATOM   1845  N   ARG B  26      94.762   2.829  77.354  1.00 31.51           N  
ATOM   1846  CA  ARG B  26      94.772   2.182  76.044  1.00 27.93           C  
ATOM   1847  C   ARG B  26      95.075   3.210  74.947  1.00 33.79           C  
ATOM   1848  O   ARG B  26      95.320   2.849  73.802  1.00 26.83           O  
ATOM   1849  CB  ARG B  26      93.414   1.514  75.745  1.00 30.77           C  
ATOM   1850  CG  ARG B  26      92.926   0.490  76.789  1.00 27.03           C  
ATOM   1851  CD  ARG B  26      93.974  -0.577  77.114  1.00 33.72           C  
ATOM   1852  NE  ARG B  26      94.370  -1.372  75.954  1.00 40.27           N  
ATOM   1853  CZ  ARG B  26      93.685  -2.409  75.474  1.00 50.91           C  
ATOM   1854  NH1 ARG B  26      92.554  -2.794  76.051  1.00 47.34           N  
ATOM   1855  NH2 ARG B  26      94.137  -3.065  74.412  1.00 44.31           N  
ATOM   1856  N   GLY B  27      95.079   4.491  75.308  1.00 28.52           N  
ATOM   1857  CA  GLY B  27      95.309   5.523  74.315  1.00 26.66           C  
ATOM   1858  C   GLY B  27      94.069   5.729  73.443  1.00 31.38           C  
ATOM   1859  O   GLY B  27      94.186   6.044  72.265  1.00 35.51           O  
ATOM   1860  N   TRP B  28      92.878   5.561  74.019  1.00 31.16           N  
ATOM   1861  CA  TRP B  28      91.634   5.721  73.271  1.00 31.26           C  
ATOM   1862  C   TRP B  28      90.860   7.019  73.528  1.00 24.84           C  
ATOM   1863  O   TRP B  28      89.848   7.266  72.893  1.00 23.93           O  
ATOM   1864  CB  TRP B  28      90.722   4.491  73.492  1.00 27.13           C  
ATOM   1865  CG  TRP B  28      91.326   3.223  72.925  1.00 37.93           C  
ATOM   1866  CD1 TRP B  28      92.301   3.139  71.958  1.00 32.85           C  
ATOM   1867  CD2 TRP B  28      91.024   1.873  73.298  1.00 28.13           C  
ATOM   1868  NE1 TRP B  28      92.623   1.825  71.716  1.00 35.74           N  
ATOM   1869  CE2 TRP B  28      91.861   1.028  72.527  1.00 34.43           C  
ATOM   1870  CE3 TRP B  28      90.146   1.295  74.216  1.00 31.75           C  
ATOM   1871  CZ2 TRP B  28      91.836  -0.359  72.648  1.00 26.61           C  
ATOM   1872  CZ3 TRP B  28      90.127  -0.088  74.337  1.00 27.84           C  
ATOM   1873  CH2 TRP B  28      90.967  -0.897  73.559  1.00 24.56           C  
ATOM   1874  N   VAL B  29      91.319   7.838  74.465  1.00 16.87           N  
ATOM   1875  CA  VAL B  29      90.668   9.118  74.736  1.00 17.03           C  
ATOM   1876  C   VAL B  29      91.734  10.224  74.857  1.00 23.46           C  
ATOM   1877  O   VAL B  29      91.892  10.880  75.889  1.00 23.97           O  
ATOM   1878  CB  VAL B  29      89.795   9.061  76.022  1.00 21.62           C  
ATOM   1879  CG1 VAL B  29      88.533   8.238  75.752  1.00 19.82           C  
ATOM   1880  CG2 VAL B  29      90.598   8.474  77.191  1.00 25.58           C  
ATOM   1881  N   PRO B  30      92.487  10.442  73.783  1.00 25.87           N  
ATOM   1882  CA  PRO B  30      93.517  11.473  73.845  1.00 24.28           C  
ATOM   1883  C   PRO B  30      93.042  12.907  73.879  1.00 35.28           C  
ATOM   1884  O   PRO B  30      92.014  13.268  73.293  1.00 31.38           O  
ATOM   1885  CB  PRO B  30      94.331  11.219  72.584  1.00 28.88           C  
ATOM   1886  CG  PRO B  30      93.296  10.759  71.620  1.00 30.85           C  
ATOM   1887  CD  PRO B  30      92.485   9.779  72.466  1.00 19.08           C  
ATOM   1888  N   ALA B  31      93.823  13.717  74.580  1.00 25.02           N  
ATOM   1889  CA  ALA B  31      93.610  15.149  74.646  1.00 36.52           C  
ATOM   1890  C   ALA B  31      92.172  15.626  74.688  1.00 39.20           C  
ATOM   1891  O   ALA B  31      91.774  16.457  73.882  1.00 43.44           O  
ATOM   1892  CB  ALA B  31      94.343  15.815  73.469  1.00 25.17           C  
ATOM   1893  N   THR B  32      91.412  15.092  75.635  1.00 34.73           N  
ATOM   1894  CA  THR B  32      90.022  15.464  75.870  1.00 31.84           C  
ATOM   1895  C   THR B  32      88.980  14.909  74.914  1.00 26.18           C  
ATOM   1896  O   THR B  32      87.793  15.154  75.094  1.00 28.93           O  
ATOM   1897  CB  THR B  32      89.850  17.004  75.969  1.00 41.96           C  
ATOM   1898  OG1 THR B  32      88.699  17.282  76.771  1.00 63.95           O  
ATOM   1899  CG2 THR B  32      89.621  17.635  74.593  1.00 33.20           C  
ATOM   1900  N   SER B  33      89.402  14.157  73.907  1.00 23.70           N  
ATOM   1901  CA  SER B  33      88.437  13.566  72.978  1.00 25.59           C  
ATOM   1902  C   SER B  33      87.657  12.458  73.696  1.00 29.73           C  
ATOM   1903  O   SER B  33      88.065  11.982  74.759  1.00 30.62           O  
ATOM   1904  CB  SER B  33      89.154  12.965  71.763  1.00 26.67           C  
ATOM   1905  OG  SER B  33      90.023  11.918  72.146  1.00 41.68           O  
ATOM   1906  N   GLY B  34      86.541  12.044  73.107  1.00 32.69           N  
ATOM   1907  CA  GLY B  34      85.740  10.995  73.706  1.00 22.60           C  
ATOM   1908  C   GLY B  34      84.908  11.464  74.884  1.00 34.37           C  
ATOM   1909  O   GLY B  34      85.015  12.606  75.298  1.00 26.72           O  
ATOM   1910  N   ASN B  35      84.079  10.571  75.418  1.00 27.26           N  
ATOM   1911  CA  ASN B  35      83.211  10.868  76.555  1.00 29.69           C  
ATOM   1912  C   ASN B  35      82.615   9.556  77.075  1.00 30.66           C  
ATOM   1913  O   ASN B  35      82.594   8.538  76.383  1.00 23.63           O  
ATOM   1914  CB  ASN B  35      82.064  11.808  76.165  1.00 32.37           C  
ATOM   1915  CG  ASN B  35      82.497  13.255  76.035  1.00 37.11           C  
ATOM   1916  OD1 ASN B  35      83.117  13.828  76.939  1.00 27.17           O  
ATOM   1917  ND2 ASN B  35      82.146  13.866  74.912  1.00 38.96           N  
ATOM   1918  N   ILE B  36      82.099   9.596  78.291  1.00 24.67           N  
ATOM   1919  CA  ILE B  36      81.568   8.403  78.911  1.00 22.04           C  
ATOM   1920  C   ILE B  36      80.317   8.747  79.697  1.00 28.23           C  
ATOM   1921  O   ILE B  36      80.244   9.787  80.350  1.00 21.76           O  
ATOM   1922  CB  ILE B  36      82.636   7.815  79.892  1.00 35.58           C  
ATOM   1923  CG1 ILE B  36      83.958   7.572  79.145  1.00 25.94           C  
ATOM   1924  CG2 ILE B  36      82.132   6.538  80.530  1.00 19.29           C  
ATOM   1925  CD1 ILE B  36      85.157   7.341  80.060  1.00 28.40           C  
ATOM   1926  N   SER B  37      79.332   7.870  79.653  1.00 22.43           N  
ATOM   1927  CA  SER B  37      78.127   8.130  80.423  1.00 28.50           C  
ATOM   1928  C   SER B  37      77.659   6.833  81.063  1.00 26.27           C  
ATOM   1929  O   SER B  37      77.958   5.739  80.575  1.00 27.48           O  
ATOM   1930  CB  SER B  37      77.012   8.691  79.516  1.00 28.28           C  
ATOM   1931  OG  SER B  37      76.643   7.748  78.517  1.00 23.09           O  
ATOM   1932  N   ALA B  38      76.918   6.965  82.151  1.00 26.16           N  
ATOM   1933  CA  ALA B  38      76.354   5.808  82.836  1.00 38.61           C  
ATOM   1934  C   ALA B  38      74.977   6.216  83.362  1.00 41.04           C  
ATOM   1935  O   ALA B  38      74.762   7.361  83.765  1.00 44.14           O  
ATOM   1936  CB  ALA B  38      77.264   5.355  83.988  1.00 28.42           C  
ATOM   1937  N   LYS B  39      74.041   5.280  83.339  1.00 37.93           N  
ATOM   1938  CA  LYS B  39      72.698   5.553  83.808  1.00 39.69           C  
ATOM   1939  C   LYS B  39      72.619   5.665  85.317  1.00 34.81           C  
ATOM   1940  O   LYS B  39      73.064   4.777  86.032  1.00 35.67           O  
ATOM   1941  CB  LYS B  39      71.738   4.459  83.332  1.00 49.98           C  
ATOM   1942  CG  LYS B  39      70.328   4.612  83.897  1.00 49.65           C  
ATOM   1943  CD  LYS B  39      69.262   4.424  82.829  1.00 50.62           C  
ATOM   1944  CE  LYS B  39      69.151   2.997  82.353  1.00 39.23           C  
ATOM   1945  NZ  LYS B  39      68.304   2.917  81.129  1.00 40.34           N  
ATOM   1946  N   VAL B  40      72.048   6.766  85.792  1.00 39.61           N  
ATOM   1947  CA  VAL B  40      71.875   6.989  87.221  1.00 46.64           C  
ATOM   1948  C   VAL B  40      70.486   6.527  87.654  1.00 54.09           C  
ATOM   1949  O   VAL B  40      70.339   5.806  88.641  1.00 54.62           O  
ATOM   1950  CB  VAL B  40      72.010   8.470  87.583  1.00 53.47           C  
ATOM   1951  CG1 VAL B  40      71.593   8.687  89.041  1.00 34.76           C  
ATOM   1952  CG2 VAL B  40      73.444   8.920  87.358  1.00 51.18           C  
ATOM   1953  N   SER B  41      69.465   6.950  86.917  1.00 53.04           N  
ATOM   1954  CA  SER B  41      68.101   6.551  87.246  1.00 59.54           C  
ATOM   1955  C   SER B  41      67.226   6.446  86.010  1.00 60.22           C  
ATOM   1956  O   SER B  41      67.666   6.709  84.892  1.00 54.71           O  
ATOM   1957  CB  SER B  41      67.466   7.543  88.221  1.00 55.95           C  
ATOM   1958  OG  SER B  41      67.128   8.751  87.570  1.00 60.83           O  
ATOM   1959  N   GLU B  42      65.977   6.056  86.223  1.00 65.63           N  
ATOM   1960  CA  GLU B  42      65.034   5.920  85.129  1.00 67.96           C  
ATOM   1961  C   GLU B  42      64.907   7.249  84.394  1.00 63.15           C  
ATOM   1962  O   GLU B  42      64.492   7.277  83.237  1.00 58.73           O  
ATOM   1963  CB  GLU B  42      63.674   5.481  85.669  1.00 79.40           C  
ATOM   1964  CG  GLU B  42      63.086   6.444  86.691  1.00109.70           C  
ATOM   1965  CD  GLU B  42      61.848   5.893  87.382  1.00126.40           C  
ATOM   1966  OE1 GLU B  42      60.875   5.540  86.679  1.00136.65           O  
ATOM   1967  OE2 GLU B  42      61.848   5.817  88.631  1.00133.43           O  
ATOM   1968  N   GLU B  43      65.290   8.343  85.058  1.00 60.93           N  
ATOM   1969  CA  GLU B  43      65.197   9.673  84.456  1.00 67.99           C  
ATOM   1970  C   GLU B  43      66.477  10.519  84.460  1.00 67.29           C  
ATOM   1971  O   GLU B  43      66.446  11.693  84.086  1.00 56.76           O  
ATOM   1972  CB  GLU B  43      64.075  10.466  85.128  1.00 75.10           C  
ATOM   1973  CG  GLU B  43      64.235  10.629  86.627  1.00 94.34           C  
ATOM   1974  CD  GLU B  43      63.144  11.494  87.237  1.00107.19           C  
ATOM   1975  OE1 GLU B  43      63.166  11.702  88.471  1.00110.59           O  
ATOM   1976  OE2 GLU B  43      62.264  11.968  86.482  1.00113.78           O  
ATOM   1977  N   TYR B  44      67.599   9.937  84.867  1.00 62.44           N  
ATOM   1978  CA  TYR B  44      68.850  10.691  84.899  1.00 55.93           C  
ATOM   1979  C   TYR B  44      70.091   9.922  84.462  1.00 50.91           C  
ATOM   1980  O   TYR B  44      70.258   8.742  84.769  1.00 38.21           O  
ATOM   1981  CB  TYR B  44      69.083  11.255  86.295  1.00 57.83           C  
ATOM   1982  CG  TYR B  44      68.154  12.373  86.666  1.00 63.50           C  
ATOM   1983  CD1 TYR B  44      67.359  12.286  87.804  1.00 63.93           C  
ATOM   1984  CD2 TYR B  44      68.102  13.543  85.908  1.00 66.85           C  
ATOM   1985  CE1 TYR B  44      66.537  13.339  88.191  1.00 69.09           C  
ATOM   1986  CE2 TYR B  44      67.279  14.605  86.286  1.00 69.23           C  
ATOM   1987  CZ  TYR B  44      66.503  14.494  87.433  1.00 73.50           C  
ATOM   1988  OH  TYR B  44      65.712  15.539  87.843  1.00 80.35           O  
ATOM   1989  N   ILE B  45      70.969  10.623  83.754  1.00 47.86           N  
ATOM   1990  CA  ILE B  45      72.208  10.046  83.246  1.00 43.07           C  
ATOM   1991  C   ILE B  45      73.398  10.904  83.664  1.00 43.72           C  
ATOM   1992  O   ILE B  45      73.342  12.133  83.626  1.00 51.78           O  
ATOM   1993  CB  ILE B  45      72.168   9.954  81.699  1.00 44.56           C  
ATOM   1994  CG1 ILE B  45      71.077   8.967  81.263  1.00 51.45           C  
ATOM   1995  CG2 ILE B  45      73.499   9.510  81.161  1.00 35.63           C  
ATOM   1996  CD1 ILE B  45      70.542   9.203  79.844  1.00 36.15           C  
ATOM   1997  N   ALA B  46      74.471  10.246  84.084  1.00 44.30           N  
ATOM   1998  CA  ALA B  46      75.687  10.942  84.480  1.00 34.67           C  
ATOM   1999  C   ALA B  46      76.585  10.922  83.242  1.00 31.92           C  
ATOM   2000  O   ALA B  46      76.736   9.885  82.580  1.00 32.44           O  
ATOM   2001  CB  ALA B  46      76.356  10.210  85.640  1.00 24.92           C  
ATOM   2002  N   ILE B  47      77.161  12.064  82.898  1.00 28.81           N  
ATOM   2003  CA  ILE B  47      78.015  12.093  81.727  1.00 22.30           C  
ATOM   2004  C   ILE B  47      79.224  12.964  81.975  1.00 32.49           C  
ATOM   2005  O   ILE B  47      79.190  13.911  82.765  1.00 33.38           O  
ATOM   2006  CB  ILE B  47      77.256  12.593  80.465  1.00 33.23           C  
ATOM   2007  CG1 ILE B  47      78.136  12.438  79.225  1.00 23.75           C  
ATOM   2008  CG2 ILE B  47      76.905  14.053  80.599  1.00 29.34           C  
ATOM   2009  CD1 ILE B  47      77.372  12.626  77.914  1.00 41.22           C  
ATOM   2010  N   THR B  48      80.295  12.622  81.284  1.00 29.03           N  
ATOM   2011  CA  THR B  48      81.560  13.323  81.410  1.00 37.85           C  
ATOM   2012  C   THR B  48      81.531  14.645  80.633  1.00 36.91           C  
ATOM   2013  O   THR B  48      80.882  14.738  79.593  1.00 40.74           O  
ATOM   2014  CB  THR B  48      82.692  12.395  80.892  1.00 28.67           C  
ATOM   2015  OG1 THR B  48      83.959  12.870  81.347  1.00 68.49           O  
ATOM   2016  CG2 THR B  48      82.678  12.330  79.396  1.00 23.92           C  
ATOM   2017  N   ALA B  49      82.198  15.675  81.152  1.00 37.36           N  
ATOM   2018  CA  ALA B  49      82.252  16.970  80.461  1.00 35.02           C  
ATOM   2019  C   ALA B  49      83.095  16.810  79.201  1.00 37.81           C  
ATOM   2020  O   ALA B  49      84.180  16.224  79.223  1.00 37.50           O  
ATOM   2021  CB  ALA B  49      82.860  18.038  81.354  1.00 26.84           C  
ATOM   2022  N   SER B  50      82.598  17.352  78.101  1.00 37.14           N  
ATOM   2023  CA  SER B  50      83.288  17.231  76.831  1.00 43.67           C  
ATOM   2024  C   SER B  50      84.713  17.796  76.820  1.00 40.66           C  
ATOM   2025  O   SER B  50      85.616  17.202  76.234  1.00 35.87           O  
ATOM   2026  CB  SER B  50      82.449  17.886  75.732  1.00 36.93           C  
ATOM   2027  OG  SER B  50      82.613  17.194  74.508  1.00 42.19           O  
ATOM   2028  N   GLY B  51      84.923  18.926  77.482  1.00 39.56           N  
ATOM   2029  CA  GLY B  51      86.246  19.515  77.479  1.00 37.42           C  
ATOM   2030  C   GLY B  51      87.260  18.967  78.462  1.00 39.00           C  
ATOM   2031  O   GLY B  51      88.370  19.499  78.559  1.00 37.64           O  
ATOM   2032  N   LYS B  52      86.915  17.913  79.191  1.00 37.78           N  
ATOM   2033  CA  LYS B  52      87.862  17.373  80.165  1.00 35.68           C  
ATOM   2034  C   LYS B  52      88.566  16.115  79.680  1.00 39.13           C  
ATOM   2035  O   LYS B  52      87.987  15.268  78.988  1.00 29.98           O  
ATOM   2036  CB  LYS B  52      87.154  17.095  81.493  1.00 34.40           C  
ATOM   2037  CG  LYS B  52      86.741  18.348  82.245  1.00 47.35           C  
ATOM   2038  CD  LYS B  52      87.945  19.166  82.695  1.00 52.56           C  
ATOM   2039  CE  LYS B  52      87.512  20.485  83.344  1.00 63.00           C  
ATOM   2040  NZ  LYS B  52      88.649  21.258  83.938  1.00 61.41           N  
ATOM   2041  N   HIS B  53      89.836  15.996  80.029  1.00 31.06           N  
ATOM   2042  CA  HIS B  53      90.572  14.819  79.616  1.00 27.18           C  
ATOM   2043  C   HIS B  53      89.984  13.667  80.417  1.00 28.88           C  
ATOM   2044  O   HIS B  53      89.969  13.705  81.653  1.00 27.95           O  
ATOM   2045  CB  HIS B  53      92.058  14.976  79.923  1.00 24.53           C  
ATOM   2046  CG  HIS B  53      92.909  13.976  79.213  1.00 34.30           C  
ATOM   2047  ND1 HIS B  53      92.747  12.617  79.380  1.00 30.91           N  
ATOM   2048  CD2 HIS B  53      93.868  14.131  78.271  1.00 20.81           C  
ATOM   2049  CE1 HIS B  53      93.567  11.979  78.563  1.00 41.02           C  
ATOM   2050  NE2 HIS B  53      94.257  12.875  77.879  1.00 41.56           N  
ATOM   2051  N   LYS B  54      89.505  12.650  79.711  1.00 27.50           N  
ATOM   2052  CA  LYS B  54      88.883  11.492  80.332  1.00 29.65           C  
ATOM   2053  C   LYS B  54      89.783  10.666  81.246  1.00 31.80           C  
ATOM   2054  O   LYS B  54      89.283   9.908  82.071  1.00 37.57           O  
ATOM   2055  CB  LYS B  54      88.273  10.594  79.246  1.00 22.89           C  
ATOM   2056  CG  LYS B  54      86.751  10.690  79.116  1.00 30.84           C  
ATOM   2057  CD  LYS B  54      86.267  12.129  78.956  1.00 28.06           C  
ATOM   2058  CE  LYS B  54      86.763  12.751  77.661  1.00 36.14           C  
ATOM   2059  NZ  LYS B  54      86.010  13.986  77.343  1.00 29.37           N  
ATOM   2060  N   GLY B  55      91.098  10.797  81.100  1.00 29.67           N  
ATOM   2061  CA  GLY B  55      92.005  10.040  81.946  1.00 29.88           C  
ATOM   2062  C   GLY B  55      92.421  10.781  83.210  1.00 27.14           C  
ATOM   2063  O   GLY B  55      93.294  10.331  83.945  1.00 36.01           O  
ATOM   2064  N   LYS B  56      91.785  11.913  83.480  1.00 29.98           N  
ATOM   2065  CA  LYS B  56      92.129  12.711  84.654  1.00 38.30           C  
ATOM   2066  C   LYS B  56      90.844  13.248  85.269  1.00 34.14           C  
ATOM   2067  O   LYS B  56      90.824  14.312  85.887  1.00 37.10           O  
ATOM   2068  CB  LYS B  56      93.025  13.885  84.234  1.00 43.41           C  
ATOM   2069  CG  LYS B  56      94.140  14.200  85.216  1.00 69.03           C  
ATOM   2070  CD  LYS B  56      94.956  15.416  84.785  1.00 75.96           C  
ATOM   2071  CE  LYS B  56      96.226  15.532  85.619  1.00 80.97           C  
ATOM   2072  NZ  LYS B  56      95.928  15.463  87.079  1.00 85.34           N  
ATOM   2073  N   LEU B  57      89.768  12.496  85.098  1.00 26.60           N  
ATOM   2074  CA  LEU B  57      88.481  12.912  85.597  1.00 25.30           C  
ATOM   2075  C   LEU B  57      88.388  13.079  87.093  1.00 31.76           C  
ATOM   2076  O   LEU B  57      89.042  12.377  87.867  1.00 42.16           O  
ATOM   2077  CB  LEU B  57      87.415  11.950  85.107  1.00 29.31           C  
ATOM   2078  CG  LEU B  57      87.289  11.933  83.578  1.00 31.99           C  
ATOM   2079  CD1 LEU B  57      86.448  10.735  83.139  1.00 32.74           C  
ATOM   2080  CD2 LEU B  57      86.674  13.242  83.108  1.00 28.16           C  
ATOM   2081  N   THR B  58      87.548  14.028  87.479  1.00 36.29           N  
ATOM   2082  CA  THR B  58      87.311  14.385  88.861  1.00 38.93           C  
ATOM   2083  C   THR B  58      85.810  14.555  89.037  1.00 41.13           C  
ATOM   2084  O   THR B  58      85.091  14.804  88.065  1.00 36.59           O  
ATOM   2085  CB  THR B  58      88.068  15.689  89.186  1.00 40.36           C  
ATOM   2086  OG1 THR B  58      89.384  15.350  89.640  1.00 45.99           O  
ATOM   2087  CG2 THR B  58      87.341  16.523  90.228  1.00 60.42           C  
ATOM   2088  N   PRO B  59      85.309  14.411  90.274  1.00 41.89           N  
ATOM   2089  CA  PRO B  59      83.869  14.563  90.470  1.00 39.80           C  
ATOM   2090  C   PRO B  59      83.246  15.770  89.770  1.00 39.24           C  
ATOM   2091  O   PRO B  59      82.210  15.641  89.117  1.00 44.78           O  
ATOM   2092  CB  PRO B  59      83.744  14.608  91.989  1.00 40.72           C  
ATOM   2093  CG  PRO B  59      84.786  13.625  92.406  1.00 29.46           C  
ATOM   2094  CD  PRO B  59      85.966  14.041  91.541  1.00 29.12           C  
ATOM   2095  N   GLU B  60      83.886  16.929  89.876  1.00 34.98           N  
ATOM   2096  CA  GLU B  60      83.347  18.134  89.254  1.00 44.31           C  
ATOM   2097  C   GLU B  60      83.322  18.101  87.724  1.00 46.16           C  
ATOM   2098  O   GLU B  60      82.846  19.052  87.102  1.00 45.32           O  
ATOM   2099  CB  GLU B  60      84.121  19.371  89.706  1.00 41.63           C  
ATOM   2100  CG  GLU B  60      85.360  19.672  88.873  1.00 62.22           C  
ATOM   2101  CD  GLU B  60      86.085  20.920  89.338  1.00 68.72           C  
ATOM   2102  OE1 GLU B  60      85.408  21.945  89.570  1.00 74.10           O  
ATOM   2103  OE2 GLU B  60      87.330  20.880  89.461  1.00 74.98           O  
ATOM   2104  N   ASP B  61      83.839  17.022  87.128  1.00 44.59           N  
ATOM   2105  CA  ASP B  61      83.876  16.876  85.670  1.00 36.55           C  
ATOM   2106  C   ASP B  61      82.728  16.013  85.166  1.00 39.00           C  
ATOM   2107  O   ASP B  61      82.571  15.823  83.960  1.00 39.05           O  
ATOM   2108  CB  ASP B  61      85.189  16.242  85.211  1.00 27.33           C  
ATOM   2109  CG  ASP B  61      86.402  17.039  85.627  1.00 35.28           C  
ATOM   2110  OD1 ASP B  61      86.315  18.280  85.695  1.00 44.97           O  
ATOM   2111  OD2 ASP B  61      87.452  16.428  85.865  1.00 40.34           O  
ATOM   2112  N   ILE B  62      81.939  15.479  86.094  1.00 39.47           N  
ATOM   2113  CA  ILE B  62      80.808  14.640  85.730  1.00 41.03           C  
ATOM   2114  C   ILE B  62      79.541  15.472  85.855  1.00 41.98           C  
ATOM   2115  O   ILE B  62      79.357  16.183  86.839  1.00 49.36           O  
ATOM   2116  CB  ILE B  62      80.686  13.421  86.659  1.00 34.98           C  
ATOM   2117  CG1 ILE B  62      82.052  12.743  86.809  1.00 29.15           C  
ATOM   2118  CG2 ILE B  62      79.618  12.465  86.117  1.00 23.92           C  
ATOM   2119  CD1 ILE B  62      82.651  12.189  85.518  1.00 24.63           C  
ATOM   2120  N   LEU B  63      78.665  15.376  84.864  1.00 37.63           N  
ATOM   2121  CA  LEU B  63      77.427  16.146  84.870  1.00 32.73           C  
ATOM   2122  C   LEU B  63      76.223  15.230  84.851  1.00 39.98           C  
ATOM   2123  O   LEU B  63      76.277  14.131  84.286  1.00 42.25           O  
ATOM   2124  CB  LEU B  63      77.392  17.046  83.640  1.00 41.22           C  
ATOM   2125  CG  LEU B  63      78.717  17.766  83.382  1.00 50.49           C  
ATOM   2126  CD1 LEU B  63      78.717  18.390  82.003  1.00 50.01           C  
ATOM   2127  CD2 LEU B  63      78.927  18.814  84.451  1.00 60.91           C  
ATOM   2128  N   LEU B  64      75.136  15.686  85.469  1.00 40.42           N  
ATOM   2129  CA  LEU B  64      73.900  14.910  85.514  1.00 41.15           C  
ATOM   2130  C   LEU B  64      72.958  15.538  84.502  1.00 44.67           C  
ATOM   2131  O   LEU B  64      72.760  16.748  84.510  1.00 47.55           O  
ATOM   2132  CB  LEU B  64      73.282  14.964  86.914  1.00 34.86           C  
ATOM   2133  CG  LEU B  64      72.220  13.906  87.245  1.00 46.09           C  
ATOM   2134  CD1 LEU B  64      72.872  12.549  87.412  1.00 29.43           C  
ATOM   2135  CD2 LEU B  64      71.498  14.279  88.531  1.00 50.08           C  
ATOM   2136  N   ILE B  65      72.410  14.721  83.608  1.00 45.57           N  
ATOM   2137  CA  ILE B  65      71.485  15.199  82.583  1.00 43.74           C  
ATOM   2138  C   ILE B  65      70.247  14.305  82.553  1.00 49.49           C  
ATOM   2139  O   ILE B  65      70.248  13.212  83.118  1.00 46.80           O  
ATOM   2140  CB  ILE B  65      72.114  15.148  81.172  1.00 46.92           C  
ATOM   2141  CG1 ILE B  65      72.533  13.709  80.860  1.00 44.62           C  
ATOM   2142  CG2 ILE B  65      73.297  16.105  81.073  1.00 40.52           C  
ATOM   2143  CD1 ILE B  65      72.894  13.473  79.416  1.00 36.97           C  
ATOM   2144  N   ASP B  66      69.197  14.764  81.883  1.00 42.08           N  
ATOM   2145  CA  ASP B  66      67.970  13.982  81.768  1.00 48.24           C  
ATOM   2146  C   ASP B  66      68.015  13.231  80.438  1.00 44.03           C  
ATOM   2147  O   ASP B  66      68.979  13.363  79.689  1.00 49.16           O  
ATOM   2148  CB  ASP B  66      66.748  14.908  81.822  1.00 55.12           C  
ATOM   2149  CG  ASP B  66      66.755  15.952  80.718  1.00 60.87           C  
ATOM   2150  OD1 ASP B  66      66.282  17.078  80.978  1.00 66.48           O  
ATOM   2151  OD2 ASP B  66      67.221  15.650  79.595  1.00 64.94           O  
ATOM   2152  N   TYR B  67      66.975  12.469  80.126  1.00 50.71           N  
ATOM   2153  CA  TYR B  67      66.964  11.709  78.883  1.00 55.01           C  
ATOM   2154  C   TYR B  67      66.845  12.543  77.615  1.00 56.94           C  
ATOM   2155  O   TYR B  67      66.880  12.010  76.503  1.00 54.50           O  
ATOM   2156  CB  TYR B  67      65.868  10.650  78.923  1.00 53.74           C  
ATOM   2157  CG  TYR B  67      66.232   9.477  79.801  1.00 65.94           C  
ATOM   2158  CD1 TYR B  67      66.123   8.167  79.327  1.00 70.15           C  
ATOM   2159  CD2 TYR B  67      66.700   9.671  81.104  1.00 67.64           C  
ATOM   2160  CE1 TYR B  67      66.471   7.078  80.126  1.00 68.80           C  
ATOM   2161  CE2 TYR B  67      67.051   8.588  81.913  1.00 72.85           C  
ATOM   2162  CZ  TYR B  67      66.932   7.295  81.416  1.00 71.50           C  
ATOM   2163  OH  TYR B  67      67.261   6.224  82.210  1.00 60.17           O  
ATOM   2164  N   GLU B  68      66.720  13.854  77.776  1.00 54.66           N  
ATOM   2165  CA  GLU B  68      66.620  14.731  76.620  1.00 64.58           C  
ATOM   2166  C   GLU B  68      67.960  15.411  76.360  1.00 67.84           C  
ATOM   2167  O   GLU B  68      68.093  16.212  75.435  1.00 69.81           O  
ATOM   2168  CB  GLU B  68      65.523  15.781  76.833  1.00 69.01           C  
ATOM   2169  CG  GLU B  68      64.143  15.389  76.294  1.00 73.06           C  
ATOM   2170  CD  GLU B  68      63.545  14.174  76.983  1.00 81.46           C  
ATOM   2171  OE1 GLU B  68      63.405  14.204  78.225  1.00 86.89           O  
ATOM   2172  OE2 GLU B  68      63.205  13.193  76.281  1.00 82.55           O  
ATOM   2173  N   GLY B  69      68.952  15.080  77.182  1.00 61.17           N  
ATOM   2174  CA  GLY B  69      70.274  15.657  77.024  1.00 53.94           C  
ATOM   2175  C   GLY B  69      70.439  16.945  77.800  1.00 50.23           C  
ATOM   2176  O   GLY B  69      71.452  17.626  77.686  1.00 46.26           O  
ATOM   2177  N   ARG B  70      69.446  17.265  78.617  1.00 51.57           N  
ATOM   2178  CA  ARG B  70      69.471  18.490  79.403  1.00 61.24           C  
ATOM   2179  C   ARG B  70      70.066  18.349  80.809  1.00 56.07           C  
ATOM   2180  O   ARG B  70      69.832  17.364  81.507  1.00 45.23           O  
ATOM   2181  CB  ARG B  70      68.044  19.039  79.517  1.00 75.13           C  
ATOM   2182  CG  ARG B  70      67.330  19.206  78.181  1.00 89.32           C  
ATOM   2183  CD  ARG B  70      65.866  19.568  78.376  1.00108.20           C  
ATOM   2184  NE  ARG B  70      65.699  20.700  79.287  1.00128.44           N  
ATOM   2185  CZ  ARG B  70      65.316  20.595  80.558  1.00135.30           C  
ATOM   2186  NH1 ARG B  70      65.053  19.405  81.081  1.00138.98           N  
ATOM   2187  NH2 ARG B  70      65.199  21.683  81.310  1.00137.67           N  
ATOM   2188  N   PRO B  71      70.861  19.337  81.237  1.00 60.70           N  
ATOM   2189  CA  PRO B  71      71.445  19.260  82.578  1.00 64.49           C  
ATOM   2190  C   PRO B  71      70.337  19.494  83.607  1.00 64.65           C  
ATOM   2191  O   PRO B  71      69.554  20.421  83.464  1.00 72.06           O  
ATOM   2192  CB  PRO B  71      72.488  20.379  82.564  1.00 54.34           C  
ATOM   2193  CG  PRO B  71      71.919  21.362  81.606  1.00 58.48           C  
ATOM   2194  CD  PRO B  71      71.417  20.478  80.490  1.00 56.48           C  
ATOM   2195  N   VAL B  72      70.267  18.652  84.633  1.00 69.60           N  
ATOM   2196  CA  VAL B  72      69.235  18.780  85.658  1.00 77.34           C  
ATOM   2197  C   VAL B  72      68.941  20.228  86.037  1.00 85.63           C  
ATOM   2198  O   VAL B  72      67.774  20.635  86.095  1.00 86.75           O  
ATOM   2199  CB  VAL B  72      69.608  17.998  86.936  1.00 76.09           C  
ATOM   2200  CG1 VAL B  72      69.880  16.557  86.584  1.00 78.30           C  
ATOM   2201  CG2 VAL B  72      70.814  18.620  87.610  1.00 74.63           C  
ATOM   2202  N   GLY B  73      69.995  21.004  86.285  1.00 88.92           N  
ATOM   2203  CA  GLY B  73      69.820  22.398  86.656  1.00 97.13           C  
ATOM   2204  C   GLY B  73      69.370  23.249  85.482  1.00 97.31           C  
ATOM   2205  O   GLY B  73      69.639  24.453  85.435  1.00 97.27           O  
ATOM   2206  N   GLY B  74      68.677  22.615  84.538  1.00 94.40           N  
ATOM   2207  CA  GLY B  74      68.199  23.308  83.356  1.00 87.00           C  
ATOM   2208  C   GLY B  74      69.349  23.753  82.473  1.00 84.31           C  
ATOM   2209  O   GLY B  74      70.448  24.019  82.964  1.00 82.22           O  
ATOM   2210  N   GLY B  75      69.116  23.834  81.169  1.00 79.49           N  
ATOM   2211  CA  GLY B  75      70.188  24.266  80.294  1.00 81.01           C  
ATOM   2212  C   GLY B  75      70.093  23.797  78.860  1.00 77.94           C  
ATOM   2213  O   GLY B  75      69.135  23.131  78.466  1.00 76.35           O  
ATOM   2214  N   LYS B  76      71.110  24.155  78.083  1.00 77.57           N  
ATOM   2215  CA  LYS B  76      71.181  23.801  76.672  1.00 78.17           C  
ATOM   2216  C   LYS B  76      71.822  22.430  76.489  1.00 73.77           C  
ATOM   2217  O   LYS B  76      72.883  22.150  77.048  1.00 69.05           O  
ATOM   2218  CB  LYS B  76      72.027  24.822  75.909  1.00 80.49           C  
ATOM   2219  CG  LYS B  76      71.669  26.279  76.151  1.00 91.89           C  
ATOM   2220  CD  LYS B  76      72.724  27.198  75.534  1.00 91.98           C  
ATOM   2221  CE  LYS B  76      72.312  28.659  75.606  1.00 92.71           C  
ATOM   2222  NZ  LYS B  76      71.025  28.895  74.891  1.00 85.30           N  
ATOM   2223  N   PRO B  77      71.173  21.548  75.723  1.00 65.80           N  
ATOM   2224  CA  PRO B  77      71.769  20.230  75.515  1.00 57.59           C  
ATOM   2225  C   PRO B  77      73.010  20.423  74.646  1.00 57.07           C  
ATOM   2226  O   PRO B  77      73.267  21.533  74.171  1.00 56.22           O  
ATOM   2227  CB  PRO B  77      70.670  19.470  74.784  1.00 57.72           C  
ATOM   2228  CG  PRO B  77      69.425  20.076  75.351  1.00 72.77           C  
ATOM   2229  CD  PRO B  77      69.754  21.550  75.333  1.00 65.13           C  
ATOM   2230  N   SER B  78      73.780  19.358  74.451  1.00 41.64           N  
ATOM   2231  CA  SER B  78      74.973  19.424  73.622  1.00 38.67           C  
ATOM   2232  C   SER B  78      74.905  18.258  72.657  1.00 35.44           C  
ATOM   2233  O   SER B  78      74.118  17.327  72.843  1.00 33.55           O  
ATOM   2234  CB  SER B  78      76.238  19.303  74.475  1.00 44.71           C  
ATOM   2235  OG  SER B  78      76.375  17.994  75.018  1.00 61.99           O  
ATOM   2236  N   ALA B  79      75.735  18.303  71.626  1.00 35.35           N  
ATOM   2237  CA  ALA B  79      75.764  17.232  70.651  1.00 35.07           C  
ATOM   2238  C   ALA B  79      75.970  15.902  71.359  1.00 37.82           C  
ATOM   2239  O   ALA B  79      75.236  14.940  71.113  1.00 38.94           O  
ATOM   2240  CB  ALA B  79      76.892  17.468  69.652  1.00 46.01           C  
ATOM   2241  N   GLU B  80      76.968  15.857  72.243  1.00 41.47           N  
ATOM   2242  CA  GLU B  80      77.297  14.633  72.977  1.00 42.08           C  
ATOM   2243  C   GLU B  80      76.142  14.205  73.870  1.00 40.36           C  
ATOM   2244  O   GLU B  80      75.704  13.047  73.850  1.00 38.99           O  
ATOM   2245  CB  GLU B  80      78.560  14.825  73.835  1.00 37.11           C  
ATOM   2246  CG  GLU B  80      79.774  15.339  73.070  1.00 49.29           C  
ATOM   2247  CD  GLU B  80      79.798  16.860  72.953  1.00 58.40           C  
ATOM   2248  OE1 GLU B  80      78.826  17.520  73.389  1.00 66.77           O  
ATOM   2249  OE2 GLU B  80      80.792  17.398  72.425  1.00 51.11           O  
ATOM   2250  N   THR B  81      75.646  15.143  74.658  1.00 31.70           N  
ATOM   2251  CA  THR B  81      74.544  14.840  75.546  1.00 45.96           C  
ATOM   2252  C   THR B  81      73.356  14.287  74.736  1.00 50.64           C  
ATOM   2253  O   THR B  81      72.569  13.477  75.236  1.00 56.50           O  
ATOM   2254  CB  THR B  81      74.115  16.094  76.310  1.00 45.95           C  
ATOM   2255  OG1 THR B  81      73.600  15.719  77.589  1.00 72.53           O  
ATOM   2256  CG2 THR B  81      73.038  16.831  75.552  1.00 39.16           C  
ATOM   2257  N   LEU B  82      73.242  14.714  73.481  1.00 44.82           N  
ATOM   2258  CA  LEU B  82      72.154  14.256  72.618  1.00 46.13           C  
ATOM   2259  C   LEU B  82      72.392  12.860  72.077  1.00 41.37           C  
ATOM   2260  O   LEU B  82      71.504  12.013  72.104  1.00 32.36           O  
ATOM   2261  CB  LEU B  82      71.959  15.204  71.424  1.00 47.05           C  
ATOM   2262  CG  LEU B  82      71.191  16.514  71.612  1.00 47.72           C  
ATOM   2263  CD1 LEU B  82      71.183  17.263  70.299  1.00 43.20           C  
ATOM   2264  CD2 LEU B  82      69.762  16.235  72.078  1.00 38.11           C  
ATOM   2265  N   LEU B  83      73.594  12.634  71.562  1.00 36.49           N  
ATOM   2266  CA  LEU B  83      73.928  11.344  71.001  1.00 35.07           C  
ATOM   2267  C   LEU B  83      73.837  10.252  72.067  1.00 41.10           C  
ATOM   2268  O   LEU B  83      73.309   9.167  71.809  1.00 42.00           O  
ATOM   2269  CB  LEU B  83      75.327  11.403  70.388  1.00 39.99           C  
ATOM   2270  CG  LEU B  83      75.372  12.154  69.061  1.00 42.74           C  
ATOM   2271  CD1 LEU B  83      76.799  12.385  68.631  1.00 43.79           C  
ATOM   2272  CD2 LEU B  83      74.620  11.349  68.008  1.00 34.66           C  
ATOM   2273  N   HIS B  84      74.325  10.542  73.271  1.00 35.06           N  
ATOM   2274  CA  HIS B  84      74.273   9.549  74.329  1.00 40.40           C  
ATOM   2275  C   HIS B  84      72.849   9.164  74.703  1.00 33.42           C  
ATOM   2276  O   HIS B  84      72.530   7.974  74.787  1.00 32.67           O  
ATOM   2277  CB  HIS B  84      75.042  10.035  75.558  1.00 37.81           C  
ATOM   2278  CG  HIS B  84      76.527   9.880  75.433  1.00 43.46           C  
ATOM   2279  ND1 HIS B  84      77.273   9.107  76.298  1.00 27.32           N  
ATOM   2280  CD2 HIS B  84      77.402  10.391  74.534  1.00 28.98           C  
ATOM   2281  CE1 HIS B  84      78.542   9.150  75.938  1.00 35.67           C  
ATOM   2282  NE2 HIS B  84      78.648   9.923  74.872  1.00 35.98           N  
ATOM   2283  N   THR B  85      71.992  10.159  74.916  1.00 38.20           N  
ATOM   2284  CA  THR B  85      70.603   9.879  75.277  1.00 45.01           C  
ATOM   2285  C   THR B  85      69.867   9.055  74.212  1.00 44.51           C  
ATOM   2286  O   THR B  85      69.026   8.221  74.553  1.00 44.86           O  
ATOM   2287  CB  THR B  85      69.799  11.177  75.546  1.00 37.96           C  
ATOM   2288  OG1 THR B  85      70.058  12.129  74.510  1.00 58.01           O  
ATOM   2289  CG2 THR B  85      70.190  11.775  76.873  1.00 29.25           C  
ATOM   2290  N   THR B  86      70.176   9.255  72.932  1.00 35.18           N  
ATOM   2291  CA  THR B  86      69.476   8.470  71.928  1.00 43.61           C  
ATOM   2292  C   THR B  86      69.865   6.992  72.066  1.00 43.10           C  
ATOM   2293  O   THR B  86      69.040   6.100  71.838  1.00 42.62           O  
ATOM   2294  CB  THR B  86      69.736   8.977  70.462  1.00 34.56           C  
ATOM   2295  OG1 THR B  86      70.672   8.127  69.799  1.00 47.82           O  
ATOM   2296  CG2 THR B  86      70.261  10.387  70.463  1.00 34.71           C  
ATOM   2297  N   VAL B  87      71.110   6.725  72.456  1.00 43.33           N  
ATOM   2298  CA  VAL B  87      71.526   5.341  72.618  1.00 32.58           C  
ATOM   2299  C   VAL B  87      70.669   4.754  73.730  1.00 36.85           C  
ATOM   2300  O   VAL B  87      70.079   3.687  73.578  1.00 32.21           O  
ATOM   2301  CB  VAL B  87      73.020   5.221  72.994  1.00 39.55           C  
ATOM   2302  CG1 VAL B  87      73.331   3.791  73.417  1.00 29.28           C  
ATOM   2303  CG2 VAL B  87      73.889   5.591  71.796  1.00 34.37           C  
ATOM   2304  N   TYR B  88      70.603   5.463  74.850  1.00 34.16           N  
ATOM   2305  CA  TYR B  88      69.798   5.015  75.971  1.00 42.88           C  
ATOM   2306  C   TYR B  88      68.353   4.826  75.515  1.00 45.64           C  
ATOM   2307  O   TYR B  88      67.730   3.801  75.810  1.00 44.92           O  
ATOM   2308  CB  TYR B  88      69.875   6.027  77.114  1.00 43.37           C  
ATOM   2309  CG  TYR B  88      71.208   6.011  77.828  1.00 50.87           C  
ATOM   2310  CD1 TYR B  88      71.617   4.889  78.551  1.00 51.23           C  
ATOM   2311  CD2 TYR B  88      72.074   7.101  77.755  1.00 46.38           C  
ATOM   2312  CE1 TYR B  88      72.867   4.852  79.185  1.00 52.75           C  
ATOM   2313  CE2 TYR B  88      73.319   7.081  78.381  1.00 45.07           C  
ATOM   2314  CZ  TYR B  88      73.717   5.953  79.094  1.00 54.00           C  
ATOM   2315  OH  TYR B  88      74.960   5.918  79.700  1.00 29.72           O  
ATOM   2316  N   LYS B  89      67.824   5.796  74.773  1.00 43.37           N  
ATOM   2317  CA  LYS B  89      66.451   5.680  74.296  1.00 50.11           C  
ATOM   2318  C   LYS B  89      66.247   4.527  73.313  1.00 48.57           C  
ATOM   2319  O   LYS B  89      65.153   3.980  73.222  1.00 54.44           O  
ATOM   2320  CB  LYS B  89      65.984   6.995  73.673  1.00 53.55           C  
ATOM   2321  CG  LYS B  89      65.520   8.016  74.699  1.00 44.31           C  
ATOM   2322  CD  LYS B  89      65.264   9.357  74.057  1.00 55.14           C  
ATOM   2323  CE  LYS B  89      64.861  10.377  75.099  1.00 62.20           C  
ATOM   2324  NZ  LYS B  89      64.780  11.744  74.515  1.00 65.13           N  
ATOM   2325  N   LEU B  90      67.288   4.149  72.580  1.00 40.82           N  
ATOM   2326  CA  LEU B  90      67.151   3.042  71.636  1.00 45.82           C  
ATOM   2327  C   LEU B  90      67.231   1.686  72.316  1.00 46.25           C  
ATOM   2328  O   LEU B  90      66.568   0.740  71.897  1.00 50.67           O  
ATOM   2329  CB  LEU B  90      68.232   3.094  70.560  1.00 43.97           C  
ATOM   2330  CG  LEU B  90      68.236   4.278  69.602  1.00 55.77           C  
ATOM   2331  CD1 LEU B  90      69.385   4.109  68.619  1.00 49.37           C  
ATOM   2332  CD2 LEU B  90      66.895   4.359  68.875  1.00 42.09           C  
ATOM   2333  N   PHE B  91      68.050   1.598  73.362  1.00 50.26           N  
ATOM   2334  CA  PHE B  91      68.249   0.347  74.082  1.00 42.61           C  
ATOM   2335  C   PHE B  91      68.007   0.491  75.575  1.00 50.30           C  
ATOM   2336  O   PHE B  91      68.886   0.914  76.325  1.00 51.67           O  
ATOM   2337  CB  PHE B  91      69.662  -0.143  73.854  1.00 31.65           C  
ATOM   2338  CG  PHE B  91      70.130  -0.001  72.438  1.00 44.61           C  
ATOM   2339  CD1 PHE B  91      69.609  -0.805  71.433  1.00 36.93           C  
ATOM   2340  CD2 PHE B  91      71.114   0.923  72.110  1.00 44.08           C  
ATOM   2341  CE1 PHE B  91      70.065  -0.693  70.121  1.00 45.59           C  
ATOM   2342  CE2 PHE B  91      71.577   1.041  70.799  1.00 46.04           C  
ATOM   2343  CZ  PHE B  91      71.054   0.232  69.805  1.00 33.51           C  
ATOM   2344  N   PRO B  92      66.801   0.138  76.027  1.00 50.29           N  
ATOM   2345  CA  PRO B  92      66.409   0.216  77.433  1.00 51.92           C  
ATOM   2346  C   PRO B  92      67.335  -0.553  78.378  1.00 51.22           C  
ATOM   2347  O   PRO B  92      67.476  -0.189  79.540  1.00 52.85           O  
ATOM   2348  CB  PRO B  92      64.998  -0.366  77.417  1.00 54.40           C  
ATOM   2349  CG  PRO B  92      64.489   0.067  76.083  1.00 55.51           C  
ATOM   2350  CD  PRO B  92      65.653  -0.249  75.188  1.00 49.86           C  
ATOM   2351  N   GLU B  93      67.962  -1.610  77.874  1.00 49.61           N  
ATOM   2352  CA  GLU B  93      68.850  -2.438  78.690  1.00 56.15           C  
ATOM   2353  C   GLU B  93      70.243  -1.848  78.940  1.00 55.67           C  
ATOM   2354  O   GLU B  93      70.946  -2.259  79.864  1.00 59.72           O  
ATOM   2355  CB  GLU B  93      68.967  -3.837  78.064  1.00 62.48           C  
ATOM   2356  CG  GLU B  93      68.699  -3.886  76.550  1.00 86.39           C  
ATOM   2357  CD  GLU B  93      69.927  -3.588  75.704  1.00 96.37           C  
ATOM   2358  OE1 GLU B  93      70.646  -2.615  76.015  1.00107.54           O  
ATOM   2359  OE2 GLU B  93      70.167  -4.322  74.721  1.00 94.70           O  
ATOM   2360  N   VAL B  94      70.630  -0.877  78.127  1.00 44.25           N  
ATOM   2361  CA  VAL B  94      71.933  -0.244  78.257  1.00 42.77           C  
ATOM   2362  C   VAL B  94      72.012   0.718  79.445  1.00 45.61           C  
ATOM   2363  O   VAL B  94      71.097   1.501  79.684  1.00 37.93           O  
ATOM   2364  CB  VAL B  94      72.284   0.494  76.944  1.00 39.80           C  
ATOM   2365  CG1 VAL B  94      73.408   1.508  77.159  1.00 33.28           C  
ATOM   2366  CG2 VAL B  94      72.681  -0.524  75.903  1.00 35.13           C  
ATOM   2367  N   ASN B  95      73.118   0.648  80.183  1.00 46.26           N  
ATOM   2368  CA  ASN B  95      73.338   1.507  81.345  1.00 37.00           C  
ATOM   2369  C   ASN B  95      74.651   2.254  81.250  1.00 37.75           C  
ATOM   2370  O   ASN B  95      75.006   3.020  82.145  1.00 37.78           O  
ATOM   2371  CB  ASN B  95      73.355   0.671  82.615  1.00 49.58           C  
ATOM   2372  CG  ASN B  95      71.978   0.261  83.051  1.00 52.19           C  
ATOM   2373  OD1 ASN B  95      71.197   1.084  83.537  1.00 60.70           O  
ATOM   2374  ND2 ASN B  95      71.662  -1.010  82.873  1.00 28.14           N  
ATOM   2375  N   ALA B  96      75.381   2.026  80.171  1.00 26.22           N  
ATOM   2376  CA  ALA B  96      76.653   2.695  80.005  1.00 33.05           C  
ATOM   2377  C   ALA B  96      76.971   2.895  78.543  1.00 25.97           C  
ATOM   2378  O   ALA B  96      76.827   1.982  77.743  1.00 27.35           O  
ATOM   2379  CB  ALA B  96      77.755   1.884  80.661  1.00 23.89           C  
ATOM   2380  N   VAL B  97      77.433   4.093  78.209  1.00 32.60           N  
ATOM   2381  CA  VAL B  97      77.783   4.434  76.839  1.00 31.41           C  
ATOM   2382  C   VAL B  97      79.210   4.964  76.794  1.00 30.61           C  
ATOM   2383  O   VAL B  97      79.592   5.858  77.558  1.00 25.03           O  
ATOM   2384  CB  VAL B  97      76.794   5.490  76.270  1.00 35.92           C  
ATOM   2385  CG1 VAL B  97      77.271   5.990  74.913  1.00 25.35           C  
ATOM   2386  CG2 VAL B  97      75.407   4.872  76.154  1.00 30.28           C  
ATOM   2387  N   VAL B  98      79.991   4.403  75.886  1.00 23.44           N  
ATOM   2388  CA  VAL B  98      81.379   4.779  75.764  1.00 25.12           C  
ATOM   2389  C   VAL B  98      81.709   5.254  74.378  1.00 27.67           C  
ATOM   2390  O   VAL B  98      81.442   4.584  73.390  1.00 26.73           O  
ATOM   2391  CB  VAL B  98      82.308   3.592  76.105  1.00 32.07           C  
ATOM   2392  CG1 VAL B  98      83.761   3.967  75.882  1.00 27.10           C  
ATOM   2393  CG2 VAL B  98      82.089   3.184  77.531  1.00 27.40           C  
ATOM   2394  N   HIS B  99      82.302   6.430  74.327  1.00 28.72           N  
ATOM   2395  CA  HIS B  99      82.707   7.036  73.079  1.00 36.75           C  
ATOM   2396  C   HIS B  99      84.223   7.220  73.096  1.00 33.74           C  
ATOM   2397  O   HIS B  99      84.754   7.989  73.905  1.00 28.92           O  
ATOM   2398  CB  HIS B  99      82.038   8.405  72.913  1.00 31.76           C  
ATOM   2399  CG  HIS B  99      82.711   9.271  71.897  1.00 41.55           C  
ATOM   2400  ND1 HIS B  99      82.752  10.647  71.995  1.00 41.32           N  
ATOM   2401  CD2 HIS B  99      83.395   8.952  70.773  1.00 28.72           C  
ATOM   2402  CE1 HIS B  99      83.434  11.137  70.976  1.00 34.88           C  
ATOM   2403  NE2 HIS B  99      83.836  10.129  70.221  1.00 46.49           N  
ATOM   2404  N   THR B 100      84.909   6.511  72.209  1.00 19.97           N  
ATOM   2405  CA  THR B 100      86.351   6.623  72.110  1.00 26.79           C  
ATOM   2406  C   THR B 100      86.738   7.293  70.813  1.00 35.93           C  
ATOM   2407  O   THR B 100      85.966   7.304  69.851  1.00 31.48           O  
ATOM   2408  CB  THR B 100      87.033   5.274  72.133  1.00 35.02           C  
ATOM   2409  OG1 THR B 100      86.407   4.426  71.159  1.00 23.60           O  
ATOM   2410  CG2 THR B 100      86.978   4.675  73.541  1.00 24.66           C  
ATOM   2411  N   HIS B 101      87.961   7.817  70.792  1.00 25.09           N  
ATOM   2412  CA  HIS B 101      88.487   8.526  69.638  1.00 28.41           C  
ATOM   2413  C   HIS B 101      89.933   8.098  69.404  1.00 24.32           C  
ATOM   2414  O   HIS B 101      90.861   8.888  69.563  1.00 30.16           O  
ATOM   2415  CB  HIS B 101      88.373  10.041  69.906  1.00 23.61           C  
ATOM   2416  CG  HIS B 101      88.763  10.902  68.749  1.00 39.18           C  
ATOM   2417  ND1 HIS B 101      90.069  11.268  68.499  1.00 49.44           N  
ATOM   2418  CD2 HIS B 101      88.014  11.496  67.789  1.00 40.57           C  
ATOM   2419  CE1 HIS B 101      90.106  12.055  67.439  1.00 43.52           C  
ATOM   2420  NE2 HIS B 101      88.872  12.209  66.991  1.00 40.98           N  
ATOM   2421  N   SER B 102      90.115   6.830  69.037  1.00 23.87           N  
ATOM   2422  CA  SER B 102      91.453   6.288  68.790  1.00 36.69           C  
ATOM   2423  C   SER B 102      92.022   6.688  67.435  1.00 35.52           C  
ATOM   2424  O   SER B 102      91.283   7.022  66.514  1.00 42.68           O  
ATOM   2425  CB  SER B 102      91.430   4.767  68.845  1.00 18.15           C  
ATOM   2426  OG  SER B 102      90.767   4.250  67.705  1.00 26.08           O  
ATOM   2427  N   PRO B 103      93.353   6.656  67.301  1.00 36.24           N  
ATOM   2428  CA  PRO B 103      93.982   7.012  66.027  1.00 38.78           C  
ATOM   2429  C   PRO B 103      93.403   6.143  64.910  1.00 40.26           C  
ATOM   2430  O   PRO B 103      93.073   6.636  63.833  1.00 34.44           O  
ATOM   2431  CB  PRO B 103      95.451   6.705  66.274  1.00 29.12           C  
ATOM   2432  CG  PRO B 103      95.604   7.009  67.724  1.00 33.39           C  
ATOM   2433  CD  PRO B 103      94.368   6.419  68.340  1.00 26.45           C  
ATOM   2434  N   ASN B 104      93.269   4.848  65.190  1.00 30.98           N  
ATOM   2435  CA  ASN B 104      92.738   3.902  64.212  1.00 37.04           C  
ATOM   2436  C   ASN B 104      91.350   4.266  63.742  1.00 43.73           C  
ATOM   2437  O   ASN B 104      91.075   4.247  62.546  1.00 40.14           O  
ATOM   2438  CB  ASN B 104      92.698   2.480  64.779  1.00 36.03           C  
ATOM   2439  CG  ASN B 104      94.054   1.820  64.785  1.00 44.13           C  
ATOM   2440  OD1 ASN B 104      94.882   2.085  63.915  1.00 53.30           O  
ATOM   2441  ND2 ASN B 104      94.288   0.944  65.756  1.00 45.28           N  
ATOM   2442  N   ALA B 105      90.481   4.593  64.692  1.00 49.75           N  
ATOM   2443  CA  ALA B 105      89.102   4.948  64.386  1.00 48.04           C  
ATOM   2444  C   ALA B 105      89.035   6.213  63.551  1.00 48.46           C  
ATOM   2445  O   ALA B 105      88.232   6.319  62.628  1.00 42.02           O  
ATOM   2446  CB  ALA B 105      88.308   5.125  65.673  1.00 53.30           C  
ATOM   2447  N   THR B 106      89.882   7.176  63.871  1.00 47.80           N  
ATOM   2448  CA  THR B 106      89.881   8.410  63.114  1.00 49.33           C  
ATOM   2449  C   THR B 106      90.239   8.073  61.665  1.00 54.31           C  
ATOM   2450  O   THR B 106      89.504   8.413  60.735  1.00 43.04           O  
ATOM   2451  CB  THR B 106      90.881   9.425  63.738  1.00 48.98           C  
ATOM   2452  OG1 THR B 106      90.268  10.046  64.875  1.00 58.03           O  
ATOM   2453  CG2 THR B 106      91.288  10.497  62.741  1.00 52.69           C  
ATOM   2454  N   VAL B 107      91.356   7.374  61.488  1.00 53.62           N  
ATOM   2455  CA  VAL B 107      91.824   6.975  60.167  1.00 48.34           C  
ATOM   2456  C   VAL B 107      90.773   6.170  59.407  1.00 49.02           C  
ATOM   2457  O   VAL B 107      90.466   6.466  58.256  1.00 47.35           O  
ATOM   2458  CB  VAL B 107      93.119   6.160  60.287  1.00 49.36           C  
ATOM   2459  CG1 VAL B 107      93.463   5.488  58.963  1.00 42.33           C  
ATOM   2460  CG2 VAL B 107      94.241   7.083  60.724  1.00 52.39           C  
ATOM   2461  N   ILE B 108      90.223   5.150  60.049  1.00 44.14           N  
ATOM   2462  CA  ILE B 108      89.203   4.350  59.398  1.00 48.87           C  
ATOM   2463  C   ILE B 108      88.060   5.240  58.921  1.00 53.76           C  
ATOM   2464  O   ILE B 108      87.666   5.186  57.757  1.00 52.64           O  
ATOM   2465  CB  ILE B 108      88.643   3.254  60.344  1.00 43.30           C  
ATOM   2466  CG1 ILE B 108      89.306   1.912  60.017  1.00 45.14           C  
ATOM   2467  CG2 ILE B 108      87.133   3.152  60.203  1.00 37.64           C  
ATOM   2468  CD1 ILE B 108      88.639   0.730  60.661  1.00 54.92           C  
ATOM   2469  N   SER B 109      87.536   6.067  59.817  1.00 58.05           N  
ATOM   2470  CA  SER B 109      86.432   6.953  59.466  1.00 61.12           C  
ATOM   2471  C   SER B 109      86.819   7.954  58.382  1.00 55.27           C  
ATOM   2472  O   SER B 109      86.009   8.776  57.970  1.00 65.21           O  
ATOM   2473  CB  SER B 109      85.929   7.697  60.711  1.00 59.62           C  
ATOM   2474  OG  SER B 109      86.942   8.506  61.266  1.00 49.93           O  
ATOM   2475  N   ILE B 110      88.057   7.883  57.917  1.00 49.99           N  
ATOM   2476  CA  ILE B 110      88.508   8.786  56.873  1.00 57.54           C  
ATOM   2477  C   ILE B 110      88.782   8.072  55.556  1.00 61.70           C  
ATOM   2478  O   ILE B 110      88.418   8.570  54.497  1.00 70.00           O  
ATOM   2479  CB  ILE B 110      89.791   9.528  57.280  1.00 58.60           C  
ATOM   2480  CG1 ILE B 110      89.453  10.671  58.240  1.00 64.92           C  
ATOM   2481  CG2 ILE B 110      90.507  10.051  56.043  1.00 57.97           C  
ATOM   2482  CD1 ILE B 110      90.681  11.455  58.729  1.00 57.01           C  
ATOM   2483  N   VAL B 111      89.424   6.912  55.617  1.00 56.21           N  
ATOM   2484  CA  VAL B 111      89.753   6.180  54.402  1.00 53.31           C  
ATOM   2485  C   VAL B 111      88.752   5.097  53.993  1.00 57.10           C  
ATOM   2486  O   VAL B 111      88.780   4.618  52.858  1.00 54.68           O  
ATOM   2487  CB  VAL B 111      91.137   5.529  54.520  1.00 60.57           C  
ATOM   2488  CG1 VAL B 111      92.182   6.588  54.824  1.00 58.11           C  
ATOM   2489  CG2 VAL B 111      91.113   4.449  55.594  1.00 52.07           C  
ATOM   2490  N   GLU B 112      87.872   4.704  54.907  1.00 57.32           N  
ATOM   2491  CA  GLU B 112      86.896   3.677  54.586  1.00 62.18           C  
ATOM   2492  C   GLU B 112      85.941   4.205  53.517  1.00 69.46           C  
ATOM   2493  O   GLU B 112      85.190   5.158  53.744  1.00 66.31           O  
ATOM   2494  CB  GLU B 112      86.123   3.266  55.839  1.00 67.19           C  
ATOM   2495  CG  GLU B 112      85.305   1.991  55.680  1.00 74.56           C  
ATOM   2496  CD  GLU B 112      86.156   0.782  55.333  1.00 85.96           C  
ATOM   2497  OE1 GLU B 112      87.063   0.439  56.121  1.00 86.41           O  
ATOM   2498  OE2 GLU B 112      85.915   0.172  54.268  1.00 88.46           O  
ATOM   2499  N   LYS B 113      85.988   3.580  52.344  1.00 75.54           N  
ATOM   2500  CA  LYS B 113      85.149   3.975  51.221  1.00 72.65           C  
ATOM   2501  C   LYS B 113      83.677   3.685  51.507  1.00 69.10           C  
ATOM   2502  O   LYS B 113      82.817   4.547  51.315  1.00 67.33           O  
ATOM   2503  CB  LYS B 113      85.601   3.239  49.955  1.00 83.26           C  
ATOM   2504  CG  LYS B 113      87.047   3.533  49.533  1.00 88.62           C  
ATOM   2505  CD  LYS B 113      87.480   2.653  48.359  1.00 92.43           C  
ATOM   2506  CE  LYS B 113      88.888   2.992  47.886  1.00 93.51           C  
ATOM   2507  NZ  LYS B 113      89.333   2.093  46.780  1.00 94.83           N  
ATOM   2508  N   LYS B 114      83.393   2.469  51.967  1.00 59.41           N  
ATOM   2509  CA  LYS B 114      82.028   2.075  52.288  1.00 59.46           C  
ATOM   2510  C   LYS B 114      81.583   2.791  53.561  1.00 52.99           C  
ATOM   2511  O   LYS B 114      82.393   3.441  54.212  1.00 59.50           O  
ATOM   2512  CB  LYS B 114      81.952   0.554  52.457  1.00 54.49           C  
ATOM   2513  CG  LYS B 114      83.085  -0.045  53.252  1.00 70.40           C  
ATOM   2514  CD  LYS B 114      83.015  -1.561  53.247  1.00 80.41           C  
ATOM   2515  CE  LYS B 114      84.148  -2.166  54.058  1.00 84.60           C  
ATOM   2516  NZ  LYS B 114      84.097  -3.653  54.071  1.00105.04           N  
ATOM   2517  N   ASP B 115      80.298   2.715  53.903  1.00 57.50           N  
ATOM   2518  CA  ASP B 115      79.839   3.375  55.118  1.00 59.24           C  
ATOM   2519  C   ASP B 115      79.552   2.367  56.224  1.00 53.36           C  
ATOM   2520  O   ASP B 115      78.528   2.411  56.913  1.00 53.05           O  
ATOM   2521  CB  ASP B 115      78.624   4.287  54.856  1.00 63.89           C  
ATOM   2522  CG  ASP B 115      77.550   3.629  54.021  1.00 80.86           C  
ATOM   2523  OD1 ASP B 115      77.090   2.520  54.375  1.00 87.26           O  
ATOM   2524  OD2 ASP B 115      77.155   4.243  53.008  1.00 89.17           O  
ATOM   2525  N   PHE B 116      80.491   1.447  56.380  1.00 51.73           N  
ATOM   2526  CA  PHE B 116      80.405   0.441  57.411  1.00 53.60           C  
ATOM   2527  C   PHE B 116      81.673  -0.381  57.378  1.00 54.00           C  
ATOM   2528  O   PHE B 116      82.297  -0.530  56.326  1.00 50.26           O  
ATOM   2529  CB  PHE B 116      79.182  -0.455  57.200  1.00 56.77           C  
ATOM   2530  CG  PHE B 116      79.344  -1.462  56.104  1.00 69.98           C  
ATOM   2531  CD1 PHE B 116      79.473  -2.815  56.402  1.00 73.83           C  
ATOM   2532  CD2 PHE B 116      79.351  -1.065  54.771  1.00 72.83           C  
ATOM   2533  CE1 PHE B 116      79.603  -3.762  55.388  1.00 79.90           C  
ATOM   2534  CE2 PHE B 116      79.481  -2.006  53.749  1.00 75.63           C  
ATOM   2535  CZ  PHE B 116      79.606  -3.355  54.058  1.00 75.80           C  
ATOM   2536  N   VAL B 117      82.064  -0.876  58.549  1.00 49.63           N  
ATOM   2537  CA  VAL B 117      83.243  -1.716  58.692  1.00 46.80           C  
ATOM   2538  C   VAL B 117      82.706  -3.070  59.089  1.00 52.51           C  
ATOM   2539  O   VAL B 117      81.725  -3.164  59.839  1.00 51.67           O  
ATOM   2540  CB  VAL B 117      84.188  -1.203  59.798  1.00 48.01           C  
ATOM   2541  CG1 VAL B 117      85.343  -2.169  59.975  1.00 53.58           C  
ATOM   2542  CG2 VAL B 117      84.715   0.172  59.437  1.00 40.15           C  
ATOM   2543  N   GLU B 118      83.344  -4.118  58.589  1.00 61.01           N  
ATOM   2544  CA  GLU B 118      82.888  -5.469  58.871  1.00 71.90           C  
ATOM   2545  C   GLU B 118      84.077  -6.417  59.036  1.00 72.84           C  
ATOM   2546  O   GLU B 118      85.164  -6.158  58.513  1.00 67.01           O  
ATOM   2547  CB  GLU B 118      81.996  -5.919  57.715  1.00 81.85           C  
ATOM   2548  CG  GLU B 118      81.059  -7.061  58.009  1.00 91.76           C  
ATOM   2549  CD  GLU B 118      80.110  -7.314  56.849  1.00101.70           C  
ATOM   2550  OE1 GLU B 118      80.595  -7.644  55.740  1.00102.00           O  
ATOM   2551  OE2 GLU B 118      78.882  -7.175  57.044  1.00102.07           O  
ATOM   2552  N   LEU B 119      83.869  -7.510  59.766  1.00 72.36           N  
ATOM   2553  CA  LEU B 119      84.931  -8.485  59.993  1.00 73.08           C  
ATOM   2554  C   LEU B 119      84.388  -9.814  60.510  1.00 71.05           C  
ATOM   2555  O   LEU B 119      83.605  -9.855  61.459  1.00 60.07           O  
ATOM   2556  CB  LEU B 119      85.950  -7.926  60.992  1.00 79.15           C  
ATOM   2557  CG  LEU B 119      87.214  -8.738  61.306  1.00 87.57           C  
ATOM   2558  CD1 LEU B 119      88.150  -8.739  60.100  1.00 67.26           C  
ATOM   2559  CD2 LEU B 119      87.922  -8.126  62.517  1.00 90.39           C  
ATOM   2560  N   GLU B 120      84.810 -10.900  59.870  1.00 74.34           N  
ATOM   2561  CA  GLU B 120      84.392 -12.238  60.263  1.00 78.15           C  
ATOM   2562  C   GLU B 120      85.358 -12.707  61.351  1.00 76.36           C  
ATOM   2563  O   GLU B 120      86.544 -12.920  61.084  1.00 69.37           O  
ATOM   2564  CB  GLU B 120      84.444 -13.174  59.051  1.00 81.58           C  
ATOM   2565  CG  GLU B 120      83.726 -14.499  59.249  1.00 98.48           C  
ATOM   2566  CD  GLU B 120      83.576 -15.287  57.954  1.00102.98           C  
ATOM   2567  OE1 GLU B 120      84.609 -15.653  57.350  1.00104.49           O  
ATOM   2568  OE2 GLU B 120      82.423 -15.540  57.540  1.00101.19           O  
ATOM   2569  N   ASP B 121      84.853 -12.853  62.575  1.00 70.92           N  
ATOM   2570  CA  ASP B 121      85.690 -13.266  63.703  1.00 68.69           C  
ATOM   2571  C   ASP B 121      84.831 -13.842  64.826  1.00 65.30           C  
ATOM   2572  O   ASP B 121      84.483 -13.140  65.777  1.00 65.80           O  
ATOM   2573  CB  ASP B 121      86.467 -12.055  64.233  1.00 66.93           C  
ATOM   2574  CG  ASP B 121      87.595 -12.444  65.168  1.00 66.40           C  
ATOM   2575  OD1 ASP B 121      88.744 -12.562  64.692  1.00 52.39           O  
ATOM   2576  OD2 ASP B 121      87.327 -12.638  66.373  1.00 62.16           O  
ATOM   2577  N   TYR B 122      84.494 -15.121  64.721  1.00 67.29           N  
ATOM   2578  CA  TYR B 122      83.659 -15.763  65.729  1.00 68.11           C  
ATOM   2579  C   TYR B 122      84.185 -15.501  67.129  1.00 59.11           C  
ATOM   2580  O   TYR B 122      83.428 -15.256  68.062  1.00 58.63           O  
ATOM   2581  CB  TYR B 122      83.601 -17.272  65.484  1.00 81.35           C  
ATOM   2582  CG  TYR B 122      82.770 -17.685  64.288  1.00 97.47           C  
ATOM   2583  CD1 TYR B 122      83.053 -17.201  63.009  1.00 99.75           C  
ATOM   2584  CD2 TYR B 122      81.709 -18.584  64.435  1.00105.22           C  
ATOM   2585  CE1 TYR B 122      82.300 -17.606  61.904  1.00111.88           C  
ATOM   2586  CE2 TYR B 122      80.952 -18.997  63.340  1.00109.74           C  
ATOM   2587  CZ  TYR B 122      81.251 -18.507  62.079  1.00115.61           C  
ATOM   2588  OH  TYR B 122      80.511 -18.931  60.996  1.00119.64           O  
ATOM   2589  N   GLU B 123      85.499 -15.552  67.260  1.00 57.51           N  
ATOM   2590  CA  GLU B 123      86.152 -15.339  68.531  1.00 41.93           C  
ATOM   2591  C   GLU B 123      85.598 -14.124  69.258  1.00 46.08           C  
ATOM   2592  O   GLU B 123      85.268 -14.201  70.444  1.00 46.45           O  
ATOM   2593  CB  GLU B 123      87.649 -15.176  68.294  1.00 54.67           C  
ATOM   2594  CG  GLU B 123      88.488 -15.342  69.529  1.00 60.67           C  
ATOM   2595  CD  GLU B 123      88.498 -16.760  70.042  1.00 62.02           C  
ATOM   2596  OE1 GLU B 123      88.901 -17.658  69.280  1.00 71.63           O  
ATOM   2597  OE2 GLU B 123      88.111 -16.975  71.207  1.00 69.62           O  
ATOM   2598  N   LEU B 124      85.491 -13.002  68.550  1.00 38.40           N  
ATOM   2599  CA  LEU B 124      84.990 -11.763  69.150  1.00 43.78           C  
ATOM   2600  C   LEU B 124      83.503 -11.785  69.518  1.00 51.43           C  
ATOM   2601  O   LEU B 124      83.061 -11.047  70.416  1.00 39.71           O  
ATOM   2602  CB  LEU B 124      85.272 -10.579  68.216  1.00 48.08           C  
ATOM   2603  CG  LEU B 124      86.519  -9.697  68.398  1.00 46.18           C  
ATOM   2604  CD1 LEU B 124      87.518 -10.315  69.355  1.00 49.57           C  
ATOM   2605  CD2 LEU B 124      87.151  -9.471  67.039  1.00 42.70           C  
ATOM   2606  N   LEU B 125      82.727 -12.623  68.832  1.00 47.92           N  
ATOM   2607  CA  LEU B 125      81.296 -12.709  69.119  1.00 51.16           C  
ATOM   2608  C   LEU B 125      81.015 -12.998  70.583  1.00 44.94           C  
ATOM   2609  O   LEU B 125      79.982 -12.587  71.105  1.00 49.00           O  
ATOM   2610  CB  LEU B 125      80.617 -13.781  68.256  1.00 55.56           C  
ATOM   2611  CG  LEU B 125      80.223 -13.407  66.824  1.00 57.75           C  
ATOM   2612  CD1 LEU B 125      79.422 -14.551  66.237  1.00 75.37           C  
ATOM   2613  CD2 LEU B 125      79.387 -12.134  66.808  1.00 53.07           C  
ATOM   2614  N   LYS B 126      81.931 -13.710  71.237  1.00 49.52           N  
ATOM   2615  CA  LYS B 126      81.784 -14.051  72.655  1.00 41.01           C  
ATOM   2616  C   LYS B 126      81.692 -12.762  73.475  1.00 35.60           C  
ATOM   2617  O   LYS B 126      81.127 -12.752  74.558  1.00 33.32           O  
ATOM   2618  CB  LYS B 126      82.971 -14.907  73.120  1.00 47.69           C  
ATOM   2619  CG  LYS B 126      83.002 -16.353  72.573  1.00 48.55           C  
ATOM   2620  CD  LYS B 126      84.446 -16.877  72.329  1.00 43.45           C  
ATOM   2621  CE  LYS B 126      85.403 -16.519  73.472  1.00 45.36           C  
ATOM   2622  NZ  LYS B 126      86.785 -17.105  73.376  1.00 44.70           N  
ATOM   2623  N   ALA B 127      82.235 -11.672  72.936  1.00 31.77           N  
ATOM   2624  CA  ALA B 127      82.178 -10.373  73.602  1.00 36.03           C  
ATOM   2625  C   ALA B 127      80.738  -9.838  73.614  1.00 45.94           C  
ATOM   2626  O   ALA B 127      80.362  -9.037  74.465  1.00 46.03           O  
ATOM   2627  CB  ALA B 127      83.072  -9.399  72.884  1.00 27.81           C  
ATOM   2628  N   PHE B 128      79.936 -10.285  72.658  1.00 49.93           N  
ATOM   2629  CA  PHE B 128      78.549  -9.853  72.556  1.00 57.87           C  
ATOM   2630  C   PHE B 128      77.620 -11.050  72.774  1.00 68.39           C  
ATOM   2631  O   PHE B 128      77.060 -11.586  71.821  1.00 73.01           O  
ATOM   2632  CB  PHE B 128      78.304  -9.248  71.171  1.00 47.65           C  
ATOM   2633  CG  PHE B 128      79.091  -7.985  70.901  1.00 47.08           C  
ATOM   2634  CD1 PHE B 128      78.633  -6.751  71.351  1.00 48.50           C  
ATOM   2635  CD2 PHE B 128      80.275  -8.030  70.175  1.00 45.20           C  
ATOM   2636  CE1 PHE B 128      79.338  -5.582  71.076  1.00 44.26           C  
ATOM   2637  CE2 PHE B 128      80.991  -6.864  69.896  1.00 42.78           C  
ATOM   2638  CZ  PHE B 128      80.519  -5.639  70.347  1.00 41.73           C  
ATOM   2639  N   PRO B 129      77.449 -11.484  74.035  1.00 73.50           N  
ATOM   2640  CA  PRO B 129      76.590 -12.620  74.391  1.00 78.09           C  
ATOM   2641  C   PRO B 129      75.127 -12.513  73.965  1.00 82.76           C  
ATOM   2642  O   PRO B 129      74.685 -13.221  73.059  1.00 89.25           O  
ATOM   2643  CB  PRO B 129      76.744 -12.706  75.908  1.00 74.18           C  
ATOM   2644  CG  PRO B 129      77.047 -11.297  76.304  1.00 75.80           C  
ATOM   2645  CD  PRO B 129      78.040 -10.891  75.247  1.00 76.63           C  
ATOM   2646  N   ASP B 130      74.376 -11.636  74.621  1.00 87.47           N  
ATOM   2647  CA  ASP B 130      72.959 -11.460  74.309  1.00 93.87           C  
ATOM   2648  C   ASP B 130      72.691 -10.762  72.971  1.00 92.65           C  
ATOM   2649  O   ASP B 130      72.426  -9.561  72.926  1.00 95.09           O  
ATOM   2650  CB  ASP B 130      72.266 -10.695  75.445  1.00 94.63           C  
ATOM   2651  CG  ASP B 130      72.137 -11.523  76.716  1.00 95.21           C  
ATOM   2652  OD1 ASP B 130      73.180 -11.912  77.282  1.00 96.74           O  
ATOM   2653  OD2 ASP B 130      70.992 -11.786  77.149  1.00 93.87           O  
ATOM   2654  N   ILE B 131      72.758 -11.527  71.886  1.00 89.99           N  
ATOM   2655  CA  ILE B 131      72.514 -10.997  70.551  1.00 92.78           C  
ATOM   2656  C   ILE B 131      71.766 -12.014  69.688  1.00104.11           C  
ATOM   2657  O   ILE B 131      72.092 -13.203  69.687  1.00108.56           O  
ATOM   2658  CB  ILE B 131      73.842 -10.580  69.873  1.00 84.24           C  
ATOM   2659  CG1 ILE B 131      74.101  -9.098  70.153  1.00 86.94           C  
ATOM   2660  CG2 ILE B 131      73.800 -10.851  68.379  1.00 83.85           C  
ATOM   2661  CD1 ILE B 131      75.281  -8.516  69.414  1.00 94.46           C  
ATOM   2662  N   HIS B 132      70.759 -11.536  68.959  1.00111.78           N  
ATOM   2663  CA  HIS B 132      69.937 -12.392  68.106  1.00118.70           C  
ATOM   2664  C   HIS B 132      70.218 -12.203  66.616  1.00118.77           C  
ATOM   2665  O   HIS B 132      69.308 -12.291  65.792  1.00122.24           O  
ATOM   2666  CB  HIS B 132      68.454 -12.114  68.368  1.00126.23           C  
ATOM   2667  CG  HIS B 132      68.073 -12.165  69.815  1.00135.42           C  
ATOM   2668  ND1 HIS B 132      68.246 -13.290  70.593  1.00138.51           N  
ATOM   2669  CD2 HIS B 132      67.524 -11.228  70.625  1.00137.37           C  
ATOM   2670  CE1 HIS B 132      67.819 -13.044  71.819  1.00139.98           C  
ATOM   2671  NE2 HIS B 132      67.376 -11.800  71.865  1.00138.84           N  
ATOM   2672  N   THR B 133      71.474 -11.952  66.269  1.00117.73           N  
ATOM   2673  CA  THR B 133      71.843 -11.743  64.875  1.00117.34           C  
ATOM   2674  C   THR B 133      71.690 -13.007  64.037  1.00118.46           C  
ATOM   2675  O   THR B 133      71.845 -14.121  64.536  1.00114.11           O  
ATOM   2676  CB  THR B 133      73.302 -11.264  64.755  1.00117.00           C  
ATOM   2677  OG1 THR B 133      73.495 -10.115  65.587  1.00126.65           O  
ATOM   2678  CG2 THR B 133      73.627 -10.894  63.316  1.00114.77           C  
ATOM   2679  N   HIS B 134      71.375 -12.821  62.759  1.00122.92           N  
ATOM   2680  CA  HIS B 134      71.231 -13.938  61.832  1.00130.19           C  
ATOM   2681  C   HIS B 134      72.527 -14.058  61.029  1.00130.04           C  
ATOM   2682  O   HIS B 134      72.661 -14.932  60.169  1.00133.08           O  
ATOM   2683  CB  HIS B 134      70.050 -13.708  60.874  1.00134.82           C  
ATOM   2684  CG  HIS B 134      68.713 -14.079  61.445  1.00137.01           C  
ATOM   2685  ND1 HIS B 134      68.442 -15.329  61.959  1.00136.93           N  
ATOM   2686  CD2 HIS B 134      67.560 -13.376  61.543  1.00135.65           C  
ATOM   2687  CE1 HIS B 134      67.180 -15.380  62.348  1.00134.89           C  
ATOM   2688  NE2 HIS B 134      66.622 -14.208  62.106  1.00133.58           N  
ATOM   2689  N   GLU B 135      73.476 -13.172  61.322  1.00126.49           N  
ATOM   2690  CA  GLU B 135      74.767 -13.149  60.639  1.00122.38           C  
ATOM   2691  C   GLU B 135      75.929 -13.265  61.622  1.00116.20           C  
ATOM   2692  O   GLU B 135      75.754 -13.072  62.825  1.00115.14           O  
ATOM   2693  CB  GLU B 135      74.891 -11.862  59.829  1.00125.05           C  
ATOM   2694  CG  GLU B 135      73.838 -11.741  58.746  1.00134.24           C  
ATOM   2695  CD  GLU B 135      73.651 -10.318  58.277  1.00142.75           C  
ATOM   2696  OE1 GLU B 135      74.656  -9.682  57.893  1.00148.47           O  
ATOM   2697  OE2 GLU B 135      72.498  -9.838  58.290  1.00146.53           O  
ATOM   2698  N   VAL B 136      77.115 -13.573  61.104  1.00109.16           N  
ATOM   2699  CA  VAL B 136      78.294 -13.734  61.950  1.00106.81           C  
ATOM   2700  C   VAL B 136      79.275 -12.566  61.883  1.00104.73           C  
ATOM   2701  O   VAL B 136      79.930 -12.242  62.872  1.00108.50           O  
ATOM   2702  CB  VAL B 136      79.055 -15.036  61.604  1.00104.88           C  
ATOM   2703  CG1 VAL B 136      78.123 -16.224  61.735  1.00103.18           C  
ATOM   2704  CG2 VAL B 136      79.631 -14.959  60.200  1.00 99.13           C  
ATOM   2705  N   LYS B 137      79.380 -11.938  60.718  1.00 99.83           N  
ATOM   2706  CA  LYS B 137      80.286 -10.810  60.547  1.00 92.05           C  
ATOM   2707  C   LYS B 137      79.948  -9.674  61.509  1.00 85.34           C  
ATOM   2708  O   LYS B 137      78.857  -9.107  61.432  1.00 85.96           O  
ATOM   2709  CB  LYS B 137      80.205 -10.277  59.112  1.00 97.93           C  
ATOM   2710  CG  LYS B 137      80.827 -11.167  58.042  1.00106.61           C  
ATOM   2711  CD  LYS B 137      80.662 -10.539  56.657  1.00108.77           C  
ATOM   2712  CE  LYS B 137      81.489 -11.253  55.599  1.00107.88           C  
ATOM   2713  NZ  LYS B 137      81.095 -12.679  55.455  1.00114.79           N  
ATOM   2714  N   ILE B 138      80.863  -9.349  62.422  1.00 72.83           N  
ATOM   2715  CA  ILE B 138      80.613  -8.237  63.333  1.00 62.02           C  
ATOM   2716  C   ILE B 138      80.643  -7.018  62.429  1.00 61.65           C  
ATOM   2717  O   ILE B 138      81.603  -6.809  61.682  1.00 59.15           O  
ATOM   2718  CB  ILE B 138      81.698  -8.085  64.413  1.00 53.19           C  
ATOM   2719  CG1 ILE B 138      81.591  -9.232  65.426  1.00 62.57           C  
ATOM   2720  CG2 ILE B 138      81.530  -6.749  65.130  1.00 48.46           C  
ATOM   2721  CD1 ILE B 138      82.655  -9.217  66.519  1.00 50.05           C  
ATOM   2722  N   LYS B 139      79.581  -6.225  62.494  1.00 51.82           N  
ATOM   2723  CA  LYS B 139      79.452  -5.051  61.650  1.00 51.50           C  
ATOM   2724  C   LYS B 139      79.391  -3.750  62.428  1.00 43.08           C  
ATOM   2725  O   LYS B 139      78.735  -3.657  63.465  1.00 41.34           O  
ATOM   2726  CB  LYS B 139      78.191  -5.189  60.794  1.00 56.67           C  
ATOM   2727  CG  LYS B 139      77.848  -3.983  59.941  1.00 64.60           C  
ATOM   2728  CD  LYS B 139      76.550  -4.234  59.180  1.00 74.69           C  
ATOM   2729  CE  LYS B 139      76.229  -3.100  58.219  1.00 73.29           C  
ATOM   2730  NZ  LYS B 139      74.996  -3.373  57.433  1.00 81.87           N  
ATOM   2731  N   ILE B 140      80.076  -2.740  61.914  1.00 42.91           N  
ATOM   2732  CA  ILE B 140      80.064  -1.440  62.552  1.00 40.26           C  
ATOM   2733  C   ILE B 140      79.682  -0.403  61.521  1.00 36.74           C  
ATOM   2734  O   ILE B 140      80.493  -0.027  60.680  1.00 43.82           O  
ATOM   2735  CB  ILE B 140      81.434  -1.055  63.118  1.00 43.98           C  
ATOM   2736  CG1 ILE B 140      81.992  -2.204  63.967  1.00 46.51           C  
ATOM   2737  CG2 ILE B 140      81.280   0.220  63.952  1.00 28.12           C  
ATOM   2738  CD1 ILE B 140      83.487  -2.195  64.098  1.00 51.86           C  
ATOM   2739  N   PRO B 141      78.432   0.065  61.568  1.00 36.46           N  
ATOM   2740  CA  PRO B 141      77.953   1.075  60.622  1.00 40.32           C  
ATOM   2741  C   PRO B 141      78.651   2.418  60.800  1.00 47.04           C  
ATOM   2742  O   PRO B 141      78.894   2.864  61.921  1.00 56.60           O  
ATOM   2743  CB  PRO B 141      76.459   1.149  60.925  1.00 36.56           C  
ATOM   2744  CG  PRO B 141      76.385   0.777  62.379  1.00 35.20           C  
ATOM   2745  CD  PRO B 141      77.351  -0.371  62.469  1.00 35.59           C  
ATOM   2746  N   ILE B 142      78.976   3.054  59.682  1.00 48.55           N  
ATOM   2747  CA  ILE B 142      79.639   4.351  59.701  1.00 48.17           C  
ATOM   2748  C   ILE B 142      78.677   5.470  59.295  1.00 52.20           C  
ATOM   2749  O   ILE B 142      78.119   5.451  58.200  1.00 60.28           O  
ATOM   2750  CB  ILE B 142      80.822   4.356  58.740  1.00 46.40           C  
ATOM   2751  CG1 ILE B 142      81.786   3.237  59.136  1.00 41.13           C  
ATOM   2752  CG2 ILE B 142      81.474   5.745  58.713  1.00 39.06           C  
ATOM   2753  CD1 ILE B 142      83.013   3.125  58.265  1.00 42.55           C  
ATOM   2754  N   PHE B 143      78.488   6.443  60.179  1.00 50.42           N  
ATOM   2755  CA  PHE B 143      77.606   7.569  59.900  1.00 51.13           C  
ATOM   2756  C   PHE B 143      78.380   8.805  59.450  1.00 56.48           C  
ATOM   2757  O   PHE B 143      79.554   8.979  59.792  1.00 53.17           O  
ATOM   2758  CB  PHE B 143      76.778   7.902  61.133  1.00 33.53           C  
ATOM   2759  CG  PHE B 143      75.753   6.863  61.464  1.00 44.08           C  
ATOM   2760  CD1 PHE B 143      74.534   6.832  60.789  1.00 46.47           C  
ATOM   2761  CD2 PHE B 143      75.997   5.919  62.454  1.00 41.69           C  
ATOM   2762  CE1 PHE B 143      73.568   5.880  61.099  1.00 43.18           C  
ATOM   2763  CE2 PHE B 143      75.042   4.962  62.771  1.00 45.88           C  
ATOM   2764  CZ  PHE B 143      73.820   4.943  62.093  1.00 57.53           C  
ATOM   2765  N   PRO B 144      77.718   9.691  58.682  1.00 59.81           N  
ATOM   2766  CA  PRO B 144      78.293  10.931  58.150  1.00 57.05           C  
ATOM   2767  C   PRO B 144      78.626  11.934  59.239  1.00 55.95           C  
ATOM   2768  O   PRO B 144      78.005  11.937  60.300  1.00 50.06           O  
ATOM   2769  CB  PRO B 144      77.189  11.471  57.239  1.00 54.44           C  
ATOM   2770  CG  PRO B 144      76.311  10.289  56.978  1.00 54.42           C  
ATOM   2771  CD  PRO B 144      76.306   9.580  58.286  1.00 55.89           C  
ATOM   2772  N   ASN B 145      79.602  12.790  58.961  1.00 50.80           N  
ATOM   2773  CA  ASN B 145      79.993  13.827  59.899  1.00 50.53           C  
ATOM   2774  C   ASN B 145      78.930  14.926  59.840  1.00 53.39           C  
ATOM   2775  O   ASN B 145      79.222  16.079  59.525  1.00 59.03           O  
ATOM   2776  CB  ASN B 145      81.366  14.382  59.511  1.00 52.68           C  
ATOM   2777  CG  ASN B 145      81.855  15.456  60.463  1.00 58.13           C  
ATOM   2778  OD1 ASN B 145      81.547  15.440  61.660  1.00 70.17           O  
ATOM   2779  ND2 ASN B 145      82.639  16.387  59.939  1.00 73.89           N  
ATOM   2780  N   GLU B 146      77.693  14.545  60.144  1.00 59.39           N  
ATOM   2781  CA  GLU B 146      76.542  15.444  60.137  1.00 65.49           C  
ATOM   2782  C   GLU B 146      76.627  16.551  61.195  1.00 66.11           C  
ATOM   2783  O   GLU B 146      76.654  16.262  62.387  1.00 76.29           O  
ATOM   2784  CB  GLU B 146      75.271  14.624  60.370  1.00 70.60           C  
ATOM   2785  CG  GLU B 146      74.001  15.442  60.317  1.00 74.99           C  
ATOM   2786  CD  GLU B 146      73.790  16.058  58.954  1.00 76.43           C  
ATOM   2787  OE1 GLU B 146      73.305  17.211  58.890  1.00 78.40           O  
ATOM   2788  OE2 GLU B 146      74.107  15.383  57.950  1.00 50.47           O  
ATOM   2789  N   GLN B 147      76.649  17.813  60.770  1.00 66.89           N  
ATOM   2790  CA  GLN B 147      76.724  18.923  61.725  1.00 68.38           C  
ATOM   2791  C   GLN B 147      75.413  19.165  62.483  1.00 63.93           C  
ATOM   2792  O   GLN B 147      75.402  19.838  63.513  1.00 56.72           O  
ATOM   2793  CB  GLN B 147      77.181  20.219  61.033  1.00 72.34           C  
ATOM   2794  CG  GLN B 147      78.703  20.317  60.846  1.00 88.58           C  
ATOM   2795  CD  GLN B 147      79.181  21.713  60.445  1.00 97.16           C  
ATOM   2796  OE1 GLN B 147      80.387  21.971  60.360  1.00 94.63           O  
ATOM   2797  NE2 GLN B 147      78.237  22.618  60.200  1.00 98.46           N  
ATOM   2798  N   ASN B 148      74.311  18.617  61.978  1.00 58.83           N  
ATOM   2799  CA  ASN B 148      73.023  18.767  62.652  1.00 58.69           C  
ATOM   2800  C   ASN B 148      72.698  17.501  63.453  1.00 52.36           C  
ATOM   2801  O   ASN B 148      72.111  16.550  62.943  1.00 48.25           O  
ATOM   2802  CB  ASN B 148      71.920  19.039  61.636  1.00 59.98           C  
ATOM   2803  CG  ASN B 148      70.557  19.041  62.270  1.00 59.00           C  
ATOM   2804  OD1 ASN B 148      70.353  19.648  63.320  1.00 62.29           O  
ATOM   2805  ND2 ASN B 148      69.610  18.361  61.639  1.00 66.47           N  
ATOM   2806  N   ILE B 149      73.067  17.513  64.725  1.00 55.21           N  
ATOM   2807  CA  ILE B 149      72.884  16.362  65.602  1.00 54.27           C  
ATOM   2808  C   ILE B 149      71.513  15.692  65.661  1.00 54.88           C  
ATOM   2809  O   ILE B 149      71.414  14.472  65.562  1.00 61.88           O  
ATOM   2810  CB  ILE B 149      73.335  16.707  67.032  1.00 49.32           C  
ATOM   2811  CG1 ILE B 149      74.828  17.030  67.028  1.00 59.22           C  
ATOM   2812  CG2 ILE B 149      73.096  15.527  67.964  1.00 54.30           C  
ATOM   2813  CD1 ILE B 149      75.199  18.291  66.285  1.00 61.56           C  
ATOM   2814  N   PRO B 150      70.436  16.468  65.830  1.00 64.64           N  
ATOM   2815  CA  PRO B 150      69.125  15.814  65.888  1.00 59.86           C  
ATOM   2816  C   PRO B 150      68.835  14.951  64.664  1.00 56.13           C  
ATOM   2817  O   PRO B 150      68.088  13.978  64.751  1.00 60.39           O  
ATOM   2818  CB  PRO B 150      68.159  16.986  66.045  1.00 62.38           C  
ATOM   2819  CG  PRO B 150      68.888  18.123  65.387  1.00 74.82           C  
ATOM   2820  CD  PRO B 150      70.297  17.932  65.886  1.00 69.36           C  
ATOM   2821  N   LEU B 151      69.432  15.308  63.529  1.00 58.92           N  
ATOM   2822  CA  LEU B 151      69.259  14.547  62.290  1.00 60.36           C  
ATOM   2823  C   LEU B 151      70.065  13.252  62.384  1.00 58.96           C  
ATOM   2824  O   LEU B 151      69.538  12.154  62.176  1.00 51.65           O  
ATOM   2825  CB  LEU B 151      69.746  15.365  61.093  1.00 55.70           C  
ATOM   2826  CG  LEU B 151      69.799  14.660  59.735  1.00 56.40           C  
ATOM   2827  CD1 LEU B 151      68.426  14.126  59.363  1.00 55.05           C  
ATOM   2828  CD2 LEU B 151      70.304  15.641  58.685  1.00 49.51           C  
ATOM   2829  N   LEU B 152      71.352  13.403  62.687  1.00 56.98           N  
ATOM   2830  CA  LEU B 152      72.263  12.274  62.849  1.00 50.54           C  
ATOM   2831  C   LEU B 152      71.626  11.319  63.856  1.00 46.03           C  
ATOM   2832  O   LEU B 152      71.619  10.104  63.666  1.00 38.44           O  
ATOM   2833  CB  LEU B 152      73.607  12.790  63.362  1.00 48.73           C  
ATOM   2834  CG  LEU B 152      74.703  11.845  63.850  1.00 46.81           C  
ATOM   2835  CD1 LEU B 152      74.948  10.730  62.859  1.00 42.78           C  
ATOM   2836  CD2 LEU B 152      75.959  12.675  64.077  1.00 26.82           C  
ATOM   2837  N   ALA B 153      71.066  11.889  64.917  1.00 37.86           N  
ATOM   2838  CA  ALA B 153      70.400  11.104  65.942  1.00 41.71           C  
ATOM   2839  C   ALA B 153      69.349  10.221  65.293  1.00 52.16           C  
ATOM   2840  O   ALA B 153      69.299   9.012  65.535  1.00 49.08           O  
ATOM   2841  CB  ALA B 153      69.739  12.021  66.954  1.00 37.75           C  
ATOM   2842  N   LYS B 154      68.507  10.833  64.465  1.00 54.94           N  
ATOM   2843  CA  LYS B 154      67.449  10.094  63.800  1.00 54.02           C  
ATOM   2844  C   LYS B 154      67.974   9.067  62.798  1.00 48.71           C  
ATOM   2845  O   LYS B 154      67.416   7.974  62.682  1.00 43.59           O  
ATOM   2846  CB  LYS B 154      66.457  11.061  63.145  1.00 66.33           C  
ATOM   2847  CG  LYS B 154      65.742  11.932  64.171  1.00 77.12           C  
ATOM   2848  CD  LYS B 154      64.253  12.098  63.874  1.00 90.07           C  
ATOM   2849  CE  LYS B 154      63.998  12.993  62.668  1.00101.34           C  
ATOM   2850  NZ  LYS B 154      62.554  13.344  62.523  1.00104.68           N  
ATOM   2851  N   GLU B 155      69.044   9.390  62.080  1.00 34.92           N  
ATOM   2852  CA  GLU B 155      69.587   8.411  61.141  1.00 46.22           C  
ATOM   2853  C   GLU B 155      70.050   7.195  61.945  1.00 49.93           C  
ATOM   2854  O   GLU B 155      69.915   6.050  61.501  1.00 44.66           O  
ATOM   2855  CB  GLU B 155      70.787   8.969  60.382  1.00 44.90           C  
ATOM   2856  CG  GLU B 155      70.565  10.304  59.730  1.00 50.05           C  
ATOM   2857  CD  GLU B 155      71.808  10.789  59.014  1.00 59.75           C  
ATOM   2858  OE1 GLU B 155      71.808  11.931  58.508  1.00 60.43           O  
ATOM   2859  OE2 GLU B 155      72.789  10.019  58.956  1.00 65.73           O  
ATOM   2860  N   VAL B 156      70.598   7.460  63.130  1.00 45.00           N  
ATOM   2861  CA  VAL B 156      71.095   6.407  64.006  1.00 49.06           C  
ATOM   2862  C   VAL B 156      69.956   5.546  64.541  1.00 50.58           C  
ATOM   2863  O   VAL B 156      70.023   4.309  64.492  1.00 43.03           O  
ATOM   2864  CB  VAL B 156      71.887   7.002  65.197  1.00 42.64           C  
ATOM   2865  CG1 VAL B 156      72.185   5.925  66.226  1.00 38.67           C  
ATOM   2866  CG2 VAL B 156      73.182   7.614  64.695  1.00 44.93           C  
ATOM   2867  N   GLU B 157      68.915   6.196  65.053  1.00 41.30           N  
ATOM   2868  CA  GLU B 157      67.785   5.458  65.586  1.00 56.04           C  
ATOM   2869  C   GLU B 157      67.083   4.714  64.463  1.00 56.54           C  
ATOM   2870  O   GLU B 157      66.573   3.614  64.664  1.00 60.82           O  
ATOM   2871  CB  GLU B 157      66.816   6.394  66.326  1.00 60.98           C  
ATOM   2872  CG  GLU B 157      66.496   7.698  65.622  1.00 92.39           C  
ATOM   2873  CD  GLU B 157      65.778   8.695  66.527  1.00102.41           C  
ATOM   2874  OE1 GLU B 157      64.691   8.356  67.044  1.00110.30           O  
ATOM   2875  OE2 GLU B 157      66.299   9.817  66.721  1.00103.17           O  
ATOM   2876  N   ASN B 158      67.080   5.298  63.272  1.00 52.12           N  
ATOM   2877  CA  ASN B 158      66.448   4.647  62.140  1.00 59.86           C  
ATOM   2878  C   ASN B 158      67.197   3.362  61.816  1.00 60.29           C  
ATOM   2879  O   ASN B 158      66.593   2.324  61.541  1.00 56.20           O  
ATOM   2880  CB  ASN B 158      66.460   5.561  60.919  1.00 73.41           C  
ATOM   2881  CG  ASN B 158      65.989   4.854  59.665  1.00 90.09           C  
ATOM   2882  OD1 ASN B 158      64.883   4.307  59.627  1.00 93.47           O  
ATOM   2883  ND2 ASN B 158      66.829   4.854  58.631  1.00 96.45           N  
ATOM   2884  N   TYR B 159      68.521   3.442  61.853  1.00 60.68           N  
ATOM   2885  CA  TYR B 159      69.371   2.296  61.559  1.00 55.89           C  
ATOM   2886  C   TYR B 159      69.189   1.136  62.538  1.00 53.99           C  
ATOM   2887  O   TYR B 159      68.875   0.019  62.142  1.00 50.51           O  
ATOM   2888  CB  TYR B 159      70.840   2.721  61.562  1.00 53.41           C  
ATOM   2889  CG  TYR B 159      71.787   1.600  61.221  1.00 43.57           C  
ATOM   2890  CD1 TYR B 159      72.232   1.414  59.913  1.00 36.47           C  
ATOM   2891  CD2 TYR B 159      72.214   0.701  62.204  1.00 40.19           C  
ATOM   2892  CE1 TYR B 159      73.073   0.367  59.592  1.00 41.68           C  
ATOM   2893  CE2 TYR B 159      73.055  -0.349  61.893  1.00 27.46           C  
ATOM   2894  CZ  TYR B 159      73.484  -0.513  60.585  1.00 38.05           C  
ATOM   2895  OH  TYR B 159      74.335  -1.551  60.274  1.00 37.03           O  
ATOM   2896  N   PHE B 160      69.389   1.400  63.820  1.00 48.35           N  
ATOM   2897  CA  PHE B 160      69.266   0.343  64.807  1.00 56.51           C  
ATOM   2898  C   PHE B 160      67.848  -0.143  65.077  1.00 60.79           C  
ATOM   2899  O   PHE B 160      67.646  -1.223  65.648  1.00 60.66           O  
ATOM   2900  CB  PHE B 160      69.956   0.776  66.104  1.00 55.21           C  
ATOM   2901  CG  PHE B 160      71.443   0.831  65.979  1.00 42.01           C  
ATOM   2902  CD1 PHE B 160      72.173  -0.342  65.821  1.00 33.86           C  
ATOM   2903  CD2 PHE B 160      72.105   2.050  65.921  1.00 39.69           C  
ATOM   2904  CE1 PHE B 160      73.548  -0.310  65.598  1.00 38.34           C  
ATOM   2905  CE2 PHE B 160      73.481   2.103  65.699  1.00 42.85           C  
ATOM   2906  CZ  PHE B 160      74.207   0.919  65.534  1.00 44.38           C  
ATOM   2907  N   LYS B 161      66.858   0.636  64.664  1.00 56.49           N  
ATOM   2908  CA  LYS B 161      65.491   0.212  64.883  1.00 61.38           C  
ATOM   2909  C   LYS B 161      65.044  -0.636  63.702  1.00 57.93           C  
ATOM   2910  O   LYS B 161      63.959  -1.202  63.720  1.00 62.11           O  
ATOM   2911  CB  LYS B 161      64.571   1.423  65.065  1.00 63.99           C  
ATOM   2912  CG  LYS B 161      63.602   1.260  66.228  1.00 63.44           C  
ATOM   2913  CD  LYS B 161      63.360   2.575  66.941  1.00 55.88           C  
ATOM   2914  CE  LYS B 161      62.630   2.351  68.259  1.00 70.65           C  
ATOM   2915  NZ  LYS B 161      62.468   3.611  69.045  1.00 77.94           N  
ATOM   2916  N   THR B 162      65.898  -0.733  62.686  1.00 51.88           N  
ATOM   2917  CA  THR B 162      65.585  -1.513  61.494  1.00 58.50           C  
ATOM   2918  C   THR B 162      66.758  -2.385  61.071  1.00 65.30           C  
ATOM   2919  O   THR B 162      66.782  -2.906  59.952  1.00 60.19           O  
ATOM   2920  CB  THR B 162      65.241  -0.608  60.297  1.00 60.10           C  
ATOM   2921  OG1 THR B 162      66.426   0.062  59.842  1.00 60.87           O  
ATOM   2922  CG2 THR B 162      64.194   0.416  60.693  1.00 62.56           C  
ATOM   2923  N   SER B 163      67.744  -2.528  61.950  1.00 68.97           N  
ATOM   2924  CA  SER B 163      68.909  -3.343  61.630  1.00 69.99           C  
ATOM   2925  C   SER B 163      69.182  -4.279  62.789  1.00 68.47           C  
ATOM   2926  O   SER B 163      68.930  -3.938  63.944  1.00 72.95           O  
ATOM   2927  CB  SER B 163      70.131  -2.462  61.365  1.00 68.04           C  
ATOM   2928  OG  SER B 163      71.128  -3.186  60.664  1.00 79.55           O  
ATOM   2929  N   GLU B 164      69.694  -5.462  62.476  1.00 68.09           N  
ATOM   2930  CA  GLU B 164      69.976  -6.453  63.502  1.00 80.65           C  
ATOM   2931  C   GLU B 164      71.248  -6.185  64.292  1.00 77.29           C  
ATOM   2932  O   GLU B 164      71.231  -6.225  65.524  1.00 78.06           O  
ATOM   2933  CB  GLU B 164      70.034  -7.847  62.878  1.00 86.00           C  
ATOM   2934  CG  GLU B 164      68.670  -8.381  62.505  1.00 94.55           C  
ATOM   2935  CD  GLU B 164      68.736  -9.731  61.839  1.00 99.85           C  
ATOM   2936  OE1 GLU B 164      67.660 -10.314  61.584  1.00106.88           O  
ATOM   2937  OE2 GLU B 164      69.860 -10.205  61.569  1.00105.01           O  
ATOM   2938  N   ASP B 165      72.347  -5.915  63.594  1.00 67.98           N  
ATOM   2939  CA  ASP B 165      73.607  -5.646  64.272  1.00 64.52           C  
ATOM   2940  C   ASP B 165      73.437  -4.479  65.229  1.00 65.66           C  
ATOM   2941  O   ASP B 165      72.875  -3.448  64.861  1.00 70.26           O  
ATOM   2942  CB  ASP B 165      74.706  -5.328  63.259  1.00 63.13           C  
ATOM   2943  CG  ASP B 165      74.299  -4.246  62.272  1.00 67.73           C  
ATOM   2944  OD1 ASP B 165      73.362  -4.477  61.482  1.00 73.86           O  
ATOM   2945  OD2 ASP B 165      74.915  -3.162  62.280  1.00 71.55           O  
ATOM   2946  N   LYS B 166      73.902  -4.650  66.462  1.00 56.68           N  
ATOM   2947  CA  LYS B 166      73.813  -3.591  67.459  1.00 58.11           C  
ATOM   2948  C   LYS B 166      75.118  -3.539  68.252  1.00 54.28           C  
ATOM   2949  O   LYS B 166      75.119  -3.310  69.460  1.00 49.26           O  
ATOM   2950  CB  LYS B 166      72.639  -3.838  68.406  1.00 56.70           C  
ATOM   2951  CG  LYS B 166      72.847  -4.986  69.379  1.00 75.01           C  
ATOM   2952  CD  LYS B 166      71.910  -4.851  70.578  1.00 90.89           C  
ATOM   2953  CE  LYS B 166      72.182  -5.906  71.648  1.00 91.25           C  
ATOM   2954  NZ  LYS B 166      71.229  -5.778  72.788  1.00 90.18           N  
ATOM   2955  N   TYR B 167      76.229  -3.753  67.557  1.00 47.21           N  
ATOM   2956  CA  TYR B 167      77.548  -3.743  68.179  1.00 49.42           C  
ATOM   2957  C   TYR B 167      77.991  -2.360  68.663  1.00 46.88           C  
ATOM   2958  O   TYR B 167      78.528  -2.220  69.758  1.00 48.73           O  
ATOM   2959  CB  TYR B 167      78.579  -4.303  67.194  1.00 49.03           C  
ATOM   2960  CG  TYR B 167      78.268  -5.720  66.769  1.00 59.88           C  
ATOM   2961  CD1 TYR B 167      77.718  -5.994  65.511  1.00 56.80           C  
ATOM   2962  CD2 TYR B 167      78.448  -6.781  67.655  1.00 55.78           C  
ATOM   2963  CE1 TYR B 167      77.351  -7.290  65.157  1.00 55.44           C  
ATOM   2964  CE2 TYR B 167      78.084  -8.077  67.313  1.00 56.89           C  
ATOM   2965  CZ  TYR B 167      77.535  -8.326  66.066  1.00 63.83           C  
ATOM   2966  OH  TYR B 167      77.164  -9.613  65.745  1.00 64.00           O  
ATOM   2967  N   GLY B 168      77.757  -1.349  67.835  1.00 38.15           N  
ATOM   2968  CA  GLY B 168      78.135   0.016  68.145  1.00 34.45           C  
ATOM   2969  C   GLY B 168      78.148   0.792  66.837  1.00 43.59           C  
ATOM   2970  O   GLY B 168      77.713   0.269  65.805  1.00 32.11           O  
ATOM   2971  N   PHE B 169      78.627   2.031  66.850  1.00 31.72           N  
ATOM   2972  CA  PHE B 169      78.676   2.796  65.605  1.00 36.67           C  
ATOM   2973  C   PHE B 169      79.791   3.813  65.575  1.00 34.60           C  
ATOM   2974  O   PHE B 169      80.292   4.242  66.616  1.00 39.88           O  
ATOM   2975  CB  PHE B 169      77.326   3.490  65.323  1.00 30.33           C  
ATOM   2976  CG  PHE B 169      76.987   4.604  66.274  1.00 24.69           C  
ATOM   2977  CD1 PHE B 169      77.545   5.877  66.113  1.00 27.71           C  
ATOM   2978  CD2 PHE B 169      76.098   4.389  67.323  1.00 22.83           C  
ATOM   2979  CE1 PHE B 169      77.216   6.920  66.992  1.00 29.71           C  
ATOM   2980  CE2 PHE B 169      75.760   5.430  68.213  1.00 24.55           C  
ATOM   2981  CZ  PHE B 169      76.318   6.691  68.047  1.00 22.01           C  
ATOM   2982  N   LEU B 170      80.167   4.193  64.361  1.00 36.77           N  
ATOM   2983  CA  LEU B 170      81.216   5.160  64.142  1.00 31.64           C  
ATOM   2984  C   LEU B 170      80.680   6.408  63.431  1.00 44.29           C  
ATOM   2985  O   LEU B 170      79.854   6.322  62.523  1.00 39.27           O  
ATOM   2986  CB  LEU B 170      82.317   4.525  63.306  1.00 43.34           C  
ATOM   2987  CG  LEU B 170      83.742   5.009  63.559  1.00 60.02           C  
ATOM   2988  CD1 LEU B 170      84.706   4.137  62.760  1.00 62.45           C  
ATOM   2989  CD2 LEU B 170      83.876   6.472  63.187  1.00 62.00           C  
ATOM   2990  N   ILE B 171      81.150   7.568  63.870  1.00 38.53           N  
ATOM   2991  CA  ILE B 171      80.769   8.843  63.288  1.00 41.98           C  
ATOM   2992  C   ILE B 171      82.045   9.438  62.716  1.00 45.06           C  
ATOM   2993  O   ILE B 171      82.959   9.795  63.466  1.00 35.51           O  
ATOM   2994  CB  ILE B 171      80.222   9.835  64.342  1.00 37.50           C  
ATOM   2995  CG1 ILE B 171      78.956   9.282  64.997  1.00 32.60           C  
ATOM   2996  CG2 ILE B 171      79.906  11.161  63.674  1.00 39.40           C  
ATOM   2997  CD1 ILE B 171      78.367  10.213  66.051  1.00 39.66           C  
ATOM   2998  N   ARG B 172      82.104   9.539  61.393  1.00 43.76           N  
ATOM   2999  CA  ARG B 172      83.281  10.084  60.724  1.00 48.50           C  
ATOM   3000  C   ARG B 172      83.735  11.366  61.408  1.00 47.78           C  
ATOM   3001  O   ARG B 172      82.937  12.278  61.635  1.00 46.11           O  
ATOM   3002  CB  ARG B 172      82.982  10.374  59.249  1.00 46.46           C  
ATOM   3003  CG  ARG B 172      82.451   9.190  58.456  1.00 48.56           C  
ATOM   3004  CD  ARG B 172      82.556   9.469  56.969  1.00 43.28           C  
ATOM   3005  NE  ARG B 172      83.245   8.390  56.271  1.00 47.31           N  
ATOM   3006  CZ  ARG B 172      82.635   7.328  55.764  1.00 46.40           C  
ATOM   3007  NH1 ARG B 172      81.320   7.218  55.875  1.00 55.81           N  
ATOM   3008  NH2 ARG B 172      83.336   6.375  55.167  1.00 40.28           N  
ATOM   3009  N   GLY B 173      85.016  11.420  61.752  1.00 45.27           N  
ATOM   3010  CA  GLY B 173      85.550  12.600  62.400  1.00 50.86           C  
ATOM   3011  C   GLY B 173      85.096  12.832  63.828  1.00 58.91           C  
ATOM   3012  O   GLY B 173      85.434  13.859  64.415  1.00 74.99           O  
ATOM   3013  N   HIS B 174      84.338  11.902  64.402  1.00 55.20           N  
ATOM   3014  CA  HIS B 174      83.869  12.067  65.775  1.00 56.67           C  
ATOM   3015  C   HIS B 174      84.363  10.913  66.655  1.00 63.79           C  
ATOM   3016  O   HIS B 174      84.871  11.136  67.756  1.00 63.77           O  
ATOM   3017  CB  HIS B 174      82.338  12.151  65.802  1.00 63.58           C  
ATOM   3018  CG  HIS B 174      81.758  12.421  67.159  1.00 65.54           C  
ATOM   3019  ND1 HIS B 174      81.980  13.594  67.849  1.00 70.56           N  
ATOM   3020  CD2 HIS B 174      80.941  11.676  67.943  1.00 63.71           C  
ATOM   3021  CE1 HIS B 174      81.323  13.561  68.995  1.00 58.64           C  
ATOM   3022  NE2 HIS B 174      80.684  12.408  69.076  1.00 48.02           N  
ATOM   3023  N   GLY B 175      84.220   9.684  66.167  1.00 63.45           N  
ATOM   3024  CA  GLY B 175      84.671   8.531  66.929  1.00 59.16           C  
ATOM   3025  C   GLY B 175      83.707   7.353  67.041  1.00 56.72           C  
ATOM   3026  O   GLY B 175      82.602   7.372  66.503  1.00 49.77           O  
ATOM   3027  N   LEU B 176      84.144   6.325  67.764  1.00 44.57           N  
ATOM   3028  CA  LEU B 176      83.373   5.115  67.978  1.00 33.41           C  
ATOM   3029  C   LEU B 176      82.422   5.224  69.158  1.00 28.96           C  
ATOM   3030  O   LEU B 176      82.712   5.897  70.142  1.00 32.50           O  
ATOM   3031  CB  LEU B 176      84.316   3.941  68.237  1.00 26.46           C  
ATOM   3032  CG  LEU B 176      83.657   2.616  68.649  1.00 37.37           C  
ATOM   3033  CD1 LEU B 176      82.798   2.076  67.506  1.00 40.33           C  
ATOM   3034  CD2 LEU B 176      84.728   1.603  69.013  1.00 35.84           C  
ATOM   3035  N   TYR B 177      81.282   4.553  69.049  1.00 26.41           N  
ATOM   3036  CA  TYR B 177      80.306   4.509  70.131  1.00 28.35           C  
ATOM   3037  C   TYR B 177      79.942   3.049  70.413  1.00 30.17           C  
ATOM   3038  O   TYR B 177      79.679   2.281  69.488  1.00 36.21           O  
ATOM   3039  CB  TYR B 177      79.024   5.290  69.775  1.00 40.38           C  
ATOM   3040  CG  TYR B 177      79.130   6.786  69.953  1.00 35.71           C  
ATOM   3041  CD1 TYR B 177      79.909   7.555  69.092  1.00 28.76           C  
ATOM   3042  CD2 TYR B 177      78.499   7.425  71.020  1.00 28.20           C  
ATOM   3043  CE1 TYR B 177      80.067   8.913  69.289  1.00 26.38           C  
ATOM   3044  CE2 TYR B 177      78.657   8.783  71.230  1.00 35.53           C  
ATOM   3045  CZ  TYR B 177      79.448   9.518  70.361  1.00 31.53           C  
ATOM   3046  OH  TYR B 177      79.661  10.849  70.594  1.00 44.57           O  
ATOM   3047  N   THR B 178      79.952   2.661  71.685  1.00 22.30           N  
ATOM   3048  CA  THR B 178      79.554   1.306  72.065  1.00 17.41           C  
ATOM   3049  C   THR B 178      78.735   1.529  73.303  1.00 22.95           C  
ATOM   3050  O   THR B 178      78.659   2.659  73.799  1.00 24.13           O  
ATOM   3051  CB  THR B 178      80.738   0.374  72.441  1.00 32.17           C  
ATOM   3052  OG1 THR B 178      81.496   0.945  73.520  1.00 33.25           O  
ATOM   3053  CG2 THR B 178      81.629   0.150  71.258  1.00 35.84           C  
ATOM   3054  N   TRP B 179      78.143   0.457  73.815  1.00 24.51           N  
ATOM   3055  CA  TRP B 179      77.303   0.546  75.001  1.00 27.43           C  
ATOM   3056  C   TRP B 179      77.134  -0.837  75.617  1.00 32.69           C  
ATOM   3057  O   TRP B 179      77.440  -1.859  74.983  1.00 27.62           O  
ATOM   3058  CB  TRP B 179      75.942   1.112  74.602  1.00 30.25           C  
ATOM   3059  CG  TRP B 179      75.456   0.482  73.334  1.00 32.76           C  
ATOM   3060  CD1 TRP B 179      74.875  -0.746  73.196  1.00 26.95           C  
ATOM   3061  CD2 TRP B 179      75.583   1.019  72.010  1.00 29.83           C  
ATOM   3062  NE1 TRP B 179      74.634  -1.010  71.866  1.00 38.74           N  
ATOM   3063  CE2 TRP B 179      75.056   0.058  71.117  1.00 41.45           C  
ATOM   3064  CE3 TRP B 179      76.094   2.218  71.492  1.00 38.73           C  
ATOM   3065  CZ2 TRP B 179      75.023   0.262  69.733  1.00 45.80           C  
ATOM   3066  CZ3 TRP B 179      76.066   2.419  70.126  1.00 42.35           C  
ATOM   3067  CH2 TRP B 179      75.531   1.445  69.258  1.00 50.69           C  
ATOM   3068  N   GLY B 180      76.656  -0.859  76.855  1.00 24.15           N  
ATOM   3069  CA  GLY B 180      76.451  -2.114  77.545  1.00 26.66           C  
ATOM   3070  C   GLY B 180      75.489  -2.005  78.713  1.00 33.75           C  
ATOM   3071  O   GLY B 180      75.076  -0.910  79.108  1.00 32.78           O  
ATOM   3072  N   ARG B 181      75.125  -3.153  79.272  1.00 33.07           N  
ATOM   3073  CA  ARG B 181      74.223  -3.179  80.407  1.00 37.59           C  
ATOM   3074  C   ARG B 181      75.002  -2.765  81.651  1.00 37.63           C  
ATOM   3075  O   ARG B 181      74.414  -2.387  82.666  1.00 36.96           O  
ATOM   3076  CB  ARG B 181      73.635  -4.580  80.534  1.00 37.87           C  
ATOM   3077  CG  ARG B 181      72.835  -4.961  79.296  1.00 50.55           C  
ATOM   3078  CD  ARG B 181      72.584  -6.454  79.177  1.00 45.88           C  
ATOM   3079  NE  ARG B 181      73.743  -7.173  78.665  1.00 56.99           N  
ATOM   3080  CZ  ARG B 181      73.801  -8.493  78.529  1.00 66.81           C  
ATOM   3081  NH1 ARG B 181      72.760  -9.244  78.869  1.00 77.76           N  
ATOM   3082  NH2 ARG B 181      74.900  -9.066  78.056  1.00 67.94           N  
ATOM   3083  N   SER B 182      76.334  -2.830  81.545  1.00 32.70           N  
ATOM   3084  CA  SER B 182      77.259  -2.441  82.621  1.00 37.75           C  
ATOM   3085  C   SER B 182      78.452  -1.743  81.968  1.00 29.15           C  
ATOM   3086  O   SER B 182      78.782  -2.018  80.806  1.00 39.40           O  
ATOM   3087  CB  SER B 182      77.780  -3.671  83.390  1.00 24.73           C  
ATOM   3088  OG  SER B 182      78.752  -4.397  82.627  1.00 30.18           O  
HETATM 3089  N   MSE B 183      79.108  -0.860  82.710  1.00 26.13           N  
HETATM 3090  CA  MSE B 183      80.276  -0.164  82.165  1.00 28.72           C  
HETATM 3091  C   MSE B 183      81.276  -1.206  81.648  1.00 34.41           C  
HETATM 3092  O   MSE B 183      81.897  -1.026  80.595  1.00 34.43           O  
HETATM 3093  CB  MSE B 183      80.932   0.702  83.241  1.00 25.04           C  
HETATM 3094  CG  MSE B 183      82.185   1.383  82.798  1.00 35.65           C  
HETATM 3095 SE   MSE B 183      81.664   2.699  81.413  1.00 41.13          SE  
HETATM 3096  CE  MSE B 183      80.676   3.987  82.575  1.00 22.02           C  
ATOM   3097  N   GLU B 184      81.397  -2.314  82.372  1.00 30.68           N  
ATOM   3098  CA  GLU B 184      82.340  -3.353  81.985  1.00 40.67           C  
ATOM   3099  C   GLU B 184      82.020  -3.933  80.621  1.00 35.78           C  
ATOM   3100  O   GLU B 184      82.905  -4.108  79.775  1.00 36.19           O  
ATOM   3101  CB  GLU B 184      82.384  -4.478  83.029  1.00 35.33           C  
ATOM   3102  CG  GLU B 184      83.426  -5.560  82.692  1.00 66.10           C  
ATOM   3103  CD  GLU B 184      83.626  -6.591  83.797  1.00 77.64           C  
ATOM   3104  OE1 GLU B 184      83.885  -6.184  84.950  1.00 88.67           O  
ATOM   3105  OE2 GLU B 184      83.538  -7.807  83.509  1.00 79.18           O  
ATOM   3106  N   GLU B 185      80.747  -4.226  80.396  1.00 35.26           N  
ATOM   3107  CA  GLU B 185      80.359  -4.791  79.116  1.00 28.40           C  
ATOM   3108  C   GLU B 185      80.655  -3.737  78.038  1.00 29.84           C  
ATOM   3109  O   GLU B 185      81.127  -4.059  76.948  1.00 24.80           O  
ATOM   3110  CB  GLU B 185      78.872  -5.177  79.127  1.00 24.09           C  
ATOM   3111  CG  GLU B 185      78.460  -5.930  77.885  1.00 34.69           C  
ATOM   3112  CD  GLU B 185      76.988  -6.322  77.862  1.00 50.10           C  
ATOM   3113  OE1 GLU B 185      76.655  -7.245  77.087  1.00 49.92           O  
ATOM   3114  OE2 GLU B 185      76.169  -5.715  78.594  1.00 48.63           O  
ATOM   3115  N   ALA B 186      80.383  -2.479  78.358  1.00 18.03           N  
ATOM   3116  CA  ALA B 186      80.649  -1.398  77.418  1.00 35.74           C  
ATOM   3117  C   ALA B 186      82.142  -1.348  77.091  1.00 36.94           C  
ATOM   3118  O   ALA B 186      82.533  -1.222  75.918  1.00 26.30           O  
ATOM   3119  CB  ALA B 186      80.191  -0.048  78.007  1.00 25.15           C  
ATOM   3120  N   LEU B 187      82.981  -1.447  78.120  1.00 25.28           N  
ATOM   3121  CA  LEU B 187      84.417  -1.393  77.877  1.00 26.04           C  
ATOM   3122  C   LEU B 187      84.875  -2.577  77.048  1.00 26.04           C  
ATOM   3123  O   LEU B 187      85.751  -2.442  76.186  1.00 25.72           O  
ATOM   3124  CB  LEU B 187      85.179  -1.345  79.196  1.00 23.76           C  
ATOM   3125  CG  LEU B 187      84.933  -0.061  79.979  1.00 29.96           C  
ATOM   3126  CD1 LEU B 187      85.572  -0.189  81.342  1.00 26.65           C  
ATOM   3127  CD2 LEU B 187      85.496   1.140  79.210  1.00 25.64           C  
ATOM   3128  N   ILE B 188      84.268  -3.739  77.291  1.00 32.20           N  
ATOM   3129  CA  ILE B 188      84.639  -4.940  76.549  1.00 33.19           C  
ATOM   3130  C   ILE B 188      84.284  -4.788  75.083  1.00 30.30           C  
ATOM   3131  O   ILE B 188      85.055  -5.176  74.194  1.00 29.18           O  
ATOM   3132  CB  ILE B 188      83.943  -6.199  77.116  1.00 39.93           C  
ATOM   3133  CG1 ILE B 188      84.508  -6.520  78.507  1.00 45.90           C  
ATOM   3134  CG2 ILE B 188      84.143  -7.378  76.171  1.00 28.96           C  
ATOM   3135  CD1 ILE B 188      83.918  -7.757  79.153  1.00 36.38           C  
ATOM   3136  N   HIS B 189      83.108  -4.227  74.825  1.00 29.26           N  
ATOM   3137  CA  HIS B 189      82.673  -4.024  73.445  1.00 35.55           C  
ATOM   3138  C   HIS B 189      83.621  -3.060  72.756  1.00 29.64           C  
ATOM   3139  O   HIS B 189      84.021  -3.279  71.619  1.00 29.57           O  
ATOM   3140  CB  HIS B 189      81.255  -3.469  73.414  1.00 31.37           C  
ATOM   3141  CG  HIS B 189      80.233  -4.442  73.892  1.00 38.90           C  
ATOM   3142  ND1 HIS B 189      78.909  -4.109  74.060  1.00 42.41           N  
ATOM   3143  CD2 HIS B 189      80.336  -5.758  74.198  1.00 49.69           C  
ATOM   3144  CE1 HIS B 189      78.237  -5.180  74.445  1.00 44.96           C  
ATOM   3145  NE2 HIS B 189      79.079  -6.193  74.536  1.00 41.89           N  
ATOM   3146  N   THR B 190      83.970  -1.987  73.459  1.00 30.47           N  
ATOM   3147  CA  THR B 190      84.884  -0.997  72.926  1.00 31.03           C  
ATOM   3148  C   THR B 190      86.167  -1.716  72.518  1.00 30.20           C  
ATOM   3149  O   THR B 190      86.705  -1.487  71.438  1.00 26.46           O  
ATOM   3150  CB  THR B 190      85.217   0.081  73.998  1.00 25.03           C  
ATOM   3151  OG1 THR B 190      84.020   0.767  74.371  1.00 33.28           O  
ATOM   3152  CG2 THR B 190      86.236   1.085  73.466  1.00 22.47           C  
ATOM   3153  N   GLU B 191      86.653  -2.595  73.388  1.00 26.52           N  
ATOM   3154  CA  GLU B 191      87.877  -3.313  73.087  1.00 24.32           C  
ATOM   3155  C   GLU B 191      87.703  -4.160  71.840  1.00 24.86           C  
ATOM   3156  O   GLU B 191      88.580  -4.186  70.967  1.00 22.62           O  
ATOM   3157  CB  GLU B 191      88.290  -4.205  74.262  1.00 34.10           C  
ATOM   3158  CG  GLU B 191      89.717  -4.718  74.146  1.00 35.89           C  
ATOM   3159  CD  GLU B 191      90.176  -5.524  75.352  1.00 51.18           C  
ATOM   3160  OE1 GLU B 191      91.387  -5.474  75.651  1.00 43.51           O  
ATOM   3161  OE2 GLU B 191      89.345  -6.214  75.991  1.00 45.30           O  
ATOM   3162  N   ALA B 192      86.570  -4.849  71.755  1.00 24.52           N  
ATOM   3163  CA  ALA B 192      86.301  -5.703  70.604  1.00 30.65           C  
ATOM   3164  C   ALA B 192      86.345  -4.895  69.316  1.00 36.56           C  
ATOM   3165  O   ALA B 192      87.069  -5.241  68.374  1.00 30.41           O  
ATOM   3166  CB  ALA B 192      84.940  -6.380  70.748  1.00 30.02           C  
ATOM   3167  N   LEU B 193      85.581  -3.809  69.284  1.00 26.38           N  
ATOM   3168  CA  LEU B 193      85.522  -2.968  68.103  1.00 40.81           C  
ATOM   3169  C   LEU B 193      86.857  -2.296  67.783  1.00 44.16           C  
ATOM   3170  O   LEU B 193      87.240  -2.207  66.612  1.00 43.56           O  
ATOM   3171  CB  LEU B 193      84.390  -1.946  68.262  1.00 33.37           C  
ATOM   3172  CG  LEU B 193      82.991  -2.401  67.792  1.00 43.73           C  
ATOM   3173  CD1 LEU B 193      82.796  -3.900  67.968  1.00 34.15           C  
ATOM   3174  CD2 LEU B 193      81.935  -1.646  68.547  1.00 32.83           C  
ATOM   3175  N   GLU B 194      87.581  -1.849  68.811  1.00 43.04           N  
ATOM   3176  CA  GLU B 194      88.878  -1.207  68.591  1.00 37.12           C  
ATOM   3177  C   GLU B 194      89.837  -2.214  67.956  1.00 39.53           C  
ATOM   3178  O   GLU B 194      90.668  -1.857  67.113  1.00 32.64           O  
ATOM   3179  CB  GLU B 194      89.442  -0.666  69.910  1.00 38.53           C  
ATOM   3180  CG  GLU B 194      88.764   0.628  70.399  1.00 34.79           C  
ATOM   3181  CD  GLU B 194      89.009   1.830  69.475  1.00 36.00           C  
ATOM   3182  OE1 GLU B 194      89.787   1.713  68.514  1.00 39.85           O  
ATOM   3183  OE2 GLU B 194      88.428   2.901  69.716  1.00 36.54           O  
ATOM   3184  N   PHE B 195      89.701  -3.475  68.363  1.00 33.26           N  
ATOM   3185  CA  PHE B 195      90.498  -4.564  67.825  1.00 40.92           C  
ATOM   3186  C   PHE B 195      90.237  -4.665  66.311  1.00 46.63           C  
ATOM   3187  O   PHE B 195      91.174  -4.748  65.500  1.00 32.21           O  
ATOM   3188  CB  PHE B 195      90.093  -5.883  68.505  1.00 40.81           C  
ATOM   3189  CG  PHE B 195      90.761  -7.107  67.927  1.00 42.40           C  
ATOM   3190  CD1 PHE B 195      92.027  -7.510  68.372  1.00 45.79           C  
ATOM   3191  CD2 PHE B 195      90.125  -7.866  66.945  1.00 33.89           C  
ATOM   3192  CE1 PHE B 195      92.645  -8.655  67.846  1.00 42.85           C  
ATOM   3193  CE2 PHE B 195      90.738  -9.019  66.409  1.00 36.30           C  
ATOM   3194  CZ  PHE B 195      91.992  -9.412  66.858  1.00 30.73           C  
ATOM   3195  N   ILE B 196      88.955  -4.648  65.946  1.00 43.12           N  
ATOM   3196  CA  ILE B 196      88.552  -4.760  64.547  1.00 52.42           C  
ATOM   3197  C   ILE B 196      89.082  -3.629  63.693  1.00 50.46           C  
ATOM   3198  O   ILE B 196      89.395  -3.833  62.520  1.00 42.86           O  
ATOM   3199  CB  ILE B 196      87.020  -4.817  64.388  1.00 47.40           C  
ATOM   3200  CG1 ILE B 196      86.485  -6.102  65.024  1.00 54.74           C  
ATOM   3201  CG2 ILE B 196      86.655  -4.783  62.910  1.00 53.04           C  
ATOM   3202  CD1 ILE B 196      84.980  -6.262  64.938  1.00 53.72           C  
ATOM   3203  N   PHE B 197      89.177  -2.433  64.263  1.00 47.73           N  
ATOM   3204  CA  PHE B 197      89.708  -1.326  63.490  1.00 41.89           C  
ATOM   3205  C   PHE B 197      91.162  -1.621  63.196  1.00 40.61           C  
ATOM   3206  O   PHE B 197      91.618  -1.422  62.076  1.00 50.11           O  
ATOM   3207  CB  PHE B 197      89.567  -0.002  64.242  1.00 39.42           C  
ATOM   3208  CG  PHE B 197      88.143   0.414  64.457  1.00 49.99           C  
ATOM   3209  CD1 PHE B 197      87.167   0.109  63.511  1.00 53.84           C  
ATOM   3210  CD2 PHE B 197      87.774   1.122  65.590  1.00 53.85           C  
ATOM   3211  CE1 PHE B 197      85.850   0.502  63.691  1.00 52.49           C  
ATOM   3212  CE2 PHE B 197      86.452   1.522  65.781  1.00 62.97           C  
ATOM   3213  CZ  PHE B 197      85.490   1.212  64.829  1.00 63.63           C  
ATOM   3214  N   GLU B 198      91.884  -2.116  64.200  1.00 41.86           N  
ATOM   3215  CA  GLU B 198      93.292  -2.453  64.027  1.00 43.69           C  
ATOM   3216  C   GLU B 198      93.485  -3.429  62.877  1.00 47.35           C  
ATOM   3217  O   GLU B 198      94.331  -3.221  62.016  1.00 42.50           O  
ATOM   3218  CB  GLU B 198      93.855  -3.079  65.297  1.00 46.68           C  
ATOM   3219  CG  GLU B 198      94.848  -2.203  66.009  1.00 73.56           C  
ATOM   3220  CD  GLU B 198      96.072  -1.916  65.171  1.00 79.23           C  
ATOM   3221  OE1 GLU B 198      96.824  -2.865  64.867  1.00 76.69           O  
ATOM   3222  OE2 GLU B 198      96.281  -0.738  64.815  1.00 89.38           O  
ATOM   3223  N   CYS B 199      92.704  -4.501  62.868  1.00 52.07           N  
ATOM   3224  CA  CYS B 199      92.810  -5.503  61.813  1.00 54.65           C  
ATOM   3225  C   CYS B 199      92.393  -4.937  60.466  1.00 56.98           C  
ATOM   3226  O   CYS B 199      93.178  -4.942  59.522  1.00 52.32           O  
ATOM   3227  CB  CYS B 199      91.949  -6.717  62.149  1.00 52.17           C  
ATOM   3228  SG  CYS B 199      92.450  -7.546  63.670  1.00 52.59           S  
ATOM   3229  N   GLU B 200      91.156  -4.453  60.384  1.00 66.87           N  
ATOM   3230  CA  GLU B 200      90.638  -3.879  59.146  1.00 72.82           C  
ATOM   3231  C   GLU B 200      91.634  -2.874  58.588  1.00 73.18           C  
ATOM   3232  O   GLU B 200      91.917  -2.853  57.390  1.00 74.77           O  
ATOM   3233  CB  GLU B 200      89.294  -3.186  59.399  1.00 69.97           C  
ATOM   3234  CG  GLU B 200      88.072  -3.986  58.959  1.00 87.04           C  
ATOM   3235  CD  GLU B 200      87.647  -3.690  57.526  1.00 96.22           C  
ATOM   3236  OE1 GLU B 200      86.668  -4.308  57.052  1.00102.36           O  
ATOM   3237  OE2 GLU B 200      88.284  -2.836  56.874  1.00 98.27           O  
ATOM   3238  N   LEU B 201      92.179  -2.047  59.464  1.00 66.68           N  
ATOM   3239  CA  LEU B 201      93.127  -1.047  59.023  1.00 70.56           C  
ATOM   3240  C   LEU B 201      94.397  -1.728  58.528  1.00 74.64           C  
ATOM   3241  O   LEU B 201      94.802  -1.542  57.382  1.00 79.10           O  
ATOM   3242  CB  LEU B 201      93.435  -0.087  60.170  1.00 64.53           C  
ATOM   3243  CG  LEU B 201      94.016   1.272  59.793  1.00 71.98           C  
ATOM   3244  CD1 LEU B 201      93.346   2.337  60.640  1.00 65.99           C  
ATOM   3245  CD2 LEU B 201      95.530   1.279  59.981  1.00 67.58           C  
ATOM   3246  N   LYS B 202      95.012  -2.536  59.383  1.00 75.93           N  
ATOM   3247  CA  LYS B 202      96.240  -3.221  59.016  1.00 68.80           C  
ATOM   3248  C   LYS B 202      96.030  -4.100  57.793  1.00 70.29           C  
ATOM   3249  O   LYS B 202      96.956  -4.328  57.020  1.00 63.99           O  
ATOM   3250  CB  LYS B 202      96.754  -4.056  60.189  1.00 63.37           C  
ATOM   3251  CG  LYS B 202      98.187  -4.535  60.025  1.00 76.69           C  
ATOM   3252  CD  LYS B 202      99.121  -3.391  59.627  1.00 84.82           C  
ATOM   3253  CE  LYS B 202      99.165  -2.290  60.680  1.00 85.97           C  
ATOM   3254  NZ  LYS B 202      99.896  -2.705  61.907  1.00 92.69           N  
ATOM   3255  N   LEU B 203      94.809  -4.587  57.610  1.00 75.11           N  
ATOM   3256  CA  LEU B 203      94.516  -5.432  56.460  1.00 77.95           C  
ATOM   3257  C   LEU B 203      94.559  -4.624  55.183  1.00 85.43           C  
ATOM   3258  O   LEU B 203      94.441  -5.174  54.091  1.00 94.51           O  
ATOM   3259  CB  LEU B 203      93.141  -6.087  56.590  1.00 70.28           C  
ATOM   3260  CG  LEU B 203      93.056  -7.316  57.495  1.00 72.46           C  
ATOM   3261  CD1 LEU B 203      91.634  -7.855  57.485  1.00 67.95           C  
ATOM   3262  CD2 LEU B 203      94.029  -8.377  57.007  1.00 67.44           C  
ATOM   3263  N   LEU B 204      94.720  -3.313  55.316  1.00 90.04           N  
ATOM   3264  CA  LEU B 204      94.770  -2.461  54.143  1.00 87.21           C  
ATOM   3265  C   LEU B 204      96.129  -1.801  53.997  1.00 84.83           C  
ATOM   3266  O   LEU B 204      96.245  -0.628  53.664  1.00 88.34           O  
ATOM   3267  CB  LEU B 204      93.646  -1.420  54.183  1.00 84.95           C  
ATOM   3268  CG  LEU B 204      92.229  -1.994  54.337  1.00 80.13           C  
ATOM   3269  CD1 LEU B 204      91.216  -0.931  53.967  1.00 76.23           C  
ATOM   3270  CD2 LEU B 204      92.041  -3.216  53.447  1.00 78.58           C  
ATOM   3271  N   SER B 205      97.159  -2.578  54.285  1.00 86.87           N  
ATOM   3272  CA  SER B 205      98.535  -2.139  54.132  1.00 98.11           C  
ATOM   3273  C   SER B 205      99.033  -3.204  53.162  1.00101.98           C  
ATOM   3274  O   SER B 205     100.234  -3.431  52.981  1.00 96.23           O  
ATOM   3275  CB  SER B 205      99.286  -2.194  55.467  1.00101.20           C  
ATOM   3276  OG  SER B 205      99.235  -3.485  56.044  1.00119.13           O  
ATOM   3277  N   PHE B 206      98.047  -3.858  52.554  1.00105.14           N  
ATOM   3278  CA  PHE B 206      98.250  -4.914  51.577  1.00110.17           C  
ATOM   3279  C   PHE B 206      96.953  -5.034  50.781  1.00110.67           C  
ATOM   3280  O   PHE B 206      96.948  -4.648  49.593  1.00115.59           O  
ATOM   3281  CB  PHE B 206      98.561  -6.233  52.281  1.00105.22           C  
TER    3282      PHE B 206                                                      
HETATM 3283 CL    CL A1201      53.282  48.598  71.240  1.00 90.84          CL  
HETATM 3284  C1  BME A1102      56.374  37.913  50.280  1.00 59.08           C  
HETATM 3285  C2  BME A1102      57.341  37.997  51.462  1.00 44.16           C  
HETATM 3286  O1  BME A1102      56.471  36.628  49.670  1.00 66.71           O  
HETATM 3287  S2  BME A1102      57.226  39.635  52.232  1.00 66.57           S  
HETATM 3288 CL    CL B1202     100.331  -0.187  58.666  1.00 96.56          CL  
HETATM 3289  C1  BME B1101      79.977  18.955  77.905  1.00 43.28           C  
HETATM 3290  C2  BME B1101      79.165  17.785  78.450  1.00 35.98           C  
HETATM 3291  O1  BME B1101      79.884  20.053  78.804  1.00 58.09           O  
HETATM 3292  S2  BME B1101      79.290  16.369  77.320  1.00 65.15           S  
HETATM 3293  O   HOH A1202      74.516  41.007  57.635  1.00 38.75           O  
HETATM 3294  O   HOH A1203      66.850  47.116  45.665  1.00 20.02           O  
HETATM 3295  O   HOH A1204      63.097  49.491  54.769  1.00 25.84           O  
HETATM 3296  O   HOH A1205      68.769  49.418  53.823  1.00 40.01           O  
HETATM 3297  O   HOH A1206      61.883  54.098  59.062  1.00 42.22           O  
HETATM 3298  O   HOH A1207      64.643  43.028  61.514  1.00 31.05           O  
HETATM 3299  O   HOH A1208      54.794  45.688  57.220  1.00 58.65           O  
HETATM 3300  O   HOH A1209      54.829  37.034  76.510  1.00 66.13           O  
HETATM 3301  O   HOH A1210      74.022  26.401  52.006  1.00 37.05           O  
HETATM 3302  O   HOH A1211      72.671  53.206  48.748  1.00 56.08           O  
HETATM 3303  O   HOH A1212      65.248  16.441  62.648  1.00 50.81           O  
HETATM 3304  O   HOH A1213      71.935  46.931  71.922  1.00 63.19           O  
HETATM 3305  O   HOH A1214      79.251  48.941  51.800  1.00 59.68           O  
HETATM 3306  O   HOH A1215      74.944  57.886  51.255  1.00 50.63           O  
HETATM 3307  O   HOH A1216      62.371  37.386  44.900  1.00 46.56           O  
HETATM 3308  O   HOH A1217      64.751  30.797  57.988  1.00 45.21           O  
HETATM 3309  O   HOH A1218      59.012  46.685  62.687  1.00 41.09           O  
HETATM 3310  O   HOH A1219      78.784  43.190  52.796  1.00 53.95           O  
HETATM 3311  O   HOH A1220      52.138  44.824  53.661  1.00 47.17           O  
HETATM 3312  O   HOH A1221      80.192  19.045  63.854  1.00 69.20           O  
HETATM 3313  O   HOH A1222      58.157  43.530  62.804  1.00 31.11           O  
HETATM 3314  O   HOH A1223      66.127  21.866  54.674  1.00 69.64           O  
HETATM 3315  O   HOH A1224      70.260  23.755  45.676  1.00 64.95           O  
HETATM 3316  O   HOH A1225      80.409  45.255  52.525  1.00 62.61           O  
HETATM 3317  O   HOH A1226      63.969  27.403  75.467  1.00 51.45           O  
HETATM 3318  O   HOH A1227      80.089  20.773  66.906  1.00 60.89           O  
HETATM 3319  O   HOH A1228      65.423  38.563  58.083  1.00 30.78           O  
HETATM 3320  O   HOH A1229      78.423  39.973  75.488  1.00 71.62           O  
HETATM 3321  O   HOH A1230      75.269  52.504  44.089  1.00 59.10           O  
HETATM 3322  O   HOH A1231      52.442  43.593  48.828  1.00 74.06           O  
HETATM 3323  O   HOH A1232      72.510  24.415  47.319  1.00 52.92           O  
HETATM 3324  O   HOH A1233      57.537  45.999  45.470  1.00 59.32           O  
HETATM 3325  O   HOH A1234      59.879  20.352  53.269  1.00 68.62           O  
HETATM 3326  O   HOH A1235      58.348  27.117  76.912  1.00 75.85           O  
HETATM 3327  O   HOH A1236      50.150  37.244  78.271  1.00 55.31           O  
HETATM 3328  O   HOH A1237      60.788  29.919  44.270  1.00 53.83           O  
HETATM 3329  O   HOH A1238      64.002  37.780  39.906  1.00 55.55           O  
HETATM 3330  O   HOH A1239      58.610  44.701  43.605  1.00 54.67           O  
HETATM 3331  O   HOH A1240      61.245  16.211  74.622  1.00 78.90           O  
HETATM 3332  O   HOH A1241      62.596  32.683  44.820  1.00 38.60           O  
HETATM 3333  O   HOH A1242      65.592  31.890  44.794  1.00 41.35           O  
HETATM 3334  O   HOH A1243      80.821  50.241  54.948  1.00 80.73           O  
HETATM 3335  O   HOH A1244      74.206  42.229  74.772  1.00 71.10           O  
HETATM 3336  O   HOH A1245      65.695  32.507  79.319  1.00 67.83           O  
HETATM 3337  O   HOH A1246      66.384  46.195  38.080  1.00 55.48           O  
HETATM 3338  O   HOH A1247      77.094  55.002  48.919  1.00 59.05           O  
HETATM 3339  O   HOH A1248      83.555  24.801  50.002  1.00 73.38           O  
HETATM 3340  O   HOH A1249      84.698  28.431  37.180  1.00 62.62           O  
HETATM 3341  O   HOH A1250      72.914  20.121  48.032  1.00 68.71           O  
HETATM 3342  O   HOH A1251      68.465  32.002  45.648  1.00 41.88           O  
HETATM 3343  O   HOH A1252      64.799  52.429  42.450  1.00 68.70           O  
HETATM 3344  O   HOH A1253      61.023  45.227  82.914  1.00 78.28           O  
HETATM 3345  O   HOH A1254      48.895  47.774  55.583  1.00 73.61           O  
HETATM 3346  O   HOH A1255      87.716  40.760  70.465  1.00 79.07           O  
HETATM 3347  O   HOH A1256      78.224  28.965  74.550  1.00 74.50           O  
HETATM 3348  O   HOH A1257      74.599  46.751  75.729  1.00 60.63           O  
HETATM 3349  O   HOH A1258      51.060  46.036  55.707  1.00 49.91           O  
HETATM 3350  O   HOH A1259      84.255  26.532  58.887  1.00 73.12           O  
HETATM 3351  O   HOH A1260      67.012  43.314  79.005  1.00 71.96           O  
HETATM 3352  O   HOH A1261      82.528  28.994  59.888  1.00 73.47           O  
HETATM 3353  O   HOH A1262      83.337  41.290  43.781  1.00 57.42           O  
HETATM 3354  O   HOH A1263      74.826  28.255  29.678  1.00 85.35           O  
HETATM 3355  O   HOH A1264      78.837  53.200  49.884  1.00 67.13           O  
HETATM 3356  O   HOH A1265      62.944  18.547  52.632  1.00 72.20           O  
HETATM 3357  O   HOH A1266      51.126  23.794  75.006  1.00 70.99           O  
HETATM 3358  O   HOH A1267      51.441  22.689  61.312  1.00 57.66           O  
HETATM 3359  O   HOH A1268      82.394  31.068  58.591  1.00 58.26           O  
HETATM 3360  O   HOH A1269      53.654  22.805  59.531  1.00 58.54           O  
HETATM 3361  O   HOH A1270      63.068  53.943  46.790  1.00 77.59           O  
HETATM 3362  O   HOH A1271      56.510  13.547  60.055  1.00 66.20           O  
HETATM 3363  O   HOH A1272      68.703  31.228  39.207  1.00 65.77           O  
HETATM 3364  O   HOH A1273      89.070  33.013  56.616  1.00 70.02           O  
HETATM 3365  O   HOH A1274      68.965  48.295  39.102  1.00 66.05           O  
HETATM 3366  O   HOH A1275      72.099  21.530  59.366  1.00 61.06           O  
HETATM 3367  O   HOH A1276      70.597  36.922  76.445  1.00 90.90           O  
HETATM 3368  O   HOH A1277      69.214  42.517  77.861  1.00 50.38           O  
HETATM 3369  O   HOH A1278      66.110  24.621  71.113  1.00 62.12           O  
HETATM 3370  O   HOH A1279      71.570  27.718  42.956  1.00 76.22           O  
HETATM 3371  O   HOH A1280      60.838  25.867  48.143  1.00 54.53           O  
HETATM 3372  O   HOH A1281      65.873  35.900  38.558  1.00 57.46           O  
HETATM 3373  O   HOH A1282      62.353  25.270  46.136  1.00 69.61           O  
HETATM 3374  O   HOH A1283      57.396  49.045  82.910  1.00 85.82           O  
HETATM 3375  O   HOH A1284      64.210  26.420  57.120  1.00 73.49           O  
HETATM 3376  O   HOH A1285      56.405  17.973  62.999  1.00 87.99           O  
HETATM 3377  O   HOH A1286      62.203  55.373  48.717  1.00 76.19           O  
HETATM 3378  O   HOH A1287      65.105  43.452  38.795  1.00 58.59           O  
HETATM 3379  O   HOH A1288      82.011  22.509  48.024  1.00 77.56           O  
HETATM 3380  O   HOH A1289      57.439  49.142  59.996  1.00 57.90           O  
HETATM 3381  O   HOH A1290      54.837  30.793  44.433  1.00 70.97           O  
HETATM 3382  O   HOH A1291      80.093  28.896  72.311  1.00 68.67           O  
HETATM 3383  O   HOH A1292      75.319  33.668  76.270  1.00 86.51           O  
HETATM 3384  O   HOH A1293      67.893  57.794  42.116  1.00 73.62           O  
HETATM 3385  O   HOH A1294      93.488  29.331  52.398  1.00 68.40           O  
HETATM 3386  O   HOH A1295      83.058  21.694  44.421  1.00 70.62           O  
HETATM 3387  O   HOH A1296      81.020  46.969  57.654  1.00 79.44           O  
HETATM 3388  O   HOH A1297      75.026  56.317  45.912  1.00 82.19           O  
HETATM 3389  O   HOH A1298      89.100  45.706  49.787  1.00 79.29           O  
HETATM 3390  O   HOH A1299      84.397  22.872  68.637  1.00 72.12           O  
HETATM 3391  O   HOH A1300      71.184  49.333  74.791  1.00 75.45           O  
HETATM 3392  O   HOH A1301      66.044  23.927  45.244  1.00 68.68           O  
HETATM 3393  O   HOH A1302      54.141  12.221  67.206  1.00 93.06           O  
HETATM 3394  O   HOH A1303      78.395  54.241  38.009  1.00 73.04           O  
HETATM 3395  O   HOH A1304      77.486  23.537  73.967  1.00 71.54           O  
HETATM 3396  O   HOH A1305      87.338  44.125  57.874  1.00 68.33           O  
HETATM 3397  O   HOH A1306      66.030  13.690  68.434  1.00 79.11           O  
HETATM 3398  O   HOH A1307      87.688  26.588  69.042  1.00 74.60           O  
HETATM 3399  O   HOH A1308      63.887  34.849  82.645  1.00 68.88           O  
HETATM 3400  O   HOH A1309      58.753  36.176  79.136  1.00 72.75           O  
HETATM 3401  O   HOH A1310      90.787  33.436  42.254  1.00 77.20           O  
HETATM 3402  O   HOH A1311      72.015  25.191  39.444  1.00 77.20           O  
HETATM 3403  O   HOH A1312      87.637  29.621  47.303  1.00 75.97           O  
HETATM 3404  O   HOH A1313      83.900  47.529  66.945  1.00 66.00           O  
HETATM 3405  O   HOH A1314      62.185  52.139  56.205  1.00 31.38           O  
HETATM 3406  O   HOH A1315      51.257  51.258  67.393  0.50 70.71           O  
HETATM 3407  O   HOH A1316      60.111  54.507  60.700  1.00 36.32           O  
HETATM 3408  O   HOH A1317      74.300  54.865  50.101  1.00 50.12           O  
HETATM 3409  O   HOH A1318      58.016  48.335  44.931  1.00 71.19           O  
HETATM 3410  O   HOH A1319      86.050  40.385  61.244  1.00 63.12           O  
HETATM 3411  O   HOH A1320      60.455  26.107  55.153  1.00 43.08           O  
HETATM 3412  O   HOH A1321      72.574  28.266  31.005  1.00 82.87           O  
HETATM 3413  O   HOH A1322      61.847  50.187  46.521  1.00 71.99           O  
HETATM 3414  O   HOH A1323      52.829  43.837  51.289  1.00 57.84           O  
HETATM 3415  O   HOH A1324      54.963  50.109  50.002  1.00 74.09           O  
HETATM 3416  O   HOH A1325      57.031  45.554  60.698  1.00 58.10           O  
HETATM 3417  O   HOH A1326      86.403  31.273  38.208  1.00 80.35           O  
HETATM 3418  O   HOH A1327      79.531  51.030  50.758  1.00 73.48           O  
HETATM 3419  O   HOH A1328      83.616  49.687  58.737  1.00 77.44           O  
HETATM 3420  O   HOH A1329      54.172  31.436  42.095  1.00 54.93           O  
HETATM 3421  O   HOH A1330      84.367  42.687  52.812  1.00 75.00           O  
HETATM 3422  O   HOH A1331      92.135  47.290  50.982  1.00 77.52           O  
HETATM 3423  O   HOH A1332      81.352  23.951  51.014  1.00 74.92           O  
HETATM 3424  O   HOH A1333      71.168  19.638  49.893  1.00 59.49           O  
HETATM 3425  O   HOH A1334      72.759  17.442  51.188  1.00 72.98           O  
HETATM 3426  O   HOH A1335      70.693  13.583  46.013  1.00 82.75           O  
HETATM 3427  O   HOH A1336      67.250   9.502  44.682  1.00 90.79           O  
HETATM 3428  O   HOH A1337      66.866  25.376  56.219  1.00 53.21           O  
HETATM 3429  O   HOH A1338      67.310  29.530  43.909  1.00 71.70           O  
HETATM 3430  O   HOH A1339      55.823  31.178  75.941  1.00109.11           O  
HETATM 3431  O   HOH A1340      56.985  35.780  76.475  1.00 73.96           O  
HETATM 3432  O   HOH A1341      67.870  51.962  79.645  1.00 89.04           O  
HETATM 3433  O   HOH A1342      74.779  28.314  72.591  1.00 44.42           O  
HETATM 3434  O   HOH A1343      58.654  21.117  51.170  1.00 64.57           O  
HETATM 3435  O   HOH A1344      54.641  20.197  66.833  1.00 77.11           O  
HETATM 3436  O   HOH A1345      79.618  36.240  73.652  1.00 57.47           O  
HETATM 3437  O   HOH A1346      83.526  39.082  75.079  1.00 52.03           O  
HETATM 3438  O   HOH A1347      80.778  42.708  73.910  1.00 81.36           O  
HETATM 3439  O   HOH A1348      86.394  43.940  70.334  1.00 80.24           O  
HETATM 3440  O   HOH A1349      86.745  27.042  66.344  1.00 79.32           O  
HETATM 3441  O   HOH A1350      81.926  24.079  70.953  1.00 56.68           O  
HETATM 3442  O   HOH A1351      65.461  21.364  69.704  1.00 45.05           O  
HETATM 3443  O   HOH A1352      45.213  30.081  74.357  1.00 71.69           O  
HETATM 3444  O   HOH A1353      63.556  13.756  71.759  1.00 61.95           O  
HETATM 3445  O   HOH A1354      52.641  44.032  61.759  1.00 57.02           O  
HETATM 3446  O   HOH A1355      78.733  31.835  29.399  1.00 51.24           O  
HETATM 3447  O   HOH A1356      51.251  51.253  49.855  0.50 49.65           O  
HETATM 3448  O   HOH A1357      93.058  38.816  68.291  1.00 85.64           O  
HETATM 3449  O   HOH A1358      71.664  36.787  80.808  1.00 73.27           O  
HETATM 3450  O   HOH A1359      63.565  16.794  72.147  1.00 69.35           O  
HETATM 3451  O   HOH A1360      49.220  26.312  79.738  1.00 68.58           O  
HETATM 3452  O   HOH A1361      51.680  10.269  59.120  1.00 65.07           O  
HETATM 3453  O   HOH A1362      85.975  16.926  46.964  1.00 80.47           O  
HETATM 3454  O   HOH A1363      57.279  46.155  75.890  1.00 52.74           O  
HETATM 3455  O   HOH A1364      57.994  47.950  74.728  1.00 47.67           O  
HETATM 3456  O   HOH A1365      51.537  47.133  81.400  1.00 64.38           O  
HETATM 3457  O   HOH A1366      50.394  49.304  80.675  1.00 59.52           O  
HETATM 3458  O   HOH A1367      48.934  40.227  83.473  1.00 76.66           O  
HETATM 3459  O   HOH A1368      61.739  26.617  75.190  1.00 58.19           O  
HETATM 3460  O   HOH A1369      57.248  16.182  50.346  1.00 75.15           O  
HETATM 3461  O   HOH A1370      62.451  56.023  45.282  1.00 84.33           O  
HETATM 3462  O   HOH A1371      69.978  21.110  57.512  1.00 55.99           O  
HETATM 3463  O   HOH A1372      54.028  46.890  51.374  1.00 70.84           O  
HETATM 3464  O   HOH A1373      57.772  37.200  47.053  1.00 58.20           O  
HETATM 3465  O   HOH A1374      75.996  44.174  65.775  1.00 62.93           O  
HETATM 3466  O   HOH A1375      77.691  42.149  65.654  1.00 48.80           O  
HETATM 3467  O   HOH A1376      77.236  42.313  63.252  1.00 56.68           O  
HETATM 3468  O   HOH A1377      60.832  19.721  48.537  1.00 69.23           O  
HETATM 3469  O   HOH A1378      69.180  20.201  34.862  1.00 62.09           O  
HETATM 3470  O   HOH B1203      80.383  11.712  73.057  1.00 27.87           O  
HETATM 3471  O   HOH B1204      89.686   9.669  84.583  1.00 28.45           O  
HETATM 3472  O   HOH B1205      93.933   8.284  75.607  1.00 26.33           O  
HETATM 3473  O   HOH B1206      87.971   5.358  68.681  1.00 26.98           O  
HETATM 3474  O   HOH B1207      90.433  12.654  76.755  1.00 46.02           O  
HETATM 3475  O   HOH B1208      68.812   2.814  78.421  1.00 38.84           O  
HETATM 3476  O   HOH B1209      84.235   1.721  90.755  1.00 52.06           O  
HETATM 3477  O   HOH B1210      88.325  19.671  86.282  1.00 49.92           O  
HETATM 3478  O   HOH B1211      71.869  31.498  72.749  1.00 46.79           O  
HETATM 3479  O   HOH B1212      94.233   3.424  67.364  1.00 46.50           O  
HETATM 3480  O   HOH B1213      85.928  13.871  58.518  1.00 80.22           O  
HETATM 3481  O   HOH B1214      68.892  -4.125  67.519  1.00 47.11           O  
HETATM 3482  O   HOH B1215      73.320  26.534  72.801  1.00 54.93           O  
HETATM 3483  O   HOH B1216      69.689  30.499  73.349  1.00 46.75           O  
HETATM 3484  O   HOH B1217      76.363  21.244  78.249  1.00 61.12           O  
HETATM 3485  O   HOH B1218      77.488  20.586  71.059  1.00 51.85           O  
HETATM 3486  O   HOH B1219      80.353  15.975  67.535  1.00 52.99           O  
HETATM 3487  O   HOH B1220      93.098  22.693  79.316  1.00 64.94           O  
HETATM 3488  O   HOH B1221      73.234   2.505 104.104  1.00 59.18           O  
HETATM 3489  O   HOH B1222      83.025  20.756  84.182  1.00 59.17           O  
HETATM 3490  O   HOH B1223      72.660  -3.908  74.196  1.00 51.17           O  
HETATM 3491  O   HOH B1224      76.509   1.458  84.781  1.00 53.24           O  
HETATM 3492  O   HOH B1225      67.189  12.648  73.407  1.00 70.15           O  
HETATM 3493  O   HOH B1226      91.619  20.215  80.215  1.00 50.81           O  
HETATM 3494  O   HOH B1227      80.679  -2.752  85.227  1.00 36.95           O  
HETATM 3495  O   HOH B1228      61.819  15.238  64.827  1.00 70.49           O  
HETATM 3496  O   HOH B1229      89.406  11.342  91.128  1.00 47.40           O  
HETATM 3497  O   HOH B1230      67.050  -3.600  71.433  1.00 51.80           O  
HETATM 3498  O   HOH B1231      96.329  -4.443  81.714  1.00 69.78           O  
HETATM 3499  O   HOH B1232      75.257  -0.577  86.108  1.00 52.69           O  
HETATM 3500  O   HOH B1233      76.250  -2.828  64.999  1.00 36.84           O  
HETATM 3501  O   HOH B1234      65.887  11.281  58.099  1.00 61.14           O  
HETATM 3502  O   HOH B1235      96.994  -3.449  76.541  1.00 41.63           O  
HETATM 3503  O   HOH B1236      78.595  -0.789  85.588  1.00 59.47           O  
HETATM 3504  O   HOH B1237      94.502   2.325  85.128  1.00 46.91           O  
HETATM 3505  O   HOH B1238      83.166  10.468  53.268  1.00 62.80           O  
HETATM 3506  O   HOH B1239      71.337   2.312  87.193  1.00 69.94           O  
HETATM 3507  O   HOH B1240      64.357   5.790  89.118  1.00 59.06           O  
HETATM 3508  O   HOH B1241      89.230  -5.238  53.903  1.00 64.75           O  
HETATM 3509  O   HOH B1242      88.364   6.310  91.653  1.00 60.49           O  
HETATM 3510  O   HOH B1243      89.166  15.621  93.317  1.00 74.05           O  
HETATM 3511  O   HOH B1244      95.958  -3.380  78.786  1.00 48.36           O  
HETATM 3512  O   HOH B1245      68.903  11.073  54.384  1.00 64.26           O  
HETATM 3513  O   HOH B1246      63.194   1.229  71.400  1.00 61.00           O  
HETATM 3514  O   HOH B1247      96.456   9.113  74.105  1.00 38.16           O  
HETATM 3515  O   HOH B1248      61.221  13.592  60.226  1.00 53.37           O  
HETATM 3516  O   HOH B1249      62.393  14.806  84.019  1.00 67.44           O  
HETATM 3517  O   HOH B1250      72.708   0.039  87.621  1.00 70.51           O  
HETATM 3518  O   HOH B1251      64.721   6.528  70.472  1.00 70.52           O  
HETATM 3519  O   HOH B1252      97.055  17.331  88.811  1.00 61.95           O  
HETATM 3520  O   HOH B1253      74.121   4.643  57.720  1.00 67.90           O  
HETATM 3521  O   HOH B1254      82.895  21.852  75.180  1.00 53.27           O  
HETATM 3522  O   HOH B1255      75.359  -8.063  83.113  1.00 63.16           O  
HETATM 3523  O   HOH B1256      69.796   5.187  58.283  1.00 66.36           O  
HETATM 3524  O   HOH B1257      88.657  23.493  81.323  1.00 73.93           O  
HETATM 3525  O   HOH B1258      98.018   0.432  62.211  1.00 54.31           O  
HETATM 3526  O   HOH B1259      76.753  18.626  52.343  1.00 59.36           O  
HETATM 3527  O   HOH B1260      75.660   1.182  90.828  1.00 65.56           O  
HETATM 3528  O   HOH B1261      78.864  14.393  54.988  1.00 65.06           O  
HETATM 3529  O   HOH B1262      94.005   9.028  51.482  1.00 78.58           O  
HETATM 3530  O   HOH B1263      65.649   5.548  93.934  1.00 67.74           O  
HETATM 3531  O   HOH B1264      79.903  -6.153  85.625  1.00 63.39           O  
HETATM 3532  O   HOH B1265      96.414  -1.189  69.335  1.00 65.60           O  
HETATM 3533  O   HOH B1266      95.706  -0.506  72.480  1.00 63.10           O  
HETATM 3534  O   HOH B1267      93.583  15.693  88.649  1.00 58.44           O  
HETATM 3535  O   HOH B1268      65.434  -6.230  65.606  1.00 60.90           O  
HETATM 3536  O   HOH B1269      83.680   3.339  72.352  1.00 45.33           O  
HETATM 3537  O   HOH B1270      82.946  20.464  78.271  1.00 57.88           O  
HETATM 3538  O   HOH B1271      92.526   2.081  91.564  1.00 71.26           O  
HETATM 3539  O   HOH B1272      69.738  -3.624  82.666  1.00 51.62           O  
HETATM 3540  O   HOH B1273      84.829  23.740  81.036  1.00 80.39           O  
HETATM 3541  O   HOH B1274      75.550  -3.722  54.588  1.00 63.24           O  
HETATM 3542  O   HOH B1275      84.681  18.742  59.292  1.00 73.28           O  
HETATM 3543  O   HOH B1276      62.033   7.433  90.832  1.00 72.90           O  
HETATM 3544  O   HOH B1277      94.636  10.570  87.367  1.00 81.53           O  
HETATM 3545  O   HOH B1278      61.400   5.241  63.431  1.00 84.61           O  
HETATM 3546  O   HOH B1279      65.596  19.613  74.707  1.00 76.96           O  
HETATM 3547  O   HOH B1280      85.363   8.771  52.416  1.00 59.91           O  
HETATM 3548  O   HOH B1281      89.054   9.064  92.880  1.00 55.47           O  
HETATM 3549  O   HOH B1282      75.301  15.276  54.735  1.00 64.84           O  
HETATM 3550  O   HOH B1283      62.451   5.432  70.939  1.00 69.37           O  
HETATM 3551  O   HOH B1284      65.645   2.887  56.635  1.00 72.58           O  
HETATM 3552  O   HOH B1285      61.814  11.798  73.923  1.00 56.21           O  
HETATM 3553  O   HOH B1286      78.604   0.269  51.232  1.00 64.03           O  
HETATM 3554  O   HOH B1287      78.892 -10.184  53.310  1.00 75.24           O  
HETATM 3555  O   HOH B1288      71.467  -4.795  85.018  1.00 52.10           O  
HETATM 3556  O   HOH B1289      73.961  26.830  79.107  1.00 84.38           O  
HETATM 3557  O   HOH B1290      68.881   0.679  57.351  1.00 83.69           O  
HETATM 3558  O   HOH B1291      60.727   2.868  62.520  1.00 77.16           O  
HETATM 3559  O   HOH B1292      79.828  -1.000  90.880  1.00 68.36           O  
HETATM 3560  O   HOH B1293      59.577   7.110  83.752  1.00 72.91           O  
HETATM 3561  O   HOH B1294      71.803 -10.056  82.431  1.00 86.00           O  
HETATM 3562  O   HOH B1295      79.822   1.770  48.842  1.00 64.12           O  
HETATM 3563  O   HOH B1296      69.496   4.607 100.254  1.00 73.92           O  
HETATM 3564  O   HOH B1297      90.017   5.294  45.911  1.00 85.22           O  
HETATM 3565  O   HOH B1298      95.422   4.763  87.064  1.00 72.71           O  
HETATM 3566  O   HOH B1299      62.095  14.022  89.099  1.00 70.94           O  
HETATM 3567  O   HOH B1300      82.795   0.488  94.976  1.00 82.25           O  
HETATM 3568  O   HOH B1301      64.848  -2.075  81.413  1.00 68.35           O  
HETATM 3569  O   HOH B1302      61.872  10.561  66.671  1.00 69.35           O  
HETATM 3570  O   HOH B1303      61.239   1.083  79.763  1.00 65.89           O  
HETATM 3571  O   HOH B1304      66.022  -1.491  69.112  1.00 64.00           O  
HETATM 3572  O   HOH B1305      81.171   2.029  91.619  1.00 62.62           O  
HETATM 3573  O   HOH B1306     102.500   0.006  62.889  0.50 53.88           O  
HETATM 3574  O   HOH B1307      92.585   1.082  86.275  1.00 61.54           O  
HETATM 3575  O   HOH B1308      95.262   0.355  83.724  1.00 46.99           O  
HETATM 3576  O   HOH B1309      98.199  -3.303  74.545  1.00 61.17           O  
HETATM 3577  O   HOH B1310      71.105  -7.398  75.893  1.00 75.88           O  
HETATM 3578  O   HOH B1311      76.882  -8.110  74.798  1.00 53.00           O  
HETATM 3579  O   HOH B1312      64.735 -12.952  60.517  1.00 80.69           O  
HETATM 3580  O   HOH B1313      68.120  28.828  74.193  1.00 68.53           O  
HETATM 3581  O   HOH B1314      72.316 -15.956  70.513  1.00 71.75           O  
HETATM 3582  O   HOH B1315      79.827  15.013  65.335  1.00 56.35           O  
HETATM 3583  O   HOH B1316      72.668   3.429  95.985  1.00 72.57           O  
HETATM 3584  O   HOH B1317      95.308   7.397  83.697  1.00 85.59           O  
HETATM 3585  O   HOH B1318      99.775   2.684  82.252  1.00 68.50           O  
HETATM 3586  O   HOH B1319      84.443  21.832  79.631  1.00 75.39           O  
HETATM 3587  O   HOH B1320      91.616  18.173  81.768  1.00 61.06           O  
HETATM 3588  O   HOH B1321      84.113  22.226  86.153  1.00 58.37           O  
HETATM 3589  O   HOH B1322      62.892  11.629  79.959  1.00 80.63           O  
HETATM 3590  O   HOH B1323      86.075   5.495  44.751  1.00 71.72           O  
HETATM 3591  O   HOH B1324      83.110   4.192  45.209  1.00 60.61           O  
HETATM 3592  O   HOH B1325      86.344  -0.214  41.766  1.00 73.93           O  
HETATM 3593  O   HOH B1326      74.635   0.808  56.788  1.00 65.28           O  
HETATM 3594  O   HOH B1327      78.095 -14.050  56.797  1.00 69.59           O  
HETATM 3595  O   HOH B1328      79.237 -11.668  51.269  1.00 73.43           O  
HETATM 3596  O   HOH B1329      83.101 -12.282  52.193  1.00 75.16           O  
HETATM 3597  O   HOH B1330      85.702 -12.450  53.855  1.00 70.90           O  
HETATM 3598  O   HOH B1331      80.783  12.737  55.810  1.00 64.92           O  
HETATM 3599  O   HOH B1332      73.637  12.954  57.051  1.00 54.44           O  
HETATM 3600  O   HOH B1333      54.807   3.091  68.960  1.00 77.78           O  
HETATM 3601  O   HOH B1334      63.222  -2.116  56.517  1.00 90.80           O  
HETATM 3602  O   HOH B1335      87.199  10.986  64.052  1.00 64.75           O  
HETATM 3603  O   HOH B1336     102.500   0.010  55.280  0.50 55.96           O  
HETATM 3604  O   HOH B1337      72.113  -2.153  94.116  1.00 73.87           O  
HETATM 3605  O   HOH B1338      56.869   7.621  82.798  1.00 80.67           O  
HETATM 3606  O   HOH B1339      56.651   3.610  94.483  1.00 69.15           O  
HETATM 3607  O   HOH B1340      68.392  -1.743  55.678  1.00 62.63           O  
HETATM 3608  O   HOH B1341      94.430   1.199  55.048  1.00 57.25           O  
HETATM 3609  O   HOH B1342      98.917  -6.724  55.128  1.00 57.18           O  
HETATM 3610  O   HOH B1343      65.753  10.251  69.157  1.00 84.50           O  
HETATM 3611  O   HOH B1344      91.480  10.177  87.076  1.00 53.68           O  
HETATM 3612  O   HOH B1345      84.165  -9.439  55.660  1.00 81.33           O  
HETATM 3613  O   HOH B1346      50.452   2.026  65.422  1.00 80.38           O  
HETATM 3614  O   HOH B1347      49.347   7.500  65.114  1.00 81.82           O  
HETATM 3615  O   HOH B1348      96.806   7.649  71.213  1.00 41.59           O  
HETATM 3616  O   HOH B1349      97.157   3.835  70.670  1.00 66.21           O  
HETATM 3617  O   HOH B1350      98.995   6.237  67.999  1.00 47.86           O  
HETATM 3618  O   HOH B1351      99.566   8.171  69.415  1.00 44.75           O  
HETATM 3619  O   HOH B1352      98.833   9.935  70.697  1.00 58.24           O  
HETATM 3620  O   HOH B1353      84.775   0.022  85.392  1.00 43.40           O  
HETATM 3621  O   HOH B1354      86.635  -3.194  84.035  1.00 52.92           O  
HETATM 3622  O   HOH B1355      99.166  10.802  80.797  1.00 48.90           O  
HETATM 3623  O   HOH B1356      90.667  -6.239  83.507  1.00 55.84           O  
HETATM 3624  O   HOH B1357      91.546  14.534  93.912  1.00 68.33           O  
HETATM 3625  O   HOH B1358      87.307  -4.204  81.777  1.00 58.11           O  
HETATM 3626  O   HOH B1359      89.024  -5.710  80.773  1.00 48.21           O  
HETATM 3627  O   HOH B1360      88.307  -3.965  79.128  1.00 38.54           O  
HETATM 3628  O   HOH B1361      89.693  -2.405  77.990  1.00 49.05           O  
HETATM 3629  O   HOH B1362      86.910  -0.884  87.195  1.00 68.90           O  
HETATM 3630  O   HOH B1363      98.641   6.103  70.586  1.00 50.74           O  
HETATM 3631  O   HOH B1364      94.083   1.312  69.389  1.00 54.10           O  
HETATM 3632  O   HOH B1365      91.345   3.594  38.243  1.00 66.10           O  
CONECT 1439 1443                                                                
CONECT 1443 1439 1444                                                           
CONECT 1444 1443 1445 1447                                                      
CONECT 1445 1444 1446 1451                                                      
CONECT 1446 1445                                                                
CONECT 1447 1444 1448                                                           
CONECT 1448 1447 1449                                                           
CONECT 1449 1448 1450                                                           
CONECT 1450 1449                                                                
CONECT 1451 1445                                                                
CONECT 3085 3089                                                                
CONECT 3089 3085 3090                                                           
CONECT 3090 3089 3091 3093                                                      
CONECT 3091 3090 3092 3097                                                      
CONECT 3092 3091                                                                
CONECT 3093 3090 3094                                                           
CONECT 3094 3093 3095                                                           
CONECT 3095 3094 3096                                                           
CONECT 3096 3095                                                                
CONECT 3097 3091                                                                
CONECT 3284 3285 3286                                                           
CONECT 3285 3284 3287                                                           
CONECT 3286 3284                                                                
CONECT 3287 3285                                                                
CONECT 3289 3290 3291                                                           
CONECT 3290 3289 3292                                                           
CONECT 3291 3289                                                                
CONECT 3292 3290                                                                
MASTER      442    0    6   18   16    0    4    6 3630    2   28   32          
END                                                                             
