# Supplementary material for: A new benchmark illustrates that integration of geometric constraints inferred from enzyme reaction chemistry can increase enzyme active site modeling accuracy
Source: PLoS One. 2019 Apr 4;14(4):e0214126. doi: 10.1371/journal.pone.0214126 (PMC6448891; doi:10.1371/journal.pone.0214126)
Supplement: S1 Files — (GZ) [file pone.0214126.s008.gz › benchmark-lite/templates/4fua/2irp.pdb.clean2]

ATOM      1  N   ASN A   2      85.917  30.188  32.692  1.00107.90           N  
ATOM      2  CA  ASN A   2      85.233  30.789  33.875  1.00107.53           C  
ATOM      3  C   ASN A   2      83.868  30.151  34.145  1.00108.20           C  
ATOM      4  O   ASN A   2      83.254  30.404  35.183  1.00108.97           O  
ATOM      5  CB  ASN A   2      85.073  32.304  33.682  1.00103.73           C  
ATOM      6  CG  ASN A   2      86.152  33.107  34.399  1.00 99.92           C  
ATOM      7  OD1 ASN A   2      86.309  33.002  35.616  1.00 95.51           O  
ATOM      8  ND2 ASN A   2      86.894  33.918  33.646  1.00 87.90           N  
ATOM      9 1H   ASN A   2      86.801  30.635  32.555  1.00  0.00           H  
ATOM     10 2H   ASN A   2      86.059  29.211  32.849  1.00  0.00           H  
ATOM     11 3H   ASN A   2      85.350  30.316  31.878  1.00  0.00           H  
ATOM     12  HA  ASN A   2      85.848  30.610  34.758  1.00  0.00           H  
ATOM     13 1HB  ASN A   2      85.109  32.541  32.618  1.00  0.00           H  
ATOM     14 2HB  ASN A   2      84.098  32.617  34.055  1.00  0.00           H  
ATOM     15 1HD2 ASN A   2      87.617  34.468  34.066  1.00  0.00           H  
ATOM     16 2HD2 ASN A   2      86.729  33.977  32.662  1.00  0.00           H  
ATOM     17  N   VAL A   3      83.403  29.326  33.207  1.00105.67           N  
ATOM     18  CA  VAL A   3      82.120  28.629  33.330  1.00 99.47           C  
ATOM     19  C   VAL A   3      80.925  29.562  33.099  1.00 96.84           C  
ATOM     20  O   VAL A   3      81.041  30.585  32.416  1.00 89.12           O  
ATOM     21  CB  VAL A   3      81.982  27.947  34.732  1.00 99.23           C  
ATOM     22  CG1 VAL A   3      80.829  26.948  34.730  1.00 97.90           C  
ATOM     23  CG2 VAL A   3      83.276  27.240  35.101  1.00 95.92           C  
ATOM     24  H   VAL A   3      83.965  29.181  32.380  1.00  0.00           H  
ATOM     25  HA  VAL A   3      82.073  27.853  32.565  1.00  0.00           H  
ATOM     26  HB  VAL A   3      81.762  28.711  35.478  1.00  0.00           H  
ATOM     27 1HG1 VAL A   3      80.748  26.484  35.713  1.00  0.00           H  
ATOM     28 2HG1 VAL A   3      79.899  27.466  34.496  1.00  0.00           H  
ATOM     29 3HG1 VAL A   3      81.015  26.179  33.981  1.00  0.00           H  
ATOM     30 1HG2 VAL A   3      83.168  26.770  36.078  1.00  0.00           H  
ATOM     31 2HG2 VAL A   3      83.500  26.478  34.354  1.00  0.00           H  
ATOM     32 3HG2 VAL A   3      84.090  27.965  35.135  1.00  0.00           H  
ATOM     33  N   GLU A   4      79.777  29.191  33.667  1.00 94.05           N  
ATOM     34  CA  GLU A   4      78.541  29.962  33.545  1.00 87.44           C  
ATOM     35  C   GLU A   4      78.183  30.683  34.846  1.00 80.47           C  
ATOM     36  O   GLU A   4      77.005  30.952  35.124  1.00 70.38           O  
ATOM     37  CB  GLU A   4      77.386  29.046  33.128  1.00 91.11           C  
ATOM     38  CG  GLU A   4      77.179  27.833  34.027  1.00 92.36           C  
ATOM     39  CD  GLU A   4      76.016  26.965  33.571  1.00 98.02           C  
ATOM     40  OE1 GLU A   4      75.980  26.606  32.372  1.00 96.84           O  
ATOM     41  OE2 GLU A   4      75.141  26.639  34.407  1.00 96.47           O  
ATOM     42  H   GLU A   4      79.772  28.336  34.204  1.00  0.00           H  
ATOM     43  HA  GLU A   4      78.682  30.722  32.776  1.00  0.00           H  
ATOM     44 1HB  GLU A   4      76.456  29.614  33.119  1.00  0.00           H  
ATOM     45 2HB  GLU A   4      77.558  28.682  32.115  1.00  0.00           H  
ATOM     46 1HG  GLU A   4      78.090  27.235  34.029  1.00  0.00           H  
ATOM     47 2HG  GLU A   4      77.000  28.175  35.045  1.00  0.00           H  
ATOM     48  N   LEU A   5      79.206  30.977  35.644  1.00 65.95           N  
ATOM     49  CA  LEU A   5      79.013  31.692  36.892  1.00 56.76           C  
ATOM     50  C   LEU A   5      78.345  33.024  36.572  1.00 61.04           C  
ATOM     51  O   LEU A   5      77.400  33.441  37.250  1.00 46.36           O  
ATOM     52  CB  LEU A   5      80.354  31.970  37.567  1.00 50.80           C  
ATOM     53  CG  LEU A   5      80.973  30.907  38.465  1.00 67.18           C  
ATOM     54  CD1 LEU A   5      82.247  31.470  39.106  1.00 68.71           C  
ATOM     55  CD2 LEU A   5      79.970  30.497  39.534  1.00 61.18           C  
ATOM     56  H   LEU A   5      80.139  30.697  35.377  1.00  0.00           H  
ATOM     57  HA  LEU A   5      78.413  31.072  37.556  1.00  0.00           H  
ATOM     58 1HB  LEU A   5      81.095  32.174  36.796  1.00  0.00           H  
ATOM     59 2HB  LEU A   5      80.253  32.860  38.188  1.00  0.00           H  
ATOM     60  HG  LEU A   5      81.241  30.036  37.866  1.00  0.00           H  
ATOM     61 1HD1 LEU A   5      82.695  30.713  39.750  1.00  0.00           H  
ATOM     62 2HD1 LEU A   5      82.956  31.746  38.325  1.00  0.00           H  
ATOM     63 3HD1 LEU A   5      81.998  32.349  39.699  1.00  0.00           H  
ATOM     64 1HD2 LEU A   5      80.413  29.735  40.176  1.00  0.00           H  
ATOM     65 2HD2 LEU A   5      79.702  31.367  40.134  1.00  0.00           H  
ATOM     66 3HD2 LEU A   5      79.075  30.095  39.058  1.00  0.00           H  
ATOM     67  N   PHE A   6      78.850  33.683  35.530  1.00 51.06           N  
ATOM     68  CA  PHE A   6      78.327  34.975  35.110  1.00 55.31           C  
ATOM     69  C   PHE A   6      76.823  34.925  34.912  1.00 53.49           C  
ATOM     70  O   PHE A   6      76.118  35.886  35.210  1.00 51.29           O  
ATOM     71  CB  PHE A   6      79.018  35.439  33.821  1.00 49.11           C  
ATOM     72  CG  PHE A   6      80.503  35.643  33.974  1.00 62.48           C  
ATOM     73  CD1 PHE A   6      81.398  34.615  33.689  1.00 61.20           C  
ATOM     74  CD2 PHE A   6      81.007  36.849  34.450  1.00 63.67           C  
ATOM     75  CE1 PHE A   6      82.772  34.785  33.877  1.00 59.32           C  
ATOM     76  CE2 PHE A   6      82.383  37.026  34.641  1.00 69.70           C  
ATOM     77  CZ  PHE A   6      83.263  35.989  34.353  1.00 61.06           C  
ATOM     78  H   PHE A   6      79.618  33.273  35.018  1.00  0.00           H  
ATOM     79  HA  PHE A   6      78.530  35.703  35.897  1.00  0.00           H  
ATOM     80 1HB  PHE A   6      78.853  34.703  33.035  1.00  0.00           H  
ATOM     81 2HB  PHE A   6      78.576  36.377  33.489  1.00  0.00           H  
ATOM     82  HD1 PHE A   6      81.016  33.665  33.313  1.00  0.00           H  
ATOM     83  HD2 PHE A   6      80.316  37.662  34.676  1.00  0.00           H  
ATOM     84  HE1 PHE A   6      83.458  33.969  33.649  1.00  0.00           H  
ATOM     85  HE2 PHE A   6      82.765  37.975  35.016  1.00  0.00           H  
ATOM     86  HZ  PHE A   6      84.334  36.121  34.502  1.00  0.00           H  
ATOM     87  N   LYS A   7      76.339  33.793  34.419  1.00 52.05           N  
ATOM     88  CA  LYS A   7      74.919  33.600  34.186  1.00 51.35           C  
ATOM     89  C   LYS A   7      74.185  33.550  35.530  1.00 53.84           C  
ATOM     90  O   LYS A   7      73.229  34.292  35.772  1.00 46.12           O  
ATOM     91  CB  LYS A   7      74.704  32.287  33.427  1.00 61.45           C  
ATOM     92  CG  LYS A   7      73.316  32.118  32.855  1.00 61.96           C  
ATOM     93  CD  LYS A   7      73.341  32.139  31.331  1.00 61.55           C  
ATOM     94  CE  LYS A   7      73.916  30.863  30.756  1.00 68.44           C  
ATOM     95  NZ  LYS A   7      73.765  30.811  29.278  1.00 59.40           N  
ATOM     96  H   LYS A   7      76.980  33.044  34.200  1.00  0.00           H  
ATOM     97  HA  LYS A   7      74.552  34.429  33.580  1.00  0.00           H  
ATOM     98 1HB  LYS A   7      75.416  32.222  32.604  1.00  0.00           H  
ATOM     99 2HB  LYS A   7      74.896  31.446  34.093  1.00  0.00           H  
ATOM    100 1HG  LYS A   7      72.897  31.169  33.191  1.00  0.00           H  
ATOM    101 2HG  LYS A   7      72.675  32.924  33.211  1.00  0.00           H  
ATOM    102 1HD  LYS A   7      72.326  32.267  30.952  1.00  0.00           H  
ATOM    103 2HD  LYS A   7      73.946  32.978  30.989  1.00  0.00           H  
ATOM    104 1HE  LYS A   7      74.974  30.796  31.007  1.00  0.00           H  
ATOM    105 2HE  LYS A   7      73.406  30.005  31.194  1.00  0.00           H  
ATOM    106 1HZ  LYS A   7      74.158  29.948  28.929  1.00  0.00           H  
ATOM    107 2HZ  LYS A   7      72.785  30.856  29.037  1.00  0.00           H  
ATOM    108 3HZ  LYS A   7      74.249  31.593  28.862  1.00  0.00           H  
ATOM    109  N   LYS A   8      74.645  32.674  36.411  1.00 50.82           N  
ATOM    110  CA  LYS A   8      74.021  32.527  37.715  1.00 54.82           C  
ATOM    111  C   LYS A   8      74.176  33.796  38.577  1.00 55.03           C  
ATOM    112  O   LYS A   8      73.233  34.209  39.268  1.00 44.60           O  
ATOM    113  CB  LYS A   8      74.617  31.305  38.423  1.00 48.73           C  
ATOM    114  CG  LYS A   8      73.611  30.512  39.251  1.00 67.03           C  
ATOM    115  CD  LYS A   8      73.720  29.014  38.979  1.00 85.99           C  
ATOM    116  CE  LYS A   8      75.142  28.491  39.194  1.00 96.52           C  
ATOM    117  NZ  LYS A   8      75.261  27.020  38.961  1.00 96.36           N  
ATOM    118  H   LYS A   8      75.441  32.097  36.179  1.00  0.00           H  
ATOM    119  HA  LYS A   8      72.951  32.373  37.571  1.00  0.00           H  
ATOM    120 1HB  LYS A   8      75.050  30.631  37.683  1.00  0.00           H  
ATOM    121 2HB  LYS A   8      75.421  31.625  39.086  1.00  0.00           H  
ATOM    122 1HG  LYS A   8      73.790  30.692  40.312  1.00  0.00           H  
ATOM    123 2HG  LYS A   8      72.601  30.842  39.010  1.00  0.00           H  
ATOM    124 1HD  LYS A   8      73.046  28.473  39.644  1.00  0.00           H  
ATOM    125 2HD  LYS A   8      73.427  28.809  37.949  1.00  0.00           H  
ATOM    126 1HE  LYS A   8      75.824  29.002  38.515  1.00  0.00           H  
ATOM    127 2HE  LYS A   8      75.457  28.702  40.216  1.00  0.00           H  
ATOM    128 1HZ  LYS A   8      76.216  26.730  39.117  1.00  0.00           H  
ATOM    129 2HZ  LYS A   8      74.652  26.527  39.599  1.00  0.00           H  
ATOM    130 3HZ  LYS A   8      74.996  26.807  38.010  1.00  0.00           H  
ATOM    131  N   PHE A   9      75.353  34.419  38.525  1.00 37.54           N  
ATOM    132  CA  PHE A   9      75.610  35.629  39.303  1.00 44.59           C  
ATOM    133  C   PHE A   9      74.603  36.715  38.947  1.00 49.08           C  
ATOM    134  O   PHE A   9      73.991  37.329  39.822  1.00 44.61           O  
ATOM    135  CB  PHE A   9      77.024  36.160  39.035  1.00 41.18           C  
ATOM    136  CG  PHE A   9      77.313  37.479  39.707  1.00 40.86           C  
ATOM    137  CD1 PHE A   9      77.505  37.551  41.085  1.00 34.52           C  
ATOM    138  CD2 PHE A   9      77.355  38.656  38.965  1.00 36.10           C  
ATOM    139  CE1 PHE A   9      77.736  38.779  41.722  1.00 30.25           C  
ATOM    140  CE2 PHE A   9      77.586  39.891  39.593  1.00 45.11           C  
ATOM    141  CZ  PHE A   9      77.776  39.946  40.978  1.00 42.40           C  
ATOM    142  H   PHE A   9      76.085  34.048  37.936  1.00  0.00           H  
ATOM    143  HA  PHE A   9      75.528  35.383  40.363  1.00  0.00           H  
ATOM    144 1HB  PHE A   9      77.757  35.433  39.381  1.00  0.00           H  
ATOM    145 2HB  PHE A   9      77.168  36.285  37.963  1.00  0.00           H  
ATOM    146  HD1 PHE A   9      77.475  36.635  41.675  1.00  0.00           H  
ATOM    147  HD2 PHE A   9      77.206  38.613  37.885  1.00  0.00           H  
ATOM    148  HE1 PHE A   9      77.884  38.813  42.801  1.00  0.00           H  
ATOM    149  HE2 PHE A   9      77.617  40.807  39.003  1.00  0.00           H  
ATOM    150  HZ  PHE A   9      77.953  40.901  41.470  1.00  0.00           H  
ATOM    151  N   SER A  10      74.442  36.947  37.649  1.00 44.67           N  
ATOM    152  CA  SER A  10      73.524  37.959  37.166  1.00 45.88           C  
ATOM    153  C   SER A  10      72.090  37.646  37.605  1.00 41.27           C  
ATOM    154  O   SER A  10      71.314  38.554  37.903  1.00 41.66           O  
ATOM    155  CB  SER A  10      73.615  38.052  35.639  1.00 39.38           C  
ATOM    156  OG  SER A  10      73.061  39.269  35.178  1.00 66.44           O  
ATOM    157  H   SER A  10      74.972  36.405  36.982  1.00  0.00           H  
ATOM    158  HA  SER A  10      73.809  38.919  37.598  1.00  0.00           H  
ATOM    159 1HB  SER A  10      74.658  37.982  35.332  1.00  0.00           H  
ATOM    160 2HB  SER A  10      73.085  37.212  35.191  1.00  0.00           H  
ATOM    161  HG  SER A  10      72.762  39.737  35.961  1.00  0.00           H  
ATOM    162  N   GLU A  11      71.744  36.363  37.662  1.00 28.14           N  
ATOM    163  CA  GLU A  11      70.403  35.977  38.073  1.00 37.21           C  
ATOM    164  C   GLU A  11      70.198  36.281  39.546  1.00 33.16           C  
ATOM    165  O   GLU A  11      69.117  36.657  39.966  1.00 37.14           O  
ATOM    166  CB  GLU A  11      70.172  34.486  37.841  1.00 38.33           C  
ATOM    167  CG  GLU A  11      70.384  34.029  36.418  1.00 53.28           C  
ATOM    168  CD  GLU A  11      70.045  32.564  36.244  1.00 66.52           C  
ATOM    169  OE1 GLU A  11      70.598  31.732  36.999  1.00 69.67           O  
ATOM    170  OE2 GLU A  11      69.224  32.246  35.355  1.00 72.10           O  
ATOM    171  H   GLU A  11      72.411  35.644  37.420  1.00  0.00           H  
ATOM    172  HA  GLU A  11      69.683  36.535  37.474  1.00  0.00           H  
ATOM    173 1HB  GLU A  11      70.844  33.910  38.478  1.00  0.00           H  
ATOM    174 2HB  GLU A  11      69.151  34.228  38.124  1.00  0.00           H  
ATOM    175 1HG  GLU A  11      69.757  34.627  35.758  1.00  0.00           H  
ATOM    176 2HG  GLU A  11      71.423  34.203  36.143  1.00  0.00           H  
ATOM    177  N   LYS A  12      71.243  36.098  40.334  1.00 38.88           N  
ATOM    178  CA  LYS A  12      71.157  36.367  41.752  1.00 38.29           C  
ATOM    179  C   LYS A  12      71.159  37.868  41.989  1.00 39.66           C  
ATOM    180  O   LYS A  12      70.561  38.359  42.945  1.00 39.35           O  
ATOM    181  CB  LYS A  12      72.312  35.675  42.478  1.00 40.06           C  
ATOM    182  CG  LYS A  12      71.996  34.216  42.846  1.00 43.11           C  
ATOM    183  CD  LYS A  12      71.275  33.503  41.702  1.00 54.29           C  
ATOM    184  CE  LYS A  12      70.782  32.111  42.089  1.00 58.31           C  
ATOM    185  NZ  LYS A  12      69.742  32.126  43.151  1.00 60.74           N  
ATOM    186  H   LYS A  12      72.116  35.766  39.948  1.00  0.00           H  
ATOM    187  HA  LYS A  12      70.213  35.967  42.123  1.00  0.00           H  
ATOM    188 1HB  LYS A  12      73.201  35.692  41.847  1.00  0.00           H  
ATOM    189 2HB  LYS A  12      72.548  36.222  43.391  1.00  0.00           H  
ATOM    190 1HG  LYS A  12      72.924  33.687  43.067  1.00  0.00           H  
ATOM    191 2HG  LYS A  12      71.365  34.193  43.734  1.00  0.00           H  
ATOM    192 1HD  LYS A  12      70.414  34.095  41.389  1.00  0.00           H  
ATOM    193 2HD  LYS A  12      71.951  33.400  40.853  1.00  0.00           H  
ATOM    194 1HE  LYS A  12      70.363  31.617  41.213  1.00  0.00           H  
ATOM    195 2HE  LYS A  12      71.621  31.515  42.448  1.00  0.00           H  
ATOM    196 1HZ  LYS A  12      69.460  31.179  43.360  1.00  0.00           H  
ATOM    197 2HZ  LYS A  12      70.117  32.557  43.984  1.00  0.00           H  
ATOM    198 3HZ  LYS A  12      68.941  32.652  42.831  1.00  0.00           H  
ATOM    199  N   VAL A  13      71.818  38.605  41.106  1.00 39.79           N  
ATOM    200  CA  VAL A  13      71.842  40.053  41.230  1.00 35.19           C  
ATOM    201  C   VAL A  13      70.412  40.554  41.126  1.00 38.23           C  
ATOM    202  O   VAL A  13      69.950  41.338  41.956  1.00 32.71           O  
ATOM    203  CB  VAL A  13      72.638  40.706  40.098  1.00 35.57           C  
ATOM    204  CG1 VAL A  13      72.294  42.179  40.010  1.00 33.60           C  
ATOM    205  CG2 VAL A  13      74.113  40.525  40.332  1.00 32.33           C  
ATOM    206  H   VAL A  13      72.310  38.169  40.339  1.00  0.00           H  
ATOM    207  HA  VAL A  13      72.323  40.312  42.174  1.00  0.00           H  
ATOM    208  HB  VAL A  13      72.361  40.237  39.154  1.00  0.00           H  
ATOM    209 1HG1 VAL A  13      72.864  42.638  39.202  1.00  0.00           H  
ATOM    210 2HG1 VAL A  13      71.228  42.293  39.812  1.00  0.00           H  
ATOM    211 3HG1 VAL A  13      72.543  42.668  40.952  1.00  0.00           H  
ATOM    212 1HG2 VAL A  13      74.670  40.993  39.521  1.00  0.00           H  
ATOM    213 2HG2 VAL A  13      74.391  40.989  41.278  1.00  0.00           H  
ATOM    214 3HG2 VAL A  13      74.348  39.461  40.367  1.00  0.00           H  
ATOM    215  N   GLU A  14      69.713  40.083  40.101  1.00 34.89           N  
ATOM    216  CA  GLU A  14      68.346  40.511  39.870  1.00 40.61           C  
ATOM    217  C   GLU A  14      67.433  40.014  40.981  1.00 34.87           C  
ATOM    218  O   GLU A  14      66.480  40.681  41.366  1.00 34.13           O  
ATOM    219  CB  GLU A  14      67.868  40.025  38.496  1.00 28.66           C  
ATOM    220  CG  GLU A  14      67.346  41.144  37.582  1.00 65.90           C  
ATOM    221  CD  GLU A  14      68.436  42.101  37.104  1.00 74.26           C  
ATOM    222  OE1 GLU A  14      69.308  42.468  37.917  1.00 84.49           O  
ATOM    223  OE2 GLU A  14      68.414  42.502  35.917  1.00 85.36           O  
ATOM    224  H   GLU A  14      70.133  39.417  39.469  1.00  0.00           H  
ATOM    225  HA  GLU A  14      68.317  41.601  39.888  1.00  0.00           H  
ATOM    226 1HB  GLU A  14      68.688  39.524  37.982  1.00  0.00           H  
ATOM    227 2HB  GLU A  14      67.069  39.295  38.626  1.00  0.00           H  
ATOM    228 1HG  GLU A  14      66.873  40.695  36.709  1.00  0.00           H  
ATOM    229 2HG  GLU A  14      66.588  41.713  38.119  1.00  0.00           H  
ATOM    230  N   GLU A  15      67.747  38.843  41.508  1.00 35.42           N  
ATOM    231  CA  GLU A  15      66.970  38.254  42.579  1.00 29.88           C  
ATOM    232  C   GLU A  15      67.132  39.116  43.832  1.00 32.57           C  
ATOM    233  O   GLU A  15      66.160  39.474  44.490  1.00 34.15           O  
ATOM    234  CB  GLU A  15      67.479  36.841  42.845  1.00 31.08           C  
ATOM    235  CG  GLU A  15      66.558  35.966  43.650  1.00 50.83           C  
ATOM    236  CD  GLU A  15      67.148  34.585  43.885  1.00 58.50           C  
ATOM    237  OE1 GLU A  15      67.981  34.444  44.804  1.00 52.32           O  
ATOM    238  OE2 GLU A  15      66.789  33.647  43.141  1.00 56.49           O  
ATOM    239  H   GLU A  15      68.551  38.346  41.153  1.00  0.00           H  
ATOM    240  HA  GLU A  15      65.927  38.209  42.265  1.00  0.00           H  
ATOM    241 1HB  GLU A  15      67.662  36.335  41.897  1.00  0.00           H  
ATOM    242 2HB  GLU A  15      68.429  36.891  43.378  1.00  0.00           H  
ATOM    243 1HG  GLU A  15      66.366  36.444  44.610  1.00  0.00           H  
ATOM    244 2HG  GLU A  15      65.608  35.875  43.124  1.00  0.00           H  
ATOM    245  N   ILE A  16      68.368  39.456  44.155  1.00 23.77           N  
ATOM    246  CA  ILE A  16      68.640  40.273  45.333  1.00 36.37           C  
ATOM    247  C   ILE A  16      68.060  41.701  45.257  1.00 32.83           C  
ATOM    248  O   ILE A  16      67.477  42.169  46.227  1.00 30.03           O  
ATOM    249  CB  ILE A  16      70.153  40.330  45.606  1.00 32.62           C  
ATOM    250  CG1 ILE A  16      70.649  38.936  46.033  1.00 30.89           C  
ATOM    251  CG2 ILE A  16      70.443  41.364  46.663  1.00 25.68           C  
ATOM    252  CD1 ILE A  16      72.195  38.726  45.911  1.00 30.70           C  
ATOM    253  H   ILE A  16      69.140  39.148  43.581  1.00  0.00           H  
ATOM    254  HA  ILE A  16      68.147  39.818  46.191  1.00  0.00           H  
ATOM    255  HB  ILE A  16      70.678  40.596  44.689  1.00  0.00           H  
ATOM    256 1HG1 ILE A  16      70.369  38.752  47.070  1.00  0.00           H  
ATOM    257 2HG1 ILE A  16      70.162  38.174  45.424  1.00  0.00           H  
ATOM    258 1HG2 ILE A  16      71.516  41.399  46.853  1.00  0.00           H  
ATOM    259 2HG2 ILE A  16      70.103  42.340  46.320  1.00  0.00           H  
ATOM    260 3HG2 ILE A  16      69.921  41.101  47.583  1.00  0.00           H  
ATOM    261 1HD1 ILE A  16      72.452  37.716  46.233  1.00  0.00           H  
ATOM    262 2HD1 ILE A  16      72.500  38.865  44.873  1.00  0.00           H  
ATOM    263 3HD1 ILE A  16      72.711  39.449  46.541  1.00  0.00           H  
ATOM    264  N   ILE A  17      68.220  42.382  44.118  1.00 27.68           N  
ATOM    265  CA  ILE A  17      67.666  43.723  43.942  1.00 25.53           C  
ATOM    266  C   ILE A  17      66.142  43.698  44.184  1.00 29.27           C  
ATOM    267  O   ILE A  17      65.572  44.589  44.822  1.00 26.55           O  
ATOM    268  CB  ILE A  17      67.943  44.256  42.512  1.00 32.19           C  
ATOM    269  CG1 ILE A  17      69.458  44.444  42.314  1.00 29.00           C  
ATOM    270  CG2 ILE A  17      67.156  45.549  42.267  1.00 13.78           C  
ATOM    271  CD1 ILE A  17      69.865  44.802  40.882  1.00 22.71           C  
ATOM    272  H   ILE A  17      68.737  41.960  43.360  1.00  0.00           H  
ATOM    273  HA  ILE A  17      68.145  44.391  44.657  1.00  0.00           H  
ATOM    274  HB  ILE A  17      67.638  43.509  41.780  1.00  0.00           H  
ATOM    275 1HG1 ILE A  17      69.816  45.234  42.974  1.00  0.00           H  
ATOM    276 2HG1 ILE A  17      69.978  43.527  42.592  1.00  0.00           H  
ATOM    277 1HG2 ILE A  17      67.359  45.913  41.260  1.00  0.00           H  
ATOM    278 2HG2 ILE A  17      66.090  45.351  42.373  1.00  0.00           H  
ATOM    279 3HG2 ILE A  17      67.459  46.303  42.994  1.00  0.00           H  
ATOM    280 1HD1 ILE A  17      70.948  44.916  40.829  1.00  0.00           H  
ATOM    281 2HD1 ILE A  17      69.550  44.007  40.205  1.00  0.00           H  
ATOM    282 3HD1 ILE A  17      69.388  45.737  40.591  1.00  0.00           H  
ATOM    283  N   GLU A  18      65.486  42.655  43.686  1.00 27.49           N  
ATOM    284  CA  GLU A  18      64.047  42.528  43.854  1.00 24.53           C  
ATOM    285  C   GLU A  18      63.716  42.263  45.311  1.00 22.03           C  
ATOM    286  O   GLU A  18      62.796  42.856  45.863  1.00 30.45           O  
ATOM    287  CB  GLU A  18      63.504  41.401  42.980  1.00 24.45           C  
ATOM    288  CG  GLU A  18      61.976  41.312  42.929  1.00 46.59           C  
ATOM    289  CD  GLU A  18      61.305  42.641  42.550  1.00 70.89           C  
ATOM    290  OE1 GLU A  18      61.900  43.436  41.778  1.00 74.53           O  
ATOM    291  OE2 GLU A  18      60.168  42.882  43.017  1.00 58.58           O  
ATOM    292  H   GLU A  18      65.988  41.937  43.183  1.00  0.00           H  
ATOM    293  HA  GLU A  18      63.579  43.464  43.547  1.00  0.00           H  
ATOM    294 1HB  GLU A  18      63.864  41.527  41.959  1.00  0.00           H  
ATOM    295 2HB  GLU A  18      63.880  40.445  43.344  1.00  0.00           H  
ATOM    296 1HG  GLU A  18      61.691  40.556  42.198  1.00  0.00           H  
ATOM    297 2HG  GLU A  18      61.609  40.993  43.903  1.00  0.00           H  
ATOM    298  N   ALA A  19      64.480  41.383  45.945  1.00 25.70           N  
ATOM    299  CA  ALA A  19      64.230  41.077  47.340  1.00 21.10           C  
ATOM    300  C   ALA A  19      64.385  42.362  48.160  1.00 25.69           C  
ATOM    301  O   ALA A  19      63.620  42.632  49.081  1.00 21.35           O  
ATOM    302  CB  ALA A  19      65.188  40.009  47.824  1.00 24.67           C  
ATOM    303  H   ALA A  19      65.240  40.919  45.468  1.00  0.00           H  
ATOM    304  HA  ALA A  19      63.210  40.703  47.427  1.00  0.00           H  
ATOM    305 1HB  ALA A  19      64.988  39.790  48.873  1.00  0.00           H  
ATOM    306 2HB  ALA A  19      65.053  39.104  47.232  1.00  0.00           H  
ATOM    307 3HB  ALA A  19      66.212  40.363  47.716  1.00  0.00           H  
ATOM    308  N   GLY A  20      65.374  43.159  47.795  1.00 14.65           N  
ATOM    309  CA  GLY A  20      65.600  44.416  48.479  1.00 27.91           C  
ATOM    310  C   GLY A  20      64.428  45.382  48.339  1.00 29.87           C  
ATOM    311  O   GLY A  20      64.079  46.050  49.304  1.00 31.70           O  
ATOM    312  H   GLY A  20      65.983  42.897  47.033  1.00  0.00           H  
ATOM    313 1HA  GLY A  20      65.778  44.227  49.538  1.00  0.00           H  
ATOM    314 2HA  GLY A  20      66.497  44.890  48.082  1.00  0.00           H  
ATOM    315  N   ARG A  21      63.806  45.456  47.164  1.00 26.50           N  
ATOM    316  CA  ARG A  21      62.688  46.382  46.992  1.00 20.29           C  
ATOM    317  C   ARG A  21      61.515  45.909  47.812  1.00 26.22           C  
ATOM    318  O   ARG A  21      60.760  46.717  48.366  1.00 22.83           O  
ATOM    319  CB  ARG A  21      62.294  46.513  45.520  1.00 23.96           C  
ATOM    320  CG  ARG A  21      63.341  47.219  44.669  1.00 34.03           C  
ATOM    321  CD  ARG A  21      63.086  47.042  43.174  1.00 43.99           C  
ATOM    322  NE  ARG A  21      64.039  47.800  42.354  1.00 65.73           N  
ATOM    323  CZ  ARG A  21      64.284  47.568  41.064  1.00 61.42           C  
ATOM    324  NH1 ARG A  21      63.650  46.593  40.424  1.00 71.80           N  
ATOM    325  NH2 ARG A  21      65.173  48.307  40.412  1.00 56.51           N  
ATOM    326  H   ARG A  21      64.093  44.881  46.385  1.00  0.00           H  
ATOM    327  HA  ARG A  21      62.994  47.365  47.351  1.00  0.00           H  
ATOM    328 1HB  ARG A  21      62.123  45.523  45.100  1.00  0.00           H  
ATOM    329 2HB  ARG A  21      61.359  47.068  45.442  1.00  0.00           H  
ATOM    330 1HG  ARG A  21      63.330  48.287  44.890  1.00  0.00           H  
ATOM    331 2HG  ARG A  21      64.328  46.812  44.894  1.00  0.00           H  
ATOM    332 1HD  ARG A  21      63.178  45.989  42.912  1.00  0.00           H  
ATOM    333 2HD  ARG A  21      62.082  47.389  42.933  1.00  0.00           H  
ATOM    334  HE  ARG A  21      64.547  48.553  42.799  1.00  0.00           H  
ATOM    335 1HH1 ARG A  21      62.977  46.021  40.914  1.00  0.00           H  
ATOM    336 2HH1 ARG A  21      63.841  46.423  39.447  1.00  0.00           H  
ATOM    337 1HH2 ARG A  21      65.666  49.047  40.893  1.00  0.00           H  
ATOM    338 2HH2 ARG A  21      65.357  48.130  39.436  1.00  0.00           H  
ATOM    339  N   ILE A  22      61.378  44.595  47.928  1.00 24.08           N  
ATOM    340  CA  ILE A  22      60.274  44.066  48.700  1.00 25.34           C  
ATOM    341  C   ILE A  22      60.465  44.319  50.188  1.00 28.66           C  
ATOM    342  O   ILE A  22      59.524  44.735  50.874  1.00 22.22           O  
ATOM    343  CB  ILE A  22      60.095  42.572  48.453  1.00 31.68           C  
ATOM    344  CG1 ILE A  22      59.596  42.363  47.020  1.00 33.70           C  
ATOM    345  CG2 ILE A  22      59.151  41.976  49.504  1.00 20.25           C  
ATOM    346  CD1 ILE A  22      59.406  40.911  46.634  1.00 36.60           C  
ATOM    347  H   ILE A  22      62.025  43.954  47.491  1.00  0.00           H  
ATOM    348  HA  ILE A  22      59.362  44.575  48.392  1.00  0.00           H  
ATOM    349  HB  ILE A  22      61.062  42.074  48.517  1.00  0.00           H  
ATOM    350 1HG1 ILE A  22      58.643  42.875  46.888  1.00  0.00           H  
ATOM    351 2HG1 ILE A  22      60.304  42.807  46.320  1.00  0.00           H  
ATOM    352 1HG2 ILE A  22      59.028  40.909  49.320  1.00  0.00           H  
ATOM    353 2HG2 ILE A  22      59.572  42.126  50.497  1.00  0.00           H  
ATOM    354 3HG2 ILE A  22      58.180  42.469  49.442  1.00  0.00           H  
ATOM    355 1HD1 ILE A  22      59.052  40.851  45.605  1.00  0.00           H  
ATOM    356 2HD1 ILE A  22      60.357  40.384  46.722  1.00  0.00           H  
ATOM    357 3HD1 ILE A  22      58.673  40.452  47.296  1.00  0.00           H  
ATOM    358  N   LEU A  23      61.679  44.073  50.678  1.00 19.06           N  
ATOM    359  CA  LEU A  23      61.984  44.281  52.091  1.00 24.77           C  
ATOM    360  C   LEU A  23      61.753  45.742  52.463  1.00 22.87           C  
ATOM    361  O   LEU A  23      61.111  46.038  53.459  1.00 26.37           O  
ATOM    362  CB  LEU A  23      63.444  43.881  52.402  1.00 18.24           C  
ATOM    363  CG  LEU A  23      63.701  42.368  52.340  1.00 24.73           C  
ATOM    364  CD1 LEU A  23      65.152  42.068  52.600  1.00 15.21           C  
ATOM    365  CD2 LEU A  23      62.831  41.663  53.339  1.00 11.45           C  
ATOM    366  H   LEU A  23      62.405  43.736  50.062  1.00  0.00           H  
ATOM    367  HA  LEU A  23      61.320  43.653  52.684  1.00  0.00           H  
ATOM    368 1HB  LEU A  23      64.099  44.375  51.687  1.00  0.00           H  
ATOM    369 2HB  LEU A  23      63.697  44.237  53.401  1.00  0.00           H  
ATOM    370  HG  LEU A  23      63.471  42.000  51.340  1.00  0.00           H  
ATOM    371 1HD1 LEU A  23      65.315  40.991  52.552  1.00  0.00           H  
ATOM    372 2HD1 LEU A  23      65.766  42.561  51.847  1.00  0.00           H  
ATOM    373 3HD1 LEU A  23      65.427  42.433  53.589  1.00  0.00           H  
ATOM    374 1HD2 LEU A  23      63.017  40.590  53.290  1.00  0.00           H  
ATOM    375 2HD2 LEU A  23      63.060  42.026  54.341  1.00  0.00           H  
ATOM    376 3HD2 LEU A  23      61.783  41.860  53.112  1.00  0.00           H  
ATOM    377  N   HIS A  24      62.273  46.650  51.639  1.00 28.44           N  
ATOM    378  CA  HIS A  24      62.124  48.071  51.890  1.00 22.37           C  
ATOM    379  C   HIS A  24      60.656  48.483  51.954  1.00 33.22           C  
ATOM    380  O   HIS A  24      60.263  49.226  52.843  1.00 30.60           O  
ATOM    381  CB  HIS A  24      62.834  48.881  50.824  1.00 21.43           C  
ATOM    382  CG  HIS A  24      62.704  50.359  51.007  1.00 33.86           C  
ATOM    383  ND1 HIS A  24      63.079  51.000  52.169  1.00 32.71           N  
ATOM    384  CD2 HIS A  24      62.267  51.326  50.165  1.00 32.76           C  
ATOM    385  CE1 HIS A  24      62.880  52.298  52.034  1.00 31.66           C  
ATOM    386  NE2 HIS A  24      62.389  52.523  50.827  1.00 38.30           N  
ATOM    387  H   HIS A  24      62.782  46.346  50.822  1.00  0.00           H  
ATOM    388  HA  HIS A  24      62.568  48.319  52.854  1.00  0.00           H  
ATOM    389 1HB  HIS A  24      63.895  48.629  50.822  1.00  0.00           H  
ATOM    390 2HB  HIS A  24      62.434  48.622  49.844  1.00  0.00           H  
ATOM    391  HD2 HIS A  24      61.891  51.182  49.152  1.00  0.00           H  
ATOM    392  HE1 HIS A  24      63.086  53.056  52.789  1.00  0.00           H  
ATOM    393  HE2 HIS A  24      62.142  53.426  50.448  1.00  0.00           H  
ATOM    394  N   SER A  25      59.840  47.987  51.032  1.00 30.14           N  
ATOM    395  CA  SER A  25      58.431  48.341  51.050  1.00 29.66           C  
ATOM    396  C   SER A  25      57.784  47.968  52.384  1.00 36.12           C  
ATOM    397  O   SER A  25      56.760  48.528  52.739  1.00 33.30           O  
ATOM    398  CB  SER A  25      57.687  47.660  49.900  1.00 30.21           C  
ATOM    399  OG  SER A  25      57.552  46.269  50.118  1.00 46.70           O  
ATOM    400  H   SER A  25      60.182  47.364  50.314  1.00  0.00           H  
ATOM    401  HA  SER A  25      58.344  49.422  50.927  1.00  0.00           H  
ATOM    402 1HB  SER A  25      56.699  48.106  49.792  1.00  0.00           H  
ATOM    403 2HB  SER A  25      58.225  47.828  48.968  1.00  0.00           H  
ATOM    404  HG  SER A  25      57.975  46.091  50.962  1.00  0.00           H  
ATOM    405  N   ARG A  26      58.384  47.031  53.123  1.00 31.72           N  
ATOM    406  CA  ARG A  26      57.845  46.619  54.419  1.00 23.46           C  
ATOM    407  C   ARG A  26      58.447  47.425  55.566  1.00 25.31           C  
ATOM    408  O   ARG A  26      58.026  47.305  56.713  1.00 31.93           O  
ATOM    409  CB  ARG A  26      58.098  45.116  54.679  1.00 33.76           C  
ATOM    410  CG  ARG A  26      57.499  44.132  53.642  1.00 30.96           C  
ATOM    411  CD  ARG A  26      56.012  44.384  53.374  1.00 40.19           C  
ATOM    412  NE  ARG A  26      55.164  44.054  54.518  1.00 41.00           N  
ATOM    413  CZ  ARG A  26      54.737  42.827  54.801  1.00 39.18           C  
ATOM    414  NH1 ARG A  26      55.073  41.815  54.016  1.00 43.76           N  
ATOM    415  NH2 ARG A  26      53.990  42.610  55.878  1.00 39.90           N  
ATOM    416  H   ARG A  26      59.229  46.596  52.781  1.00  0.00           H  
ATOM    417  HA  ARG A  26      56.768  46.789  54.416  1.00  0.00           H  
ATOM    418 1HB  ARG A  26      59.170  44.928  54.711  1.00  0.00           H  
ATOM    419 2HB  ARG A  26      57.688  44.841  55.651  1.00  0.00           H  
ATOM    420 1HG  ARG A  26      58.029  44.234  52.695  1.00  0.00           H  
ATOM    421 2HG  ARG A  26      57.602  43.110  54.008  1.00  0.00           H  
ATOM    422 1HD  ARG A  26      55.858  45.437  53.140  1.00  0.00           H  
ATOM    423 2HD  ARG A  26      55.686  43.774  52.533  1.00  0.00           H  
ATOM    424  HE  ARG A  26      54.886  44.809  55.131  1.00  0.00           H  
ATOM    425 1HH1 ARG A  26      55.652  41.976  53.204  1.00  0.00           H  
ATOM    426 2HH1 ARG A  26      54.750  40.882  54.229  1.00  0.00           H  
ATOM    427 1HH2 ARG A  26      53.744  43.379  56.486  1.00  0.00           H  
ATOM    428 2HH2 ARG A  26      53.668  41.677  56.089  1.00  0.00           H  
ATOM    429  N   GLY A  27      59.434  48.252  55.263  1.00 25.11           N  
ATOM    430  CA  GLY A  27      60.063  49.016  56.321  1.00 28.19           C  
ATOM    431  C   GLY A  27      61.026  48.168  57.146  1.00 33.40           C  
ATOM    432  O   GLY A  27      61.287  48.489  58.304  1.00 35.24           O  
ATOM    433  H   GLY A  27      59.760  48.365  54.314  1.00  0.00           H  
ATOM    434 1HA  GLY A  27      60.605  49.858  55.889  1.00  0.00           H  
ATOM    435 2HA  GLY A  27      59.297  49.429  56.976  1.00  0.00           H  
ATOM    436  N   TRP A  28      61.557  47.092  56.559  1.00 28.51           N  
ATOM    437  CA  TRP A  28      62.495  46.210  57.256  1.00 27.79           C  
ATOM    438  C   TRP A  28      63.995  46.421  56.976  1.00 31.89           C  
ATOM    439  O   TRP A  28      64.838  45.761  57.590  1.00 23.76           O  
ATOM    440  CB  TRP A  28      62.129  44.751  56.981  1.00 20.38           C  
ATOM    441  CG  TRP A  28      60.745  44.428  57.449  1.00 36.69           C  
ATOM    442  CD1 TRP A  28      60.016  45.101  58.401  1.00 29.04           C  
ATOM    443  CD2 TRP A  28      59.923  43.348  57.009  1.00 30.83           C  
ATOM    444  NE1 TRP A  28      58.794  44.501  58.578  1.00 35.29           N  
ATOM    445  CE2 TRP A  28      58.707  43.425  57.736  1.00 33.78           C  
ATOM    446  CE3 TRP A  28      60.088  42.327  56.072  1.00 25.89           C  
ATOM    447  CZ2 TRP A  28      57.673  42.526  57.551  1.00 23.49           C  
ATOM    448  CZ3 TRP A  28      59.047  41.425  55.885  1.00 34.89           C  
ATOM    449  CH2 TRP A  28      57.857  41.532  56.621  1.00 30.25           C  
ATOM    450  H   TRP A  28      61.302  46.883  55.604  1.00  0.00           H  
ATOM    451  HA  TRP A  28      62.418  46.400  58.326  1.00  0.00           H  
ATOM    452 1HB  TRP A  28      62.202  44.553  55.911  1.00  0.00           H  
ATOM    453 2HB  TRP A  28      62.840  44.096  57.484  1.00  0.00           H  
ATOM    454  HD1 TRP A  28      60.358  45.984  58.938  1.00  0.00           H  
ATOM    455  HE1 TRP A  28      58.078  44.803  59.223  1.00  0.00           H  
ATOM    456  HE3 TRP A  28      61.010  42.239  55.498  1.00  0.00           H  
ATOM    457  HZ2 TRP A  28      56.741  42.592  58.113  1.00  0.00           H  
ATOM    458  HZ3 TRP A  28      59.178  40.630  55.151  1.00  0.00           H  
ATOM    459  HH2 TRP A  28      57.062  40.806  56.448  1.00  0.00           H  
ATOM    460  N   VAL A  29      64.331  47.306  56.038  1.00 19.32           N  
ATOM    461  CA  VAL A  29      65.741  47.582  55.745  1.00 18.99           C  
ATOM    462  C   VAL A  29      65.964  49.092  55.683  1.00 24.09           C  
ATOM    463  O   VAL A  29      66.400  49.635  54.676  1.00 24.37           O  
ATOM    464  CB  VAL A  29      66.216  46.931  54.410  1.00 23.35           C  
ATOM    465  CG1 VAL A  29      66.278  45.435  54.564  1.00 27.50           C  
ATOM    466  CG2 VAL A  29      65.279  47.295  53.255  1.00 21.18           C  
ATOM    467  H   VAL A  29      63.616  47.796  55.519  1.00  0.00           H  
ATOM    468  HA  VAL A  29      66.349  47.166  56.549  1.00  0.00           H  
ATOM    469  HB  VAL A  29      67.219  47.290  54.178  1.00  0.00           H  
ATOM    470 1HG1 VAL A  29      66.611  44.986  53.628  1.00  0.00           H  
ATOM    471 2HG1 VAL A  29      66.980  45.180  55.358  1.00  0.00           H  
ATOM    472 3HG1 VAL A  29      65.289  45.054  54.816  1.00  0.00           H  
ATOM    473 1HG2 VAL A  29      65.635  46.828  52.337  1.00  0.00           H  
ATOM    474 2HG2 VAL A  29      64.273  46.939  53.477  1.00  0.00           H  
ATOM    475 3HG2 VAL A  29      65.261  48.378  53.128  1.00  0.00           H  
ATOM    476  N   PRO A  30      65.653  49.800  56.770  1.00 27.44           N  
ATOM    477  CA  PRO A  30      65.865  51.247  56.713  1.00 20.01           C  
ATOM    478  C   PRO A  30      67.311  51.704  56.591  1.00 23.33           C  
ATOM    479  O   PRO A  30      68.237  51.100  57.140  1.00 20.21           O  
ATOM    480  CB  PRO A  30      65.255  51.740  58.024  1.00 23.63           C  
ATOM    481  CG  PRO A  30      65.547  50.607  58.946  1.00 36.56           C  
ATOM    482  CD  PRO A  30      65.152  49.404  58.095  1.00 23.35           C  
ATOM    483  HA  PRO A  30      65.323  51.658  55.849  1.00  0.00           H  
ATOM    484 1HB  PRO A  30      65.723  52.690  58.323  1.00  0.00           H  
ATOM    485 2HB  PRO A  30      64.182  51.939  57.888  1.00  0.00           H  
ATOM    486 1HG  PRO A  30      66.608  50.618  59.238  1.00  0.00           H  
ATOM    487 2HG  PRO A  30      64.962  50.710  59.872  1.00  0.00           H  
ATOM    488 1HD  PRO A  30      65.652  48.503  58.479  1.00  0.00           H  
ATOM    489 2HD  PRO A  30      64.059  49.281  58.118  1.00  0.00           H  
ATOM    490  N   ALA A  31      67.467  52.779  55.835  1.00 23.41           N  
ATOM    491  CA  ALA A  31      68.727  53.466  55.659  1.00 28.39           C  
ATOM    492  C   ALA A  31      70.000  52.645  55.676  1.00 34.66           C  
ATOM    493  O   ALA A  31      70.894  52.929  56.467  1.00 41.24           O  
ATOM    494  CB  ALA A  31      68.819  54.564  56.710  1.00 23.82           C  
ATOM    495  H   ALA A  31      66.646  53.127  55.360  1.00  0.00           H  
ATOM    496  HA  ALA A  31      68.737  53.905  54.661  1.00  0.00           H  
ATOM    497 1HB  ALA A  31      69.763  55.097  56.597  1.00  0.00           H  
ATOM    498 2HB  ALA A  31      67.991  55.261  56.582  1.00  0.00           H  
ATOM    499 3HB  ALA A  31      68.769  54.121  57.703  1.00  0.00           H  
ATOM    500  N   THR A  32      70.081  51.640  54.809  1.00 34.20           N  
ATOM    501  CA  THR A  32      71.276  50.811  54.690  1.00 28.06           C  
ATOM    502  C   THR A  32      71.348  49.617  55.628  1.00 27.15           C  
ATOM    503  O   THR A  32      72.160  48.716  55.423  1.00 26.47           O  
ATOM    504  CB  THR A  32      72.547  51.685  54.853  1.00 36.20           C  
ATOM    505  OG1 THR A  32      72.641  52.571  53.732  1.00 40.91           O  
ATOM    506  CG2 THR A  32      73.786  50.838  54.944  1.00 55.56           C  
ATOM    507  H   THR A  32      69.287  51.447  54.215  1.00  0.00           H  
ATOM    508  HA  THR A  32      71.285  50.357  53.699  1.00  0.00           H  
ATOM    509  HB  THR A  32      72.464  52.282  55.761  1.00  0.00           H  
ATOM    510  HG1 THR A  32      71.899  52.419  53.142  1.00  0.00           H  
ATOM    511 1HG2 THR A  32      74.659  51.481  55.058  1.00  0.00           H  
ATOM    512 2HG2 THR A  32      73.710  50.173  55.804  1.00  0.00           H  
ATOM    513 3HG2 THR A  32      73.889  50.245  54.036  1.00  0.00           H  
ATOM    514  N   SER A  33      70.520  49.588  56.661  1.00 20.07           N  
ATOM    515  CA  SER A  33      70.549  48.436  57.552  1.00 25.86           C  
ATOM    516  C   SER A  33      70.205  47.154  56.761  1.00 25.59           C  
ATOM    517  O   SER A  33      69.848  47.202  55.578  1.00 25.39           O  
ATOM    518  CB  SER A  33      69.563  48.631  58.707  1.00 18.87           C  
ATOM    519  OG  SER A  33      68.271  48.938  58.229  1.00 35.46           O  
ATOM    520  H   SER A  33      69.871  50.339  56.849  1.00  0.00           H  
ATOM    521  HA  SER A  33      71.555  48.342  57.963  1.00  0.00           H  
ATOM    522 1HB  SER A  33      69.523  47.723  59.308  1.00  0.00           H  
ATOM    523 2HB  SER A  33      69.913  49.435  59.352  1.00  0.00           H  
ATOM    524  HG  SER A  33      68.338  48.947  57.271  1.00  0.00           H  
ATOM    525  N   GLY A  34      70.326  46.005  57.414  1.00 34.56           N  
ATOM    526  CA  GLY A  34      70.035  44.743  56.761  1.00 28.01           C  
ATOM    527  C   GLY A  34      71.028  44.408  55.660  1.00 37.55           C  
ATOM    528  O   GLY A  34      71.909  45.202  55.353  1.00 22.66           O  
ATOM    529  H   GLY A  34      70.624  46.002  58.379  1.00  0.00           H  
ATOM    530 1HA  GLY A  34      70.043  43.941  57.499  1.00  0.00           H  
ATOM    531 2HA  GLY A  34      69.033  44.777  56.334  1.00  0.00           H  
ATOM    532  N   ASN A  35      70.879  43.222  55.073  1.00 26.24           N  
ATOM    533  CA  ASN A  35      71.744  42.759  53.994  1.00 26.52           C  
ATOM    534  C   ASN A  35      71.123  41.509  53.428  1.00 29.52           C  
ATOM    535  O   ASN A  35      70.404  40.790  54.121  1.00 31.15           O  
ATOM    536  CB  ASN A  35      73.151  42.416  54.491  1.00 29.83           C  
ATOM    537  CG  ASN A  35      74.084  43.625  54.534  1.00 37.12           C  
ATOM    538  OD1 ASN A  35      74.248  44.361  53.541  1.00 27.69           O  
ATOM    539  ND2 ASN A  35      74.723  43.818  55.684  1.00 34.05           N  
ATOM    540  H   ASN A  35      70.132  42.624  55.396  1.00  0.00           H  
ATOM    541  HA  ASN A  35      71.835  43.558  53.256  1.00  0.00           H  
ATOM    542 1HB  ASN A  35      73.089  41.990  55.493  1.00  0.00           H  
ATOM    543 2HB  ASN A  35      73.593  41.661  53.841  1.00  0.00           H  
ATOM    544 1HD2 ASN A  35      75.350  44.591  55.784  1.00  0.00           H  
ATOM    545 2HD2 ASN A  35      74.576  43.191  56.448  1.00  0.00           H  
ATOM    546  N   ILE A  36      71.425  41.239  52.170  1.00 20.91           N  
ATOM    547  CA  ILE A  36      70.878  40.085  51.492  1.00 24.85           C  
ATOM    548  C   ILE A  36      71.954  39.302  50.734  1.00 29.05           C  
ATOM    549  O   ILE A  36      72.843  39.884  50.109  1.00 24.83           O  
ATOM    550  CB  ILE A  36      69.796  40.547  50.504  1.00 29.42           C  
ATOM    551  CG1 ILE A  36      68.774  41.411  51.250  1.00 24.62           C  
ATOM    552  CG2 ILE A  36      69.144  39.351  49.835  1.00 24.21           C  
ATOM    553  CD1 ILE A  36      67.739  42.066  50.354  1.00 33.55           C  
ATOM    554  H   ILE A  36      72.052  41.852  51.669  1.00  0.00           H  
ATOM    555  HA  ILE A  36      70.429  39.428  52.236  1.00  0.00           H  
ATOM    556  HB  ILE A  36      70.247  41.178  49.739  1.00  0.00           H  
ATOM    557 1HG1 ILE A  36      68.248  40.800  51.983  1.00  0.00           H  
ATOM    558 2HG1 ILE A  36      69.293  42.200  51.795  1.00  0.00           H  
ATOM    559 1HG2 ILE A  36      68.380  39.696  49.139  1.00  0.00           H  
ATOM    560 2HG2 ILE A  36      69.898  38.782  49.293  1.00  0.00           H  
ATOM    561 3HG2 ILE A  36      68.685  38.716  50.593  1.00  0.00           H  
ATOM    562 1HD1 ILE A  36      67.055  42.659  50.961  1.00  0.00           H  
ATOM    563 2HD1 ILE A  36      68.239  42.714  49.633  1.00  0.00           H  
ATOM    564 3HD1 ILE A  36      67.179  41.297  49.824  1.00  0.00           H  
ATOM    565  N   SER A  37      71.865  37.982  50.793  1.00 24.97           N  
ATOM    566  CA  SER A  37      72.820  37.136  50.086  1.00 37.42           C  
ATOM    567  C   SER A  37      72.107  35.988  49.348  1.00 33.63           C  
ATOM    568  O   SER A  37      71.047  35.508  49.762  1.00 28.40           O  
ATOM    569  CB  SER A  37      73.845  36.542  51.060  1.00 18.60           C  
ATOM    570  OG  SER A  37      73.237  35.551  51.874  1.00 33.82           O  
ATOM    571  H   SER A  37      71.129  37.549  51.332  1.00  0.00           H  
ATOM    572  HA  SER A  37      73.351  37.749  49.356  1.00  0.00           H  
ATOM    573 1HB  SER A  37      74.671  36.107  50.498  1.00  0.00           H  
ATOM    574 2HB  SER A  37      74.256  37.335  51.684  1.00  0.00           H  
ATOM    575  HG  SER A  37      72.319  35.508  51.597  1.00  0.00           H  
ATOM    576  N   ALA A  38      72.715  35.547  48.258  1.00 30.03           N  
ATOM    577  CA  ALA A  38      72.172  34.455  47.479  1.00 38.07           C  
ATOM    578  C   ALA A  38      73.322  33.573  46.978  1.00 35.61           C  
ATOM    579  O   ALA A  38      74.389  34.059  46.589  1.00 41.05           O  
ATOM    580  CB  ALA A  38      71.351  35.009  46.302  1.00 30.87           C  
ATOM    581  H   ALA A  38      73.577  35.981  47.962  1.00  0.00           H  
ATOM    582  HA  ALA A  38      71.519  33.870  48.126  1.00  0.00           H  
ATOM    583 1HB  ALA A  38      70.945  34.181  45.720  1.00  0.00           H  
ATOM    584 2HB  ALA A  38      70.533  35.619  46.684  1.00  0.00           H  
ATOM    585 3HB  ALA A  38      71.992  35.619  45.667  1.00  0.00           H  
ATOM    586  N   LYS A  39      73.096  32.269  47.005  1.00 41.14           N  
ATOM    587  CA  LYS A  39      74.082  31.288  46.565  1.00 38.61           C  
ATOM    588  C   LYS A  39      74.287  31.339  45.062  1.00 32.51           C  
ATOM    589  O   LYS A  39      73.335  31.177  44.301  1.00 37.58           O  
ATOM    590  CB  LYS A  39      73.605  29.890  46.949  1.00 42.16           C  
ATOM    591  CG  LYS A  39      74.406  28.758  46.344  1.00 47.84           C  
ATOM    592  CD  LYS A  39      75.396  28.212  47.337  1.00 47.62           C  
ATOM    593  CE  LYS A  39      74.723  27.501  48.508  1.00 42.62           C  
ATOM    594  NZ  LYS A  39      74.211  26.167  48.125  1.00 46.73           N  
ATOM    595  H   LYS A  39      72.201  31.948  47.346  1.00  0.00           H  
ATOM    596  HA  LYS A  39      75.026  31.497  47.069  1.00  0.00           H  
ATOM    597 1HB  LYS A  39      73.641  29.778  48.033  1.00  0.00           H  
ATOM    598 2HB  LYS A  39      72.567  29.762  46.641  1.00  0.00           H  
ATOM    599 1HG  LYS A  39      73.731  27.960  46.034  1.00  0.00           H  
ATOM    600 2HG  LYS A  39      74.940  29.119  45.466  1.00  0.00           H  
ATOM    601 1HD  LYS A  39      76.058  27.502  46.839  1.00  0.00           H  
ATOM    602 2HD  LYS A  39      76.000  29.027  47.734  1.00  0.00           H  
ATOM    603 1HE  LYS A  39      75.438  27.383  49.321  1.00  0.00           H  
ATOM    604 2HE  LYS A  39      73.891  28.105  48.871  1.00  0.00           H  
ATOM    605 1HZ  LYS A  39      73.774  25.731  48.925  1.00  0.00           H  
ATOM    606 2HZ  LYS A  39      73.532  26.267  47.383  1.00  0.00           H  
ATOM    607 3HZ  LYS A  39      74.976  25.591  47.805  1.00  0.00           H  
ATOM    608  N   VAL A  40      75.521  31.567  44.628  1.00 31.19           N  
ATOM    609  CA  VAL A  40      75.812  31.583  43.198  1.00 42.78           C  
ATOM    610  C   VAL A  40      76.223  30.172  42.770  1.00 44.58           C  
ATOM    611  O   VAL A  40      75.785  29.669  41.738  1.00 39.66           O  
ATOM    612  CB  VAL A  40      76.954  32.541  42.857  1.00 46.11           C  
ATOM    613  CG1 VAL A  40      77.289  32.432  41.368  1.00 40.15           C  
ATOM    614  CG2 VAL A  40      76.554  33.958  43.206  1.00 42.79           C  
ATOM    615  H   VAL A  40      76.271  31.732  45.284  1.00  0.00           H  
ATOM    616  HA  VAL A  40      74.921  31.921  42.667  1.00  0.00           H  
ATOM    617  HB  VAL A  40      77.837  32.258  43.431  1.00  0.00           H  
ATOM    618 1HG1 VAL A  40      78.104  33.116  41.127  1.00  0.00           H  
ATOM    619 2HG1 VAL A  40      77.593  31.411  41.137  1.00  0.00           H  
ATOM    620 3HG1 VAL A  40      76.411  32.693  40.778  1.00  0.00           H  
ATOM    621 1HG2 VAL A  40      77.371  34.637  42.962  1.00  0.00           H  
ATOM    622 2HG2 VAL A  40      75.667  34.237  42.636  1.00  0.00           H  
ATOM    623 3HG2 VAL A  40      76.335  34.022  44.272  1.00  0.00           H  
ATOM    624  N   SER A  41      77.068  29.543  43.579  1.00 44.73           N  
ATOM    625  CA  SER A  41      77.534  28.186  43.318  1.00 57.59           C  
ATOM    626  C   SER A  41      78.131  27.629  44.601  1.00 57.54           C  
ATOM    627  O   SER A  41      78.227  28.337  45.599  1.00 66.75           O  
ATOM    628  CB  SER A  41      78.583  28.166  42.199  1.00 55.41           C  
ATOM    629  OG  SER A  41      79.779  28.798  42.599  1.00 52.03           O  
ATOM    630  H   SER A  41      77.397  30.026  44.403  1.00  0.00           H  
ATOM    631  HA  SER A  41      76.682  27.583  43.000  1.00  0.00           H  
ATOM    632 1HB  SER A  41      78.796  27.135  41.918  1.00  0.00           H  
ATOM    633 2HB  SER A  41      78.185  28.669  41.319  1.00  0.00           H  
ATOM    634  HG  SER A  41      79.634  29.093  43.501  1.00  0.00           H  
ATOM    635  N   GLU A  42      78.529  26.362  44.581  1.00 65.37           N  
ATOM    636  CA  GLU A  42      79.100  25.744  45.770  1.00 67.59           C  
ATOM    637  C   GLU A  42      80.419  26.384  46.171  1.00 61.62           C  
ATOM    638  O   GLU A  42      80.997  26.035  47.196  1.00 60.98           O  
ATOM    639  CB  GLU A  42      79.270  24.239  45.555  1.00 72.62           C  
ATOM    640  CG  GLU A  42      79.860  23.859  44.216  1.00 91.14           C  
ATOM    641  CD  GLU A  42      79.795  22.363  43.969  1.00106.47           C  
ATOM    642  OE1 GLU A  42      80.265  21.597  44.839  1.00111.61           O  
ATOM    643  OE2 GLU A  42      79.276  21.954  42.905  1.00110.82           O  
ATOM    644  H   GLU A  42      78.438  25.814  43.737  1.00  0.00           H  
ATOM    645  HA  GLU A  42      78.417  25.904  46.605  1.00  0.00           H  
ATOM    646 1HB  GLU A  42      79.917  23.831  46.332  1.00  0.00           H  
ATOM    647 2HB  GLU A  42      78.301  23.747  45.644  1.00  0.00           H  
ATOM    648 1HG  GLU A  42      79.313  24.378  43.429  1.00  0.00           H  
ATOM    649 2HG  GLU A  42      80.896  24.192  44.180  1.00  0.00           H  
ATOM    650  N   GLU A  43      80.881  27.337  45.368  1.00 59.15           N  
ATOM    651  CA  GLU A  43      82.124  28.039  45.660  1.00 68.05           C  
ATOM    652  C   GLU A  43      81.943  29.552  45.860  1.00 65.98           C  
ATOM    653  O   GLU A  43      82.796  30.210  46.452  1.00 57.53           O  
ATOM    654  CB  GLU A  43      83.164  27.777  44.560  1.00 71.86           C  
ATOM    655  CG  GLU A  43      82.642  27.853  43.122  1.00100.33           C  
ATOM    656  CD  GLU A  43      82.012  26.547  42.638  1.00111.95           C  
ATOM    657  OE1 GLU A  43      81.562  26.495  41.470  1.00115.72           O  
ATOM    658  OE2 GLU A  43      81.971  25.573  43.421  1.00113.55           O  
ATOM    659  H   GLU A  43      80.361  27.582  44.537  1.00  0.00           H  
ATOM    660  HA  GLU A  43      82.518  27.667  46.606  1.00  0.00           H  
ATOM    661 1HB  GLU A  43      83.976  28.500  44.647  1.00  0.00           H  
ATOM    662 2HB  GLU A  43      83.594  26.784  44.695  1.00  0.00           H  
ATOM    663 1HG  GLU A  43      81.895  28.644  43.059  1.00  0.00           H  
ATOM    664 2HG  GLU A  43      83.467  28.116  42.461  1.00  0.00           H  
ATOM    665  N   TYR A  44      80.834  30.107  45.385  1.00 59.24           N  
ATOM    666  CA  TYR A  44      80.619  31.539  45.539  1.00 51.05           C  
ATOM    667  C   TYR A  44      79.215  31.955  45.963  1.00 50.25           C  
ATOM    668  O   TYR A  44      78.222  31.294  45.638  1.00 36.52           O  
ATOM    669  CB  TYR A  44      80.978  32.256  44.243  1.00 53.12           C  
ATOM    670  CG  TYR A  44      82.424  32.111  43.847  1.00 67.96           C  
ATOM    671  CD1 TYR A  44      82.777  31.474  42.661  1.00 67.94           C  
ATOM    672  CD2 TYR A  44      83.443  32.630  44.647  1.00 65.89           C  
ATOM    673  CE1 TYR A  44      84.109  31.359  42.277  1.00 72.93           C  
ATOM    674  CE2 TYR A  44      84.779  32.519  44.270  1.00 60.57           C  
ATOM    675  CZ  TYR A  44      85.102  31.884  43.084  1.00 66.48           C  
ATOM    676  OH  TYR A  44      86.415  31.777  42.693  1.00 71.72           O  
ATOM    677  H   TYR A  44      80.133  29.552  44.916  1.00  0.00           H  
ATOM    678  HA  TYR A  44      81.267  31.902  46.337  1.00  0.00           H  
ATOM    679 1HB  TYR A  44      80.362  31.869  43.430  1.00  0.00           H  
ATOM    680 2HB  TYR A  44      80.758  33.319  44.342  1.00  0.00           H  
ATOM    681  HD1 TYR A  44      82.004  31.055  42.016  1.00  0.00           H  
ATOM    682  HD2 TYR A  44      83.199  33.131  45.584  1.00  0.00           H  
ATOM    683  HE1 TYR A  44      84.366  30.857  41.345  1.00  0.00           H  
ATOM    684  HE2 TYR A  44      85.562  32.930  44.908  1.00  0.00           H  
ATOM    685  HH  TYR A  44      86.978  32.192  43.351  1.00  0.00           H  
ATOM    686  N   ILE A  45      79.156  33.073  46.682  1.00 40.40           N  
ATOM    687  CA  ILE A  45      77.903  33.648  47.167  1.00 35.27           C  
ATOM    688  C   ILE A  45      77.799  35.115  46.727  1.00 38.78           C  
ATOM    689  O   ILE A  45      78.799  35.819  46.618  1.00 39.00           O  
ATOM    690  CB  ILE A  45      77.840  33.576  48.709  1.00 39.81           C  
ATOM    691  CG1 ILE A  45      77.738  32.116  49.148  1.00 50.50           C  
ATOM    692  CG2 ILE A  45      76.658  34.356  49.235  1.00 29.22           C  
ATOM    693  CD1 ILE A  45      78.305  31.856  50.535  1.00 45.44           C  
ATOM    694  H   ILE A  45      80.026  33.538  46.897  1.00  0.00           H  
ATOM    695  HA  ILE A  45      77.076  33.070  46.756  1.00  0.00           H  
ATOM    696  HB  ILE A  45      78.753  33.996  49.130  1.00  0.00           H  
ATOM    697 1HG1 ILE A  45      76.694  31.806  49.140  1.00  0.00           H  
ATOM    698 2HG1 ILE A  45      78.271  31.484  48.437  1.00  0.00           H  
ATOM    699 1HG2 ILE A  45      76.634  34.290  50.323  1.00  0.00           H  
ATOM    700 2HG2 ILE A  45      76.749  35.399  48.937  1.00  0.00           H  
ATOM    701 3HG2 ILE A  45      75.737  33.941  48.826  1.00  0.00           H  
ATOM    702 1HD1 ILE A  45      78.199  30.799  50.779  1.00  0.00           H  
ATOM    703 2HD1 ILE A  45      79.361  32.128  50.554  1.00  0.00           H  
ATOM    704 3HD1 ILE A  45      77.763  32.453  51.267  1.00  0.00           H  
ATOM    705  N   ALA A  46      76.587  35.573  46.455  1.00 40.19           N  
ATOM    706  CA  ALA A  46      76.399  36.964  46.063  1.00 36.12           C  
ATOM    707  C   ALA A  46      75.805  37.676  47.273  1.00 36.32           C  
ATOM    708  O   ALA A  46      74.814  37.229  47.849  1.00 33.83           O  
ATOM    709  CB  ALA A  46      75.460  37.063  44.864  1.00 25.99           C  
ATOM    710  H   ALA A  46      75.782  34.966  46.516  1.00  0.00           H  
ATOM    711  HA  ALA A  46      77.370  37.371  45.782  1.00  0.00           H  
ATOM    712 1HB  ALA A  46      75.333  38.110  44.587  1.00  0.00           H  
ATOM    713 2HB  ALA A  46      75.884  36.514  44.023  1.00  0.00           H  
ATOM    714 3HB  ALA A  46      74.492  36.637  45.124  1.00  0.00           H  
ATOM    715  N   ILE A  47      76.422  38.776  47.673  1.00 33.99           N  
ATOM    716  CA  ILE A  47      75.930  39.494  48.826  1.00 25.56           C  
ATOM    717  C   ILE A  47      75.907  40.989  48.579  1.00 33.92           C  
ATOM    718  O   ILE A  47      76.779  41.580  47.921  1.00 22.93           O  
ATOM    719  CB  ILE A  47      76.782  39.201  50.084  1.00 35.63           C  
ATOM    720  CG1 ILE A  47      76.039  39.647  51.338  1.00 32.78           C  
ATOM    721  CG2 ILE A  47      78.086  39.959  50.023  1.00 29.48           C  
ATOM    722  CD1 ILE A  47      76.660  39.126  52.640  1.00 34.25           C  
ATOM    723  H   ILE A  47      77.235  39.126  47.186  1.00  0.00           H  
ATOM    724  HA  ILE A  47      74.909  39.170  49.025  1.00  0.00           H  
ATOM    725  HB  ILE A  47      76.994  38.134  50.139  1.00  0.00           H  
ATOM    726 1HG1 ILE A  47      76.017  40.735  51.380  1.00  0.00           H  
ATOM    727 2HG1 ILE A  47      75.006  39.302  51.291  1.00  0.00           H  
ATOM    728 1HG2 ILE A  47      78.674  39.743  50.915  1.00  0.00           H  
ATOM    729 2HG2 ILE A  47      78.643  39.653  49.138  1.00  0.00           H  
ATOM    730 3HG2 ILE A  47      77.883  41.029  49.972  1.00  0.00           H  
ATOM    731 1HD1 ILE A  47      76.078  39.483  53.490  1.00  0.00           H  
ATOM    732 2HD1 ILE A  47      76.659  38.035  52.633  1.00  0.00           H  
ATOM    733 3HD1 ILE A  47      77.684  39.488  52.725  1.00  0.00           H  
ATOM    734  N   THR A  48      74.878  41.587  49.138  1.00 26.86           N  
ATOM    735  CA  THR A  48      74.640  43.003  49.027  1.00 31.66           C  
ATOM    736  C   THR A  48      75.733  43.780  49.782  1.00 32.47           C  
ATOM    737  O   THR A  48      76.159  43.363  50.855  1.00 31.89           O  
ATOM    738  CB  THR A  48      73.228  43.267  49.601  1.00 28.35           C  
ATOM    739  OG1 THR A  48      72.798  44.583  49.261  1.00 60.70           O  
ATOM    740  CG2 THR A  48      73.231  43.063  51.112  1.00 17.99           C  
ATOM    741  H   THR A  48      74.231  41.019  49.667  1.00  0.00           H  
ATOM    742  HA  THR A  48      74.679  43.279  47.973  1.00  0.00           H  
ATOM    743  HB  THR A  48      72.515  42.580  49.144  1.00  0.00           H  
ATOM    744  HG1 THR A  48      73.482  45.020  48.748  1.00  0.00           H  
ATOM    745 1HG2 THR A  48      72.233  43.251  51.506  1.00  0.00           H  
ATOM    746 2HG2 THR A  48      73.525  42.039  51.340  1.00  0.00           H  
ATOM    747 3HG2 THR A  48      73.938  43.754  51.571  1.00  0.00           H  
ATOM    748  N   ALA A  49      76.220  44.879  49.209  1.00 30.83           N  
ATOM    749  CA  ALA A  49      77.238  45.694  49.898  1.00 31.00           C  
ATOM    750  C   ALA A  49      76.599  46.300  51.147  1.00 32.89           C  
ATOM    751  O   ALA A  49      75.504  46.870  51.094  1.00 39.90           O  
ATOM    752  CB  ALA A  49      77.751  46.812  48.984  1.00 30.03           C  
ATOM    753  H   ALA A  49      75.896  45.165  48.296  1.00  0.00           H  
ATOM    754  HA  ALA A  49      78.074  45.044  50.157  1.00  0.00           H  
ATOM    755 1HB  ALA A  49      78.501  47.400  49.514  1.00  0.00           H  
ATOM    756 2HB  ALA A  49      78.197  46.375  48.090  1.00  0.00           H  
ATOM    757 3HB  ALA A  49      76.922  47.456  48.697  1.00  0.00           H  
ATOM    758  N   SER A  50      77.293  46.209  52.266  1.00 35.25           N  
ATOM    759  CA  SER A  50      76.741  46.699  53.518  1.00 42.88           C  
ATOM    760  C   SER A  50      76.311  48.168  53.609  1.00 46.44           C  
ATOM    761  O   SER A  50      75.313  48.482  54.262  1.00 39.72           O  
ATOM    762  CB  SER A  50      77.695  46.374  54.661  1.00 31.86           C  
ATOM    763  OG  SER A  50      76.936  46.165  55.834  1.00 41.72           O  
ATOM    764  H   SER A  50      78.215  45.797  52.263  1.00  0.00           H  
ATOM    765  HA  SER A  50      75.789  46.198  53.696  1.00  0.00           H  
ATOM    766 1HB  SER A  50      78.275  45.486  54.410  1.00  0.00           H  
ATOM    767 2HB  SER A  50      78.397  47.196  54.794  1.00  0.00           H  
ATOM    768  HG  SER A  50      76.018  46.288  55.581  1.00  0.00           H  
ATOM    769  N   GLY A  51      77.033  49.069  52.961  1.00 34.76           N  
ATOM    770  CA  GLY A  51      76.648  50.465  53.051  1.00 34.56           C  
ATOM    771  C   GLY A  51      75.631  50.976  52.045  1.00 44.76           C  
ATOM    772  O   GLY A  51      75.374  52.181  51.971  1.00 43.04           O  
ATOM    773  H   GLY A  51      77.840  48.816  52.409  1.00  0.00           H  
ATOM    774 1HA  GLY A  51      76.231  50.665  54.038  1.00  0.00           H  
ATOM    775 2HA  GLY A  51      77.531  51.094  52.942  1.00  0.00           H  
ATOM    776  N   LYS A  52      75.045  50.079  51.262  1.00 46.02           N  
ATOM    777  CA  LYS A  52      74.064  50.500  50.265  1.00 34.93           C  
ATOM    778  C   LYS A  52      72.651  50.267  50.750  1.00 31.99           C  
ATOM    779  O   LYS A  52      72.378  49.345  51.517  1.00 36.24           O  
ATOM    780  CB  LYS A  52      74.305  49.758  48.957  1.00 31.27           C  
ATOM    781  CG  LYS A  52      75.555  50.211  48.250  1.00 51.41           C  
ATOM    782  CD  LYS A  52      75.432  51.668  47.825  1.00 58.61           C  
ATOM    783  CE  LYS A  52      76.719  52.189  47.192  1.00 71.85           C  
ATOM    784  NZ  LYS A  52      76.591  53.617  46.761  1.00 69.02           N  
ATOM    785  H   LYS A  52      75.270  49.098  51.347  1.00  0.00           H  
ATOM    786  HA  LYS A  52      74.184  51.570  50.092  1.00  0.00           H  
ATOM    787 1HB  LYS A  52      74.383  48.689  49.154  1.00  0.00           H  
ATOM    788 2HB  LYS A  52      73.454  49.907  48.292  1.00  0.00           H  
ATOM    789 1HG  LYS A  52      76.411  50.100  48.917  1.00  0.00           H  
ATOM    790 2HG  LYS A  52      75.720  49.591  47.370  1.00  0.00           H  
ATOM    791 1HD  LYS A  52      74.621  51.769  47.102  1.00  0.00           H  
ATOM    792 2HD  LYS A  52      75.199  52.282  48.695  1.00  0.00           H  
ATOM    793 1HE  LYS A  52      77.535  52.110  47.909  1.00  0.00           H  
ATOM    794 2HE  LYS A  52      76.969  51.581  46.323  1.00  0.00           H  
ATOM    795 1HZ  LYS A  52      77.460  53.924  46.348  1.00  0.00           H  
ATOM    796 2HZ  LYS A  52      75.848  53.699  46.081  1.00  0.00           H  
ATOM    797 3HZ  LYS A  52      76.378  54.193  47.563  1.00  0.00           H  
ATOM    798  N   HIS A  53      71.745  51.125  50.319  1.00 29.38           N  
ATOM    799  CA  HIS A  53      70.362  50.981  50.724  1.00 28.54           C  
ATOM    800  C   HIS A  53      69.760  49.813  49.946  1.00 31.82           C  
ATOM    801  O   HIS A  53      69.696  49.839  48.712  1.00 21.74           O  
ATOM    802  CB  HIS A  53      69.585  52.265  50.444  1.00 32.57           C  
ATOM    803  CG  HIS A  53      68.261  52.312  51.132  1.00 44.35           C  
ATOM    804  ND1 HIS A  53      67.291  51.354  50.937  1.00 41.88           N  
ATOM    805  CD2 HIS A  53      67.774  53.157  52.069  1.00 42.58           C  
ATOM    806  CE1 HIS A  53      66.266  51.604  51.730  1.00 43.46           C  
ATOM    807  NE2 HIS A  53      66.534  52.693  52.427  1.00 38.82           N  
ATOM    808  H   HIS A  53      72.002  51.886  49.707  1.00  0.00           H  
ATOM    809  HA  HIS A  53      70.315  50.784  51.795  1.00  0.00           H  
ATOM    810 1HB  HIS A  53      70.174  53.124  50.767  1.00  0.00           H  
ATOM    811 2HB  HIS A  53      69.421  52.365  49.371  1.00  0.00           H  
ATOM    812  HD2 HIS A  53      68.275  54.039  52.468  1.00  0.00           H  
ATOM    813  HE1 HIS A  53      65.354  51.012  51.798  1.00  0.00           H  
ATOM    814  HE2 HIS A  53      65.928  53.119  53.114  1.00  0.00           H  
ATOM    815  N   LYS A  54      69.322  48.800  50.685  1.00 28.32           N  
ATOM    816  CA  LYS A  54      68.753  47.599  50.109  1.00 27.68           C  
ATOM    817  C   LYS A  54      67.540  47.853  49.233  1.00 30.24           C  
ATOM    818  O   LYS A  54      67.181  47.014  48.420  1.00 39.76           O  
ATOM    819  CB  LYS A  54      68.433  46.594  51.228  1.00 20.86           C  
ATOM    820  CG  LYS A  54      69.493  45.491  51.389  1.00 28.22           C  
ATOM    821  CD  LYS A  54      70.915  46.046  51.539  1.00 17.41           C  
ATOM    822  CE  LYS A  54      71.121  46.718  52.878  1.00 23.73           C  
ATOM    823  NZ  LYS A  54      72.558  47.023  53.102  1.00 32.04           N  
ATOM    824  H   LYS A  54      69.392  48.878  51.690  1.00  0.00           H  
ATOM    825  HA  LYS A  54      69.486  47.159  49.433  1.00  0.00           H  
ATOM    826 1HB  LYS A  54      68.343  47.123  52.177  1.00  0.00           H  
ATOM    827 2HB  LYS A  54      67.473  46.118  51.026  1.00  0.00           H  
ATOM    828 1HG  LYS A  54      69.266  44.894  52.273  1.00  0.00           H  
ATOM    829 2HG  LYS A  54      69.474  44.838  50.517  1.00  0.00           H  
ATOM    830 1HD  LYS A  54      71.635  45.233  51.441  1.00  0.00           H  
ATOM    831 2HD  LYS A  54      71.106  46.774  50.751  1.00  0.00           H  
ATOM    832 1HE  LYS A  54      70.546  47.642  52.913  1.00  0.00           H  
ATOM    833 2HE  LYS A  54      70.763  46.063  53.673  1.00  0.00           H  
ATOM    834 1HZ  LYS A  54      72.672  47.470  54.001  1.00  0.00           H  
ATOM    835 2HZ  LYS A  54      73.092  46.165  53.083  1.00  0.00           H  
ATOM    836 3HZ  LYS A  54      72.889  47.641  52.375  1.00  0.00           H  
ATOM    837  N   GLY A  55      66.913  49.014  49.391  1.00 33.75           N  
ATOM    838  CA  GLY A  55      65.755  49.348  48.576  1.00 31.89           C  
ATOM    839  C   GLY A  55      66.059  50.061  47.257  1.00 28.53           C  
ATOM    840  O   GLY A  55      65.140  50.437  46.530  1.00 30.96           O  
ATOM    841  H   GLY A  55      67.237  49.677  50.081  1.00  0.00           H  
ATOM    842 1HA  GLY A  55      65.205  48.438  48.335  1.00  0.00           H  
ATOM    843 2HA  GLY A  55      65.082  49.989  49.145  1.00  0.00           H  
ATOM    844  N   LYS A  56      67.335  50.249  46.932  1.00 35.99           N  
ATOM    845  CA  LYS A  56      67.715  50.924  45.688  1.00 38.95           C  
ATOM    846  C   LYS A  56      68.967  50.302  45.075  1.00 38.57           C  
ATOM    847  O   LYS A  56      69.820  50.997  44.520  1.00 36.13           O  
ATOM    848  CB  LYS A  56      67.974  52.420  45.930  1.00 40.50           C  
ATOM    849  CG  LYS A  56      66.952  53.323  45.256  1.00 62.65           C  
ATOM    850  CD  LYS A  56      67.437  54.761  45.144  1.00 74.92           C  
ATOM    851  CE  LYS A  56      66.366  55.644  44.513  1.00 78.91           C  
ATOM    852  NZ  LYS A  56      65.861  55.068  43.231  1.00 80.39           N  
ATOM    853  H   LYS A  56      68.059  49.920  47.554  1.00  0.00           H  
ATOM    854  HA  LYS A  56      66.894  50.828  44.977  1.00  0.00           H  
ATOM    855 1HB  LYS A  56      67.961  52.623  47.001  1.00  0.00           H  
ATOM    856 2HB  LYS A  56      68.965  52.682  45.559  1.00  0.00           H  
ATOM    857 1HG  LYS A  56      66.742  52.950  44.253  1.00  0.00           H  
ATOM    858 2HG  LYS A  56      66.025  53.314  45.829  1.00  0.00           H  
ATOM    859 1HD  LYS A  56      67.680  55.142  46.137  1.00  0.00           H  
ATOM    860 2HD  LYS A  56      68.338  54.795  44.531  1.00  0.00           H  
ATOM    861 1HE  LYS A  56      65.532  55.754  45.204  1.00  0.00           H  
ATOM    862 2HE  LYS A  56      66.779  56.633  44.317  1.00  0.00           H  
ATOM    863 1HZ  LYS A  56      65.156  55.678  42.842  1.00  0.00           H  
ATOM    864 2HZ  LYS A  56      66.626  54.979  42.577  1.00  0.00           H  
ATOM    865 3HZ  LYS A  56      65.460  54.158  43.405  1.00  0.00           H  
ATOM    866  N   LEU A  57      69.069  48.986  45.167  1.00 27.71           N  
ATOM    867  CA  LEU A  57      70.225  48.289  44.636  1.00 35.59           C  
ATOM    868  C   LEU A  57      70.362  48.329  43.120  1.00 29.95           C  
ATOM    869  O   LEU A  57      69.383  48.415  42.381  1.00 39.78           O  
ATOM    870  CB  LEU A  57      70.190  46.834  45.098  1.00 23.36           C  
ATOM    871  CG  LEU A  57      70.183  46.672  46.621  1.00 34.34           C  
ATOM    872  CD1 LEU A  57      69.665  45.279  46.991  1.00 23.69           C  
ATOM    873  CD2 LEU A  57      71.587  46.923  47.171  1.00 22.32           C  
ATOM    874  H   LEU A  57      68.335  48.454  45.612  1.00  0.00           H  
ATOM    875  HA  LEU A  57      71.124  48.767  45.022  1.00  0.00           H  
ATOM    876 1HB  LEU A  57      69.297  46.362  44.692  1.00  0.00           H  
ATOM    877 2HB  LEU A  57      71.063  46.320  44.695  1.00  0.00           H  
ATOM    878  HG  LEU A  57      69.489  47.389  47.060  1.00  0.00           H  
ATOM    879 1HD1 LEU A  57      69.662  45.168  48.075  1.00  0.00           H  
ATOM    880 2HD1 LEU A  57      68.651  45.155  46.611  1.00  0.00           H  
ATOM    881 3HD1 LEU A  57      70.313  44.522  46.551  1.00  0.00           H  
ATOM    882 1HD2 LEU A  57      71.579  46.808  48.255  1.00  0.00           H  
ATOM    883 2HD2 LEU A  57      72.282  46.205  46.735  1.00  0.00           H  
ATOM    884 3HD2 LEU A  57      71.902  47.935  46.916  1.00  0.00           H  
ATOM    885  N   THR A  58      71.607  48.275  42.675  1.00 32.31           N  
ATOM    886  CA  THR A  58      71.946  48.234  41.264  1.00 32.16           C  
ATOM    887  C   THR A  58      73.073  47.219  41.235  1.00 32.41           C  
ATOM    888  O   THR A  58      73.708  46.965  42.262  1.00 33.26           O  
ATOM    889  CB  THR A  58      72.463  49.592  40.731  1.00 34.21           C  
ATOM    890  OG1 THR A  58      73.603  50.002  41.491  1.00 34.69           O  
ATOM    891  CG2 THR A  58      71.360  50.651  40.804  1.00 27.00           C  
ATOM    892  H   THR A  58      72.349  48.262  43.360  1.00  0.00           H  
ATOM    893  HA  THR A  58      71.048  47.981  40.700  1.00  0.00           H  
ATOM    894  HB  THR A  58      72.783  49.478  39.695  1.00  0.00           H  
ATOM    895  HG1 THR A  58      73.793  49.343  42.163  1.00  0.00           H  
ATOM    896 1HG2 THR A  58      71.741  51.599  40.425  1.00  0.00           H  
ATOM    897 2HG2 THR A  58      70.510  50.333  40.200  1.00  0.00           H  
ATOM    898 3HG2 THR A  58      71.043  50.775  41.839  1.00  0.00           H  
ATOM    899  N   PRO A  59      73.326  46.604  40.073  1.00 38.61           N  
ATOM    900  CA  PRO A  59      74.396  45.612  39.971  1.00 34.31           C  
ATOM    901  C   PRO A  59      75.704  45.968  40.672  1.00 41.71           C  
ATOM    902  O   PRO A  59      76.339  45.101  41.278  1.00 47.96           O  
ATOM    903  CB  PRO A  59      74.555  45.413  38.458  1.00 34.16           C  
ATOM    904  CG  PRO A  59      73.620  46.430  37.820  1.00 38.82           C  
ATOM    905  CD  PRO A  59      72.560  46.670  38.822  1.00 31.74           C  
ATOM    906  HA  PRO A  59      74.072  44.679  40.455  1.00  0.00           H  
ATOM    907 1HB  PRO A  59      75.604  45.569  38.166  1.00  0.00           H  
ATOM    908 2HB  PRO A  59      74.296  44.379  38.185  1.00  0.00           H  
ATOM    909 1HG  PRO A  59      74.171  47.349  37.571  1.00  0.00           H  
ATOM    910 2HG  PRO A  59      73.217  46.035  36.876  1.00  0.00           H  
ATOM    911 1HD  PRO A  59      72.113  47.661  38.654  1.00  0.00           H  
ATOM    912 2HD  PRO A  59      71.796  45.882  38.745  1.00  0.00           H  
ATOM    913  N   GLU A  60      76.099  47.233  40.630  1.00 41.37           N  
ATOM    914  CA  GLU A  60      77.350  47.629  41.277  1.00 46.15           C  
ATOM    915  C   GLU A  60      77.359  47.463  42.794  1.00 43.52           C  
ATOM    916  O   GLU A  60      78.432  47.439  43.392  1.00 46.83           O  
ATOM    917  CB  GLU A  60      77.692  49.081  40.967  1.00 43.62           C  
ATOM    918  CG  GLU A  60      76.887  50.076  41.770  1.00 67.16           C  
ATOM    919  CD  GLU A  60      77.349  51.500  41.551  1.00 75.39           C  
ATOM    920  OE1 GLU A  60      77.368  51.943  40.384  1.00 82.17           O  
ATOM    921  OE2 GLU A  60      77.692  52.175  42.545  1.00 89.41           O  
ATOM    922  H   GLU A  60      75.547  47.933  40.156  1.00  0.00           H  
ATOM    923  HA  GLU A  60      78.153  46.998  40.894  1.00  0.00           H  
ATOM    924 1HB  GLU A  60      78.749  49.256  41.166  1.00  0.00           H  
ATOM    925 2HB  GLU A  60      77.521  49.277  39.908  1.00  0.00           H  
ATOM    926 1HG  GLU A  60      75.838  49.993  41.485  1.00  0.00           H  
ATOM    927 2HG  GLU A  60      76.969  49.825  42.827  1.00  0.00           H  
ATOM    928  N   ASP A  61      76.182  47.351  43.414  1.00 35.84           N  
ATOM    929  CA  ASP A  61      76.096  47.210  44.870  1.00 32.11           C  
ATOM    930  C   ASP A  61      76.166  45.767  45.349  1.00 37.57           C  
ATOM    931  O   ASP A  61      76.129  45.508  46.559  1.00 34.73           O  
ATOM    932  CB  ASP A  61      74.795  47.835  45.392  1.00 29.40           C  
ATOM    933  CG  ASP A  61      74.569  49.212  44.846  1.00 30.75           C  
ATOM    934  OD1 ASP A  61      75.526  50.006  44.861  1.00 43.42           O  
ATOM    935  OD2 ASP A  61      73.448  49.504  44.400  1.00 44.28           O  
ATOM    936  H   ASP A  61      75.331  47.363  42.870  1.00  0.00           H  
ATOM    937  HA  ASP A  61      76.940  47.734  45.319  1.00  0.00           H  
ATOM    938 1HB  ASP A  61      73.951  47.201  45.118  1.00  0.00           H  
ATOM    939 2HB  ASP A  61      74.827  47.885  46.481  1.00  0.00           H  
ATOM    940  N   ILE A  62      76.259  44.830  44.411  1.00 34.00           N  
ATOM    941  CA  ILE A  62      76.312  43.416  44.769  1.00 35.56           C  
ATOM    942  C   ILE A  62      77.722  42.867  44.696  1.00 38.35           C  
ATOM    943  O   ILE A  62      78.373  42.951  43.666  1.00 42.49           O  
ATOM    944  CB  ILE A  62      75.419  42.584  43.850  1.00 34.27           C  
ATOM    945  CG1 ILE A  62      74.034  43.240  43.750  1.00 30.26           C  
ATOM    946  CG2 ILE A  62      75.318  41.160  44.386  1.00 31.18           C  
ATOM    947  CD1 ILE A  62      73.270  43.348  45.083  1.00 31.25           C  
ATOM    948  H   ILE A  62      76.294  45.092  43.436  1.00  0.00           H  
ATOM    949  HA  ILE A  62      75.952  43.304  45.791  1.00  0.00           H  
ATOM    950  HB  ILE A  62      75.847  42.564  42.848  1.00  0.00           H  
ATOM    951 1HG1 ILE A  62      74.137  44.246  43.345  1.00  0.00           H  
ATOM    952 2HG1 ILE A  62      73.411  42.672  43.058  1.00  0.00           H  
ATOM    953 1HG2 ILE A  62      74.680  40.569  43.729  1.00  0.00           H  
ATOM    954 2HG2 ILE A  62      76.311  40.715  44.424  1.00  0.00           H  
ATOM    955 3HG2 ILE A  62      74.890  41.178  45.388  1.00  0.00           H  
ATOM    956 1HD1 ILE A  62      72.304  43.824  44.911  1.00  0.00           H  
ATOM    957 2HD1 ILE A  62      73.115  42.350  45.496  1.00  0.00           H  
ATOM    958 3HD1 ILE A  62      73.848  43.946  45.786  1.00  0.00           H  
ATOM    959  N   LEU A  63      78.188  42.297  45.794  1.00 38.32           N  
ATOM    960  CA  LEU A  63      79.535  41.766  45.835  1.00 43.15           C  
ATOM    961  C   LEU A  63      79.536  40.261  45.761  1.00 46.79           C  
ATOM    962  O   LEU A  63      78.565  39.607  46.144  1.00 50.68           O  
ATOM    963  CB  LEU A  63      80.229  42.209  47.117  1.00 44.47           C  
ATOM    964  CG  LEU A  63      80.119  43.709  47.377  1.00 54.70           C  
ATOM    965  CD1 LEU A  63      80.717  44.035  48.729  1.00 54.47           C  
ATOM    966  CD2 LEU A  63      80.817  44.476  46.264  1.00 62.33           C  
ATOM    967  H   LEU A  63      77.606  42.227  46.617  1.00  0.00           H  
ATOM    968  HA  LEU A  63      80.087  42.157  44.981  1.00  0.00           H  
ATOM    969 1HB  LEU A  63      79.787  41.672  47.955  1.00  0.00           H  
ATOM    970 2HB  LEU A  63      81.283  41.937  47.054  1.00  0.00           H  
ATOM    971  HG  LEU A  63      79.068  43.997  47.409  1.00  0.00           H  
ATOM    972 1HD1 LEU A  63      80.638  45.106  48.913  1.00  0.00           H  
ATOM    973 2HD1 LEU A  63      80.177  43.493  49.506  1.00  0.00           H  
ATOM    974 3HD1 LEU A  63      81.766  43.742  48.743  1.00  0.00           H  
ATOM    975 1HD2 LEU A  63      80.735  45.547  46.453  1.00  0.00           H  
ATOM    976 2HD2 LEU A  63      81.869  44.192  46.231  1.00  0.00           H  
ATOM    977 3HD2 LEU A  63      80.347  44.239  45.309  1.00  0.00           H  
ATOM    978  N   LEU A  64      80.641  39.717  45.266  1.00 49.56           N  
ATOM    979  CA  LEU A  64      80.808  38.276  45.144  1.00 53.86           C  
ATOM    980  C   LEU A  64      81.871  37.831  46.144  1.00 49.03           C  
ATOM    981  O   LEU A  64      82.991  38.330  46.128  1.00 49.85           O  
ATOM    982  CB  LEU A  64      81.247  37.910  43.728  1.00 46.42           C  
ATOM    983  CG  LEU A  64      81.270  36.408  43.456  1.00 56.09           C  
ATOM    984  CD1 LEU A  64      79.853  35.901  43.228  1.00 52.90           C  
ATOM    985  CD2 LEU A  64      82.131  36.133  42.243  1.00 56.32           C  
ATOM    986  H   LEU A  64      81.388  40.326  44.965  1.00  0.00           H  
ATOM    987  HA  LEU A  64      79.850  37.799  45.347  1.00  0.00           H  
ATOM    988 1HB  LEU A  64      80.566  38.381  43.021  1.00  0.00           H  
ATOM    989 2HB  LEU A  64      82.247  38.310  43.560  1.00  0.00           H  
ATOM    990  HG  LEU A  64      81.682  35.888  44.321  1.00  0.00           H  
ATOM    991 1HD1 LEU A  64      79.877  34.828  43.035  1.00  0.00           H  
ATOM    992 2HD1 LEU A  64      79.250  36.096  44.115  1.00  0.00           H  
ATOM    993 3HD1 LEU A  64      79.417  36.414  42.372  1.00  0.00           H  
ATOM    994 1HD2 LEU A  64      82.150  35.061  42.046  1.00  0.00           H  
ATOM    995 2HD2 LEU A  64      81.718  36.653  41.378  1.00  0.00           H  
ATOM    996 3HD2 LEU A  64      83.145  36.486  42.429  1.00  0.00           H  
ATOM    997  N   ILE A  65      81.509  36.910  47.027  1.00 46.16           N  
ATOM    998  CA  ILE A  65      82.444  36.418  48.025  1.00 43.92           C  
ATOM    999  C   ILE A  65      82.565  34.906  47.957  1.00 49.80           C  
ATOM   1000  O   ILE A  65      81.909  34.261  47.147  1.00 53.19           O  
ATOM   1001  CB  ILE A  65      82.004  36.793  49.450  1.00 39.50           C  
ATOM   1002  CG1 ILE A  65      80.584  36.289  49.698  1.00 40.74           C  
ATOM   1003  CG2 ILE A  65      82.097  38.294  49.646  1.00 36.74           C  
ATOM   1004  CD1 ILE A  65      80.184  36.332  51.139  1.00 34.94           C  
ATOM   1005  H   ILE A  65      80.569  36.541  47.010  1.00  0.00           H  
ATOM   1006  HA  ILE A  65      83.417  36.873  47.841  1.00  0.00           H  
ATOM   1007  HB  ILE A  65      82.651  36.297  50.173  1.00  0.00           H  
ATOM   1008 1HG1 ILE A  65      79.879  36.891  49.125  1.00  0.00           H  
ATOM   1009 2HG1 ILE A  65      80.496  35.261  49.346  1.00  0.00           H  
ATOM   1010 1HG2 ILE A  65      81.783  38.549  50.658  1.00  0.00           H  
ATOM   1011 2HG2 ILE A  65      83.126  38.618  49.494  1.00  0.00           H  
ATOM   1012 3HG2 ILE A  65      81.449  38.796  48.927  1.00  0.00           H  
ATOM   1013 1HD1 ILE A  65      79.165  35.960  51.245  1.00  0.00           H  
ATOM   1014 2HD1 ILE A  65      80.861  35.708  51.723  1.00  0.00           H  
ATOM   1015 3HD1 ILE A  65      80.234  37.358  51.500  1.00  0.00           H  
ATOM   1016  N   ASP A  66      83.415  34.347  48.814  1.00 57.02           N  
ATOM   1017  CA  ASP A  66      83.616  32.902  48.861  1.00 58.81           C  
ATOM   1018  C   ASP A  66      82.985  32.367  50.135  1.00 56.24           C  
ATOM   1019  O   ASP A  66      82.550  33.143  50.993  1.00 58.28           O  
ATOM   1020  CB  ASP A  66      85.120  32.560  48.816  1.00 63.75           C  
ATOM   1021  CG  ASP A  66      85.918  33.203  49.951  1.00 68.49           C  
ATOM   1022  OD1 ASP A  66      87.140  33.394  49.774  1.00 70.96           O  
ATOM   1023  OD2 ASP A  66      85.344  33.507  51.018  1.00 73.63           O  
ATOM   1024  H   ASP A  66      83.935  34.937  49.448  1.00  0.00           H  
ATOM   1025  HA  ASP A  66      83.133  32.457  47.991  1.00  0.00           H  
ATOM   1026 1HB  ASP A  66      85.249  31.479  48.871  1.00  0.00           H  
ATOM   1027 2HB  ASP A  66      85.540  32.892  47.866  1.00  0.00           H  
ATOM   1028  N   TYR A  67      82.934  31.049  50.266  1.00 48.60           N  
ATOM   1029  CA  TYR A  67      82.348  30.458  51.455  1.00 53.42           C  
ATOM   1030  C   TYR A  67      83.130  30.775  52.716  1.00 54.70           C  
ATOM   1031  O   TYR A  67      82.798  30.300  53.799  1.00 49.24           O  
ATOM   1032  CB  TYR A  67      82.216  28.957  51.283  1.00 53.98           C  
ATOM   1033  CG  TYR A  67      80.990  28.578  50.503  1.00 57.89           C  
ATOM   1034  CD1 TYR A  67      79.962  27.846  51.103  1.00 59.75           C  
ATOM   1035  CD2 TYR A  67      80.855  28.939  49.160  1.00 57.25           C  
ATOM   1036  CE1 TYR A  67      78.831  27.475  50.388  1.00 57.19           C  
ATOM   1037  CE2 TYR A  67      79.728  28.573  48.432  1.00 60.53           C  
ATOM   1038  CZ  TYR A  67      78.721  27.835  49.053  1.00 65.15           C  
ATOM   1039  OH  TYR A  67      77.631  27.413  48.333  1.00 61.13           O  
ATOM   1040  H   TYR A  67      83.300  30.444  49.545  1.00  0.00           H  
ATOM   1041  HA  TYR A  67      81.355  30.883  51.599  1.00  0.00           H  
ATOM   1042 1HB  TYR A  67      83.097  28.571  50.769  1.00  0.00           H  
ATOM   1043 2HB  TYR A  67      82.174  28.481  52.262  1.00  0.00           H  
ATOM   1044  HD1 TYR A  67      80.039  27.556  52.151  1.00  0.00           H  
ATOM   1045  HD2 TYR A  67      81.640  29.514  48.669  1.00  0.00           H  
ATOM   1046  HE1 TYR A  67      78.041  26.904  50.876  1.00  0.00           H  
ATOM   1047  HE2 TYR A  67      79.638  28.862  47.385  1.00  0.00           H  
ATOM   1048  HH  TYR A  67      77.716  27.708  47.423  1.00  0.00           H  
ATOM   1049  N   GLU A  68      84.164  31.590  52.569  1.00 57.44           N  
ATOM   1050  CA  GLU A  68      84.975  31.996  53.704  1.00 73.65           C  
ATOM   1051  C   GLU A  68      84.674  33.456  54.031  1.00 73.20           C  
ATOM   1052  O   GLU A  68      85.345  34.072  54.863  1.00 75.39           O  
ATOM   1053  CB  GLU A  68      86.464  31.811  53.389  1.00 77.57           C  
ATOM   1054  CG  GLU A  68      87.070  30.540  53.987  1.00 88.40           C  
ATOM   1055  CD  GLU A  68      86.316  29.281  53.600  1.00 94.40           C  
ATOM   1056  OE1 GLU A  68      86.304  28.929  52.400  1.00102.66           O  
ATOM   1057  OE2 GLU A  68      85.733  28.643  54.501  1.00 95.93           O  
ATOM   1058  H   GLU A  68      84.395  31.938  51.649  1.00  0.00           H  
ATOM   1059  HA  GLU A  68      84.717  31.367  54.556  1.00  0.00           H  
ATOM   1060 1HB  GLU A  68      86.606  31.779  52.309  1.00  0.00           H  
ATOM   1061 2HB  GLU A  68      87.025  32.665  53.768  1.00  0.00           H  
ATOM   1062 1HG  GLU A  68      88.102  30.448  53.648  1.00  0.00           H  
ATOM   1063 2HG  GLU A  68      87.079  30.631  55.072  1.00  0.00           H  
ATOM   1064  N   GLY A  69      83.658  34.000  53.367  1.00 63.04           N  
ATOM   1065  CA  GLY A  69      83.271  35.379  53.598  1.00 59.41           C  
ATOM   1066  C   GLY A  69      84.213  36.364  52.944  1.00 58.93           C  
ATOM   1067  O   GLY A  69      83.991  37.573  52.982  1.00 59.59           O  
ATOM   1068  H   GLY A  69      83.145  33.452  52.692  1.00  0.00           H  
ATOM   1069 1HA  GLY A  69      82.264  35.543  53.214  1.00  0.00           H  
ATOM   1070 2HA  GLY A  69      83.242  35.574  54.669  1.00  0.00           H  
ATOM   1071  N   ARG A  70      85.269  35.845  52.331  1.00 55.03           N  
ATOM   1072  CA  ARG A  70      86.253  36.689  51.675  1.00 62.96           C  
ATOM   1073  C   ARG A  70      85.812  37.132  50.288  1.00 57.72           C  
ATOM   1074  O   ARG A  70      85.297  36.337  49.500  1.00 55.96           O  
ATOM   1075  CB  ARG A  70      87.579  35.946  51.560  1.00 73.90           C  
ATOM   1076  CG  ARG A  70      88.279  35.685  52.876  1.00 86.55           C  
ATOM   1077  CD  ARG A  70      89.171  34.470  52.729  1.00100.31           C  
ATOM   1078  NE  ARG A  70      89.863  34.479  51.443  1.00105.20           N  
ATOM   1079  CZ  ARG A  70      90.400  33.404  50.875  1.00106.06           C  
ATOM   1080  NH1 ARG A  70      90.328  32.225  51.480  1.00102.27           N  
ATOM   1081  NH2 ARG A  70      90.998  33.507  49.695  1.00105.90           N  
ATOM   1082  H   ARG A  70      85.394  34.843  52.319  1.00  0.00           H  
ATOM   1083  HA  ARG A  70      86.400  37.584  52.281  1.00  0.00           H  
ATOM   1084 1HB  ARG A  70      87.416  34.984  51.077  1.00  0.00           H  
ATOM   1085 2HB  ARG A  70      88.262  36.516  50.931  1.00  0.00           H  
ATOM   1086 1HG  ARG A  70      88.882  36.552  53.146  1.00  0.00           H  
ATOM   1087 2HG  ARG A  70      87.536  35.503  53.654  1.00  0.00           H  
ATOM   1088 1HD  ARG A  70      89.915  34.467  53.525  1.00  0.00           H  
ATOM   1089 2HD  ARG A  70      88.567  33.566  52.793  1.00  0.00           H  
ATOM   1090  HE  ARG A  70      89.937  35.362  50.955  1.00  0.00           H  
ATOM   1091 1HH1 ARG A  70      89.864  32.143  52.374  1.00  0.00           H  
ATOM   1092 2HH1 ARG A  70      90.737  31.410  51.047  1.00  0.00           H  
ATOM   1093 1HH2 ARG A  70      91.045  34.403  49.229  1.00  0.00           H  
ATOM   1094 2HH2 ARG A  70      91.406  32.691  49.263  1.00  0.00           H  
ATOM   1095  N   PRO A  71      86.011  38.415  49.973  1.00 53.55           N  
ATOM   1096  CA  PRO A  71      85.639  38.970  48.668  1.00 62.10           C  
ATOM   1097  C   PRO A  71      86.562  38.429  47.586  1.00 62.80           C  
ATOM   1098  O   PRO A  71      87.765  38.657  47.628  1.00 71.22           O  
ATOM   1099  CB  PRO A  71      85.800  40.470  48.877  1.00 59.34           C  
ATOM   1100  CG  PRO A  71      86.907  40.547  49.878  1.00 67.15           C  
ATOM   1101  CD  PRO A  71      86.536  39.465  50.860  1.00 57.71           C  
ATOM   1102  HA  PRO A  71      84.592  38.712  48.450  1.00  0.00           H  
ATOM   1103 1HB  PRO A  71      86.038  40.960  47.921  1.00  0.00           H  
ATOM   1104 2HB  PRO A  71      84.854  40.904  49.234  1.00  0.00           H  
ATOM   1105 1HG  PRO A  71      87.876  40.380  49.386  1.00  0.00           H  
ATOM   1106 2HG  PRO A  71      86.946  41.551  50.325  1.00  0.00           H  
ATOM   1107 1HD  PRO A  71      87.435  39.139  51.404  1.00  0.00           H  
ATOM   1108 2HD  PRO A  71      85.777  39.848  51.559  1.00  0.00           H  
ATOM   1109  N   VAL A  72      85.989  37.715  46.623  1.00 64.39           N  
ATOM   1110  CA  VAL A  72      86.747  37.102  45.536  1.00 72.48           C  
ATOM   1111  C   VAL A  72      87.901  37.928  44.977  1.00 77.79           C  
ATOM   1112  O   VAL A  72      88.983  37.395  44.719  1.00 83.49           O  
ATOM   1113  CB  VAL A  72      85.822  36.710  44.368  1.00 73.60           C  
ATOM   1114  CG1 VAL A  72      84.753  35.759  44.864  1.00 77.12           C  
ATOM   1115  CG2 VAL A  72      85.191  37.946  43.753  1.00 75.93           C  
ATOM   1116  H   VAL A  72      84.986  37.596  46.652  1.00  0.00           H  
ATOM   1117  HA  VAL A  72      87.225  36.197  45.914  1.00  0.00           H  
ATOM   1118  HB  VAL A  72      86.409  36.191  43.610  1.00  0.00           H  
ATOM   1119 1HG1 VAL A  72      84.099  35.482  44.036  1.00  0.00           H  
ATOM   1120 2HG1 VAL A  72      85.223  34.863  45.270  1.00  0.00           H  
ATOM   1121 3HG1 VAL A  72      84.165  36.246  45.642  1.00  0.00           H  
ATOM   1122 1HG2 VAL A  72      84.541  37.651  42.929  1.00  0.00           H  
ATOM   1123 2HG2 VAL A  72      84.605  38.470  44.508  1.00  0.00           H  
ATOM   1124 3HG2 VAL A  72      85.974  38.606  43.379  1.00  0.00           H  
ATOM   1125  N   GLY A  73      87.672  39.223  44.786  1.00 82.14           N  
ATOM   1126  CA  GLY A  73      88.715  40.083  44.252  1.00 88.93           C  
ATOM   1127  C   GLY A  73      89.791  40.368  45.281  1.00 93.86           C  
ATOM   1128  O   GLY A  73      90.487  41.385  45.204  1.00 93.83           O  
ATOM   1129  H   GLY A  73      86.772  39.622  45.010  1.00  0.00           H  
ATOM   1130 1HA  GLY A  73      89.165  39.610  43.379  1.00  0.00           H  
ATOM   1131 2HA  GLY A  73      88.276  41.022  43.918  1.00  0.00           H  
ATOM   1132  N   GLY A  74      89.927  39.459  46.244  1.00 94.44           N  
ATOM   1133  CA  GLY A  74      90.911  39.623  47.295  1.00 89.24           C  
ATOM   1134  C   GLY A  74      90.441  40.613  48.345  1.00 87.10           C  
ATOM   1135  O   GLY A  74      89.995  41.718  48.022  1.00 84.21           O  
ATOM   1136  H   GLY A  74      89.337  38.640  46.246  1.00  0.00           H  
ATOM   1137 1HA  GLY A  74      91.107  38.658  47.764  1.00  0.00           H  
ATOM   1138 2HA  GLY A  74      91.850  39.967  46.863  1.00  0.00           H  
ATOM   1139  N   GLY A  75      90.538  40.219  49.608  1.00 86.25           N  
ATOM   1140  CA  GLY A  75      90.115  41.101  50.677  1.00 83.24           C  
ATOM   1141  C   GLY A  75      89.950  40.369  51.990  1.00 83.61           C  
ATOM   1142  O   GLY A  75      90.119  39.149  52.069  1.00 80.28           O  
ATOM   1143  H   GLY A  75      90.905  39.307  49.839  1.00  0.00           H  
ATOM   1144 1HA  GLY A  75      90.847  41.899  50.801  1.00  0.00           H  
ATOM   1145 2HA  GLY A  75      89.170  41.571  50.408  1.00  0.00           H  
ATOM   1146  N   LYS A  76      89.618  41.120  53.030  1.00 84.87           N  
ATOM   1147  CA  LYS A  76      89.430  40.537  54.345  1.00 84.80           C  
ATOM   1148  C   LYS A  76      87.942  40.464  54.670  1.00 79.82           C  
ATOM   1149  O   LYS A  76      87.190  41.399  54.397  1.00 79.32           O  
ATOM   1150  CB  LYS A  76      90.166  41.372  55.395  1.00 92.62           C  
ATOM   1151  CG  LYS A  76      91.647  41.573  55.088  1.00100.36           C  
ATOM   1152  CD  LYS A  76      92.405  42.146  56.277  1.00100.89           C  
ATOM   1153  CE  LYS A  76      93.865  42.392  55.921  1.00105.35           C  
ATOM   1154  NZ  LYS A  76      94.530  41.172  55.382  1.00 99.43           N  
ATOM   1155  H   LYS A  76      89.493  42.115  52.910  1.00  0.00           H  
ATOM   1156  HA  LYS A  76      89.846  39.529  54.339  1.00  0.00           H  
ATOM   1157 1HB  LYS A  76      89.697  42.353  55.474  1.00  0.00           H  
ATOM   1158 2HB  LYS A  76      90.081  40.889  56.369  1.00  0.00           H  
ATOM   1159 1HG  LYS A  76      92.096  40.616  54.818  1.00  0.00           H  
ATOM   1160 2HG  LYS A  76      91.754  42.256  54.246  1.00  0.00           H  
ATOM   1161 1HD  LYS A  76      91.945  43.087  56.583  1.00  0.00           H  
ATOM   1162 2HD  LYS A  76      92.353  41.448  57.113  1.00  0.00           H  
ATOM   1163 1HE  LYS A  76      93.929  43.182  55.174  1.00  0.00           H  
ATOM   1164 2HE  LYS A  76      94.406  42.718  56.809  1.00  0.00           H  
ATOM   1165 1HZ  LYS A  76      95.493  41.383  55.161  1.00  0.00           H  
ATOM   1166 2HZ  LYS A  76      94.496  40.436  56.074  1.00  0.00           H  
ATOM   1167 3HZ  LYS A  76      94.052  40.869  54.545  1.00  0.00           H  
ATOM   1168  N   PRO A  77      87.498  39.344  55.256  1.00 73.26           N  
ATOM   1169  CA  PRO A  77      86.086  39.180  55.606  1.00 68.04           C  
ATOM   1170  C   PRO A  77      85.568  40.227  56.592  1.00 67.42           C  
ATOM   1171  O   PRO A  77      86.337  40.861  57.309  1.00 66.29           O  
ATOM   1172  CB  PRO A  77      86.037  37.763  56.174  1.00 65.65           C  
ATOM   1173  CG  PRO A  77      87.404  37.593  56.765  1.00 73.18           C  
ATOM   1174  CD  PRO A  77      88.287  38.181  55.697  1.00 69.81           C  
ATOM   1175  HA  PRO A  77      85.476  39.261  54.694  1.00  0.00           H  
ATOM   1176 1HB  PRO A  77      85.227  37.682  56.913  1.00  0.00           H  
ATOM   1177 2HB  PRO A  77      85.814  37.044  55.372  1.00  0.00           H  
ATOM   1178 1HG  PRO A  77      87.468  38.117  57.730  1.00  0.00           H  
ATOM   1179 2HG  PRO A  77      87.601  36.530  56.967  1.00  0.00           H  
ATOM   1180 1HD  PRO A  77      89.251  38.475  56.138  1.00  0.00           H  
ATOM   1181 2HD  PRO A  77      88.436  37.442  54.896  1.00  0.00           H  
ATOM   1182  N   SER A  78      84.251  40.401  56.605  1.00 62.28           N  
ATOM   1183  CA  SER A  78      83.586  41.345  57.488  1.00 48.96           C  
ATOM   1184  C   SER A  78      82.643  40.544  58.361  1.00 45.73           C  
ATOM   1185  O   SER A  78      82.421  39.355  58.130  1.00 44.21           O  
ATOM   1186  CB  SER A  78      82.757  42.344  56.687  1.00 56.05           C  
ATOM   1187  OG  SER A  78      81.532  41.757  56.254  1.00 52.94           O  
ATOM   1188  H   SER A  78      83.695  39.847  55.969  1.00  0.00           H  
ATOM   1189  HA  SER A  78      84.347  41.894  58.044  1.00  0.00           H  
ATOM   1190 1HB  SER A  78      82.548  43.219  57.302  1.00  0.00           H  
ATOM   1191 2HB  SER A  78      83.328  42.681  55.823  1.00  0.00           H  
ATOM   1192  HG  SER A  78      81.539  40.856  56.585  1.00  0.00           H  
ATOM   1193  N   ALA A  79      82.067  41.204  59.354  1.00 45.85           N  
ATOM   1194  CA  ALA A  79      81.135  40.543  60.250  1.00 49.88           C  
ATOM   1195  C   ALA A  79      79.965  39.974  59.448  1.00 50.18           C  
ATOM   1196  O   ALA A  79      79.660  38.780  59.538  1.00 43.48           O  
ATOM   1197  CB  ALA A  79      80.628  41.531  61.293  1.00 50.98           C  
ATOM   1198  H   ALA A  79      82.275  42.182  59.495  1.00  0.00           H  
ATOM   1199  HA  ALA A  79      81.665  39.734  60.753  1.00  0.00           H  
ATOM   1200 1HB  ALA A  79      79.929  41.028  61.962  1.00  0.00           H  
ATOM   1201 2HB  ALA A  79      81.469  41.915  61.870  1.00  0.00           H  
ATOM   1202 3HB  ALA A  79      80.122  42.357  60.796  1.00  0.00           H  
ATOM   1203  N   GLU A  80      79.324  40.828  58.652  1.00 43.64           N  
ATOM   1204  CA  GLU A  80      78.180  40.401  57.850  1.00 52.30           C  
ATOM   1205  C   GLU A  80      78.550  39.242  56.931  1.00 46.71           C  
ATOM   1206  O   GLU A  80      77.860  38.220  56.894  1.00 45.68           O  
ATOM   1207  CB  GLU A  80      77.628  41.567  57.014  1.00 46.15           C  
ATOM   1208  CG  GLU A  80      77.336  42.838  57.804  1.00 65.02           C  
ATOM   1209  CD  GLU A  80      78.539  43.773  57.885  1.00 78.66           C  
ATOM   1210  OE1 GLU A  80      79.652  43.305  58.215  1.00 85.44           O  
ATOM   1211  OE2 GLU A  80      78.372  44.983  57.625  1.00 76.61           O  
ATOM   1212  H   GLU A  80      79.631  41.789  58.599  1.00  0.00           H  
ATOM   1213  HA  GLU A  80      77.394  40.058  58.524  1.00  0.00           H  
ATOM   1214 1HB  GLU A  80      78.341  41.822  56.229  1.00  0.00           H  
ATOM   1215 2HB  GLU A  80      76.702  41.260  56.528  1.00  0.00           H  
ATOM   1216 1HG  GLU A  80      76.510  43.367  57.329  1.00  0.00           H  
ATOM   1217 2HG  GLU A  80      77.025  42.564  58.811  1.00  0.00           H  
ATOM   1218  N   THR A  81      79.652  39.390  56.205  1.00 40.45           N  
ATOM   1219  CA  THR A  81      80.077  38.345  55.282  1.00 48.00           C  
ATOM   1220  C   THR A  81      80.375  37.027  56.007  1.00 45.76           C  
ATOM   1221  O   THR A  81      80.099  35.936  55.497  1.00 45.35           O  
ATOM   1222  CB  THR A  81      81.294  38.795  54.490  1.00 42.96           C  
ATOM   1223  OG1 THR A  81      81.380  38.033  53.284  1.00 69.96           O  
ATOM   1224  CG2 THR A  81      82.546  38.590  55.294  1.00 43.63           C  
ATOM   1225  H   THR A  81      80.207  40.230  56.286  1.00  0.00           H  
ATOM   1226  HA  THR A  81      79.262  38.147  54.585  1.00  0.00           H  
ATOM   1227  HB  THR A  81      81.196  39.851  54.241  1.00  0.00           H  
ATOM   1228  HG1 THR A  81      80.650  37.410  53.247  1.00  0.00           H  
ATOM   1229 1HG2 THR A  81      83.409  38.917  54.714  1.00  0.00           H  
ATOM   1230 2HG2 THR A  81      82.486  39.170  56.215  1.00  0.00           H  
ATOM   1231 3HG2 THR A  81      82.653  37.534  55.538  1.00  0.00           H  
ATOM   1232  N   LEU A  82      80.928  37.127  57.209  1.00 49.11           N  
ATOM   1233  CA  LEU A  82      81.215  35.930  57.985  1.00 50.06           C  
ATOM   1234  C   LEU A  82      79.911  35.275  58.444  1.00 51.11           C  
ATOM   1235  O   LEU A  82      79.757  34.058  58.346  1.00 47.16           O  
ATOM   1236  CB  LEU A  82      82.083  36.279  59.202  1.00 52.86           C  
ATOM   1237  CG  LEU A  82      83.576  36.529  58.959  1.00 58.13           C  
ATOM   1238  CD1 LEU A  82      84.245  37.010  60.233  1.00 58.51           C  
ATOM   1239  CD2 LEU A  82      84.224  35.245  58.481  1.00 50.51           C  
ATOM   1240  H   LEU A  82      81.155  38.031  57.597  1.00  0.00           H  
ATOM   1241  HA  LEU A  82      81.763  35.232  57.353  1.00  0.00           H  
ATOM   1242 1HB  LEU A  82      81.685  37.181  59.665  1.00  0.00           H  
ATOM   1243 2HB  LEU A  82      82.014  35.465  59.923  1.00  0.00           H  
ATOM   1244  HG  LEU A  82      83.697  37.304  58.202  1.00  0.00           H  
ATOM   1245 1HD1 LEU A  82      85.305  37.183  60.044  1.00  0.00           H  
ATOM   1246 2HD1 LEU A  82      83.779  37.939  60.560  1.00  0.00           H  
ATOM   1247 3HD1 LEU A  82      84.134  36.254  61.010  1.00  0.00           H  
ATOM   1248 1HD2 LEU A  82      85.286  35.417  58.306  1.00  0.00           H  
ATOM   1249 2HD2 LEU A  82      84.102  34.471  59.239  1.00  0.00           H  
ATOM   1250 3HD2 LEU A  82      83.751  34.922  57.554  1.00  0.00           H  
ATOM   1251  N   LEU A  83      78.974  36.091  58.936  1.00 49.57           N  
ATOM   1252  CA  LEU A  83      77.688  35.595  59.426  1.00 40.15           C  
ATOM   1253  C   LEU A  83      76.849  34.868  58.373  1.00 41.92           C  
ATOM   1254  O   LEU A  83      76.212  33.855  58.675  1.00 39.13           O  
ATOM   1255  CB  LEU A  83      76.878  36.741  60.026  1.00 44.85           C  
ATOM   1256  CG  LEU A  83      77.280  37.154  61.440  1.00 50.28           C  
ATOM   1257  CD1 LEU A  83      76.690  38.508  61.775  1.00 49.90           C  
ATOM   1258  CD2 LEU A  83      76.811  36.100  62.427  1.00 52.37           C  
ATOM   1259  H   LEU A  83      79.164  37.082  58.969  1.00  0.00           H  
ATOM   1260  HA  LEU A  83      77.876  34.854  60.202  1.00  0.00           H  
ATOM   1261 1HB  LEU A  83      76.979  37.612  59.381  1.00  0.00           H  
ATOM   1262 2HB  LEU A  83      75.828  36.450  60.047  1.00  0.00           H  
ATOM   1263  HG  LEU A  83      78.365  37.248  61.497  1.00  0.00           H  
ATOM   1264 1HD1 LEU A  83      76.983  38.793  62.786  1.00  0.00           H  
ATOM   1265 2HD1 LEU A  83      77.059  39.251  61.068  1.00  0.00           H  
ATOM   1266 3HD1 LEU A  83      75.604  38.456  61.714  1.00  0.00           H  
ATOM   1267 1HD2 LEU A  83      77.098  36.394  63.437  1.00  0.00           H  
ATOM   1268 2HD2 LEU A  83      75.726  36.006  62.371  1.00  0.00           H  
ATOM   1269 3HD2 LEU A  83      77.271  35.142  62.183  1.00  0.00           H  
ATOM   1270  N   HIS A  84      76.840  35.378  57.144  1.00 34.67           N  
ATOM   1271  CA  HIS A  84      76.077  34.730  56.084  1.00 44.77           C  
ATOM   1272  C   HIS A  84      76.690  33.379  55.723  1.00 38.21           C  
ATOM   1273  O   HIS A  84      75.991  32.363  55.709  1.00 40.11           O  
ATOM   1274  CB  HIS A  84      76.001  35.632  54.850  1.00 40.21           C  
ATOM   1275  CG  HIS A  84      75.056  36.785  55.006  1.00 50.62           C  
ATOM   1276  ND1 HIS A  84      74.021  37.027  54.128  1.00 43.87           N  
ATOM   1277  CD2 HIS A  84      74.989  37.760  55.943  1.00 38.69           C  
ATOM   1278  CE1 HIS A  84      73.359  38.100  54.519  1.00 51.95           C  
ATOM   1279  NE2 HIS A  84      73.926  38.563  55.618  1.00 44.91           N  
ATOM   1280  H   HIS A  84      77.360  36.217  56.933  1.00  0.00           H  
ATOM   1281  HA  HIS A  84      75.061  34.542  56.430  1.00  0.00           H  
ATOM   1282 1HB  HIS A  84      76.992  36.030  54.628  1.00  0.00           H  
ATOM   1283 2HB  HIS A  84      75.684  35.044  53.989  1.00  0.00           H  
ATOM   1284  HD2 HIS A  84      75.656  37.883  56.797  1.00  0.00           H  
ATOM   1285  HE1 HIS A  84      72.491  38.531  54.020  1.00  0.00           H  
ATOM   1286  HE2 HIS A  84      73.629  39.376  56.139  1.00  0.00           H  
ATOM   1287  N   THR A  85      77.991  33.369  55.434  1.00 40.84           N  
ATOM   1288  CA  THR A  85      78.704  32.131  55.095  1.00 44.36           C  
ATOM   1289  C   THR A  85      78.470  31.088  56.194  1.00 46.24           C  
ATOM   1290  O   THR A  85      78.353  29.889  55.924  1.00 42.24           O  
ATOM   1291  CB  THR A  85      80.209  32.392  54.964  1.00 44.10           C  
ATOM   1292  OG1 THR A  85      80.635  33.210  56.058  1.00 57.29           O  
ATOM   1293  CG2 THR A  85      80.518  33.108  53.669  1.00 38.71           C  
ATOM   1294  H   THR A  85      78.500  34.241  55.449  1.00  0.00           H  
ATOM   1295  HA  THR A  85      78.330  31.768  54.137  1.00  0.00           H  
ATOM   1296  HB  THR A  85      80.746  31.444  54.983  1.00  0.00           H  
ATOM   1297  HG1 THR A  85      79.883  33.407  56.621  1.00  0.00           H  
ATOM   1298 1HG2 THR A  85      81.591  33.283  53.597  1.00  0.00           H  
ATOM   1299 2HG2 THR A  85      80.192  32.496  52.828  1.00  0.00           H  
ATOM   1300 3HG2 THR A  85      79.994  34.062  53.647  1.00  0.00           H  
ATOM   1301  N   THR A  86      78.409  31.553  57.438  1.00 39.13           N  
ATOM   1302  CA  THR A  86      78.141  30.673  58.566  1.00 37.55           C  
ATOM   1303  C   THR A  86      76.805  29.974  58.333  1.00 41.16           C  
ATOM   1304  O   THR A  86      76.682  28.767  58.529  1.00 38.54           O  
ATOM   1305  CB  THR A  86      78.003  31.466  59.867  1.00 44.13           C  
ATOM   1306  OG1 THR A  86      79.225  32.156  60.148  1.00 37.82           O  
ATOM   1307  CG2 THR A  86      77.631  30.542  61.013  1.00 27.56           C  
ATOM   1308  H   THR A  86      78.552  32.539  57.606  1.00  0.00           H  
ATOM   1309  HA  THR A  86      78.978  29.983  58.673  1.00  0.00           H  
ATOM   1310  HB  THR A  86      77.228  32.224  59.751  1.00  0.00           H  
ATOM   1311  HG1 THR A  86      79.864  31.969  59.456  1.00  0.00           H  
ATOM   1312 1HG2 THR A  86      77.536  31.121  61.931  1.00  0.00           H  
ATOM   1313 2HG2 THR A  86      76.682  30.053  60.793  1.00  0.00           H  
ATOM   1314 3HG2 THR A  86      78.407  29.788  61.139  1.00  0.00           H  
ATOM   1315  N   VAL A  87      75.795  30.750  57.926  1.00 45.40           N  
ATOM   1316  CA  VAL A  87      74.468  30.198  57.680  1.00 35.65           C  
ATOM   1317  C   VAL A  87      74.534  29.190  56.548  1.00 33.64           C  
ATOM   1318  O   VAL A  87      73.980  28.095  56.657  1.00 35.22           O  
ATOM   1319  CB  VAL A  87      73.431  31.291  57.313  1.00 33.11           C  
ATOM   1320  CG1 VAL A  87      72.090  30.639  56.969  1.00 21.08           C  
ATOM   1321  CG2 VAL A  87      73.238  32.235  58.473  1.00 32.70           C  
ATOM   1322  H   VAL A  87      75.951  31.738  57.785  1.00  0.00           H  
ATOM   1323  HA  VAL A  87      74.123  29.707  58.591  1.00  0.00           H  
ATOM   1324  HB  VAL A  87      73.794  31.848  56.450  1.00  0.00           H  
ATOM   1325 1HG1 VAL A  87      71.365  31.412  56.712  1.00  0.00           H  
ATOM   1326 2HG1 VAL A  87      72.219  29.967  56.121  1.00  0.00           H  
ATOM   1327 3HG1 VAL A  87      71.728  30.075  57.829  1.00  0.00           H  
ATOM   1328 1HG2 VAL A  87      72.509  32.998  58.203  1.00  0.00           H  
ATOM   1329 2HG2 VAL A  87      72.879  31.679  59.339  1.00  0.00           H  
ATOM   1330 3HG2 VAL A  87      74.188  32.711  58.717  1.00  0.00           H  
ATOM   1331  N   TYR A  88      75.214  29.561  55.464  1.00 28.26           N  
ATOM   1332  CA  TYR A  88      75.348  28.660  54.324  1.00 44.55           C  
ATOM   1333  C   TYR A  88      76.010  27.350  54.712  1.00 48.81           C  
ATOM   1334  O   TYR A  88      75.620  26.294  54.222  1.00 47.71           O  
ATOM   1335  CB  TYR A  88      76.131  29.326  53.193  1.00 35.37           C  
ATOM   1336  CG  TYR A  88      75.309  30.363  52.475  1.00 47.18           C  
ATOM   1337  CD1 TYR A  88      74.151  30.000  51.792  1.00 43.80           C  
ATOM   1338  CD2 TYR A  88      75.646  31.709  52.533  1.00 43.82           C  
ATOM   1339  CE1 TYR A  88      73.342  30.954  51.187  1.00 47.70           C  
ATOM   1340  CE2 TYR A  88      74.847  32.675  51.933  1.00 49.75           C  
ATOM   1341  CZ  TYR A  88      73.695  32.292  51.263  1.00 48.15           C  
ATOM   1342  OH  TYR A  88      72.894  33.247  50.686  1.00 27.72           O  
ATOM   1343  H   TYR A  88      75.644  30.474  55.423  1.00  0.00           H  
ATOM   1344  HA  TYR A  88      74.351  28.416  53.957  1.00  0.00           H  
ATOM   1345 1HB  TYR A  88      77.027  29.797  53.599  1.00  0.00           H  
ATOM   1346 2HB  TYR A  88      76.454  28.569  52.479  1.00  0.00           H  
ATOM   1347  HD1 TYR A  88      73.864  28.950  51.725  1.00  0.00           H  
ATOM   1348  HD2 TYR A  88      76.550  32.022  53.054  1.00  0.00           H  
ATOM   1349  HE1 TYR A  88      72.440  30.647  50.658  1.00  0.00           H  
ATOM   1350  HE2 TYR A  88      75.128  33.727  51.990  1.00  0.00           H  
ATOM   1351  HH  TYR A  88      73.273  34.116  50.839  1.00  0.00           H  
ATOM   1352  N   LYS A  89      76.998  27.418  55.600  1.00 50.55           N  
ATOM   1353  CA  LYS A  89      77.695  26.220  56.047  1.00 54.78           C  
ATOM   1354  C   LYS A  89      76.830  25.357  56.961  1.00 51.55           C  
ATOM   1355  O   LYS A  89      76.889  24.137  56.907  1.00 56.29           O  
ATOM   1356  CB  LYS A  89      78.986  26.602  56.760  1.00 58.53           C  
ATOM   1357  CG  LYS A  89      80.052  27.149  55.832  1.00 68.51           C  
ATOM   1358  CD  LYS A  89      81.244  27.638  56.628  1.00 76.60           C  
ATOM   1359  CE  LYS A  89      82.283  28.276  55.735  1.00 81.46           C  
ATOM   1360  NZ  LYS A  89      83.351  28.926  56.549  1.00 95.50           N  
ATOM   1361  H   LYS A  89      77.273  28.315  55.973  1.00  0.00           H  
ATOM   1362  HA  LYS A  89      77.941  25.616  55.173  1.00  0.00           H  
ATOM   1363 1HB  LYS A  89      78.773  27.355  57.519  1.00  0.00           H  
ATOM   1364 2HB  LYS A  89      79.392  25.728  57.271  1.00  0.00           H  
ATOM   1365 1HG  LYS A  89      80.372  26.366  55.143  1.00  0.00           H  
ATOM   1366 2HG  LYS A  89      79.640  27.974  55.251  1.00  0.00           H  
ATOM   1367 1HD  LYS A  89      80.914  28.371  57.366  1.00  0.00           H  
ATOM   1368 2HD  LYS A  89      81.699  26.799  57.154  1.00  0.00           H  
ATOM   1369 1HE  LYS A  89      82.727  27.516  55.094  1.00  0.00           H  
ATOM   1370 2HE  LYS A  89      81.807  29.023  55.099  1.00  0.00           H  
ATOM   1371 1HZ  LYS A  89      84.034  29.346  55.935  1.00  0.00           H  
ATOM   1372 2HZ  LYS A  89      82.941  29.640  57.135  1.00  0.00           H  
ATOM   1373 3HZ  LYS A  89      83.802  28.233  57.129  1.00  0.00           H  
ATOM   1374  N   LEU A  90      76.026  25.986  57.804  1.00 45.65           N  
ATOM   1375  CA  LEU A  90      75.159  25.223  58.692  1.00 46.27           C  
ATOM   1376  C   LEU A  90      74.070  24.460  57.939  1.00 46.12           C  
ATOM   1377  O   LEU A  90      73.774  23.311  58.261  1.00 47.50           O  
ATOM   1378  CB  LEU A  90      74.494  26.152  59.701  1.00 45.74           C  
ATOM   1379  CG  LEU A  90      75.365  26.606  60.861  1.00 53.06           C  
ATOM   1380  CD1 LEU A  90      74.765  27.848  61.486  1.00 58.29           C  
ATOM   1381  CD2 LEU A  90      75.474  25.475  61.880  1.00 48.07           C  
ATOM   1382  H   LEU A  90      76.004  26.995  57.842  1.00  0.00           H  
ATOM   1383  HA  LEU A  90      75.768  24.498  59.230  1.00  0.00           H  
ATOM   1384 1HB  LEU A  90      74.151  27.044  59.179  1.00  0.00           H  
ATOM   1385 2HB  LEU A  90      73.625  25.645  60.120  1.00  0.00           H  
ATOM   1386  HG  LEU A  90      76.358  26.862  60.492  1.00  0.00           H  
ATOM   1387 1HD1 LEU A  90      75.389  28.175  62.318  1.00  0.00           H  
ATOM   1388 2HD1 LEU A  90      74.712  28.641  60.740  1.00  0.00           H  
ATOM   1389 3HD1 LEU A  90      73.763  27.624  61.850  1.00  0.00           H  
ATOM   1390 1HD2 LEU A  90      76.099  25.796  62.714  1.00  0.00           H  
ATOM   1391 2HD2 LEU A  90      74.480  25.220  62.248  1.00  0.00           H  
ATOM   1392 3HD2 LEU A  90      75.921  24.601  61.407  1.00  0.00           H  
ATOM   1393  N   PHE A  91      73.477  25.109  56.940  1.00 47.31           N  
ATOM   1394  CA  PHE A  91      72.390  24.520  56.164  1.00 43.10           C  
ATOM   1395  C   PHE A  91      72.730  24.459  54.675  1.00 47.52           C  
ATOM   1396  O   PHE A  91      72.544  25.431  53.949  1.00 47.06           O  
ATOM   1397  CB  PHE A  91      71.135  25.357  56.362  1.00 38.24           C  
ATOM   1398  CG  PHE A  91      70.949  25.842  57.767  1.00 37.81           C  
ATOM   1399  CD1 PHE A  91      70.613  24.958  58.784  1.00 41.53           C  
ATOM   1400  CD2 PHE A  91      71.099  27.186  58.071  1.00 43.17           C  
ATOM   1401  CE1 PHE A  91      70.426  25.410  60.081  1.00 39.24           C  
ATOM   1402  CE2 PHE A  91      70.915  27.652  59.368  1.00 39.72           C  
ATOM   1403  CZ  PHE A  91      70.578  26.764  60.373  1.00 39.21           C  
ATOM   1404  H   PHE A  91      73.793  26.041  56.715  1.00  0.00           H  
ATOM   1405  HA  PHE A  91      72.212  23.508  56.530  1.00  0.00           H  
ATOM   1406 1HB  PHE A  91      71.169  26.224  55.704  1.00  0.00           H  
ATOM   1407 2HB  PHE A  91      70.260  24.771  56.085  1.00  0.00           H  
ATOM   1408  HD1 PHE A  91      70.498  23.899  58.552  1.00  0.00           H  
ATOM   1409  HD2 PHE A  91      71.364  27.882  57.274  1.00  0.00           H  
ATOM   1410  HE1 PHE A  91      70.161  24.706  60.870  1.00  0.00           H  
ATOM   1411  HE2 PHE A  91      71.034  28.711  59.595  1.00  0.00           H  
ATOM   1412  HZ  PHE A  91      70.430  27.123  61.391  1.00  0.00           H  
ATOM   1413  N   PRO A  92      73.216  23.302  54.201  1.00 50.99           N  
ATOM   1414  CA  PRO A  92      73.595  23.100  52.798  1.00 51.35           C  
ATOM   1415  C   PRO A  92      72.457  23.304  51.800  1.00 50.05           C  
ATOM   1416  O   PRO A  92      72.706  23.596  50.635  1.00 60.13           O  
ATOM   1417  CB  PRO A  92      74.121  21.662  52.784  1.00 46.41           C  
ATOM   1418  CG  PRO A  92      74.576  21.452  54.184  1.00 50.15           C  
ATOM   1419  CD  PRO A  92      73.466  22.079  54.979  1.00 44.74           C  
ATOM   1420  HA  PRO A  92      74.390  23.812  52.532  1.00  0.00           H  
ATOM   1421 1HB  PRO A  92      73.321  20.972  52.478  1.00  0.00           H  
ATOM   1422 2HB  PRO A  92      74.929  21.564  52.045  1.00  0.00           H  
ATOM   1423 1HG  PRO A  92      74.710  20.378  54.383  1.00  0.00           H  
ATOM   1424 2HG  PRO A  92      75.555  21.928  54.341  1.00  0.00           H  
ATOM   1425 1HD  PRO A  92      72.598  21.403  54.994  1.00  0.00           H  
ATOM   1426 2HD  PRO A  92      73.817  22.284  56.001  1.00  0.00           H  
ATOM   1427  N   GLU A  93      71.216  23.141  52.249  1.00 40.90           N  
ATOM   1428  CA  GLU A  93      70.058  23.327  51.374  1.00 46.00           C  
ATOM   1429  C   GLU A  93      69.741  24.814  51.149  1.00 35.09           C  
ATOM   1430  O   GLU A  93      69.108  25.183  50.164  1.00 41.78           O  
ATOM   1431  CB  GLU A  93      68.825  22.637  51.964  1.00 51.88           C  
ATOM   1432  CG  GLU A  93      68.254  23.332  53.196  1.00 73.19           C  
ATOM   1433  CD  GLU A  93      69.026  23.035  54.471  1.00 82.85           C  
ATOM   1434  OE1 GLU A  93      70.276  23.028  54.437  1.00 84.68           O  
ATOM   1435  OE2 GLU A  93      68.374  22.821  55.517  1.00 90.94           O  
ATOM   1436  H   GLU A  93      71.067  22.883  53.214  1.00  0.00           H  
ATOM   1437  HA  GLU A  93      70.280  22.877  50.406  1.00  0.00           H  
ATOM   1438 1HB  GLU A  93      68.040  22.588  51.209  1.00  0.00           H  
ATOM   1439 2HB  GLU A  93      69.078  21.613  52.240  1.00  0.00           H  
ATOM   1440 1HG  GLU A  93      68.262  24.409  53.029  1.00  0.00           H  
ATOM   1441 2HG  GLU A  93      67.219  23.020  53.329  1.00  0.00           H  
ATOM   1442  N   VAL A  94      70.184  25.657  52.070  1.00 32.40           N  
ATOM   1443  CA  VAL A  94      69.946  27.094  51.987  1.00 35.96           C  
ATOM   1444  C   VAL A  94      70.668  27.754  50.818  1.00 43.73           C  
ATOM   1445  O   VAL A  94      71.856  27.532  50.623  1.00 38.43           O  
ATOM   1446  CB  VAL A  94      70.376  27.797  53.301  1.00 37.66           C  
ATOM   1447  CG1 VAL A  94      70.514  29.301  53.086  1.00 19.55           C  
ATOM   1448  CG2 VAL A  94      69.355  27.507  54.389  1.00 36.76           C  
ATOM   1449  H   VAL A  94      70.703  25.289  52.854  1.00  0.00           H  
ATOM   1450  HA  VAL A  94      68.878  27.260  51.838  1.00  0.00           H  
ATOM   1451  HB  VAL A  94      71.352  27.418  53.602  1.00  0.00           H  
ATOM   1452 1HG1 VAL A  94      70.817  29.776  54.020  1.00  0.00           H  
ATOM   1453 2HG1 VAL A  94      71.267  29.492  52.322  1.00  0.00           H  
ATOM   1454 3HG1 VAL A  94      69.557  29.712  52.765  1.00  0.00           H  
ATOM   1455 1HG2 VAL A  94      69.657  28.000  55.312  1.00  0.00           H  
ATOM   1456 2HG2 VAL A  94      68.378  27.881  54.081  1.00  0.00           H  
ATOM   1457 3HG2 VAL A  94      69.296  26.431  54.555  1.00  0.00           H  
ATOM   1458  N   ASN A  95      69.938  28.572  50.057  1.00 40.42           N  
ATOM   1459  CA  ASN A  95      70.502  29.281  48.914  1.00 31.14           C  
ATOM   1460  C   ASN A  95      70.335  30.788  49.050  1.00 37.66           C  
ATOM   1461  O   ASN A  95      70.774  31.561  48.185  1.00 28.74           O  
ATOM   1462  CB  ASN A  95      69.835  28.815  47.627  1.00 32.51           C  
ATOM   1463  CG  ASN A  95      70.198  27.388  47.269  1.00 44.36           C  
ATOM   1464  OD1 ASN A  95      71.318  27.102  46.842  1.00 41.30           O  
ATOM   1465  ND2 ASN A  95      69.253  26.484  47.448  1.00 29.09           N  
ATOM   1466  H   ASN A  95      68.962  28.702  50.284  1.00  0.00           H  
ATOM   1467  HA  ASN A  95      71.568  29.056  48.859  1.00  0.00           H  
ATOM   1468 1HB  ASN A  95      68.752  28.888  47.731  1.00  0.00           H  
ATOM   1469 2HB  ASN A  95      70.129  29.470  46.807  1.00  0.00           H  
ATOM   1470 1HD2 ASN A  95      69.431  25.524  47.230  1.00  0.00           H  
ATOM   1471 2HD2 ASN A  95      68.359  26.759  47.801  1.00  0.00           H  
ATOM   1472  N   ALA A  96      69.712  31.216  50.144  1.00 28.14           N  
ATOM   1473  CA  ALA A  96      69.494  32.636  50.334  1.00 30.53           C  
ATOM   1474  C   ALA A  96      69.408  33.006  51.785  1.00 28.00           C  
ATOM   1475  O   ALA A  96      68.754  32.317  52.582  1.00 25.86           O  
ATOM   1476  CB  ALA A  96      68.221  33.064  49.624  1.00 29.87           C  
ATOM   1477  H   ALA A  96      69.386  30.570  50.848  1.00  0.00           H  
ATOM   1478  HA  ALA A  96      70.340  33.169  49.901  1.00  0.00           H  
ATOM   1479 1HB  ALA A  96      68.064  34.133  49.771  1.00  0.00           H  
ATOM   1480 2HB  ALA A  96      68.311  32.854  48.558  1.00  0.00           H  
ATOM   1481 3HB  ALA A  96      67.375  32.514  50.032  1.00  0.00           H  
ATOM   1482  N   VAL A  97      70.052  34.120  52.119  1.00 28.38           N  
ATOM   1483  CA  VAL A  97      70.057  34.609  53.487  1.00 32.45           C  
ATOM   1484  C   VAL A  97      69.600  36.058  53.549  1.00 28.69           C  
ATOM   1485  O   VAL A  97      70.061  36.916  52.786  1.00 26.49           O  
ATOM   1486  CB  VAL A  97      71.464  34.463  54.115  1.00 35.48           C  
ATOM   1487  CG1 VAL A  97      71.459  34.989  55.551  1.00 35.54           C  
ATOM   1488  CG2 VAL A  97      71.877  32.999  54.092  1.00 37.71           C  
ATOM   1489  H   VAL A  97      70.549  34.639  51.409  1.00  0.00           H  
ATOM   1490  HA  VAL A  97      69.354  34.013  54.070  1.00  0.00           H  
ATOM   1491  HB  VAL A  97      72.173  35.056  53.537  1.00  0.00           H  
ATOM   1492 1HG1 VAL A  97      72.455  34.881  55.982  1.00  0.00           H  
ATOM   1493 2HG1 VAL A  97      71.176  36.041  55.552  1.00  0.00           H  
ATOM   1494 3HG1 VAL A  97      70.744  34.419  56.145  1.00  0.00           H  
ATOM   1495 1HG2 VAL A  97      72.868  32.894  54.533  1.00  0.00           H  
ATOM   1496 2HG2 VAL A  97      71.160  32.410  54.664  1.00  0.00           H  
ATOM   1497 3HG2 VAL A  97      71.899  32.643  53.062  1.00  0.00           H  
ATOM   1498  N   VAL A  98      68.691  36.332  54.467  1.00 24.97           N  
ATOM   1499  CA  VAL A  98      68.168  37.671  54.586  1.00 22.56           C  
ATOM   1500  C   VAL A  98      68.289  38.200  55.981  1.00 33.36           C  
ATOM   1501  O   VAL A  98      67.827  37.586  56.947  1.00 32.58           O  
ATOM   1502  CB  VAL A  98      66.676  37.739  54.173  1.00 34.45           C  
ATOM   1503  CG1 VAL A  98      66.135  39.141  54.362  1.00 24.81           C  
ATOM   1504  CG2 VAL A  98      66.528  37.334  52.727  1.00 23.77           C  
ATOM   1505  H   VAL A  98      68.353  35.614  55.092  1.00  0.00           H  
ATOM   1506  HA  VAL A  98      68.734  38.324  53.921  1.00  0.00           H  
ATOM   1507  HB  VAL A  98      66.103  37.059  54.803  1.00  0.00           H  
ATOM   1508 1HG1 VAL A  98      65.086  39.169  54.067  1.00  0.00           H  
ATOM   1509 2HG1 VAL A  98      66.225  39.427  55.410  1.00  0.00           H  
ATOM   1510 3HG1 VAL A  98      66.703  39.836  53.745  1.00  0.00           H  
ATOM   1511 1HG2 VAL A  98      65.478  37.383  52.441  1.00  0.00           H  
ATOM   1512 2HG2 VAL A  98      67.107  38.011  52.098  1.00  0.00           H  
ATOM   1513 3HG2 VAL A  98      66.893  36.315  52.595  1.00  0.00           H  
ATOM   1514  N   HIS A  99      68.916  39.363  56.064  1.00 30.55           N  
ATOM   1515  CA  HIS A  99      69.097  40.048  57.319  1.00 34.43           C  
ATOM   1516  C   HIS A  99      68.267  41.348  57.289  1.00 31.79           C  
ATOM   1517  O   HIS A  99      68.523  42.240  56.471  1.00 25.93           O  
ATOM   1518  CB  HIS A  99      70.584  40.380  57.528  1.00 23.50           C  
ATOM   1519  CG  HIS A  99      70.826  41.316  58.668  1.00 35.80           C  
ATOM   1520  ND1 HIS A  99      71.889  42.193  58.700  1.00 38.28           N  
ATOM   1521  CD2 HIS A  99      70.116  41.539  59.799  1.00 29.97           C  
ATOM   1522  CE1 HIS A  99      71.822  42.920  59.801  1.00 34.82           C  
ATOM   1523  NE2 HIS A  99      70.755  42.544  60.485  1.00 43.67           N  
ATOM   1524  H   HIS A  99      69.278  39.781  55.219  1.00  0.00           H  
ATOM   1525  HA  HIS A  99      68.771  39.404  58.135  1.00  0.00           H  
ATOM   1526 1HB  HIS A  99      71.140  39.460  57.713  1.00  0.00           H  
ATOM   1527 2HB  HIS A  99      70.987  40.830  56.621  1.00  0.00           H  
ATOM   1528  HD2 HIS A  99      69.207  41.022  60.107  1.00  0.00           H  
ATOM   1529  HE1 HIS A  99      72.526  43.698  60.095  1.00  0.00           H  
ATOM   1530  HE2 HIS A  99      70.454  42.929  61.369  1.00  0.00           H  
ATOM   1531  N   THR A 100      67.277  41.445  58.173  1.00 24.33           N  
ATOM   1532  CA  THR A 100      66.448  42.641  58.249  1.00 25.43           C  
ATOM   1533  C   THR A 100      66.759  43.378  59.533  1.00 33.07           C  
ATOM   1534  O   THR A 100      67.338  42.814  60.451  1.00 31.16           O  
ATOM   1535  CB  THR A 100      64.962  42.332  58.248  1.00 27.36           C  
ATOM   1536  OG1 THR A 100      64.693  41.327  59.236  1.00 22.26           O  
ATOM   1537  CG2 THR A 100      64.498  41.901  56.840  1.00 17.75           C  
ATOM   1538  H   THR A 100      67.094  40.678  58.804  1.00  0.00           H  
ATOM   1539  HA  THR A 100      66.653  43.260  57.376  1.00  0.00           H  
ATOM   1540  HB  THR A 100      64.406  43.219  58.551  1.00  0.00           H  
ATOM   1541  HG1 THR A 100      65.512  41.080  59.671  1.00  0.00           H  
ATOM   1542 1HG2 THR A 100      63.430  41.684  56.859  1.00  0.00           H  
ATOM   1543 2HG2 THR A 100      64.692  42.705  56.131  1.00  0.00           H  
ATOM   1544 3HG2 THR A 100      65.043  41.009  56.535  1.00  0.00           H  
ATOM   1545  N   HIS A 101      66.338  44.634  59.594  1.00 23.30           N  
ATOM   1546  CA  HIS A 101      66.604  45.476  60.748  1.00 22.24           C  
ATOM   1547  C   HIS A 101      65.390  46.361  60.948  1.00 19.08           C  
ATOM   1548  O   HIS A 101      65.436  47.568  60.704  1.00 22.19           O  
ATOM   1549  CB  HIS A 101      67.858  46.321  60.460  1.00 29.48           C  
ATOM   1550  CG  HIS A 101      68.445  46.968  61.671  1.00 39.76           C  
ATOM   1551  ND1 HIS A 101      68.264  48.301  61.967  1.00 32.91           N  
ATOM   1552  CD2 HIS A 101      69.194  46.458  62.675  1.00 43.67           C  
ATOM   1553  CE1 HIS A 101      68.876  48.583  63.101  1.00 33.97           C  
ATOM   1554  NE2 HIS A 101      69.446  47.482  63.553  1.00 28.73           N  
ATOM   1555  H   HIS A 101      65.818  45.015  58.816  1.00  0.00           H  
ATOM   1556  HA  HIS A 101      66.789  44.850  61.620  1.00  0.00           H  
ATOM   1557 1HB  HIS A 101      68.625  45.692  60.007  1.00  0.00           H  
ATOM   1558 2HB  HIS A 101      67.612  47.104  59.743  1.00  0.00           H  
ATOM   1559  HD2 HIS A 101      69.532  45.426  62.771  1.00  0.00           H  
ATOM   1560  HE1 HIS A 101      68.906  49.560  63.584  1.00  0.00           H  
ATOM   1561  HE2 HIS A 101      69.981  47.401  64.406  1.00  0.00           H  
ATOM   1562  N   SER A 102      64.298  45.747  61.383  1.00 21.50           N  
ATOM   1563  CA  SER A 102      63.043  46.457  61.578  1.00 32.12           C  
ATOM   1564  C   SER A 102      62.949  47.150  62.932  1.00 27.35           C  
ATOM   1565  O   SER A 102      63.664  46.816  63.860  1.00 37.96           O  
ATOM   1566  CB  SER A 102      61.887  45.476  61.452  1.00 21.64           C  
ATOM   1567  OG  SER A 102      61.834  44.665  62.610  1.00 31.57           O  
ATOM   1568  H   SER A 102      64.340  44.758  61.584  1.00  0.00           H  
ATOM   1569  HA  SER A 102      62.953  47.220  60.803  1.00  0.00           H  
ATOM   1570 1HB  SER A 102      60.955  46.026  61.328  1.00  0.00           H  
ATOM   1571 2HB  SER A 102      62.026  44.863  60.562  1.00  0.00           H  
ATOM   1572  HG  SER A 102      62.555  44.959  63.172  1.00  0.00           H  
ATOM   1573  N   PRO A 103      62.054  48.132  63.055  1.00 31.19           N  
ATOM   1574  CA  PRO A 103      61.955  48.792  64.362  1.00 34.80           C  
ATOM   1575  C   PRO A 103      61.619  47.764  65.448  1.00 31.49           C  
ATOM   1576  O   PRO A 103      62.204  47.774  66.533  1.00 25.61           O  
ATOM   1577  CB  PRO A 103      60.831  49.802  64.154  1.00 29.60           C  
ATOM   1578  CG  PRO A 103      60.963  50.152  62.696  1.00 36.97           C  
ATOM   1579  CD  PRO A 103      61.230  48.815  62.044  1.00 25.48           C  
ATOM   1580  HA  PRO A 103      62.905  49.301  64.583  1.00  0.00           H  
ATOM   1581 1HB  PRO A 103      59.863  49.346  64.410  1.00  0.00           H  
ATOM   1582 2HB  PRO A 103      60.969  50.662  64.826  1.00  0.00           H  
ATOM   1583 1HG  PRO A 103      60.042  50.634  62.336  1.00  0.00           H  
ATOM   1584 2HG  PRO A 103      61.778  50.876  62.552  1.00  0.00           H  
ATOM   1585 1HD  PRO A 103      60.277  48.295  61.869  1.00  0.00           H  
ATOM   1586 2HD  PRO A 103      61.768  48.969  61.097  1.00  0.00           H  
ATOM   1587  N   ASN A 104      60.692  46.864  65.145  1.00 25.37           N  
ATOM   1588  CA  ASN A 104      60.301  45.857  66.117  1.00 30.37           C  
ATOM   1589  C   ASN A 104      61.448  44.948  66.547  1.00 40.72           C  
ATOM   1590  O   ASN A 104      61.581  44.647  67.734  1.00 42.35           O  
ATOM   1591  CB  ASN A 104      59.146  44.991  65.589  1.00 25.80           C  
ATOM   1592  CG  ASN A 104      57.817  45.720  65.598  1.00 40.92           C  
ATOM   1593  OD1 ASN A 104      57.654  46.722  66.290  1.00 38.22           O  
ATOM   1594  ND2 ASN A 104      56.854  45.210  64.835  1.00 32.98           N  
ATOM   1595  H   ASN A 104      60.249  46.870  64.237  1.00  0.00           H  
ATOM   1596  HA  ASN A 104      59.963  46.363  67.023  1.00  0.00           H  
ATOM   1597 1HB  ASN A 104      59.366  44.674  64.569  1.00  0.00           H  
ATOM   1598 2HB  ASN A 104      59.057  44.092  66.199  1.00  0.00           H  
ATOM   1599 1HD2 ASN A 104      55.956  45.650  64.802  1.00  0.00           H  
ATOM   1600 2HD2 ASN A 104      57.028  44.387  64.295  1.00  0.00           H  
ATOM   1601  N   ALA A 105      62.265  44.505  65.592  1.00 45.45           N  
ATOM   1602  CA  ALA A 105      63.390  43.618  65.902  1.00 44.34           C  
ATOM   1603  C   ALA A 105      64.396  44.335  66.788  1.00 48.43           C  
ATOM   1604  O   ALA A 105      64.876  43.799  67.784  1.00 43.54           O  
ATOM   1605  CB  ALA A 105      64.061  43.160  64.625  1.00 47.91           C  
ATOM   1606  H   ALA A 105      62.108  44.784  64.634  1.00  0.00           H  
ATOM   1607  HA  ALA A 105      63.000  42.748  66.429  1.00  0.00           H  
ATOM   1608 1HB  ALA A 105      64.895  42.502  64.868  1.00  0.00           H  
ATOM   1609 2HB  ALA A 105      63.341  42.621  64.009  1.00  0.00           H  
ATOM   1610 3HB  ALA A 105      64.430  44.026  64.078  1.00  0.00           H  
ATOM   1611  N   THR A 106      64.713  45.561  66.414  1.00 48.15           N  
ATOM   1612  CA  THR A 106      65.645  46.358  67.185  1.00 49.22           C  
ATOM   1613  C   THR A 106      65.120  46.492  68.620  1.00 51.99           C  
ATOM   1614  O   THR A 106      65.824  46.189  69.583  1.00 49.11           O  
ATOM   1615  CB  THR A 106      65.818  47.742  66.519  1.00 43.68           C  
ATOM   1616  OG1 THR A 106      66.627  47.595  65.345  1.00 61.19           O  
ATOM   1617  CG2 THR A 106      66.464  48.741  67.464  1.00 49.05           C  
ATOM   1618  H   THR A 106      64.303  45.954  65.579  1.00  0.00           H  
ATOM   1619  HA  THR A 106      66.608  45.847  67.199  1.00  0.00           H  
ATOM   1620  HB  THR A 106      64.843  48.126  66.220  1.00  0.00           H  
ATOM   1621  HG1 THR A 106      66.875  46.673  65.242  1.00  0.00           H  
ATOM   1622 1HG2 THR A 106      66.569  49.702  66.961  1.00  0.00           H  
ATOM   1623 2HG2 THR A 106      65.840  48.861  68.349  1.00  0.00           H  
ATOM   1624 3HG2 THR A 106      67.447  48.378  67.760  1.00  0.00           H  
ATOM   1625  N   VAL A 107      63.875  46.936  68.757  1.00 48.41           N  
ATOM   1626  CA  VAL A 107      63.265  47.094  70.072  1.00 41.97           C  
ATOM   1627  C   VAL A 107      63.283  45.793  70.861  1.00 47.89           C  
ATOM   1628  O   VAL A 107      63.691  45.775  72.020  1.00 45.35           O  
ATOM   1629  CB  VAL A 107      61.820  47.586  69.958  1.00 39.24           C  
ATOM   1630  CG1 VAL A 107      61.108  47.466  71.310  1.00 34.89           C  
ATOM   1631  CG2 VAL A 107      61.827  49.027  69.471  1.00 33.40           C  
ATOM   1632  H   VAL A 107      63.338  47.170  67.934  1.00  0.00           H  
ATOM   1633  HA  VAL A 107      63.836  47.836  70.631  1.00  0.00           H  
ATOM   1634  HB  VAL A 107      61.286  46.955  69.248  1.00  0.00           H  
ATOM   1635 1HG1 VAL A 107      60.081  47.819  71.213  1.00  0.00           H  
ATOM   1636 2HG1 VAL A 107      61.104  46.424  71.628  1.00  0.00           H  
ATOM   1637 3HG1 VAL A 107      61.630  48.070  72.051  1.00  0.00           H  
ATOM   1638 1HG2 VAL A 107      60.802  49.387  69.386  1.00  0.00           H  
ATOM   1639 2HG2 VAL A 107      62.372  49.649  70.181  1.00  0.00           H  
ATOM   1640 3HG2 VAL A 107      62.312  49.079  68.496  1.00  0.00           H  
ATOM   1641  N   ILE A 108      62.833  44.705  70.246  1.00 36.91           N  
ATOM   1642  CA  ILE A 108      62.848  43.427  70.935  1.00 42.48           C  
ATOM   1643  C   ILE A 108      64.263  43.084  71.417  1.00 44.61           C  
ATOM   1644  O   ILE A 108      64.435  42.529  72.497  1.00 42.15           O  
ATOM   1645  CB  ILE A 108      62.340  42.303  70.033  1.00 42.05           C  
ATOM   1646  CG1 ILE A 108      60.953  41.872  70.500  1.00 46.42           C  
ATOM   1647  CG2 ILE A 108      63.313  41.139  70.052  1.00 47.30           C  
ATOM   1648  CD1 ILE A 108      60.441  40.637  69.824  1.00 69.79           C  
ATOM   1649  H   ILE A 108      62.478  44.751  69.301  1.00  0.00           H  
ATOM   1650  HA  ILE A 108      62.190  43.493  71.800  1.00  0.00           H  
ATOM   1651  HB  ILE A 108      62.244  42.671  69.012  1.00  0.00           H  
ATOM   1652 1HG1 ILE A 108      60.971  41.690  71.574  1.00  0.00           H  
ATOM   1653 2HG1 ILE A 108      60.241  42.678  70.318  1.00  0.00           H  
ATOM   1654 1HG2 ILE A 108      62.941  40.343  69.407  1.00  0.00           H  
ATOM   1655 2HG2 ILE A 108      64.286  41.472  69.693  1.00  0.00           H  
ATOM   1656 3HG2 ILE A 108      63.411  40.764  71.071  1.00  0.00           H  
ATOM   1657 1HD1 ILE A 108      59.450  40.395  70.209  1.00  0.00           H  
ATOM   1658 2HD1 ILE A 108      60.380  40.809  68.749  1.00  0.00           H  
ATOM   1659 3HD1 ILE A 108      61.118  39.807  70.021  1.00  0.00           H  
ATOM   1660  N   SER A 109      65.263  43.421  70.607  1.00 42.41           N  
ATOM   1661  CA  SER A 109      66.664  43.163  70.933  1.00 50.69           C  
ATOM   1662  C   SER A 109      67.071  43.824  72.233  1.00 49.51           C  
ATOM   1663  O   SER A 109      68.019  43.401  72.885  1.00 57.01           O  
ATOM   1664  CB  SER A 109      67.584  43.699  69.826  1.00 40.79           C  
ATOM   1665  OG  SER A 109      67.384  43.009  68.613  1.00 56.68           O  
ATOM   1666  H   SER A 109      65.037  43.873  69.733  1.00  0.00           H  
ATOM   1667  HA  SER A 109      66.808  42.085  71.013  1.00  0.00           H  
ATOM   1668 1HB  SER A 109      67.392  44.761  69.676  1.00  0.00           H  
ATOM   1669 2HB  SER A 109      68.623  43.596  70.135  1.00  0.00           H  
ATOM   1670  HG  SER A 109      66.702  42.357  68.789  1.00  0.00           H  
ATOM   1671  N   ILE A 110      66.340  44.861  72.603  1.00 46.29           N  
ATOM   1672  CA  ILE A 110      66.648  45.626  73.794  1.00 48.33           C  
ATOM   1673  C   ILE A 110      65.800  45.343  75.029  1.00 51.09           C  
ATOM   1674  O   ILE A 110      66.279  45.476  76.153  1.00 61.87           O  
ATOM   1675  CB  ILE A 110      66.553  47.128  73.469  1.00 43.86           C  
ATOM   1676  CG1 ILE A 110      67.564  47.484  72.380  1.00 52.71           C  
ATOM   1677  CG2 ILE A 110      66.809  47.943  74.697  1.00 37.35           C  
ATOM   1678  CD1 ILE A 110      67.303  48.815  71.710  1.00 54.87           C  
ATOM   1679  H   ILE A 110      65.545  45.127  72.039  1.00  0.00           H  
ATOM   1680  HA  ILE A 110      67.665  45.389  74.104  1.00  0.00           H  
ATOM   1681  HB  ILE A 110      65.556  47.356  73.093  1.00  0.00           H  
ATOM   1682 1HG1 ILE A 110      68.566  47.510  72.808  1.00  0.00           H  
ATOM   1683 2HG1 ILE A 110      67.558  46.711  71.611  1.00  0.00           H  
ATOM   1684 1HG2 ILE A 110      66.739  49.002  74.452  1.00  0.00           H  
ATOM   1685 2HG2 ILE A 110      66.069  47.697  75.457  1.00  0.00           H  
ATOM   1686 3HG2 ILE A 110      67.807  47.724  75.078  1.00  0.00           H  
ATOM   1687 1HD1 ILE A 110      68.063  48.995  70.949  1.00  0.00           H  
ATOM   1688 2HD1 ILE A 110      66.318  48.800  71.242  1.00  0.00           H  
ATOM   1689 3HD1 ILE A 110      67.340  49.610  72.454  1.00  0.00           H  
ATOM   1690  N   VAL A 111      64.548  44.950  74.842  1.00 45.55           N  
ATOM   1691  CA  VAL A 111      63.694  44.713  75.994  1.00 44.00           C  
ATOM   1692  C   VAL A 111      63.481  43.260  76.400  1.00 43.47           C  
ATOM   1693  O   VAL A 111      63.156  42.993  77.552  1.00 51.15           O  
ATOM   1694  CB  VAL A 111      62.314  45.341  75.788  1.00 52.23           C  
ATOM   1695  CG1 VAL A 111      62.466  46.782  75.323  1.00 53.82           C  
ATOM   1696  CG2 VAL A 111      61.524  44.520  74.785  1.00 44.69           C  
ATOM   1697  H   VAL A 111      64.173  44.811  73.915  1.00  0.00           H  
ATOM   1698  HA  VAL A 111      64.156  45.174  76.868  1.00  0.00           H  
ATOM   1699  HB  VAL A 111      61.787  45.359  76.742  1.00  0.00           H  
ATOM   1700 1HG1 VAL A 111      61.480  47.224  75.178  1.00  0.00           H  
ATOM   1701 2HG1 VAL A 111      63.011  47.351  76.075  1.00  0.00           H  
ATOM   1702 3HG1 VAL A 111      63.014  46.805  74.381  1.00  0.00           H  
ATOM   1703 1HG2 VAL A 111      60.542  44.969  74.641  1.00  0.00           H  
ATOM   1704 2HG2 VAL A 111      62.056  44.497  73.834  1.00  0.00           H  
ATOM   1705 3HG2 VAL A 111      61.406  43.503  75.159  1.00  0.00           H  
ATOM   1706  N   GLU A 112      63.636  42.321  75.474  1.00 42.16           N  
ATOM   1707  CA  GLU A 112      63.424  40.919  75.819  1.00 44.45           C  
ATOM   1708  C   GLU A 112      64.475  40.479  76.844  1.00 46.23           C  
ATOM   1709  O   GLU A 112      65.680  40.571  76.601  1.00 42.92           O  
ATOM   1710  CB  GLU A 112      63.489  40.039  74.569  1.00 34.98           C  
ATOM   1711  CG  GLU A 112      63.086  38.607  74.822  1.00 49.98           C  
ATOM   1712  CD  GLU A 112      61.646  38.477  75.258  1.00 62.27           C  
ATOM   1713  OE1 GLU A 112      60.740  38.717  74.427  1.00 64.49           O  
ATOM   1714  OE2 GLU A 112      61.420  38.137  76.438  1.00 75.34           O  
ATOM   1715  H   GLU A 112      63.900  42.561  74.529  1.00  0.00           H  
ATOM   1716  HA  GLU A 112      62.433  40.818  76.263  1.00  0.00           H  
ATOM   1717 1HB  GLU A 112      62.834  40.450  73.800  1.00  0.00           H  
ATOM   1718 2HB  GLU A 112      64.504  40.045  74.172  1.00  0.00           H  
ATOM   1719 1HG  GLU A 112      63.233  38.032  73.908  1.00  0.00           H  
ATOM   1720 2HG  GLU A 112      63.735  38.188  75.590  1.00  0.00           H  
ATOM   1721  N   LYS A 113      64.008  40.009  77.996  1.00 46.08           N  
ATOM   1722  CA  LYS A 113      64.896  39.590  79.065  1.00 47.10           C  
ATOM   1723  C   LYS A 113      65.439  38.189  78.842  1.00 49.22           C  
ATOM   1724  O   LYS A 113      66.618  37.929  79.099  1.00 45.75           O  
ATOM   1725  CB  LYS A 113      64.166  39.697  80.403  1.00 54.76           C  
ATOM   1726  CG  LYS A 113      63.884  41.143  80.825  1.00 53.58           C  
ATOM   1727  CD  LYS A 113      62.738  41.220  81.814  1.00 64.36           C  
ATOM   1728  CE  LYS A 113      62.413  42.665  82.170  1.00 80.53           C  
ATOM   1729  NZ  LYS A 113      61.183  42.779  83.012  1.00 83.11           N  
ATOM   1730  H   LYS A 113      63.009  39.942  78.131  1.00  0.00           H  
ATOM   1731  HA  LYS A 113      65.762  40.253  79.076  1.00  0.00           H  
ATOM   1732 1HB  LYS A 113      63.217  39.163  80.344  1.00  0.00           H  
ATOM   1733 2HB  LYS A 113      64.762  39.220  81.182  1.00  0.00           H  
ATOM   1734 1HG  LYS A 113      64.777  41.569  81.285  1.00  0.00           H  
ATOM   1735 2HG  LYS A 113      63.632  41.736  79.946  1.00  0.00           H  
ATOM   1736 1HD  LYS A 113      61.853  40.751  81.382  1.00  0.00           H  
ATOM   1737 2HD  LYS A 113      63.005  40.682  82.723  1.00  0.00           H  
ATOM   1738 1HE  LYS A 113      63.249  43.102  82.714  1.00  0.00           H  
ATOM   1739 2HE  LYS A 113      62.263  43.240  81.256  1.00  0.00           H  
ATOM   1740 1HZ  LYS A 113      61.007  43.751  83.222  1.00  0.00           H  
ATOM   1741 2HZ  LYS A 113      60.394  42.395  82.511  1.00  0.00           H  
ATOM   1742 3HZ  LYS A 113      61.315  42.268  83.873  1.00  0.00           H  
ATOM   1743  N   LYS A 114      64.587  37.292  78.353  1.00 52.34           N  
ATOM   1744  CA  LYS A 114      65.006  35.925  78.064  1.00 51.32           C  
ATOM   1745  C   LYS A 114      65.928  35.945  76.836  1.00 47.12           C  
ATOM   1746  O   LYS A 114      66.014  36.962  76.149  1.00 53.53           O  
ATOM   1747  CB  LYS A 114      63.775  35.037  77.827  1.00 52.43           C  
ATOM   1748  CG  LYS A 114      62.718  35.604  76.899  1.00 71.18           C  
ATOM   1749  CD  LYS A 114      61.480  34.706  76.881  1.00 80.62           C  
ATOM   1750  CE  LYS A 114      60.382  35.266  75.986  1.00 82.33           C  
ATOM   1751  NZ  LYS A 114      59.166  34.400  75.969  1.00 89.07           N  
ATOM   1752  H   LYS A 114      63.629  37.561  78.177  1.00  0.00           H  
ATOM   1753  HA  LYS A 114      65.556  35.543  78.924  1.00  0.00           H  
ATOM   1754 1HB  LYS A 114      64.091  34.082  77.407  1.00  0.00           H  
ATOM   1755 2HB  LYS A 114      63.287  34.830  78.780  1.00  0.00           H  
ATOM   1756 1HG  LYS A 114      62.436  36.602  77.236  1.00  0.00           H  
ATOM   1757 2HG  LYS A 114      63.123  35.681  75.890  1.00  0.00           H  
ATOM   1758 1HD  LYS A 114      61.755  33.714  76.518  1.00  0.00           H  
ATOM   1759 2HD  LYS A 114      61.087  34.607  77.893  1.00  0.00           H  
ATOM   1760 1HE  LYS A 114      60.098  36.257  76.336  1.00  0.00           H  
ATOM   1761 2HE  LYS A 114      60.756  35.359  74.966  1.00  0.00           H  
ATOM   1762 1HZ  LYS A 114      58.468  34.810  75.364  1.00  0.00           H  
ATOM   1763 2HZ  LYS A 114      59.411  33.482  75.626  1.00  0.00           H  
ATOM   1764 3HZ  LYS A 114      58.795  34.321  76.905  1.00  0.00           H  
ATOM   1765  N   ASP A 115      66.640  34.855  76.565  1.00 42.12           N  
ATOM   1766  CA  ASP A 115      67.536  34.845  75.407  1.00 50.52           C  
ATOM   1767  C   ASP A 115      66.877  34.278  74.144  1.00 52.63           C  
ATOM   1768  O   ASP A 115      67.555  33.804  73.220  1.00 42.86           O  
ATOM   1769  CB  ASP A 115      68.826  34.074  75.723  1.00 59.04           C  
ATOM   1770  CG  ASP A 115      68.572  32.623  76.092  1.00 75.31           C  
ATOM   1771  OD1 ASP A 115      69.559  31.863  76.197  1.00 82.52           O  
ATOM   1772  OD2 ASP A 115      67.394  32.242  76.280  1.00 88.02           O  
ATOM   1773  H   ASP A 115      66.575  34.030  77.144  1.00  0.00           H  
ATOM   1774  HA  ASP A 115      67.799  35.875  75.164  1.00  0.00           H  
ATOM   1775 1HB  ASP A 115      69.489  34.103  74.858  1.00  0.00           H  
ATOM   1776 2HB  ASP A 115      69.346  34.558  76.550  1.00  0.00           H  
ATOM   1777  N   PHE A 116      65.551  34.329  74.103  1.00 42.69           N  
ATOM   1778  CA  PHE A 116      64.832  33.842  72.942  1.00 49.73           C  
ATOM   1779  C   PHE A 116      63.418  34.381  72.940  1.00 48.59           C  
ATOM   1780  O   PHE A 116      62.917  34.858  73.958  1.00 51.87           O  
ATOM   1781  CB  PHE A 116      64.779  32.318  72.957  1.00 47.18           C  
ATOM   1782  CG  PHE A 116      63.965  31.775  74.076  1.00 55.52           C  
ATOM   1783  CD1 PHE A 116      62.639  31.415  73.873  1.00 52.82           C  
ATOM   1784  CD2 PHE A 116      64.496  31.715  75.363  1.00 54.50           C  
ATOM   1785  CE1 PHE A 116      61.848  31.006  74.938  1.00 65.82           C  
ATOM   1786  CE2 PHE A 116      63.715  31.309  76.435  1.00 55.98           C  
ATOM   1787  CZ  PHE A 116      62.389  30.955  76.226  1.00 58.73           C  
ATOM   1788  H   PHE A 116      65.030  34.708  74.881  1.00  0.00           H  
ATOM   1789  HA  PHE A 116      65.362  34.166  72.045  1.00  0.00           H  
ATOM   1790 1HB  PHE A 116      64.360  31.959  72.017  1.00  0.00           H  
ATOM   1791 2HB  PHE A 116      65.790  31.920  73.038  1.00  0.00           H  
ATOM   1792  HD1 PHE A 116      62.224  31.456  72.865  1.00  0.00           H  
ATOM   1793  HD2 PHE A 116      65.538  31.994  75.523  1.00  0.00           H  
ATOM   1794  HE1 PHE A 116      60.809  30.726  74.768  1.00  0.00           H  
ATOM   1795  HE2 PHE A 116      64.138  31.268  77.439  1.00  0.00           H  
ATOM   1796  HZ  PHE A 116      61.771  30.639  77.065  1.00  0.00           H  
ATOM   1797  N   VAL A 117      62.786  34.294  71.778  1.00 37.69           N  
ATOM   1798  CA  VAL A 117      61.416  34.730  71.601  1.00 44.08           C  
ATOM   1799  C   VAL A 117      60.704  33.481  71.134  1.00 44.12           C  
ATOM   1800  O   VAL A 117      61.247  32.727  70.321  1.00 44.91           O  
ATOM   1801  CB  VAL A 117      61.310  35.844  70.537  1.00 44.41           C  
ATOM   1802  CG1 VAL A 117      59.854  36.127  70.223  1.00 40.14           C  
ATOM   1803  CG2 VAL A 117      61.987  37.102  71.054  1.00 31.74           C  
ATOM   1804  H   VAL A 117      63.285  33.908  70.989  1.00  0.00           H  
ATOM   1805  HA  VAL A 117      61.055  35.130  72.549  1.00  0.00           H  
ATOM   1806  HB  VAL A 117      61.802  35.509  69.624  1.00  0.00           H  
ATOM   1807 1HG1 VAL A 117      59.790  36.914  69.471  1.00  0.00           H  
ATOM   1808 2HG1 VAL A 117      59.382  35.222  69.841  1.00  0.00           H  
ATOM   1809 3HG1 VAL A 117      59.342  36.450  71.129  1.00  0.00           H  
ATOM   1810 1HG2 VAL A 117      61.914  37.889  70.304  1.00  0.00           H  
ATOM   1811 2HG2 VAL A 117      61.497  37.428  71.972  1.00  0.00           H  
ATOM   1812 3HG2 VAL A 117      63.037  36.892  71.258  1.00  0.00           H  
ATOM   1813  N   GLU A 118      59.503  33.259  71.658  1.00 50.75           N  
ATOM   1814  CA  GLU A 118      58.727  32.065  71.331  1.00 63.99           C  
ATOM   1815  C   GLU A 118      57.256  32.455  71.186  1.00 65.44           C  
ATOM   1816  O   GLU A 118      56.824  33.451  71.769  1.00 72.61           O  
ATOM   1817  CB  GLU A 118      58.910  31.041  72.460  1.00 72.10           C  
ATOM   1818  CG  GLU A 118      58.776  29.577  72.063  1.00 81.81           C  
ATOM   1819  CD  GLU A 118      59.343  28.636  73.125  1.00 86.54           C  
ATOM   1820  OE1 GLU A 118      58.942  28.755  74.305  1.00 91.85           O  
ATOM   1821  OE2 GLU A 118      60.188  27.777  72.780  1.00 84.60           O  
ATOM   1822  H   GLU A 118      59.117  33.936  72.301  1.00  0.00           H  
ATOM   1823  HA  GLU A 118      59.107  31.651  70.396  1.00  0.00           H  
ATOM   1824 1HB  GLU A 118      59.898  31.161  72.904  1.00  0.00           H  
ATOM   1825 2HB  GLU A 118      58.175  31.227  73.243  1.00  0.00           H  
ATOM   1826 1HG  GLU A 118      57.722  29.348  71.908  1.00  0.00           H  
ATOM   1827 2HG  GLU A 118      59.296  29.418  71.119  1.00  0.00           H  
ATOM   1828  N   LEU A 119      56.486  31.689  70.416  1.00 62.42           N  
ATOM   1829  CA  LEU A 119      55.076  32.023  70.237  1.00 62.01           C  
ATOM   1830  C   LEU A 119      54.088  30.864  70.128  1.00 64.25           C  
ATOM   1831  O   LEU A 119      53.048  30.872  70.793  1.00 61.96           O  
ATOM   1832  CB  LEU A 119      54.904  32.930  69.020  1.00 65.11           C  
ATOM   1833  CG  LEU A 119      53.487  33.483  68.838  1.00 71.57           C  
ATOM   1834  CD1 LEU A 119      53.052  34.184  70.121  1.00 57.76           C  
ATOM   1835  CD2 LEU A 119      53.447  34.442  67.650  1.00 70.26           C  
ATOM   1836  H   LEU A 119      56.862  30.875  69.950  1.00  0.00           H  
ATOM   1837  HA  LEU A 119      54.731  32.554  71.124  1.00  0.00           H  
ATOM   1838 1HB  LEU A 119      55.591  33.770  69.113  1.00  0.00           H  
ATOM   1839 2HB  LEU A 119      55.170  32.366  68.126  1.00  0.00           H  
ATOM   1840  HG  LEU A 119      52.796  32.660  68.657  1.00  0.00           H  
ATOM   1841 1HD1 LEU A 119      52.044  34.579  69.996  1.00  0.00           H  
ATOM   1842 2HD1 LEU A 119      53.062  33.472  70.946  1.00  0.00           H  
ATOM   1843 3HD1 LEU A 119      53.737  35.002  70.339  1.00  0.00           H  
ATOM   1844 1HD2 LEU A 119      52.435  34.829  67.529  1.00  0.00           H  
ATOM   1845 2HD2 LEU A 119      54.133  35.270  67.828  1.00  0.00           H  
ATOM   1846 3HD2 LEU A 119      53.744  33.912  66.745  1.00  0.00           H  
ATOM   1847  N   GLU A 120      54.400  29.877  69.295  1.00 64.52           N  
ATOM   1848  CA  GLU A 120      53.506  28.732  69.097  1.00 75.34           C  
ATOM   1849  C   GLU A 120      52.335  29.199  68.255  1.00 71.54           C  
ATOM   1850  O   GLU A 120      51.394  29.818  68.758  1.00 71.23           O  
ATOM   1851  CB  GLU A 120      52.986  28.183  70.432  1.00 83.11           C  
ATOM   1852  CG  GLU A 120      52.037  27.002  70.275  1.00100.37           C  
ATOM   1853  CD  GLU A 120      51.689  26.336  71.596  1.00109.70           C  
ATOM   1854  OE1 GLU A 120      52.596  25.753  72.233  1.00107.51           O  
ATOM   1855  OE2 GLU A 120      50.506  26.394  71.997  1.00116.94           O  
ATOM   1856  H   GLU A 120      55.272  29.914  68.786  1.00  0.00           H  
ATOM   1857  HA  GLU A 120      54.065  27.939  68.599  1.00  0.00           H  
ATOM   1858 1HB  GLU A 120      53.828  27.867  71.048  1.00  0.00           H  
ATOM   1859 2HB  GLU A 120      52.464  28.973  70.972  1.00  0.00           H  
ATOM   1860 1HG  GLU A 120      51.117  27.349  69.805  1.00  0.00           H  
ATOM   1861 2HG  GLU A 120      52.495  26.267  69.615  1.00  0.00           H  
ATOM   1862  N   ASP A 121      52.402  28.892  66.967  1.00 60.36           N  
ATOM   1863  CA  ASP A 121      51.375  29.310  66.030  1.00 47.75           C  
ATOM   1864  C   ASP A 121      51.290  28.264  64.932  1.00 50.55           C  
ATOM   1865  O   ASP A 121      52.077  28.288  63.978  1.00 45.86           O  
ATOM   1866  CB  ASP A 121      51.776  30.651  65.419  1.00 58.66           C  
ATOM   1867  CG  ASP A 121      50.617  31.377  64.793  1.00 61.74           C  
ATOM   1868  OD1 ASP A 121      50.004  32.218  65.488  1.00 57.54           O  
ATOM   1869  OD2 ASP A 121      50.321  31.098  63.614  1.00 62.90           O  
ATOM   1870  H   ASP A 121      53.187  28.354  66.629  1.00  0.00           H  
ATOM   1871  HA  ASP A 121      50.437  29.427  66.574  1.00  0.00           H  
ATOM   1872 1HB  ASP A 121      52.211  31.287  66.190  1.00  0.00           H  
ATOM   1873 2HB  ASP A 121      52.540  30.490  64.658  1.00  0.00           H  
ATOM   1874  N   TYR A 122      50.353  27.335  65.063  1.00 43.03           N  
ATOM   1875  CA  TYR A 122      50.217  26.306  64.050  1.00 62.83           C  
ATOM   1876  C   TYR A 122      50.162  27.018  62.704  1.00 53.73           C  
ATOM   1877  O   TYR A 122      50.830  26.634  61.747  1.00 55.81           O  
ATOM   1878  CB  TYR A 122      48.928  25.499  64.268  1.00 76.72           C  
ATOM   1879  CG  TYR A 122      48.892  24.641  65.524  1.00 89.47           C  
ATOM   1880  CD1 TYR A 122      47.776  23.852  65.816  1.00 93.26           C  
ATOM   1881  CD2 TYR A 122      49.971  24.600  66.406  1.00 95.01           C  
ATOM   1882  CE1 TYR A 122      47.736  23.043  66.948  1.00 96.75           C  
ATOM   1883  CE2 TYR A 122      49.940  23.791  67.544  1.00104.14           C  
ATOM   1884  CZ  TYR A 122      48.822  23.015  67.807  1.00103.78           C  
ATOM   1885  OH  TYR A 122      48.796  22.203  68.920  1.00106.32           O  
ATOM   1886  H   TYR A 122      49.729  27.329  65.857  1.00  0.00           H  
ATOM   1887  HA  TYR A 122      51.068  25.629  64.128  1.00  0.00           H  
ATOM   1888 1HB  TYR A 122      48.076  26.179  64.318  1.00  0.00           H  
ATOM   1889 2HB  TYR A 122      48.767  24.835  63.420  1.00  0.00           H  
ATOM   1890  HD1 TYR A 122      46.912  23.862  65.151  1.00  0.00           H  
ATOM   1891  HD2 TYR A 122      50.856  25.206  66.213  1.00  0.00           H  
ATOM   1892  HE1 TYR A 122      46.854  22.437  67.154  1.00  0.00           H  
ATOM   1893  HE2 TYR A 122      50.793  23.772  68.223  1.00  0.00           H  
ATOM   1894  HH  TYR A 122      49.623  22.293  69.400  1.00  0.00           H  
ATOM   1895  N   GLU A 123      49.371  28.082  62.668  1.00 45.72           N  
ATOM   1896  CA  GLU A 123      49.171  28.879  61.476  1.00 41.41           C  
ATOM   1897  C   GLU A 123      50.492  29.251  60.806  1.00 43.38           C  
ATOM   1898  O   GLU A 123      50.661  29.049  59.603  1.00 44.74           O  
ATOM   1899  CB  GLU A 123      48.383  30.130  61.857  1.00 54.86           C  
ATOM   1900  CG  GLU A 123      47.546  30.708  60.743  1.00 68.58           C  
ATOM   1901  CD  GLU A 123      46.562  29.711  60.191  1.00 53.27           C  
ATOM   1902  OE1 GLU A 123      45.827  29.116  60.992  1.00 54.17           O  
ATOM   1903  OE2 GLU A 123      46.521  29.522  58.959  1.00 65.65           O  
ATOM   1904  H   GLU A 123      48.890  28.339  63.518  1.00  0.00           H  
ATOM   1905  HA  GLU A 123      48.599  28.290  60.758  1.00  0.00           H  
ATOM   1906 1HB  GLU A 123      47.717  29.901  62.689  1.00  0.00           H  
ATOM   1907 2HB  GLU A 123      49.072  30.906  62.193  1.00  0.00           H  
ATOM   1908 1HG  GLU A 123      47.003  31.573  61.122  1.00  0.00           H  
ATOM   1909 2HG  GLU A 123      48.206  31.048  59.946  1.00  0.00           H  
ATOM   1910  N   LEU A 124      51.426  29.786  61.589  1.00 41.78           N  
ATOM   1911  CA  LEU A 124      52.739  30.195  61.080  1.00 44.35           C  
ATOM   1912  C   LEU A 124      53.689  29.041  60.737  1.00 52.24           C  
ATOM   1913  O   LEU A 124      54.566  29.182  59.863  1.00 35.92           O  
ATOM   1914  CB  LEU A 124      53.408  31.129  62.086  1.00 48.58           C  
ATOM   1915  CG  LEU A 124      53.292  32.633  61.819  1.00 51.16           C  
ATOM   1916  CD1 LEU A 124      51.952  32.970  61.169  1.00 49.81           C  
ATOM   1917  CD2 LEU A 124      53.475  33.386  63.123  1.00 44.11           C  
ATOM   1918  H   LEU A 124      51.217  29.913  62.569  1.00  0.00           H  
ATOM   1919  HA  LEU A 124      52.595  30.727  60.140  1.00  0.00           H  
ATOM   1920 1HB  LEU A 124      52.979  30.945  63.070  1.00  0.00           H  
ATOM   1921 2HB  LEU A 124      54.471  30.892  62.126  1.00  0.00           H  
ATOM   1922  HG  LEU A 124      54.062  32.937  61.110  1.00  0.00           H  
ATOM   1923 1HD1 LEU A 124      51.894  34.044  60.990  1.00  0.00           H  
ATOM   1924 2HD1 LEU A 124      51.864  32.439  60.221  1.00  0.00           H  
ATOM   1925 3HD1 LEU A 124      51.141  32.669  61.831  1.00  0.00           H  
ATOM   1926 1HD2 LEU A 124      53.394  34.458  62.939  1.00  0.00           H  
ATOM   1927 2HD2 LEU A 124      52.704  33.080  63.831  1.00  0.00           H  
ATOM   1928 3HD2 LEU A 124      54.458  33.162  63.538  1.00  0.00           H  
ATOM   1929  N   LEU A 125      53.519  27.906  61.418  1.00 43.13           N  
ATOM   1930  CA  LEU A 125      54.360  26.737  61.162  1.00 42.15           C  
ATOM   1931  C   LEU A 125      54.318  26.295  59.708  1.00 41.14           C  
ATOM   1932  O   LEU A 125      55.307  25.777  59.188  1.00 35.13           O  
ATOM   1933  CB  LEU A 125      53.936  25.555  62.038  1.00 51.07           C  
ATOM   1934  CG  LEU A 125      54.403  25.521  63.492  1.00 52.87           C  
ATOM   1935  CD1 LEU A 125      53.834  24.275  64.165  1.00 52.53           C  
ATOM   1936  CD2 LEU A 125      55.931  25.525  63.545  1.00 43.24           C  
ATOM   1937  H   LEU A 125      52.798  27.849  62.123  1.00  0.00           H  
ATOM   1938  HA  LEU A 125      55.391  26.993  61.405  1.00  0.00           H  
ATOM   1939 1HB  LEU A 125      52.848  25.517  62.067  1.00  0.00           H  
ATOM   1940 2HB  LEU A 125      54.299  24.635  61.580  1.00  0.00           H  
ATOM   1941  HG  LEU A 125      54.022  26.397  64.017  1.00  0.00           H  
ATOM   1942 1HD1 LEU A 125      54.161  24.241  65.204  1.00  0.00           H  
ATOM   1943 2HD1 LEU A 125      52.745  24.307  64.129  1.00  0.00           H  
ATOM   1944 3HD1 LEU A 125      54.188  23.386  63.644  1.00  0.00           H  
ATOM   1945 1HD2 LEU A 125      56.259  25.501  64.585  1.00  0.00           H  
ATOM   1946 2HD2 LEU A 125      56.316  24.648  63.023  1.00  0.00           H  
ATOM   1947 3HD2 LEU A 125      56.309  26.428  63.065  1.00  0.00           H  
ATOM   1948  N   LYS A 126      53.177  26.499  59.053  1.00 38.82           N  
ATOM   1949  CA  LYS A 126      53.023  26.089  57.664  1.00 35.99           C  
ATOM   1950  C   LYS A 126      54.033  26.812  56.770  1.00 32.08           C  
ATOM   1951  O   LYS A 126      54.281  26.408  55.633  1.00 38.21           O  
ATOM   1952  CB  LYS A 126      51.592  26.362  57.192  1.00 40.54           C  
ATOM   1953  CG  LYS A 126      50.513  25.806  58.124  1.00 44.95           C  
ATOM   1954  CD  LYS A 126      49.094  26.129  57.645  1.00 38.78           C  
ATOM   1955  CE  LYS A 126      48.882  27.632  57.466  1.00 48.89           C  
ATOM   1956  NZ  LYS A 126      47.484  27.980  57.048  1.00 54.69           N  
ATOM   1957  H   LYS A 126      52.402  26.945  59.523  1.00  0.00           H  
ATOM   1958  HA  LYS A 126      53.219  25.018  57.596  1.00  0.00           H  
ATOM   1959 1HB  LYS A 126      51.438  27.437  57.100  1.00  0.00           H  
ATOM   1960 2HB  LYS A 126      51.445  25.924  56.204  1.00  0.00           H  
ATOM   1961 1HG  LYS A 126      50.613  24.722  58.191  1.00  0.00           H  
ATOM   1962 2HG  LYS A 126      50.641  26.227  59.121  1.00  0.00           H  
ATOM   1963 1HD  LYS A 126      48.910  25.633  56.691  1.00  0.00           H  
ATOM   1964 2HD  LYS A 126      48.371  25.759  58.372  1.00  0.00           H  
ATOM   1965 1HE  LYS A 126      49.096  28.143  58.403  1.00  0.00           H  
ATOM   1966 2HE  LYS A 126      49.568  28.008  56.708  1.00  0.00           H  
ATOM   1967 1HZ  LYS A 126      47.402  28.982  56.945  1.00  0.00           H  
ATOM   1968 2HZ  LYS A 126      47.274  27.533  56.166  1.00  0.00           H  
ATOM   1969 3HZ  LYS A 126      46.833  27.660  57.750  1.00  0.00           H  
ATOM   1970  N   ALA A 127      54.617  27.883  57.295  1.00 34.91           N  
ATOM   1971  CA  ALA A 127      55.609  28.663  56.548  1.00 35.17           C  
ATOM   1972  C   ALA A 127      56.975  27.965  56.584  1.00 50.48           C  
ATOM   1973  O   ALA A 127      57.876  28.296  55.813  1.00 40.04           O  
ATOM   1974  CB  ALA A 127      55.721  30.047  57.143  1.00 19.75           C  
ATOM   1975  H   ALA A 127      54.372  28.168  58.233  1.00  0.00           H  
ATOM   1976  HA  ALA A 127      55.269  28.743  55.515  1.00  0.00           H  
ATOM   1977 1HB  ALA A 127      56.459  30.624  56.586  1.00  0.00           H  
ATOM   1978 2HB  ALA A 127      54.753  30.546  57.088  1.00  0.00           H  
ATOM   1979 3HB  ALA A 127      56.031  29.971  58.184  1.00  0.00           H  
ATOM   1980  N   PHE A 128      57.119  26.992  57.480  1.00 49.94           N  
ATOM   1981  CA  PHE A 128      58.371  26.262  57.606  1.00 56.02           C  
ATOM   1982  C   PHE A 128      58.168  24.769  57.357  1.00 59.00           C  
ATOM   1983  O   PHE A 128      58.519  23.943  58.192  1.00 57.76           O  
ATOM   1984  CB  PHE A 128      58.953  26.465  59.003  1.00 49.54           C  
ATOM   1985  CG  PHE A 128      59.247  27.898  59.338  1.00 43.39           C  
ATOM   1986  CD1 PHE A 128      60.462  28.471  58.988  1.00 38.97           C  
ATOM   1987  CD2 PHE A 128      58.312  28.668  60.022  1.00 39.87           C  
ATOM   1988  CE1 PHE A 128      60.739  29.783  59.320  1.00 45.93           C  
ATOM   1989  CE2 PHE A 128      58.580  29.980  60.356  1.00 44.95           C  
ATOM   1990  CZ  PHE A 128      59.796  30.541  60.006  1.00 44.97           C  
ATOM   1991  H   PHE A 128      56.347  26.753  58.086  1.00  0.00           H  
ATOM   1992  HA  PHE A 128      59.075  26.652  56.870  1.00  0.00           H  
ATOM   1993 1HB  PHE A 128      58.257  26.080  59.747  1.00  0.00           H  
ATOM   1994 2HB  PHE A 128      59.879  25.899  59.097  1.00  0.00           H  
ATOM   1995  HD1 PHE A 128      61.196  27.874  58.447  1.00  0.00           H  
ATOM   1996  HD2 PHE A 128      57.356  28.220  60.296  1.00  0.00           H  
ATOM   1997  HE1 PHE A 128      61.697  30.224  59.044  1.00  0.00           H  
ATOM   1998  HE2 PHE A 128      57.841  30.574  60.893  1.00  0.00           H  
ATOM   1999  HZ  PHE A 128      60.014  31.575  60.269  1.00  0.00           H  
ATOM   2000  N   PRO A 129      57.604  24.405  56.198  1.00 57.68           N  
ATOM   2001  CA  PRO A 129      57.378  22.987  55.891  1.00 67.73           C  
ATOM   2002  C   PRO A 129      58.654  22.154  55.997  1.00 65.73           C  
ATOM   2003  O   PRO A 129      58.615  20.931  56.060  1.00 68.48           O  
ATOM   2004  CB  PRO A 129      56.833  23.030  54.466  1.00 50.90           C  
ATOM   2005  CG  PRO A 129      57.503  24.242  53.894  1.00 54.97           C  
ATOM   2006  CD  PRO A 129      57.356  25.241  55.013  1.00 48.72           C  
ATOM   2007  HA  PRO A 129      56.630  22.581  56.588  1.00  0.00           H  
ATOM   2008 1HB  PRO A 129      57.085  22.098  53.939  1.00  0.00           H  
ATOM   2009 2HB  PRO A 129      55.736  23.102  54.485  1.00  0.00           H  
ATOM   2010 1HG  PRO A 129      58.548  24.013  53.638  1.00  0.00           H  
ATOM   2011 2HG  PRO A 129      57.007  24.545  52.960  1.00  0.00           H  
ATOM   2012 1HD  PRO A 129      58.109  26.035  54.898  1.00  0.00           H  
ATOM   2013 2HD  PRO A 129      56.341  25.664  54.997  1.00  0.00           H  
ATOM   2014  N   ASP A 130      59.781  22.845  56.037  1.00 67.51           N  
ATOM   2015  CA  ASP A 130      61.094  22.218  56.108  1.00 79.62           C  
ATOM   2016  C   ASP A 130      61.421  21.592  57.478  1.00 74.92           C  
ATOM   2017  O   ASP A 130      61.857  20.449  57.573  1.00 61.46           O  
ATOM   2018  CB  ASP A 130      62.142  23.287  55.761  1.00 89.52           C  
ATOM   2019  CG  ASP A 130      63.514  22.711  55.501  1.00103.44           C  
ATOM   2020  OD1 ASP A 130      64.070  22.041  56.397  1.00114.77           O  
ATOM   2021  OD2 ASP A 130      64.040  22.941  54.393  1.00110.85           O  
ATOM   2022  H   ASP A 130      59.718  23.853  56.017  1.00  0.00           H  
ATOM   2023  HA  ASP A 130      61.131  21.409  55.378  1.00  0.00           H  
ATOM   2024 1HB  ASP A 130      61.823  23.835  54.874  1.00  0.00           H  
ATOM   2025 2HB  ASP A 130      62.216  24.003  56.580  1.00  0.00           H  
ATOM   2026  N   ILE A 131      61.182  22.357  58.531  1.00 72.89           N  
ATOM   2027  CA  ILE A 131      61.494  21.961  59.894  1.00 68.70           C  
ATOM   2028  C   ILE A 131      60.568  20.979  60.614  1.00 72.60           C  
ATOM   2029  O   ILE A 131      59.367  21.205  60.735  1.00 75.80           O  
ATOM   2030  CB  ILE A 131      61.630  23.228  60.743  1.00 62.70           C  
ATOM   2031  CG1 ILE A 131      62.517  24.227  59.995  1.00 63.45           C  
ATOM   2032  CG2 ILE A 131      62.211  22.898  62.099  1.00 61.86           C  
ATOM   2033  CD1 ILE A 131      62.611  25.581  60.647  1.00 71.82           C  
ATOM   2034  H   ILE A 131      60.761  23.260  58.365  1.00  0.00           H  
ATOM   2035  HA  ILE A 131      62.439  21.419  59.889  1.00  0.00           H  
ATOM   2036  HB  ILE A 131      60.649  23.681  60.880  1.00  0.00           H  
ATOM   2037 1HG1 ILE A 131      63.525  23.824  59.908  1.00  0.00           H  
ATOM   2038 2HG1 ILE A 131      62.134  24.368  58.984  1.00  0.00           H  
ATOM   2039 1HG2 ILE A 131      62.301  23.810  62.688  1.00  0.00           H  
ATOM   2040 2HG2 ILE A 131      61.556  22.197  62.614  1.00  0.00           H  
ATOM   2041 3HG2 ILE A 131      63.196  22.449  61.973  1.00  0.00           H  
ATOM   2042 1HD1 ILE A 131      63.258  26.227  60.053  1.00  0.00           H  
ATOM   2043 2HD1 ILE A 131      61.616  26.024  60.712  1.00  0.00           H  
ATOM   2044 3HD1 ILE A 131      63.027  25.474  61.648  1.00  0.00           H  
ATOM   2045  N   HIS A 132      61.160  19.891  61.103  1.00 80.64           N  
ATOM   2046  CA  HIS A 132      60.452  18.853  61.856  1.00 78.48           C  
ATOM   2047  C   HIS A 132      60.945  18.920  63.296  1.00 75.72           C  
ATOM   2048  O   HIS A 132      62.145  18.813  63.541  1.00 71.55           O  
ATOM   2049  CB  HIS A 132      60.777  17.461  61.312  1.00 86.14           C  
ATOM   2050  CG  HIS A 132      59.880  17.009  60.205  1.00 97.24           C  
ATOM   2051  ND1 HIS A 132      58.506  17.022  60.311  1.00107.57           N  
ATOM   2052  CD2 HIS A 132      60.160  16.481  58.991  1.00101.27           C  
ATOM   2053  CE1 HIS A 132      57.978  16.521  59.209  1.00112.89           C  
ATOM   2054  NE2 HIS A 132      58.960  16.184  58.392  1.00111.68           N  
ATOM   2055  H   HIS A 132      62.151  19.789  60.938  1.00  0.00           H  
ATOM   2056  HA  HIS A 132      59.377  19.005  61.763  1.00  0.00           H  
ATOM   2057 1HB  HIS A 132      61.802  17.445  60.941  1.00  0.00           H  
ATOM   2058 2HB  HIS A 132      60.710  16.731  62.118  1.00  0.00           H  
ATOM   2059  HD2 HIS A 132      61.152  16.319  58.568  1.00  0.00           H  
ATOM   2060  HE1 HIS A 132      56.913  16.406  59.008  1.00  0.00           H  
ATOM   2061  HE2 HIS A 132      58.851  15.775  57.475  1.00  0.00           H  
ATOM   2062  N   THR A 133      60.035  19.097  64.248  1.00 73.65           N  
ATOM   2063  CA  THR A 133      60.430  19.163  65.652  1.00 75.42           C  
ATOM   2064  C   THR A 133      59.359  18.580  66.564  1.00 77.25           C  
ATOM   2065  O   THR A 133      58.247  18.283  66.124  1.00 71.17           O  
ATOM   2066  CB  THR A 133      60.710  20.617  66.113  1.00 78.61           C  
ATOM   2067  OG1 THR A 133      59.485  21.247  66.505  1.00 77.86           O  
ATOM   2068  CG2 THR A 133      61.339  21.423  64.991  1.00 79.45           C  
ATOM   2069  H   THR A 133      59.058  19.188  64.007  1.00  0.00           H  
ATOM   2070  HA  THR A 133      61.348  18.589  65.780  1.00  0.00           H  
ATOM   2071  HB  THR A 133      61.388  20.604  66.966  1.00  0.00           H  
ATOM   2072  HG1 THR A 133      58.759  20.629  66.396  1.00  0.00           H  
ATOM   2073 1HG2 THR A 133      61.528  22.440  65.335  1.00  0.00           H  
ATOM   2074 2HG2 THR A 133      62.280  20.960  64.693  1.00  0.00           H  
ATOM   2075 3HG2 THR A 133      60.662  21.449  64.138  1.00  0.00           H  
ATOM   2076  N   HIS A 134      59.710  18.425  67.837  1.00 82.42           N  
ATOM   2077  CA  HIS A 134      58.799  17.883  68.840  1.00 93.44           C  
ATOM   2078  C   HIS A 134      58.008  19.006  69.506  1.00100.98           C  
ATOM   2079  O   HIS A 134      57.418  18.807  70.568  1.00106.31           O  
ATOM   2080  CB  HIS A 134      59.581  17.117  69.917  1.00 94.86           C  
ATOM   2081  CG  HIS A 134      60.270  15.883  69.417  1.00 97.42           C  
ATOM   2082  ND1 HIS A 134      59.586  14.752  69.025  1.00 95.43           N  
ATOM   2083  CD2 HIS A 134      61.584  15.603  69.246  1.00 95.55           C  
ATOM   2084  CE1 HIS A 134      60.448  13.829  68.636  1.00 92.17           C  
ATOM   2085  NE2 HIS A 134      61.667  14.321  68.760  1.00 96.73           N  
ATOM   2086  H   HIS A 134      60.643  18.694  68.114  1.00  0.00           H  
ATOM   2087  HA  HIS A 134      58.106  17.189  68.365  1.00  0.00           H  
ATOM   2088 1HB  HIS A 134      60.337  17.771  70.352  1.00  0.00           H  
ATOM   2089 2HB  HIS A 134      58.903  16.822  70.718  1.00  0.00           H  
ATOM   2090  HD2 HIS A 134      62.420  16.271  69.456  1.00  0.00           H  
ATOM   2091  HE1 HIS A 134      60.195  12.833  68.274  1.00  0.00           H  
ATOM   2092  HE2 HIS A 134      62.525  13.838  68.535  1.00  0.00           H  
ATOM   2093  N   GLU A 135      57.998  20.184  68.886  1.00104.41           N  
ATOM   2094  CA  GLU A 135      57.279  21.325  69.444  1.00103.95           C  
ATOM   2095  C   GLU A 135      56.396  22.045  68.433  1.00105.18           C  
ATOM   2096  O   GLU A 135      56.547  21.882  67.223  1.00109.19           O  
ATOM   2097  CB  GLU A 135      58.267  22.316  70.057  1.00104.31           C  
ATOM   2098  CG  GLU A 135      59.026  21.758  71.248  1.00110.21           C  
ATOM   2099  CD  GLU A 135      59.987  22.763  71.848  1.00115.81           C  
ATOM   2100  OE1 GLU A 135      59.537  23.861  72.241  1.00119.07           O  
ATOM   2101  OE2 GLU A 135      61.195  22.455  71.926  1.00119.12           O  
ATOM   2102  H   GLU A 135      58.495  20.295  68.014  1.00  0.00           H  
ATOM   2103  HA  GLU A 135      56.610  20.964  70.226  1.00  0.00           H  
ATOM   2104 1HB  GLU A 135      58.991  22.622  69.302  1.00  0.00           H  
ATOM   2105 2HB  GLU A 135      57.733  23.210  70.379  1.00  0.00           H  
ATOM   2106 1HG  GLU A 135      58.310  21.452  72.011  1.00  0.00           H  
ATOM   2107 2HG  GLU A 135      59.578  20.874  70.932  1.00  0.00           H  
ATOM   2108  N   VAL A 136      55.471  22.848  68.946  1.00105.32           N  
ATOM   2109  CA  VAL A 136      54.550  23.596  68.104  1.00104.99           C  
ATOM   2110  C   VAL A 136      54.794  25.092  68.229  1.00102.06           C  
ATOM   2111  O   VAL A 136      54.038  25.905  67.695  1.00104.27           O  
ATOM   2112  CB  VAL A 136      53.094  23.314  68.498  1.00108.33           C  
ATOM   2113  CG1 VAL A 136      52.762  21.856  68.241  1.00110.06           C  
ATOM   2114  CG2 VAL A 136      52.879  23.667  69.964  1.00103.88           C  
ATOM   2115  H   VAL A 136      55.406  22.941  69.950  1.00  0.00           H  
ATOM   2116  HA  VAL A 136      54.694  23.282  67.070  1.00  0.00           H  
ATOM   2117  HB  VAL A 136      52.435  23.920  67.876  1.00  0.00           H  
ATOM   2118 1HG1 VAL A 136      51.726  21.663  68.523  1.00  0.00           H  
ATOM   2119 2HG1 VAL A 136      52.897  21.633  67.183  1.00  0.00           H  
ATOM   2120 3HG1 VAL A 136      53.422  21.223  68.833  1.00  0.00           H  
ATOM   2121 1HG2 VAL A 136      51.844  23.466  70.239  1.00  0.00           H  
ATOM   2122 2HG2 VAL A 136      53.543  23.065  70.584  1.00  0.00           H  
ATOM   2123 3HG2 VAL A 136      53.096  24.724  70.119  1.00  0.00           H  
ATOM   2124  N   LYS A 137      55.853  25.450  68.944  1.00 96.35           N  
ATOM   2125  CA  LYS A 137      56.189  26.850  69.142  1.00 85.58           C  
ATOM   2126  C   LYS A 137      57.339  27.259  68.234  1.00 78.82           C  
ATOM   2127  O   LYS A 137      58.383  26.607  68.213  1.00 85.64           O  
ATOM   2128  CB  LYS A 137      56.573  27.098  70.608  1.00 86.18           C  
ATOM   2129  CG  LYS A 137      55.519  26.639  71.618  1.00 95.51           C  
ATOM   2130  CD  LYS A 137      55.998  26.742  73.071  1.00 97.39           C  
ATOM   2131  CE  LYS A 137      56.113  28.187  73.561  1.00 99.22           C  
ATOM   2132  NZ  LYS A 137      54.803  28.874  73.735  1.00 91.64           N  
ATOM   2133  H   LYS A 137      56.439  24.740  69.360  1.00  0.00           H  
ATOM   2134  HA  LYS A 137      55.313  27.454  68.901  1.00  0.00           H  
ATOM   2135 1HB  LYS A 137      57.504  26.578  70.833  1.00  0.00           H  
ATOM   2136 2HB  LYS A 137      56.747  28.163  70.763  1.00  0.00           H  
ATOM   2137 1HG  LYS A 137      54.622  27.251  71.512  1.00  0.00           H  
ATOM   2138 2HG  LYS A 137      55.254  25.601  71.421  1.00  0.00           H  
ATOM   2139 1HD  LYS A 137      55.299  26.216  73.723  1.00  0.00           H  
ATOM   2140 2HD  LYS A 137      56.978  26.274  73.165  1.00  0.00           H  
ATOM   2141 1HE  LYS A 137      56.627  28.206  74.521  1.00  0.00           H  
ATOM   2142 2HE  LYS A 137      56.699  28.767  72.848  1.00  0.00           H  
ATOM   2143 1HZ  LYS A 137      54.958  29.818  74.058  1.00  0.00           H  
ATOM   2144 2HZ  LYS A 137      54.314  28.897  72.851  1.00  0.00           H  
ATOM   2145 3HZ  LYS A 137      54.247  28.373  74.414  1.00  0.00           H  
ATOM   2146  N   ILE A 138      57.137  28.318  67.456  1.00 64.73           N  
ATOM   2147  CA  ILE A 138      58.199  28.812  66.599  1.00 49.73           C  
ATOM   2148  C   ILE A 138      59.121  29.511  67.585  1.00 48.66           C  
ATOM   2149  O   ILE A 138      58.671  30.356  68.361  1.00 49.47           O  
ATOM   2150  CB  ILE A 138      57.669  29.816  65.554  1.00 46.59           C  
ATOM   2151  CG1 ILE A 138      57.094  29.045  64.357  1.00 60.27           C  
ATOM   2152  CG2 ILE A 138      58.778  30.762  65.117  1.00 31.19           C  
ATOM   2153  CD1 ILE A 138      56.584  29.911  63.209  1.00 57.26           C  
ATOM   2154  H   ILE A 138      56.244  28.789  67.453  1.00  0.00           H  
ATOM   2155  HA  ILE A 138      58.634  27.968  66.065  1.00  0.00           H  
ATOM   2156  HB  ILE A 138      56.857  30.398  65.988  1.00  0.00           H  
ATOM   2157 1HG1 ILE A 138      57.857  28.380  63.952  1.00  0.00           H  
ATOM   2158 2HG1 ILE A 138      56.263  28.423  64.690  1.00  0.00           H  
ATOM   2159 1HG2 ILE A 138      58.388  31.463  64.380  1.00  0.00           H  
ATOM   2160 2HG2 ILE A 138      59.148  31.312  65.981  1.00  0.00           H  
ATOM   2161 3HG2 ILE A 138      59.593  30.188  64.676  1.00  0.00           H  
ATOM   2162 1HD1 ILE A 138      56.198  29.272  62.414  1.00  0.00           H  
ATOM   2163 2HD1 ILE A 138      55.787  30.562  63.570  1.00  0.00           H  
ATOM   2164 3HD1 ILE A 138      57.401  30.518  62.821  1.00  0.00           H  
ATOM   2165  N   LYS A 139      60.400  29.147  67.571  1.00 44.55           N  
ATOM   2166  CA  LYS A 139      61.364  29.721  68.506  1.00 41.01           C  
ATOM   2167  C   LYS A 139      62.452  30.527  67.808  1.00 32.59           C  
ATOM   2168  O   LYS A 139      62.950  30.126  66.767  1.00 40.29           O  
ATOM   2169  CB  LYS A 139      61.994  28.591  69.322  1.00 56.51           C  
ATOM   2170  CG  LYS A 139      62.971  29.029  70.394  1.00 62.44           C  
ATOM   2171  CD  LYS A 139      63.511  27.820  71.142  1.00 70.75           C  
ATOM   2172  CE  LYS A 139      64.505  28.225  72.211  1.00 70.51           C  
ATOM   2173  NZ  LYS A 139      64.976  27.042  72.974  1.00 79.67           N  
ATOM   2174  H   LYS A 139      60.714  28.460  66.901  1.00  0.00           H  
ATOM   2175  HA  LYS A 139      60.835  30.400  69.175  1.00  0.00           H  
ATOM   2176 1HB  LYS A 139      61.209  28.016  69.814  1.00  0.00           H  
ATOM   2177 2HB  LYS A 139      62.527  27.914  68.655  1.00  0.00           H  
ATOM   2178 1HG  LYS A 139      63.798  29.571  69.934  1.00  0.00           H  
ATOM   2179 2HG  LYS A 139      62.468  29.695  71.094  1.00  0.00           H  
ATOM   2180 1HD  LYS A 139      62.685  27.284  71.612  1.00  0.00           H  
ATOM   2181 2HD  LYS A 139      64.004  27.148  70.440  1.00  0.00           H  
ATOM   2182 1HE  LYS A 139      65.358  28.717  71.746  1.00  0.00           H  
ATOM   2183 2HE  LYS A 139      64.035  28.931  72.896  1.00  0.00           H  
ATOM   2184 1HZ  LYS A 139      65.636  27.337  73.680  1.00  0.00           H  
ATOM   2185 2HZ  LYS A 139      64.188  26.591  73.418  1.00  0.00           H  
ATOM   2186 3HZ  LYS A 139      65.425  26.392  72.345  1.00  0.00           H  
ATOM   2187  N   ILE A 140      62.825  31.664  68.382  1.00 33.48           N  
ATOM   2188  CA  ILE A 140      63.859  32.490  67.781  1.00 39.22           C  
ATOM   2189  C   ILE A 140      64.923  32.835  68.813  1.00 41.56           C  
ATOM   2190  O   ILE A 140      64.700  33.652  69.706  1.00 45.11           O  
ATOM   2191  CB  ILE A 140      63.285  33.808  67.235  1.00 37.06           C  
ATOM   2192  CG1 ILE A 140      62.111  33.521  66.296  1.00 46.17           C  
ATOM   2193  CG2 ILE A 140      64.375  34.568  66.509  1.00 28.75           C  
ATOM   2194  CD1 ILE A 140      61.147  34.688  66.130  1.00 51.46           C  
ATOM   2195  H   ILE A 140      62.393  31.966  69.243  1.00  0.00           H  
ATOM   2196  HA  ILE A 140      64.299  31.942  66.949  1.00  0.00           H  
ATOM   2197  HB  ILE A 140      62.909  34.411  68.061  1.00  0.00           H  
ATOM   2198 1HG1 ILE A 140      62.491  33.253  65.311  1.00  0.00           H  
ATOM   2199 2HG1 ILE A 140      61.545  32.667  66.671  1.00  0.00           H  
ATOM   2200 1HG2 ILE A 140      63.970  35.502  66.121  1.00  0.00           H  
ATOM   2201 2HG2 ILE A 140      65.189  34.785  67.200  1.00  0.00           H  
ATOM   2202 3HG2 ILE A 140      64.751  33.964  65.683  1.00  0.00           H  
ATOM   2203 1HD1 ILE A 140      60.344  34.403  65.450  1.00  0.00           H  
ATOM   2204 2HD1 ILE A 140      60.724  34.952  67.100  1.00  0.00           H  
ATOM   2205 3HD1 ILE A 140      61.680  35.545  65.721  1.00  0.00           H  
ATOM   2206  N   PRO A 141      66.102  32.216  68.699  1.00 44.74           N  
ATOM   2207  CA  PRO A 141      67.178  32.488  69.648  1.00 40.12           C  
ATOM   2208  C   PRO A 141      67.775  33.877  69.491  1.00 42.33           C  
ATOM   2209  O   PRO A 141      67.925  34.383  68.377  1.00 37.63           O  
ATOM   2210  CB  PRO A 141      68.190  31.390  69.342  1.00 41.90           C  
ATOM   2211  CG  PRO A 141      68.012  31.178  67.867  1.00 42.32           C  
ATOM   2212  CD  PRO A 141      66.500  31.167  67.744  1.00 48.14           C  
ATOM   2213  HA  PRO A 141      66.790  32.391  70.673  1.00  0.00           H  
ATOM   2214 1HB  PRO A 141      69.201  31.722  69.619  1.00  0.00           H  
ATOM   2215 2HB  PRO A 141      67.969  30.496  69.944  1.00  0.00           H  
ATOM   2216 1HG  PRO A 141      68.502  31.987  67.305  1.00  0.00           H  
ATOM   2217 2HG  PRO A 141      68.494  30.239  67.557  1.00  0.00           H  
ATOM   2218 1HD  PRO A 141      66.214  31.417  66.712  1.00  0.00           H  
ATOM   2219 2HD  PRO A 141      66.116  30.175  68.024  1.00  0.00           H  
ATOM   2220  N   ILE A 142      68.106  34.483  70.624  1.00 37.52           N  
ATOM   2221  CA  ILE A 142      68.714  35.800  70.646  1.00 40.30           C  
ATOM   2222  C   ILE A 142      70.170  35.684  71.094  1.00 43.88           C  
ATOM   2223  O   ILE A 142      70.459  35.196  72.181  1.00 50.08           O  
ATOM   2224  CB  ILE A 142      68.006  36.729  71.627  1.00 34.34           C  
ATOM   2225  CG1 ILE A 142      66.513  36.769  71.312  1.00 30.81           C  
ATOM   2226  CG2 ILE A 142      68.657  38.112  71.575  1.00 34.57           C  
ATOM   2227  CD1 ILE A 142      65.718  37.718  72.184  1.00 30.19           C  
ATOM   2228  H   ILE A 142      67.927  34.009  71.498  1.00  0.00           H  
ATOM   2229  HA  ILE A 142      68.634  36.234  69.650  1.00  0.00           H  
ATOM   2230  HB  ILE A 142      68.090  36.325  72.635  1.00  0.00           H  
ATOM   2231 1HG1 ILE A 142      66.368  37.064  70.273  1.00  0.00           H  
ATOM   2232 2HG1 ILE A 142      66.089  35.771  71.429  1.00  0.00           H  
ATOM   2233 1HG2 ILE A 142      68.153  38.778  72.275  1.00  0.00           H  
ATOM   2234 2HG2 ILE A 142      69.708  38.029  71.847  1.00  0.00           H  
ATOM   2235 3HG2 ILE A 142      68.574  38.516  70.566  1.00  0.00           H  
ATOM   2236 1HD1 ILE A 142      64.667  37.685  71.894  1.00  0.00           H  
ATOM   2237 2HD1 ILE A 142      65.816  37.421  73.229  1.00  0.00           H  
ATOM   2238 3HD1 ILE A 142      66.097  38.731  72.058  1.00  0.00           H  
ATOM   2239  N   PHE A 143      71.079  36.132  70.245  1.00 41.82           N  
ATOM   2240  CA  PHE A 143      72.495  36.097  70.548  1.00 44.64           C  
ATOM   2241  C   PHE A 143      72.942  37.497  70.943  1.00 53.10           C  
ATOM   2242  O   PHE A 143      72.391  38.492  70.465  1.00 43.09           O  
ATOM   2243  CB  PHE A 143      73.270  35.600  69.332  1.00 40.56           C  
ATOM   2244  CG  PHE A 143      72.985  34.159  68.988  1.00 51.01           C  
ATOM   2245  CD1 PHE A 143      73.952  33.176  69.184  1.00 38.56           C  
ATOM   2246  CD2 PHE A 143      71.740  33.781  68.496  1.00 52.53           C  
ATOM   2247  CE1 PHE A 143      73.689  31.841  68.898  1.00 46.96           C  
ATOM   2248  CE2 PHE A 143      71.464  32.446  68.205  1.00 58.46           C  
ATOM   2249  CZ  PHE A 143      72.446  31.471  68.408  1.00 60.20           C  
ATOM   2250  H   PHE A 143      70.775  36.510  69.359  1.00  0.00           H  
ATOM   2251  HA  PHE A 143      72.655  35.406  71.377  1.00  0.00           H  
ATOM   2252 1HB  PHE A 143      73.024  36.215  68.468  1.00  0.00           H  
ATOM   2253 2HB  PHE A 143      74.339  35.705  69.514  1.00  0.00           H  
ATOM   2254  HD1 PHE A 143      74.931  33.462  69.569  1.00  0.00           H  
ATOM   2255  HD2 PHE A 143      70.975  34.543  68.338  1.00  0.00           H  
ATOM   2256  HE1 PHE A 143      74.460  31.088  69.059  1.00  0.00           H  
ATOM   2257  HE2 PHE A 143      70.485  32.161  67.819  1.00  0.00           H  
ATOM   2258  HZ  PHE A 143      72.237  30.426  68.181  1.00  0.00           H  
ATOM   2259  N   PRO A 144      73.935  37.590  71.845  1.00 53.83           N  
ATOM   2260  CA  PRO A 144      74.473  38.861  72.329  1.00 52.65           C  
ATOM   2261  C   PRO A 144      75.204  39.637  71.248  1.00 51.47           C  
ATOM   2262  O   PRO A 144      75.588  39.076  70.219  1.00 47.85           O  
ATOM   2263  CB  PRO A 144      75.412  38.431  73.455  1.00 58.51           C  
ATOM   2264  CG  PRO A 144      74.783  37.173  73.953  1.00 58.78           C  
ATOM   2265  CD  PRO A 144      74.454  36.478  72.655  1.00 58.14           C  
ATOM   2266  HA  PRO A 144      73.649  39.478  72.717  1.00  0.00           H  
ATOM   2267 1HB  PRO A 144      76.429  38.286  73.062  1.00  0.00           H  
ATOM   2268 2HB  PRO A 144      75.472  39.222  74.217  1.00  0.00           H  
ATOM   2269 1HG  PRO A 144      75.489  36.623  74.593  1.00  0.00           H  
ATOM   2270 2HG  PRO A 144      73.906  37.407  74.575  1.00  0.00           H  
ATOM   2271 1HD  PRO A 144      75.370  36.043  72.229  1.00  0.00           H  
ATOM   2272 2HD  PRO A 144      73.701  35.697  72.837  1.00  0.00           H  
ATOM   2273  N   ASN A 145      75.390  40.930  71.499  1.00 56.97           N  
ATOM   2274  CA  ASN A 145      76.078  41.816  70.574  1.00 61.39           C  
ATOM   2275  C   ASN A 145      77.578  41.545  70.663  1.00 64.92           C  
ATOM   2276  O   ASN A 145      78.377  42.462  70.854  1.00 67.88           O  
ATOM   2277  CB  ASN A 145      75.802  43.269  70.950  1.00 65.55           C  
ATOM   2278  CG  ASN A 145      76.063  44.216  69.809  1.00 72.63           C  
ATOM   2279  OD1 ASN A 145      76.903  43.953  68.946  1.00 80.48           O  
ATOM   2280  ND2 ASN A 145      75.347  45.333  69.796  1.00 83.02           N  
ATOM   2281  H   ASN A 145      75.037  41.304  72.368  1.00  0.00           H  
ATOM   2282  HA  ASN A 145      75.697  41.631  69.569  1.00  0.00           H  
ATOM   2283 1HB  ASN A 145      74.763  43.372  71.265  1.00  0.00           H  
ATOM   2284 2HB  ASN A 145      76.430  43.552  71.795  1.00  0.00           H  
ATOM   2285 1HD2 ASN A 145      75.476  46.001  69.063  1.00  0.00           H  
ATOM   2286 2HD2 ASN A 145      74.679  45.507  70.519  1.00  0.00           H  
ATOM   2287  N   GLU A 146      77.949  40.279  70.521  1.00 67.57           N  
ATOM   2288  CA  GLU A 146      79.338  39.854  70.602  1.00 68.30           C  
ATOM   2289  C   GLU A 146      80.273  40.549  69.623  1.00 70.97           C  
ATOM   2290  O   GLU A 146      80.215  40.315  68.419  1.00 69.64           O  
ATOM   2291  CB  GLU A 146      79.428  38.341  70.402  1.00 73.88           C  
ATOM   2292  CG  GLU A 146      80.834  37.772  70.542  1.00 77.82           C  
ATOM   2293  CD  GLU A 146      81.540  38.284  71.780  1.00 82.70           C  
ATOM   2294  OE1 GLU A 146      82.060  39.421  71.738  1.00 82.33           O  
ATOM   2295  OE2 GLU A 146      81.565  37.558  72.797  1.00 77.31           O  
ATOM   2296  H   GLU A 146      77.232  39.588  70.350  1.00  0.00           H  
ATOM   2297  HA  GLU A 146      79.719  40.104  71.593  1.00  0.00           H  
ATOM   2298 1HB  GLU A 146      78.789  37.839  71.129  1.00  0.00           H  
ATOM   2299 2HB  GLU A 146      79.059  38.083  69.409  1.00  0.00           H  
ATOM   2300 1HG  GLU A 146      80.772  36.685  70.590  1.00  0.00           H  
ATOM   2301 2HG  GLU A 146      81.411  38.037  69.657  1.00  0.00           H  
ATOM   2302  N   GLN A 147      81.149  41.393  70.154  1.00 81.11           N  
ATOM   2303  CA  GLN A 147      82.107  42.108  69.325  1.00 83.47           C  
ATOM   2304  C   GLN A 147      83.058  41.083  68.716  1.00 81.05           C  
ATOM   2305  O   GLN A 147      83.586  41.284  67.624  1.00 79.37           O  
ATOM   2306  CB  GLN A 147      82.893  43.108  70.172  1.00 94.99           C  
ATOM   2307  CG  GLN A 147      83.344  44.345  69.412  1.00107.03           C  
ATOM   2308  CD  GLN A 147      82.203  45.313  69.149  1.00114.86           C  
ATOM   2309  OE1 GLN A 147      81.182  44.945  68.568  1.00122.14           O  
ATOM   2310  NE2 GLN A 147      82.373  46.559  69.577  1.00118.38           N  
ATOM   2311  H   GLN A 147      81.153  41.544  71.153  1.00  0.00           H  
ATOM   2312  HA  GLN A 147      81.560  42.653  68.556  1.00  0.00           H  
ATOM   2313 1HB  GLN A 147      82.280  43.433  71.013  1.00  0.00           H  
ATOM   2314 2HB  GLN A 147      83.778  42.622  70.581  1.00  0.00           H  
ATOM   2315 1HG  GLN A 147      84.103  44.863  69.999  1.00  0.00           H  
ATOM   2316 2HG  GLN A 147      83.759  44.038  68.452  1.00  0.00           H  
ATOM   2317 1HE2 GLN A 147      81.655  47.241  69.432  1.00  0.00           H  
ATOM   2318 2HE2 GLN A 147      83.219  46.817  70.045  1.00  0.00           H  
ATOM   2319  N   ASN A 148      83.268  39.984  69.439  1.00 77.77           N  
ATOM   2320  CA  ASN A 148      84.138  38.901  68.991  1.00 82.92           C  
ATOM   2321  C   ASN A 148      83.381  38.064  67.967  1.00 77.81           C  
ATOM   2322  O   ASN A 148      82.711  37.091  68.310  1.00 70.23           O  
ATOM   2323  CB  ASN A 148      84.539  38.015  70.174  1.00 94.50           C  
ATOM   2324  CG  ASN A 148      85.430  36.857  69.759  1.00102.90           C  
ATOM   2325  OD1 ASN A 148      85.126  36.133  68.811  1.00106.24           O  
ATOM   2326  ND2 ASN A 148      86.534  36.672  70.475  1.00112.99           N  
ATOM   2327  H   ASN A 148      82.803  39.904  70.332  1.00  0.00           H  
ATOM   2328  HA  ASN A 148      85.040  39.338  68.559  1.00  0.00           H  
ATOM   2329 1HB  ASN A 148      85.065  38.616  70.917  1.00  0.00           H  
ATOM   2330 2HB  ASN A 148      83.643  37.617  70.650  1.00  0.00           H  
ATOM   2331 1HD2 ASN A 148      87.159  35.924  70.247  1.00  0.00           H  
ATOM   2332 2HD2 ASN A 148      86.740  37.280  71.241  1.00  0.00           H  
ATOM   2333  N   ILE A 149      83.514  38.445  66.706  1.00 77.11           N  
ATOM   2334  CA  ILE A 149      82.826  37.779  65.611  1.00 78.71           C  
ATOM   2335  C   ILE A 149      82.924  36.253  65.559  1.00 80.16           C  
ATOM   2336  O   ILE A 149      81.908  35.562  65.491  1.00 79.59           O  
ATOM   2337  CB  ILE A 149      83.296  38.361  64.276  1.00 79.02           C  
ATOM   2338  CG1 ILE A 149      83.119  39.884  64.304  1.00 77.71           C  
ATOM   2339  CG2 ILE A 149      82.501  37.748  63.133  1.00 79.49           C  
ATOM   2340  CD1 ILE A 149      83.936  40.628  63.264  1.00 87.22           C  
ATOM   2341  H   ILE A 149      84.118  39.229  66.503  1.00  0.00           H  
ATOM   2342  HA  ILE A 149      81.756  37.954  65.718  1.00  0.00           H  
ATOM   2343  HB  ILE A 149      84.354  38.141  64.135  1.00  0.00           H  
ATOM   2344 1HG1 ILE A 149      82.070  40.131  64.147  1.00  0.00           H  
ATOM   2345 2HG1 ILE A 149      83.400  40.265  65.286  1.00  0.00           H  
ATOM   2346 1HG2 ILE A 149      82.841  38.168  62.187  1.00  0.00           H  
ATOM   2347 2HG2 ILE A 149      82.649  36.669  63.125  1.00  0.00           H  
ATOM   2348 3HG2 ILE A 149      81.442  37.968  63.267  1.00  0.00           H  
ATOM   2349 1HD1 ILE A 149      83.752  41.699  63.354  1.00  0.00           H  
ATOM   2350 2HD1 ILE A 149      84.996  40.428  63.422  1.00  0.00           H  
ATOM   2351 3HD1 ILE A 149      83.648  40.294  62.268  1.00  0.00           H  
ATOM   2352  N   PRO A 150      84.143  35.704  65.593  1.00 82.77           N  
ATOM   2353  CA  PRO A 150      84.278  34.246  65.540  1.00 82.89           C  
ATOM   2354  C   PRO A 150      83.572  33.524  66.689  1.00 80.25           C  
ATOM   2355  O   PRO A 150      83.173  32.363  66.559  1.00 76.65           O  
ATOM   2356  CB  PRO A 150      85.792  34.042  65.547  1.00 86.99           C  
ATOM   2357  CG  PRO A 150      86.278  35.195  66.357  1.00 91.41           C  
ATOM   2358  CD  PRO A 150      85.449  36.345  65.827  1.00 90.28           C  
ATOM   2359  HA  PRO A 150      83.835  33.875  64.604  1.00  0.00           H  
ATOM   2360 1HB  PRO A 150      86.038  33.064  65.986  1.00  0.00           H  
ATOM   2361 2HB  PRO A 150      86.176  34.038  64.516  1.00  0.00           H  
ATOM   2362 1HG  PRO A 150      86.122  34.999  67.428  1.00  0.00           H  
ATOM   2363 2HG  PRO A 150      87.360  35.331  66.213  1.00  0.00           H  
ATOM   2364 1HD  PRO A 150      85.391  37.137  66.588  1.00  0.00           H  
ATOM   2365 2HD  PRO A 150      85.903  36.729  64.901  1.00  0.00           H  
ATOM   2366  N   LEU A 151      83.423  34.211  67.815  1.00 75.53           N  
ATOM   2367  CA  LEU A 151      82.749  33.620  68.963  1.00 67.97           C  
ATOM   2368  C   LEU A 151      81.242  33.685  68.732  1.00 59.30           C  
ATOM   2369  O   LEU A 151      80.511  32.754  69.065  1.00 54.99           O  
ATOM   2370  CB  LEU A 151      83.110  34.370  70.243  1.00 65.08           C  
ATOM   2371  CG  LEU A 151      82.353  33.942  71.501  1.00 64.14           C  
ATOM   2372  CD1 LEU A 151      82.658  32.493  71.813  1.00 62.77           C  
ATOM   2373  CD2 LEU A 151      82.745  34.835  72.662  1.00 63.98           C  
ATOM   2374  H   LEU A 151      83.778  35.154  67.885  1.00  0.00           H  
ATOM   2375  HA  LEU A 151      83.078  32.586  69.062  1.00  0.00           H  
ATOM   2376 1HB  LEU A 151      84.173  34.236  70.436  1.00  0.00           H  
ATOM   2377 2HB  LEU A 151      82.921  35.432  70.089  1.00  0.00           H  
ATOM   2378  HG  LEU A 151      81.280  34.027  71.327  1.00  0.00           H  
ATOM   2379 1HD1 LEU A 151      82.116  32.192  72.710  1.00  0.00           H  
ATOM   2380 2HD1 LEU A 151      82.348  31.867  70.976  1.00  0.00           H  
ATOM   2381 3HD1 LEU A 151      83.728  32.374  71.979  1.00  0.00           H  
ATOM   2382 1HD2 LEU A 151      82.203  34.528  73.557  1.00  0.00           H  
ATOM   2383 2HD2 LEU A 151      83.817  34.750  72.840  1.00  0.00           H  
ATOM   2384 3HD2 LEU A 151      82.497  35.870  72.425  1.00  0.00           H  
ATOM   2385  N   LEU A 152      80.781  34.793  68.162  1.00 52.93           N  
ATOM   2386  CA  LEU A 152      79.364  34.941  67.878  1.00 50.40           C  
ATOM   2387  C   LEU A 152      78.981  33.809  66.939  1.00 50.31           C  
ATOM   2388  O   LEU A 152      77.998  33.107  67.164  1.00 45.26           O  
ATOM   2389  CB  LEU A 152      79.096  36.284  67.209  1.00 45.59           C  
ATOM   2390  CG  LEU A 152      77.642  36.557  66.820  1.00 56.28           C  
ATOM   2391  CD1 LEU A 152      76.718  36.274  67.994  1.00 51.90           C  
ATOM   2392  CD2 LEU A 152      77.515  37.997  66.364  1.00 45.03           C  
ATOM   2393  H   LEU A 152      81.412  35.544  67.921  1.00  0.00           H  
ATOM   2394  HA  LEU A 152      78.817  34.904  68.819  1.00  0.00           H  
ATOM   2395 1HB  LEU A 152      79.411  37.078  67.885  1.00  0.00           H  
ATOM   2396 2HB  LEU A 152      79.698  36.347  66.302  1.00  0.00           H  
ATOM   2397  HG  LEU A 152      77.350  35.888  66.010  1.00  0.00           H  
ATOM   2398 1HD1 LEU A 152      75.687  36.473  67.702  1.00  0.00           H  
ATOM   2399 2HD1 LEU A 152      76.815  35.229  68.290  1.00  0.00           H  
ATOM   2400 3HD1 LEU A 152      76.987  36.916  68.832  1.00  0.00           H  
ATOM   2401 1HD2 LEU A 152      76.481  38.200  66.084  1.00  0.00           H  
ATOM   2402 2HD2 LEU A 152      77.809  38.663  67.176  1.00  0.00           H  
ATOM   2403 3HD2 LEU A 152      78.164  38.165  65.504  1.00  0.00           H  
ATOM   2404  N   ALA A 153      79.792  33.634  65.898  1.00 48.30           N  
ATOM   2405  CA  ALA A 153      79.589  32.586  64.902  1.00 53.61           C  
ATOM   2406  C   ALA A 153      79.546  31.236  65.589  1.00 58.94           C  
ATOM   2407  O   ALA A 153      78.713  30.389  65.269  1.00 61.63           O  
ATOM   2408  CB  ALA A 153      80.728  32.607  63.882  1.00 44.72           C  
ATOM   2409  H   ALA A 153      80.580  34.259  65.801  1.00  0.00           H  
ATOM   2410  HA  ALA A 153      78.648  32.784  64.389  1.00  0.00           H  
ATOM   2411 1HB  ALA A 153      80.569  31.822  63.143  1.00  0.00           H  
ATOM   2412 2HB  ALA A 153      80.752  33.576  63.383  1.00  0.00           H  
ATOM   2413 3HB  ALA A 153      81.675  32.438  64.392  1.00  0.00           H  
ATOM   2414  N   LYS A 154      80.467  31.054  66.533  1.00 62.19           N  
ATOM   2415  CA  LYS A 154      80.588  29.824  67.301  1.00 60.64           C  
ATOM   2416  C   LYS A 154      79.282  29.502  68.003  1.00 54.94           C  
ATOM   2417  O   LYS A 154      78.768  28.393  67.894  1.00 45.21           O  
ATOM   2418  CB  LYS A 154      81.701  29.973  68.343  1.00 67.95           C  
ATOM   2419  CG  LYS A 154      82.870  29.019  68.187  1.00 73.47           C  
ATOM   2420  CD  LYS A 154      82.542  27.619  68.678  1.00 80.80           C  
ATOM   2421  CE  LYS A 154      83.792  26.744  68.674  1.00 84.48           C  
ATOM   2422  NZ  LYS A 154      83.533  25.366  69.175  1.00 88.50           N  
ATOM   2423  H   LYS A 154      81.107  31.813  66.716  1.00  0.00           H  
ATOM   2424  HA  LYS A 154      80.847  29.014  66.618  1.00  0.00           H  
ATOM   2425 1HB  LYS A 154      82.101  30.986  68.305  1.00  0.00           H  
ATOM   2426 2HB  LYS A 154      81.288  29.821  69.341  1.00  0.00           H  
ATOM   2427 1HG  LYS A 154      83.153  28.959  67.135  1.00  0.00           H  
ATOM   2428 2HG  LYS A 154      83.722  29.393  68.753  1.00  0.00           H  
ATOM   2429 1HD  LYS A 154      82.140  27.673  69.691  1.00  0.00           H  
ATOM   2430 2HD  LYS A 154      81.787  27.174  68.030  1.00  0.00           H  
ATOM   2431 1HE  LYS A 154      84.183  26.673  67.660  1.00  0.00           H  
ATOM   2432 2HE  LYS A 154      84.557  27.199  69.303  1.00  0.00           H  
ATOM   2433 1HZ  LYS A 154      84.390  24.832  69.152  1.00  0.00           H  
ATOM   2434 2HZ  LYS A 154      83.191  25.411  70.125  1.00  0.00           H  
ATOM   2435 3HZ  LYS A 154      82.842  24.919  68.590  1.00  0.00           H  
ATOM   2436  N   GLU A 155      78.749  30.484  68.723  1.00 54.51           N  
ATOM   2437  CA  GLU A 155      77.504  30.307  69.464  1.00 56.46           C  
ATOM   2438  C   GLU A 155      76.324  29.978  68.541  1.00 55.46           C  
ATOM   2439  O   GLU A 155      75.464  29.160  68.876  1.00 47.19           O  
ATOM   2440  CB  GLU A 155      77.195  31.574  70.258  1.00 59.27           C  
ATOM   2441  CG  GLU A 155      78.408  32.196  70.916  1.00 61.82           C  
ATOM   2442  CD  GLU A 155      78.045  33.336  71.851  1.00 74.11           C  
ATOM   2443  OE1 GLU A 155      78.926  34.172  72.144  1.00 76.59           O  
ATOM   2444  OE2 GLU A 155      76.880  33.390  72.301  1.00 74.43           O  
ATOM   2445  H   GLU A 155      79.219  31.377  68.758  1.00  0.00           H  
ATOM   2446  HA  GLU A 155      77.629  29.474  70.157  1.00  0.00           H  
ATOM   2447 1HB  GLU A 155      76.748  32.318  69.598  1.00  0.00           H  
ATOM   2448 2HB  GLU A 155      76.466  31.347  71.036  1.00  0.00           H  
ATOM   2449 1HG  GLU A 155      78.935  31.428  71.481  1.00  0.00           H  
ATOM   2450 2HG  GLU A 155      79.080  32.564  70.142  1.00  0.00           H  
ATOM   2451  N   VAL A 156      76.283  30.628  67.384  1.00 39.61           N  
ATOM   2452  CA  VAL A 156      75.218  30.398  66.424  1.00 42.49           C  
ATOM   2453  C   VAL A 156      75.302  28.963  65.912  1.00 43.36           C  
ATOM   2454  O   VAL A 156      74.288  28.272  65.803  1.00 35.59           O  
ATOM   2455  CB  VAL A 156      75.345  31.374  65.258  1.00 44.96           C  
ATOM   2456  CG1 VAL A 156      74.281  31.097  64.224  1.00 47.63           C  
ATOM   2457  CG2 VAL A 156      75.223  32.789  65.780  1.00 41.74           C  
ATOM   2458  H   VAL A 156      77.007  31.297  67.165  1.00  0.00           H  
ATOM   2459  HA  VAL A 156      74.262  30.565  66.921  1.00  0.00           H  
ATOM   2460  HB  VAL A 156      76.317  31.236  64.785  1.00  0.00           H  
ATOM   2461 1HG1 VAL A 156      74.384  31.801  63.398  1.00  0.00           H  
ATOM   2462 2HG1 VAL A 156      74.394  30.080  63.849  1.00  0.00           H  
ATOM   2463 3HG1 VAL A 156      73.296  31.211  64.676  1.00  0.00           H  
ATOM   2464 1HG2 VAL A 156      75.314  33.491  64.952  1.00  0.00           H  
ATOM   2465 2HG2 VAL A 156      74.253  32.917  66.261  1.00  0.00           H  
ATOM   2466 3HG2 VAL A 156      76.015  32.979  66.505  1.00  0.00           H  
ATOM   2467  N   GLU A 157      76.520  28.518  65.610  1.00 41.35           N  
ATOM   2468  CA  GLU A 157      76.741  27.161  65.131  1.00 47.30           C  
ATOM   2469  C   GLU A 157      76.333  26.147  66.185  1.00 52.29           C  
ATOM   2470  O   GLU A 157      75.632  25.172  65.892  1.00 52.81           O  
ATOM   2471  CB  GLU A 157      78.211  26.952  64.781  1.00 56.35           C  
ATOM   2472  CG  GLU A 157      78.578  27.381  63.378  1.00 66.76           C  
ATOM   2473  CD  GLU A 157      80.054  27.212  63.100  1.00 72.14           C  
ATOM   2474  OE1 GLU A 157      80.592  26.132  63.429  1.00 79.25           O  
ATOM   2475  OE2 GLU A 157      80.670  28.154  62.551  1.00 71.07           O  
ATOM   2476  H   GLU A 157      77.311  29.137  65.716  1.00  0.00           H  
ATOM   2477  HA  GLU A 157      76.143  27.010  64.231  1.00  0.00           H  
ATOM   2478 1HB  GLU A 157      78.834  27.511  65.479  1.00  0.00           H  
ATOM   2479 2HB  GLU A 157      78.464  25.897  64.889  1.00  0.00           H  
ATOM   2480 1HG  GLU A 157      78.008  26.785  62.666  1.00  0.00           H  
ATOM   2481 2HG  GLU A 157      78.297  28.425  63.243  1.00  0.00           H  
ATOM   2482  N   ASN A 158      76.781  26.375  67.413  1.00 48.44           N  
ATOM   2483  CA  ASN A 158      76.459  25.472  68.505  1.00 52.38           C  
ATOM   2484  C   ASN A 158      74.958  25.355  68.655  1.00 46.17           C  
ATOM   2485  O   ASN A 158      74.414  24.253  68.732  1.00 45.84           O  
ATOM   2486  CB  ASN A 158      77.075  25.966  69.818  1.00 59.73           C  
ATOM   2487  CG  ASN A 158      78.525  25.532  69.983  1.00 79.16           C  
ATOM   2488  OD1 ASN A 158      79.407  25.949  69.228  1.00 85.92           O  
ATOM   2489  ND2 ASN A 158      78.774  24.682  70.972  1.00 89.46           N  
ATOM   2490  H   ASN A 158      77.354  27.186  67.598  1.00  0.00           H  
ATOM   2491  HA  ASN A 158      76.874  24.489  68.276  1.00  0.00           H  
ATOM   2492 1HB  ASN A 158      77.027  27.055  69.856  1.00  0.00           H  
ATOM   2493 2HB  ASN A 158      76.495  25.584  70.658  1.00  0.00           H  
ATOM   2494 1HD2 ASN A 158      79.708  24.360  71.131  1.00  0.00           H  
ATOM   2495 2HD2 ASN A 158      78.029  24.364  71.557  1.00  0.00           H  
ATOM   2496  N   TYR A 159      74.287  26.498  68.683  1.00 47.24           N  
ATOM   2497  CA  TYR A 159      72.845  26.506  68.831  1.00 43.64           C  
ATOM   2498  C   TYR A 159      72.154  25.654  67.765  1.00 42.25           C  
ATOM   2499  O   TYR A 159      71.481  24.666  68.081  1.00 43.57           O  
ATOM   2500  CB  TYR A 159      72.303  27.937  68.764  1.00 34.24           C  
ATOM   2501  CG  TYR A 159      70.816  27.978  68.980  1.00 35.44           C  
ATOM   2502  CD1 TYR A 159      70.280  27.990  70.264  1.00 34.28           C  
ATOM   2503  CD2 TYR A 159      69.939  27.881  67.904  1.00 31.93           C  
ATOM   2504  CE1 TYR A 159      68.911  27.896  70.469  1.00 34.56           C  
ATOM   2505  CE2 TYR A 159      68.578  27.785  68.100  1.00 31.03           C  
ATOM   2506  CZ  TYR A 159      68.065  27.789  69.379  1.00 37.31           C  
ATOM   2507  OH  TYR A 159      66.705  27.651  69.562  1.00 45.97           O  
ATOM   2508  H   TYR A 159      74.778  27.377  68.601  1.00  0.00           H  
ATOM   2509  HA  TYR A 159      72.595  26.085  69.805  1.00  0.00           H  
ATOM   2510 1HB  TYR A 159      72.795  28.548  69.522  1.00  0.00           H  
ATOM   2511 2HB  TYR A 159      72.538  28.370  67.792  1.00  0.00           H  
ATOM   2512  HD1 TYR A 159      70.938  28.074  71.129  1.00  0.00           H  
ATOM   2513  HD2 TYR A 159      70.325  27.879  66.885  1.00  0.00           H  
ATOM   2514  HE1 TYR A 159      68.510  27.907  71.482  1.00  0.00           H  
ATOM   2515  HE2 TYR A 159      67.908  27.705  67.243  1.00  0.00           H  
ATOM   2516  HH  TYR A 159      66.275  27.565  68.708  1.00  0.00           H  
ATOM   2517  N   PHE A 160      72.338  26.030  66.506  1.00 42.47           N  
ATOM   2518  CA  PHE A 160      71.692  25.326  65.408  1.00 51.95           C  
ATOM   2519  C   PHE A 160      72.160  23.907  65.128  1.00 53.84           C  
ATOM   2520  O   PHE A 160      71.419  23.110  64.549  1.00 50.55           O  
ATOM   2521  CB  PHE A 160      71.750  26.192  64.144  1.00 48.70           C  
ATOM   2522  CG  PHE A 160      70.860  27.391  64.225  1.00 41.50           C  
ATOM   2523  CD1 PHE A 160      69.476  27.231  64.250  1.00 29.37           C  
ATOM   2524  CD2 PHE A 160      71.397  28.662  64.400  1.00 38.32           C  
ATOM   2525  CE1 PHE A 160      68.633  28.315  64.459  1.00 36.70           C  
ATOM   2526  CE2 PHE A 160      70.565  29.770  64.610  1.00 46.41           C  
ATOM   2527  CZ  PHE A 160      69.176  29.598  64.644  1.00 42.80           C  
ATOM   2528  H   PHE A 160      72.936  26.818  66.301  1.00  0.00           H  
ATOM   2529  HA  PHE A 160      70.649  25.151  65.675  1.00  0.00           H  
ATOM   2530 1HB  PHE A 160      72.774  26.526  63.979  1.00  0.00           H  
ATOM   2531 2HB  PHE A 160      71.457  25.596  63.281  1.00  0.00           H  
ATOM   2532  HD1 PHE A 160      69.052  26.237  64.103  1.00  0.00           H  
ATOM   2533  HD2 PHE A 160      72.480  28.791  64.372  1.00  0.00           H  
ATOM   2534  HE1 PHE A 160      67.553  28.169  64.479  1.00  0.00           H  
ATOM   2535  HE2 PHE A 160      70.994  30.763  64.746  1.00  0.00           H  
ATOM   2536  HZ  PHE A 160      68.519  30.450  64.811  1.00  0.00           H  
ATOM   2537  N   LYS A 161      73.380  23.579  65.537  1.00 54.41           N  
ATOM   2538  CA  LYS A 161      73.865  22.223  65.341  1.00 52.51           C  
ATOM   2539  C   LYS A 161      73.145  21.302  66.326  1.00 46.50           C  
ATOM   2540  O   LYS A 161      72.893  20.138  66.028  1.00 40.83           O  
ATOM   2541  CB  LYS A 161      75.376  22.150  65.561  1.00 52.25           C  
ATOM   2542  CG  LYS A 161      76.177  22.781  64.434  1.00 57.86           C  
ATOM   2543  CD  LYS A 161      77.670  22.565  64.605  1.00 66.40           C  
ATOM   2544  CE  LYS A 161      78.449  23.142  63.427  1.00 74.07           C  
ATOM   2545  NZ  LYS A 161      79.925  22.974  63.587  1.00 81.25           N  
ATOM   2546  H   LYS A 161      73.981  24.257  65.984  1.00  0.00           H  
ATOM   2547  HA  LYS A 161      73.650  21.924  64.315  1.00  0.00           H  
ATOM   2548 1HB  LYS A 161      75.633  22.655  66.493  1.00  0.00           H  
ATOM   2549 2HB  LYS A 161      75.680  21.108  65.659  1.00  0.00           H  
ATOM   2550 1HG  LYS A 161      75.870  22.347  63.482  1.00  0.00           H  
ATOM   2551 2HG  LYS A 161      75.982  23.853  64.405  1.00  0.00           H  
ATOM   2552 1HD  LYS A 161      78.005  23.047  65.525  1.00  0.00           H  
ATOM   2553 2HD  LYS A 161      77.877  21.497  64.679  1.00  0.00           H  
ATOM   2554 1HE  LYS A 161      78.140  22.645  62.508  1.00  0.00           H  
ATOM   2555 2HE  LYS A 161      78.229  24.205  63.331  1.00  0.00           H  
ATOM   2556 1HZ  LYS A 161      80.398  23.370  62.787  1.00  0.00           H  
ATOM   2557 2HZ  LYS A 161      80.229  23.448  64.426  1.00  0.00           H  
ATOM   2558 3HZ  LYS A 161      80.147  21.991  63.657  1.00  0.00           H  
ATOM   2559  N   THR A 162      72.766  21.853  67.475  1.00 33.64           N  
ATOM   2560  CA  THR A 162      72.113  21.083  68.512  1.00 43.01           C  
ATOM   2561  C   THR A 162      70.624  21.340  68.692  1.00 51.94           C  
ATOM   2562  O   THR A 162      69.978  20.692  69.518  1.00 49.23           O  
ATOM   2563  CB  THR A 162      72.819  21.317  69.860  1.00 48.66           C  
ATOM   2564  OG1 THR A 162      72.756  22.705  70.198  1.00 52.12           O  
ATOM   2565  CG2 THR A 162      74.277  20.917  69.765  1.00 28.96           C  
ATOM   2566  H   THR A 162      72.939  22.836  67.627  1.00  0.00           H  
ATOM   2567  HA  THR A 162      72.183  20.026  68.254  1.00  0.00           H  
ATOM   2568  HB  THR A 162      72.332  20.723  70.633  1.00  0.00           H  
ATOM   2569  HG1 THR A 162      72.287  23.181  69.508  1.00  0.00           H  
ATOM   2570 1HG2 THR A 162      74.764  21.087  70.725  1.00  0.00           H  
ATOM   2571 2HG2 THR A 162      74.348  19.861  69.504  1.00  0.00           H  
ATOM   2572 3HG2 THR A 162      74.769  21.514  68.998  1.00  0.00           H  
ATOM   2573  N   SER A 163      70.070  22.273  67.926  1.00 54.00           N  
ATOM   2574  CA  SER A 163      68.646  22.571  68.047  1.00 53.28           C  
ATOM   2575  C   SER A 163      67.809  22.065  66.874  1.00 49.06           C  
ATOM   2576  O   SER A 163      68.235  22.114  65.719  1.00 54.58           O  
ATOM   2577  CB  SER A 163      68.444  24.074  68.202  1.00 53.47           C  
ATOM   2578  OG  SER A 163      69.175  24.562  69.312  1.00 59.63           O  
ATOM   2579  H   SER A 163      70.624  22.785  67.254  1.00  0.00           H  
ATOM   2580  HA  SER A 163      68.261  22.068  68.935  1.00  0.00           H  
ATOM   2581 1HB  SER A 163      68.768  24.580  67.293  1.00  0.00           H  
ATOM   2582 2HB  SER A 163      67.384  24.287  68.334  1.00  0.00           H  
ATOM   2583  HG  SER A 163      69.621  23.801  69.691  1.00  0.00           H  
ATOM   2584  N   GLU A 164      66.615  21.571  67.180  1.00 47.80           N  
ATOM   2585  CA  GLU A 164      65.706  21.076  66.148  1.00 55.11           C  
ATOM   2586  C   GLU A 164      65.130  22.256  65.356  1.00 52.58           C  
ATOM   2587  O   GLU A 164      64.941  22.160  64.142  1.00 46.50           O  
ATOM   2588  CB  GLU A 164      64.560  20.273  66.776  1.00 53.97           C  
ATOM   2589  CG  GLU A 164      65.012  19.091  67.628  1.00 69.03           C  
ATOM   2590  CD  GLU A 164      63.854  18.231  68.134  1.00 76.25           C  
ATOM   2591  OE1 GLU A 164      64.120  17.255  68.872  1.00 92.42           O  
ATOM   2592  OE2 GLU A 164      62.686  18.522  67.796  1.00 68.92           O  
ATOM   2593  H   GLU A 164      66.327  21.536  68.147  1.00  0.00           H  
ATOM   2594  HA  GLU A 164      66.265  20.419  65.481  1.00  0.00           H  
ATOM   2595 1HB  GLU A 164      63.959  20.929  67.406  1.00  0.00           H  
ATOM   2596 2HB  GLU A 164      63.911  19.889  65.989  1.00  0.00           H  
ATOM   2597 1HG  GLU A 164      65.678  18.464  67.036  1.00  0.00           H  
ATOM   2598 2HG  GLU A 164      65.574  19.466  68.482  1.00  0.00           H  
ATOM   2599  N   ASP A 165      64.862  23.363  66.047  1.00 36.61           N  
ATOM   2600  CA  ASP A 165      64.313  24.561  65.412  1.00 50.23           C  
ATOM   2601  C   ASP A 165      65.365  25.313  64.612  1.00 46.36           C  
ATOM   2602  O   ASP A 165      66.461  25.572  65.111  1.00 49.93           O  
ATOM   2603  CB  ASP A 165      63.728  25.513  66.462  1.00 46.44           C  
ATOM   2604  CG  ASP A 165      64.740  25.910  67.514  1.00 58.46           C  
ATOM   2605  OD1 ASP A 165      65.200  25.006  68.244  1.00 67.08           O  
ATOM   2606  OD2 ASP A 165      65.076  27.113  67.614  1.00 44.82           O  
ATOM   2607  H   ASP A 165      65.045  23.372  67.040  1.00  0.00           H  
ATOM   2608  HA  ASP A 165      63.513  24.258  64.735  1.00  0.00           H  
ATOM   2609 1HB  ASP A 165      63.359  26.414  65.971  1.00  0.00           H  
ATOM   2610 2HB  ASP A 165      62.879  25.036  66.953  1.00  0.00           H  
ATOM   2611  N   LYS A 166      65.033  25.666  63.374  1.00 30.20           N  
ATOM   2612  CA  LYS A 166      65.965  26.401  62.535  1.00 36.14           C  
ATOM   2613  C   LYS A 166      65.225  27.468  61.734  1.00 40.05           C  
ATOM   2614  O   LYS A 166      65.338  27.568  60.512  1.00 45.08           O  
ATOM   2615  CB  LYS A 166      66.732  25.439  61.622  1.00 45.24           C  
ATOM   2616  CG  LYS A 166      65.913  24.588  60.663  1.00 68.18           C  
ATOM   2617  CD  LYS A 166      66.814  23.507  60.039  1.00 83.39           C  
ATOM   2618  CE  LYS A 166      66.119  22.664  58.967  1.00 84.62           C  
ATOM   2619  NZ  LYS A 166      66.020  23.367  57.663  1.00 86.86           N  
ATOM   2620  H   LYS A 166      64.124  25.424  63.005  1.00  0.00           H  
ATOM   2621  HA  LYS A 166      66.679  26.916  63.179  1.00  0.00           H  
ATOM   2622 1HB  LYS A 166      67.435  26.003  61.008  1.00  0.00           H  
ATOM   2623 2HB  LYS A 166      67.312  24.744  62.230  1.00  0.00           H  
ATOM   2624 1HG  LYS A 166      65.090  24.119  61.204  1.00  0.00           H  
ATOM   2625 2HG  LYS A 166      65.496  25.221  59.881  1.00  0.00           H  
ATOM   2626 1HD  LYS A 166      67.683  23.979  59.578  1.00  0.00           H  
ATOM   2627 2HD  LYS A 166      67.161  22.829  60.818  1.00  0.00           H  
ATOM   2628 1HE  LYS A 166      66.672  21.737  58.818  1.00  0.00           H  
ATOM   2629 2HE  LYS A 166      65.112  22.411  59.299  1.00  0.00           H  
ATOM   2630 1HZ  LYS A 166      65.555  22.771  56.993  1.00  0.00           H  
ATOM   2631 2HZ  LYS A 166      65.490  24.220  57.779  1.00  0.00           H  
ATOM   2632 3HZ  LYS A 166      66.947  23.590  57.329  1.00  0.00           H  
ATOM   2633  N   TYR A 167      64.478  28.279  62.468  1.00 39.81           N  
ATOM   2634  CA  TYR A 167      63.667  29.351  61.907  1.00 43.32           C  
ATOM   2635  C   TYR A 167      64.454  30.600  61.556  1.00 41.56           C  
ATOM   2636  O   TYR A 167      64.262  31.189  60.494  1.00 39.68           O  
ATOM   2637  CB  TYR A 167      62.564  29.698  62.903  1.00 43.21           C  
ATOM   2638  CG  TYR A 167      61.667  28.522  63.226  1.00 50.09           C  
ATOM   2639  CD1 TYR A 167      61.547  28.046  64.530  1.00 42.18           C  
ATOM   2640  CD2 TYR A 167      60.930  27.889  62.223  1.00 46.94           C  
ATOM   2641  CE1 TYR A 167      60.714  26.969  64.825  1.00 44.01           C  
ATOM   2642  CE2 TYR A 167      60.095  26.815  62.509  1.00 47.01           C  
ATOM   2643  CZ  TYR A 167      59.992  26.361  63.810  1.00 42.27           C  
ATOM   2644  OH  TYR A 167      59.149  25.315  64.098  1.00 56.56           O  
ATOM   2645  H   TYR A 167      64.480  28.135  63.468  1.00  0.00           H  
ATOM   2646  HA  TYR A 167      63.221  28.997  60.977  1.00  0.00           H  
ATOM   2647 1HB  TYR A 167      63.011  30.060  63.830  1.00  0.00           H  
ATOM   2648 2HB  TYR A 167      61.950  30.503  62.500  1.00  0.00           H  
ATOM   2649  HD1 TYR A 167      62.109  28.517  65.336  1.00  0.00           H  
ATOM   2650  HD2 TYR A 167      61.004  28.235  61.192  1.00  0.00           H  
ATOM   2651  HE1 TYR A 167      60.631  26.609  65.850  1.00  0.00           H  
ATOM   2652  HE2 TYR A 167      59.528  26.337  61.710  1.00  0.00           H  
ATOM   2653  HH  TYR A 167      58.716  25.023  63.292  1.00  0.00           H  
ATOM   2654  N   GLY A 168      65.333  30.999  62.463  1.00 34.79           N  
ATOM   2655  CA  GLY A 168      66.152  32.177  62.263  1.00 33.59           C  
ATOM   2656  C   GLY A 168      66.694  32.619  63.608  1.00 34.74           C  
ATOM   2657  O   GLY A 168      66.464  31.952  64.624  1.00 24.92           O  
ATOM   2658  H   GLY A 168      65.435  30.468  63.316  1.00  0.00           H  
ATOM   2659 1HA  GLY A 168      66.961  31.944  61.571  1.00  0.00           H  
ATOM   2660 2HA  GLY A 168      65.553  32.963  61.804  1.00  0.00           H  
ATOM   2661  N   PHE A 169      67.425  33.724  63.642  1.00 23.51           N  
ATOM   2662  CA  PHE A 169      67.939  34.191  64.923  1.00 39.55           C  
ATOM   2663  C   PHE A 169      68.078  35.689  64.959  1.00 36.59           C  
ATOM   2664  O   PHE A 169      68.108  36.355  63.919  1.00 38.54           O  
ATOM   2665  CB  PHE A 169      69.297  33.550  65.248  1.00 27.74           C  
ATOM   2666  CG  PHE A 169      70.392  33.944  64.307  1.00 17.06           C  
ATOM   2667  CD1 PHE A 169      71.080  35.146  64.480  1.00 15.55           C  
ATOM   2668  CD2 PHE A 169      70.741  33.106  63.244  1.00 19.72           C  
ATOM   2669  CE1 PHE A 169      72.101  35.506  63.608  1.00 21.84           C  
ATOM   2670  CE2 PHE A 169      71.760  33.451  62.366  1.00 23.91           C  
ATOM   2671  CZ  PHE A 169      72.445  34.655  62.545  1.00 23.25           C  
ATOM   2672  H   PHE A 169      67.635  34.250  62.806  1.00  0.00           H  
ATOM   2673  HA  PHE A 169      67.232  33.907  65.704  1.00  0.00           H  
ATOM   2674 1HB  PHE A 169      69.599  33.829  66.257  1.00  0.00           H  
ATOM   2675 2HB  PHE A 169      69.202  32.465  65.224  1.00  0.00           H  
ATOM   2676  HD1 PHE A 169      70.808  35.801  65.308  1.00  0.00           H  
ATOM   2677  HD2 PHE A 169      70.201  32.168  63.111  1.00  0.00           H  
ATOM   2678  HE1 PHE A 169      72.632  36.447  63.751  1.00  0.00           H  
ATOM   2679  HE2 PHE A 169      72.026  32.791  61.541  1.00  0.00           H  
ATOM   2680  HZ  PHE A 169      73.244  34.933  61.859  1.00  0.00           H  
ATOM   2681  N   LEU A 170      68.209  36.195  66.178  1.00 42.56           N  
ATOM   2682  CA  LEU A 170      68.342  37.611  66.432  1.00 31.11           C  
ATOM   2683  C   LEU A 170      69.664  37.949  67.114  1.00 48.33           C  
ATOM   2684  O   LEU A 170      70.081  37.280  68.052  1.00 41.75           O  
ATOM   2685  CB  LEU A 170      67.195  38.054  67.322  1.00 38.98           C  
ATOM   2686  CG  LEU A 170      66.948  39.530  67.574  1.00 56.73           C  
ATOM   2687  CD1 LEU A 170      66.781  40.290  66.262  1.00 60.70           C  
ATOM   2688  CD2 LEU A 170      65.686  39.628  68.413  1.00 60.34           C  
ATOM   2689  H   LEU A 170      68.215  35.553  66.957  1.00  0.00           H  
ATOM   2690  HA  LEU A 170      68.290  38.139  65.481  1.00  0.00           H  
ATOM   2691 1HB  LEU A 170      66.264  37.675  66.903  1.00  0.00           H  
ATOM   2692 2HB  LEU A 170      67.331  37.613  68.310  1.00  0.00           H  
ATOM   2693  HG  LEU A 170      67.799  39.956  68.106  1.00  0.00           H  
ATOM   2694 1HD1 LEU A 170      66.605  41.345  66.472  1.00  0.00           H  
ATOM   2695 2HD1 LEU A 170      67.686  40.186  65.663  1.00  0.00           H  
ATOM   2696 3HD1 LEU A 170      65.933  39.884  65.712  1.00  0.00           H  
ATOM   2697 1HD2 LEU A 170      65.468  40.676  68.621  1.00  0.00           H  
ATOM   2698 2HD2 LEU A 170      64.852  39.185  67.869  1.00  0.00           H  
ATOM   2699 3HD2 LEU A 170      65.831  39.094  69.352  1.00  0.00           H  
ATOM   2700  N   ILE A 171      70.329  38.983  66.625  1.00 47.68           N  
ATOM   2701  CA  ILE A 171      71.559  39.429  67.241  1.00 44.42           C  
ATOM   2702  C   ILE A 171      71.208  40.812  67.770  1.00 47.23           C  
ATOM   2703  O   ILE A 171      70.947  41.727  66.991  1.00 42.78           O  
ATOM   2704  CB  ILE A 171      72.721  39.510  66.228  1.00 41.66           C  
ATOM   2705  CG1 ILE A 171      73.029  38.108  65.689  1.00 40.30           C  
ATOM   2706  CG2 ILE A 171      73.966  40.084  66.905  1.00 32.09           C  
ATOM   2707  CD1 ILE A 171      74.254  38.032  64.779  1.00 36.70           C  
ATOM   2708  H   ILE A 171      69.980  39.472  65.813  1.00  0.00           H  
ATOM   2709  HA  ILE A 171      71.839  38.713  68.013  1.00  0.00           H  
ATOM   2710  HB  ILE A 171      72.435  40.155  65.398  1.00  0.00           H  
ATOM   2711 1HG1 ILE A 171      73.189  37.425  66.523  1.00  0.00           H  
ATOM   2712 2HG1 ILE A 171      72.172  37.739  65.125  1.00  0.00           H  
ATOM   2713 1HG2 ILE A 171      74.781  40.137  66.183  1.00  0.00           H  
ATOM   2714 2HG2 ILE A 171      73.748  41.083  67.280  1.00  0.00           H  
ATOM   2715 3HG2 ILE A 171      74.258  39.441  67.735  1.00  0.00           H  
ATOM   2716 1HD1 ILE A 171      74.396  37.004  64.445  1.00  0.00           H  
ATOM   2717 2HD1 ILE A 171      74.105  38.678  63.913  1.00  0.00           H  
ATOM   2718 3HD1 ILE A 171      75.136  38.359  65.328  1.00  0.00           H  
ATOM   2719  N   ARG A 172      71.170  40.944  69.095  1.00 41.97           N  
ATOM   2720  CA  ARG A 172      70.827  42.210  69.753  1.00 51.78           C  
ATOM   2721  C   ARG A 172      71.617  43.378  69.180  1.00 51.31           C  
ATOM   2722  O   ARG A 172      72.839  43.311  69.032  1.00 64.70           O  
ATOM   2723  CB  ARG A 172      71.076  42.123  71.268  1.00 41.78           C  
ATOM   2724  CG  ARG A 172      70.826  40.745  71.864  1.00 51.35           C  
ATOM   2725  CD  ARG A 172      70.789  40.778  73.379  1.00 40.40           C  
ATOM   2726  NE  ARG A 172      69.529  41.322  73.856  1.00 47.70           N  
ATOM   2727  CZ  ARG A 172      68.653  40.648  74.596  1.00 49.10           C  
ATOM   2728  NH1 ARG A 172      68.901  39.399  74.954  1.00 30.99           N  
ATOM   2729  NH2 ARG A 172      67.519  41.223  74.966  1.00 48.69           N  
ATOM   2730  H   ARG A 172      71.387  40.137  69.663  1.00  0.00           H  
ATOM   2731  HA  ARG A 172      69.768  42.410  69.588  1.00  0.00           H  
ATOM   2732 1HB  ARG A 172      72.107  42.400  71.483  1.00  0.00           H  
ATOM   2733 2HB  ARG A 172      70.431  42.834  71.784  1.00  0.00           H  
ATOM   2734 1HG  ARG A 172      69.868  40.363  71.509  1.00  0.00           H  
ATOM   2735 2HG  ARG A 172      71.623  40.066  71.558  1.00  0.00           H  
ATOM   2736 1HD  ARG A 172      70.903  39.766  73.768  1.00  0.00           H  
ATOM   2737 2HD  ARG A 172      71.602  41.402  73.749  1.00  0.00           H  
ATOM   2738  HE  ARG A 172      69.305  42.277  73.608  1.00  0.00           H  
ATOM   2739 1HH1 ARG A 172      69.760  38.952  74.665  1.00  0.00           H  
ATOM   2740 2HH1 ARG A 172      68.232  38.893  75.516  1.00  0.00           H  
ATOM   2741 1HH2 ARG A 172      67.319  42.174  74.686  1.00  0.00           H  
ATOM   2742 2HH2 ARG A 172      66.854  40.712  75.527  1.00  0.00           H  
ATOM   2743  N   GLY A 173      70.910  44.446  68.847  1.00 52.67           N  
ATOM   2744  CA  GLY A 173      71.568  45.608  68.292  1.00 69.46           C  
ATOM   2745  C   GLY A 173      72.039  45.457  66.857  1.00 76.96           C  
ATOM   2746  O   GLY A 173      72.684  46.361  66.328  1.00 88.74           O  
ATOM   2747  H   GLY A 173      69.908  44.462  68.976  1.00  0.00           H  
ATOM   2748 1HA  GLY A 173      70.891  46.462  68.330  1.00  0.00           H  
ATOM   2749 2HA  GLY A 173      72.436  45.859  68.900  1.00  0.00           H  
ATOM   2750  N   HIS A 174      71.729  44.334  66.215  1.00 74.99           N  
ATOM   2751  CA  HIS A 174      72.153  44.144  64.833  1.00 70.69           C  
ATOM   2752  C   HIS A 174      70.987  43.809  63.893  1.00 71.50           C  
ATOM   2753  O   HIS A 174      70.904  44.360  62.791  1.00 66.76           O  
ATOM   2754  CB  HIS A 174      73.234  43.061  64.754  1.00 77.12           C  
ATOM   2755  CG  HIS A 174      74.010  43.073  63.471  1.00 92.87           C  
ATOM   2756  ND1 HIS A 174      74.863  44.100  63.124  1.00 99.33           N  
ATOM   2757  CD2 HIS A 174      74.048  42.193  62.442  1.00 92.46           C  
ATOM   2758  CE1 HIS A 174      75.390  43.853  61.938  1.00 95.89           C  
ATOM   2759  NE2 HIS A 174      74.912  42.701  61.502  1.00 92.75           N  
ATOM   2760  H   HIS A 174      71.201  43.605  66.672  1.00  0.00           H  
ATOM   2761  HA  HIS A 174      72.573  45.074  64.450  1.00  0.00           H  
ATOM   2762 1HB  HIS A 174      73.937  43.188  65.578  1.00  0.00           H  
ATOM   2763 2HB  HIS A 174      72.774  42.079  64.864  1.00  0.00           H  
ATOM   2764  HD2 HIS A 174      73.494  41.256  62.373  1.00  0.00           H  
ATOM   2765  HE1 HIS A 174      76.098  44.491  61.410  1.00  0.00           H  
ATOM   2766  HE2 HIS A 174      75.141  42.261  60.622  1.00  0.00           H  
ATOM   2767  N   GLY A 175      70.093  42.916  64.317  1.00 62.48           N  
ATOM   2768  CA  GLY A 175      68.955  42.566  63.477  1.00 61.21           C  
ATOM   2769  C   GLY A 175      68.603  41.089  63.314  1.00 60.44           C  
ATOM   2770  O   GLY A 175      69.326  40.205  63.779  1.00 58.99           O  
ATOM   2771  H   GLY A 175      70.193  42.474  65.220  1.00  0.00           H  
ATOM   2772 1HA  GLY A 175      68.056  43.047  63.863  1.00  0.00           H  
ATOM   2773 2HA  GLY A 175      69.116  42.948  62.469  1.00  0.00           H  
ATOM   2774  N   LEU A 176      67.485  40.831  62.635  1.00 50.82           N  
ATOM   2775  CA  LEU A 176      66.987  39.477  62.387  1.00 43.02           C  
ATOM   2776  C   LEU A 176      67.645  38.787  61.199  1.00 35.67           C  
ATOM   2777  O   LEU A 176      67.954  39.431  60.191  1.00 40.13           O  
ATOM   2778  CB  LEU A 176      65.482  39.512  62.128  1.00 38.28           C  
ATOM   2779  CG  LEU A 176      64.882  38.188  61.643  1.00 44.65           C  
ATOM   2780  CD1 LEU A 176      64.767  37.225  62.826  1.00 38.48           C  
ATOM   2781  CD2 LEU A 176      63.514  38.429  61.015  1.00 34.75           C  
ATOM   2782  H   LEU A 176      66.964  41.620  62.279  1.00  0.00           H  
ATOM   2783  HA  LEU A 176      67.178  38.871  63.272  1.00  0.00           H  
ATOM   2784 1HB  LEU A 176      64.977  39.796  63.050  1.00  0.00           H  
ATOM   2785 2HB  LEU A 176      65.276  40.274  61.376  1.00  0.00           H  
ATOM   2786  HG  LEU A 176      65.542  37.740  60.900  1.00  0.00           H  
ATOM   2787 1HD1 LEU A 176      64.341  36.281  62.487  1.00  0.00           H  
ATOM   2788 2HD1 LEU A 176      65.757  37.045  63.246  1.00  0.00           H  
ATOM   2789 3HD1 LEU A 176      64.122  37.661  63.588  1.00  0.00           H  
ATOM   2790 1HD2 LEU A 176      63.098  37.481  60.673  1.00  0.00           H  
ATOM   2791 2HD2 LEU A 176      62.847  38.872  61.755  1.00  0.00           H  
ATOM   2792 3HD2 LEU A 176      63.617  39.106  60.167  1.00  0.00           H  
ATOM   2793  N   TYR A 177      67.845  37.474  61.321  1.00 31.21           N  
ATOM   2794  CA  TYR A 177      68.427  36.665  60.246  1.00 24.33           C  
ATOM   2795  C   TYR A 177      67.561  35.450  59.949  1.00 29.86           C  
ATOM   2796  O   TYR A 177      67.095  34.780  60.869  1.00 29.24           O  
ATOM   2797  CB  TYR A 177      69.839  36.163  60.606  1.00 37.14           C  
ATOM   2798  CG  TYR A 177      70.911  37.224  60.613  1.00 35.92           C  
ATOM   2799  CD1 TYR A 177      70.969  38.181  61.629  1.00 32.06           C  
ATOM   2800  CD2 TYR A 177      71.858  37.290  59.588  1.00 40.49           C  
ATOM   2801  CE1 TYR A 177      71.939  39.177  61.622  1.00 37.27           C  
ATOM   2802  CE2 TYR A 177      72.836  38.286  59.572  1.00 38.78           C  
ATOM   2803  CZ  TYR A 177      72.866  39.224  60.590  1.00 43.19           C  
ATOM   2804  OH  TYR A 177      73.807  40.226  60.566  1.00 51.12           O  
ATOM   2805  H   TYR A 177      67.584  37.026  62.188  1.00  0.00           H  
ATOM   2806  HA  TYR A 177      68.508  37.284  59.352  1.00  0.00           H  
ATOM   2807 1HB  TYR A 177      69.822  35.707  61.597  1.00  0.00           H  
ATOM   2808 2HB  TYR A 177      70.143  35.394  59.897  1.00  0.00           H  
ATOM   2809  HD1 TYR A 177      70.246  38.154  62.445  1.00  0.00           H  
ATOM   2810  HD2 TYR A 177      71.841  36.556  58.782  1.00  0.00           H  
ATOM   2811  HE1 TYR A 177      71.968  39.915  62.423  1.00  0.00           H  
ATOM   2812  HE2 TYR A 177      73.566  38.320  58.763  1.00  0.00           H  
ATOM   2813  HH  TYR A 177      74.357  40.129  59.785  1.00  0.00           H  
ATOM   2814  N   THR A 178      67.329  35.181  58.666  1.00 27.56           N  
ATOM   2815  CA  THR A 178      66.566  34.006  58.247  1.00 22.39           C  
ATOM   2816  C   THR A 178      67.173  33.544  56.939  1.00 27.28           C  
ATOM   2817  O   THR A 178      68.066  34.200  56.394  1.00 24.88           O  
ATOM   2818  CB  THR A 178      65.024  34.269  58.044  1.00 36.92           C  
ATOM   2819  OG1 THR A 178      64.807  35.299  57.071  1.00 34.39           O  
ATOM   2820  CG2 THR A 178      64.381  34.660  59.347  1.00 32.94           C  
ATOM   2821  H   THR A 178      67.692  35.809  57.963  1.00  0.00           H  
ATOM   2822  HA  THR A 178      66.655  33.242  59.020  1.00  0.00           H  
ATOM   2823  HB  THR A 178      64.547  33.365  57.666  1.00  0.00           H  
ATOM   2824  HG1 THR A 178      65.654  35.614  56.745  1.00  0.00           H  
ATOM   2825 1HG2 THR A 178      63.317  34.837  59.189  1.00  0.00           H  
ATOM   2826 2HG2 THR A 178      64.512  33.857  60.072  1.00  0.00           H  
ATOM   2827 3HG2 THR A 178      64.848  35.569  59.724  1.00  0.00           H  
ATOM   2828  N   TRP A 179      66.669  32.433  56.420  1.00 24.23           N  
ATOM   2829  CA  TRP A 179      67.225  31.851  55.209  1.00 31.33           C  
ATOM   2830  C   TRP A 179      66.200  30.920  54.589  1.00 34.27           C  
ATOM   2831  O   TRP A 179      65.183  30.591  55.211  1.00 21.88           O  
ATOM   2832  CB  TRP A 179      68.466  31.047  55.607  1.00 28.21           C  
ATOM   2833  CG  TRP A 179      68.188  30.261  56.877  1.00 34.72           C  
ATOM   2834  CD1 TRP A 179      67.521  29.067  56.978  1.00 34.62           C  
ATOM   2835  CD2 TRP A 179      68.500  30.656  58.223  1.00 29.73           C  
ATOM   2836  NE1 TRP A 179      67.400  28.696  58.296  1.00 35.76           N  
ATOM   2837  CE2 TRP A 179      67.991  29.648  59.083  1.00 29.39           C  
ATOM   2838  CE3 TRP A 179      69.154  31.764  58.787  1.00 21.76           C  
ATOM   2839  CZ2 TRP A 179      68.124  29.710  60.475  1.00 31.47           C  
ATOM   2840  CZ3 TRP A 179      69.284  31.828  60.166  1.00 38.27           C  
ATOM   2841  CH2 TRP A 179      68.770  30.804  60.998  1.00 36.83           C  
ATOM   2842  H   TRP A 179      65.886  31.980  56.869  1.00  0.00           H  
ATOM   2843  HA  TRP A 179      67.506  32.659  54.534  1.00  0.00           H  
ATOM   2844 1HB  TRP A 179      68.736  30.370  54.797  1.00  0.00           H  
ATOM   2845 2HB  TRP A 179      69.305  31.725  55.760  1.00  0.00           H  
ATOM   2846  HD1 TRP A 179      67.140  28.493  56.135  1.00  0.00           H  
ATOM   2847  HE1 TRP A 179      66.948  27.858  58.632  1.00  0.00           H  
ATOM   2848  HE3 TRP A 179      69.553  32.555  58.153  1.00  0.00           H  
ATOM   2849  HZ2 TRP A 179      67.737  28.928  61.129  1.00  0.00           H  
ATOM   2850  HZ3 TRP A 179      69.794  32.691  60.595  1.00  0.00           H  
ATOM   2851  HH2 TRP A 179      68.890  30.889  62.078  1.00  0.00           H  
ATOM   2852  N   GLY A 180      66.489  30.475  53.371  1.00 29.07           N  
ATOM   2853  CA  GLY A 180      65.586  29.569  52.701  1.00 27.91           C  
ATOM   2854  C   GLY A 180      66.252  28.870  51.540  1.00 34.87           C  
ATOM   2855  O   GLY A 180      67.331  29.273  51.095  1.00 28.59           O  
ATOM   2856  H   GLY A 180      67.336  30.762  52.902  1.00  0.00           H  
ATOM   2857 1HA  GLY A 180      65.223  28.826  53.411  1.00  0.00           H  
ATOM   2858 2HA  GLY A 180      64.718  30.120  52.342  1.00  0.00           H  
ATOM   2859  N   ARG A 181      65.603  27.815  51.054  1.00 35.16           N  
ATOM   2860  CA  ARG A 181      66.096  27.053  49.915  1.00 33.63           C  
ATOM   2861  C   ARG A 181      66.019  27.942  48.671  1.00 36.17           C  
ATOM   2862  O   ARG A 181      66.680  27.683  47.667  1.00 32.40           O  
ATOM   2863  CB  ARG A 181      65.255  25.785  49.764  1.00 40.56           C  
ATOM   2864  CG  ARG A 181      65.381  24.869  50.989  1.00 39.88           C  
ATOM   2865  CD  ARG A 181      64.420  23.694  50.976  1.00 39.60           C  
ATOM   2866  NE  ARG A 181      63.139  24.023  51.595  1.00 45.54           N  
ATOM   2867  CZ  ARG A 181      62.127  23.171  51.731  1.00 49.22           C  
ATOM   2868  NH1 ARG A 181      62.235  21.926  51.289  1.00 53.75           N  
ATOM   2869  NH2 ARG A 181      61.007  23.563  52.317  1.00 46.63           N  
ATOM   2870  H   ARG A 181      64.738  27.537  51.495  1.00  0.00           H  
ATOM   2871  HA  ARG A 181      67.134  26.778  50.106  1.00  0.00           H  
ATOM   2872 1HB  ARG A 181      64.210  26.057  49.625  1.00  0.00           H  
ATOM   2873 2HB  ARG A 181      65.573  25.241  48.874  1.00  0.00           H  
ATOM   2874 1HG  ARG A 181      66.391  24.461  51.036  1.00  0.00           H  
ATOM   2875 2HG  ARG A 181      65.179  25.442  51.895  1.00  0.00           H  
ATOM   2876 1HD  ARG A 181      64.230  23.391  49.947  1.00  0.00           H  
ATOM   2877 2HD  ARG A 181      64.857  22.861  51.525  1.00  0.00           H  
ATOM   2878  HE  ARG A 181      63.013  24.964  51.944  1.00  0.00           H  
ATOM   2879 1HH1 ARG A 181      63.090  21.620  50.846  1.00  0.00           H  
ATOM   2880 2HH1 ARG A 181      61.463  21.284  51.395  1.00  0.00           H  
ATOM   2881 1HH2 ARG A 181      60.921  24.510  52.661  1.00  0.00           H  
ATOM   2882 2HH2 ARG A 181      60.239  22.917  52.420  1.00  0.00           H  
ATOM   2883  N   SER A 182      65.209  29.000  48.765  1.00 31.17           N  
ATOM   2884  CA  SER A 182      65.038  29.997  47.695  1.00 39.80           C  
ATOM   2885  C   SER A 182      64.804  31.368  48.346  1.00 29.80           C  
ATOM   2886  O   SER A 182      64.413  31.446  49.516  1.00 34.04           O  
ATOM   2887  CB  SER A 182      63.837  29.656  46.804  1.00 34.34           C  
ATOM   2888  OG  SER A 182      62.599  29.858  47.482  1.00 27.60           O  
ATOM   2889  H   SER A 182      64.691  29.108  49.625  1.00  0.00           H  
ATOM   2890  HA  SER A 182      65.935  29.996  47.074  1.00  0.00           H  
ATOM   2891 1HB  SER A 182      63.861  30.276  45.908  1.00  0.00           H  
ATOM   2892 2HB  SER A 182      63.905  28.617  46.484  1.00  0.00           H  
ATOM   2893  HG  SER A 182      62.827  30.169  48.361  1.00  0.00           H  
ATOM   2894  N   MET A 183      65.036  32.444  47.602  1.00 34.28           N  
ATOM   2895  CA  MET A 183      64.827  33.795  48.150  1.00 31.68           C  
ATOM   2896  C   MET A 183      63.362  33.940  48.606  1.00 34.63           C  
ATOM   2897  O   MET A 183      63.053  34.565  49.628  1.00 32.01           O  
ATOM   2898  CB  MET A 183      65.149  34.850  47.095  1.00 30.37           C  
ATOM   2899  CG  MET A 183      64.950  36.269  47.556  1.00 44.21           C  
ATOM   2900  SD  MET A 183      66.282  36.604  48.983  1.00 37.81           S  
ATOM   2901  CE  MET A 183      67.891  36.652  47.821  1.00 23.83           C  
ATOM   2902  H   MET A 183      65.359  32.344  46.650  1.00  0.00           H  
ATOM   2903  HA  MET A 183      65.498  33.932  48.998  1.00  0.00           H  
ATOM   2904 1HB  MET A 183      66.186  34.743  46.778  1.00  0.00           H  
ATOM   2905 2HB  MET A 183      64.521  34.691  46.218  1.00  0.00           H  
ATOM   2906 1HG  MET A 183      65.090  36.948  46.715  1.00  0.00           H  
ATOM   2907 2HG  MET A 183      63.933  36.392  47.927  1.00  0.00           H  
ATOM   2908 1HE  MET A 183      68.776  36.833  48.432  1.00  0.00           H  
ATOM   2909 2HE  MET A 183      67.995  35.697  47.304  1.00  0.00           H  
ATOM   2910 3HE  MET A 183      67.787  37.452  47.088  1.00  0.00           H  
ATOM   2911  N   GLU A 184      62.462  33.329  47.854  1.00 29.17           N  
ATOM   2912  CA  GLU A 184      61.056  33.406  48.191  1.00 37.48           C  
ATOM   2913  C   GLU A 184      60.852  32.776  49.541  1.00 31.80           C  
ATOM   2914  O   GLU A 184      60.155  33.329  50.388  1.00 31.44           O  
ATOM   2915  CB  GLU A 184      60.196  32.698  47.132  1.00 39.37           C  
ATOM   2916  CG  GLU A 184      58.741  32.431  47.563  1.00 61.84           C  
ATOM   2917  CD  GLU A 184      57.830  31.988  46.409  1.00 74.33           C  
ATOM   2918  OE1 GLU A 184      56.775  31.367  46.676  1.00 76.66           O  
ATOM   2919  OE2 GLU A 184      58.157  32.269  45.236  1.00 85.78           O  
ATOM   2920  H   GLU A 184      62.744  32.804  47.039  1.00  0.00           H  
ATOM   2921  HA  GLU A 184      60.765  34.456  48.224  1.00  0.00           H  
ATOM   2922 1HB  GLU A 184      60.169  33.300  46.223  1.00  0.00           H  
ATOM   2923 2HB  GLU A 184      60.649  31.740  46.877  1.00  0.00           H  
ATOM   2924 1HG  GLU A 184      58.736  31.653  48.326  1.00  0.00           H  
ATOM   2925 2HG  GLU A 184      58.332  33.338  48.006  1.00  0.00           H  
ATOM   2926  N   GLU A 185      61.481  31.629  49.767  1.00 26.97           N  
ATOM   2927  CA  GLU A 185      61.306  30.960  51.048  1.00 28.25           C  
ATOM   2928  C   GLU A 185      61.892  31.795  52.192  1.00 26.48           C  
ATOM   2929  O   GLU A 185      61.313  31.870  53.279  1.00 21.29           O  
ATOM   2930  CB  GLU A 185      61.932  29.556  51.031  1.00 28.30           C  
ATOM   2931  CG  GLU A 185      61.635  28.802  52.296  1.00 23.54           C  
ATOM   2932  CD  GLU A 185      62.089  27.356  52.286  1.00 45.19           C  
ATOM   2933  OE1 GLU A 185      61.295  26.522  52.767  1.00 45.52           O  
ATOM   2934  OE2 GLU A 185      63.220  27.053  51.827  1.00 37.76           O  
ATOM   2935  H   GLU A 185      62.079  31.209  49.070  1.00  0.00           H  
ATOM   2936  HA  GLU A 185      60.238  30.857  51.241  1.00  0.00           H  
ATOM   2937 1HB  GLU A 185      61.547  28.996  50.178  1.00  0.00           H  
ATOM   2938 2HB  GLU A 185      63.012  29.640  50.906  1.00  0.00           H  
ATOM   2939 1HG  GLU A 185      62.126  29.304  53.130  1.00  0.00           H  
ATOM   2940 2HG  GLU A 185      60.561  28.824  52.476  1.00  0.00           H  
ATOM   2941  N   ALA A 186      63.029  32.433  51.952  1.00 21.78           N  
ATOM   2942  CA  ALA A 186      63.628  33.269  52.986  1.00 27.35           C  
ATOM   2943  C   ALA A 186      62.724  34.475  53.311  1.00 30.95           C  
ATOM   2944  O   ALA A 186      62.499  34.804  54.482  1.00 24.36           O  
ATOM   2945  CB  ALA A 186      65.006  33.741  52.538  1.00 22.47           C  
ATOM   2946  H   ALA A 186      63.491  32.349  51.058  1.00  0.00           H  
ATOM   2947  HA  ALA A 186      63.733  32.668  53.889  1.00  0.00           H  
ATOM   2948 1HB  ALA A 186      65.447  34.365  53.315  1.00  0.00           H  
ATOM   2949 2HB  ALA A 186      65.646  32.877  52.359  1.00  0.00           H  
ATOM   2950 3HB  ALA A 186      64.912  34.318  51.620  1.00  0.00           H  
ATOM   2951  N   LEU A 187      62.194  35.127  52.277  1.00 20.23           N  
ATOM   2952  CA  LEU A 187      61.333  36.284  52.506  1.00 26.36           C  
ATOM   2953  C   LEU A 187      60.106  35.868  53.308  1.00 27.68           C  
ATOM   2954  O   LEU A 187      59.683  36.563  54.237  1.00 19.51           O  
ATOM   2955  CB  LEU A 187      60.920  36.912  51.174  1.00 20.87           C  
ATOM   2956  CG  LEU A 187      62.101  37.477  50.383  1.00 31.88           C  
ATOM   2957  CD1 LEU A 187      61.626  37.914  49.014  1.00 29.20           C  
ATOM   2958  CD2 LEU A 187      62.742  38.647  51.140  1.00 25.03           C  
ATOM   2959  H   LEU A 187      62.379  34.832  51.329  1.00  0.00           H  
ATOM   2960  HA  LEU A 187      61.891  37.022  53.082  1.00  0.00           H  
ATOM   2961 1HB  LEU A 187      60.420  36.154  50.573  1.00  0.00           H  
ATOM   2962 2HB  LEU A 187      60.210  37.714  51.373  1.00  0.00           H  
ATOM   2963  HG  LEU A 187      62.849  36.697  50.238  1.00  0.00           H  
ATOM   2964 1HD1 LEU A 187      62.466  38.317  48.449  1.00  0.00           H  
ATOM   2965 2HD1 LEU A 187      61.210  37.058  48.483  1.00  0.00           H  
ATOM   2966 3HD1 LEU A 187      60.861  38.682  49.123  1.00  0.00           H  
ATOM   2967 1HD2 LEU A 187      63.582  39.037  50.564  1.00  0.00           H  
ATOM   2968 2HD2 LEU A 187      62.003  39.436  51.284  1.00  0.00           H  
ATOM   2969 3HD2 LEU A 187      63.098  38.301  52.111  1.00  0.00           H  
ATOM   2970  N   ILE A 188      59.550  34.712  52.967  1.00 31.53           N  
ATOM   2971  CA  ILE A 188      58.382  34.236  53.684  1.00 34.24           C  
ATOM   2972  C   ILE A 188      58.731  33.999  55.141  1.00 26.49           C  
ATOM   2973  O   ILE A 188      57.937  34.289  56.040  1.00 22.52           O  
ATOM   2974  CB  ILE A 188      57.834  32.939  53.080  1.00 33.14           C  
ATOM   2975  CG1 ILE A 188      57.098  33.252  51.773  1.00 49.57           C  
ATOM   2976  CG2 ILE A 188      56.923  32.236  54.089  1.00 28.94           C  
ATOM   2977  CD1 ILE A 188      56.626  32.011  51.008  1.00 36.77           C  
ATOM   2978  H   ILE A 188      59.926  34.154  52.214  1.00  0.00           H  
ATOM   2979  HA  ILE A 188      57.603  34.994  53.617  1.00  0.00           H  
ATOM   2980  HB  ILE A 188      58.662  32.279  52.824  1.00  0.00           H  
ATOM   2981 1HG1 ILE A 188      56.227  33.871  51.985  1.00  0.00           H  
ATOM   2982 2HG1 ILE A 188      57.752  33.825  51.115  1.00  0.00           H  
ATOM   2983 1HG2 ILE A 188      56.537  31.316  53.651  1.00  0.00           H  
ATOM   2984 2HG2 ILE A 188      57.490  32.000  54.988  1.00  0.00           H  
ATOM   2985 3HG2 ILE A 188      56.091  32.892  54.346  1.00  0.00           H  
ATOM   2986 1HD1 ILE A 188      56.115  32.319  50.095  1.00  0.00           H  
ATOM   2987 2HD1 ILE A 188      57.487  31.392  50.751  1.00  0.00           H  
ATOM   2988 3HD1 ILE A 188      55.940  31.439  51.631  1.00  0.00           H  
ATOM   2989  N   HIS A 189      59.922  33.477  55.386  1.00 28.52           N  
ATOM   2990  CA  HIS A 189      60.312  33.226  56.762  1.00 29.71           C  
ATOM   2991  C   HIS A 189      60.487  34.534  57.490  1.00 28.18           C  
ATOM   2992  O   HIS A 189      60.086  34.667  58.648  1.00 20.50           O  
ATOM   2993  CB  HIS A 189      61.587  32.392  56.809  1.00 33.80           C  
ATOM   2994  CG  HIS A 189      61.369  30.970  56.399  1.00 49.12           C  
ATOM   2995  ND1 HIS A 189      62.391  30.052  56.299  1.00 45.05           N  
ATOM   2996  CD2 HIS A 189      60.233  30.303  56.079  1.00 49.00           C  
ATOM   2997  CE1 HIS A 189      61.896  28.882  55.935  1.00 38.15           C  
ATOM   2998  NE2 HIS A 189      60.590  29.008  55.795  1.00 47.30           N  
ATOM   2999  H   HIS A 189      60.566  33.249  54.643  1.00  0.00           H  
ATOM   3000  HA  HIS A 189      59.523  32.670  57.268  1.00  0.00           H  
ATOM   3001 1HB  HIS A 189      62.336  32.834  56.150  1.00  0.00           H  
ATOM   3002 2HB  HIS A 189      61.993  32.405  57.820  1.00  0.00           H  
ATOM   3003  HD2 HIS A 189      59.225  30.717  56.051  1.00  0.00           H  
ATOM   3004  HE1 HIS A 189      62.469  27.968  55.778  1.00  0.00           H  
ATOM   3005  HE2 HIS A 189      59.951  28.274  55.523  1.00  0.00           H  
ATOM   3006  N   THR A 190      61.060  35.513  56.798  1.00 25.26           N  
ATOM   3007  CA  THR A 190      61.268  36.813  57.400  1.00 31.05           C  
ATOM   3008  C   THR A 190      59.936  37.397  57.851  1.00 35.13           C  
ATOM   3009  O   THR A 190      59.802  37.922  58.963  1.00 28.91           O  
ATOM   3010  CB  THR A 190      61.899  37.789  56.406  1.00 30.43           C  
ATOM   3011  OG1 THR A 190      63.150  37.269  55.956  1.00 29.61           O  
ATOM   3012  CG2 THR A 190      62.102  39.144  57.061  1.00 22.41           C  
ATOM   3013  H   THR A 190      61.356  35.359  55.845  1.00  0.00           H  
ATOM   3014  HA  THR A 190      61.948  36.698  58.245  1.00  0.00           H  
ATOM   3015  HB  THR A 190      61.246  37.900  55.541  1.00  0.00           H  
ATOM   3016  HG1 THR A 190      63.315  36.423  56.379  1.00  0.00           H  
ATOM   3017 1HG2 THR A 190      62.551  39.831  56.344  1.00  0.00           H  
ATOM   3018 2HG2 THR A 190      61.140  39.538  57.388  1.00  0.00           H  
ATOM   3019 3HG2 THR A 190      62.761  39.037  57.922  1.00  0.00           H  
ATOM   3020  N   GLU A 191      58.945  37.308  56.977  1.00 24.72           N  
ATOM   3021  CA  GLU A 191      57.642  37.845  57.304  1.00 29.34           C  
ATOM   3022  C   GLU A 191      57.082  37.154  58.548  1.00 25.99           C  
ATOM   3023  O   GLU A 191      56.612  37.819  59.479  1.00 25.07           O  
ATOM   3024  CB  GLU A 191      56.697  37.677  56.109  1.00 28.86           C  
ATOM   3025  CG  GLU A 191      55.322  38.285  56.324  1.00 33.34           C  
ATOM   3026  CD  GLU A 191      54.437  38.169  55.097  1.00 44.24           C  
ATOM   3027  OE1 GLU A 191      53.839  39.181  54.706  1.00 36.19           O  
ATOM   3028  OE2 GLU A 191      54.336  37.071  54.526  1.00 34.85           O  
ATOM   3029  H   GLU A 191      59.084  36.868  56.079  1.00  0.00           H  
ATOM   3030  HA  GLU A 191      57.751  38.908  57.524  1.00  0.00           H  
ATOM   3031 1HB  GLU A 191      57.140  38.141  55.227  1.00  0.00           H  
ATOM   3032 2HB  GLU A 191      56.570  36.616  55.892  1.00  0.00           H  
ATOM   3033 1HG  GLU A 191      54.839  37.779  57.160  1.00  0.00           H  
ATOM   3034 2HG  GLU A 191      55.438  39.335  56.589  1.00  0.00           H  
ATOM   3035  N   ALA A 192      57.158  35.824  58.572  1.00 28.19           N  
ATOM   3036  CA  ALA A 192      56.650  35.044  59.708  1.00 34.68           C  
ATOM   3037  C   ALA A 192      57.286  35.485  61.019  1.00 37.69           C  
ATOM   3038  O   ALA A 192      56.593  35.677  62.031  1.00 28.27           O  
ATOM   3039  CB  ALA A 192      56.896  33.552  59.491  1.00 22.65           C  
ATOM   3040  H   ALA A 192      57.575  35.340  57.790  1.00  0.00           H  
ATOM   3041  HA  ALA A 192      55.576  35.215  59.783  1.00  0.00           H  
ATOM   3042 1HB  ALA A 192      56.512  32.992  60.344  1.00  0.00           H  
ATOM   3043 2HB  ALA A 192      56.385  33.227  58.584  1.00  0.00           H  
ATOM   3044 3HB  ALA A 192      57.965  33.371  59.390  1.00  0.00           H  
ATOM   3045  N   LEU A 193      58.603  35.667  60.993  1.00 22.96           N  
ATOM   3046  CA  LEU A 193      59.306  36.069  62.195  1.00 38.50           C  
ATOM   3047  C   LEU A 193      58.996  37.528  62.551  1.00 44.49           C  
ATOM   3048  O   LEU A 193      58.759  37.843  63.722  1.00 45.82           O  
ATOM   3049  CB  LEU A 193      60.809  35.797  62.025  1.00 24.37           C  
ATOM   3050  CG  LEU A 193      61.330  34.454  62.583  1.00 43.89           C  
ATOM   3051  CD1 LEU A 193      60.359  33.294  62.330  1.00 20.61           C  
ATOM   3052  CD2 LEU A 193      62.688  34.174  61.969  1.00 35.74           C  
ATOM   3053  H   LEU A 193      59.126  35.528  60.140  1.00  0.00           H  
ATOM   3054  HA  LEU A 193      58.929  35.479  63.030  1.00  0.00           H  
ATOM   3055 1HB  LEU A 193      61.049  35.823  60.963  1.00  0.00           H  
ATOM   3056 2HB  LEU A 193      61.365  36.593  62.521  1.00  0.00           H  
ATOM   3057  HG  LEU A 193      61.418  34.520  63.668  1.00  0.00           H  
ATOM   3058 1HD1 LEU A 193      60.775  32.375  62.743  1.00  0.00           H  
ATOM   3059 2HD1 LEU A 193      59.404  33.507  62.811  1.00  0.00           H  
ATOM   3060 3HD1 LEU A 193      60.207  33.174  61.258  1.00  0.00           H  
ATOM   3061 1HD2 LEU A 193      63.073  33.228  62.352  1.00  0.00           H  
ATOM   3062 2HD2 LEU A 193      62.592  34.114  60.885  1.00  0.00           H  
ATOM   3063 3HD2 LEU A 193      63.377  34.978  62.228  1.00  0.00           H  
ATOM   3064  N   GLU A 194      58.967  38.409  61.554  1.00 27.57           N  
ATOM   3065  CA  GLU A 194      58.641  39.802  61.818  1.00 29.11           C  
ATOM   3066  C   GLU A 194      57.234  39.901  62.423  1.00 39.23           C  
ATOM   3067  O   GLU A 194      56.949  40.807  63.209  1.00 30.55           O  
ATOM   3068  CB  GLU A 194      58.708  40.621  60.530  1.00 22.08           C  
ATOM   3069  CG  GLU A 194      60.118  40.852  60.022  1.00 26.89           C  
ATOM   3070  CD  GLU A 194      60.953  41.722  60.957  1.00 38.05           C  
ATOM   3071  OE1 GLU A 194      60.387  42.326  61.885  1.00 29.51           O  
ATOM   3072  OE2 GLU A 194      62.178  41.814  60.746  1.00 30.78           O  
ATOM   3073  H   GLU A 194      59.170  38.122  60.607  1.00  0.00           H  
ATOM   3074  HA  GLU A 194      59.371  40.201  62.523  1.00  0.00           H  
ATOM   3075 1HB  GLU A 194      58.144  40.114  59.747  1.00  0.00           H  
ATOM   3076 2HB  GLU A 194      58.242  41.593  60.692  1.00  0.00           H  
ATOM   3077 1HG  GLU A 194      60.613  39.888  59.904  1.00  0.00           H  
ATOM   3078 2HG  GLU A 194      60.067  41.326  59.043  1.00  0.00           H  
ATOM   3079  N   PHE A 195      56.360  38.965  62.049  1.00 32.36           N  
ATOM   3080  CA  PHE A 195      55.002  38.939  62.576  1.00 30.01           C  
ATOM   3081  C   PHE A 195      55.073  38.634  64.076  1.00 37.82           C  
ATOM   3082  O   PHE A 195      54.427  39.284  64.905  1.00 30.39           O  
ATOM   3083  CB  PHE A 195      54.181  37.845  61.882  1.00 28.36           C  
ATOM   3084  CG  PHE A 195      52.812  37.620  62.492  1.00 32.26           C  
ATOM   3085  CD1 PHE A 195      51.699  38.340  62.038  1.00 32.99           C  
ATOM   3086  CD2 PHE A 195      52.633  36.676  63.508  1.00 29.36           C  
ATOM   3087  CE1 PHE A 195      50.425  38.120  62.582  1.00 38.08           C  
ATOM   3088  CE2 PHE A 195      51.371  36.445  64.063  1.00 32.86           C  
ATOM   3089  CZ  PHE A 195      50.260  37.168  63.597  1.00 38.84           C  
ATOM   3090  H   PHE A 195      56.644  38.258  61.386  1.00  0.00           H  
ATOM   3091  HA  PHE A 195      54.535  39.905  62.378  1.00  0.00           H  
ATOM   3092 1HB  PHE A 195      54.045  38.103  60.833  1.00  0.00           H  
ATOM   3093 2HB  PHE A 195      54.726  36.903  61.919  1.00  0.00           H  
ATOM   3094  HD1 PHE A 195      51.830  39.081  61.249  1.00  0.00           H  
ATOM   3095  HD2 PHE A 195      53.497  36.117  63.868  1.00  0.00           H  
ATOM   3096  HE1 PHE A 195      49.571  38.688  62.215  1.00  0.00           H  
ATOM   3097  HE2 PHE A 195      51.247  35.707  64.856  1.00  0.00           H  
ATOM   3098  HZ  PHE A 195      49.274  36.991  64.024  1.00  0.00           H  
ATOM   3099  N   ILE A 196      55.862  37.626  64.419  1.00 29.83           N  
ATOM   3100  CA  ILE A 196      55.994  37.245  65.812  1.00 41.51           C  
ATOM   3101  C   ILE A 196      56.555  38.399  66.639  1.00 40.53           C  
ATOM   3102  O   ILE A 196      56.132  38.620  67.770  1.00 38.61           O  
ATOM   3103  CB  ILE A 196      56.888  35.995  65.953  1.00 34.84           C  
ATOM   3104  CG1 ILE A 196      56.138  34.779  65.412  1.00 45.84           C  
ATOM   3105  CG2 ILE A 196      57.253  35.769  67.398  1.00 49.85           C  
ATOM   3106  CD1 ILE A 196      56.988  33.535  65.282  1.00 54.60           C  
ATOM   3107  H   ILE A 196      56.378  37.114  63.718  1.00  0.00           H  
ATOM   3108  HA  ILE A 196      55.004  37.009  66.201  1.00  0.00           H  
ATOM   3109  HB  ILE A 196      57.801  36.134  65.375  1.00  0.00           H  
ATOM   3110 1HG1 ILE A 196      55.299  34.548  66.067  1.00  0.00           H  
ATOM   3111 2HG1 ILE A 196      55.729  35.012  64.428  1.00  0.00           H  
ATOM   3112 1HG2 ILE A 196      57.883  34.884  67.480  1.00  0.00           H  
ATOM   3113 2HG2 ILE A 196      57.794  36.635  67.776  1.00  0.00           H  
ATOM   3114 3HG2 ILE A 196      56.345  35.624  67.984  1.00  0.00           H  
ATOM   3115 1HD1 ILE A 196      56.381  32.718  64.891  1.00  0.00           H  
ATOM   3116 2HD1 ILE A 196      57.816  33.730  64.600  1.00  0.00           H  
ATOM   3117 3HD1 ILE A 196      57.380  33.259  66.260  1.00  0.00           H  
ATOM   3118  N   PHE A 197      57.491  39.151  66.076  1.00 33.45           N  
ATOM   3119  CA  PHE A 197      58.062  40.253  66.828  1.00 38.12           C  
ATOM   3120  C   PHE A 197      56.999  41.299  67.127  1.00 47.61           C  
ATOM   3121  O   PHE A 197      57.038  41.961  68.166  1.00 44.75           O  
ATOM   3122  CB  PHE A 197      59.231  40.881  66.063  1.00 38.63           C  
ATOM   3123  CG  PHE A 197      60.453  40.006  66.006  1.00 50.39           C  
ATOM   3124  CD1 PHE A 197      60.721  39.097  67.026  1.00 53.29           C  
ATOM   3125  CD2 PHE A 197      61.359  40.117  64.956  1.00 55.08           C  
ATOM   3126  CE1 PHE A 197      61.867  38.325  66.999  1.00 56.20           C  
ATOM   3127  CE2 PHE A 197      62.508  39.343  64.923  1.00 47.01           C  
ATOM   3128  CZ  PHE A 197      62.763  38.449  65.943  1.00 62.90           C  
ATOM   3129  H   PHE A 197      57.817  38.976  65.136  1.00  0.00           H  
ATOM   3130  HA  PHE A 197      58.436  39.867  67.778  1.00  0.00           H  
ATOM   3131 1HB  PHE A 197      58.921  41.102  65.042  1.00  0.00           H  
ATOM   3132 2HB  PHE A 197      59.508  41.824  66.532  1.00  0.00           H  
ATOM   3133  HD1 PHE A 197      60.015  38.998  67.851  1.00  0.00           H  
ATOM   3134  HD2 PHE A 197      61.155  40.825  64.151  1.00  0.00           H  
ATOM   3135  HE1 PHE A 197      62.067  37.620  67.805  1.00  0.00           H  
ATOM   3136  HE2 PHE A 197      63.210  39.439  64.095  1.00  0.00           H  
ATOM   3137  HZ  PHE A 197      63.667  37.842  65.920  1.00  0.00           H  
ATOM   3138  N   GLU A 198      56.048  41.434  66.206  1.00 45.67           N  
ATOM   3139  CA  GLU A 198      54.965  42.387  66.346  1.00 47.40           C  
ATOM   3140  C   GLU A 198      54.050  41.967  67.479  1.00 45.83           C  
ATOM   3141  O   GLU A 198      53.726  42.754  68.358  1.00 47.66           O  
ATOM   3142  CB  GLU A 198      54.172  42.466  65.047  1.00 47.93           C  
ATOM   3143  CG  GLU A 198      54.228  43.820  64.393  1.00 69.58           C  
ATOM   3144  CD  GLU A 198      53.517  44.873  65.207  1.00 70.86           C  
ATOM   3145  OE1 GLU A 198      52.294  45.042  65.025  1.00 75.20           O  
ATOM   3146  OE2 GLU A 198      54.181  45.523  66.040  1.00 75.47           O  
ATOM   3147  H   GLU A 198      56.086  40.850  65.383  1.00  0.00           H  
ATOM   3148  HA  GLU A 198      55.392  43.367  66.560  1.00  0.00           H  
ATOM   3149 1HB  GLU A 198      54.554  41.728  64.342  1.00  0.00           H  
ATOM   3150 2HB  GLU A 198      53.128  42.222  65.243  1.00  0.00           H  
ATOM   3151 1HG  GLU A 198      55.271  44.108  64.266  1.00  0.00           H  
ATOM   3152 2HG  GLU A 198      53.775  43.753  63.405  1.00  0.00           H  
ATOM   3153  N   CYS A 199      53.632  40.715  67.465  1.00 42.77           N  
ATOM   3154  CA  CYS A 199      52.757  40.239  68.514  1.00 54.01           C  
ATOM   3155  C   CYS A 199      53.469  40.277  69.857  1.00 57.28           C  
ATOM   3156  O   CYS A 199      52.914  40.755  70.844  1.00 56.60           O  
ATOM   3157  CB  CYS A 199      52.300  38.815  68.205  1.00 49.79           C  
ATOM   3158  SG  CYS A 199      51.537  38.661  66.585  1.00 48.56           S  
ATOM   3159  H   CYS A 199      53.913  40.079  66.732  1.00  0.00           H  
ATOM   3160  HA  CYS A 199      51.883  40.889  68.557  1.00  0.00           H  
ATOM   3161 1HB  CYS A 199      53.155  38.140  68.253  1.00  0.00           H  
ATOM   3162 2HB  CYS A 199      51.584  38.491  68.960  1.00  0.00           H  
ATOM   3163  HG  CYS A 199      51.286  37.359  66.673  1.00  0.00           H  
ATOM   3164  N   GLU A 200      54.706  39.786  69.884  1.00 61.19           N  
ATOM   3165  CA  GLU A 200      55.488  39.738  71.115  1.00 64.05           C  
ATOM   3166  C   GLU A 200      55.496  41.082  71.830  1.00 64.95           C  
ATOM   3167  O   GLU A 200      55.187  41.169  73.020  1.00 69.30           O  
ATOM   3168  CB  GLU A 200      56.927  39.291  70.824  1.00 59.36           C  
ATOM   3169  CG  GLU A 200      57.779  39.076  72.079  1.00 80.35           C  
ATOM   3170  CD  GLU A 200      57.362  37.858  72.901  1.00 92.84           C  
ATOM   3171  OE1 GLU A 200      56.162  37.724  73.223  1.00101.54           O  
ATOM   3172  OE2 GLU A 200      58.241  37.033  73.236  1.00 97.87           O  
ATOM   3173  H   GLU A 200      55.114  39.437  69.028  1.00  0.00           H  
ATOM   3174  HA  GLU A 200      55.029  39.014  71.789  1.00  0.00           H  
ATOM   3175 1HB  GLU A 200      56.911  38.357  70.262  1.00  0.00           H  
ATOM   3176 2HB  GLU A 200      57.422  40.038  70.203  1.00  0.00           H  
ATOM   3177 1HG  GLU A 200      58.820  38.952  71.782  1.00  0.00           H  
ATOM   3178 2HG  GLU A 200      57.713  39.964  72.707  1.00  0.00           H  
ATOM   3179  N   LEU A 201      55.840  42.133  71.101  1.00 61.03           N  
ATOM   3180  CA  LEU A 201      55.879  43.454  71.695  1.00 61.81           C  
ATOM   3181  C   LEU A 201      54.492  43.898  72.103  1.00 65.91           C  
ATOM   3182  O   LEU A 201      54.254  44.191  73.272  1.00 72.81           O  
ATOM   3183  CB  LEU A 201      56.470  44.469  70.722  1.00 49.48           C  
ATOM   3184  CG  LEU A 201      57.938  44.280  70.337  1.00 66.00           C  
ATOM   3185  CD1 LEU A 201      58.382  45.503  69.542  1.00 60.46           C  
ATOM   3186  CD2 LEU A 201      58.808  44.096  71.593  1.00 53.52           C  
ATOM   3187  H   LEU A 201      56.078  42.025  70.125  1.00  0.00           H  
ATOM   3188  HA  LEU A 201      56.512  43.416  72.581  1.00  0.00           H  
ATOM   3189 1HB  LEU A 201      55.891  44.445  69.800  1.00  0.00           H  
ATOM   3190 2HB  LEU A 201      56.378  45.463  71.158  1.00  0.00           H  
ATOM   3191  HG  LEU A 201      58.038  43.396  69.706  1.00  0.00           H  
ATOM   3192 1HD1 LEU A 201      59.428  45.391  69.256  1.00  0.00           H  
ATOM   3193 2HD1 LEU A 201      57.769  45.596  68.645  1.00  0.00           H  
ATOM   3194 3HD1 LEU A 201      58.268  46.396  70.155  1.00  0.00           H  
ATOM   3195 1HD2 LEU A 201      59.849  43.962  71.298  1.00  0.00           H  
ATOM   3196 2HD2 LEU A 201      58.721  44.978  72.228  1.00  0.00           H  
ATOM   3197 3HD2 LEU A 201      58.471  43.218  72.144  1.00  0.00           H  
ATOM   3198  N   LYS A 202      53.579  43.945  71.138  1.00 70.77           N  
ATOM   3199  CA  LYS A 202      52.213  44.373  71.404  1.00 65.95           C  
ATOM   3200  C   LYS A 202      51.677  43.738  72.674  1.00 67.83           C  
ATOM   3201  O   LYS A 202      50.902  44.358  73.398  1.00 70.11           O  
ATOM   3202  CB  LYS A 202      51.309  44.050  70.217  1.00 57.11           C  
ATOM   3203  CG  LYS A 202      50.635  45.282  69.648  1.00 50.38           C  
ATOM   3204  CD  LYS A 202      51.642  46.391  69.412  1.00 70.92           C  
ATOM   3205  CE  LYS A 202      50.957  47.710  69.088  1.00 85.42           C  
ATOM   3206  NZ  LYS A 202      50.131  47.632  67.849  1.00104.84           N  
ATOM   3207  H   LYS A 202      53.837  43.678  70.199  1.00  0.00           H  
ATOM   3208  HA  LYS A 202      52.212  45.453  71.558  1.00  0.00           H  
ATOM   3209 1HB  LYS A 202      51.896  43.575  69.431  1.00  0.00           H  
ATOM   3210 2HB  LYS A 202      50.542  43.340  70.527  1.00  0.00           H  
ATOM   3211 1HG  LYS A 202      50.152  45.029  68.703  1.00  0.00           H  
ATOM   3212 2HG  LYS A 202      49.872  45.633  70.342  1.00  0.00           H  
ATOM   3213 1HD  LYS A 202      52.256  46.522  70.304  1.00  0.00           H  
ATOM   3214 2HD  LYS A 202      52.293  46.120  68.581  1.00  0.00           H  
ATOM   3215 1HE  LYS A 202      50.313  47.998  69.917  1.00  0.00           H  
ATOM   3216 2HE  LYS A 202      51.709  48.487  68.954  1.00  0.00           H  
ATOM   3217 1HZ  LYS A 202      49.698  48.528  67.675  1.00  0.00           H  
ATOM   3218 2HZ  LYS A 202      50.720  47.385  67.066  1.00  0.00           H  
ATOM   3219 3HZ  LYS A 202      49.415  46.930  67.965  1.00  0.00           H  
ATOM   3220  N   LEU A 203      52.095  42.508  72.951  1.00 66.65           N  
ATOM   3221  CA  LEU A 203      51.667  41.832  74.169  1.00 70.34           C  
ATOM   3222  C   LEU A 203      52.273  42.598  75.338  1.00 81.63           C  
ATOM   3223  O   LEU A 203      51.579  42.981  76.282  1.00 87.02           O  
ATOM   3224  CB  LEU A 203      52.170  40.384  74.206  1.00 55.43           C  
ATOM   3225  CG  LEU A 203      51.495  39.334  73.325  1.00 54.90           C  
ATOM   3226  CD1 LEU A 203      52.144  37.982  73.566  1.00 55.70           C  
ATOM   3227  CD2 LEU A 203      50.013  39.265  73.646  1.00 55.20           C  
ATOM   3228  H   LEU A 203      52.717  42.029  72.315  1.00  0.00           H  
ATOM   3229  HA  LEU A 203      50.578  41.816  74.191  1.00  0.00           H  
ATOM   3230 1HB  LEU A 203      53.222  40.374  73.924  1.00  0.00           H  
ATOM   3231 2HB  LEU A 203      52.085  40.012  75.227  1.00  0.00           H  
ATOM   3232  HG  LEU A 203      51.623  39.602  72.276  1.00  0.00           H  
ATOM   3233 1HD1 LEU A 203      51.664  37.231  72.938  1.00  0.00           H  
ATOM   3234 2HD1 LEU A 203      53.204  38.038  73.318  1.00  0.00           H  
ATOM   3235 3HD1 LEU A 203      52.030  37.705  74.614  1.00  0.00           H  
ATOM   3236 1HD2 LEU A 203      49.538  38.515  73.013  1.00  0.00           H  
ATOM   3237 2HD2 LEU A 203      49.880  38.993  74.693  1.00  0.00           H  
ATOM   3238 3HD2 LEU A 203      49.555  40.237  73.462  1.00  0.00           H  
ATOM   3239  N   LEU A 204      53.580  42.827  75.251  1.00 88.99           N  
ATOM   3240  CA  LEU A 204      54.318  43.531  76.287  1.00 88.17           C  
ATOM   3241  C   LEU A 204      53.993  45.024  76.327  1.00 87.12           C  
ATOM   3242  O   LEU A 204      54.838  45.848  76.664  1.00 90.57           O  
ATOM   3243  CB  LEU A 204      55.822  43.307  76.090  1.00 89.65           C  
ATOM   3244  CG  LEU A 204      56.223  41.857  75.773  1.00 94.63           C  
ATOM   3245  CD1 LEU A 204      57.730  41.699  75.884  1.00 91.85           C  
ATOM   3246  CD2 LEU A 204      55.530  40.900  76.726  1.00 95.78           C  
ATOM   3247  H   LEU A 204      54.073  42.498  74.433  1.00  0.00           H  
ATOM   3248  HA  LEU A 204      54.022  43.129  77.256  1.00  0.00           H  
ATOM   3249 1HB  LEU A 204      56.163  43.940  75.272  1.00  0.00           H  
ATOM   3250 2HB  LEU A 204      56.341  43.612  76.999  1.00  0.00           H  
ATOM   3251  HG  LEU A 204      55.932  41.614  74.751  1.00  0.00           H  
ATOM   3252 1HD1 LEU A 204      58.006  40.669  75.658  1.00  0.00           H  
ATOM   3253 2HD1 LEU A 204      58.219  42.368  75.176  1.00  0.00           H  
ATOM   3254 3HD1 LEU A 204      58.048  41.945  76.896  1.00  0.00           H  
ATOM   3255 1HD2 LEU A 204      55.822  39.876  76.490  1.00  0.00           H  
ATOM   3256 2HD2 LEU A 204      55.820  41.133  77.751  1.00  0.00           H  
ATOM   3257 3HD2 LEU A 204      54.450  41.002  76.623  1.00  0.00           H  
ATOM   3258  N   SER A 205      52.761  45.359  75.960  1.00 84.23           N  
ATOM   3259  CA  SER A 205      52.265  46.733  75.993  1.00 88.94           C  
ATOM   3260  C   SER A 205      51.066  46.636  76.920  1.00 92.53           C  
ATOM   3261  O   SER A 205      50.297  47.581  77.108  1.00 88.27           O  
ATOM   3262  CB  SER A 205      51.807  47.189  74.609  1.00 95.47           C  
ATOM   3263  OG  SER A 205      51.148  48.444  74.688  1.00 98.61           O  
ATOM   3264  H   SER A 205      52.147  44.622  75.645  1.00  0.00           H  
ATOM   3265  HA  SER A 205      53.076  47.386  76.317  1.00  0.00           H  
ATOM   3266 1HB  SER A 205      52.669  47.265  73.947  1.00  0.00           H  
ATOM   3267 2HB  SER A 205      51.134  46.445  74.185  1.00  0.00           H  
ATOM   3268  HG  SER A 205      51.159  48.691  75.616  1.00  0.00           H  
ATOM   3269  N   PHE A 206      50.929  45.442  77.480  1.00 92.36           N  
ATOM   3270  CA  PHE A 206      49.866  45.101  78.401  1.00 94.22           C  
ATOM   3271  C   PHE A 206      50.398  43.874  79.134  1.00 96.42           C  
ATOM   3272  O   PHE A 206      49.898  42.763  78.958  1.00100.17           O  
ATOM   3273  CB  PHE A 206      48.596  44.761  77.630  1.00 85.95           C  
ATOM   3274  CG  PHE A 206      48.748  44.859  76.139  1.00  0.00           C  
ATOM   3275  CD1 PHE A 206      49.959  45.230  75.573  1.00  0.00           C  
ATOM   3276  CD2 PHE A 206      47.681  44.581  75.298  1.00  0.00           C  
ATOM   3277  CE1 PHE A 206      50.100  45.320  74.201  1.00  0.00           C  
ATOM   3278  CE2 PHE A 206      47.819  44.669  73.927  1.00  0.00           C  
ATOM   3279  CZ  PHE A 206      49.030  45.040  73.378  1.00  0.00           C  
ATOM   3280  H   PHE A 206      51.615  44.741  77.239  1.00  0.00           H  
ATOM   3281  HA  PHE A 206      49.671  45.964  79.039  1.00  0.00           H  
ATOM   3282 1HB  PHE A 206      48.283  43.747  77.874  1.00  0.00           H  
ATOM   3283 2HB  PHE A 206      47.795  45.433  77.935  1.00  0.00           H  
ATOM   3284  HD1 PHE A 206      50.805  45.450  76.225  1.00  0.00           H  
ATOM   3285  HD2 PHE A 206      46.724  44.288  75.732  1.00  0.00           H  
ATOM   3286  HE1 PHE A 206      51.057  45.613  73.771  1.00  0.00           H  
ATOM   3287  HE2 PHE A 206      46.972  44.447  73.277  1.00  0.00           H  
ATOM   3288  HZ  PHE A 206      49.140  45.112  72.297  1.00  0.00           H  
ATOM   3289  N   HIS A 207      51.435  44.081  79.940  1.00 98.12           N  
ATOM   3290  CA  HIS A 207      52.044  42.987  80.685  1.00 97.66           C  
ATOM   3291  C   HIS A 207      53.226  43.505  81.509  1.00 98.36           C  
ATOM   3292  O   HIS A 207      54.262  42.808  81.566  1.00 96.22           O  
ATOM   3293  OXT HIS A 207      53.144  44.557  82.080  1.00  0.00           O  
ATOM   3294  CB  HIS A 207      52.525  41.918  79.701  1.00 97.12           C  
ATOM   3295  CG  HIS A 207      52.440  40.523  80.230  1.00 96.88           C  
ATOM   3296  ND1 HIS A 207      51.248  39.945  80.608  1.00 97.40           N  
ATOM   3297  CD2 HIS A 207      53.394  39.581  80.417  1.00 94.87           C  
ATOM   3298  CE1 HIS A 207      51.471  38.704  81.003  1.00100.38           C  
ATOM   3299  NE2 HIS A 207      52.765  38.458  80.896  1.00101.31           N  
ATOM   3300  H   HIS A 207      51.810  45.013  80.040  1.00  0.00           H  
ATOM   3301  HA  HIS A 207      51.304  42.544  81.351  1.00  0.00           H  
ATOM   3302 1HB  HIS A 207      51.931  41.970  78.788  1.00  0.00           H  
ATOM   3303 2HB  HIS A 207      53.562  42.114  79.429  1.00  0.00           H  
ATOM   3304  HD2 HIS A 207      54.461  39.691  80.222  1.00  0.00           H  
ATOM   3305  HE1 HIS A 207      50.716  38.002  81.357  1.00  0.00           H  
ATOM   3306  HE2 HIS A 207      53.222  37.587  81.127  1.00  0.00           H  
TER                                                                             
