# Supplementary material for: A new benchmark illustrates that integration of geometric constraints inferred from enzyme reaction chemistry can increase enzyme active site modeling accuracy
Source: PLoS One. 2019 Apr 4;14(4):e0214126. doi: 10.1371/journal.pone.0214126 (PMC6448891; doi:10.1371/journal.pone.0214126)
Supplement: S1 Files — (GZ) [file pone.0214126.s008.gz › benchmark-lite/templates/4fua/2irp.pdb.pdb]

REMARK query_anchored_aln MERNKLARQIIDTCLEMTRLGLNQGTAGNVSVRYQDGMLITPTGIPYEKLTESHIVFIDGNGKHEEGKLPSSEWRFHMAAYQSRPDANAVVHNHAVHCTAVSILNRSIPAIHYMIAAAGGNSIPCAPYAT--TRELSEHVALALKNRKATLLQHHGLIACEVNLEKALWLAHEVEVLAQLYLTTLAITD--------------------------
ATOM      1  N   MET A   1      76.339  33.793  34.419  1.00  0.00           N  
ATOM      2  CA  MET A   1      74.919  33.600  34.186  1.00  0.00           C  
ATOM      3  C   MET A   1      74.185  33.550  35.530  1.00  0.00           C  
ATOM      4  O   MET A   1      73.229  34.292  35.772  1.00  0.00           O  
ATOM      5  CB  MET A   1      74.677  32.325  33.380  1.00  0.00           C  
ATOM      6  CG  MET A   1      75.178  32.384  31.943  1.00  0.00           C  
ATOM      7  SD  MET A   1      74.399  33.702  30.989  1.00  0.00           S  
ATOM      8  CE  MET A   1      72.717  33.097  30.886  1.00  0.00           C  
ATOM      9 1H   MET A   1      76.820  33.826  33.543  1.00  0.00           H  
ATOM     10 2H   MET A   1      76.483  34.652  34.910  1.00  0.00           H  
ATOM     11 3H   MET A   1      76.694  33.034  34.965  1.00  0.00           H  
ATOM     12  HA  MET A   1      74.544  34.449  33.615  1.00  0.00           H  
ATOM     13 1HB  MET A   1      75.169  31.486  33.870  1.00  0.00           H  
ATOM     14 2HB  MET A   1      73.609  32.109  33.353  1.00  0.00           H  
ATOM     15 1HG  MET A   1      76.255  32.547  31.940  1.00  0.00           H  
ATOM     16 2HG  MET A   1      74.975  31.435  31.448  1.00  0.00           H  
ATOM     17 1HE  MET A   1      72.109  33.805  30.323  1.00  0.00           H  
ATOM     18 2HE  MET A   1      72.709  32.129  30.383  1.00  0.00           H  
ATOM     19 3HE  MET A   1      72.308  32.986  31.891  1.00  0.00           H  
ATOM     20  N   GLU A   2      74.645  32.674  36.411  1.00  0.00           N  
ATOM     21  CA  GLU A   2      74.021  32.527  37.715  1.00  0.00           C  
ATOM     22  C   GLU A   2      74.176  33.796  38.577  1.00  0.00           C  
ATOM     23  O   GLU A   2      73.233  34.209  39.268  1.00  0.00           O  
ATOM     24  CB  GLU A   2      74.621  31.323  38.444  1.00  0.00           C  
ATOM     25  CG  GLU A   2      74.258  29.975  37.836  1.00  0.00           C  
ATOM     26  CD  GLU A   2      72.785  29.682  37.900  1.00  0.00           C  
ATOM     27  OE1 GLU A   2      72.267  29.572  38.985  1.00  0.00           O  
ATOM     28  OE2 GLU A   2      72.177  29.567  36.862  1.00  0.00           O  
ATOM     29  H   GLU A   2      75.441  32.097  36.179  1.00  0.00           H  
ATOM     30  HA  GLU A   2      72.953  32.358  37.571  1.00  0.00           H  
ATOM     31 1HB  GLU A   2      75.708  31.405  38.450  1.00  0.00           H  
ATOM     32 2HB  GLU A   2      74.287  31.322  39.482  1.00  0.00           H  
ATOM     33 1HG  GLU A   2      74.575  29.962  36.793  1.00  0.00           H  
ATOM     34 2HG  GLU A   2      74.803  29.193  38.362  1.00  0.00           H  
ATOM     35  N   ARG A   3      75.353  34.419  38.525  1.00  0.00           N  
ATOM     36  CA  ARG A   3      75.610  35.629  39.303  1.00  0.00           C  
ATOM     37  C   ARG A   3      74.603  36.715  38.947  1.00  0.00           C  
ATOM     38  O   ARG A   3      73.991  37.329  39.822  1.00  0.00           O  
ATOM     39  CB  ARG A   3      77.020  36.143  39.055  1.00  0.00           C  
ATOM     40  CG  ARG A   3      77.397  37.385  39.847  1.00  0.00           C  
ATOM     41  CD  ARG A   3      78.744  37.887  39.474  1.00  0.00           C  
ATOM     42  NE  ARG A   3      78.798  38.315  38.085  1.00  0.00           N  
ATOM     43  CZ  ARG A   3      78.329  39.492  37.629  1.00  0.00           C  
ATOM     44  NH1 ARG A   3      77.774  40.346  38.460  1.00  0.00           N  
ATOM     45  NH2 ARG A   3      78.425  39.789  36.344  1.00  0.00           N  
ATOM     46  H   ARG A   3      76.085  34.048  37.936  1.00  0.00           H  
ATOM     47  HA  ARG A   3      75.512  35.387  40.362  1.00  0.00           H  
ATOM     48 1HB  ARG A   3      77.740  35.364  39.301  1.00  0.00           H  
ATOM     49 2HB  ARG A   3      77.141  36.378  37.997  1.00  0.00           H  
ATOM     50 1HG  ARG A   3      76.671  38.175  39.652  1.00  0.00           H  
ATOM     51 2HG  ARG A   3      77.401  37.150  40.912  1.00  0.00           H  
ATOM     52 1HD  ARG A   3      79.002  38.738  40.103  1.00  0.00           H  
ATOM     53 2HD  ARG A   3      79.479  37.095  39.615  1.00  0.00           H  
ATOM     54  HE  ARG A   3      79.218  37.684  37.415  1.00  0.00           H  
ATOM     55 1HH1 ARG A   3      77.700  40.119  39.442  1.00  0.00           H  
ATOM     56 2HH1 ARG A   3      77.422  41.228  38.118  1.00  0.00           H  
ATOM     57 1HH2 ARG A   3      78.852  39.132  35.705  1.00  0.00           H  
ATOM     58 2HH2 ARG A   3      78.073  40.670  36.002  1.00  0.00           H  
ATOM     59  N   ASN A   4      74.442  36.947  37.649  1.00  0.00           N  
ATOM     60  CA  ASN A   4      73.524  37.959  37.166  1.00  0.00           C  
ATOM     61  C   ASN A   4      72.090  37.646  37.605  1.00  0.00           C  
ATOM     62  O   ASN A   4      71.314  38.554  37.903  1.00  0.00           O  
ATOM     63  CB  ASN A   4      73.616  38.081  35.656  1.00  0.00           C  
ATOM     64  CG  ASN A   4      74.878  38.764  35.207  1.00  0.00           C  
ATOM     65  OD1 ASN A   4      75.457  39.571  35.943  1.00  0.00           O  
ATOM     66  ND2 ASN A   4      75.315  38.456  34.013  1.00  0.00           N  
ATOM     67  H   ASN A   4      74.972  36.405  36.982  1.00  0.00           H  
ATOM     68  HA  ASN A   4      73.799  38.917  37.611  1.00  0.00           H  
ATOM     69 1HB  ASN A   4      73.574  37.088  35.207  1.00  0.00           H  
ATOM     70 2HB  ASN A   4      72.760  38.644  35.284  1.00  0.00           H  
ATOM     71 1HD2 ASN A   4      76.150  38.879  33.661  1.00  0.00           H  
ATOM     72 2HD2 ASN A   4      74.814  37.797  33.451  1.00  0.00           H  
ATOM     73  N   LYS A   5      71.744  36.363  37.662  1.00  0.00           N  
ATOM     74  CA  LYS A   5      70.403  35.977  38.073  1.00  0.00           C  
ATOM     75  C   LYS A   5      70.198  36.281  39.546  1.00  0.00           C  
ATOM     76  O   LYS A   5      69.117  36.657  39.966  1.00  0.00           O  
ATOM     77  CB  LYS A   5      70.156  34.493  37.797  1.00  0.00           C  
ATOM     78  CG  LYS A   5      70.043  34.138  36.321  1.00  0.00           C  
ATOM     79  CD  LYS A   5      69.813  32.646  36.127  1.00  0.00           C  
ATOM     80  CE  LYS A   5      69.705  32.289  34.652  1.00  0.00           C  
ATOM     81  NZ  LYS A   5      69.518  30.827  34.446  1.00  0.00           N  
ATOM     82  H   LYS A   5      72.411  35.644  37.420  1.00  0.00           H  
ATOM     83  HA  LYS A   5      69.683  36.560  37.497  1.00  0.00           H  
ATOM     84 1HB  LYS A   5      70.970  33.904  38.222  1.00  0.00           H  
ATOM     85 2HB  LYS A   5      69.235  34.180  38.288  1.00  0.00           H  
ATOM     86 1HG  LYS A   5      69.210  34.686  35.877  1.00  0.00           H  
ATOM     87 2HG  LYS A   5      70.959  34.426  35.806  1.00  0.00           H  
ATOM     88 1HD  LYS A   5      70.642  32.090  36.567  1.00  0.00           H  
ATOM     89 2HD  LYS A   5      68.893  32.352  36.631  1.00  0.00           H  
ATOM     90 1HE  LYS A   5      68.860  32.817  34.211  1.00  0.00           H  
ATOM     91 2HE  LYS A   5      70.611  32.603  34.134  1.00  0.00           H  
ATOM     92 1HZ  LYS A   5      69.451  30.632  33.457  1.00  0.00           H  
ATOM     93 2HZ  LYS A   5      70.306  30.328  34.835  1.00  0.00           H  
ATOM     94 3HZ  LYS A   5      68.670  30.528  34.905  1.00  0.00           H  
ATOM     95  N   LEU A   6      71.243  36.098  40.334  1.00  0.00           N  
ATOM     96  CA  LEU A   6      71.157  36.367  41.752  1.00  0.00           C  
ATOM     97  C   LEU A   6      71.159  37.868  41.989  1.00  0.00           C  
ATOM     98  O   LEU A   6      70.561  38.359  42.945  1.00  0.00           O  
ATOM     99  CB  LEU A   6      72.327  35.711  42.496  1.00  0.00           C  
ATOM    100  CG  LEU A   6      72.097  34.267  42.957  1.00  0.00           C  
ATOM    101  CD1 LEU A   6      70.957  34.231  43.966  1.00  0.00           C  
ATOM    102  CD2 LEU A   6      71.787  33.392  41.751  1.00  0.00           C  
ATOM    103  H   LEU A   6      72.116  35.766  39.948  1.00  0.00           H  
ATOM    104  HA  LEU A   6      70.226  35.945  42.128  1.00  0.00           H  
ATOM    105 1HB  LEU A   6      73.199  35.715  41.843  1.00  0.00           H  
ATOM    106 2HB  LEU A   6      72.557  36.308  43.378  1.00  0.00           H  
ATOM    107  HG  LEU A   6      72.994  33.896  43.454  1.00  0.00           H  
ATOM    108 1HD1 LEU A   6      70.793  33.205  44.294  1.00  0.00           H  
ATOM    109 2HD1 LEU A   6      71.214  34.849  44.826  1.00  0.00           H  
ATOM    110 3HD1 LEU A   6      70.048  34.613  43.502  1.00  0.00           H  
ATOM    111 1HD2 LEU A   6      71.624  32.365  42.079  1.00  0.00           H  
ATOM    112 2HD2 LEU A   6      70.889  33.761  41.255  1.00  0.00           H  
ATOM    113 3HD2 LEU A   6      72.625  33.422  41.055  1.00  0.00           H  
ATOM    114  N   ALA A   7      71.818  38.605  41.106  1.00  0.00           N  
ATOM    115  CA  ALA A   7      71.842  40.053  41.230  1.00  0.00           C  
ATOM    116  C   ALA A   7      70.412  40.554  41.126  1.00  0.00           C  
ATOM    117  O   ALA A   7      69.950  41.338  41.956  1.00  0.00           O  
ATOM    118  CB  ALA A   7      72.725  40.685  40.164  1.00  0.00           C  
ATOM    119  H   ALA A   7      72.310  38.169  40.339  1.00  0.00           H  
ATOM    120  HA  ALA A   7      72.252  40.302  42.209  1.00  0.00           H  
ATOM    121 1HB  ALA A   7      72.721  41.768  40.284  1.00  0.00           H  
ATOM    122 2HB  ALA A   7      73.744  40.312  40.267  1.00  0.00           H  
ATOM    123 3HB  ALA A   7      72.343  40.429  39.177  1.00  0.00           H  
ATOM    124  N   ARG A   8      69.713  40.083  40.101  1.00  0.00           N  
ATOM    125  CA  ARG A   8      68.346  40.511  39.870  1.00  0.00           C  
ATOM    126  C   ARG A   8      67.433  40.014  40.981  1.00  0.00           C  
ATOM    127  O   ARG A   8      66.480  40.681  41.366  1.00  0.00           O  
ATOM    128  CB  ARG A   8      67.842  39.999  38.529  1.00  0.00           C  
ATOM    129  CG  ARG A   8      68.478  40.655  37.314  1.00  0.00           C  
ATOM    130  CD  ARG A   8      67.972  40.069  36.046  1.00  0.00           C  
ATOM    131  NE  ARG A   8      68.578  40.694  34.880  1.00  0.00           N  
ATOM    132  CZ  ARG A   8      68.402  40.277  33.611  1.00  0.00           C  
ATOM    133  NH1 ARG A   8      67.638  39.238  33.360  1.00  0.00           N  
ATOM    134  NH2 ARG A   8      68.998  40.914  32.618  1.00  0.00           N  
ATOM    135  H   ARG A   8      70.133  39.417  39.469  1.00  0.00           H  
ATOM    136  HA  ARG A   8      68.322  41.601  39.856  1.00  0.00           H  
ATOM    137 1HB  ARG A   8      68.023  38.927  38.458  1.00  0.00           H  
ATOM    138 2HB  ARG A   8      66.765  40.154  38.461  1.00  0.00           H  
ATOM    139 1HG  ARG A   8      68.250  41.721  37.314  1.00  0.00           H  
ATOM    140 2HG  ARG A   8      69.559  40.515  37.349  1.00  0.00           H  
ATOM    141 1HD  ARG A   8      68.202  39.004  36.020  1.00  0.00           H  
ATOM    142 2HD  ARG A   8      66.894  40.210  35.985  1.00  0.00           H  
ATOM    143  HE  ARG A   8      69.173  41.497  35.034  1.00  0.00           H  
ATOM    144 1HH1 ARG A   8      67.182  38.751  34.119  1.00  0.00           H  
ATOM    145 2HH1 ARG A   8      67.506  38.926  32.409  1.00  0.00           H  
ATOM    146 1HH2 ARG A   8      69.586  41.713  32.811  1.00  0.00           H  
ATOM    147 2HH2 ARG A   8      68.867  40.602  31.668  1.00  0.00           H  
ATOM    148  N   GLN A   9      67.747  38.843  41.508  1.00  0.00           N  
ATOM    149  CA  GLN A   9      66.970  38.254  42.579  1.00  0.00           C  
ATOM    150  C   GLN A   9      67.132  39.116  43.832  1.00  0.00           C  
ATOM    151  O   GLN A   9      66.160  39.474  44.490  1.00  0.00           O  
ATOM    152  CB  GLN A   9      67.412  36.813  42.849  1.00  0.00           C  
ATOM    153  CG  GLN A   9      67.058  35.836  41.741  1.00  0.00           C  
ATOM    154  CD  GLN A   9      67.590  34.441  42.008  1.00  0.00           C  
ATOM    155  OE1 GLN A   9      67.665  34.000  43.158  1.00  0.00           O  
ATOM    156  NE2 GLN A   9      67.963  33.737  40.945  1.00  0.00           N  
ATOM    157  H   GLN A   9      68.551  38.346  41.153  1.00  0.00           H  
ATOM    158  HA  GLN A   9      65.922  38.242  42.280  1.00  0.00           H  
ATOM    159 1HB  GLN A   9      68.492  36.784  42.991  1.00  0.00           H  
ATOM    160 2HB  GLN A   9      66.951  36.458  43.770  1.00  0.00           H  
ATOM    161 1HG  GLN A   9      65.973  35.777  41.654  1.00  0.00           H  
ATOM    162 2HG  GLN A   9      67.489  36.193  40.805  1.00  0.00           H  
ATOM    163 1HE2 GLN A   9      68.322  32.810  41.059  1.00  0.00           H  
ATOM    164 2HE2 GLN A   9      67.886  34.133  40.030  1.00  0.00           H  
ATOM    165  N   ILE A  10      68.368  39.456  44.155  1.00  0.00           N  
ATOM    166  CA  ILE A  10      68.640  40.273  45.333  1.00  0.00           C  
ATOM    167  C   ILE A  10      68.060  41.701  45.257  1.00  0.00           C  
ATOM    168  O   ILE A  10      67.477  42.169  46.227  1.00  0.00           O  
ATOM    169  CB  ILE A  10      70.159  40.359  45.568  1.00  0.00           C  
ATOM    170  CG1 ILE A  10      70.716  38.991  45.970  1.00  0.00           C  
ATOM    171  CG2 ILE A  10      70.475  41.399  46.632  1.00  0.00           C  
ATOM    172  CD1 ILE A  10      72.226  38.916  45.952  1.00  0.00           C  
ATOM    173  H   ILE A  10      69.140  39.148  43.581  1.00  0.00           H  
ATOM    174  HA  ILE A  10      68.174  39.800  46.197  1.00  0.00           H  
ATOM    175  HB  ILE A  10      70.655  40.641  44.640  1.00  0.00           H  
ATOM    176 1HG1 ILE A  10      70.374  38.739  46.973  1.00  0.00           H  
ATOM    177 2HG1 ILE A  10      70.330  38.228  45.293  1.00  0.00           H  
ATOM    178 1HG2 ILE A  10      71.553  41.447  46.786  1.00  0.00           H  
ATOM    179 2HG2 ILE A  10      70.112  42.373  46.307  1.00  0.00           H  
ATOM    180 3HG2 ILE A  10      69.987  41.123  47.567  1.00  0.00           H  
ATOM    181 1HD1 ILE A  10      72.544  37.917  46.247  1.00  0.00           H  
ATOM    182 2HD1 ILE A  10      72.589  39.131  44.946  1.00  0.00           H  
ATOM    183 3HD1 ILE A  10      72.634  39.647  46.648  1.00  0.00           H  
ATOM    184  N   ILE A  11      68.220  42.382  44.118  1.00  0.00           N  
ATOM    185  CA  ILE A  11      67.666  43.723  43.942  1.00  0.00           C  
ATOM    186  C   ILE A  11      66.142  43.698  44.184  1.00  0.00           C  
ATOM    187  O   ILE A  11      65.572  44.589  44.822  1.00  0.00           O  
ATOM    188  CB  ILE A  11      67.968  44.265  42.533  1.00  0.00           C  
ATOM    189  CG1 ILE A  11      69.468  44.529  42.373  1.00  0.00           C  
ATOM    190  CG2 ILE A  11      67.170  45.533  42.268  1.00  0.00           C  
ATOM    191  CD1 ILE A  11      69.892  44.796  40.947  1.00  0.00           C  
ATOM    192  H   ILE A  11      68.737  41.960  43.360  1.00  0.00           H  
ATOM    193  HA  ILE A  11      68.128  44.387  44.672  1.00  0.00           H  
ATOM    194  HB  ILE A  11      67.699  43.516  41.789  1.00  0.00           H  
ATOM    195 1HG1 ILE A  11      69.753  45.388  42.980  1.00  0.00           H  
ATOM    196 2HG1 ILE A  11      70.030  43.670  42.739  1.00  0.00           H  
ATOM    197 1HG2 ILE A  11      67.396  45.903  41.269  1.00  0.00           H  
ATOM    198 2HG2 ILE A  11      66.106  45.314  42.342  1.00  0.00           H  
ATOM    199 3HG2 ILE A  11      67.437  46.291  43.005  1.00  0.00           H  
ATOM    200 1HD1 ILE A  11      70.967  44.973  40.914  1.00  0.00           H  
ATOM    201 2HD1 ILE A  11      69.647  43.933  40.327  1.00  0.00           H  
ATOM    202 3HD1 ILE A  11      69.368  45.673  40.570  1.00  0.00           H  
ATOM    203  N   ASP A  12      65.486  42.655  43.686  1.00  0.00           N  
ATOM    204  CA  ASP A  12      64.047  42.528  43.854  1.00  0.00           C  
ATOM    205  C   ASP A  12      63.716  42.263  45.311  1.00  0.00           C  
ATOM    206  O   ASP A  12      62.796  42.856  45.863  1.00  0.00           O  
ATOM    207  CB  ASP A  12      63.493  41.402  42.978  1.00  0.00           C  
ATOM    208  CG  ASP A  12      63.506  41.743  41.495  1.00  0.00           C  
ATOM    209  OD1 ASP A  12      63.630  42.901  41.173  1.00  0.00           O  
ATOM    210  OD2 ASP A  12      63.392  40.843  40.697  1.00  0.00           O  
ATOM    211  H   ASP A  12      65.988  41.937  43.183  1.00  0.00           H  
ATOM    212  HA  ASP A  12      63.579  43.464  43.549  1.00  0.00           H  
ATOM    213 1HB  ASP A  12      64.081  40.497  43.133  1.00  0.00           H  
ATOM    214 2HB  ASP A  12      62.467  41.180  43.276  1.00  0.00           H  
ATOM    215  N   THR A  13      64.480  41.383  45.945  1.00  0.00           N  
ATOM    216  CA  THR A  13      64.230  41.077  47.340  1.00  0.00           C  
ATOM    217  C   THR A  13      64.385  42.362  48.160  1.00  0.00           C  
ATOM    218  O   THR A  13      63.620  42.632  49.081  1.00  0.00           O  
ATOM    219  CB  THR A  13      65.185  39.986  47.860  1.00  0.00           C  
ATOM    220  OG1 THR A  13      66.542  40.422  47.705  1.00  0.00           O  
ATOM    221  CG2 THR A  13      64.982  38.689  47.092  1.00  0.00           C  
ATOM    222  H   THR A  13      65.240  40.919  45.468  1.00  0.00           H  
ATOM    223  HA  THR A  13      63.209  40.707  47.435  1.00  0.00           H  
ATOM    224  HB  THR A  13      64.993  39.810  48.918  1.00  0.00           H  
ATOM    225  HG1 THR A  13      66.579  41.123  47.051  1.00  0.00           H  
ATOM    226 1HG2 THR A  13      65.664  37.930  47.474  1.00  0.00           H  
ATOM    227 2HG2 THR A  13      63.954  38.349  47.218  1.00  0.00           H  
ATOM    228 3HG2 THR A  13      65.181  38.858  46.035  1.00  0.00           H  
ATOM    229  N   CYS A  14      65.374  43.159  47.795  1.00  0.00           N  
ATOM    230  CA  CYS A  14      65.600  44.416  48.479  1.00  0.00           C  
ATOM    231  C   CYS A  14      64.428  45.382  48.339  1.00  0.00           C  
ATOM    232  O   CYS A  14      64.079  46.050  49.304  1.00  0.00           O  
ATOM    233  CB  CYS A  14      66.865  45.084  47.940  1.00  0.00           C  
ATOM    234  SG  CYS A  14      68.398  44.237  48.393  1.00  0.00           S  
ATOM    235  H   CYS A  14      65.983  42.897  47.033  1.00  0.00           H  
ATOM    236  HA  CYS A  14      65.734  44.212  49.541  1.00  0.00           H  
ATOM    237 1HB  CYS A  14      66.816  45.134  46.852  1.00  0.00           H  
ATOM    238 2HB  CYS A  14      66.923  46.107  48.312  1.00  0.00           H  
ATOM    239  HG  CYS A  14      68.097  43.083  47.806  1.00  0.00           H  
ATOM    240  N   LEU A  15      63.806  45.456  47.164  1.00  0.00           N  
ATOM    241  CA  LEU A  15      62.688  46.382  46.992  1.00  0.00           C  
ATOM    242  C   LEU A  15      61.515  45.909  47.812  1.00  0.00           C  
ATOM    243  O   LEU A  15      60.760  46.717  48.366  1.00  0.00           O  
ATOM    244  CB  LEU A  15      62.284  46.487  45.516  1.00  0.00           C  
ATOM    245  CG  LEU A  15      63.305  47.165  44.594  1.00  0.00           C  
ATOM    246  CD1 LEU A  15      62.837  47.054  43.149  1.00  0.00           C  
ATOM    247  CD2 LEU A  15      63.473  48.620  45.004  1.00  0.00           C  
ATOM    248  H   LEU A  15      64.093  44.881  46.385  1.00  0.00           H  
ATOM    249  HA  LEU A  15      63.000  47.368  47.334  1.00  0.00           H  
ATOM    250 1HB  LEU A  15      62.106  45.484  45.132  1.00  0.00           H  
ATOM    251 2HB  LEU A  15      61.353  47.050  45.450  1.00  0.00           H  
ATOM    252  HG  LEU A  15      64.264  46.652  44.673  1.00  0.00           H  
ATOM    253 1HD1 LEU A  15      63.563  47.536  42.493  1.00  0.00           H  
ATOM    254 2HD1 LEU A  15      62.744  46.003  42.876  1.00  0.00           H  
ATOM    255 3HD1 LEU A  15      61.870  47.545  43.041  1.00  0.00           H  
ATOM    256 1HD2 LEU A  15      64.200  49.102  44.349  1.00  0.00           H  
ATOM    257 2HD2 LEU A  15      62.515  49.134  44.923  1.00  0.00           H  
ATOM    258 3HD2 LEU A  15      63.825  48.670  46.034  1.00  0.00           H  
ATOM    259  N   GLU A  16      61.378  44.595  47.928  1.00  0.00           N  
ATOM    260  CA  GLU A  16      60.274  44.066  48.700  1.00  0.00           C  
ATOM    261  C   GLU A  16      60.465  44.319  50.188  1.00  0.00           C  
ATOM    262  O   GLU A  16      59.524  44.735  50.874  1.00  0.00           O  
ATOM    263  CB  GLU A  16      60.119  42.566  48.441  1.00  0.00           C  
ATOM    264  CG  GLU A  16      58.953  41.918  49.175  1.00  0.00           C  
ATOM    265  CD  GLU A  16      57.617  42.445  48.730  1.00  0.00           C  
ATOM    266  OE1 GLU A  16      57.593  43.353  47.935  1.00  0.00           O  
ATOM    267  OE2 GLU A  16      56.620  41.938  49.187  1.00  0.00           O  
ATOM    268  H   GLU A  16      62.025  43.954  47.491  1.00  0.00           H  
ATOM    269  HA  GLU A  16      59.360  44.572  48.388  1.00  0.00           H  
ATOM    270 1HB  GLU A  16      59.981  42.393  47.374  1.00  0.00           H  
ATOM    271 2HB  GLU A  16      61.031  42.049  48.741  1.00  0.00           H  
ATOM    272 1HG  GLU A  16      58.982  40.842  49.003  1.00  0.00           H  
ATOM    273 2HG  GLU A  16      59.069  42.091  50.244  1.00  0.00           H  
ATOM    274  N   MET A  17      61.679  44.073  50.678  1.00  0.00           N  
ATOM    275  CA  MET A  17      61.984  44.281  52.091  1.00  0.00           C  
ATOM    276  C   MET A  17      61.753  45.742  52.463  1.00  0.00           C  
ATOM    277  O   MET A  17      61.111  46.038  53.459  1.00  0.00           O  
ATOM    278  CB  MET A  17      63.422  43.866  52.397  1.00  0.00           C  
ATOM    279  CG  MET A  17      63.673  42.366  52.324  1.00  0.00           C  
ATOM    280  SD  MET A  17      62.717  41.441  53.543  1.00  0.00           S  
ATOM    281  CE  MET A  17      63.493  41.983  55.063  1.00  0.00           C  
ATOM    282  H   MET A  17      62.405  43.736  50.062  1.00  0.00           H  
ATOM    283  HA  MET A  17      61.310  43.664  52.685  1.00  0.00           H  
ATOM    284 1HB  MET A  17      64.098  44.352  51.695  1.00  0.00           H  
ATOM    285 2HB  MET A  17      63.692  44.202  53.399  1.00  0.00           H  
ATOM    286 1HG  MET A  17      63.412  42.001  51.332  1.00  0.00           H  
ATOM    287 2HG  MET A  17      64.731  42.166  52.493  1.00  0.00           H  
ATOM    288 1HE  MET A  17      63.011  41.496  55.911  1.00  0.00           H  
ATOM    289 2HE  MET A  17      64.551  41.718  55.046  1.00  0.00           H  
ATOM    290 3HE  MET A  17      63.391  43.064  55.159  1.00  0.00           H  
ATOM    291  N   THR A  18      62.273  46.650  51.639  1.00  0.00           N  
ATOM    292  CA  THR A  18      62.124  48.071  51.890  1.00  0.00           C  
ATOM    293  C   THR A  18      60.656  48.483  51.954  1.00  0.00           C  
ATOM    294  O   THR A  18      60.263  49.226  52.843  1.00  0.00           O  
ATOM    295  CB  THR A  18      62.847  48.896  50.809  1.00  0.00           C  
ATOM    296  OG1 THR A  18      64.249  48.598  50.835  1.00  0.00           O  
ATOM    297  CG2 THR A  18      62.643  50.384  51.048  1.00  0.00           C  
ATOM    298  H   THR A  18      62.782  46.346  50.822  1.00  0.00           H  
ATOM    299  HA  THR A  18      62.572  48.300  52.857  1.00  0.00           H  
ATOM    300  HB  THR A  18      62.452  48.634  49.827  1.00  0.00           H  
ATOM    301  HG1 THR A  18      64.389  47.757  51.276  1.00  0.00           H  
ATOM    302 1HG2 THR A  18      63.160  50.951  50.274  1.00  0.00           H  
ATOM    303 2HG2 THR A  18      61.579  50.615  51.018  1.00  0.00           H  
ATOM    304 3HG2 THR A  18      63.045  50.653  52.024  1.00  0.00           H  
ATOM    305  N   ARG A  19      59.840  47.987  51.032  1.00  0.00           N  
ATOM    306  CA  ARG A  19      58.431  48.341  51.050  1.00  0.00           C  
ATOM    307  C   ARG A  19      57.784  47.968  52.384  1.00  0.00           C  
ATOM    308  O   ARG A  19      56.760  48.528  52.739  1.00  0.00           O  
ATOM    309  CB  ARG A  19      57.694  47.645  49.915  1.00  0.00           C  
ATOM    310  CG  ARG A  19      56.220  48.001  49.797  1.00  0.00           C  
ATOM    311  CD  ARG A  19      55.580  47.313  48.647  1.00  0.00           C  
ATOM    312  NE  ARG A  19      55.590  45.867  48.805  1.00  0.00           N  
ATOM    313  CZ  ARG A  19      54.705  45.172  49.546  1.00  0.00           C  
ATOM    314  NH1 ARG A  19      53.747  45.803  50.188  1.00  0.00           N  
ATOM    315  NH2 ARG A  19      54.800  43.856  49.626  1.00  0.00           N  
ATOM    316  H   ARG A  19      60.182  47.364  50.314  1.00  0.00           H  
ATOM    317  HA  ARG A  19      58.343  49.419  50.913  1.00  0.00           H  
ATOM    318 1HB  ARG A  19      58.169  47.892  48.967  1.00  0.00           H  
ATOM    319 2HB  ARG A  19      57.763  46.565  50.045  1.00  0.00           H  
ATOM    320 1HG  ARG A  19      55.700  47.703  50.708  1.00  0.00           H  
ATOM    321 2HG  ARG A  19      56.116  49.077  49.654  1.00  0.00           H  
ATOM    322 1HD  ARG A  19      54.544  47.638  48.559  1.00  0.00           H  
ATOM    323 2HD  ARG A  19      56.116  47.559  47.731  1.00  0.00           H  
ATOM    324  HE  ARG A  19      56.313  45.347  48.326  1.00  0.00           H  
ATOM    325 1HH1 ARG A  19      53.674  46.808  50.126  1.00  0.00           H  
ATOM    326 2HH1 ARG A  19      53.083  45.282  50.743  1.00  0.00           H  
ATOM    327 1HH2 ARG A  19      55.537  43.371  49.133  1.00  0.00           H  
ATOM    328 2HH2 ARG A  19      54.137  43.336  50.181  1.00  0.00           H  
ATOM    329  N   LEU A  20      58.384  47.031  53.123  1.00  0.00           N  
ATOM    330  CA  LEU A  20      57.845  46.619  54.419  1.00  0.00           C  
ATOM    331  C   LEU A  20      58.447  47.425  55.566  1.00  0.00           C  
ATOM    332  O   LEU A  20      58.026  47.305  56.713  1.00  0.00           O  
ATOM    333  CB  LEU A  20      58.109  45.126  54.648  1.00  0.00           C  
ATOM    334  CG  LEU A  20      57.445  44.171  53.647  1.00  0.00           C  
ATOM    335  CD1 LEU A  20      57.876  42.742  53.945  1.00  0.00           C  
ATOM    336  CD2 LEU A  20      55.933  44.316  53.733  1.00  0.00           C  
ATOM    337  H   LEU A  20      59.229  46.596  52.781  1.00  0.00           H  
ATOM    338  HA  LEU A  20      56.769  46.790  54.416  1.00  0.00           H  
ATOM    339 1HB  LEU A  20      59.183  44.953  54.609  1.00  0.00           H  
ATOM    340 2HB  LEU A  20      57.755  44.859  55.644  1.00  0.00           H  
ATOM    341  HG  LEU A  20      57.777  44.416  52.637  1.00  0.00           H  
ATOM    342 1HD1 LEU A  20      57.405  42.064  53.233  1.00  0.00           H  
ATOM    343 2HD1 LEU A  20      58.960  42.662  53.857  1.00  0.00           H  
ATOM    344 3HD1 LEU A  20      57.573  42.474  54.956  1.00  0.00           H  
ATOM    345 1HD2 LEU A  20      55.462  43.638  53.020  1.00  0.00           H  
ATOM    346 2HD2 LEU A  20      55.601  44.071  54.742  1.00  0.00           H  
ATOM    347 3HD2 LEU A  20      55.652  45.343  53.498  1.00  0.00           H  
ATOM    348  N   GLY A  21      59.434  48.252  55.263  1.00  0.00           N  
ATOM    349  CA  GLY A  21      60.063  49.016  56.321  1.00  0.00           C  
ATOM    350  C   GLY A  21      61.026  48.168  57.146  1.00  0.00           C  
ATOM    351  O   GLY A  21      61.287  48.489  58.304  1.00  0.00           O  
ATOM    352  H   GLY A  21      59.760  48.365  54.314  1.00  0.00           H  
ATOM    353 1HA  GLY A  21      60.605  49.858  55.889  1.00  0.00           H  
ATOM    354 2HA  GLY A  21      59.297  49.429  56.976  1.00  0.00           H  
ATOM    355  N   LEU A  22      61.557  47.092  56.559  1.00  0.00           N  
ATOM    356  CA  LEU A  22      62.495  46.210  57.256  1.00  0.00           C  
ATOM    357  C   LEU A  22      63.995  46.421  56.976  1.00  0.00           C  
ATOM    358  O   LEU A  22      64.838  45.761  57.590  1.00  0.00           O  
ATOM    359  CB  LEU A  22      62.137  44.758  56.915  1.00  0.00           C  
ATOM    360  CG  LEU A  22      61.026  44.129  57.764  1.00  0.00           C  
ATOM    361  CD1 LEU A  22      59.734  44.912  57.573  1.00  0.00           C  
ATOM    362  CD2 LEU A  22      60.846  42.672  57.367  1.00  0.00           C  
ATOM    363  H   LEU A  22      61.302  46.883  55.604  1.00  0.00           H  
ATOM    364  HA  LEU A  22      62.389  46.371  58.328  1.00  0.00           H  
ATOM    365 1HB  LEU A  22      61.823  44.714  55.873  1.00  0.00           H  
ATOM    366 2HB  LEU A  22      63.030  44.144  57.029  1.00  0.00           H  
ATOM    367  HG  LEU A  22      61.297  44.187  58.819  1.00  0.00           H  
ATOM    368 1HD1 LEU A  22      58.945  44.466  58.177  1.00  0.00           H  
ATOM    369 2HD1 LEU A  22      59.886  45.946  57.883  1.00  0.00           H  
ATOM    370 3HD1 LEU A  22      59.446  44.887  56.522  1.00  0.00           H  
ATOM    371 1HD2 LEU A  22      60.056  42.224  57.972  1.00  0.00           H  
ATOM    372 2HD2 LEU A  22      60.573  42.613  56.313  1.00  0.00           H  
ATOM    373 3HD2 LEU A  22      61.778  42.132  57.531  1.00  0.00           H  
ATOM    374  N   ASN A  23      64.331  47.306  56.038  1.00  0.00           N  
ATOM    375  CA  ASN A  23      65.741  47.582  55.745  1.00  0.00           C  
ATOM    376  C   ASN A  23      65.964  49.092  55.683  1.00  0.00           C  
ATOM    377  O   ASN A  23      66.400  49.635  54.676  1.00  0.00           O  
ATOM    378  CB  ASN A  23      66.172  46.916  54.451  1.00  0.00           C  
ATOM    379  CG  ASN A  23      66.094  45.416  54.520  1.00  0.00           C  
ATOM    380  OD1 ASN A  23      65.006  44.844  54.659  1.00  0.00           O  
ATOM    381  ND2 ASN A  23      67.226  44.767  54.424  1.00  0.00           N  
ATOM    382  H   ASN A  23      63.616  47.796  55.519  1.00  0.00           H  
ATOM    383  HA  ASN A  23      66.349  47.179  56.557  1.00  0.00           H  
ATOM    384 1HB  ASN A  23      65.539  47.264  53.634  1.00  0.00           H  
ATOM    385 2HB  ASN A  23      67.197  47.204  54.217  1.00  0.00           H  
ATOM    386 1HD2 ASN A  23      67.235  43.768  54.463  1.00  0.00           H  
ATOM    387 2HD2 ASN A  23      68.083  45.271  54.312  1.00  0.00           H  
ATOM    388  N   GLN A  24      65.653  49.800  56.770  1.00  0.00           N  
ATOM    389  CA  GLN A  24      65.865  51.247  56.713  1.00  0.00           C  
ATOM    390  C   GLN A  24      67.311  51.704  56.591  1.00  0.00           C  
ATOM    391  O   GLN A  24      68.237  51.100  57.140  1.00  0.00           O  
ATOM    392  CB  GLN A  24      65.250  51.896  57.956  1.00  0.00           C  
ATOM    393  CG  GLN A  24      65.302  53.414  57.955  1.00  0.00           C  
ATOM    394  CD  GLN A  24      64.601  54.018  59.157  1.00  0.00           C  
ATOM    395  OE1 GLN A  24      64.200  53.306  60.082  1.00  0.00           O  
ATOM    396  NE2 GLN A  24      64.447  55.337  59.151  1.00  0.00           N  
ATOM    397  H   GLN A  24      65.284  49.390  57.616  1.00  0.00           H  
ATOM    398  HA  GLN A  24      65.369  51.634  55.823  1.00  0.00           H  
ATOM    399 1HB  GLN A  24      64.206  51.596  58.045  1.00  0.00           H  
ATOM    400 2HB  GLN A  24      65.770  51.542  58.846  1.00  0.00           H  
ATOM    401 1HG  GLN A  24      66.345  53.732  57.973  1.00  0.00           H  
ATOM    402 2HG  GLN A  24      64.815  53.784  57.053  1.00  0.00           H  
ATOM    403 1HE2 GLN A  24      63.991  55.792  59.917  1.00  0.00           H  
ATOM    404 2HE2 GLN A  24      64.786  55.877  58.380  1.00  0.00           H  
ATOM    405  N   GLY A  25      67.467  52.779  55.835  1.00  0.00           N  
ATOM    406  CA  GLY A  25      68.727  53.466  55.659  1.00  0.00           C  
ATOM    407  C   GLY A  25      70.000  52.645  55.676  1.00  0.00           C  
ATOM    408  O   GLY A  25      70.894  52.929  56.467  1.00  0.00           O  
ATOM    409  H   GLY A  25      66.646  53.127  55.360  1.00  0.00           H  
ATOM    410 1HA  GLY A  25      68.724  53.993  54.705  1.00  0.00           H  
ATOM    411 2HA  GLY A  25      68.844  54.216  56.440  1.00  0.00           H  
ATOM    412  N   THR A  26      70.081  51.640  54.809  1.00  0.00           N  
ATOM    413  CA  THR A  26      71.276  50.811  54.690  1.00  0.00           C  
ATOM    414  C   THR A  26      71.348  49.617  55.628  1.00  0.00           C  
ATOM    415  O   THR A  26      72.160  48.716  55.423  1.00  0.00           O  
ATOM    416  CB  THR A  26      72.534  51.673  54.904  1.00  0.00           C  
ATOM    417  OG1 THR A  26      72.584  52.705  53.910  1.00  0.00           O  
ATOM    418  CG2 THR A  26      73.789  50.819  54.806  1.00  0.00           C  
ATOM    419  H   THR A  26      69.287  51.447  54.215  1.00  0.00           H  
ATOM    420  HA  THR A  26      71.304  50.387  53.686  1.00  0.00           H  
ATOM    421  HB  THR A  26      72.493  52.138  55.889  1.00  0.00           H  
ATOM    422  HG1 THR A  26      73.388  52.613  53.394  1.00  0.00           H  
ATOM    423 1HG2 THR A  26      74.668  51.445  54.960  1.00  0.00           H  
ATOM    424 2HG2 THR A  26      73.759  50.041  55.568  1.00  0.00           H  
ATOM    425 3HG2 THR A  26      73.840  50.360  53.820  1.00  0.00           H  
ATOM    426  N   ALA A  27      70.520  49.588  56.661  1.00  0.00           N  
ATOM    427  CA  ALA A  27      70.549  48.436  57.552  1.00  0.00           C  
ATOM    428  C   ALA A  27      70.205  47.154  56.761  1.00  0.00           C  
ATOM    429  O   ALA A  27      69.848  47.202  55.578  1.00  0.00           O  
ATOM    430  CB  ALA A  27      69.585  48.637  58.712  1.00  0.00           C  
ATOM    431  H   ALA A  27      69.871  50.339  56.849  1.00  0.00           H  
ATOM    432  HA  ALA A  27      71.560  48.339  57.947  1.00  0.00           H  
ATOM    433 1HB  ALA A  27      69.619  47.767  59.368  1.00  0.00           H  
ATOM    434 2HB  ALA A  27      69.872  49.526  59.274  1.00  0.00           H  
ATOM    435 3HB  ALA A  27      68.574  48.761  58.327  1.00  0.00           H  
ATOM    436  N   GLY A  28      70.326  46.005  57.414  1.00  0.00           N  
ATOM    437  CA  GLY A  28      70.035  44.743  56.761  1.00  0.00           C  
ATOM    438  C   GLY A  28      71.028  44.408  55.660  1.00  0.00           C  
ATOM    439  O   GLY A  28      71.909  45.202  55.353  1.00  0.00           O  
ATOM    440  H   GLY A  28      70.624  46.002  58.379  1.00  0.00           H  
ATOM    441 1HA  GLY A  28      70.043  43.941  57.499  1.00  0.00           H  
ATOM    442 2HA  GLY A  28      69.033  44.777  56.334  1.00  0.00           H  
ATOM    443  N   ASN A  29      70.879  43.222  55.073  1.00  0.00           N  
ATOM    444  CA  ASN A  29      71.744  42.759  53.994  1.00  0.00           C  
ATOM    445  C   ASN A  29      71.123  41.509  53.428  1.00  0.00           C  
ATOM    446  O   ASN A  29      70.404  40.790  54.121  1.00  0.00           O  
ATOM    447  CB  ASN A  29      73.162  42.504  54.472  1.00  0.00           C  
ATOM    448  CG  ASN A  29      74.148  42.425  53.340  1.00  0.00           C  
ATOM    449  OD1 ASN A  29      74.061  41.536  52.485  1.00  0.00           O  
ATOM    450  ND2 ASN A  29      75.085  43.338  53.317  1.00  0.00           N  
ATOM    451  H   ASN A  29      70.132  42.624  55.396  1.00  0.00           H  
ATOM    452  HA  ASN A  29      71.783  43.532  53.225  1.00  0.00           H  
ATOM    453 1HB  ASN A  29      73.467  43.303  55.149  1.00  0.00           H  
ATOM    454 2HB  ASN A  29      73.194  41.570  55.033  1.00  0.00           H  
ATOM    455 1HD2 ASN A  29      75.769  43.335  52.587  1.00  0.00           H  
ATOM    456 2HD2 ASN A  29      75.118  44.039  54.029  1.00  0.00           H  
ATOM    457  N   VAL A  30      71.425  41.239  52.170  1.00  0.00           N  
ATOM    458  CA  VAL A  30      70.878  40.085  51.492  1.00  0.00           C  
ATOM    459  C   VAL A  30      71.954  39.302  50.734  1.00  0.00           C  
ATOM    460  O   VAL A  30      72.843  39.884  50.109  1.00  0.00           O  
ATOM    461  CB  VAL A  30      69.779  40.530  50.509  1.00  0.00           C  
ATOM    462  CG1 VAL A  30      69.224  39.333  49.752  1.00  0.00           C  
ATOM    463  CG2 VAL A  30      68.672  41.252  51.262  1.00  0.00           C  
ATOM    464  H   VAL A  30      72.052  41.852  51.669  1.00  0.00           H  
ATOM    465  HA  VAL A  30      70.439  39.421  52.238  1.00  0.00           H  
ATOM    466  HB  VAL A  30      70.216  41.203  49.771  1.00  0.00           H  
ATOM    467 1HG1 VAL A  30      68.449  39.666  49.062  1.00  0.00           H  
ATOM    468 2HG1 VAL A  30      70.026  38.853  49.192  1.00  0.00           H  
ATOM    469 3HG1 VAL A  30      68.798  38.622  50.459  1.00  0.00           H  
ATOM    470 1HG2 VAL A  30      67.899  41.565  50.561  1.00  0.00           H  
ATOM    471 2HG2 VAL A  30      68.240  40.581  52.005  1.00  0.00           H  
ATOM    472 3HG2 VAL A  30      69.084  42.129  51.762  1.00  0.00           H  
ATOM    473  N   SER A  31      71.865  37.982  50.793  1.00  0.00           N  
ATOM    474  CA  SER A  31      72.820  37.136  50.086  1.00  0.00           C  
ATOM    475  C   SER A  31      72.107  35.988  49.348  1.00  0.00           C  
ATOM    476  O   SER A  31      71.047  35.508  49.762  1.00  0.00           O  
ATOM    477  CB  SER A  31      73.835  36.575  51.063  1.00  0.00           C  
ATOM    478  OG  SER A  31      73.220  35.730  51.996  1.00  0.00           O  
ATOM    479  H   SER A  31      71.129  37.549  51.332  1.00  0.00           H  
ATOM    480  HA  SER A  31      73.340  37.745  49.346  1.00  0.00           H  
ATOM    481 1HB  SER A  31      74.599  36.023  50.516  1.00  0.00           H  
ATOM    482 2HB  SER A  31      74.331  37.395  51.582  1.00  0.00           H  
ATOM    483  HG  SER A  31      73.101  34.888  51.552  1.00  0.00           H  
ATOM    484  N   VAL A  32      72.715  35.547  48.258  1.00  0.00           N  
ATOM    485  CA  VAL A  32      72.172  34.455  47.479  1.00  0.00           C  
ATOM    486  C   VAL A  32      73.322  33.573  46.978  1.00  0.00           C  
ATOM    487  O   VAL A  32      74.389  34.059  46.589  1.00  0.00           O  
ATOM    488  CB  VAL A  32      71.358  34.993  46.287  1.00  0.00           C  
ATOM    489  CG1 VAL A  32      70.159  35.791  46.778  1.00  0.00           C  
ATOM    490  CG2 VAL A  32      72.247  35.848  45.397  1.00  0.00           C  
ATOM    491  H   VAL A  32      73.577  35.981  47.962  1.00  0.00           H  
ATOM    492  HA  VAL A  32      71.509  33.870  48.118  1.00  0.00           H  
ATOM    493  HB  VAL A  32      70.970  34.151  45.714  1.00  0.00           H  
ATOM    494 1HG1 VAL A  32      69.595  36.163  45.923  1.00  0.00           H  
ATOM    495 2HG1 VAL A  32      69.518  35.149  47.383  1.00  0.00           H  
ATOM    496 3HG1 VAL A  32      70.503  36.632  47.379  1.00  0.00           H  
ATOM    497 1HG2 VAL A  32      71.665  36.224  44.556  1.00  0.00           H  
ATOM    498 2HG2 VAL A  32      72.639  36.687  45.972  1.00  0.00           H  
ATOM    499 3HG2 VAL A  32      73.075  35.245  45.024  1.00  0.00           H  
ATOM    500  N   ARG A  33      73.096  32.269  47.005  1.00  0.00           N  
ATOM    501  CA  ARG A  33      74.082  31.288  46.565  1.00  0.00           C  
ATOM    502  C   ARG A  33      74.287  31.339  45.062  1.00  0.00           C  
ATOM    503  O   ARG A  33      73.335  31.177  44.301  1.00  0.00           O  
ATOM    504  CB  ARG A  33      73.654  29.883  46.963  1.00  0.00           C  
ATOM    505  CG  ARG A  33      74.671  28.795  46.660  1.00  0.00           C  
ATOM    506  CD  ARG A  33      74.410  28.150  45.347  1.00  0.00           C  
ATOM    507  NE  ARG A  33      73.158  27.410  45.346  1.00  0.00           N  
ATOM    508  CZ  ARG A  33      72.562  26.916  44.243  1.00  0.00           C  
ATOM    509  NH1 ARG A  33      73.115  27.091  43.063  1.00  0.00           N  
ATOM    510  NH2 ARG A  33      71.422  26.256  44.347  1.00  0.00           N  
ATOM    511  H   ARG A  33      72.201  31.948  47.346  1.00  0.00           H  
ATOM    512  HA  ARG A  33      75.033  31.512  47.049  1.00  0.00           H  
ATOM    513 1HB  ARG A  33      73.450  29.855  48.033  1.00  0.00           H  
ATOM    514 2HB  ARG A  33      72.729  29.624  46.447  1.00  0.00           H  
ATOM    515 1HG  ARG A  33      75.671  29.227  46.636  1.00  0.00           H  
ATOM    516 2HG  ARG A  33      74.625  28.028  47.434  1.00  0.00           H  
ATOM    517 1HD  ARG A  33      74.355  28.913  44.571  1.00  0.00           H  
ATOM    518 2HD  ARG A  33      75.216  27.455  45.116  1.00  0.00           H  
ATOM    519  HE  ARG A  33      72.702  27.256  46.235  1.00  0.00           H  
ATOM    520 1HH1 ARG A  33      73.987  27.595  42.984  1.00  0.00           H  
ATOM    521 2HH1 ARG A  33      72.669  26.721  42.237  1.00  0.00           H  
ATOM    522 1HH2 ARG A  33      70.997  26.122  45.254  1.00  0.00           H  
ATOM    523 2HH2 ARG A  33      70.976  25.886  43.521  1.00  0.00           H  
ATOM    524  N   TYR A  34      75.521  31.567  44.628  1.00  0.00           N  
ATOM    525  CA  TYR A  34      75.812  31.583  43.198  1.00  0.00           C  
ATOM    526  C   TYR A  34      76.223  30.172  42.770  1.00  0.00           C  
ATOM    527  O   TYR A  34      75.785  29.669  41.738  1.00  0.00           O  
ATOM    528  CB  TYR A  34      76.908  32.598  42.869  1.00  0.00           C  
ATOM    529  CG  TYR A  34      76.483  34.038  43.053  1.00  0.00           C  
ATOM    530  CD1 TYR A  34      75.213  34.330  43.530  1.00  0.00           C  
ATOM    531  CD2 TYR A  34      77.361  35.066  42.746  1.00  0.00           C  
ATOM    532  CE1 TYR A  34      74.824  35.645  43.699  1.00  0.00           C  
ATOM    533  CE2 TYR A  34      76.973  36.381  42.915  1.00  0.00           C  
ATOM    534  CZ  TYR A  34      75.710  36.671  43.389  1.00  0.00           C  
ATOM    535  OH  TYR A  34      75.322  37.981  43.557  1.00  0.00           O  
ATOM    536  H   TYR A  34      76.271  31.732  45.284  1.00  0.00           H  
ATOM    537  HA  TYR A  34      74.906  31.871  42.664  1.00  0.00           H  
ATOM    538 1HB  TYR A  34      77.777  32.416  43.504  1.00  0.00           H  
ATOM    539 2HB  TYR A  34      77.226  32.468  41.835  1.00  0.00           H  
ATOM    540  HD1 TYR A  34      74.522  33.522  43.771  1.00  0.00           H  
ATOM    541  HD2 TYR A  34      78.359  34.837  42.371  1.00  0.00           H  
ATOM    542  HE1 TYR A  34      73.827  35.875  44.073  1.00  0.00           H  
ATOM    543  HE2 TYR A  34      77.663  37.189  42.673  1.00  0.00           H  
ATOM    544  HH  TYR A  34      76.042  38.562  43.300  1.00  0.00           H  
ATOM    545  N   GLN A  35      77.068  29.543  43.579  1.00  0.00           N  
ATOM    546  CA  GLN A  35      77.534  28.186  43.318  1.00  0.00           C  
ATOM    547  C   GLN A  35      78.131  27.629  44.601  1.00  0.00           C  
ATOM    548  O   GLN A  35      78.227  28.337  45.599  1.00  0.00           O  
ATOM    549  CB  GLN A  35      78.566  28.159  42.187  1.00  0.00           C  
ATOM    550  CG  GLN A  35      79.033  26.766  41.803  1.00  0.00           C  
ATOM    551  CD  GLN A  35      80.008  26.781  40.642  1.00  0.00           C  
ATOM    552  OE1 GLN A  35      80.465  27.844  40.211  1.00  0.00           O  
ATOM    553  NE2 GLN A  35      80.333  25.601  40.127  1.00  0.00           N  
ATOM    554  H   GLN A  35      77.397  30.026  44.403  1.00  0.00           H  
ATOM    555  HA  GLN A  35      76.681  27.579  43.015  1.00  0.00           H  
ATOM    556 1HB  GLN A  35      78.144  28.629  41.299  1.00  0.00           H  
ATOM    557 2HB  GLN A  35      79.441  28.739  42.479  1.00  0.00           H  
ATOM    558 1HG  GLN A  35      79.530  26.311  42.661  1.00  0.00           H  
ATOM    559 2HG  GLN A  35      78.167  26.170  41.515  1.00  0.00           H  
ATOM    560 1HE2 GLN A  35      80.972  25.548  39.358  1.00  0.00           H  
ATOM    561 2HE2 GLN A  35      79.939  24.764  40.507  1.00  0.00           H  
ATOM    562  N   ASP A  36      80.881  27.337  45.368  1.00  0.00           N  
ATOM    563  CA  ASP A  36      82.124  28.039  45.660  1.00  0.00           C  
ATOM    564  C   ASP A  36      81.943  29.552  45.860  1.00  0.00           C  
ATOM    565  O   ASP A  36      82.796  30.210  46.452  1.00  0.00           O  
ATOM    566  CB  ASP A  36      83.130  27.793  44.533  1.00  0.00           C  
ATOM    567  CG  ASP A  36      83.638  26.358  44.494  1.00  0.00           C  
ATOM    568  OD1 ASP A  36      83.487  25.669  45.474  1.00  0.00           O  
ATOM    569  OD2 ASP A  36      84.172  25.966  43.484  1.00  0.00           O  
ATOM    570  H   ASP A  36      80.859  26.329  45.428  1.00  0.00           H  
ATOM    571  HA  ASP A  36      82.532  27.647  46.592  1.00  0.00           H  
ATOM    572 1HB  ASP A  36      82.666  28.025  43.574  1.00  0.00           H  
ATOM    573 2HB  ASP A  36      83.983  28.462  44.654  1.00  0.00           H  
ATOM    574  N   GLY A  37      80.834  30.107  45.385  1.00  0.00           N  
ATOM    575  CA  GLY A  37      80.619  31.539  45.539  1.00  0.00           C  
ATOM    576  C   GLY A  37      79.215  31.955  45.963  1.00  0.00           C  
ATOM    577  O   GLY A  37      78.222  31.294  45.638  1.00  0.00           O  
ATOM    578  H   GLY A  37      80.133  29.552  44.916  1.00  0.00           H  
ATOM    579 1HA  GLY A  37      81.313  31.933  46.282  1.00  0.00           H  
ATOM    580 2HA  GLY A  37      80.836  32.043  44.598  1.00  0.00           H  
ATOM    581  N   MET A  38      79.156  33.073  46.682  1.00  0.00           N  
ATOM    582  CA  MET A  38      77.903  33.648  47.167  1.00  0.00           C  
ATOM    583  C   MET A  38      77.799  35.115  46.727  1.00  0.00           C  
ATOM    584  O   MET A  38      78.799  35.819  46.618  1.00  0.00           O  
ATOM    585  CB  MET A  38      77.812  33.527  48.687  1.00  0.00           C  
ATOM    586  CG  MET A  38      77.653  32.102  49.197  1.00  0.00           C  
ATOM    587  SD  MET A  38      79.195  31.168  49.143  1.00  0.00           S  
ATOM    588  CE  MET A  38      78.711  29.666  49.988  1.00  0.00           C  
ATOM    589  H   MET A  38      80.026  33.538  46.897  1.00  0.00           H  
ATOM    590  HA  MET A  38      77.075  33.096  46.724  1.00  0.00           H  
ATOM    591 1HB  MET A  38      78.711  33.946  49.139  1.00  0.00           H  
ATOM    592 2HB  MET A  38      76.963  34.109  49.048  1.00  0.00           H  
ATOM    593 1HG  MET A  38      77.298  32.122  50.227  1.00  0.00           H  
ATOM    594 2HG  MET A  38      76.913  31.580  48.592  1.00  0.00           H  
ATOM    595 1HE  MET A  38      79.561  28.985  50.035  1.00  0.00           H  
ATOM    596 2HE  MET A  38      78.382  29.907  51.000  1.00  0.00           H  
ATOM    597 3HE  MET A  38      77.894  29.190  49.445  1.00  0.00           H  
ATOM    598  N   LEU A  39      76.587  35.573  46.455  1.00  0.00           N  
ATOM    599  CA  LEU A  39      76.399  36.964  46.063  1.00  0.00           C  
ATOM    600  C   LEU A  39      75.805  37.676  47.273  1.00  0.00           C  
ATOM    601  O   LEU A  39      74.814  37.229  47.849  1.00  0.00           O  
ATOM    602  CB  LEU A  39      75.473  37.086  44.847  1.00  0.00           C  
ATOM    603  CG  LEU A  39      75.158  38.516  44.390  1.00  0.00           C  
ATOM    604  CD1 LEU A  39      76.432  39.179  43.884  1.00  0.00           C  
ATOM    605  CD2 LEU A  39      74.093  38.480  43.305  1.00  0.00           C  
ATOM    606  H   LEU A  39      75.782  34.966  46.516  1.00  0.00           H  
ATOM    607  HA  LEU A  39      77.369  37.381  45.794  1.00  0.00           H  
ATOM    608 1HB  LEU A  39      75.930  36.563  44.008  1.00  0.00           H  
ATOM    609 2HB  LEU A  39      74.527  36.597  45.080  1.00  0.00           H  
ATOM    610  HG  LEU A  39      74.794  39.097  45.237  1.00  0.00           H  
ATOM    611 1HD1 LEU A  39      76.209  40.196  43.560  1.00  0.00           H  
ATOM    612 2HD1 LEU A  39      77.170  39.209  44.686  1.00  0.00           H  
ATOM    613 3HD1 LEU A  39      76.830  38.610  43.045  1.00  0.00           H  
ATOM    614 1HD2 LEU A  39      73.869  39.497  42.981  1.00  0.00           H  
ATOM    615 2HD2 LEU A  39      74.457  37.901  42.456  1.00  0.00           H  
ATOM    616 3HD2 LEU A  39      73.188  38.017  43.699  1.00  0.00           H  
ATOM    617  N   ILE A  40      76.422  38.776  47.673  1.00  0.00           N  
ATOM    618  CA  ILE A  40      75.930  39.494  48.826  1.00  0.00           C  
ATOM    619  C   ILE A  40      75.907  40.989  48.579  1.00  0.00           C  
ATOM    620  O   ILE A  40      76.779  41.580  47.921  1.00  0.00           O  
ATOM    621  CB  ILE A  40      76.791  39.190  50.066  1.00  0.00           C  
ATOM    622  CG1 ILE A  40      76.761  37.693  50.383  1.00  0.00           C  
ATOM    623  CG2 ILE A  40      76.309  40.000  51.259  1.00  0.00           C  
ATOM    624  CD1 ILE A  40      77.750  37.274  51.446  1.00  0.00           C  
ATOM    625  H   ILE A  40      77.235  39.126  47.186  1.00  0.00           H  
ATOM    626  HA  ILE A  40      74.909  39.170  49.026  1.00  0.00           H  
ATOM    627  HB  ILE A  40      77.829  39.448  49.859  1.00  0.00           H  
ATOM    628 1HG1 ILE A  40      75.762  37.412  50.716  1.00  0.00           H  
ATOM    629 2HG1 ILE A  40      76.974  37.125  49.477  1.00  0.00           H  
ATOM    630 1HG2 ILE A  40      76.928  39.773  52.127  1.00  0.00           H  
ATOM    631 2HG2 ILE A  40      76.381  41.063  51.031  1.00  0.00           H  
ATOM    632 3HG2 ILE A  40      75.271  39.745  51.477  1.00  0.00           H  
ATOM    633 1HD1 ILE A  40      77.669  36.200  51.615  1.00  0.00           H  
ATOM    634 2HD1 ILE A  40      78.762  37.514  51.117  1.00  0.00           H  
ATOM    635 3HD1 ILE A  40      77.534  37.803  52.373  1.00  0.00           H  
ATOM    636  N   THR A  41      74.878  41.587  49.138  1.00  0.00           N  
ATOM    637  CA  THR A  41      74.640  43.003  49.027  1.00  0.00           C  
ATOM    638  C   THR A  41      75.733  43.780  49.782  1.00  0.00           C  
ATOM    639  O   THR A  41      76.159  43.363  50.855  1.00  0.00           O  
ATOM    640  CB  THR A  41      73.246  43.372  49.569  1.00  0.00           C  
ATOM    641  OG1 THR A  41      72.240  42.684  48.814  1.00  0.00           O  
ATOM    642  CG2 THR A  41      73.014  44.871  49.468  1.00  0.00           C  
ATOM    643  H   THR A  41      74.231  41.019  49.667  1.00  0.00           H  
ATOM    644  HA  THR A  41      74.684  43.280  47.973  1.00  0.00           H  
ATOM    645  HB  THR A  41      73.170  43.067  50.612  1.00  0.00           H  
ATOM    646  HG1 THR A  41      72.373  41.736  48.892  1.00  0.00           H  
ATOM    647 1HG2 THR A  41      72.025  45.113  49.856  1.00  0.00           H  
ATOM    648 2HG2 THR A  41      73.771  45.396  50.051  1.00  0.00           H  
ATOM    649 3HG2 THR A  41      73.081  45.180  48.426  1.00  0.00           H  
ATOM    650  N   PRO A  42      76.220  44.879  49.209  1.00  0.00           N  
ATOM    651  CA  PRO A  42      77.238  45.694  49.898  1.00  0.00           C  
ATOM    652  C   PRO A  42      76.599  46.300  51.147  1.00  0.00           C  
ATOM    653  O   PRO A  42      75.504  46.870  51.094  1.00  0.00           O  
ATOM    654  CB  PRO A  42      77.615  46.763  48.867  1.00  0.00           C  
ATOM    655  CG  PRO A  42      76.426  46.842  47.971  1.00  0.00           C  
ATOM    656  CD  PRO A  42      75.878  45.440  47.952  1.00  0.00           C  
ATOM    657  HA  PRO A  42      78.107  45.063  50.135  1.00  0.00           H  
ATOM    658 1HB  PRO A  42      77.831  47.715  49.375  1.00  0.00           H  
ATOM    659 2HB  PRO A  42      78.531  46.467  48.336  1.00  0.00           H  
ATOM    660 1HG  PRO A  42      75.704  47.574  48.362  1.00  0.00           H  
ATOM    661 2HG  PRO A  42      76.726  47.193  46.973  1.00  0.00           H  
ATOM    662 1HD  PRO A  42      74.783  45.475  47.855  1.00  0.00           H  
ATOM    663 2HD  PRO A  42      76.325  44.882  47.116  1.00  0.00           H  
ATOM    664  N   THR A  43      77.293  46.209  52.266  1.00  0.00           N  
ATOM    665  CA  THR A  43      76.741  46.699  53.518  1.00  0.00           C  
ATOM    666  C   THR A  43      76.311  48.168  53.609  1.00  0.00           C  
ATOM    667  O   THR A  43      75.313  48.482  54.262  1.00  0.00           O  
ATOM    668  CB  THR A  43      77.759  46.432  54.642  1.00  0.00           C  
ATOM    669  OG1 THR A  43      77.993  45.022  54.753  1.00  0.00           O  
ATOM    670  CG2 THR A  43      77.238  46.960  55.970  1.00  0.00           C  
ATOM    671  H   THR A  43      78.215  45.797  52.263  1.00  0.00           H  
ATOM    672  HA  THR A  43      75.818  46.157  53.725  1.00  0.00           H  
ATOM    673  HB  THR A  43      78.701  46.926  54.405  1.00  0.00           H  
ATOM    674  HG1 THR A  43      78.361  44.826  55.618  1.00  0.00           H  
ATOM    675 1HG2 THR A  43      77.970  46.763  56.753  1.00  0.00           H  
ATOM    676 2HG2 THR A  43      77.069  48.034  55.893  1.00  0.00           H  
ATOM    677 3HG2 THR A  43      76.301  46.463  56.217  1.00  0.00           H  
ATOM    678  N   GLY A  44      77.033  49.069  52.961  1.00  0.00           N  
ATOM    679  CA  GLY A  44      76.648  50.465  53.051  1.00  0.00           C  
ATOM    680  C   GLY A  44      75.631  50.976  52.045  1.00  0.00           C  
ATOM    681  O   GLY A  44      75.374  52.181  51.971  1.00  0.00           O  
ATOM    682  H   GLY A  44      77.840  48.816  52.409  1.00  0.00           H  
ATOM    683 1HA  GLY A  44      76.231  50.665  54.038  1.00  0.00           H  
ATOM    684 2HA  GLY A  44      77.531  51.094  52.942  1.00  0.00           H  
ATOM    685  N   ILE A  45      75.045  50.079  51.262  1.00  0.00           N  
ATOM    686  CA  ILE A  45      74.064  50.500  50.265  1.00  0.00           C  
ATOM    687  C   ILE A  45      72.651  50.267  50.750  1.00  0.00           C  
ATOM    688  O   ILE A  45      72.378  49.345  51.517  1.00  0.00           O  
ATOM    689  CB  ILE A  45      74.273  49.755  48.934  1.00  0.00           C  
ATOM    690  CG1 ILE A  45      75.694  49.982  48.413  1.00  0.00           C  
ATOM    691  CG2 ILE A  45      73.247  50.205  47.906  1.00  0.00           C  
ATOM    692  CD1 ILE A  45      76.024  51.434  48.151  1.00  0.00           C  
ATOM    693  H   ILE A  45      75.270  49.098  51.347  1.00  0.00           H  
ATOM    694  HA  ILE A  45      74.190  51.567  50.085  1.00  0.00           H  
ATOM    695  HB  ILE A  45      74.165  48.683  49.096  1.00  0.00           H  
ATOM    696 1HG1 ILE A  45      76.413  49.594  49.134  1.00  0.00           H  
ATOM    697 2HG1 ILE A  45      75.834  49.429  47.483  1.00  0.00           H  
ATOM    698 1HG2 ILE A  45      73.410  49.669  46.971  1.00  0.00           H  
ATOM    699 2HG2 ILE A  45      72.245  49.993  48.275  1.00  0.00           H  
ATOM    700 3HG2 ILE A  45      73.351  51.276  47.732  1.00  0.00           H  
ATOM    701 1HD1 ILE A  45      77.047  51.515  47.783  1.00  0.00           H  
ATOM    702 2HD1 ILE A  45      75.338  51.834  47.404  1.00  0.00           H  
ATOM    703 3HD1 ILE A  45      75.926  52.001  49.075  1.00  0.00           H  
ATOM    704  N   PRO A  46      71.745  51.125  50.319  1.00  0.00           N  
ATOM    705  CA  PRO A  46      70.362  50.981  50.724  1.00  0.00           C  
ATOM    706  C   PRO A  46      69.760  49.813  49.946  1.00  0.00           C  
ATOM    707  O   PRO A  46      69.696  49.839  48.712  1.00  0.00           O  
ATOM    708  CB  PRO A  46      69.732  52.324  50.341  1.00  0.00           C  
ATOM    709  CG  PRO A  46      70.894  53.245  50.194  1.00  0.00           C  
ATOM    710  CD  PRO A  46      71.999  52.372  49.662  1.00  0.00           C  
ATOM    711  HA  PRO A  46      70.318  50.827  51.812  1.00  0.00           H  
ATOM    712 1HB  PRO A  46      69.152  52.216  49.412  1.00  0.00           H  
ATOM    713 2HB  PRO A  46      69.028  52.646  51.123  1.00  0.00           H  
ATOM    714 1HG  PRO A  46      70.641  54.070  49.513  1.00  0.00           H  
ATOM    715 2HG  PRO A  46      71.144  53.699  51.164  1.00  0.00           H  
ATOM    716 1HD  PRO A  46      71.918  52.304  48.567  1.00  0.00           H  
ATOM    717 2HD  PRO A  46      72.972  52.792  49.953  1.00  0.00           H  
ATOM    718  N   TYR A  47      69.322  48.800  50.685  1.00  0.00           N  
ATOM    719  CA  TYR A  47      68.753  47.599  50.109  1.00  0.00           C  
ATOM    720  C   TYR A  47      67.540  47.853  49.233  1.00  0.00           C  
ATOM    721  O   TYR A  47      67.181  47.014  48.420  1.00  0.00           O  
ATOM    722  CB  TYR A  47      68.386  46.618  51.225  1.00  0.00           C  
ATOM    723  CG  TYR A  47      67.923  45.268  50.723  1.00  0.00           C  
ATOM    724  CD1 TYR A  47      68.708  44.553  49.830  1.00  0.00           C  
ATOM    725  CD2 TYR A  47      66.714  44.745  51.155  1.00  0.00           C  
ATOM    726  CE1 TYR A  47      68.285  43.321  49.371  1.00  0.00           C  
ATOM    727  CE2 TYR A  47      66.291  43.512  50.697  1.00  0.00           C  
ATOM    728  CZ  TYR A  47      67.072  42.802  49.809  1.00  0.00           C  
ATOM    729  OH  TYR A  47      66.651  41.574  49.352  1.00  0.00           O  
ATOM    730  H   TYR A  47      69.392  48.878  51.690  1.00  0.00           H  
ATOM    731  HA  TYR A  47      69.500  47.139  49.461  1.00  0.00           H  
ATOM    732 1HB  TYR A  47      69.251  46.462  51.871  1.00  0.00           H  
ATOM    733 2HB  TYR A  47      67.592  47.044  51.837  1.00  0.00           H  
ATOM    734  HD1 TYR A  47      69.659  44.965  49.490  1.00  0.00           H  
ATOM    735  HD2 TYR A  47      66.097  45.307  51.856  1.00  0.00           H  
ATOM    736  HE1 TYR A  47      68.902  42.759  48.670  1.00  0.00           H  
ATOM    737  HE2 TYR A  47      65.340  43.102  51.036  1.00  0.00           H  
ATOM    738  HH  TYR A  47      67.305  41.217  48.746  1.00  0.00           H  
ATOM    739  N   GLU A  48      66.913  49.014  49.391  1.00  0.00           N  
ATOM    740  CA  GLU A  48      65.755  49.348  48.576  1.00  0.00           C  
ATOM    741  C   GLU A  48      66.059  50.061  47.257  1.00  0.00           C  
ATOM    742  O   GLU A  48      65.140  50.437  46.530  1.00  0.00           O  
ATOM    743  CB  GLU A  48      64.800  50.215  49.400  1.00  0.00           C  
ATOM    744  CG  GLU A  48      64.192  49.510  50.604  1.00  0.00           C  
ATOM    745  CD  GLU A  48      63.277  50.398  51.401  1.00  0.00           C  
ATOM    746  OE1 GLU A  48      63.199  51.564  51.097  1.00  0.00           O  
ATOM    747  OE2 GLU A  48      62.655  49.909  52.315  1.00  0.00           O  
ATOM    748  H   GLU A  48      67.237  49.677  50.081  1.00  0.00           H  
ATOM    749  HA  GLU A  48      65.252  48.423  48.294  1.00  0.00           H  
ATOM    750 1HB  GLU A  48      65.329  51.097  49.760  1.00  0.00           H  
ATOM    751 2HB  GLU A  48      63.983  50.559  48.766  1.00  0.00           H  
ATOM    752 1HG  GLU A  48      63.629  48.644  50.259  1.00  0.00           H  
ATOM    753 2HG  GLU A  48      64.996  49.154  51.247  1.00  0.00           H  
ATOM    754  N   LYS A  49      67.335  50.249  46.932  1.00  0.00           N  
ATOM    755  CA  LYS A  49      67.715  50.924  45.688  1.00  0.00           C  
ATOM    756  C   LYS A  49      68.967  50.302  45.075  1.00  0.00           C  
ATOM    757  O   LYS A  49      69.820  50.997  44.520  1.00  0.00           O  
ATOM    758  CB  LYS A  49      67.941  52.416  45.936  1.00  0.00           C  
ATOM    759  CG  LYS A  49      66.695  53.177  46.371  1.00  0.00           C  
ATOM    760  CD  LYS A  49      66.990  54.657  46.563  1.00  0.00           C  
ATOM    761  CE  LYS A  49      65.746  55.420  46.993  1.00  0.00           C  
ATOM    762  NZ  LYS A  49      66.026  56.865  47.211  1.00  0.00           N  
ATOM    763  H   LYS A  49      68.059  49.920  47.554  1.00  0.00           H  
ATOM    764  HA  LYS A  49      66.903  50.809  44.970  1.00  0.00           H  
ATOM    765 1HB  LYS A  49      68.699  52.546  46.708  1.00  0.00           H  
ATOM    766 2HB  LYS A  49      68.317  52.884  45.026  1.00  0.00           H  
ATOM    767 1HG  LYS A  49      65.918  53.065  45.614  1.00  0.00           H  
ATOM    768 2HG  LYS A  49      66.326  52.764  47.309  1.00  0.00           H  
ATOM    769 1HD  LYS A  49      67.763  54.779  47.324  1.00  0.00           H  
ATOM    770 2HD  LYS A  49      67.357  55.079  45.627  1.00  0.00           H  
ATOM    771 1HE  LYS A  49      64.977  55.322  46.228  1.00  0.00           H  
ATOM    772 2HE  LYS A  49      65.361  54.994  47.920  1.00  0.00           H  
ATOM    773 1HZ  LYS A  49      65.178  57.334  47.495  1.00  0.00           H  
ATOM    774 2HZ  LYS A  49      66.726  56.968  47.933  1.00  0.00           H  
ATOM    775 3HZ  LYS A  49      66.366  57.275  46.353  1.00  0.00           H  
ATOM    776  N   LEU A  50      69.069  48.986  45.167  1.00  0.00           N  
ATOM    777  CA  LEU A  50      70.225  48.289  44.636  1.00  0.00           C  
ATOM    778  C   LEU A  50      70.362  48.329  43.120  1.00  0.00           C  
ATOM    779  O   LEU A  50      69.383  48.415  42.381  1.00  0.00           O  
ATOM    780  CB  LEU A  50      70.178  46.825  45.091  1.00  0.00           C  
ATOM    781  CG  LEU A  50      70.306  46.594  46.603  1.00  0.00           C  
ATOM    782  CD1 LEU A  50      70.112  45.115  46.909  1.00  0.00           C  
ATOM    783  CD2 LEU A  50      71.670  47.076  47.076  1.00  0.00           C  
ATOM    784  H   LEU A  50      68.335  48.454  45.612  1.00  0.00           H  
ATOM    785  HA  LEU A  50      71.124  48.761  45.030  1.00  0.00           H  
ATOM    786 1HB  LEU A  50      69.233  46.391  44.769  1.00  0.00           H  
ATOM    787 2HB  LEU A  50      70.988  46.283  44.603  1.00  0.00           H  
ATOM    788  HG  LEU A  50      69.525  47.148  47.123  1.00  0.00           H  
ATOM    789 1HD1 LEU A  50      70.203  44.951  47.983  1.00  0.00           H  
ATOM    790 2HD1 LEU A  50      69.121  44.802  46.578  1.00  0.00           H  
ATOM    791 3HD1 LEU A  50      70.870  44.533  46.388  1.00  0.00           H  
ATOM    792 1HD2 LEU A  50      71.761  46.912  48.150  1.00  0.00           H  
ATOM    793 2HD2 LEU A  50      72.452  46.521  46.557  1.00  0.00           H  
ATOM    794 3HD2 LEU A  50      71.775  48.139  46.861  1.00  0.00           H  
ATOM    795  N   THR A  51      71.607  48.275  42.675  1.00  0.00           N  
ATOM    796  CA  THR A  51      71.946  48.234  41.264  1.00  0.00           C  
ATOM    797  C   THR A  51      73.073  47.219  41.235  1.00  0.00           C  
ATOM    798  O   THR A  51      73.708  46.965  42.262  1.00  0.00           O  
ATOM    799  CB  THR A  51      72.385  49.596  40.695  1.00  0.00           C  
ATOM    800  OG1 THR A  51      73.598  50.015  41.334  1.00  0.00           O  
ATOM    801  CG2 THR A  51      71.307  50.644  40.928  1.00  0.00           C  
ATOM    802  H   THR A  51      72.349  48.262  43.360  1.00  0.00           H  
ATOM    803  HA  THR A  51      71.063  47.922  40.705  1.00  0.00           H  
ATOM    804  HB  THR A  51      72.567  49.502  39.625  1.00  0.00           H  
ATOM    805  HG1 THR A  51      73.450  50.096  42.279  1.00  0.00           H  
ATOM    806 1HG2 THR A  51      71.634  51.599  40.519  1.00  0.00           H  
ATOM    807 2HG2 THR A  51      70.386  50.334  40.434  1.00  0.00           H  
ATOM    808 3HG2 THR A  51      71.127  50.749  41.997  1.00  0.00           H  
ATOM    809  N   GLU A  52      73.326  46.604  40.073  1.00  0.00           N  
ATOM    810  CA  GLU A  52      74.396  45.612  39.971  1.00  0.00           C  
ATOM    811  C   GLU A  52      75.704  45.968  40.672  1.00  0.00           C  
ATOM    812  O   GLU A  52      76.339  45.101  41.278  1.00  0.00           O  
ATOM    813  CB  GLU A  52      74.690  45.344  38.493  1.00  0.00           C  
ATOM    814  CG  GLU A  52      75.741  44.271  38.246  1.00  0.00           C  
ATOM    815  CD  GLU A  52      75.963  43.995  36.785  1.00  0.00           C  
ATOM    816  OE1 GLU A  52      75.303  44.604  35.978  1.00  0.00           O  
ATOM    817  OE2 GLU A  52      76.795  43.174  36.476  1.00  0.00           O  
ATOM    818  H   GLU A  52      72.777  46.821  39.254  1.00  0.00           H  
ATOM    819  HA  GLU A  52      74.059  44.689  40.445  1.00  0.00           H  
ATOM    820 1HB  GLU A  52      73.774  45.036  37.990  1.00  0.00           H  
ATOM    821 2HB  GLU A  52      75.032  46.263  38.018  1.00  0.00           H  
ATOM    822 1HG  GLU A  52      76.683  44.591  38.691  1.00  0.00           H  
ATOM    823 2HG  GLU A  52      75.431  43.352  38.742  1.00  0.00           H  
ATOM    824  N   SER A  53      76.099  47.233  40.630  1.00  0.00           N  
ATOM    825  CA  SER A  53      77.350  47.629  41.277  1.00  0.00           C  
ATOM    826  C   SER A  53      77.359  47.463  42.794  1.00  0.00           C  
ATOM    827  O   SER A  53      78.432  47.439  43.392  1.00  0.00           O  
ATOM    828  CB  SER A  53      77.651  49.076  40.938  1.00  0.00           C  
ATOM    829  OG  SER A  53      76.712  49.935  41.523  1.00  0.00           O  
ATOM    830  H   SER A  53      75.547  47.933  40.156  1.00  0.00           H  
ATOM    831  HA  SER A  53      78.152  46.996  40.896  1.00  0.00           H  
ATOM    832 1HB  SER A  53      78.651  49.331  41.289  1.00  0.00           H  
ATOM    833 2HB  SER A  53      77.642  49.205  39.856  1.00  0.00           H  
ATOM    834  HG  SER A  53      75.859  49.677  41.166  1.00  0.00           H  
ATOM    835  N   HIS A  54      76.182  47.351  43.414  1.00  0.00           N  
ATOM    836  CA  HIS A  54      76.096  47.210  44.870  1.00  0.00           C  
ATOM    837  C   HIS A  54      76.166  45.767  45.349  1.00  0.00           C  
ATOM    838  O   HIS A  54      76.129  45.508  46.559  1.00  0.00           O  
ATOM    839  CB  HIS A  54      74.799  47.842  45.385  1.00  0.00           C  
ATOM    840  CG  HIS A  54      74.742  49.328  45.208  1.00  0.00           C  
ATOM    841  ND1 HIS A  54      73.612  49.981  44.763  1.00  0.00           N  
ATOM    842  CD2 HIS A  54      75.675  50.287  45.413  1.00  0.00           C  
ATOM    843  CE1 HIS A  54      73.853  51.280  44.705  1.00  0.00           C  
ATOM    844  NE2 HIS A  54      75.097  51.490  45.093  1.00  0.00           N  
ATOM    845  H   HIS A  54      75.331  47.363  42.870  1.00  0.00           H  
ATOM    846  HA  HIS A  54      76.936  47.724  45.335  1.00  0.00           H  
ATOM    847 1HB  HIS A  54      73.948  47.404  44.863  1.00  0.00           H  
ATOM    848 2HB  HIS A  54      74.683  47.621  46.446  1.00  0.00           H  
ATOM    849  HD2 HIS A  54      76.695  50.133  45.766  1.00  0.00           H  
ATOM    850  HE1 HIS A  54      73.145  52.046  44.389  1.00  0.00           H  
ATOM    851  HE2 HIS A  54      75.555  52.389  45.148  1.00  0.00           H  
ATOM    852  N   ILE A  55      76.259  44.830  44.411  1.00  0.00           N  
ATOM    853  CA  ILE A  55      76.312  43.416  44.769  1.00  0.00           C  
ATOM    854  C   ILE A  55      77.722  42.867  44.696  1.00  0.00           C  
ATOM    855  O   ILE A  55      78.373  42.951  43.666  1.00  0.00           O  
ATOM    856  CB  ILE A  55      75.397  42.584  43.852  1.00  0.00           C  
ATOM    857  CG1 ILE A  55      73.965  43.123  43.895  1.00  0.00           C  
ATOM    858  CG2 ILE A  55      75.430  41.118  44.256  1.00  0.00           C  
ATOM    859  CD1 ILE A  55      73.349  43.110  45.275  1.00  0.00           C  
ATOM    860  H   ILE A  55      76.294  45.092  43.436  1.00  0.00           H  
ATOM    861  HA  ILE A  55      75.964  43.306  45.795  1.00  0.00           H  
ATOM    862  HB  ILE A  55      75.737  42.674  42.820  1.00  0.00           H  
ATOM    863 1HG1 ILE A  55      73.951  44.147  43.524  1.00  0.00           H  
ATOM    864 2HG1 ILE A  55      73.333  42.529  43.235  1.00  0.00           H  
ATOM    865 1HG2 ILE A  55      74.778  40.545  43.598  1.00  0.00           H  
ATOM    866 2HG2 ILE A  55      76.449  40.741  44.175  1.00  0.00           H  
ATOM    867 3HG2 ILE A  55      75.086  41.017  45.286  1.00  0.00           H  
ATOM    868 1HD1 ILE A  55      72.334  43.507  45.224  1.00  0.00           H  
ATOM    869 2HD1 ILE A  55      73.321  42.087  45.652  1.00  0.00           H  
ATOM    870 3HD1 ILE A  55      73.945  43.728  45.945  1.00  0.00           H  
ATOM    871  N   VAL A  56      78.188  42.297  45.794  1.00  0.00           N  
ATOM    872  CA  VAL A  56      79.535  41.766  45.835  1.00  0.00           C  
ATOM    873  C   VAL A  56      79.536  40.261  45.761  1.00  0.00           C  
ATOM    874  O   VAL A  56      78.565  39.607  46.144  1.00  0.00           O  
ATOM    875  CB  VAL A  56      80.246  42.210  47.127  1.00  0.00           C  
ATOM    876  CG1 VAL A  56      81.635  41.594  47.209  1.00  0.00           C  
ATOM    877  CG2 VAL A  56      80.326  43.728  47.179  1.00  0.00           C  
ATOM    878  H   VAL A  56      77.606  42.227  46.617  1.00  0.00           H  
ATOM    879  HA  VAL A  56      80.087  42.157  44.980  1.00  0.00           H  
ATOM    880  HB  VAL A  56      79.681  41.846  47.985  1.00  0.00           H  
ATOM    881 1HG1 VAL A  56      82.123  41.918  48.129  1.00  0.00           H  
ATOM    882 2HG1 VAL A  56      81.551  40.507  47.207  1.00  0.00           H  
ATOM    883 3HG1 VAL A  56      82.227  41.915  46.353  1.00  0.00           H  
ATOM    884 1HG2 VAL A  56      80.829  44.035  48.095  1.00  0.00           H  
ATOM    885 2HG2 VAL A  56      80.886  44.093  46.317  1.00  0.00           H  
ATOM    886 3HG2 VAL A  56      79.319  44.146  47.160  1.00  0.00           H  
ATOM    887  N   PHE A  57      80.641  39.717  45.266  1.00  0.00           N  
ATOM    888  CA  PHE A  57      80.808  38.276  45.144  1.00  0.00           C  
ATOM    889  C   PHE A  57      81.871  37.831  46.144  1.00  0.00           C  
ATOM    890  O   PHE A  57      82.991  38.330  46.128  1.00  0.00           O  
ATOM    891  CB  PHE A  57      81.214  37.885  43.722  1.00  0.00           C  
ATOM    892  CG  PHE A  57      81.395  36.406  43.529  1.00  0.00           C  
ATOM    893  CD1 PHE A  57      80.412  35.514  43.929  1.00  0.00           C  
ATOM    894  CD2 PHE A  57      82.549  35.904  42.947  1.00  0.00           C  
ATOM    895  CE1 PHE A  57      80.577  34.153  43.752  1.00  0.00           C  
ATOM    896  CE2 PHE A  57      82.717  34.544  42.767  1.00  0.00           C  
ATOM    897  CZ  PHE A  57      81.730  33.668  43.171  1.00  0.00           C  
ATOM    898  H   PHE A  57      81.388  40.326  44.965  1.00  0.00           H  
ATOM    899  HA  PHE A  57      79.855  37.797  45.372  1.00  0.00           H  
ATOM    900 1HB  PHE A  57      80.456  38.229  43.020  1.00  0.00           H  
ATOM    901 2HB  PHE A  57      82.150  38.379  43.462  1.00  0.00           H  
ATOM    902  HD1 PHE A  57      79.500  35.898  44.388  1.00  0.00           H  
ATOM    903  HD2 PHE A  57      83.330  36.596  42.628  1.00  0.00           H  
ATOM    904  HE1 PHE A  57      79.796  33.464  44.072  1.00  0.00           H  
ATOM    905  HE2 PHE A  57      83.629  34.163  42.308  1.00  0.00           H  
ATOM    906  HZ  PHE A  57      81.861  32.596  43.032  1.00  0.00           H  
ATOM    907  N   ILE A  58      81.509  36.910  47.027  1.00  0.00           N  
ATOM    908  CA  ILE A  58      82.444  36.418  48.025  1.00  0.00           C  
ATOM    909  C   ILE A  58      82.565  34.906  47.957  1.00  0.00           C  
ATOM    910  O   ILE A  58      81.909  34.261  47.147  1.00  0.00           O  
ATOM    911  CB  ILE A  58      82.009  36.837  49.441  1.00  0.00           C  
ATOM    912  CG1 ILE A  58      80.606  36.309  49.747  1.00  0.00           C  
ATOM    913  CG2 ILE A  58      82.055  38.351  49.586  1.00  0.00           C  
ATOM    914  CD1 ILE A  58      80.584  34.877  50.232  1.00  0.00           C  
ATOM    915  H   ILE A  58      80.569  36.541  47.010  1.00  0.00           H  
ATOM    916  HA  ILE A  58      83.423  36.850  47.824  1.00  0.00           H  
ATOM    917  HB  ILE A  58      82.681  36.391  50.175  1.00  0.00           H  
ATOM    918 1HG1 ILE A  58      80.140  36.934  50.508  1.00  0.00           H  
ATOM    919 2HG1 ILE A  58      79.989  36.373  48.850  1.00  0.00           H  
ATOM    920 1HG2 ILE A  58      81.744  38.630  50.592  1.00  0.00           H  
ATOM    921 2HG2 ILE A  58      83.071  38.702  49.409  1.00  0.00           H  
ATOM    922 3HG2 ILE A  58      81.382  38.806  48.859  1.00  0.00           H  
ATOM    923 1HD1 ILE A  58      79.555  34.574  50.427  1.00  0.00           H  
ATOM    924 2HD1 ILE A  58      81.015  34.228  49.469  1.00  0.00           H  
ATOM    925 3HD1 ILE A  58      81.166  34.795  51.149  1.00  0.00           H  
ATOM    926  N   ASP A  59      83.415  34.347  48.814  1.00  0.00           N  
ATOM    927  CA  ASP A  59      83.616  32.902  48.861  1.00  0.00           C  
ATOM    928  C   ASP A  59      82.985  32.367  50.135  1.00  0.00           C  
ATOM    929  O   ASP A  59      82.550  33.143  50.993  1.00  0.00           O  
ATOM    930  CB  ASP A  59      85.104  32.545  48.815  1.00  0.00           C  
ATOM    931  CG  ASP A  59      85.867  33.028  50.041  1.00  0.00           C  
ATOM    932  OD1 ASP A  59      85.244  33.540  50.941  1.00  0.00           O  
ATOM    933  OD2 ASP A  59      87.066  32.880  50.066  1.00  0.00           O  
ATOM    934  H   ASP A  59      83.935  34.937  49.448  1.00  0.00           H  
ATOM    935  HA  ASP A  59      83.131  32.457  47.992  1.00  0.00           H  
ATOM    936 1HB  ASP A  59      85.216  31.463  48.738  1.00  0.00           H  
ATOM    937 2HB  ASP A  59      85.556  32.985  47.926  1.00  0.00           H  
ATOM    938  N   GLY A  60      82.934  31.049  50.266  1.00  0.00           N  
ATOM    939  CA  GLY A  60      82.348  30.458  51.455  1.00  0.00           C  
ATOM    940  C   GLY A  60      83.130  30.775  52.716  1.00  0.00           C  
ATOM    941  O   GLY A  60      82.798  30.300  53.799  1.00  0.00           O  
ATOM    942  H   GLY A  60      83.300  30.444  49.545  1.00  0.00           H  
ATOM    943 1HA  GLY A  60      81.326  30.818  51.574  1.00  0.00           H  
ATOM    944 2HA  GLY A  60      82.296  29.376  51.336  1.00  0.00           H  
ATOM    945  N   ASN A  61      84.164  31.590  52.569  1.00  0.00           N  
ATOM    946  CA  ASN A  61      84.975  31.996  53.704  1.00  0.00           C  
ATOM    947  C   ASN A  61      84.674  33.456  54.031  1.00  0.00           C  
ATOM    948  O   ASN A  61      85.345  34.072  54.863  1.00  0.00           O  
ATOM    949  CB  ASN A  61      86.452  31.787  53.424  1.00  0.00           C  
ATOM    950  CG  ASN A  61      86.820  30.333  53.319  1.00  0.00           C  
ATOM    951  OD1 ASN A  61      86.602  29.555  54.255  1.00  0.00           O  
ATOM    952  ND2 ASN A  61      87.374  29.951  52.196  1.00  0.00           N  
ATOM    953  H   ASN A  61      84.395  31.938  51.649  1.00  0.00           H  
ATOM    954  HA  ASN A  61      84.699  31.383  54.564  1.00  0.00           H  
ATOM    955 1HB  ASN A  61      86.720  32.286  52.492  1.00  0.00           H  
ATOM    956 2HB  ASN A  61      87.041  32.242  54.220  1.00  0.00           H  
ATOM    957 1HD2 ASN A  61      87.640  28.995  52.070  1.00  0.00           H  
ATOM    958 2HD2 ASN A  61      87.531  30.614  51.465  1.00  0.00           H  
ATOM    959  N   GLY A  62      83.658  34.000  53.367  1.00  0.00           N  
ATOM    960  CA  GLY A  62      83.271  35.379  53.598  1.00  0.00           C  
ATOM    961  C   GLY A  62      84.213  36.364  52.944  1.00  0.00           C  
ATOM    962  O   GLY A  62      83.991  37.573  52.982  1.00  0.00           O  
ATOM    963  H   GLY A  62      83.145  33.452  52.692  1.00  0.00           H  
ATOM    964 1HA  GLY A  62      82.264  35.543  53.214  1.00  0.00           H  
ATOM    965 2HA  GLY A  62      83.242  35.574  54.669  1.00  0.00           H  
ATOM    966  N   LYS A  63      85.269  35.845  52.331  1.00  0.00           N  
ATOM    967  CA  LYS A  63      86.253  36.689  51.675  1.00  0.00           C  
ATOM    968  C   LYS A  63      85.812  37.132  50.288  1.00  0.00           C  
ATOM    969  O   LYS A  63      85.297  36.337  49.500  1.00  0.00           O  
ATOM    970  CB  LYS A  63      87.593  35.958  51.584  1.00  0.00           C  
ATOM    971  CG  LYS A  63      88.726  36.791  51.000  1.00  0.00           C  
ATOM    972  CD  LYS A  63      90.042  36.027  51.020  1.00  0.00           C  
ATOM    973  CE  LYS A  63      91.175  36.859  50.438  1.00  0.00           C  
ATOM    974  NZ  LYS A  63      92.468  36.124  50.450  1.00  0.00           N  
ATOM    975  H   LYS A  63      85.394  34.843  52.319  1.00  0.00           H  
ATOM    976  HA  LYS A  63      86.385  37.593  52.270  1.00  0.00           H  
ATOM    977 1HB  LYS A  63      87.897  35.630  52.578  1.00  0.00           H  
ATOM    978 2HB  LYS A  63      87.481  35.067  50.965  1.00  0.00           H  
ATOM    979 1HG  LYS A  63      88.487  37.061  49.971  1.00  0.00           H  
ATOM    980 2HG  LYS A  63      88.840  37.707  51.579  1.00  0.00           H  
ATOM    981 1HD  LYS A  63      90.291  35.757  52.047  1.00  0.00           H  
ATOM    982 2HD  LYS A  63      89.939  35.112  50.437  1.00  0.00           H  
ATOM    983 1HE  LYS A  63      90.936  37.131  49.411  1.00  0.00           H  
ATOM    984 2HE  LYS A  63      91.287  37.776  51.016  1.00  0.00           H  
ATOM    985 1HZ  LYS A  63      93.193  36.708  50.057  1.00  0.00           H  
ATOM    986 2HZ  LYS A  63      92.710  35.882  51.401  1.00  0.00           H  
ATOM    987 3HZ  LYS A  63      92.382  35.280  49.901  1.00  0.00           H  
ATOM    988  N   HIS A  64      86.011  38.415  49.973  1.00  0.00           N  
ATOM    989  CA  HIS A  64      85.639  38.970  48.668  1.00  0.00           C  
ATOM    990  C   HIS A  64      86.562  38.429  47.586  1.00  0.00           C  
ATOM    991  O   HIS A  64      87.765  38.657  47.628  1.00  0.00           O  
ATOM    992  CB  HIS A  64      85.697  40.501  48.682  1.00  0.00           C  
ATOM    993  CG  HIS A  64      85.186  41.134  47.425  1.00  0.00           C  
ATOM    994  ND1 HIS A  64      84.851  42.469  47.348  1.00  0.00           N  
ATOM    995  CD2 HIS A  64      84.954  40.615  46.196  1.00  0.00           C  
ATOM    996  CE1 HIS A  64      84.434  42.745  46.124  1.00  0.00           C  
ATOM    997  NE2 HIS A  64      84.487  41.637  45.407  1.00  0.00           N  
ATOM    998  H   HIS A  64      86.433  39.020  50.663  1.00  0.00           H  
ATOM    999  HA  HIS A  64      84.618  38.677  48.426  1.00  0.00           H  
ATOM   1000 1HB  HIS A  64      85.108  40.880  49.518  1.00  0.00           H  
ATOM   1001 2HB  HIS A  64      86.726  40.825  48.834  1.00  0.00           H  
ATOM   1002  HD2 HIS A  64      85.108  39.580  45.891  1.00  0.00           H  
ATOM   1003  HE1 HIS A  64      84.104  43.720  45.767  1.00  0.00           H  
ATOM   1004  HE2 HIS A  64      84.227  41.550  44.435  1.00  0.00           H  
ATOM   1005  N   GLU A  65      85.989  37.715  46.623  1.00  0.00           N  
ATOM   1006  CA  GLU A  65      86.747  37.102  45.536  1.00  0.00           C  
ATOM   1007  C   GLU A  65      87.901  37.928  44.977  1.00  0.00           C  
ATOM   1008  O   GLU A  65      88.983  37.395  44.719  1.00  0.00           O  
ATOM   1009  CB  GLU A  65      85.790  36.761  44.391  1.00  0.00           C  
ATOM   1010  CG  GLU A  65      86.449  36.068  43.207  1.00  0.00           C  
ATOM   1011  CD  GLU A  65      86.949  34.690  43.539  1.00  0.00           C  
ATOM   1012  OE1 GLU A  65      86.474  34.120  44.492  1.00  0.00           O  
ATOM   1013  OE2 GLU A  65      87.807  34.207  42.839  1.00  0.00           O  
ATOM   1014  H   GLU A  65      84.986  37.596  46.652  1.00  0.00           H  
ATOM   1015  HA  GLU A  65      87.206  36.186  45.908  1.00  0.00           H  
ATOM   1016 1HB  GLU A  65      84.998  36.110  44.761  1.00  0.00           H  
ATOM   1017 2HB  GLU A  65      85.320  37.674  44.026  1.00  0.00           H  
ATOM   1018 1HG  GLU A  65      85.726  35.994  42.395  1.00  0.00           H  
ATOM   1019 2HG  GLU A  65      87.282  36.678  42.860  1.00  0.00           H  
ATOM   1020  N   GLU A  66      87.672  39.223  44.786  1.00  0.00           N  
ATOM   1021  CA  GLU A  66      88.715  40.083  44.252  1.00  0.00           C  
ATOM   1022  C   GLU A  66      89.791  40.368  45.281  1.00  0.00           C  
ATOM   1023  O   GLU A  66      90.487  41.385  45.204  1.00  0.00           O  
ATOM   1024  CB  GLU A  66      88.114  41.400  43.757  1.00  0.00           C  
ATOM   1025  CG  GLU A  66      87.199  41.259  42.548  1.00  0.00           C  
ATOM   1026  CD  GLU A  66      86.609  42.569  42.105  1.00  0.00           C  
ATOM   1027  OE1 GLU A  66      86.808  43.548  42.784  1.00  0.00           O  
ATOM   1028  OE2 GLU A  66      85.959  42.591  41.087  1.00  0.00           O  
ATOM   1029  H   GLU A  66      86.772  39.622  45.010  1.00  0.00           H  
ATOM   1030  HA  GLU A  66      89.186  39.574  43.410  1.00  0.00           H  
ATOM   1031 1HB  GLU A  66      87.539  41.863  44.559  1.00  0.00           H  
ATOM   1032 2HB  GLU A  66      88.916  42.089  43.491  1.00  0.00           H  
ATOM   1033 1HG  GLU A  66      87.769  40.833  41.723  1.00  0.00           H  
ATOM   1034 2HG  GLU A  66      86.394  40.568  42.794  1.00  0.00           H  
ATOM   1035  N   GLY A  67      89.927  39.459  46.244  1.00  0.00           N  
ATOM   1036  CA  GLY A  67      90.911  39.623  47.295  1.00  0.00           C  
ATOM   1037  C   GLY A  67      90.441  40.613  48.345  1.00  0.00           C  
ATOM   1038  O   GLY A  67      89.995  41.718  48.022  1.00  0.00           O  
ATOM   1039  H   GLY A  67      89.337  38.640  46.246  1.00  0.00           H  
ATOM   1040 1HA  GLY A  67      91.107  38.658  47.764  1.00  0.00           H  
ATOM   1041 2HA  GLY A  67      91.850  39.967  46.863  1.00  0.00           H  
ATOM   1042  N   LYS A  68      90.538  40.219  49.608  1.00  0.00           N  
ATOM   1043  CA  LYS A  68      90.115  41.101  50.677  1.00  0.00           C  
ATOM   1044  C   LYS A  68      89.950  40.369  51.990  1.00  0.00           C  
ATOM   1045  O   LYS A  68      90.119  39.149  52.069  1.00  0.00           O  
ATOM   1046  CB  LYS A  68      88.805  41.796  50.302  1.00  0.00           C  
ATOM   1047  CG  LYS A  68      87.626  40.853  50.104  1.00  0.00           C  
ATOM   1048  CD  LYS A  68      86.373  41.612  49.696  1.00  0.00           C  
ATOM   1049  CE  LYS A  68      85.190  40.673  49.514  1.00  0.00           C  
ATOM   1050  NZ  LYS A  68      83.957  41.402  49.113  1.00  0.00           N  
ATOM   1051  H   LYS A  68      90.905  39.307  49.839  1.00  0.00           H  
ATOM   1052  HA  LYS A  68      90.885  41.859  50.825  1.00  0.00           H  
ATOM   1053 1HB  LYS A  68      88.536  42.509  51.082  1.00  0.00           H  
ATOM   1054 2HB  LYS A  68      88.943  42.358  49.378  1.00  0.00           H  
ATOM   1055 1HG  LYS A  68      87.869  40.125  49.329  1.00  0.00           H  
ATOM   1056 2HG  LYS A  68      87.430  40.316  51.032  1.00  0.00           H  
ATOM   1057 1HD  LYS A  68      86.127  42.348  50.463  1.00  0.00           H  
ATOM   1058 2HD  LYS A  68      86.555  42.137  48.759  1.00  0.00           H  
ATOM   1059 1HE  LYS A  68      85.426  39.935  48.749  1.00  0.00           H  
ATOM   1060 2HE  LYS A  68      84.997  40.146  50.449  1.00  0.00           H  
ATOM   1061 1HZ  LYS A  68      83.197  40.745  49.003  1.00  0.00           H  
ATOM   1062 2HZ  LYS A  68      83.717  42.078  49.825  1.00  0.00           H  
ATOM   1063 3HZ  LYS A  68      84.117  41.879  48.237  1.00  0.00           H  
ATOM   1064  N   LEU A  69      89.618  41.120  53.030  1.00  0.00           N  
ATOM   1065  CA  LEU A  69      89.430  40.537  54.345  1.00  0.00           C  
ATOM   1066  C   LEU A  69      87.942  40.464  54.670  1.00  0.00           C  
ATOM   1067  O   LEU A  69      87.190  41.399  54.397  1.00  0.00           O  
ATOM   1068  CB  LEU A  69      90.164  41.363  55.408  1.00  0.00           C  
ATOM   1069  CG  LEU A  69      91.682  41.490  55.222  1.00  0.00           C  
ATOM   1070  CD1 LEU A  69      92.252  42.399  56.302  1.00  0.00           C  
ATOM   1071  CD2 LEU A  69      92.317  40.109  55.277  1.00  0.00           C  
ATOM   1072  H   LEU A  69      89.493  42.115  52.910  1.00  0.00           H  
ATOM   1073  HA  LEU A  69      89.845  39.530  54.339  1.00  0.00           H  
ATOM   1074 1HB  LEU A  69      89.747  42.369  55.416  1.00  0.00           H  
ATOM   1075 2HB  LEU A  69      89.987  40.911  56.384  1.00  0.00           H  
ATOM   1076  HG  LEU A  69      91.892  41.948  54.255  1.00  0.00           H  
ATOM   1077 1HD1 LEU A  69      93.331  42.489  56.169  1.00  0.00           H  
ATOM   1078 2HD1 LEU A  69      91.795  43.386  56.226  1.00  0.00           H  
ATOM   1079 3HD1 LEU A  69      92.042  41.975  57.283  1.00  0.00           H  
ATOM   1080 1HD2 LEU A  69      93.396  40.199  55.144  1.00  0.00           H  
ATOM   1081 2HD2 LEU A  69      92.108  39.651  56.244  1.00  0.00           H  
ATOM   1082 3HD2 LEU A  69      91.904  39.486  54.484  1.00  0.00           H  
ATOM   1083  N   PRO A  70      87.498  39.344  55.256  1.00  0.00           N  
ATOM   1084  CA  PRO A  70      86.086  39.180  55.606  1.00  0.00           C  
ATOM   1085  C   PRO A  70      85.568  40.227  56.592  1.00  0.00           C  
ATOM   1086  O   PRO A  70      86.337  40.861  57.309  1.00  0.00           O  
ATOM   1087  CB  PRO A  70      86.064  37.779  56.226  1.00  0.00           C  
ATOM   1088  CG  PRO A  70      87.267  37.108  55.657  1.00  0.00           C  
ATOM   1089  CD  PRO A  70      88.289  38.208  55.541  1.00  0.00           C  
ATOM   1090  HA  PRO A  70      85.479  39.221  54.690  1.00  0.00           H  
ATOM   1091 1HB  PRO A  70      86.095  37.853  57.323  1.00  0.00           H  
ATOM   1092 2HB  PRO A  70      85.126  37.267  55.965  1.00  0.00           H  
ATOM   1093 1HG  PRO A  70      87.596  36.293  56.318  1.00  0.00           H  
ATOM   1094 2HG  PRO A  70      87.024  36.652  54.686  1.00  0.00           H  
ATOM   1095 1HD  PRO A  70      88.830  38.309  56.493  1.00  0.00           H  
ATOM   1096 2HD  PRO A  70      88.986  37.976  54.721  1.00  0.00           H  
ATOM   1097  N   SER A  71      84.251  40.401  56.605  1.00  0.00           N  
ATOM   1098  CA  SER A  71      83.586  41.345  57.488  1.00  0.00           C  
ATOM   1099  C   SER A  71      82.643  40.544  58.361  1.00  0.00           C  
ATOM   1100  O   SER A  71      82.421  39.355  58.130  1.00  0.00           O  
ATOM   1101  CB  SER A  71      82.830  42.398  56.702  1.00  0.00           C  
ATOM   1102  OG  SER A  71      81.750  41.831  56.012  1.00  0.00           O  
ATOM   1103  H   SER A  71      83.695  39.847  55.969  1.00  0.00           H  
ATOM   1104  HA  SER A  71      84.344  41.848  58.091  1.00  0.00           H  
ATOM   1105 1HB  SER A  71      82.466  43.168  57.382  1.00  0.00           H  
ATOM   1106 2HB  SER A  71      83.504  42.879  55.995  1.00  0.00           H  
ATOM   1107  HG  SER A  71      81.526  42.452  55.315  1.00  0.00           H  
ATOM   1108  N   SER A  72      82.067  41.204  59.354  1.00  0.00           N  
ATOM   1109  CA  SER A  72      81.135  40.543  60.250  1.00  0.00           C  
ATOM   1110  C   SER A  72      79.965  39.974  59.448  1.00  0.00           C  
ATOM   1111  O   SER A  72      79.660  38.780  59.538  1.00  0.00           O  
ATOM   1112  CB  SER A  72      80.632  41.514  61.300  1.00  0.00           C  
ATOM   1113  OG  SER A  72      79.720  40.893  62.163  1.00  0.00           O  
ATOM   1114  H   SER A  72      82.275  42.182  59.495  1.00  0.00           H  
ATOM   1115  HA  SER A  72      81.657  39.726  60.751  1.00  0.00           H  
ATOM   1116 1HB  SER A  72      81.475  41.899  61.874  1.00  0.00           H  
ATOM   1117 2HB  SER A  72      80.155  42.363  60.812  1.00  0.00           H  
ATOM   1118  HG  SER A  72      78.847  41.153  61.858  1.00  0.00           H  
ATOM   1119  N   GLU A  73      79.324  40.828  58.652  1.00  0.00           N  
ATOM   1120  CA  GLU A  73      78.180  40.401  57.850  1.00  0.00           C  
ATOM   1121  C   GLU A  73      78.550  39.242  56.931  1.00  0.00           C  
ATOM   1122  O   GLU A  73      77.860  38.220  56.894  1.00  0.00           O  
ATOM   1123  CB  GLU A  73      77.644  41.570  57.020  1.00  0.00           C  
ATOM   1124  CG  GLU A  73      77.008  42.684  57.840  1.00  0.00           C  
ATOM   1125  CD  GLU A  73      78.020  43.630  58.425  1.00  0.00           C  
ATOM   1126  OE1 GLU A  73      79.188  43.442  58.186  1.00  0.00           O  
ATOM   1127  OE2 GLU A  73      77.623  44.542  59.112  1.00  0.00           O  
ATOM   1128  H   GLU A  73      79.631  41.789  58.599  1.00  0.00           H  
ATOM   1129  HA  GLU A  73      77.393  40.061  58.524  1.00  0.00           H  
ATOM   1130 1HB  GLU A  73      78.456  42.005  56.438  1.00  0.00           H  
ATOM   1131 2HB  GLU A  73      76.896  41.204  56.317  1.00  0.00           H  
ATOM   1132 1HG  GLU A  73      76.327  43.247  57.203  1.00  0.00           H  
ATOM   1133 2HG  GLU A  73      76.425  42.240  58.646  1.00  0.00           H  
ATOM   1134  N   TRP A  74      79.652  39.390  56.205  1.00  0.00           N  
ATOM   1135  CA  TRP A  74      80.077  38.345  55.282  1.00  0.00           C  
ATOM   1136  C   TRP A  74      80.375  37.027  56.007  1.00  0.00           C  
ATOM   1137  O   TRP A  74      80.099  35.936  55.497  1.00  0.00           O  
ATOM   1138  CB  TRP A  74      81.318  38.799  54.512  1.00  0.00           C  
ATOM   1139  CG  TRP A  74      81.037  39.866  53.497  1.00  0.00           C  
ATOM   1140  CD1 TRP A  74      79.827  40.168  52.947  1.00  0.00           C  
ATOM   1141  CD2 TRP A  74      81.988  40.782  52.904  1.00  0.00           C  
ATOM   1142  NE1 TRP A  74      79.959  41.203  52.055  1.00  0.00           N  
ATOM   1143  CE2 TRP A  74      81.274  41.593  52.017  1.00  0.00           C  
ATOM   1144  CE3 TRP A  74      83.366  40.978  53.053  1.00  0.00           C  
ATOM   1145  CZ2 TRP A  74      81.890  42.588  51.275  1.00  0.00           C  
ATOM   1146  CZ3 TRP A  74      83.984  41.976  52.309  1.00  0.00           C  
ATOM   1147  CH2 TRP A  74      83.264  42.761  51.444  1.00  0.00           C  
ATOM   1148  H   TRP A  74      80.207  40.230  56.286  1.00  0.00           H  
ATOM   1149  HA  TRP A  74      79.270  38.161  54.573  1.00  0.00           H  
ATOM   1150 1HB  TRP A  74      82.062  39.180  55.212  1.00  0.00           H  
ATOM   1151 2HB  TRP A  74      81.760  37.945  53.998  1.00  0.00           H  
ATOM   1152  HD1 TRP A  74      78.893  39.661  53.181  1.00  0.00           H  
ATOM   1153  HE1 TRP A  74      79.211  41.612  51.514  1.00  0.00           H  
ATOM   1154  HE3 TRP A  74      83.942  40.359  53.741  1.00  0.00           H  
ATOM   1155  HZ2 TRP A  74      81.335  43.221  50.582  1.00  0.00           H  
ATOM   1156  HZ3 TRP A  74      85.058  42.121  52.430  1.00  0.00           H  
ATOM   1157  HH2 TRP A  74      83.780  43.535  50.876  1.00  0.00           H  
ATOM   1158  N   ARG A  75      80.928  37.127  57.209  1.00  0.00           N  
ATOM   1159  CA  ARG A  75      81.215  35.930  57.985  1.00  0.00           C  
ATOM   1160  C   ARG A  75      79.911  35.275  58.444  1.00  0.00           C  
ATOM   1161  O   ARG A  75      79.757  34.058  58.346  1.00  0.00           O  
ATOM   1162  CB  ARG A  75      82.076  36.264  59.194  1.00  0.00           C  
ATOM   1163  CG  ARG A  75      82.552  35.061  59.993  1.00  0.00           C  
ATOM   1164  CD  ARG A  75      83.416  35.465  61.131  1.00  0.00           C  
ATOM   1165  NE  ARG A  75      84.638  36.112  60.681  1.00  0.00           N  
ATOM   1166  CZ  ARG A  75      85.743  35.459  60.269  1.00  0.00           C  
ATOM   1167  NH1 ARG A  75      85.763  34.145  60.257  1.00  0.00           N  
ATOM   1168  NH2 ARG A  75      86.806  36.140  59.878  1.00  0.00           N  
ATOM   1169  H   ARG A  75      81.155  38.031  57.597  1.00  0.00           H  
ATOM   1170  HA  ARG A  75      81.763  35.231  57.353  1.00  0.00           H  
ATOM   1171 1HB  ARG A  75      82.958  36.815  58.871  1.00  0.00           H  
ATOM   1172 2HB  ARG A  75      81.517  36.910  59.872  1.00  0.00           H  
ATOM   1173 1HG  ARG A  75      81.690  34.525  60.391  1.00  0.00           H  
ATOM   1174 2HG  ARG A  75      83.125  34.398  59.345  1.00  0.00           H  
ATOM   1175 1HD  ARG A  75      82.876  36.164  61.769  1.00  0.00           H  
ATOM   1176 2HD  ARG A  75      83.691  34.584  61.710  1.00  0.00           H  
ATOM   1177  HE  ARG A  75      84.661  37.123  60.677  1.00  0.00           H  
ATOM   1178 1HH1 ARG A  75      84.950  33.624  60.555  1.00  0.00           H  
ATOM   1179 2HH1 ARG A  75      86.590  33.655  59.948  1.00  0.00           H  
ATOM   1180 1HH2 ARG A  75      86.790  37.151  59.888  1.00  0.00           H  
ATOM   1181 2HH2 ARG A  75      87.633  35.651  59.570  1.00  0.00           H  
ATOM   1182  N   PHE A  76      78.974  36.091  58.936  1.00  0.00           N  
ATOM   1183  CA  PHE A  76      77.688  35.595  59.426  1.00  0.00           C  
ATOM   1184  C   PHE A  76      76.849  34.868  58.373  1.00  0.00           C  
ATOM   1185  O   PHE A  76      76.212  33.855  58.675  1.00  0.00           O  
ATOM   1186  CB  PHE A  76      76.873  36.760  59.991  1.00  0.00           C  
ATOM   1187  CG  PHE A  76      77.366  37.255  61.321  1.00  0.00           C  
ATOM   1188  CD1 PHE A  76      78.493  36.701  61.909  1.00  0.00           C  
ATOM   1189  CD2 PHE A  76      76.703  38.275  61.987  1.00  0.00           C  
ATOM   1190  CE1 PHE A  76      78.948  37.156  63.133  1.00  0.00           C  
ATOM   1191  CE2 PHE A  76      77.156  38.732  63.210  1.00  0.00           C  
ATOM   1192  CZ  PHE A  76      78.279  38.171  63.783  1.00  0.00           C  
ATOM   1193  H   PHE A  76      79.164  37.082  58.969  1.00  0.00           H  
ATOM   1194  HA  PHE A  76      77.876  34.872  60.221  1.00  0.00           H  
ATOM   1195 1HB  PHE A  76      76.894  37.592  59.290  1.00  0.00           H  
ATOM   1196 2HB  PHE A  76      75.834  36.454  60.106  1.00  0.00           H  
ATOM   1197  HD1 PHE A  76      79.022  35.898  61.395  1.00  0.00           H  
ATOM   1198  HD2 PHE A  76      75.816  38.718  61.534  1.00  0.00           H  
ATOM   1199  HE1 PHE A  76      79.835  36.711  63.584  1.00  0.00           H  
ATOM   1200  HE2 PHE A  76      76.626  39.535  63.722  1.00  0.00           H  
ATOM   1201  HZ  PHE A  76      78.636  38.529  64.748  1.00  0.00           H  
ATOM   1202  N   HIS A  77      76.840  35.378  57.144  1.00  0.00           N  
ATOM   1203  CA  HIS A  77      76.077  34.730  56.084  1.00  0.00           C  
ATOM   1204  C   HIS A  77      76.690  33.379  55.723  1.00  0.00           C  
ATOM   1205  O   HIS A  77      75.991  32.363  55.709  1.00  0.00           O  
ATOM   1206  CB  HIS A  77      76.012  35.621  54.839  1.00  0.00           C  
ATOM   1207  CG  HIS A  77      75.146  36.830  55.010  1.00  0.00           C  
ATOM   1208  ND1 HIS A  77      75.163  37.888  54.125  1.00  0.00           N  
ATOM   1209  CD2 HIS A  77      74.238  37.150  55.962  1.00  0.00           C  
ATOM   1210  CE1 HIS A  77      74.301  38.807  54.526  1.00  0.00           C  
ATOM   1211  NE2 HIS A  77      73.728  38.383  55.638  1.00  0.00           N  
ATOM   1212  H   HIS A  77      77.360  36.217  56.933  1.00  0.00           H  
ATOM   1213  HA  HIS A  77      75.057  34.554  56.425  1.00  0.00           H  
ATOM   1214 1HB  HIS A  77      77.017  35.955  54.578  1.00  0.00           H  
ATOM   1215 2HB  HIS A  77      75.630  35.044  53.998  1.00  0.00           H  
ATOM   1216  HD2 HIS A  77      73.964  36.543  56.825  1.00  0.00           H  
ATOM   1217  HE1 HIS A  77      74.098  39.753  54.024  1.00  0.00           H  
ATOM   1218  HE2 HIS A  77      73.028  38.881  56.168  1.00  0.00           H  
ATOM   1219  N   MET A  78      77.991  33.369  55.434  1.00  0.00           N  
ATOM   1220  CA  MET A  78      78.704  32.131  55.095  1.00  0.00           C  
ATOM   1221  C   MET A  78      78.470  31.088  56.194  1.00  0.00           C  
ATOM   1222  O   MET A  78      78.353  29.889  55.924  1.00  0.00           O  
ATOM   1223  CB  MET A  78      80.196  32.400  54.910  1.00  0.00           C  
ATOM   1224  CG  MET A  78      80.533  33.286  53.719  1.00  0.00           C  
ATOM   1225  SD  MET A  78      80.002  32.573  52.150  1.00  0.00           S  
ATOM   1226  CE  MET A  78      78.451  33.431  51.897  1.00  0.00           C  
ATOM   1227  H   MET A  78      78.500  34.241  55.449  1.00  0.00           H  
ATOM   1228  HA  MET A  78      78.303  31.746  54.158  1.00  0.00           H  
ATOM   1229 1HB  MET A  78      80.593  32.879  55.805  1.00  0.00           H  
ATOM   1230 2HB  MET A  78      80.724  31.454  54.784  1.00  0.00           H  
ATOM   1231 1HG  MET A  78      80.051  34.255  53.838  1.00  0.00           H  
ATOM   1232 2HG  MET A  78      81.611  33.445  53.677  1.00  0.00           H  
ATOM   1233 1HE  MET A  78      77.998  33.097  50.963  1.00  0.00           H  
ATOM   1234 2HE  MET A  78      77.775  33.214  52.726  1.00  0.00           H  
ATOM   1235 3HE  MET A  78      78.633  34.505  51.848  1.00  0.00           H  
ATOM   1236  N   ALA A  79      78.409  31.553  57.438  1.00  0.00           N  
ATOM   1237  CA  ALA A  79      78.141  30.673  58.566  1.00  0.00           C  
ATOM   1238  C   ALA A  79      76.805  29.974  58.333  1.00  0.00           C  
ATOM   1239  O   ALA A  79      76.682  28.767  58.529  1.00  0.00           O  
ATOM   1240  CB  ALA A  79      78.130  31.450  59.874  1.00  0.00           C  
ATOM   1241  H   ALA A  79      78.552  32.539  57.606  1.00  0.00           H  
ATOM   1242  HA  ALA A  79      78.936  29.928  58.611  1.00  0.00           H  
ATOM   1243 1HB  ALA A  79      77.928  30.768  60.701  1.00  0.00           H  
ATOM   1244 2HB  ALA A  79      79.101  31.924  60.024  1.00  0.00           H  
ATOM   1245 3HB  ALA A  79      77.356  32.214  59.837  1.00  0.00           H  
ATOM   1246  N   ALA A  80      75.795  30.750  57.926  1.00  0.00           N  
ATOM   1247  CA  ALA A  80      74.468  30.198  57.680  1.00  0.00           C  
ATOM   1248  C   ALA A  80      74.534  29.190  56.548  1.00  0.00           C  
ATOM   1249  O   ALA A  80      73.980  28.095  56.657  1.00  0.00           O  
ATOM   1250  CB  ALA A  80      73.472  31.303  57.357  1.00  0.00           C  
ATOM   1251  H   ALA A  80      75.951  31.738  57.785  1.00  0.00           H  
ATOM   1252  HA  ALA A  80      74.140  29.688  58.586  1.00  0.00           H  
ATOM   1253 1HB  ALA A  80      72.490  30.866  57.177  1.00  0.00           H  
ATOM   1254 2HB  ALA A  80      73.413  31.996  58.195  1.00  0.00           H  
ATOM   1255 3HB  ALA A  80      73.800  31.837  56.466  1.00  0.00           H  
ATOM   1256  N   TYR A  81      75.214  29.561  55.464  1.00  0.00           N  
ATOM   1257  CA  TYR A  81      75.348  28.660  54.324  1.00  0.00           C  
ATOM   1258  C   TYR A  81      76.010  27.350  54.712  1.00  0.00           C  
ATOM   1259  O   TYR A  81      75.620  26.294  54.222  1.00  0.00           O  
ATOM   1260  CB  TYR A  81      76.140  29.335  53.202  1.00  0.00           C  
ATOM   1261  CG  TYR A  81      75.372  30.418  52.478  1.00  0.00           C  
ATOM   1262  CD1 TYR A  81      75.542  31.747  52.837  1.00  0.00           C  
ATOM   1263  CD2 TYR A  81      74.497  30.082  51.456  1.00  0.00           C  
ATOM   1264  CE1 TYR A  81      74.840  32.736  52.176  1.00  0.00           C  
ATOM   1265  CE2 TYR A  81      73.795  31.072  50.795  1.00  0.00           C  
ATOM   1266  CZ  TYR A  81      73.964  32.394  51.152  1.00  0.00           C  
ATOM   1267  OH  TYR A  81      73.265  33.379  50.493  1.00  0.00           O  
ATOM   1268  H   TYR A  81      75.644  30.474  55.423  1.00  0.00           H  
ATOM   1269  HA  TYR A  81      74.351  28.421  53.953  1.00  0.00           H  
ATOM   1270 1HB  TYR A  81      77.048  29.779  53.613  1.00  0.00           H  
ATOM   1271 2HB  TYR A  81      76.444  28.587  52.471  1.00  0.00           H  
ATOM   1272  HD1 TYR A  81      76.229  32.011  53.641  1.00  0.00           H  
ATOM   1273  HD2 TYR A  81      74.363  29.038  51.174  1.00  0.00           H  
ATOM   1274  HE1 TYR A  81      74.973  33.781  52.458  1.00  0.00           H  
ATOM   1275  HE2 TYR A  81      73.107  30.808  49.991  1.00  0.00           H  
ATOM   1276  HH  TYR A  81      72.709  32.980  49.820  1.00  0.00           H  
ATOM   1277  N   GLN A  82      76.998  27.418  55.600  1.00  0.00           N  
ATOM   1278  CA  GLN A  82      77.695  26.220  56.047  1.00  0.00           C  
ATOM   1279  C   GLN A  82      76.830  25.357  56.961  1.00  0.00           C  
ATOM   1280  O   GLN A  82      76.889  24.137  56.907  1.00  0.00           O  
ATOM   1281  CB  GLN A  82      78.990  26.602  56.769  1.00  0.00           C  
ATOM   1282  CG  GLN A  82      80.055  27.197  55.863  1.00  0.00           C  
ATOM   1283  CD  GLN A  82      81.295  27.620  56.628  1.00  0.00           C  
ATOM   1284  OE1 GLN A  82      81.396  27.408  57.840  1.00  0.00           O  
ATOM   1285  NE2 GLN A  82      82.247  28.222  55.924  1.00  0.00           N  
ATOM   1286  H   GLN A  82      77.273  28.315  55.973  1.00  0.00           H  
ATOM   1287  HA  GLN A  82      77.944  25.618  55.173  1.00  0.00           H  
ATOM   1288 1HB  GLN A  82      78.770  27.328  57.551  1.00  0.00           H  
ATOM   1289 2HB  GLN A  82      79.412  25.720  57.250  1.00  0.00           H  
ATOM   1290 1HG  GLN A  82      80.347  26.451  55.124  1.00  0.00           H  
ATOM   1291 2HG  GLN A  82      79.644  28.075  55.365  1.00  0.00           H  
ATOM   1292 1HE2 GLN A  82      83.088  28.523  56.375  1.00  0.00           H  
ATOM   1293 2HE2 GLN A  82      82.124  28.373  54.943  1.00  0.00           H  
ATOM   1294  N   SER A  83      76.026  25.986  57.804  1.00  0.00           N  
ATOM   1295  CA  SER A  83      75.159  25.223  58.692  1.00  0.00           C  
ATOM   1296  C   SER A  83      74.070  24.460  57.939  1.00  0.00           C  
ATOM   1297  O   SER A  83      73.774  23.311  58.261  1.00  0.00           O  
ATOM   1298  CB  SER A  83      74.520  26.154  59.704  1.00  0.00           C  
ATOM   1299  OG  SER A  83      75.483  26.700  60.563  1.00  0.00           O  
ATOM   1300  H   SER A  83      76.004  26.995  57.842  1.00  0.00           H  
ATOM   1301  HA  SER A  83      75.766  24.486  59.220  1.00  0.00           H  
ATOM   1302 1HB  SER A  83      73.998  26.956  59.181  1.00  0.00           H  
ATOM   1303 2HB  SER A  83      73.779  25.606  60.284  1.00  0.00           H  
ATOM   1304  HG  SER A  83      75.893  27.419  60.078  1.00  0.00           H  
ATOM   1305  N   ARG A  84      73.477  25.109  56.940  1.00  0.00           N  
ATOM   1306  CA  ARG A  84      72.390  24.520  56.164  1.00  0.00           C  
ATOM   1307  C   ARG A  84      72.730  24.459  54.675  1.00  0.00           C  
ATOM   1308  O   ARG A  84      72.544  25.431  53.949  1.00  0.00           O  
ATOM   1309  CB  ARG A  84      71.108  25.317  56.355  1.00  0.00           C  
ATOM   1310  CG  ARG A  84      69.894  24.759  55.630  1.00  0.00           C  
ATOM   1311  CD  ARG A  84      68.672  25.554  55.914  1.00  0.00           C  
ATOM   1312  NE  ARG A  84      67.511  25.035  55.208  1.00  0.00           N  
ATOM   1313  CZ  ARG A  84      66.273  25.563  55.279  1.00  0.00           C  
ATOM   1314  NH1 ARG A  84      66.052  26.621  56.027  1.00  0.00           N  
ATOM   1315  NH2 ARG A  84      65.282  25.017  54.597  1.00  0.00           N  
ATOM   1316  H   ARG A  84      73.793  26.041  56.715  1.00  0.00           H  
ATOM   1317  HA  ARG A  84      72.224  23.502  56.518  1.00  0.00           H  
ATOM   1318 1HB  ARG A  84      70.865  25.367  57.415  1.00  0.00           H  
ATOM   1319 2HB  ARG A  84      71.260  26.339  56.006  1.00  0.00           H  
ATOM   1320 1HG  ARG A  84      70.072  24.776  54.555  1.00  0.00           H  
ATOM   1321 2HG  ARG A  84      69.718  23.732  55.953  1.00  0.00           H  
ATOM   1322 1HD  ARG A  84      68.460  25.527  56.983  1.00  0.00           H  
ATOM   1323 2HD  ARG A  84      68.828  26.586  55.601  1.00  0.00           H  
ATOM   1324  HE  ARG A  84      67.642  24.222  54.622  1.00  0.00           H  
ATOM   1325 1HH1 ARG A  84      66.810  27.039  56.548  1.00  0.00           H  
ATOM   1326 2HH1 ARG A  84      65.124  27.017  56.080  1.00  0.00           H  
ATOM   1327 1HH2 ARG A  84      65.452  24.203  54.022  1.00  0.00           H  
ATOM   1328 2HH2 ARG A  84      64.355  25.412  54.650  1.00  0.00           H  
ATOM   1329  N   PRO A  85      73.216  23.302  54.201  1.00  0.00           N  
ATOM   1330  CA  PRO A  85      73.595  23.100  52.798  1.00  0.00           C  
ATOM   1331  C   PRO A  85      72.457  23.304  51.800  1.00  0.00           C  
ATOM   1332  O   PRO A  85      72.706  23.596  50.635  1.00  0.00           O  
ATOM   1333  CB  PRO A  85      74.070  21.643  52.797  1.00  0.00           C  
ATOM   1334  CG  PRO A  85      74.486  21.394  54.206  1.00  0.00           C  
ATOM   1335  CD  PRO A  85      73.509  22.186  55.032  1.00  0.00           C  
ATOM   1336  HA  PRO A  85      74.414  23.788  52.542  1.00  0.00           H  
ATOM   1337 1HB  PRO A  85      73.254  20.982  52.470  1.00  0.00           H  
ATOM   1338 2HB  PRO A  85      74.894  21.517  52.079  1.00  0.00           H  
ATOM   1339 1HG  PRO A  85      74.452  20.317  54.427  1.00  0.00           H  
ATOM   1340 2HG  PRO A  85      75.527  21.716  54.357  1.00  0.00           H  
ATOM   1341 1HD  PRO A  85      72.614  21.576  55.228  1.00  0.00           H  
ATOM   1342 2HD  PRO A  85      73.986  22.490  55.975  1.00  0.00           H  
ATOM   1343  N   ASP A  86      71.216  23.141  52.249  1.00  0.00           N  
ATOM   1344  CA  ASP A  86      70.058  23.327  51.374  1.00  0.00           C  
ATOM   1345  C   ASP A  86      69.741  24.814  51.149  1.00  0.00           C  
ATOM   1346  O   ASP A  86      69.108  25.183  50.164  1.00  0.00           O  
ATOM   1347  CB  ASP A  86      68.833  22.623  51.962  1.00  0.00           C  
ATOM   1348  CG  ASP A  86      68.954  21.105  51.939  1.00  0.00           C  
ATOM   1349  OD1 ASP A  86      69.775  20.605  51.207  1.00  0.00           O  
ATOM   1350  OD2 ASP A  86      68.223  20.460  52.653  1.00  0.00           O  
ATOM   1351  H   ASP A  86      71.067  22.883  53.214  1.00  0.00           H  
ATOM   1352  HA  ASP A  86      70.284  22.886  50.403  1.00  0.00           H  
ATOM   1353 1HB  ASP A  86      68.688  22.946  52.994  1.00  0.00           H  
ATOM   1354 2HB  ASP A  86      67.943  22.911  51.402  1.00  0.00           H  
ATOM   1355  N   ALA A  87      70.184  25.657  52.070  1.00  0.00           N  
ATOM   1356  CA  ALA A  87      69.946  27.094  51.987  1.00  0.00           C  
ATOM   1357  C   ALA A  87      70.668  27.754  50.818  1.00  0.00           C  
ATOM   1358  O   ALA A  87      71.856  27.532  50.623  1.00  0.00           O  
ATOM   1359  CB  ALA A  87      70.357  27.761  53.291  1.00  0.00           C  
ATOM   1360  H   ALA A  87      70.703  25.289  52.854  1.00  0.00           H  
ATOM   1361  HA  ALA A  87      68.880  27.252  51.825  1.00  0.00           H  
ATOM   1362 1HB  ALA A  87      70.177  28.834  53.224  1.00  0.00           H  
ATOM   1363 2HB  ALA A  87      69.773  27.346  54.112  1.00  0.00           H  
ATOM   1364 3HB  ALA A  87      71.416  27.582  53.473  1.00  0.00           H  
ATOM   1365  N   ASN A  88      69.938  28.572  50.057  1.00  0.00           N  
ATOM   1366  CA  ASN A  88      70.502  29.281  48.914  1.00  0.00           C  
ATOM   1367  C   ASN A  88      70.335  30.788  49.050  1.00  0.00           C  
ATOM   1368  O   ASN A  88      70.774  31.561  48.185  1.00  0.00           O  
ATOM   1369  CB  ASN A  88      69.873  28.792  47.622  1.00  0.00           C  
ATOM   1370  CG  ASN A  88      70.218  27.361  47.317  1.00  0.00           C  
ATOM   1371  OD1 ASN A  88      71.397  27.006  47.195  1.00  0.00           O  
ATOM   1372  ND2 ASN A  88      69.214  26.531  47.192  1.00  0.00           N  
ATOM   1373  H   ASN A  88      68.962  28.702  50.284  1.00  0.00           H  
ATOM   1374  HA  ASN A  88      71.574  29.081  48.877  1.00  0.00           H  
ATOM   1375 1HB  ASN A  88      68.788  28.886  47.687  1.00  0.00           H  
ATOM   1376 2HB  ASN A  88      70.207  29.418  46.795  1.00  0.00           H  
ATOM   1377 1HD2 ASN A  88      69.384  25.567  46.989  1.00  0.00           H  
ATOM   1378 2HD2 ASN A  88      68.277  26.862  47.300  1.00  0.00           H  
ATOM   1379  N   ALA A  89      69.712  31.216  50.144  1.00  0.00           N  
ATOM   1380  CA  ALA A  89      69.494  32.636  50.334  1.00  0.00           C  
ATOM   1381  C   ALA A  89      69.408  33.006  51.785  1.00  0.00           C  
ATOM   1382  O   ALA A  89      68.754  32.317  52.582  1.00  0.00           O  
ATOM   1383  CB  ALA A  89      68.230  33.078  49.612  1.00  0.00           C  
ATOM   1384  H   ALA A  89      69.386  30.570  50.848  1.00  0.00           H  
ATOM   1385  HA  ALA A  89      70.346  33.169  49.912  1.00  0.00           H  
ATOM   1386 1HB  ALA A  89      68.078  34.146  49.763  1.00  0.00           H  
ATOM   1387 2HB  ALA A  89      68.329  32.873  48.546  1.00  0.00           H  
ATOM   1388 3HB  ALA A  89      67.375  32.531  50.007  1.00  0.00           H  
ATOM   1389  N   VAL A  90      70.052  34.120  52.119  1.00  0.00           N  
ATOM   1390  CA  VAL A  90      70.057  34.609  53.487  1.00  0.00           C  
ATOM   1391  C   VAL A  90      69.600  36.058  53.549  1.00  0.00           C  
ATOM   1392  O   VAL A  90      70.061  36.916  52.786  1.00  0.00           O  
ATOM   1393  CB  VAL A  90      71.468  34.490  54.092  1.00  0.00           C  
ATOM   1394  CG1 VAL A  90      71.488  35.044  55.509  1.00  0.00           C  
ATOM   1395  CG2 VAL A  90      71.918  33.037  54.075  1.00  0.00           C  
ATOM   1396  H   VAL A  90      70.549  34.639  51.409  1.00  0.00           H  
ATOM   1397  HA  VAL A  90      69.371  33.998  54.075  1.00  0.00           H  
ATOM   1398  HB  VAL A  90      72.159  35.092  53.502  1.00  0.00           H  
ATOM   1399 1HG1 VAL A  90      72.494  34.952  55.922  1.00  0.00           H  
ATOM   1400 2HG1 VAL A  90      71.198  36.094  55.493  1.00  0.00           H  
ATOM   1401 3HG1 VAL A  90      70.790  34.482  56.129  1.00  0.00           H  
ATOM   1402 1HG2 VAL A  90      72.917  32.961  54.504  1.00  0.00           H  
ATOM   1403 2HG2 VAL A  90      71.224  32.434  54.660  1.00  0.00           H  
ATOM   1404 3HG2 VAL A  90      71.936  32.674  53.047  1.00  0.00           H  
ATOM   1405  N   VAL A  91      68.691  36.332  54.467  1.00  0.00           N  
ATOM   1406  CA  VAL A  91      68.168  37.671  54.586  1.00  0.00           C  
ATOM   1407  C   VAL A  91      68.289  38.200  55.981  1.00  0.00           C  
ATOM   1408  O   VAL A  91      67.827  37.586  56.947  1.00  0.00           O  
ATOM   1409  CB  VAL A  91      66.687  37.703  54.165  1.00  0.00           C  
ATOM   1410  CG1 VAL A  91      66.119  39.106  54.322  1.00  0.00           C  
ATOM   1411  CG2 VAL A  91      66.547  37.223  52.728  1.00  0.00           C  
ATOM   1412  H   VAL A  91      68.353  35.614  55.092  1.00  0.00           H  
ATOM   1413  HA  VAL A  91      68.736  38.325  53.923  1.00  0.00           H  
ATOM   1414  HB  VAL A  91      66.117  37.049  54.825  1.00  0.00           H  
ATOM   1415 1HG1 VAL A  91      65.071  39.110  54.020  1.00  0.00           H  
ATOM   1416 2HG1 VAL A  91      66.196  39.415  55.364  1.00  0.00           H  
ATOM   1417 3HG1 VAL A  91      66.679  39.798  53.694  1.00  0.00           H  
ATOM   1418 1HG2 VAL A  91      65.497  37.247  52.437  1.00  0.00           H  
ATOM   1419 2HG2 VAL A  91      67.122  37.873  52.069  1.00  0.00           H  
ATOM   1420 3HG2 VAL A  91      66.921  36.202  52.648  1.00  0.00           H  
ATOM   1421  N   HIS A  92      68.916  39.363  56.064  1.00  0.00           N  
ATOM   1422  CA  HIS A  92      69.097  40.048  57.319  1.00  0.00           C  
ATOM   1423  C   HIS A  92      68.267  41.348  57.289  1.00  0.00           C  
ATOM   1424  O   HIS A  92      68.523  42.240  56.471  1.00  0.00           O  
ATOM   1425  CB  HIS A  92      70.578  40.350  57.570  1.00  0.00           C  
ATOM   1426  CG  HIS A  92      70.840  41.029  58.878  1.00  0.00           C  
ATOM   1427  ND1 HIS A  92      70.727  40.379  60.089  1.00  0.00           N  
ATOM   1428  CD2 HIS A  92      71.209  42.300  59.166  1.00  0.00           C  
ATOM   1429  CE1 HIS A  92      71.016  41.222  61.066  1.00  0.00           C  
ATOM   1430  NE2 HIS A  92      71.311  42.392  60.532  1.00  0.00           N  
ATOM   1431  H   HIS A  92      69.278  39.781  55.219  1.00  0.00           H  
ATOM   1432  HA  HIS A  92      68.742  39.416  58.133  1.00  0.00           H  
ATOM   1433 1HB  HIS A  92      71.148  39.421  57.547  1.00  0.00           H  
ATOM   1434 2HB  HIS A  92      70.959  40.988  56.772  1.00  0.00           H  
ATOM   1435  HD2 HIS A  92      71.390  43.100  58.448  1.00  0.00           H  
ATOM   1436  HE1 HIS A  92      71.012  40.989  62.131  1.00  0.00           H  
ATOM   1437  HE2 HIS A  92      71.571  43.225  61.041  1.00  0.00           H  
ATOM   1438  N   ASN A  93      67.277  41.445  58.173  1.00  0.00           N  
ATOM   1439  CA  ASN A  93      66.448  42.641  58.249  1.00  0.00           C  
ATOM   1440  C   ASN A  93      66.759  43.378  59.533  1.00  0.00           C  
ATOM   1441  O   ASN A  93      67.338  42.814  60.451  1.00  0.00           O  
ATOM   1442  CB  ASN A  93      64.972  42.297  58.163  1.00  0.00           C  
ATOM   1443  CG  ASN A  93      64.501  41.478  59.332  1.00  0.00           C  
ATOM   1444  OD1 ASN A  93      64.688  40.256  59.366  1.00  0.00           O  
ATOM   1445  ND2 ASN A  93      63.893  42.126  60.293  1.00  0.00           N  
ATOM   1446  H   ASN A  93      67.094  40.678  58.804  1.00  0.00           H  
ATOM   1447  HA  ASN A  93      66.697  43.289  57.407  1.00  0.00           H  
ATOM   1448 1HB  ASN A  93      64.386  43.216  58.118  1.00  0.00           H  
ATOM   1449 2HB  ASN A  93      64.781  41.742  57.245  1.00  0.00           H  
ATOM   1450 1HD2 ASN A  93      63.558  41.632  61.096  1.00  0.00           H  
ATOM   1451 2HD2 ASN A  93      63.764  43.115  60.224  1.00  0.00           H  
ATOM   1452  N   HIS A  94      66.338  44.634  59.594  1.00  0.00           N  
ATOM   1453  CA  HIS A  94      66.604  45.476  60.748  1.00  0.00           C  
ATOM   1454  C   HIS A  94      65.390  46.361  60.948  1.00  0.00           C  
ATOM   1455  O   HIS A  94      65.436  47.568  60.704  1.00  0.00           O  
ATOM   1456  CB  HIS A  94      67.865  46.324  60.556  1.00  0.00           C  
ATOM   1457  CG  HIS A  94      68.345  46.982  61.812  1.00  0.00           C  
ATOM   1458  ND1 HIS A  94      69.373  46.467  62.575  1.00  0.00           N  
ATOM   1459  CD2 HIS A  94      67.939  48.110  62.440  1.00  0.00           C  
ATOM   1460  CE1 HIS A  94      69.578  47.253  63.618  1.00  0.00           C  
ATOM   1461  NE2 HIS A  94      68.721  48.256  63.559  1.00  0.00           N  
ATOM   1462  H   HIS A  94      65.818  45.015  58.816  1.00  0.00           H  
ATOM   1463  HA  HIS A  94      66.761  44.850  61.626  1.00  0.00           H  
ATOM   1464 1HB  HIS A  94      68.670  45.698  60.169  1.00  0.00           H  
ATOM   1465 2HB  HIS A  94      67.672  47.101  59.817  1.00  0.00           H  
ATOM   1466  HD1 HIS A  94      69.940  45.675  62.347  1.00  0.00           H  
ATOM   1467  HD2 HIS A  94      67.165  48.845  62.215  1.00  0.00           H  
ATOM   1468  HE1 HIS A  94      70.354  47.017  64.346  1.00  0.00           H  
ATOM   1469  N   ALA A  95      64.298  45.747  61.383  1.00  0.00           N  
ATOM   1470  CA  ALA A  95      63.043  46.457  61.578  1.00  0.00           C  
ATOM   1471  C   ALA A  95      62.949  47.150  62.932  1.00  0.00           C  
ATOM   1472  O   ALA A  95      63.664  46.816  63.860  1.00  0.00           O  
ATOM   1473  CB  ALA A  95      61.877  45.495  61.407  1.00  0.00           C  
ATOM   1474  H   ALA A  95      64.340  44.758  61.584  1.00  0.00           H  
ATOM   1475  HA  ALA A  95      62.976  47.240  60.822  1.00  0.00           H  
ATOM   1476 1HB  ALA A  95      60.939  46.030  61.554  1.00  0.00           H  
ATOM   1477 2HB  ALA A  95      61.899  45.071  60.403  1.00  0.00           H  
ATOM   1478 3HB  ALA A  95      61.955  44.694  62.140  1.00  0.00           H  
ATOM   1479  N   VAL A  96      62.054  48.132  63.055  1.00  0.00           N  
ATOM   1480  CA  VAL A  96      61.955  48.792  64.362  1.00  0.00           C  
ATOM   1481  C   VAL A  96      61.619  47.764  65.448  1.00  0.00           C  
ATOM   1482  O   VAL A  96      62.204  47.774  66.533  1.00  0.00           O  
ATOM   1483  CB  VAL A  96      60.873  49.888  64.335  1.00  0.00           C  
ATOM   1484  CG1 VAL A  96      60.623  50.424  65.737  1.00  0.00           C  
ATOM   1485  CG2 VAL A  96      61.295  51.009  63.397  1.00  0.00           C  
ATOM   1486  H   VAL A  96      61.452  48.437  62.303  1.00  0.00           H  
ATOM   1487  HA  VAL A  96      62.915  49.257  64.589  1.00  0.00           H  
ATOM   1488  HB  VAL A  96      59.937  49.453  63.985  1.00  0.00           H  
ATOM   1489 1HG1 VAL A  96      59.855  51.197  65.699  1.00  0.00           H  
ATOM   1490 2HG1 VAL A  96      60.288  49.612  66.382  1.00  0.00           H  
ATOM   1491 3HG1 VAL A  96      61.545  50.848  66.134  1.00  0.00           H  
ATOM   1492 1HG2 VAL A  96      60.525  51.780  63.382  1.00  0.00           H  
ATOM   1493 2HG2 VAL A  96      62.234  51.440  63.744  1.00  0.00           H  
ATOM   1494 3HG2 VAL A  96      61.428  50.610  62.391  1.00  0.00           H  
ATOM   1495  N   HIS A  97      60.692  46.864  65.145  1.00  0.00           N  
ATOM   1496  CA  HIS A  97      60.301  45.857  66.117  1.00  0.00           C  
ATOM   1497  C   HIS A  97      61.448  44.948  66.547  1.00  0.00           C  
ATOM   1498  O   HIS A  97      61.581  44.647  67.734  1.00  0.00           O  
ATOM   1499  CB  HIS A  97      59.163  45.000  65.552  1.00  0.00           C  
ATOM   1500  CG  HIS A  97      57.857  45.725  65.454  1.00  0.00           C  
ATOM   1501  ND1 HIS A  97      56.787  45.234  64.735  1.00  0.00           N  
ATOM   1502  CD2 HIS A  97      57.448  46.902  65.983  1.00  0.00           C  
ATOM   1503  CE1 HIS A  97      55.775  46.080  64.827  1.00  0.00           C  
ATOM   1504  NE2 HIS A  97      56.150  47.099  65.578  1.00  0.00           N  
ATOM   1505  H   HIS A  97      60.249  46.870  64.237  1.00  0.00           H  
ATOM   1506  HA  HIS A  97      59.946  46.345  67.024  1.00  0.00           H  
ATOM   1507 1HB  HIS A  97      59.433  44.647  64.556  1.00  0.00           H  
ATOM   1508 2HB  HIS A  97      59.021  44.123  66.183  1.00  0.00           H  
ATOM   1509  HD2 HIS A  97      58.038  47.569  66.611  1.00  0.00           H  
ATOM   1510  HE1 HIS A  97      54.796  45.956  64.363  1.00  0.00           H  
ATOM   1511  HE2 HIS A  97      55.580  47.897  65.819  1.00  0.00           H  
ATOM   1512  N   CYS A  98      62.265  44.505  65.592  1.00  0.00           N  
ATOM   1513  CA  CYS A  98      63.390  43.618  65.902  1.00  0.00           C  
ATOM   1514  C   CYS A  98      64.396  44.335  66.788  1.00  0.00           C  
ATOM   1515  O   CYS A  98      64.876  43.799  67.784  1.00  0.00           O  
ATOM   1516  CB  CYS A  98      64.085  43.147  64.625  1.00  0.00           C  
ATOM   1517  SG  CYS A  98      63.102  42.002  63.628  1.00  0.00           S  
ATOM   1518  H   CYS A  98      62.108  44.784  64.634  1.00  0.00           H  
ATOM   1519  HA  CYS A  98      63.006  42.743  66.427  1.00  0.00           H  
ATOM   1520 1HB  CYS A  98      64.330  44.009  64.004  1.00  0.00           H  
ATOM   1521 2HB  CYS A  98      65.022  42.652  64.881  1.00  0.00           H  
ATOM   1522  HG  CYS A  98      62.086  42.834  63.422  1.00  0.00           H  
ATOM   1523  N   THR A  99      64.713  45.561  66.414  1.00  0.00           N  
ATOM   1524  CA  THR A  99      65.645  46.358  67.185  1.00  0.00           C  
ATOM   1525  C   THR A  99      65.120  46.492  68.620  1.00  0.00           C  
ATOM   1526  O   THR A  99      65.824  46.189  69.583  1.00  0.00           O  
ATOM   1527  CB  THR A  99      65.852  47.748  66.555  1.00  0.00           C  
ATOM   1528  OG1 THR A  99      66.407  47.602  65.241  1.00  0.00           O  
ATOM   1529  CG2 THR A  99      66.792  48.585  67.408  1.00  0.00           C  
ATOM   1530  H   THR A  99      64.303  45.954  65.579  1.00  0.00           H  
ATOM   1531  HA  THR A  99      66.607  45.845  67.202  1.00  0.00           H  
ATOM   1532  HB  THR A  99      64.892  48.258  66.475  1.00  0.00           H  
ATOM   1533  HG1 THR A  99      67.256  48.049  65.202  1.00  0.00           H  
ATOM   1534 1HG2 THR A  99      66.926  49.564  66.948  1.00  0.00           H  
ATOM   1535 2HG2 THR A  99      66.368  48.708  68.405  1.00  0.00           H  
ATOM   1536 3HG2 THR A  99      67.757  48.086  67.485  1.00  0.00           H  
ATOM   1537  N   ALA A 100      63.875  46.936  68.757  1.00  0.00           N  
ATOM   1538  CA  ALA A 100      63.265  47.094  70.072  1.00  0.00           C  
ATOM   1539  C   ALA A 100      63.283  45.793  70.861  1.00  0.00           C  
ATOM   1540  O   ALA A 100      63.691  45.775  72.020  1.00  0.00           O  
ATOM   1541  CB  ALA A 100      61.838  47.604  69.933  1.00  0.00           C  
ATOM   1542  H   ALA A 100      63.338  47.170  67.934  1.00  0.00           H  
ATOM   1543  HA  ALA A 100      63.849  47.825  70.631  1.00  0.00           H  
ATOM   1544 1HB  ALA A 100      61.394  47.717  70.922  1.00  0.00           H  
ATOM   1545 2HB  ALA A 100      61.844  48.568  69.425  1.00  0.00           H  
ATOM   1546 3HB  ALA A 100      61.253  46.892  69.353  1.00  0.00           H  
ATOM   1547  N   VAL A 101      62.833  44.705  70.246  1.00  0.00           N  
ATOM   1548  CA  VAL A 101      62.848  43.427  70.935  1.00  0.00           C  
ATOM   1549  C   VAL A 101      64.263  43.084  71.417  1.00  0.00           C  
ATOM   1550  O   VAL A 101      64.435  42.529  72.497  1.00  0.00           O  
ATOM   1551  CB  VAL A 101      62.334  42.315  70.002  1.00  0.00           C  
ATOM   1552  CG1 VAL A 101      62.542  40.948  70.637  1.00  0.00           C  
ATOM   1553  CG2 VAL A 101      60.864  42.544  69.684  1.00  0.00           C  
ATOM   1554  H   VAL A 101      62.478  44.751  69.301  1.00  0.00           H  
ATOM   1555  HA  VAL A 101      62.188  43.493  71.801  1.00  0.00           H  
ATOM   1556  HB  VAL A 101      62.913  42.331  69.078  1.00  0.00           H  
ATOM   1557 1HG1 VAL A 101      62.173  40.174  69.964  1.00  0.00           H  
ATOM   1558 2HG1 VAL A 101      63.604  40.791  70.823  1.00  0.00           H  
ATOM   1559 3HG1 VAL A 101      61.997  40.898  71.580  1.00  0.00           H  
ATOM   1560 1HG2 VAL A 101      60.507  41.754  69.024  1.00  0.00           H  
ATOM   1561 2HG2 VAL A 101      60.286  42.533  70.609  1.00  0.00           H  
ATOM   1562 3HG2 VAL A 101      60.744  43.509  69.193  1.00  0.00           H  
ATOM   1563  N   SER A 102      65.263  43.421  70.607  1.00  0.00           N  
ATOM   1564  CA  SER A 102      66.664  43.163  70.933  1.00  0.00           C  
ATOM   1565  C   SER A 102      67.071  43.824  72.233  1.00  0.00           C  
ATOM   1566  O   SER A 102      68.019  43.401  72.885  1.00  0.00           O  
ATOM   1567  CB  SER A 102      67.560  43.655  69.813  1.00  0.00           C  
ATOM   1568  OG  SER A 102      67.354  42.914  68.642  1.00  0.00           O  
ATOM   1569  H   SER A 102      65.037  43.873  69.733  1.00  0.00           H  
ATOM   1570  HA  SER A 102      66.801  42.087  71.045  1.00  0.00           H  
ATOM   1571 1HB  SER A 102      67.356  44.708  69.621  1.00  0.00           H  
ATOM   1572 2HB  SER A 102      68.602  43.574  70.119  1.00  0.00           H  
ATOM   1573  HG  SER A 102      66.429  43.035  68.411  1.00  0.00           H  
ATOM   1574  N   ILE A 103      66.340  44.861  72.603  1.00  0.00           N  
ATOM   1575  CA  ILE A 103      66.648  45.626  73.794  1.00  0.00           C  
ATOM   1576  C   ILE A 103      65.800  45.343  75.029  1.00  0.00           C  
ATOM   1577  O   ILE A 103      66.279  45.476  76.153  1.00  0.00           O  
ATOM   1578  CB  ILE A 103      66.543  47.128  73.470  1.00  0.00           C  
ATOM   1579  CG1 ILE A 103      67.618  47.531  72.456  1.00  0.00           C  
ATOM   1580  CG2 ILE A 103      66.667  47.956  74.740  1.00  0.00           C  
ATOM   1581  CD1 ILE A 103      67.431  48.920  71.890  1.00  0.00           C  
ATOM   1582  H   ILE A 103      65.545  45.127  72.039  1.00  0.00           H  
ATOM   1583  HA  ILE A 103      67.667  45.394  74.100  1.00  0.00           H  
ATOM   1584  HB  ILE A 103      65.579  47.333  73.006  1.00  0.00           H  
ATOM   1585 1HG1 ILE A 103      68.599  47.483  72.928  1.00  0.00           H  
ATOM   1586 2HG1 ILE A 103      67.620  46.823  71.627  1.00  0.00           H  
ATOM   1587 1HG2 ILE A 103      66.592  49.014  74.492  1.00  0.00           H  
ATOM   1588 2HG2 ILE A 103      65.868  47.686  75.429  1.00  0.00           H  
ATOM   1589 3HG2 ILE A 103      67.632  47.760  75.209  1.00  0.00           H  
ATOM   1590 1HD1 ILE A 103      68.231  49.133  71.179  1.00  0.00           H  
ATOM   1591 2HD1 ILE A 103      66.468  48.980  71.382  1.00  0.00           H  
ATOM   1592 3HD1 ILE A 103      67.461  49.649  72.698  1.00  0.00           H  
ATOM   1593  N   LEU A 104      64.548  44.950  74.842  1.00  0.00           N  
ATOM   1594  CA  LEU A 104      63.694  44.713  75.994  1.00  0.00           C  
ATOM   1595  C   LEU A 104      63.481  43.260  76.400  1.00  0.00           C  
ATOM   1596  O   LEU A 104      63.156  42.993  77.552  1.00  0.00           O  
ATOM   1597  CB  LEU A 104      62.324  45.347  75.725  1.00  0.00           C  
ATOM   1598  CG  LEU A 104      62.324  46.866  75.509  1.00  0.00           C  
ATOM   1599  CD1 LEU A 104      60.914  47.333  75.178  1.00  0.00           C  
ATOM   1600  CD2 LEU A 104      62.850  47.556  76.759  1.00  0.00           C  
ATOM   1601  H   LEU A 104      64.173  44.811  73.915  1.00  0.00           H  
ATOM   1602  HA  LEU A 104      64.149  45.184  76.865  1.00  0.00           H  
ATOM   1603 1HB  LEU A 104      61.897  44.887  74.835  1.00  0.00           H  
ATOM   1604 2HB  LEU A 104      61.669  45.133  76.569  1.00  0.00           H  
ATOM   1605  HG  LEU A 104      62.965  47.113  74.662  1.00  0.00           H  
ATOM   1606 1HD1 LEU A 104      60.914  48.412  75.024  1.00  0.00           H  
ATOM   1607 2HD1 LEU A 104      60.570  46.838  74.269  1.00  0.00           H  
ATOM   1608 3HD1 LEU A 104      60.245  47.085  76.001  1.00  0.00           H  
ATOM   1609 1HD2 LEU A 104      62.851  48.636  76.605  1.00  0.00           H  
ATOM   1610 2HD2 LEU A 104      62.209  47.311  77.606  1.00  0.00           H  
ATOM   1611 3HD2 LEU A 104      63.866  47.218  76.962  1.00  0.00           H  
ATOM   1612  N   ASN A 105      63.636  42.321  75.474  1.00  0.00           N  
ATOM   1613  CA  ASN A 105      63.424  40.919  75.819  1.00  0.00           C  
ATOM   1614  C   ASN A 105      64.475  40.479  76.844  1.00  0.00           C  
ATOM   1615  O   ASN A 105      65.680  40.571  76.601  1.00  0.00           O  
ATOM   1616  CB  ASN A 105      63.466  40.042  74.581  1.00  0.00           C  
ATOM   1617  CG  ASN A 105      63.103  38.613  74.872  1.00  0.00           C  
ATOM   1618  OD1 ASN A 105      62.386  38.326  75.837  1.00  0.00           O  
ATOM   1619  ND2 ASN A 105      63.585  37.710  74.056  1.00  0.00           N  
ATOM   1620  H   ASN A 105      63.900  42.561  74.529  1.00  0.00           H  
ATOM   1621  HA  ASN A 105      62.439  40.820  76.277  1.00  0.00           H  
ATOM   1622 1HB  ASN A 105      62.776  40.435  73.833  1.00  0.00           H  
ATOM   1623 2HB  ASN A 105      64.467  40.070  74.149  1.00  0.00           H  
ATOM   1624 1HD2 ASN A 105      63.376  36.743  74.201  1.00  0.00           H  
ATOM   1625 2HD2 ASN A 105      64.161  37.987  73.288  1.00  0.00           H  
ATOM   1626  N   ARG A 106      64.008  40.009  77.996  1.00  0.00           N  
ATOM   1627  CA  ARG A 106      64.896  39.590  79.065  1.00  0.00           C  
ATOM   1628  C   ARG A 106      65.439  38.189  78.842  1.00  0.00           C  
ATOM   1629  O   ARG A 106      66.618  37.929  79.099  1.00  0.00           O  
ATOM   1630  CB  ARG A 106      64.172  39.638  80.402  1.00  0.00           C  
ATOM   1631  CG  ARG A 106      63.778  41.031  80.867  1.00  0.00           C  
ATOM   1632  CD  ARG A 106      63.068  40.994  82.171  1.00  0.00           C  
ATOM   1633  NE  ARG A 106      62.686  42.324  82.618  1.00  0.00           N  
ATOM   1634  CZ  ARG A 106      62.023  42.586  83.761  1.00  0.00           C  
ATOM   1635  NH1 ARG A 106      61.677  41.602  84.561  1.00  0.00           N  
ATOM   1636  NH2 ARG A 106      61.722  43.833  84.080  1.00  0.00           N  
ATOM   1637  H   ARG A 106      63.009  39.942  78.131  1.00  0.00           H  
ATOM   1638  HA  ARG A 106      65.743  40.276  79.101  1.00  0.00           H  
ATOM   1639 1HB  ARG A 106      63.263  39.040  80.345  1.00  0.00           H  
ATOM   1640 2HB  ARG A 106      64.804  39.199  81.174  1.00  0.00           H  
ATOM   1641 1HG  ARG A 106      64.672  41.643  80.980  1.00  0.00           H  
ATOM   1642 2HG  ARG A 106      63.116  41.487  80.129  1.00  0.00           H  
ATOM   1643 1HD  ARG A 106      62.163  40.394  82.076  1.00  0.00           H  
ATOM   1644 2HD  ARG A 106      63.718  40.554  82.927  1.00  0.00           H  
ATOM   1645  HE  ARG A 106      62.936  43.108  82.029  1.00  0.00           H  
ATOM   1646 1HH1 ARG A 106      61.907  40.649  84.318  1.00  0.00           H  
ATOM   1647 2HH1 ARG A 106      61.180  41.798  85.418  1.00  0.00           H  
ATOM   1648 1HH2 ARG A 106      61.988  44.590  83.465  1.00  0.00           H  
ATOM   1649 2HH2 ARG A 106      61.225  44.029  84.936  1.00  0.00           H  
ATOM   1650  N   SER A 107      65.551  34.329  74.103  1.00  0.00           N  
ATOM   1651  CA  SER A 107      64.832  33.842  72.942  1.00  0.00           C  
ATOM   1652  C   SER A 107      63.418  34.381  72.940  1.00  0.00           C  
ATOM   1653  O   SER A 107      62.917  34.858  73.958  1.00  0.00           O  
ATOM   1654  CB  SER A 107      64.811  32.326  72.929  1.00  0.00           C  
ATOM   1655  OG  SER A 107      64.098  31.843  71.824  1.00  0.00           O  
ATOM   1656  H   SER A 107      66.459  33.942  74.317  1.00  0.00           H  
ATOM   1657  HA  SER A 107      65.346  34.191  72.045  1.00  0.00           H  
ATOM   1658 1HB  SER A 107      65.833  31.948  72.900  1.00  0.00           H  
ATOM   1659 2HB  SER A 107      64.354  31.961  73.848  1.00  0.00           H  
ATOM   1660  HG  SER A 107      63.374  31.324  72.183  1.00  0.00           H  
ATOM   1661  N   ILE A 108      62.786  34.294  71.778  1.00  0.00           N  
ATOM   1662  CA  ILE A 108      61.416  34.730  71.601  1.00  0.00           C  
ATOM   1663  C   ILE A 108      60.704  33.481  71.134  1.00  0.00           C  
ATOM   1664  O   ILE A 108      61.247  32.727  70.321  1.00  0.00           O  
ATOM   1665  CB  ILE A 108      61.275  35.873  70.579  1.00  0.00           C  
ATOM   1666  CG1 ILE A 108      62.098  37.086  71.017  1.00  0.00           C  
ATOM   1667  CG2 ILE A 108      59.812  36.252  70.404  1.00  0.00           C  
ATOM   1668  CD1 ILE A 108      63.507  37.099  70.468  1.00  0.00           C  
ATOM   1669  H   ILE A 108      63.285  33.908  70.989  1.00  0.00           H  
ATOM   1670  HA  ILE A 108      61.045  35.100  72.556  1.00  0.00           H  
ATOM   1671  HB  ILE A 108      61.674  35.552  69.617  1.00  0.00           H  
ATOM   1672 1HG1 ILE A 108      61.599  38.000  70.697  1.00  0.00           H  
ATOM   1673 2HG1 ILE A 108      62.158  37.112  72.106  1.00  0.00           H  
ATOM   1674 1HG2 ILE A 108      59.731  37.062  69.679  1.00  0.00           H  
ATOM   1675 2HG2 ILE A 108      59.252  35.389  70.049  1.00  0.00           H  
ATOM   1676 3HG2 ILE A 108      59.405  36.580  71.361  1.00  0.00           H  
ATOM   1677 1HD1 ILE A 108      64.027  37.989  70.823  1.00  0.00           H  
ATOM   1678 2HD1 ILE A 108      64.038  36.209  70.806  1.00  0.00           H  
ATOM   1679 3HD1 ILE A 108      63.472  37.110  69.379  1.00  0.00           H  
ATOM   1680  N   PRO A 109      59.503  33.259  71.658  1.00  0.00           N  
ATOM   1681  CA  PRO A 109      58.727  32.065  71.331  1.00  0.00           C  
ATOM   1682  C   PRO A 109      57.256  32.455  71.186  1.00  0.00           C  
ATOM   1683  O   PRO A 109      56.824  33.451  71.769  1.00  0.00           O  
ATOM   1684  CB  PRO A 109      58.963  31.143  72.531  1.00  0.00           C  
ATOM   1685  CG  PRO A 109      59.241  32.075  73.660  1.00  0.00           C  
ATOM   1686  CD  PRO A 109      59.982  33.222  73.025  1.00  0.00           C  
ATOM   1687  HA  PRO A 109      59.126  31.615  70.410  1.00  0.00           H  
ATOM   1688 1HB  PRO A 109      58.076  30.515  72.704  1.00  0.00           H  
ATOM   1689 2HB  PRO A 109      59.802  30.462  72.324  1.00  0.00           H  
ATOM   1690 1HG  PRO A 109      58.299  32.390  74.133  1.00  0.00           H  
ATOM   1691 2HG  PRO A 109      59.831  31.567  74.437  1.00  0.00           H  
ATOM   1692 1HD  PRO A 109      59.727  34.157  73.545  1.00  0.00           H  
ATOM   1693 2HD  PRO A 109      61.064  33.032  73.076  1.00  0.00           H  
ATOM   1694  N   ALA A 110      56.486  31.689  70.416  1.00  0.00           N  
ATOM   1695  CA  ALA A 110      55.076  32.023  70.237  1.00  0.00           C  
ATOM   1696  C   ALA A 110      54.088  30.864  70.128  1.00  0.00           C  
ATOM   1697  O   ALA A 110      53.048  30.872  70.793  1.00  0.00           O  
ATOM   1698  CB  ALA A 110      54.940  32.901  69.001  1.00  0.00           C  
ATOM   1699  H   ALA A 110      56.862  30.875  69.950  1.00  0.00           H  
ATOM   1700  HA  ALA A 110      54.744  32.572  71.118  1.00  0.00           H  
ATOM   1701 1HB  ALA A 110      53.892  33.160  68.853  1.00  0.00           H  
ATOM   1702 2HB  ALA A 110      55.524  33.812  69.136  1.00  0.00           H  
ATOM   1703 3HB  ALA A 110      55.307  32.361  68.130  1.00  0.00           H  
ATOM   1704  N   ILE A 111      54.400  29.877  69.295  1.00  0.00           N  
ATOM   1705  CA  ILE A 111      53.506  28.732  69.097  1.00  0.00           C  
ATOM   1706  C   ILE A 111      52.335  29.199  68.255  1.00  0.00           C  
ATOM   1707  O   ILE A 111      51.394  29.818  68.758  1.00  0.00           O  
ATOM   1708  CB  ILE A 111      53.002  28.154  70.432  1.00  0.00           C  
ATOM   1709  CG1 ILE A 111      54.173  27.611  71.255  1.00  0.00           C  
ATOM   1710  CG2 ILE A 111      51.971  27.064  70.184  1.00  0.00           C  
ATOM   1711  CD1 ILE A 111      53.805  27.245  72.675  1.00  0.00           C  
ATOM   1712  H   ILE A 111      55.272  29.914  68.786  1.00  0.00           H  
ATOM   1713  HA  ILE A 111      54.058  27.948  68.580  1.00  0.00           H  
ATOM   1714  HB  ILE A 111      52.544  28.947  71.022  1.00  0.00           H  
ATOM   1715 1HG1 ILE A 111      54.579  26.724  70.768  1.00  0.00           H  
ATOM   1716 2HG1 ILE A 111      54.969  28.355  71.291  1.00  0.00           H  
ATOM   1717 1HG2 ILE A 111      51.626  26.666  71.138  1.00  0.00           H  
ATOM   1718 2HG2 ILE A 111      51.125  27.481  69.638  1.00  0.00           H  
ATOM   1719 3HG2 ILE A 111      52.422  26.263  69.598  1.00  0.00           H  
ATOM   1720 1HD1 ILE A 111      54.686  26.869  73.194  1.00  0.00           H  
ATOM   1721 2HD1 ILE A 111      53.429  28.129  73.192  1.00  0.00           H  
ATOM   1722 3HD1 ILE A 111      53.035  26.476  72.664  1.00  0.00           H  
ATOM   1723  N   HIS A 112      52.402  28.892  66.967  1.00  0.00           N  
ATOM   1724  CA  HIS A 112      51.375  29.310  66.030  1.00  0.00           C  
ATOM   1725  C   HIS A 112      51.290  28.264  64.932  1.00  0.00           C  
ATOM   1726  O   HIS A 112      52.077  28.288  63.978  1.00  0.00           O  
ATOM   1727  CB  HIS A 112      51.681  30.689  65.437  1.00  0.00           C  
ATOM   1728  CG  HIS A 112      51.743  31.783  66.457  1.00  0.00           C  
ATOM   1729  ND1 HIS A 112      50.616  32.315  67.046  1.00  0.00           N  
ATOM   1730  CD2 HIS A 112      52.796  32.445  66.992  1.00  0.00           C  
ATOM   1731  CE1 HIS A 112      50.973  33.257  67.901  1.00  0.00           C  
ATOM   1732  NE2 HIS A 112      52.290  33.355  67.886  1.00  0.00           N  
ATOM   1733  H   HIS A 112      53.187  28.354  66.629  1.00  0.00           H  
ATOM   1734  HA  HIS A 112      50.418  29.379  66.546  1.00  0.00           H  
ATOM   1735 1HB  HIS A 112      52.637  30.656  64.913  1.00  0.00           H  
ATOM   1736 2HB  HIS A 112      50.916  30.948  64.705  1.00  0.00           H  
ATOM   1737  HD1 HIS A 112      49.677  31.993  66.923  1.00  0.00           H  
ATOM   1738  HD2 HIS A 112      53.873  32.373  66.836  1.00  0.00           H  
ATOM   1739  HE1 HIS A 112      50.222  33.802  68.474  1.00  0.00           H  
ATOM   1740  N   TYR A 113      50.353  27.335  65.063  1.00  0.00           N  
ATOM   1741  CA  TYR A 113      50.217  26.306  64.050  1.00  0.00           C  
ATOM   1742  C   TYR A 113      50.162  27.018  62.704  1.00  0.00           C  
ATOM   1743  O   TYR A 113      50.830  26.634  61.747  1.00  0.00           O  
ATOM   1744  CB  TYR A 113      48.972  25.448  64.282  1.00  0.00           C  
ATOM   1745  CG  TYR A 113      48.757  24.385  63.226  1.00  0.00           C  
ATOM   1746  CD1 TYR A 113      49.497  23.213  63.262  1.00  0.00           C  
ATOM   1747  CD2 TYR A 113      47.820  24.584  62.223  1.00  0.00           C  
ATOM   1748  CE1 TYR A 113      49.302  22.243  62.298  1.00  0.00           C  
ATOM   1749  CE2 TYR A 113      47.624  23.614  61.260  1.00  0.00           C  
ATOM   1750  CZ  TYR A 113      48.361  22.447  61.295  1.00  0.00           C  
ATOM   1751  OH  TYR A 113      48.166  21.481  60.335  1.00  0.00           O  
ATOM   1752  H   TYR A 113      49.729  27.329  65.857  1.00  0.00           H  
ATOM   1753  HA  TYR A 113      51.090  25.655  64.098  1.00  0.00           H  
ATOM   1754 1HB  TYR A 113      49.045  24.954  65.252  1.00  0.00           H  
ATOM   1755 2HB  TYR A 113      48.089  26.086  64.306  1.00  0.00           H  
ATOM   1756  HD1 TYR A 113      50.234  23.057  64.050  1.00  0.00           H  
ATOM   1757  HD2 TYR A 113      47.239  25.506  62.195  1.00  0.00           H  
ATOM   1758  HE1 TYR A 113      49.883  21.322  62.326  1.00  0.00           H  
ATOM   1759  HE2 TYR A 113      46.888  23.770  60.470  1.00  0.00           H  
ATOM   1760  HH  TYR A 113      48.753  20.740  60.504  1.00  0.00           H  
ATOM   1761  N   MET A 114      49.371  28.082  62.668  1.00  0.00           N  
ATOM   1762  CA  MET A 114      49.171  28.879  61.476  1.00  0.00           C  
ATOM   1763  C   MET A 114      50.492  29.251  60.806  1.00  0.00           C  
ATOM   1764  O   MET A 114      50.661  29.049  59.603  1.00  0.00           O  
ATOM   1765  CB  MET A 114      48.377  30.137  61.824  1.00  0.00           C  
ATOM   1766  CG  MET A 114      48.114  31.062  60.644  1.00  0.00           C  
ATOM   1767  SD  MET A 114      47.273  32.583  61.127  1.00  0.00           S  
ATOM   1768  CE  MET A 114      48.585  33.432  62.000  1.00  0.00           C  
ATOM   1769  H   MET A 114      48.890  28.339  63.518  1.00  0.00           H  
ATOM   1770  HA  MET A 114      48.604  28.289  60.756  1.00  0.00           H  
ATOM   1771 1HB  MET A 114      47.414  29.853  62.246  1.00  0.00           H  
ATOM   1772 2HB  MET A 114      48.913  30.707  62.583  1.00  0.00           H  
ATOM   1773 1HG  MET A 114      49.060  31.326  60.171  1.00  0.00           H  
ATOM   1774 2HG  MET A 114      47.498  30.546  59.907  1.00  0.00           H  
ATOM   1775 1HE  MET A 114      48.218  34.393  62.361  1.00  0.00           H  
ATOM   1776 2HE  MET A 114      48.911  32.826  62.847  1.00  0.00           H  
ATOM   1777 3HE  MET A 114      49.426  33.595  61.325  1.00  0.00           H  
ATOM   1778  N   ILE A 115      51.426  29.786  61.589  1.00  0.00           N  
ATOM   1779  CA  ILE A 115      52.739  30.195  61.080  1.00  0.00           C  
ATOM   1780  C   ILE A 115      53.689  29.041  60.737  1.00  0.00           C  
ATOM   1781  O   ILE A 115      54.566  29.182  59.863  1.00  0.00           O  
ATOM   1782  CB  ILE A 115      53.432  31.113  62.104  1.00  0.00           C  
ATOM   1783  CG1 ILE A 115      52.681  32.441  62.225  1.00  0.00           C  
ATOM   1784  CG2 ILE A 115      54.881  31.351  61.709  1.00  0.00           C  
ATOM   1785  CD1 ILE A 115      53.133  33.295  63.387  1.00  0.00           C  
ATOM   1786  H   ILE A 115      51.217  29.913  62.569  1.00  0.00           H  
ATOM   1787  HA  ILE A 115      52.593  30.746  60.152  1.00  0.00           H  
ATOM   1788  HB  ILE A 115      53.406  30.645  63.088  1.00  0.00           H  
ATOM   1789 1HG1 ILE A 115      52.809  33.016  61.308  1.00  0.00           H  
ATOM   1790 2HG1 ILE A 115      51.614  32.247  62.341  1.00  0.00           H  
ATOM   1791 1HG2 ILE A 115      55.356  32.002  62.442  1.00  0.00           H  
ATOM   1792 2HG2 ILE A 115      55.410  30.400  61.673  1.00  0.00           H  
ATOM   1793 3HG2 ILE A 115      54.918  31.824  60.727  1.00  0.00           H  
ATOM   1794 1HD1 ILE A 115      52.555  34.219  63.407  1.00  0.00           H  
ATOM   1795 2HD1 ILE A 115      52.980  32.751  64.320  1.00  0.00           H  
ATOM   1796 3HD1 ILE A 115      54.190  33.532  63.274  1.00  0.00           H  
ATOM   1797  N   ALA A 116      53.519  27.906  61.418  1.00  0.00           N  
ATOM   1798  CA  ALA A 116      54.360  26.737  61.162  1.00  0.00           C  
ATOM   1799  C   ALA A 116      54.318  26.295  59.708  1.00  0.00           C  
ATOM   1800  O   ALA A 116      55.307  25.777  59.188  1.00  0.00           O  
ATOM   1801  CB  ALA A 116      53.943  25.585  62.065  1.00  0.00           C  
ATOM   1802  H   ALA A 116      52.798  27.849  62.123  1.00  0.00           H  
ATOM   1803  HA  ALA A 116      55.392  27.007  61.384  1.00  0.00           H  
ATOM   1804 1HB  ALA A 116      54.576  24.720  61.866  1.00  0.00           H  
ATOM   1805 2HB  ALA A 116      54.052  25.883  63.108  1.00  0.00           H  
ATOM   1806 3HB  ALA A 116      52.904  25.327  61.869  1.00  0.00           H  
ATOM   1807  N   ALA A 117      53.177  26.499  59.053  1.00  0.00           N  
ATOM   1808  CA  ALA A 117      53.023  26.089  57.664  1.00  0.00           C  
ATOM   1809  C   ALA A 117      54.033  26.812  56.770  1.00  0.00           C  
ATOM   1810  O   ALA A 117      54.281  26.408  55.633  1.00  0.00           O  
ATOM   1811  CB  ALA A 117      51.602  26.353  57.188  1.00  0.00           C  
ATOM   1812  H   ALA A 117      52.402  26.945  59.523  1.00  0.00           H  
ATOM   1813  HA  ALA A 117      53.223  25.019  57.603  1.00  0.00           H  
ATOM   1814 1HB  ALA A 117      51.503  26.042  56.148  1.00  0.00           H  
ATOM   1815 2HB  ALA A 117      50.901  25.790  57.804  1.00  0.00           H  
ATOM   1816 3HB  ALA A 117      51.383  27.417  57.270  1.00  0.00           H  
ATOM   1817  N   ALA A 118      54.617  27.883  57.295  1.00  0.00           N  
ATOM   1818  CA  ALA A 118      55.609  28.663  56.548  1.00  0.00           C  
ATOM   1819  C   ALA A 118      56.975  27.965  56.584  1.00  0.00           C  
ATOM   1820  O   ALA A 118      57.876  28.296  55.813  1.00  0.00           O  
ATOM   1821  CB  ALA A 118      55.714  30.073  57.110  1.00  0.00           C  
ATOM   1822  H   ALA A 118      54.372  28.168  58.233  1.00  0.00           H  
ATOM   1823  HA  ALA A 118      55.282  28.722  55.510  1.00  0.00           H  
ATOM   1824 1HB  ALA A 118      56.455  30.637  56.543  1.00  0.00           H  
ATOM   1825 2HB  ALA A 118      54.746  30.568  57.034  1.00  0.00           H  
ATOM   1826 3HB  ALA A 118      56.016  30.026  58.155  1.00  0.00           H  
ATOM   1827  N   GLY A 119      57.119  26.992  57.480  1.00  0.00           N  
ATOM   1828  CA  GLY A 119      58.371  26.262  57.606  1.00  0.00           C  
ATOM   1829  C   GLY A 119      58.168  24.769  57.357  1.00  0.00           C  
ATOM   1830  O   GLY A 119      58.519  23.943  58.192  1.00  0.00           O  
ATOM   1831  H   GLY A 119      56.347  26.753  58.086  1.00  0.00           H  
ATOM   1832 1HA  GLY A 119      59.096  26.658  56.895  1.00  0.00           H  
ATOM   1833 2HA  GLY A 119      58.783  26.415  58.603  1.00  0.00           H  
ATOM   1834  N   GLY A 120      55.853  25.450  68.944  1.00  0.00           N  
ATOM   1835  CA  GLY A 120      56.189  26.850  69.142  1.00  0.00           C  
ATOM   1836  C   GLY A 120      57.339  27.259  68.234  1.00  0.00           C  
ATOM   1837  O   GLY A 120      58.383  26.607  68.213  1.00  0.00           O  
ATOM   1838  H   GLY A 120      55.535  24.904  69.732  1.00  0.00           H  
ATOM   1839 1HA  GLY A 120      55.314  27.467  68.936  1.00  0.00           H  
ATOM   1840 2HA  GLY A 120      56.460  27.015  70.184  1.00  0.00           H  
ATOM   1841  N   ASN A 121      57.137  28.318  67.456  1.00  0.00           N  
ATOM   1842  CA  ASN A 121      58.199  28.812  66.599  1.00  0.00           C  
ATOM   1843  C   ASN A 121      59.121  29.511  67.585  1.00  0.00           C  
ATOM   1844  O   ASN A 121      58.671  30.356  68.361  1.00  0.00           O  
ATOM   1845  CB  ASN A 121      57.697  29.736  65.505  1.00  0.00           C  
ATOM   1846  CG  ASN A 121      56.848  29.022  64.490  1.00  0.00           C  
ATOM   1847  OD1 ASN A 121      57.286  28.044  63.874  1.00  0.00           O  
ATOM   1848  ND2 ASN A 121      55.641  29.493  64.303  1.00  0.00           N  
ATOM   1849  H   ASN A 121      56.244  28.789  67.453  1.00  0.00           H  
ATOM   1850  HA  ASN A 121      58.676  27.960  66.113  1.00  0.00           H  
ATOM   1851 1HB  ASN A 121      57.112  30.542  65.949  1.00  0.00           H  
ATOM   1852 2HB  ASN A 121      58.546  30.191  64.995  1.00  0.00           H  
ATOM   1853 1HD2 ASN A 121      55.032  29.058  63.640  1.00  0.00           H  
ATOM   1854 2HD2 ASN A 121      55.329  30.288  64.823  1.00  0.00           H  
ATOM   1855  N   SER A 122      60.400  29.147  67.571  1.00  0.00           N  
ATOM   1856  CA  SER A 122      61.364  29.721  68.506  1.00  0.00           C  
ATOM   1857  C   SER A 122      62.452  30.527  67.808  1.00  0.00           C  
ATOM   1858  O   SER A 122      62.950  30.126  66.767  1.00  0.00           O  
ATOM   1859  CB  SER A 122      62.002  28.617  69.326  1.00  0.00           C  
ATOM   1860  OG  SER A 122      62.993  29.130  70.174  1.00  0.00           O  
ATOM   1861  H   SER A 122      60.714  28.460  66.901  1.00  0.00           H  
ATOM   1862  HA  SER A 122      60.834  30.400  69.176  1.00  0.00           H  
ATOM   1863 1HB  SER A 122      61.237  28.115  69.918  1.00  0.00           H  
ATOM   1864 2HB  SER A 122      62.439  27.875  68.659  1.00  0.00           H  
ATOM   1865  HG  SER A 122      63.644  29.542  69.601  1.00  0.00           H  
ATOM   1866  N   ILE A 123      62.825  31.664  68.382  1.00  0.00           N  
ATOM   1867  CA  ILE A 123      63.859  32.490  67.781  1.00  0.00           C  
ATOM   1868  C   ILE A 123      64.923  32.835  68.813  1.00  0.00           C  
ATOM   1869  O   ILE A 123      64.700  33.652  69.706  1.00  0.00           O  
ATOM   1870  CB  ILE A 123      63.265  33.783  67.193  1.00  0.00           C  
ATOM   1871  CG1 ILE A 123      62.169  33.452  66.176  1.00  0.00           C  
ATOM   1872  CG2 ILE A 123      64.355  34.625  66.550  1.00  0.00           C  
ATOM   1873  CD1 ILE A 123      62.670  32.709  64.958  1.00  0.00           C  
ATOM   1874  H   ILE A 123      62.393  31.966  69.243  1.00  0.00           H  
ATOM   1875  HA  ILE A 123      64.324  31.928  66.972  1.00  0.00           H  
ATOM   1876  HB  ILE A 123      62.793  34.360  67.987  1.00  0.00           H  
ATOM   1877 1HG1 ILE A 123      61.400  32.846  66.653  1.00  0.00           H  
ATOM   1878 2HG1 ILE A 123      61.695  34.374  65.839  1.00  0.00           H  
ATOM   1879 1HG2 ILE A 123      63.918  35.535  66.139  1.00  0.00           H  
ATOM   1880 2HG2 ILE A 123      65.101  34.888  67.300  1.00  0.00           H  
ATOM   1881 3HG2 ILE A 123      64.830  34.057  65.750  1.00  0.00           H  
ATOM   1882 1HD1 ILE A 123      61.837  32.511  64.284  1.00  0.00           H  
ATOM   1883 2HD1 ILE A 123      63.417  33.314  64.444  1.00  0.00           H  
ATOM   1884 3HD1 ILE A 123      63.118  31.765  65.267  1.00  0.00           H  
ATOM   1885  N   PRO A 124      66.102  32.216  68.699  1.00  0.00           N  
ATOM   1886  CA  PRO A 124      67.178  32.488  69.648  1.00  0.00           C  
ATOM   1887  C   PRO A 124      67.775  33.877  69.491  1.00  0.00           C  
ATOM   1888  O   PRO A 124      67.925  34.383  68.377  1.00  0.00           O  
ATOM   1889  CB  PRO A 124      68.204  31.402  69.309  1.00  0.00           C  
ATOM   1890  CG  PRO A 124      67.932  31.076  67.880  1.00  0.00           C  
ATOM   1891  CD  PRO A 124      66.443  31.243  67.734  1.00  0.00           C  
ATOM   1892  HA  PRO A 124      66.796  32.367  70.672  1.00  0.00           H  
ATOM   1893 1HB  PRO A 124      69.223  31.783  69.473  1.00  0.00           H  
ATOM   1894 2HB  PRO A 124      68.072  30.538  69.976  1.00  0.00           H  
ATOM   1895 1HG  PRO A 124      68.500  31.750  67.222  1.00  0.00           H  
ATOM   1896 2HG  PRO A 124      68.268  30.053  67.653  1.00  0.00           H  
ATOM   1897 1HD  PRO A 124      66.212  31.607  66.723  1.00  0.00           H  
ATOM   1898 2HD  PRO A 124      65.946  30.280  67.924  1.00  0.00           H  
ATOM   1899  N   CYS A 125      68.106  34.483  70.624  1.00  0.00           N  
ATOM   1900  CA  CYS A 125      68.714  35.800  70.646  1.00  0.00           C  
ATOM   1901  C   CYS A 125      70.170  35.684  71.094  1.00  0.00           C  
ATOM   1902  O   CYS A 125      70.459  35.196  72.181  1.00  0.00           O  
ATOM   1903  CB  CYS A 125      67.954  36.735  71.587  1.00  0.00           C  
ATOM   1904  SG  CYS A 125      68.630  38.411  71.667  1.00  0.00           S  
ATOM   1905  H   CYS A 125      67.927  34.009  71.498  1.00  0.00           H  
ATOM   1906  HA  CYS A 125      68.674  36.216  69.639  1.00  0.00           H  
ATOM   1907 1HB  CYS A 125      66.914  36.806  71.268  1.00  0.00           H  
ATOM   1908 2HB  CYS A 125      67.960  36.321  72.595  1.00  0.00           H  
ATOM   1909  HG  CYS A 125      69.834  38.054  72.105  1.00  0.00           H  
ATOM   1910  N   ALA A 126      71.079  36.132  70.245  1.00  0.00           N  
ATOM   1911  CA  ALA A 126      72.495  36.097  70.548  1.00  0.00           C  
ATOM   1912  C   ALA A 126      72.942  37.497  70.943  1.00  0.00           C  
ATOM   1913  O   ALA A 126      72.391  38.492  70.465  1.00  0.00           O  
ATOM   1914  CB  ALA A 126      73.294  35.581  69.360  1.00  0.00           C  
ATOM   1915  H   ALA A 126      70.775  36.510  69.359  1.00  0.00           H  
ATOM   1916  HA  ALA A 126      72.645  35.419  71.388  1.00  0.00           H  
ATOM   1917 1HB  ALA A 126      74.354  35.565  69.614  1.00  0.00           H  
ATOM   1918 2HB  ALA A 126      72.965  34.572  69.111  1.00  0.00           H  
ATOM   1919 3HB  ALA A 126      73.137  36.236  68.504  1.00  0.00           H  
ATOM   1920  N   PRO A 127      73.935  37.590  71.845  1.00  0.00           N  
ATOM   1921  CA  PRO A 127      74.473  38.861  72.329  1.00  0.00           C  
ATOM   1922  C   PRO A 127      75.204  39.637  71.248  1.00  0.00           C  
ATOM   1923  O   PRO A 127      75.588  39.076  70.219  1.00  0.00           O  
ATOM   1924  CB  PRO A 127      75.431  38.421  73.440  1.00  0.00           C  
ATOM   1925  CG  PRO A 127      75.830  37.038  73.053  1.00  0.00           C  
ATOM   1926  CD  PRO A 127      74.601  36.463  72.401  1.00  0.00           C  
ATOM   1927  HA  PRO A 127      73.652  39.471  72.733  1.00  0.00           H  
ATOM   1928 1HB  PRO A 127      76.285  39.112  73.496  1.00  0.00           H  
ATOM   1929 2HB  PRO A 127      74.921  38.461  74.414  1.00  0.00           H  
ATOM   1930 1HG  PRO A 127      76.695  37.069  72.374  1.00  0.00           H  
ATOM   1931 2HG  PRO A 127      76.144  36.470  73.941  1.00  0.00           H  
ATOM   1932 1HD  PRO A 127      74.901  35.761  71.609  1.00  0.00           H  
ATOM   1933 2HD  PRO A 127      73.988  35.954  73.159  1.00  0.00           H  
ATOM   1934  N   TYR A 128      75.390  40.930  71.499  1.00  0.00           N  
ATOM   1935  CA  TYR A 128      76.078  41.816  70.574  1.00  0.00           C  
ATOM   1936  C   TYR A 128      77.578  41.545  70.663  1.00  0.00           C  
ATOM   1937  O   TYR A 128      78.377  42.462  70.854  1.00  0.00           O  
ATOM   1938  CB  TYR A 128      75.766  43.282  70.880  1.00  0.00           C  
ATOM   1939  CG  TYR A 128      76.387  44.256  69.903  1.00  0.00           C  
ATOM   1940  CD1 TYR A 128      75.821  44.436  68.649  1.00  0.00           C  
ATOM   1941  CD2 TYR A 128      77.521  44.969  70.261  1.00  0.00           C  
ATOM   1942  CE1 TYR A 128      76.389  45.325  67.757  1.00  0.00           C  
ATOM   1943  CE2 TYR A 128      78.089  45.857  69.369  1.00  0.00           C  
ATOM   1944  CZ  TYR A 128      77.526  46.036  68.121  1.00  0.00           C  
ATOM   1945  OH  TYR A 128      78.091  46.922  67.233  1.00  0.00           O  
ATOM   1946  H   TYR A 128      75.037  41.304  72.368  1.00  0.00           H  
ATOM   1947  HA  TYR A 128      75.734  41.596  69.563  1.00  0.00           H  
ATOM   1948 1HB  TYR A 128      74.685  43.434  70.872  1.00  0.00           H  
ATOM   1949 2HB  TYR A 128      76.123  43.529  71.880  1.00  0.00           H  
ATOM   1950  HD1 TYR A 128      74.929  43.876  68.368  1.00  0.00           H  
ATOM   1951  HD2 TYR A 128      77.966  44.826  71.246  1.00  0.00           H  
ATOM   1952  HE1 TYR A 128      75.945  45.466  66.772  1.00  0.00           H  
ATOM   1953  HE2 TYR A 128      78.981  46.417  69.650  1.00  0.00           H  
ATOM   1954  HH  TYR A 128      77.582  46.926  66.419  1.00  0.00           H  
ATOM   1955  N   ALA A 129      77.949  40.279  70.521  1.00  0.00           N  
ATOM   1956  CA  ALA A 129      79.338  39.854  70.602  1.00  0.00           C  
ATOM   1957  C   ALA A 129      80.273  40.549  69.623  1.00  0.00           C  
ATOM   1958  O   ALA A 129      80.215  40.315  68.419  1.00  0.00           O  
ATOM   1959  CB  ALA A 129      79.417  38.348  70.397  1.00  0.00           C  
ATOM   1960  H   ALA A 129      77.232  39.588  70.350  1.00  0.00           H  
ATOM   1961  HA  ALA A 129      79.711  40.104  71.595  1.00  0.00           H  
ATOM   1962 1HB  ALA A 129      80.457  38.027  70.457  1.00  0.00           H  
ATOM   1963 2HB  ALA A 129      78.836  37.845  71.171  1.00  0.00           H  
ATOM   1964 3HB  ALA A 129      79.015  38.093  69.418  1.00  0.00           H  
ATOM   1965  N   THR A 130      81.149  41.393  70.154  1.00  0.00           N  
ATOM   1966  CA  THR A 130      82.107  42.108  69.325  1.00  0.00           C  
ATOM   1967  C   THR A 130      83.058  41.083  68.716  1.00  0.00           C  
ATOM   1968  O   THR A 130      83.586  41.284  67.624  1.00  0.00           O  
ATOM   1969  CB  THR A 130      82.891  43.161  70.129  1.00  0.00           C  
ATOM   1970  OG1 THR A 130      83.581  42.523  71.212  1.00  0.00           O  
ATOM   1971  CG2 THR A 130      81.949  44.218  70.686  1.00  0.00           C  
ATOM   1972  H   THR A 130      81.153  41.544  71.153  1.00  0.00           H  
ATOM   1973  HA  THR A 130      81.562  42.626  68.535  1.00  0.00           H  
ATOM   1974  HB  THR A 130      83.625  43.641  69.482  1.00  0.00           H  
ATOM   1975  HG1 THR A 130      84.069  43.182  71.712  1.00  0.00           H  
ATOM   1976 1HG2 THR A 130      82.521  44.954  71.251  1.00  0.00           H  
ATOM   1977 2HG2 THR A 130      81.432  44.713  69.864  1.00  0.00           H  
ATOM   1978 3HG2 THR A 130      81.219  43.745  71.341  1.00  0.00           H  
ATOM   1979  N   THR A 133      83.268  39.984  69.439  1.00  0.00           N  
ATOM   1980  CA  THR A 133      84.138  38.901  68.991  1.00  0.00           C  
ATOM   1981  C   THR A 133      83.381  38.064  67.967  1.00  0.00           C  
ATOM   1982  O   THR A 133      82.711  37.091  68.310  1.00  0.00           O  
ATOM   1983  CB  THR A 133      84.604  38.018  70.163  1.00  0.00           C  
ATOM   1984  OG1 THR A 133      83.467  37.412  70.790  1.00  0.00           O  
ATOM   1985  CG2 THR A 133      85.362  38.848  71.188  1.00  0.00           C  
ATOM   1986  H   THR A 133      83.617  40.648  70.116  1.00  0.00           H  
ATOM   1987  HA  THR A 133      85.022  39.337  68.526  1.00  0.00           H  
ATOM   1988  HB  THR A 133      85.258  37.230  69.787  1.00  0.00           H  
ATOM   1989  HG1 THR A 133      83.760  36.861  71.521  1.00  0.00           H  
ATOM   1990 1HG2 THR A 133      85.684  38.207  72.009  1.00  0.00           H  
ATOM   1991 2HG2 THR A 133      86.234  39.301  70.717  1.00  0.00           H  
ATOM   1992 3HG2 THR A 133      84.711  39.631  71.574  1.00  0.00           H  
ATOM   1993  N   ARG A 134      84.143  35.704  65.593  1.00  0.00           N  
ATOM   1994  CA  ARG A 134      84.278  34.246  65.540  1.00  0.00           C  
ATOM   1995  C   ARG A 134      83.572  33.524  66.689  1.00  0.00           C  
ATOM   1996  O   ARG A 134      83.173  32.363  66.559  1.00  0.00           O  
ATOM   1997  CB  ARG A 134      85.750  33.860  65.551  1.00  0.00           C  
ATOM   1998  CG  ARG A 134      86.527  34.265  64.308  1.00  0.00           C  
ATOM   1999  CD  ARG A 134      87.952  33.855  64.394  1.00  0.00           C  
ATOM   2000  NE  ARG A 134      88.668  34.594  65.421  1.00  0.00           N  
ATOM   2001  CZ  ARG A 134      89.914  34.304  65.845  1.00  0.00           C  
ATOM   2002  NH1 ARG A 134      90.566  33.290  65.321  1.00  0.00           N  
ATOM   2003  NH2 ARG A 134      90.479  35.038  66.787  1.00  0.00           N  
ATOM   2004  H   ARG A 134      84.297  36.243  64.753  1.00  0.00           H  
ATOM   2005  HA  ARG A 134      83.827  33.890  64.613  1.00  0.00           H  
ATOM   2006 1HB  ARG A 134      86.239  34.318  66.410  1.00  0.00           H  
ATOM   2007 2HB  ARG A 134      85.842  32.780  65.660  1.00  0.00           H  
ATOM   2008 1HG  ARG A 134      86.085  33.790  63.432  1.00  0.00           H  
ATOM   2009 2HG  ARG A 134      86.488  35.349  64.192  1.00  0.00           H  
ATOM   2010 1HD  ARG A 134      88.011  32.794  64.633  1.00  0.00           H  
ATOM   2011 2HD  ARG A 134      88.441  34.040  63.438  1.00  0.00           H  
ATOM   2012  HE  ARG A 134      88.198  35.381  65.848  1.00  0.00           H  
ATOM   2013 1HH1 ARG A 134      90.134  32.729  64.600  1.00  0.00           H  
ATOM   2014 2HH1 ARG A 134      91.500  33.072  65.638  1.00  0.00           H  
ATOM   2015 1HH2 ARG A 134      89.977  35.818  67.190  1.00  0.00           H  
ATOM   2016 2HH2 ARG A 134      91.412  34.821  67.104  1.00  0.00           H  
ATOM   2017  N   GLU A 135      83.423  34.211  67.815  1.00  0.00           N  
ATOM   2018  CA  GLU A 135      82.749  33.620  68.963  1.00  0.00           C  
ATOM   2019  C   GLU A 135      81.242  33.685  68.732  1.00  0.00           C  
ATOM   2020  O   GLU A 135      80.511  32.754  69.065  1.00  0.00           O  
ATOM   2021  CB  GLU A 135      83.126  34.347  70.256  1.00  0.00           C  
ATOM   2022  CG  GLU A 135      82.534  33.734  71.517  1.00  0.00           C  
ATOM   2023  CD  GLU A 135      83.020  34.399  72.775  1.00  0.00           C  
ATOM   2024  OE1 GLU A 135      83.817  35.302  72.677  1.00  0.00           O  
ATOM   2025  OE2 GLU A 135      82.594  34.005  73.834  1.00  0.00           O  
ATOM   2026  H   GLU A 135      83.778  35.154  67.885  1.00  0.00           H  
ATOM   2027  HA  GLU A 135      83.062  32.579  69.050  1.00  0.00           H  
ATOM   2028 1HB  GLU A 135      84.210  34.356  70.365  1.00  0.00           H  
ATOM   2029 2HB  GLU A 135      82.794  35.384  70.200  1.00  0.00           H  
ATOM   2030 1HG  GLU A 135      81.449  33.815  71.473  1.00  0.00           H  
ATOM   2031 2HG  GLU A 135      82.791  32.676  71.549  1.00  0.00           H  
ATOM   2032  N   LEU A 136      80.781  34.793  68.162  1.00  0.00           N  
ATOM   2033  CA  LEU A 136      79.364  34.941  67.878  1.00  0.00           C  
ATOM   2034  C   LEU A 136      78.981  33.809  66.939  1.00  0.00           C  
ATOM   2035  O   LEU A 136      77.998  33.107  67.164  1.00  0.00           O  
ATOM   2036  CB  LEU A 136      79.060  36.303  67.242  1.00  0.00           C  
ATOM   2037  CG  LEU A 136      77.576  36.611  67.005  1.00  0.00           C  
ATOM   2038  CD1 LEU A 136      77.098  35.881  65.758  1.00  0.00           C  
ATOM   2039  CD2 LEU A 136      76.770  36.193  68.226  1.00  0.00           C  
ATOM   2040  H   LEU A 136      81.412  35.544  67.921  1.00  0.00           H  
ATOM   2041  HA  LEU A 136      78.815  34.874  68.816  1.00  0.00           H  
ATOM   2042 1HB  LEU A 136      79.462  37.084  67.885  1.00  0.00           H  
ATOM   2043 2HB  LEU A 136      79.568  36.358  66.278  1.00  0.00           H  
ATOM   2044  HG  LEU A 136      77.449  37.681  66.835  1.00  0.00           H  
ATOM   2045 1HD1 LEU A 136      76.043  36.100  65.590  1.00  0.00           H  
ATOM   2046 2HD1 LEU A 136      77.678  36.213  64.897  1.00  0.00           H  
ATOM   2047 3HD1 LEU A 136      77.229  34.808  65.892  1.00  0.00           H  
ATOM   2048 1HD2 LEU A 136      75.715  36.413  68.059  1.00  0.00           H  
ATOM   2049 2HD2 LEU A 136      76.896  35.124  68.396  1.00  0.00           H  
ATOM   2050 3HD2 LEU A 136      77.121  36.743  69.100  1.00  0.00           H  
ATOM   2051  N   SER A 137      79.792  33.634  65.898  1.00  0.00           N  
ATOM   2052  CA  SER A 137      79.589  32.586  64.902  1.00  0.00           C  
ATOM   2053  C   SER A 137      79.546  31.236  65.589  1.00  0.00           C  
ATOM   2054  O   SER A 137      78.713  30.389  65.269  1.00  0.00           O  
ATOM   2055  CB  SER A 137      80.695  32.609  63.865  1.00  0.00           C  
ATOM   2056  OG  SER A 137      80.507  31.602  62.908  1.00  0.00           O  
ATOM   2057  H   SER A 137      80.580  34.259  65.801  1.00  0.00           H  
ATOM   2058  HA  SER A 137      78.638  32.767  64.398  1.00  0.00           H  
ATOM   2059 1HB  SER A 137      80.715  33.582  63.375  1.00  0.00           H  
ATOM   2060 2HB  SER A 137      81.657  32.471  64.357  1.00  0.00           H  
ATOM   2061  HG  SER A 137      81.093  30.885  63.160  1.00  0.00           H  
ATOM   2062  N   GLU A 138      80.467  31.054  66.533  1.00  0.00           N  
ATOM   2063  CA  GLU A 138      80.588  29.824  67.301  1.00  0.00           C  
ATOM   2064  C   GLU A 138      79.282  29.502  68.003  1.00  0.00           C  
ATOM   2065  O   GLU A 138      78.768  28.393  67.894  1.00  0.00           O  
ATOM   2066  CB  GLU A 138      81.718  29.938  68.327  1.00  0.00           C  
ATOM   2067  CG  GLU A 138      81.947  28.681  69.153  1.00  0.00           C  
ATOM   2068  CD  GLU A 138      83.077  28.823  70.134  1.00  0.00           C  
ATOM   2069  OE1 GLU A 138      83.688  29.864  70.161  1.00  0.00           O  
ATOM   2070  OE2 GLU A 138      83.330  27.888  70.857  1.00  0.00           O  
ATOM   2071  H   GLU A 138      81.107  31.813  66.716  1.00  0.00           H  
ATOM   2072  HA  GLU A 138      80.823  29.009  66.615  1.00  0.00           H  
ATOM   2073 1HB  GLU A 138      82.651  30.177  67.815  1.00  0.00           H  
ATOM   2074 2HB  GLU A 138      81.503  30.756  69.015  1.00  0.00           H  
ATOM   2075 1HG  GLU A 138      81.034  28.447  69.700  1.00  0.00           H  
ATOM   2076 2HG  GLU A 138      82.158  27.850  68.480  1.00  0.00           H  
ATOM   2077  N   HIS A 139      78.749  30.484  68.723  1.00  0.00           N  
ATOM   2078  CA  HIS A 139      77.504  30.307  69.464  1.00  0.00           C  
ATOM   2079  C   HIS A 139      76.324  29.978  68.541  1.00  0.00           C  
ATOM   2080  O   HIS A 139      75.464  29.160  68.876  1.00  0.00           O  
ATOM   2081  CB  HIS A 139      77.185  31.566  70.276  1.00  0.00           C  
ATOM   2082  CG  HIS A 139      78.101  31.778  71.442  1.00  0.00           C  
ATOM   2083  ND1 HIS A 139      78.420  30.771  72.329  1.00  0.00           N  
ATOM   2084  CD2 HIS A 139      78.763  32.879  71.868  1.00  0.00           C  
ATOM   2085  CE1 HIS A 139      79.242  31.245  73.250  1.00  0.00           C  
ATOM   2086  NE2 HIS A 139      79.465  32.520  72.992  1.00  0.00           N  
ATOM   2087  H   HIS A 139      79.219  31.377  68.758  1.00  0.00           H  
ATOM   2088  HA  HIS A 139      77.608  29.472  70.156  1.00  0.00           H  
ATOM   2089 1HB  HIS A 139      77.249  32.442  69.629  1.00  0.00           H  
ATOM   2090 2HB  HIS A 139      76.164  31.509  70.650  1.00  0.00           H  
ATOM   2091  HD2 HIS A 139      78.743  33.866  71.404  1.00  0.00           H  
ATOM   2092  HE1 HIS A 139      79.664  30.678  74.080  1.00  0.00           H  
ATOM   2093  HE2 HIS A 139      80.055  33.138  73.532  1.00  0.00           H  
ATOM   2094  N   VAL A 140      76.283  30.628  67.384  1.00  0.00           N  
ATOM   2095  CA  VAL A 140      75.218  30.398  66.424  1.00  0.00           C  
ATOM   2096  C   VAL A 140      75.302  28.963  65.912  1.00  0.00           C  
ATOM   2097  O   VAL A 140      74.288  28.272  65.803  1.00  0.00           O  
ATOM   2098  CB  VAL A 140      75.325  31.384  65.245  1.00  0.00           C  
ATOM   2099  CG1 VAL A 140      74.330  31.019  64.154  1.00  0.00           C  
ATOM   2100  CG2 VAL A 140      75.091  32.804  65.735  1.00  0.00           C  
ATOM   2101  H   VAL A 140      77.007  31.297  67.165  1.00  0.00           H  
ATOM   2102  HA  VAL A 140      74.262  30.557  66.923  1.00  0.00           H  
ATOM   2103  HB  VAL A 140      76.321  31.308  64.810  1.00  0.00           H  
ATOM   2104 1HG1 VAL A 140      74.419  31.726  63.329  1.00  0.00           H  
ATOM   2105 2HG1 VAL A 140      74.538  30.012  63.793  1.00  0.00           H  
ATOM   2106 3HG1 VAL A 140      73.318  31.059  64.556  1.00  0.00           H  
ATOM   2107 1HG2 VAL A 140      75.169  33.496  64.897  1.00  0.00           H  
ATOM   2108 2HG2 VAL A 140      74.097  32.878  66.176  1.00  0.00           H  
ATOM   2109 3HG2 VAL A 140      75.841  33.058  66.486  1.00  0.00           H  
ATOM   2110  N   ALA A 141      76.520  28.518  65.610  1.00  0.00           N  
ATOM   2111  CA  ALA A 141      76.741  27.161  65.131  1.00  0.00           C  
ATOM   2112  C   ALA A 141      76.333  26.147  66.185  1.00  0.00           C  
ATOM   2113  O   ALA A 141      75.632  25.172  65.892  1.00  0.00           O  
ATOM   2114  CB  ALA A 141      78.198  26.963  64.739  1.00  0.00           C  
ATOM   2115  H   ALA A 141      77.311  29.137  65.716  1.00  0.00           H  
ATOM   2116  HA  ALA A 141      76.117  27.007  64.251  1.00  0.00           H  
ATOM   2117 1HB  ALA A 141      78.344  25.943  64.384  1.00  0.00           H  
ATOM   2118 2HB  ALA A 141      78.461  27.664  63.947  1.00  0.00           H  
ATOM   2119 3HB  ALA A 141      78.834  27.140  65.605  1.00  0.00           H  
ATOM   2120  N   LEU A 142      76.781  26.375  67.413  1.00  0.00           N  
ATOM   2121  CA  LEU A 142      76.459  25.472  68.505  1.00  0.00           C  
ATOM   2122  C   LEU A 142      74.958  25.355  68.655  1.00  0.00           C  
ATOM   2123  O   LEU A 142      74.414  24.253  68.732  1.00  0.00           O  
ATOM   2124  CB  LEU A 142      77.079  25.969  69.817  1.00  0.00           C  
ATOM   2125  CG  LEU A 142      78.606  25.869  69.911  1.00  0.00           C  
ATOM   2126  CD1 LEU A 142      79.086  26.581  71.169  1.00  0.00           C  
ATOM   2127  CD2 LEU A 142      79.020  24.405  69.920  1.00  0.00           C  
ATOM   2128  H   LEU A 142      77.354  27.186  67.598  1.00  0.00           H  
ATOM   2129  HA  LEU A 142      76.873  24.491  68.276  1.00  0.00           H  
ATOM   2130 1HB  LEU A 142      76.806  27.014  69.956  1.00  0.00           H  
ATOM   2131 2HB  LEU A 142      76.658  25.392  70.641  1.00  0.00           H  
ATOM   2132  HG  LEU A 142      79.057  26.368  69.053  1.00  0.00           H  
ATOM   2133 1HD1 LEU A 142      80.172  26.510  71.236  1.00  0.00           H  
ATOM   2134 2HD1 LEU A 142      78.793  27.630  71.127  1.00  0.00           H  
ATOM   2135 3HD1 LEU A 142      78.638  26.113  72.045  1.00  0.00           H  
ATOM   2136 1HD2 LEU A 142      80.106  24.334  69.986  1.00  0.00           H  
ATOM   2137 2HD2 LEU A 142      78.571  23.905  70.779  1.00  0.00           H  
ATOM   2138 3HD2 LEU A 142      78.680  23.925  69.002  1.00  0.00           H  
ATOM   2139  N   ALA A 143      74.287  26.498  68.683  1.00  0.00           N  
ATOM   2140  CA  ALA A 143      72.845  26.506  68.831  1.00  0.00           C  
ATOM   2141  C   ALA A 143      72.154  25.654  67.765  1.00  0.00           C  
ATOM   2142  O   ALA A 143      71.481  24.666  68.081  1.00  0.00           O  
ATOM   2143  CB  ALA A 143      72.327  27.936  68.783  1.00  0.00           C  
ATOM   2144  H   ALA A 143      74.778  27.377  68.601  1.00  0.00           H  
ATOM   2145  HA  ALA A 143      72.602  26.070  69.800  1.00  0.00           H  
ATOM   2146 1HB  ALA A 143      71.243  27.935  68.895  1.00  0.00           H  
ATOM   2147 2HB  ALA A 143      72.775  28.512  69.593  1.00  0.00           H  
ATOM   2148 3HB  ALA A 143      72.592  28.387  67.828  1.00  0.00           H  
ATOM   2149  N   LEU A 144      72.338  26.030  66.506  1.00  0.00           N  
ATOM   2150  CA  LEU A 144      71.692  25.326  65.408  1.00  0.00           C  
ATOM   2151  C   LEU A 144      72.160  23.907  65.128  1.00  0.00           C  
ATOM   2152  O   LEU A 144      71.419  23.110  64.549  1.00  0.00           O  
ATOM   2153  CB  LEU A 144      71.868  26.152  64.128  1.00  0.00           C  
ATOM   2154  CG  LEU A 144      71.127  27.495  64.095  1.00  0.00           C  
ATOM   2155  CD1 LEU A 144      71.508  28.255  62.831  1.00  0.00           C  
ATOM   2156  CD2 LEU A 144      69.627  27.248  64.153  1.00  0.00           C  
ATOM   2157  H   LEU A 144      72.936  26.818  66.301  1.00  0.00           H  
ATOM   2158  HA  LEU A 144      70.631  25.229  65.636  1.00  0.00           H  
ATOM   2159 1HB  LEU A 144      72.929  26.356  63.989  1.00  0.00           H  
ATOM   2160 2HB  LEU A 144      71.520  25.560  63.281  1.00  0.00           H  
ATOM   2161  HG  LEU A 144      71.430  28.098  64.951  1.00  0.00           H  
ATOM   2162 1HD1 LEU A 144      70.982  29.209  62.808  1.00  0.00           H  
ATOM   2163 2HD1 LEU A 144      72.584  28.434  62.825  1.00  0.00           H  
ATOM   2164 3HD1 LEU A 144      71.233  27.667  61.956  1.00  0.00           H  
ATOM   2165 1HD2 LEU A 144      69.100  28.203  64.131  1.00  0.00           H  
ATOM   2166 2HD2 LEU A 144      69.324  26.646  63.297  1.00  0.00           H  
ATOM   2167 3HD2 LEU A 144      69.381  26.720  65.074  1.00  0.00           H  
ATOM   2168  N   LYS A 145      73.380  23.579  65.537  1.00  0.00           N  
ATOM   2169  CA  LYS A 145      73.865  22.223  65.341  1.00  0.00           C  
ATOM   2170  C   LYS A 145      73.145  21.302  66.326  1.00  0.00           C  
ATOM   2171  O   LYS A 145      72.893  20.138  66.028  1.00  0.00           O  
ATOM   2172  CB  LYS A 145      75.381  22.147  65.530  1.00  0.00           C  
ATOM   2173  CG  LYS A 145      75.987  20.785  65.217  1.00  0.00           C  
ATOM   2174  CD  LYS A 145      77.505  20.825  65.295  1.00  0.00           C  
ATOM   2175  CE  LYS A 145      78.112  19.466  64.978  1.00  0.00           C  
ATOM   2176  NZ  LYS A 145      79.599  19.490  65.050  1.00  0.00           N  
ATOM   2177  H   LYS A 145      73.981  24.257  65.984  1.00  0.00           H  
ATOM   2178  HA  LYS A 145      73.631  21.916  64.321  1.00  0.00           H  
ATOM   2179 1HB  LYS A 145      75.865  22.884  64.889  1.00  0.00           H  
ATOM   2180 2HB  LYS A 145      75.632  22.396  66.562  1.00  0.00           H  
ATOM   2181 1HG  LYS A 145      75.614  20.049  65.930  1.00  0.00           H  
ATOM   2182 2HG  LYS A 145      75.690  20.477  64.215  1.00  0.00           H  
ATOM   2183 1HD  LYS A 145      77.887  21.559  64.584  1.00  0.00           H  
ATOM   2184 2HD  LYS A 145      77.811  21.124  66.298  1.00  0.00           H  
ATOM   2185 1HE  LYS A 145      77.739  18.727  65.685  1.00  0.00           H  
ATOM   2186 2HE  LYS A 145      77.815  19.160  63.975  1.00  0.00           H  
ATOM   2187 1HZ  LYS A 145      79.962  18.573  64.833  1.00  0.00           H  
ATOM   2188 2HZ  LYS A 145      79.958  20.160  64.384  1.00  0.00           H  
ATOM   2189 3HZ  LYS A 145      79.887  19.755  65.981  1.00  0.00           H  
ATOM   2190  N   ASN A 146      72.766  21.853  67.475  1.00  0.00           N  
ATOM   2191  CA  ASN A 146      72.113  21.083  68.512  1.00  0.00           C  
ATOM   2192  C   ASN A 146      70.624  21.340  68.692  1.00  0.00           C  
ATOM   2193  O   ASN A 146      69.978  20.692  69.518  1.00  0.00           O  
ATOM   2194  CB  ASN A 146      72.832  21.315  69.828  1.00  0.00           C  
ATOM   2195  CG  ASN A 146      74.217  20.731  69.841  1.00  0.00           C  
ATOM   2196  OD1 ASN A 146      74.397  19.525  69.637  1.00  0.00           O  
ATOM   2197  ND2 ASN A 146      75.199  21.563  70.077  1.00  0.00           N  
ATOM   2198  H   ASN A 146      72.939  22.836  67.627  1.00  0.00           H  
ATOM   2199  HA  ASN A 146      72.174  20.026  68.249  1.00  0.00           H  
ATOM   2200 1HB  ASN A 146      72.900  22.387  70.022  1.00  0.00           H  
ATOM   2201 2HB  ASN A 146      72.256  20.872  70.641  1.00  0.00           H  
ATOM   2202 1HD2 ASN A 146      76.143  21.230  70.098  1.00  0.00           H  
ATOM   2203 2HD2 ASN A 146      75.007  22.531  70.237  1.00  0.00           H  
ATOM   2204  N   ARG A 147      65.033  25.666  63.374  1.00  0.00           N  
ATOM   2205  CA  ARG A 147      65.965  26.401  62.535  1.00  0.00           C  
ATOM   2206  C   ARG A 147      65.225  27.468  61.734  1.00  0.00           C  
ATOM   2207  O   ARG A 147      65.338  27.568  60.512  1.00  0.00           O  
ATOM   2208  CB  ARG A 147      66.694  25.461  61.586  1.00  0.00           C  
ATOM   2209  CG  ARG A 147      67.629  24.470  62.261  1.00  0.00           C  
ATOM   2210  CD  ARG A 147      68.304  23.591  61.272  1.00  0.00           C  
ATOM   2211  NE  ARG A 147      69.192  22.635  61.913  1.00  0.00           N  
ATOM   2212  CZ  ARG A 147      69.903  21.695  61.261  1.00  0.00           C  
ATOM   2213  NH1 ARG A 147      69.820  21.597  59.953  1.00  0.00           N  
ATOM   2214  NH2 ARG A 147      70.685  20.870  61.937  1.00  0.00           N  
ATOM   2215  H   ARG A 147      64.041  25.771  63.216  1.00  0.00           H  
ATOM   2216  HA  ARG A 147      66.702  26.884  63.177  1.00  0.00           H  
ATOM   2217 1HB  ARG A 147      65.967  24.889  61.011  1.00  0.00           H  
ATOM   2218 2HB  ARG A 147      67.285  26.044  60.879  1.00  0.00           H  
ATOM   2219 1HG  ARG A 147      68.395  25.012  62.816  1.00  0.00           H  
ATOM   2220 2HG  ARG A 147      67.060  23.841  62.947  1.00  0.00           H  
ATOM   2221 1HD  ARG A 147      67.554  23.035  60.709  1.00  0.00           H  
ATOM   2222 2HD  ARG A 147      68.894  24.199  60.588  1.00  0.00           H  
ATOM   2223  HE  ARG A 147      69.283  22.679  62.919  1.00  0.00           H  
ATOM   2224 1HH1 ARG A 147      69.222  22.227  59.436  1.00  0.00           H  
ATOM   2225 2HH1 ARG A 147      70.353  20.892  59.464  1.00  0.00           H  
ATOM   2226 1HH2 ARG A 147      70.749  20.946  62.943  1.00  0.00           H  
ATOM   2227 2HH2 ARG A 147      71.218  20.166  61.448  1.00  0.00           H  
ATOM   2228  N   LYS A 148      64.478  28.279  62.468  1.00  0.00           N  
ATOM   2229  CA  LYS A 148      63.667  29.351  61.907  1.00  0.00           C  
ATOM   2230  C   LYS A 148      64.454  30.600  61.556  1.00  0.00           C  
ATOM   2231  O   LYS A 148      64.262  31.189  60.494  1.00  0.00           O  
ATOM   2232  CB  LYS A 148      62.546  29.716  62.881  1.00  0.00           C  
ATOM   2233  CG  LYS A 148      61.292  28.862  62.746  1.00  0.00           C  
ATOM   2234  CD  LYS A 148      61.551  27.427  63.180  1.00  0.00           C  
ATOM   2235  CE  LYS A 148      60.291  26.581  63.078  1.00  0.00           C  
ATOM   2236  NZ  LYS A 148      60.538  25.164  63.461  1.00  0.00           N  
ATOM   2237  H   LYS A 148      64.480  28.135  63.468  1.00  0.00           H  
ATOM   2238  HA  LYS A 148      63.226  28.999  60.974  1.00  0.00           H  
ATOM   2239 1HB  LYS A 148      62.908  29.619  63.905  1.00  0.00           H  
ATOM   2240 2HB  LYS A 148      62.259  30.757  62.733  1.00  0.00           H  
ATOM   2241 1HG  LYS A 148      60.497  29.282  63.364  1.00  0.00           H  
ATOM   2242 2HG  LYS A 148      60.961  28.865  61.708  1.00  0.00           H  
ATOM   2243 1HD  LYS A 148      62.325  26.989  62.548  1.00  0.00           H  
ATOM   2244 2HD  LYS A 148      61.901  27.417  64.212  1.00  0.00           H  
ATOM   2245 1HE  LYS A 148      59.523  26.992  63.731  1.00  0.00           H  
ATOM   2246 2HE  LYS A 148      59.917  26.607  62.054  1.00  0.00           H  
ATOM   2247 1HZ  LYS A 148      59.680  24.638  63.379  1.00  0.00           H  
ATOM   2248 2HZ  LYS A 148      61.237  24.767  62.848  1.00  0.00           H  
ATOM   2249 3HZ  LYS A 148      60.867  25.126  64.415  1.00  0.00           H  
ATOM   2250  N   ALA A 149      65.333  30.999  62.463  1.00  0.00           N  
ATOM   2251  CA  ALA A 149      66.152  32.177  62.263  1.00  0.00           C  
ATOM   2252  C   ALA A 149      66.694  32.619  63.608  1.00  0.00           C  
ATOM   2253  O   ALA A 149      66.464  31.952  64.624  1.00  0.00           O  
ATOM   2254  CB  ALA A 149      65.356  33.292  61.601  1.00  0.00           C  
ATOM   2255  H   ALA A 149      65.435  30.468  63.316  1.00  0.00           H  
ATOM   2256  HA  ALA A 149      66.980  31.906  61.608  1.00  0.00           H  
ATOM   2257 1HB  ALA A 149      65.996  34.164  61.463  1.00  0.00           H  
ATOM   2258 2HB  ALA A 149      64.992  32.953  60.631  1.00  0.00           H  
ATOM   2259 3HB  ALA A 149      64.511  33.560  62.232  1.00  0.00           H  
ATOM   2260  N   THR A 150      67.425  33.724  63.642  1.00  0.00           N  
ATOM   2261  CA  THR A 150      67.939  34.191  64.923  1.00  0.00           C  
ATOM   2262  C   THR A 150      68.078  35.689  64.959  1.00  0.00           C  
ATOM   2263  O   THR A 150      68.108  36.355  63.919  1.00  0.00           O  
ATOM   2264  CB  THR A 150      69.301  33.549  65.243  1.00  0.00           C  
ATOM   2265  OG1 THR A 150      69.676  33.862  66.591  1.00  0.00           O  
ATOM   2266  CG2 THR A 150      70.371  34.063  64.292  1.00  0.00           C  
ATOM   2267  H   THR A 150      67.635  34.250  62.806  1.00  0.00           H  
ATOM   2268  HA  THR A 150      67.234  33.905  65.704  1.00  0.00           H  
ATOM   2269  HB  THR A 150      69.225  32.466  65.144  1.00  0.00           H  
ATOM   2270  HG1 THR A 150      68.901  33.812  67.157  1.00  0.00           H  
ATOM   2271 1HG2 THR A 150      71.326  33.598  64.532  1.00  0.00           H  
ATOM   2272 2HG2 THR A 150      70.095  33.816  63.266  1.00  0.00           H  
ATOM   2273 3HG2 THR A 150      70.458  35.144  64.393  1.00  0.00           H  
ATOM   2274  N   LEU A 151      68.209  36.195  66.178  1.00  0.00           N  
ATOM   2275  CA  LEU A 151      68.342  37.611  66.432  1.00  0.00           C  
ATOM   2276  C   LEU A 151      69.664  37.949  67.114  1.00  0.00           C  
ATOM   2277  O   LEU A 151      70.081  37.280  68.052  1.00  0.00           O  
ATOM   2278  CB  LEU A 151      67.173  38.094  67.300  1.00  0.00           C  
ATOM   2279  CG  LEU A 151      67.207  39.575  67.697  1.00  0.00           C  
ATOM   2280  CD1 LEU A 151      67.040  40.439  66.455  1.00  0.00           C  
ATOM   2281  CD2 LEU A 151      66.105  39.854  68.709  1.00  0.00           C  
ATOM   2282  H   LEU A 151      68.215  35.553  66.957  1.00  0.00           H  
ATOM   2283  HA  LEU A 151      68.317  38.137  65.478  1.00  0.00           H  
ATOM   2284 1HB  LEU A 151      66.244  37.917  66.761  1.00  0.00           H  
ATOM   2285 2HB  LEU A 151      67.155  37.505  68.217  1.00  0.00           H  
ATOM   2286  HG  LEU A 151      68.175  39.811  68.140  1.00  0.00           H  
ATOM   2287 1HD1 LEU A 151      67.064  41.491  66.737  1.00  0.00           H  
ATOM   2288 2HD1 LEU A 151      67.852  40.232  65.757  1.00  0.00           H  
ATOM   2289 3HD1 LEU A 151      66.086  40.212  65.980  1.00  0.00           H  
ATOM   2290 1HD2 LEU A 151      66.130  40.907  68.992  1.00  0.00           H  
ATOM   2291 2HD2 LEU A 151      65.137  39.620  68.267  1.00  0.00           H  
ATOM   2292 3HD2 LEU A 151      66.259  39.237  69.594  1.00  0.00           H  
ATOM   2293  N   LEU A 152      70.329  38.983  66.625  1.00  0.00           N  
ATOM   2294  CA  LEU A 152      71.559  39.429  67.241  1.00  0.00           C  
ATOM   2295  C   LEU A 152      71.208  40.812  67.770  1.00  0.00           C  
ATOM   2296  O   LEU A 152      70.947  41.727  66.991  1.00  0.00           O  
ATOM   2297  CB  LEU A 152      72.722  39.480  66.243  1.00  0.00           C  
ATOM   2298  CG  LEU A 152      73.321  38.124  65.849  1.00  0.00           C  
ATOM   2299  CD1 LEU A 152      72.344  37.379  64.950  1.00  0.00           C  
ATOM   2300  CD2 LEU A 152      74.653  38.342  65.146  1.00  0.00           C  
ATOM   2301  H   LEU A 152      69.980  39.472  65.813  1.00  0.00           H  
ATOM   2302  HA  LEU A 152      71.827  38.725  68.028  1.00  0.00           H  
ATOM   2303 1HB  LEU A 152      72.377  39.967  65.332  1.00  0.00           H  
ATOM   2304 2HB  LEU A 152      73.522  40.084  66.672  1.00  0.00           H  
ATOM   2305  HG  LEU A 152      73.478  37.522  66.744  1.00  0.00           H  
ATOM   2306 1HD1 LEU A 152      72.769  36.415  64.671  1.00  0.00           H  
ATOM   2307 2HD1 LEU A 152      71.407  37.219  65.485  1.00  0.00           H  
ATOM   2308 3HD1 LEU A 152      72.155  37.966  64.052  1.00  0.00           H  
ATOM   2309 1HD2 LEU A 152      75.079  37.378  64.866  1.00  0.00           H  
ATOM   2310 2HD2 LEU A 152      74.497  38.943  64.250  1.00  0.00           H  
ATOM   2311 3HD2 LEU A 152      75.338  38.861  65.817  1.00  0.00           H  
ATOM   2312  N   GLN A 153      71.170  40.944  69.095  1.00  0.00           N  
ATOM   2313  CA  GLN A 153      70.827  42.210  69.753  1.00  0.00           C  
ATOM   2314  C   GLN A 153      71.617  43.378  69.180  1.00  0.00           C  
ATOM   2315  O   GLN A 153      72.839  43.311  69.032  1.00  0.00           O  
ATOM   2316  CB  GLN A 153      71.073  42.113  71.261  1.00  0.00           C  
ATOM   2317  CG  GLN A 153      70.143  41.152  71.983  1.00  0.00           C  
ATOM   2318  CD  GLN A 153      70.405  41.106  73.476  1.00  0.00           C  
ATOM   2319  OE1 GLN A 153      71.292  40.385  73.943  1.00  0.00           O  
ATOM   2320  NE2 GLN A 153      69.634  41.875  74.236  1.00  0.00           N  
ATOM   2321  H   GLN A 153      71.387  40.137  69.663  1.00  0.00           H  
ATOM   2322  HA  GLN A 153      69.769  42.412  69.584  1.00  0.00           H  
ATOM   2323 1HB  GLN A 153      72.098  41.791  71.443  1.00  0.00           H  
ATOM   2324 2HB  GLN A 153      70.955  43.098  71.713  1.00  0.00           H  
ATOM   2325 1HG  GLN A 153      69.113  41.473  71.826  1.00  0.00           H  
ATOM   2326 2HG  GLN A 153      70.288  40.151  71.579  1.00  0.00           H  
ATOM   2327 1HE2 GLN A 153      69.760  41.886  75.229  1.00  0.00           H  
ATOM   2328 2HE2 GLN A 153      68.927  42.444  73.816  1.00  0.00           H  
ATOM   2329  N   HIS A 154      70.910  44.446  68.847  1.00  0.00           N  
ATOM   2330  CA  HIS A 154      71.568  45.608  68.292  1.00  0.00           C  
ATOM   2331  C   HIS A 154      72.039  45.457  66.857  1.00  0.00           C  
ATOM   2332  O   HIS A 154      72.684  46.361  66.328  1.00  0.00           O  
ATOM   2333  CB  HIS A 154      72.767  45.983  69.169  1.00  0.00           C  
ATOM   2334  CG  HIS A 154      72.406  46.257  70.596  1.00  0.00           C  
ATOM   2335  ND1 HIS A 154      71.720  47.388  70.986  1.00  0.00           N  
ATOM   2336  CD2 HIS A 154      72.637  45.547  71.726  1.00  0.00           C  
ATOM   2337  CE1 HIS A 154      71.544  47.361  72.296  1.00  0.00           C  
ATOM   2338  NE2 HIS A 154      72.090  46.256  72.768  1.00  0.00           N  
ATOM   2339  H   HIS A 154      69.908  44.462  68.976  1.00  0.00           H  
ATOM   2340  HA  HIS A 154      70.873  46.447  68.276  1.00  0.00           H  
ATOM   2341 1HB  HIS A 154      73.498  45.174  69.151  1.00  0.00           H  
ATOM   2342 2HB  HIS A 154      73.251  46.871  68.763  1.00  0.00           H  
ATOM   2343  HD2 HIS A 154      73.158  44.593  71.796  1.00  0.00           H  
ATOM   2344  HE1 HIS A 154      71.033  48.123  72.886  1.00  0.00           H  
ATOM   2345  HE2 HIS A 154      72.107  45.972  73.737  1.00  0.00           H  
ATOM   2346  N   HIS A 155      71.729  44.334  66.215  1.00  0.00           N  
ATOM   2347  CA  HIS A 155      72.153  44.144  64.833  1.00  0.00           C  
ATOM   2348  C   HIS A 155      70.987  43.809  63.893  1.00  0.00           C  
ATOM   2349  O   HIS A 155      70.904  44.360  62.791  1.00  0.00           O  
ATOM   2350  CB  HIS A 155      73.207  43.034  64.755  1.00  0.00           C  
ATOM   2351  CG  HIS A 155      73.757  42.824  63.378  1.00  0.00           C  
ATOM   2352  ND1 HIS A 155      74.161  43.867  62.571  1.00  0.00           N  
ATOM   2353  CD2 HIS A 155      73.970  41.692  62.667  1.00  0.00           C  
ATOM   2354  CE1 HIS A 155      74.600  43.384  61.421  1.00  0.00           C  
ATOM   2355  NE2 HIS A 155      74.494  42.068  61.454  1.00  0.00           N  
ATOM   2356  H   HIS A 155      71.201  43.605  66.672  1.00  0.00           H  
ATOM   2357  HA  HIS A 155      72.597  45.066  64.459  1.00  0.00           H  
ATOM   2358 1HB  HIS A 155      74.036  43.272  65.421  1.00  0.00           H  
ATOM   2359 2HB  HIS A 155      72.772  42.095  65.096  1.00  0.00           H  
ATOM   2360  HD1 HIS A 155      74.203  44.832  62.829  1.00  0.00           H  
ATOM   2361  HD2 HIS A 155      73.805  40.637  62.887  1.00  0.00           H  
ATOM   2362  HE1 HIS A 155      74.967  44.053  60.643  1.00  0.00           H  
ATOM   2363  N   GLY A 156      70.093  42.916  64.317  1.00  0.00           N  
ATOM   2364  CA  GLY A 156      68.955  42.566  63.477  1.00  0.00           C  
ATOM   2365  C   GLY A 156      68.603  41.089  63.314  1.00  0.00           C  
ATOM   2366  O   GLY A 156      69.326  40.205  63.779  1.00  0.00           O  
ATOM   2367  H   GLY A 156      70.193  42.474  65.220  1.00  0.00           H  
ATOM   2368 1HA  GLY A 156      68.056  43.047  63.863  1.00  0.00           H  
ATOM   2369 2HA  GLY A 156      69.116  42.948  62.469  1.00  0.00           H  
ATOM   2370  N   LEU A 157      67.485  40.831  62.635  1.00  0.00           N  
ATOM   2371  CA  LEU A 157      66.987  39.477  62.387  1.00  0.00           C  
ATOM   2372  C   LEU A 157      67.645  38.787  61.199  1.00  0.00           C  
ATOM   2373  O   LEU A 157      67.954  39.431  60.191  1.00  0.00           O  
ATOM   2374  CB  LEU A 157      65.471  39.521  62.161  1.00  0.00           C  
ATOM   2375  CG  LEU A 157      64.792  38.164  61.935  1.00  0.00           C  
ATOM   2376  CD1 LEU A 157      64.887  37.331  63.206  1.00  0.00           C  
ATOM   2377  CD2 LEU A 157      63.341  38.382  61.532  1.00  0.00           C  
ATOM   2378  H   LEU A 157      66.964  41.620  62.279  1.00  0.00           H  
ATOM   2379  HA  LEU A 157      67.199  38.865  63.263  1.00  0.00           H  
ATOM   2380 1HB  LEU A 157      65.003  39.985  63.028  1.00  0.00           H  
ATOM   2381 2HB  LEU A 157      65.267  40.142  61.289  1.00  0.00           H  
ATOM   2382  HG  LEU A 157      65.312  37.624  61.143  1.00  0.00           H  
ATOM   2383 1HD1 LEU A 157      64.405  36.366  63.046  1.00  0.00           H  
ATOM   2384 2HD1 LEU A 157      65.935  37.174  63.461  1.00  0.00           H  
ATOM   2385 3HD1 LEU A 157      64.389  37.854  64.022  1.00  0.00           H  
ATOM   2386 1HD2 LEU A 157      62.859  37.418  61.371  1.00  0.00           H  
ATOM   2387 2HD2 LEU A 157      62.820  38.921  62.324  1.00  0.00           H  
ATOM   2388 3HD2 LEU A 157      63.303  38.965  60.611  1.00  0.00           H  
ATOM   2389  N   ILE A 158      67.845  37.474  61.321  1.00  0.00           N  
ATOM   2390  CA  ILE A 158      68.427  36.665  60.246  1.00  0.00           C  
ATOM   2391  C   ILE A 158      67.561  35.450  59.949  1.00  0.00           C  
ATOM   2392  O   ILE A 158      67.095  34.780  60.869  1.00  0.00           O  
ATOM   2393  CB  ILE A 158      69.850  36.203  60.608  1.00  0.00           C  
ATOM   2394  CG1 ILE A 158      70.763  37.411  60.834  1.00  0.00           C  
ATOM   2395  CG2 ILE A 158      70.412  35.304  59.517  1.00  0.00           C  
ATOM   2396  CD1 ILE A 158      72.116  37.056  61.408  1.00  0.00           C  
ATOM   2397  H   ILE A 158      67.584  37.026  62.188  1.00  0.00           H  
ATOM   2398  HA  ILE A 158      68.484  37.276  59.346  1.00  0.00           H  
ATOM   2399  HB  ILE A 158      69.825  35.647  61.545  1.00  0.00           H  
ATOM   2400 1HG1 ILE A 158      70.918  37.931  59.890  1.00  0.00           H  
ATOM   2401 2HG1 ILE A 158      70.278  38.111  61.516  1.00  0.00           H  
ATOM   2402 1HG2 ILE A 158      71.418  34.987  59.789  1.00  0.00           H  
ATOM   2403 2HG2 ILE A 158      69.774  34.429  59.403  1.00  0.00           H  
ATOM   2404 3HG2 ILE A 158      70.446  35.853  58.576  1.00  0.00           H  
ATOM   2405 1HD1 ILE A 158      72.705  37.963  61.540  1.00  0.00           H  
ATOM   2406 2HD1 ILE A 158      71.985  36.564  62.372  1.00  0.00           H  
ATOM   2407 3HD1 ILE A 158      72.634  36.384  60.725  1.00  0.00           H  
ATOM   2408  N   ALA A 159      67.329  35.181  58.666  1.00  0.00           N  
ATOM   2409  CA  ALA A 159      66.566  34.006  58.247  1.00  0.00           C  
ATOM   2410  C   ALA A 159      67.173  33.544  56.939  1.00  0.00           C  
ATOM   2411  O   ALA A 159      68.066  34.200  56.394  1.00  0.00           O  
ATOM   2412  CB  ALA A 159      65.085  34.317  58.091  1.00  0.00           C  
ATOM   2413  H   ALA A 159      67.692  35.809  57.963  1.00  0.00           H  
ATOM   2414  HA  ALA A 159      66.673  33.241  59.016  1.00  0.00           H  
ATOM   2415 1HB  ALA A 159      64.555  33.417  57.779  1.00  0.00           H  
ATOM   2416 2HB  ALA A 159      64.683  34.663  59.043  1.00  0.00           H  
ATOM   2417 3HB  ALA A 159      64.954  35.094  57.339  1.00  0.00           H  
ATOM   2418  N   CYS A 160      66.669  32.433  56.420  1.00  0.00           N  
ATOM   2419  CA  CYS A 160      67.225  31.851  55.209  1.00  0.00           C  
ATOM   2420  C   CYS A 160      66.200  30.920  54.589  1.00  0.00           C  
ATOM   2421  O   CYS A 160      65.183  30.591  55.211  1.00  0.00           O  
ATOM   2422  CB  CYS A 160      68.511  31.080  55.506  1.00  0.00           C  
ATOM   2423  SG  CYS A 160      68.278  29.638  56.573  1.00  0.00           S  
ATOM   2424  H   CYS A 160      65.886  31.980  56.869  1.00  0.00           H  
ATOM   2425  HA  CYS A 160      67.462  32.657  54.515  1.00  0.00           H  
ATOM   2426 1HB  CYS A 160      68.955  30.739  54.571  1.00  0.00           H  
ATOM   2427 2HB  CYS A 160      69.230  31.742  55.987  1.00  0.00           H  
ATOM   2428  HG  CYS A 160      67.791  30.311  57.611  1.00  0.00           H  
ATOM   2429  N   GLU A 161      66.489  30.475  53.371  1.00  0.00           N  
ATOM   2430  CA  GLU A 161      65.586  29.569  52.701  1.00  0.00           C  
ATOM   2431  C   GLU A 161      66.252  28.870  51.540  1.00  0.00           C  
ATOM   2432  O   GLU A 161      67.331  29.273  51.095  1.00  0.00           O  
ATOM   2433  CB  GLU A 161      64.349  30.323  52.209  1.00  0.00           C  
ATOM   2434  CG  GLU A 161      64.638  31.389  51.161  1.00  0.00           C  
ATOM   2435  CD  GLU A 161      63.411  32.156  50.753  1.00  0.00           C  
ATOM   2436  OE1 GLU A 161      62.354  31.861  51.256  1.00  0.00           O  
ATOM   2437  OE2 GLU A 161      63.531  33.039  49.936  1.00  0.00           O  
ATOM   2438  H   GLU A 161      67.336  30.762  52.902  1.00  0.00           H  
ATOM   2439  HA  GLU A 161      65.271  28.805  53.413  1.00  0.00           H  
ATOM   2440 1HB  GLU A 161      63.638  29.617  51.780  1.00  0.00           H  
ATOM   2441 2HB  GLU A 161      63.859  30.809  53.053  1.00  0.00           H  
ATOM   2442 1HG  GLU A 161      65.373  32.087  51.561  1.00  0.00           H  
ATOM   2443 2HG  GLU A 161      65.071  30.912  50.283  1.00  0.00           H  
ATOM   2444  N   VAL A 162      65.603  27.815  51.054  1.00  0.00           N  
ATOM   2445  CA  VAL A 162      66.096  27.053  49.915  1.00  0.00           C  
ATOM   2446  C   VAL A 162      66.019  27.942  48.671  1.00  0.00           C  
ATOM   2447  O   VAL A 162      66.680  27.683  47.667  1.00  0.00           O  
ATOM   2448  CB  VAL A 162      65.264  25.774  49.706  1.00  0.00           C  
ATOM   2449  CG1 VAL A 162      65.350  24.877  50.932  1.00  0.00           C  
ATOM   2450  CG2 VAL A 162      63.819  26.139  49.405  1.00  0.00           C  
ATOM   2451  H   VAL A 162      64.738  27.537  51.495  1.00  0.00           H  
ATOM   2452  HA  VAL A 162      67.129  26.764  50.113  1.00  0.00           H  
ATOM   2453  HB  VAL A 162      65.680  25.213  48.869  1.00  0.00           H  
ATOM   2454 1HG1 VAL A 162      64.756  23.977  50.767  1.00  0.00           H  
ATOM   2455 2HG1 VAL A 162      66.389  24.598  51.108  1.00  0.00           H  
ATOM   2456 3HG1 VAL A 162      64.964  25.410  51.801  1.00  0.00           H  
ATOM   2457 1HG2 VAL A 162      63.237  25.230  49.258  1.00  0.00           H  
ATOM   2458 2HG2 VAL A 162      63.405  26.704  50.240  1.00  0.00           H  
ATOM   2459 3HG2 VAL A 162      63.778  26.746  48.500  1.00  0.00           H  
ATOM   2460  N   ASN A 163      65.209  29.000  48.765  1.00  0.00           N  
ATOM   2461  CA  ASN A 163      65.038  29.997  47.695  1.00  0.00           C  
ATOM   2462  C   ASN A 163      64.804  31.368  48.346  1.00  0.00           C  
ATOM   2463  O   ASN A 163      64.413  31.446  49.516  1.00  0.00           O  
ATOM   2464  CB  ASN A 163      63.896  29.625  46.767  1.00  0.00           C  
ATOM   2465  CG  ASN A 163      63.939  30.381  45.467  1.00  0.00           C  
ATOM   2466  OD1 ASN A 163      64.798  31.247  45.266  1.00  0.00           O  
ATOM   2467  ND2 ASN A 163      63.028  30.070  44.581  1.00  0.00           N  
ATOM   2468  H   ASN A 163      64.691  29.108  49.625  1.00  0.00           H  
ATOM   2469  HA  ASN A 163      65.956  30.035  47.107  1.00  0.00           H  
ATOM   2470 1HB  ASN A 163      63.934  28.556  46.553  1.00  0.00           H  
ATOM   2471 2HB  ASN A 163      62.946  29.828  47.260  1.00  0.00           H  
ATOM   2472 1HD2 ASN A 163      63.008  30.540  43.698  1.00  0.00           H  
ATOM   2473 2HD2 ASN A 163      62.353  29.362  44.786  1.00  0.00           H  
ATOM   2474  N   LEU A 164      65.036  32.444  47.602  1.00  0.00           N  
ATOM   2475  CA  LEU A 164      64.827  33.795  48.150  1.00  0.00           C  
ATOM   2476  C   LEU A 164      63.362  33.940  48.606  1.00  0.00           C  
ATOM   2477  O   LEU A 164      63.053  34.565  49.628  1.00  0.00           O  
ATOM   2478  CB  LEU A 164      65.164  34.863  47.102  1.00  0.00           C  
ATOM   2479  CG  LEU A 164      66.648  34.992  46.737  1.00  0.00           C  
ATOM   2480  CD1 LEU A 164      66.803  35.962  45.574  1.00  0.00           C  
ATOM   2481  CD2 LEU A 164      67.431  35.465  47.952  1.00  0.00           C  
ATOM   2482  H   LEU A 164      65.359  32.344  46.650  1.00  0.00           H  
ATOM   2483  HA  LEU A 164      65.489  33.927  49.005  1.00  0.00           H  
ATOM   2484 1HB  LEU A 164      64.616  34.638  46.188  1.00  0.00           H  
ATOM   2485 2HB  LEU A 164      64.829  35.832  47.473  1.00  0.00           H  
ATOM   2486  HG  LEU A 164      67.029  34.022  46.415  1.00  0.00           H  
ATOM   2487 1HD1 LEU A 164      67.858  36.053  45.314  1.00  0.00           H  
ATOM   2488 2HD1 LEU A 164      66.249  35.589  44.712  1.00  0.00           H  
ATOM   2489 3HD1 LEU A 164      66.415  36.939  45.861  1.00  0.00           H  
ATOM   2490 1HD2 LEU A 164      68.487  35.556  47.693  1.00  0.00           H  
ATOM   2491 2HD2 LEU A 164      67.052  36.435  48.274  1.00  0.00           H  
ATOM   2492 3HD2 LEU A 164      67.318  34.744  48.762  1.00  0.00           H  
ATOM   2493  N   GLU A 165      62.462  33.329  47.854  1.00  0.00           N  
ATOM   2494  CA  GLU A 165      61.056  33.406  48.191  1.00  0.00           C  
ATOM   2495  C   GLU A 165      60.852  32.776  49.541  1.00  0.00           C  
ATOM   2496  O   GLU A 165      60.155  33.329  50.388  1.00  0.00           O  
ATOM   2497  CB  GLU A 165      60.194  32.704  47.139  1.00  0.00           C  
ATOM   2498  CG  GLU A 165      60.134  33.418  45.797  1.00  0.00           C  
ATOM   2499  CD  GLU A 165      59.346  32.660  44.765  1.00  0.00           C  
ATOM   2500  OE1 GLU A 165      58.955  31.551  45.041  1.00  0.00           O  
ATOM   2501  OE2 GLU A 165      59.133  33.191  43.701  1.00  0.00           O  
ATOM   2502  H   GLU A 165      62.744  32.804  47.039  1.00  0.00           H  
ATOM   2503  HA  GLU A 165      60.765  34.457  48.225  1.00  0.00           H  
ATOM   2504 1HB  GLU A 165      60.578  31.698  46.967  1.00  0.00           H  
ATOM   2505 2HB  GLU A 165      59.174  32.606  47.512  1.00  0.00           H  
ATOM   2506 1HG  GLU A 165      59.678  34.398  45.938  1.00  0.00           H  
ATOM   2507 2HG  GLU A 165      61.149  33.569  45.432  1.00  0.00           H  
ATOM   2508  N   LYS A 166      61.481  31.629  49.767  1.00  0.00           N  
ATOM   2509  CA  LYS A 166      61.306  30.960  51.048  1.00  0.00           C  
ATOM   2510  C   LYS A 166      61.892  31.795  52.192  1.00  0.00           C  
ATOM   2511  O   LYS A 166      61.313  31.870  53.279  1.00  0.00           O  
ATOM   2512  CB  LYS A 166      61.953  29.574  51.017  1.00  0.00           C  
ATOM   2513  CG  LYS A 166      61.772  28.767  52.296  1.00  0.00           C  
ATOM   2514  CD  LYS A 166      60.300  28.516  52.587  1.00  0.00           C  
ATOM   2515  CE  LYS A 166      59.678  27.595  51.547  1.00  0.00           C  
ATOM   2516  NZ  LYS A 166      58.274  27.239  51.887  1.00  0.00           N  
ATOM   2517  H   LYS A 166      62.079  31.209  49.070  1.00  0.00           H  
ATOM   2518  HA  LYS A 166      60.238  30.843  51.234  1.00  0.00           H  
ATOM   2519 1HB  LYS A 166      61.534  28.995  50.194  1.00  0.00           H  
ATOM   2520 2HB  LYS A 166      63.023  29.676  50.834  1.00  0.00           H  
ATOM   2521 1HG  LYS A 166      62.283  27.808  52.196  1.00  0.00           H  
ATOM   2522 2HG  LYS A 166      62.212  29.308  53.133  1.00  0.00           H  
ATOM   2523 1HD  LYS A 166      60.197  28.059  53.572  1.00  0.00           H  
ATOM   2524 2HD  LYS A 166      59.762  29.464  52.587  1.00  0.00           H  
ATOM   2525 1HE  LYS A 166      59.690  28.085  50.574  1.00  0.00           H  
ATOM   2526 2HE  LYS A 166      60.265  26.679  51.475  1.00  0.00           H  
ATOM   2527 1HZ  LYS A 166      57.899  26.629  51.175  1.00  0.00           H  
ATOM   2528 2HZ  LYS A 166      58.253  26.766  52.780  1.00  0.00           H  
ATOM   2529 3HZ  LYS A 166      57.716  28.079  51.938  1.00  0.00           H  
ATOM   2530  N   ALA A 167      63.029  32.433  51.952  1.00  0.00           N  
ATOM   2531  CA  ALA A 167      63.628  33.269  52.986  1.00  0.00           C  
ATOM   2532  C   ALA A 167      62.724  34.475  53.311  1.00  0.00           C  
ATOM   2533  O   ALA A 167      62.499  34.804  54.482  1.00  0.00           O  
ATOM   2534  CB  ALA A 167      65.009  33.735  52.550  1.00  0.00           C  
ATOM   2535  H   ALA A 167      63.491  32.349  51.058  1.00  0.00           H  
ATOM   2536  HA  ALA A 167      63.726  32.670  53.891  1.00  0.00           H  
ATOM   2537 1HB  ALA A 167      65.446  34.358  53.330  1.00  0.00           H  
ATOM   2538 2HB  ALA A 167      65.648  32.869  52.377  1.00  0.00           H  
ATOM   2539 3HB  ALA A 167      64.925  34.312  51.630  1.00  0.00           H  
ATOM   2540  N   LEU A 168      62.194  35.127  52.277  1.00  0.00           N  
ATOM   2541  CA  LEU A 168      61.333  36.284  52.506  1.00  0.00           C  
ATOM   2542  C   LEU A 168      60.106  35.868  53.308  1.00  0.00           C  
ATOM   2543  O   LEU A 168      59.683  36.563  54.237  1.00  0.00           O  
ATOM   2544  CB  LEU A 168      60.902  36.908  51.173  1.00  0.00           C  
ATOM   2545  CG  LEU A 168      62.010  37.607  50.376  1.00  0.00           C  
ATOM   2546  CD1 LEU A 168      61.477  38.009  49.008  1.00  0.00           C  
ATOM   2547  CD2 LEU A 168      62.503  38.821  51.149  1.00  0.00           C  
ATOM   2548  H   LEU A 168      62.379  34.832  51.329  1.00  0.00           H  
ATOM   2549  HA  LEU A 168      61.895  37.027  53.071  1.00  0.00           H  
ATOM   2550 1HB  LEU A 168      60.484  36.125  50.542  1.00  0.00           H  
ATOM   2551 2HB  LEU A 168      60.121  37.643  51.369  1.00  0.00           H  
ATOM   2552  HG  LEU A 168      62.839  36.915  50.220  1.00  0.00           H  
ATOM   2553 1HD1 LEU A 168      62.265  38.505  48.441  1.00  0.00           H  
ATOM   2554 2HD1 LEU A 168      61.149  37.119  48.469  1.00  0.00           H  
ATOM   2555 3HD1 LEU A 168      60.635  38.689  49.131  1.00  0.00           H  
ATOM   2556 1HD2 LEU A 168      63.292  39.318  50.583  1.00  0.00           H  
ATOM   2557 2HD2 LEU A 168      61.676  39.514  51.303  1.00  0.00           H  
ATOM   2558 3HD2 LEU A 168      62.895  38.503  52.115  1.00  0.00           H  
ATOM   2559  N   TRP A 169      59.550  34.712  52.967  1.00  0.00           N  
ATOM   2560  CA  TRP A 169      58.382  34.236  53.684  1.00  0.00           C  
ATOM   2561  C   TRP A 169      58.731  33.999  55.141  1.00  0.00           C  
ATOM   2562  O   TRP A 169      57.937  34.289  56.040  1.00  0.00           O  
ATOM   2563  CB  TRP A 169      57.851  32.945  53.058  1.00  0.00           C  
ATOM   2564  CG  TRP A 169      57.187  33.153  51.730  1.00  0.00           C  
ATOM   2565  CD1 TRP A 169      56.687  34.324  51.243  1.00  0.00           C  
ATOM   2566  CD2 TRP A 169      56.947  32.158  50.706  1.00  0.00           C  
ATOM   2567  NE1 TRP A 169      56.154  34.127  49.993  1.00  0.00           N  
ATOM   2568  CE2 TRP A 169      56.306  32.807  49.648  1.00  0.00           C  
ATOM   2569  CE3 TRP A 169      57.222  30.788  50.604  1.00  0.00           C  
ATOM   2570  CZ2 TRP A 169      55.928  32.136  48.496  1.00  0.00           C  
ATOM   2571  CZ3 TRP A 169      56.844  30.115  49.448  1.00  0.00           C  
ATOM   2572  CH2 TRP A 169      56.215  30.773  48.421  1.00  0.00           C  
ATOM   2573  H   TRP A 169      59.926  34.154  52.214  1.00  0.00           H  
ATOM   2574  HA  TRP A 169      57.604  34.997  53.622  1.00  0.00           H  
ATOM   2575 1HB  TRP A 169      58.672  32.241  52.924  1.00  0.00           H  
ATOM   2576 2HB  TRP A 169      57.130  32.484  53.733  1.00  0.00           H  
ATOM   2577  HD1 TRP A 169      56.708  35.276  51.769  1.00  0.00           H  
ATOM   2578  HE1 TRP A 169      55.720  34.836  49.421  1.00  0.00           H  
ATOM   2579  HE3 TRP A 169      57.723  30.262  51.415  1.00  0.00           H  
ATOM   2580  HZ2 TRP A 169      55.427  32.641  47.669  1.00  0.00           H  
ATOM   2581  HZ3 TRP A 169      57.061  29.049  49.377  1.00  0.00           H  
ATOM   2582  HH2 TRP A 169      55.933  30.215  47.528  1.00  0.00           H  
ATOM   2583  N   LEU A 170      59.922  33.477  55.386  1.00  0.00           N  
ATOM   2584  CA  LEU A 170      60.312  33.226  56.762  1.00  0.00           C  
ATOM   2585  C   LEU A 170      60.487  34.534  57.490  1.00  0.00           C  
ATOM   2586  O   LEU A 170      60.086  34.667  58.648  1.00  0.00           O  
ATOM   2587  CB  LEU A 170      61.615  32.418  56.819  1.00  0.00           C  
ATOM   2588  CG  LEU A 170      61.452  30.893  56.803  1.00  0.00           C  
ATOM   2589  CD1 LEU A 170      60.729  30.472  55.531  1.00  0.00           C  
ATOM   2590  CD2 LEU A 170      62.821  30.235  56.897  1.00  0.00           C  
ATOM   2591  H   LEU A 170      60.566  33.249  54.643  1.00  0.00           H  
ATOM   2592  HA  LEU A 170      59.525  32.648  57.244  1.00  0.00           H  
ATOM   2593 1HB  LEU A 170      62.232  32.694  55.966  1.00  0.00           H  
ATOM   2594 2HB  LEU A 170      62.150  32.685  57.730  1.00  0.00           H  
ATOM   2595  HG  LEU A 170      60.842  30.583  57.651  1.00  0.00           H  
ATOM   2596 1HD1 LEU A 170      60.614  29.388  55.519  1.00  0.00           H  
ATOM   2597 2HD1 LEU A 170      59.746  30.941  55.499  1.00  0.00           H  
ATOM   2598 3HD1 LEU A 170      61.309  30.783  54.663  1.00  0.00           H  
ATOM   2599 1HD2 LEU A 170      62.706  29.151  56.886  1.00  0.00           H  
ATOM   2600 2HD2 LEU A 170      63.432  30.544  56.048  1.00  0.00           H  
ATOM   2601 3HD2 LEU A 170      63.308  30.539  57.824  1.00  0.00           H  
ATOM   2602  N   ALA A 171      61.060  35.513  56.798  1.00  0.00           N  
ATOM   2603  CA  ALA A 171      61.268  36.813  57.400  1.00  0.00           C  
ATOM   2604  C   ALA A 171      59.936  37.397  57.851  1.00  0.00           C  
ATOM   2605  O   ALA A 171      59.802  37.922  58.963  1.00  0.00           O  
ATOM   2606  CB  ALA A 171      61.965  37.749  56.424  1.00  0.00           C  
ATOM   2607  H   ALA A 171      61.356  35.359  55.845  1.00  0.00           H  
ATOM   2608  HA  ALA A 171      61.903  36.683  58.276  1.00  0.00           H  
ATOM   2609 1HB  ALA A 171      62.113  38.721  56.894  1.00  0.00           H  
ATOM   2610 2HB  ALA A 171      62.932  37.330  56.145  1.00  0.00           H  
ATOM   2611 3HB  ALA A 171      61.352  37.867  55.532  1.00  0.00           H  
ATOM   2612  N   HIS A 172      58.945  37.308  56.977  1.00  0.00           N  
ATOM   2613  CA  HIS A 172      57.642  37.845  57.304  1.00  0.00           C  
ATOM   2614  C   HIS A 172      57.082  37.154  58.548  1.00  0.00           C  
ATOM   2615  O   HIS A 172      56.612  37.819  59.479  1.00  0.00           O  
ATOM   2616  CB  HIS A 172      56.676  37.678  56.126  1.00  0.00           C  
ATOM   2617  CG  HIS A 172      55.309  38.230  56.387  1.00  0.00           C  
ATOM   2618  ND1 HIS A 172      55.055  39.583  56.461  1.00  0.00           N  
ATOM   2619  CD2 HIS A 172      54.122  37.612  56.592  1.00  0.00           C  
ATOM   2620  CE1 HIS A 172      53.769  39.774  56.699  1.00  0.00           C  
ATOM   2621  NE2 HIS A 172      53.182  38.594  56.783  1.00  0.00           N  
ATOM   2622  H   HIS A 172      59.084  36.868  56.079  1.00  0.00           H  
ATOM   2623  HA  HIS A 172      57.731  38.909  57.519  1.00  0.00           H  
ATOM   2624 1HB  HIS A 172      57.084  38.178  55.247  1.00  0.00           H  
ATOM   2625 2HB  HIS A 172      56.577  36.620  55.885  1.00  0.00           H  
ATOM   2626  HD1 HIS A 172      55.709  40.319  56.280  1.00  0.00           H  
ATOM   2627  HD2 HIS A 172      53.830  36.562  56.625  1.00  0.00           H  
ATOM   2628  HE1 HIS A 172      53.365  40.782  56.792  1.00  0.00           H  
ATOM   2629  N   GLU A 173      57.158  35.824  58.572  1.00  0.00           N  
ATOM   2630  CA  GLU A 173      56.650  35.044  59.708  1.00  0.00           C  
ATOM   2631  C   GLU A 173      57.286  35.485  61.019  1.00  0.00           C  
ATOM   2632  O   GLU A 173      56.593  35.677  62.031  1.00  0.00           O  
ATOM   2633  CB  GLU A 173      56.907  33.551  59.490  1.00  0.00           C  
ATOM   2634  CG  GLU A 173      56.068  32.923  58.386  1.00  0.00           C  
ATOM   2635  CD  GLU A 173      54.600  32.895  58.712  1.00  0.00           C  
ATOM   2636  OE1 GLU A 173      54.183  33.652  59.555  1.00  0.00           O  
ATOM   2637  OE2 GLU A 173      53.895  32.113  58.117  1.00  0.00           O  
ATOM   2638  H   GLU A 173      57.575  35.340  57.790  1.00  0.00           H  
ATOM   2639  HA  GLU A 173      55.574  35.205  59.785  1.00  0.00           H  
ATOM   2640 1HB  GLU A 173      57.957  33.395  59.241  1.00  0.00           H  
ATOM   2641 2HB  GLU A 173      56.705  33.009  60.413  1.00  0.00           H  
ATOM   2642 1HG  GLU A 173      56.213  33.490  57.467  1.00  0.00           H  
ATOM   2643 2HG  GLU A 173      56.417  31.906  58.213  1.00  0.00           H  
ATOM   2644  N   VAL A 174      58.603  35.667  60.993  1.00  0.00           N  
ATOM   2645  CA  VAL A 174      59.306  36.069  62.195  1.00  0.00           C  
ATOM   2646  C   VAL A 174      58.996  37.528  62.551  1.00  0.00           C  
ATOM   2647  O   VAL A 174      58.759  37.843  63.722  1.00  0.00           O  
ATOM   2648  CB  VAL A 174      60.824  35.893  62.004  1.00  0.00           C  
ATOM   2649  CG1 VAL A 174      61.581  36.466  63.193  1.00  0.00           C  
ATOM   2650  CG2 VAL A 174      61.155  34.421  61.812  1.00  0.00           C  
ATOM   2651  H   VAL A 174      59.126  35.528  60.140  1.00  0.00           H  
ATOM   2652  HA  VAL A 174      58.978  35.431  63.017  1.00  0.00           H  
ATOM   2653  HB  VAL A 174      61.137  36.454  61.123  1.00  0.00           H  
ATOM   2654 1HG1 VAL A 174      62.652  36.333  63.041  1.00  0.00           H  
ATOM   2655 2HG1 VAL A 174      61.357  37.528  63.289  1.00  0.00           H  
ATOM   2656 3HG1 VAL A 174      61.277  35.946  64.102  1.00  0.00           H  
ATOM   2657 1HG2 VAL A 174      62.229  34.304  61.677  1.00  0.00           H  
ATOM   2658 2HG2 VAL A 174      60.836  33.859  62.691  1.00  0.00           H  
ATOM   2659 3HG2 VAL A 174      60.635  34.043  60.932  1.00  0.00           H  
ATOM   2660  N   GLU A 175      58.967  38.409  61.554  1.00  0.00           N  
ATOM   2661  CA  GLU A 175      58.641  39.802  61.818  1.00  0.00           C  
ATOM   2662  C   GLU A 175      57.234  39.901  62.423  1.00  0.00           C  
ATOM   2663  O   GLU A 175      56.949  40.807  63.209  1.00  0.00           O  
ATOM   2664  CB  GLU A 175      58.729  40.628  60.533  1.00  0.00           C  
ATOM   2665  CG  GLU A 175      58.509  42.121  60.729  1.00  0.00           C  
ATOM   2666  CD  GLU A 175      59.576  42.765  61.569  1.00  0.00           C  
ATOM   2667  OE1 GLU A 175      60.643  42.208  61.669  1.00  0.00           O  
ATOM   2668  OE2 GLU A 175      59.324  43.814  62.113  1.00  0.00           O  
ATOM   2669  H   GLU A 175      59.170  38.122  60.607  1.00  0.00           H  
ATOM   2670  HA  GLU A 175      59.362  40.196  62.535  1.00  0.00           H  
ATOM   2671 1HB  GLU A 175      59.710  40.491  60.079  1.00  0.00           H  
ATOM   2672 2HB  GLU A 175      57.986  40.271  59.820  1.00  0.00           H  
ATOM   2673 1HG  GLU A 175      58.489  42.606  59.753  1.00  0.00           H  
ATOM   2674 2HG  GLU A 175      57.539  42.276  61.200  1.00  0.00           H  
ATOM   2675  N   VAL A 176      56.360  38.965  62.049  1.00  0.00           N  
ATOM   2676  CA  VAL A 176      55.002  38.939  62.576  1.00  0.00           C  
ATOM   2677  C   VAL A 176      55.073  38.634  64.076  1.00  0.00           C  
ATOM   2678  O   VAL A 176      54.427  39.284  64.905  1.00  0.00           O  
ATOM   2679  CB  VAL A 176      54.152  37.875  61.856  1.00  0.00           C  
ATOM   2680  CG1 VAL A 176      52.799  37.726  62.536  1.00  0.00           C  
ATOM   2681  CG2 VAL A 176      53.982  38.251  60.392  1.00  0.00           C  
ATOM   2682  H   VAL A 176      56.644  38.258  61.386  1.00  0.00           H  
ATOM   2683  HA  VAL A 176      54.547  39.916  62.407  1.00  0.00           H  
ATOM   2684  HB  VAL A 176      54.656  36.911  61.929  1.00  0.00           H  
ATOM   2685 1HG1 VAL A 176      52.211  36.969  62.014  1.00  0.00           H  
ATOM   2686 2HG1 VAL A 176      52.943  37.421  63.572  1.00  0.00           H  
ATOM   2687 3HG1 VAL A 176      52.270  38.678  62.506  1.00  0.00           H  
ATOM   2688 1HG2 VAL A 176      53.381  37.494  59.890  1.00  0.00           H  
ATOM   2689 2HG2 VAL A 176      53.484  39.218  60.320  1.00  0.00           H  
ATOM   2690 3HG2 VAL A 176      54.961  38.311  59.916  1.00  0.00           H  
ATOM   2691  N   LEU A 177      55.862  37.626  64.419  1.00  0.00           N  
ATOM   2692  CA  LEU A 177      55.994  37.245  65.812  1.00  0.00           C  
ATOM   2693  C   LEU A 177      56.555  38.399  66.639  1.00  0.00           C  
ATOM   2694  O   LEU A 177      56.132  38.620  67.770  1.00  0.00           O  
ATOM   2695  CB  LEU A 177      56.904  36.017  65.940  1.00  0.00           C  
ATOM   2696  CG  LEU A 177      56.333  34.705  65.389  1.00  0.00           C  
ATOM   2697  CD1 LEU A 177      57.407  33.626  65.428  1.00  0.00           C  
ATOM   2698  CD2 LEU A 177      55.118  34.296  66.210  1.00  0.00           C  
ATOM   2699  H   LEU A 177      56.378  37.114  63.718  1.00  0.00           H  
ATOM   2700  HA  LEU A 177      55.007  36.992  66.196  1.00  0.00           H  
ATOM   2701 1HB  LEU A 177      57.836  36.219  65.414  1.00  0.00           H  
ATOM   2702 2HB  LEU A 177      57.133  35.862  66.995  1.00  0.00           H  
ATOM   2703  HG  LEU A 177      56.037  34.844  64.349  1.00  0.00           H  
ATOM   2704 1HD1 LEU A 177      57.001  32.694  65.036  1.00  0.00           H  
ATOM   2705 2HD1 LEU A 177      58.255  33.936  64.817  1.00  0.00           H  
ATOM   2706 3HD1 LEU A 177      57.735  33.476  66.456  1.00  0.00           H  
ATOM   2707 1HD2 LEU A 177      54.711  33.363  65.818  1.00  0.00           H  
ATOM   2708 2HD2 LEU A 177      55.413  34.154  67.250  1.00  0.00           H  
ATOM   2709 3HD2 LEU A 177      54.359  35.076  66.150  1.00  0.00           H  
ATOM   2710  N   ALA A 178      57.491  39.151  66.076  1.00  0.00           N  
ATOM   2711  CA  ALA A 178      58.062  40.253  66.828  1.00  0.00           C  
ATOM   2712  C   ALA A 178      56.999  41.299  67.127  1.00  0.00           C  
ATOM   2713  O   ALA A 178      57.038  41.961  68.166  1.00  0.00           O  
ATOM   2714  CB  ALA A 178      59.224  40.873  66.066  1.00  0.00           C  
ATOM   2715  H   ALA A 178      57.817  38.976  65.136  1.00  0.00           H  
ATOM   2716  HA  ALA A 178      58.432  39.861  67.775  1.00  0.00           H  
ATOM   2717 1HB  ALA A 178      59.640  41.698  66.645  1.00  0.00           H  
ATOM   2718 2HB  ALA A 178      59.995  40.120  65.902  1.00  0.00           H  
ATOM   2719 3HB  ALA A 178      58.872  41.246  65.106  1.00  0.00           H  
ATOM   2720  N   GLN A 179      56.048  41.434  66.206  1.00  0.00           N  
ATOM   2721  CA  GLN A 179      54.965  42.387  66.346  1.00  0.00           C  
ATOM   2722  C   GLN A 179      54.050  41.967  67.479  1.00  0.00           C  
ATOM   2723  O   GLN A 179      53.726  42.754  68.358  1.00  0.00           O  
ATOM   2724  CB  GLN A 179      54.174  42.507  65.041  1.00  0.00           C  
ATOM   2725  CG  GLN A 179      53.048  43.527  65.087  1.00  0.00           C  
ATOM   2726  CD  GLN A 179      52.306  43.629  63.768  1.00  0.00           C  
ATOM   2727  OE1 GLN A 179      52.524  42.830  62.853  1.00  0.00           O  
ATOM   2728  NE2 GLN A 179      51.423  44.616  63.663  1.00  0.00           N  
ATOM   2729  H   GLN A 179      56.086  40.850  65.383  1.00  0.00           H  
ATOM   2730  HA  GLN A 179      55.391  43.362  66.583  1.00  0.00           H  
ATOM   2731 1HB  GLN A 179      54.847  42.787  64.231  1.00  0.00           H  
ATOM   2732 2HB  GLN A 179      53.741  41.540  64.787  1.00  0.00           H  
ATOM   2733 1HG  GLN A 179      52.336  43.232  65.858  1.00  0.00           H  
ATOM   2734 2HG  GLN A 179      53.467  44.505  65.321  1.00  0.00           H  
ATOM   2735 1HE2 GLN A 179      50.902  44.734  62.816  1.00  0.00           H  
ATOM   2736 2HE2 GLN A 179      51.277  45.241  64.429  1.00  0.00           H  
ATOM   2737  N   LEU A 180      53.632  40.715  67.465  1.00  0.00           N  
ATOM   2738  CA  LEU A 180      52.757  40.239  68.514  1.00  0.00           C  
ATOM   2739  C   LEU A 180      53.469  40.277  69.857  1.00  0.00           C  
ATOM   2740  O   LEU A 180      52.914  40.755  70.844  1.00  0.00           O  
ATOM   2741  CB  LEU A 180      52.287  38.811  68.208  1.00  0.00           C  
ATOM   2742  CG  LEU A 180      51.322  38.667  67.025  1.00  0.00           C  
ATOM   2743  CD1 LEU A 180      51.104  37.191  66.723  1.00  0.00           C  
ATOM   2744  CD2 LEU A 180      50.007  39.358  67.355  1.00  0.00           C  
ATOM   2745  H   LEU A 180      53.913  40.079  66.732  1.00  0.00           H  
ATOM   2746  HA  LEU A 180      51.886  40.891  68.560  1.00  0.00           H  
ATOM   2747 1HB  LEU A 180      53.161  38.195  68.000  1.00  0.00           H  
ATOM   2748 2HB  LEU A 180      51.790  38.412  69.092  1.00  0.00           H  
ATOM   2749  HG  LEU A 180      51.761  39.127  66.139  1.00  0.00           H  
ATOM   2750 1HD1 LEU A 180      50.418  37.089  65.882  1.00  0.00           H  
ATOM   2751 2HD1 LEU A 180      52.057  36.726  66.472  1.00  0.00           H  
ATOM   2752 3HD1 LEU A 180      50.680  36.700  67.598  1.00  0.00           H  
ATOM   2753 1HD2 LEU A 180      49.322  39.257  66.513  1.00  0.00           H  
ATOM   2754 2HD2 LEU A 180      49.567  38.899  68.240  1.00  0.00           H  
ATOM   2755 3HD2 LEU A 180      50.191  40.416  67.548  1.00  0.00           H  
ATOM   2756  N   TYR A 181      54.706  39.786  69.884  1.00  0.00           N  
ATOM   2757  CA  TYR A 181      55.488  39.738  71.115  1.00  0.00           C  
ATOM   2758  C   TYR A 181      55.496  41.082  71.830  1.00  0.00           C  
ATOM   2759  O   TYR A 181      55.187  41.169  73.020  1.00  0.00           O  
ATOM   2760  CB  TYR A 181      56.921  39.291  70.818  1.00  0.00           C  
ATOM   2761  CG  TYR A 181      57.822  39.283  72.033  1.00  0.00           C  
ATOM   2762  CD1 TYR A 181      57.751  38.239  72.943  1.00  0.00           C  
ATOM   2763  CD2 TYR A 181      58.720  40.321  72.238  1.00  0.00           C  
ATOM   2764  CE1 TYR A 181      58.574  38.232  74.053  1.00  0.00           C  
ATOM   2765  CE2 TYR A 181      59.542  40.314  73.347  1.00  0.00           C  
ATOM   2766  CZ  TYR A 181      59.472  39.274  74.252  1.00  0.00           C  
ATOM   2767  OH  TYR A 181      60.291  39.267  75.357  1.00  0.00           O  
ATOM   2768  H   TYR A 181      55.114  39.437  69.028  1.00  0.00           H  
ATOM   2769  HA  TYR A 181      55.029  39.014  71.789  1.00  0.00           H  
ATOM   2770 1HB  TYR A 181      56.909  38.285  70.397  1.00  0.00           H  
ATOM   2771 2HB  TYR A 181      57.361  39.953  70.073  1.00  0.00           H  
ATOM   2772  HD1 TYR A 181      57.046  37.423  72.782  1.00  0.00           H  
ATOM   2773  HD2 TYR A 181      58.775  41.142  71.523  1.00  0.00           H  
ATOM   2774  HE1 TYR A 181      58.518  37.411  74.767  1.00  0.00           H  
ATOM   2775  HE2 TYR A 181      60.247  41.130  73.508  1.00  0.00           H  
ATOM   2776  HH  TYR A 181      60.116  38.481  75.879  1.00  0.00           H  
ATOM   2777  N   LEU A 182      55.840  42.133  71.101  1.00  0.00           N  
ATOM   2778  CA  LEU A 182      55.879  43.454  71.695  1.00  0.00           C  
ATOM   2779  C   LEU A 182      54.492  43.898  72.103  1.00  0.00           C  
ATOM   2780  O   LEU A 182      54.254  44.191  73.272  1.00  0.00           O  
ATOM   2781  CB  LEU A 182      56.480  44.465  70.710  1.00  0.00           C  
ATOM   2782  CG  LEU A 182      57.978  44.302  70.421  1.00  0.00           C  
ATOM   2783  CD1 LEU A 182      58.382  45.239  69.291  1.00  0.00           C  
ATOM   2784  CD2 LEU A 182      58.773  44.595  71.685  1.00  0.00           C  
ATOM   2785  H   LEU A 182      56.078  42.025  70.125  1.00  0.00           H  
ATOM   2786  HA  LEU A 182      56.509  43.415  72.583  1.00  0.00           H  
ATOM   2787 1HB  LEU A 182      55.950  44.384  69.763  1.00  0.00           H  
ATOM   2788 2HB  LEU A 182      56.325  45.469  71.105  1.00  0.00           H  
ATOM   2789  HG  LEU A 182      58.177  43.281  70.096  1.00  0.00           H  
ATOM   2790 1HD1 LEU A 182      59.446  45.123  69.086  1.00  0.00           H  
ATOM   2791 2HD1 LEU A 182      57.812  44.994  68.395  1.00  0.00           H  
ATOM   2792 3HD1 LEU A 182      58.179  46.269  69.581  1.00  0.00           H  
ATOM   2793 1HD2 LEU A 182      59.838  44.479  71.480  1.00  0.00           H  
ATOM   2794 2HD2 LEU A 182      58.576  45.617  72.011  1.00  0.00           H  
ATOM   2795 3HD2 LEU A 182      58.477  43.900  72.471  1.00  0.00           H  
ATOM   2796  N   THR A 183      53.579  43.945  71.138  1.00  0.00           N  
ATOM   2797  CA  THR A 183      52.213  44.373  71.404  1.00  0.00           C  
ATOM   2798  C   THR A 183      51.677  43.738  72.674  1.00  0.00           C  
ATOM   2799  O   THR A 183      50.902  44.358  73.398  1.00  0.00           O  
ATOM   2800  CB  THR A 183      51.284  44.032  70.224  1.00  0.00           C  
ATOM   2801  OG1 THR A 183      51.737  44.708  69.044  1.00  0.00           O  
ATOM   2802  CG2 THR A 183      49.856  44.456  70.530  1.00  0.00           C  
ATOM   2803  H   THR A 183      53.837  43.678  70.199  1.00  0.00           H  
ATOM   2804  HA  THR A 183      52.210  45.455  71.541  1.00  0.00           H  
ATOM   2805  HB  THR A 183      51.307  42.957  70.042  1.00  0.00           H  
ATOM   2806  HG1 THR A 183      52.471  44.223  68.660  1.00  0.00           H  
ATOM   2807 1HG2 THR A 183      49.213  44.206  69.686  1.00  0.00           H  
ATOM   2808 2HG2 THR A 183      49.504  43.934  71.421  1.00  0.00           H  
ATOM   2809 3HG2 THR A 183      49.825  45.530  70.704  1.00  0.00           H  
ATOM   2810  N   THR A 184      52.095  42.508  72.951  1.00  0.00           N  
ATOM   2811  CA  THR A 184      51.667  41.832  74.169  1.00  0.00           C  
ATOM   2812  C   THR A 184      52.273  42.598  75.338  1.00  0.00           C  
ATOM   2813  O   THR A 184      51.579  42.981  76.282  1.00  0.00           O  
ATOM   2814  CB  THR A 184      52.102  40.355  74.201  1.00  0.00           C  
ATOM   2815  OG1 THR A 184      51.503  39.654  73.104  1.00  0.00           O  
ATOM   2816  CG2 THR A 184      51.677  39.702  75.508  1.00  0.00           C  
ATOM   2817  H   THR A 184      52.717  42.029  72.315  1.00  0.00           H  
ATOM   2818  HA  THR A 184      50.578  41.859  74.215  1.00  0.00           H  
ATOM   2819  HB  THR A 184      53.186  40.293  74.106  1.00  0.00           H  
ATOM   2820  HG1 THR A 184      51.786  40.053  72.277  1.00  0.00           H  
ATOM   2821 1HG2 THR A 184      51.993  38.659  75.513  1.00  0.00           H  
ATOM   2822 2HG2 THR A 184      52.140  40.226  76.344  1.00  0.00           H  
ATOM   2823 3HG2 THR A 184      50.593  39.753  75.604  1.00  0.00           H  
ATOM   2824  N   LEU A 185      53.580  42.827  75.251  1.00  0.00           N  
ATOM   2825  CA  LEU A 185      54.318  43.531  76.287  1.00  0.00           C  
ATOM   2826  C   LEU A 185      53.993  45.024  76.327  1.00  0.00           C  
ATOM   2827  O   LEU A 185      54.838  45.848  76.664  1.00  0.00           O  
ATOM   2828  CB  LEU A 185      55.824  43.340  76.069  1.00  0.00           C  
ATOM   2829  CG  LEU A 185      56.420  42.047  76.640  1.00  0.00           C  
ATOM   2830  CD1 LEU A 185      55.807  40.848  75.929  1.00  0.00           C  
ATOM   2831  CD2 LEU A 185      57.932  42.067  76.472  1.00  0.00           C  
ATOM   2832  H   LEU A 185      54.073  42.498  74.433  1.00  0.00           H  
ATOM   2833  HA  LEU A 185      54.043  43.111  77.254  1.00  0.00           H  
ATOM   2834 1HB  LEU A 185      56.025  43.353  74.999  1.00  0.00           H  
ATOM   2835 2HB  LEU A 185      56.351  44.178  76.526  1.00  0.00           H  
ATOM   2836  HG  LEU A 185      56.174  41.969  77.699  1.00  0.00           H  
ATOM   2837 1HD1 LEU A 185      56.230  39.929  76.335  1.00  0.00           H  
ATOM   2838 2HD1 LEU A 185      54.728  40.847  76.082  1.00  0.00           H  
ATOM   2839 3HD1 LEU A 185      56.023  40.907  74.863  1.00  0.00           H  
ATOM   2840 1HD2 LEU A 185      58.356  41.148  76.878  1.00  0.00           H  
ATOM   2841 2HD2 LEU A 185      58.180  42.144  75.413  1.00  0.00           H  
ATOM   2842 3HD2 LEU A 185      58.346  42.924  77.004  1.00  0.00           H  
ATOM   2843  N   ALA A 186      52.761  45.359  75.960  1.00  0.00           N  
ATOM   2844  CA  ALA A 186      52.265  46.733  75.993  1.00  0.00           C  
ATOM   2845  C   ALA A 186      51.066  46.636  76.920  1.00  0.00           C  
ATOM   2846  O   ALA A 186      50.297  47.581  77.108  1.00  0.00           O  
ATOM   2847  CB  ALA A 186      51.890  47.259  74.615  1.00  0.00           C  
ATOM   2848  H   ALA A 186      52.147  44.622  75.645  1.00  0.00           H  
ATOM   2849  HA  ALA A 186      53.058  47.370  76.386  1.00  0.00           H  
ATOM   2850 1HB  ALA A 186      51.528  48.283  74.703  1.00  0.00           H  
ATOM   2851 2HB  ALA A 186      52.765  47.237  73.966  1.00  0.00           H  
ATOM   2852 3HB  ALA A 186      51.107  46.633  74.188  1.00  0.00           H  
ATOM   2853  N   ILE A 187      50.929  45.442  77.480  1.00  0.00           N  
ATOM   2854  CA  ILE A 187      49.866  45.101  78.401  1.00  0.00           C  
ATOM   2855  C   ILE A 187      50.398  43.874  79.134  1.00  0.00           C  
ATOM   2856  O   ILE A 187      49.898  42.763  78.958  1.00  0.00           O  
ATOM   2857  CB  ILE A 187      48.534  44.800  77.689  1.00  0.00           C  
ATOM   2858  CG1 ILE A 187      47.411  44.619  78.713  1.00  0.00           C  
ATOM   2859  CG2 ILE A 187      48.666  43.563  76.815  1.00  0.00           C  
ATOM   2860  CD1 ILE A 187      46.025  44.642  78.110  1.00  0.00           C  
ATOM   2861  H   ILE A 187      51.615  44.741  77.239  1.00  0.00           H  
ATOM   2862  HA  ILE A 187      49.699  45.948  79.065  1.00  0.00           H  
ATOM   2863  HB  ILE A 187      48.257  45.648  77.064  1.00  0.00           H  
ATOM   2864 1HG1 ILE A 187      47.541  43.671  79.233  1.00  0.00           H  
ATOM   2865 2HG1 ILE A 187      47.468  45.411  79.461  1.00  0.00           H  
ATOM   2866 1HG2 ILE A 187      47.716  43.364  76.320  1.00  0.00           H  
ATOM   2867 2HG2 ILE A 187      49.438  43.728  76.065  1.00  0.00           H  
ATOM   2868 3HG2 ILE A 187      48.939  42.708  77.433  1.00  0.00           H  
ATOM   2869 1HD1 ILE A 187      45.283  44.508  78.897  1.00  0.00           H  
ATOM   2870 2HD1 ILE A 187      45.859  45.599  77.613  1.00  0.00           H  
ATOM   2871 3HD1 ILE A 187      45.932  43.835  77.384  1.00  0.00           H  
ATOM   2872  N   THR A 188      51.435  44.081  79.940  1.00  0.00           N  
ATOM   2873  CA  THR A 188      52.044  42.987  80.685  1.00  0.00           C  
ATOM   2874  C   THR A 188      53.226  43.505  81.509  1.00  0.00           C  
ATOM   2875  O   THR A 188      54.262  42.808  81.566  1.00  0.00           O  
ATOM   2876  CB  THR A 188      52.510  41.861  79.744  1.00  0.00           C  
ATOM   2877  OG1 THR A 188      52.904  40.720  80.517  1.00  0.00           O  
ATOM   2878  CG2 THR A 188      53.686  42.326  78.897  1.00  0.00           C  
ATOM   2879  H   THR A 188      51.810  45.013  80.040  1.00  0.00           H  
ATOM   2880  HA  THR A 188      51.299  42.576  81.367  1.00  0.00           H  
ATOM   2881  HB  THR A 188      51.689  41.572  79.088  1.00  0.00           H  
ATOM   2882  HG1 THR A 188      52.193  40.075  80.519  1.00  0.00           H  
ATOM   2883 1HG2 THR A 188      54.001  41.517  78.238  1.00  0.00           H  
ATOM   2884 2HG2 THR A 188      53.386  43.186  78.299  1.00  0.00           H  
ATOM   2885 3HG2 THR A 188      54.513  42.607  79.548  1.00  0.00           H  
ATOM   2886  N   ASP A 189      76.992   9.206  92.894  1.00  0.00           N  
ATOM   2887  CA  ASP A 189      78.347   9.005  93.401  1.00  0.00           C  
ATOM   2888  C   ASP A 189      78.977   7.723  92.883  1.00  0.00           C  
ATOM   2889  O   ASP A 189      80.165   7.687  92.544  1.00  0.00           O  
ATOM   2890  CB  ASP A 189      78.342   8.984  94.931  1.00  0.00           C  
ATOM   2891  CG  ASP A 189      77.535   7.827  95.505  1.00  0.00           C  
ATOM   2892  OD1 ASP A 189      77.034   7.039  94.738  1.00  0.00           O  
ATOM   2893  OD2 ASP A 189      77.428   7.741  96.705  1.00  0.00           O  
ATOM   2894  H   ASP A 189      76.399   8.403  92.744  1.00  0.00           H  
ATOM   2895  HA  ASP A 189      78.969   9.835  93.064  1.00  0.00           H  
ATOM   2896 1HB  ASP A 189      79.367   8.910  95.298  1.00  0.00           H  
ATOM   2897 2HB  ASP A 189      77.927   9.919  95.307  1.00  0.00           H  
TER                                                                             
