# Supplementary material for: A new benchmark illustrates that integration of geometric constraints inferred from enzyme reaction chemistry can increase enzyme active site modeling accuracy
Source: PLoS One. 2019 Apr 4;14(4):e0214126. doi: 10.1371/journal.pone.0214126 (PMC6448891; doi:10.1371/journal.pone.0214126)
Supplement: S1 Files — (GZ) [file pone.0214126.s008.gz › benchmark-lite/templates/4fua/2opi.pdb]

HEADER    LYASE                                   29-JAN-07   2OPI              
TITLE     CRYSTAL STRUCTURE OF L-FUCULOSE-1-PHOSPHATE ALDOLASE FROM BACTEROIDES 
TITLE    2 THETAIOTAOMICRON                                                     
COMPND    MOL_ID: 1;                                                            
COMPND   2 MOLECULE: L-FUCULOSE-1-PHOSPHATE ALDOLASE;                           
COMPND   3 CHAIN: A, B;                                                         
COMPND   4 EC: 4.1.2.17;                                                        
COMPND   5 ENGINEERED: YES                                                      
SOURCE    MOL_ID: 1;                                                            
SOURCE   2 ORGANISM_SCIENTIFIC: BACTEROIDES THETAIOTAOMICRON;                   
SOURCE   3 ORGANISM_TAXID: 226186;                                              
SOURCE   4 STRAIN: VPI-5482;                                                    
SOURCE   5 GENE: FUCA, BT_1274;                                                 
SOURCE   6 EXPRESSION_SYSTEM: ESCHERICHIA COLI;                                 
SOURCE   7 EXPRESSION_SYSTEM_TAXID: 562;                                        
SOURCE   8 EXPRESSION_SYSTEM_STRAIN: BL21(DE3) DERIVATIVES;                     
SOURCE   9 EXPRESSION_SYSTEM_VECTOR_TYPE: PLASMID;                              
SOURCE  10 EXPRESSION_SYSTEM_PLASMID: PMCSG7                                    
KEYWDS    BACTEROIDES THETAIOTAOMICRON, L-FUCULOSE-1-PHOSPHATE ALDOLASE,        
KEYWDS   2 STRUCTURAL GENOMICS, PSI-2, PROTEIN STRUCTURE INITIATIVE, MIDWEST    
KEYWDS   3 CENTER FOR STRUCTURAL GENOMICS, MCSG, LYASE                          
EXPDTA    X-RAY DIFFRACTION                                                     
AUTHOR    C.CHANG,L.VOLKART,J.ABDULLAH,A.JOACHIMIAK,MIDWEST CENTER FOR          
AUTHOR   2 STRUCTURAL GENOMICS (MCSG)                                           
REVDAT   4   13-JUL-11 2OPI    1       VERSN                                    
REVDAT   3   24-FEB-09 2OPI    1       VERSN                                    
REVDAT   2   04-DEC-07 2OPI    1       AUTHOR JRNL                              
REVDAT   1   27-FEB-07 2OPI    0                                                
JRNL        AUTH   C.CHANG,L.VOLKART,J.ABDULLAH,A.JOACHIMIAK                    
JRNL        TITL   CRYSTAL STRUCTURE OF L-FUCULOSE-1-PHOSPHATE ALDOLASE FROM    
JRNL        TITL 2 BACTEROIDES THETAIOTAOMICRON                                 
JRNL        REF    TO BE PUBLISHED                                              
JRNL        REFN                                                                
REMARK   2                                                                      
REMARK   2 RESOLUTION.    2.50 ANGSTROMS.                                       
REMARK   3                                                                      
REMARK   3 REFINEMENT.                                                          
REMARK   3   PROGRAM     : REFMAC 5.2.0019                                      
REMARK   3   AUTHORS     : MURSHUDOV,VAGIN,DODSON                               
REMARK   3                                                                      
REMARK   3    REFINEMENT TARGET : MAXIMUM LIKELIHOOD                            
REMARK   3                                                                      
REMARK   3  DATA USED IN REFINEMENT.                                            
REMARK   3   RESOLUTION RANGE HIGH (ANGSTROMS) : 2.50                           
REMARK   3   RESOLUTION RANGE LOW  (ANGSTROMS) : 45.55                          
REMARK   3   DATA CUTOFF            (SIGMA(F)) : 0.000                          
REMARK   3   COMPLETENESS FOR RANGE        (%) : 96.9                           
REMARK   3   NUMBER OF REFLECTIONS             : 18536                          
REMARK   3                                                                      
REMARK   3  FIT TO DATA USED IN REFINEMENT.                                     
REMARK   3   CROSS-VALIDATION METHOD          : THROUGHOUT                      
REMARK   3   FREE R VALUE TEST SET SELECTION  : RANDOM                          
REMARK   3   R VALUE     (WORKING + TEST SET) : 0.227                           
REMARK   3   R VALUE            (WORKING SET) : 0.225                           
REMARK   3   FREE R VALUE                     : 0.260                           
REMARK   3   FREE R VALUE TEST SET SIZE   (%) : 5.100                           
REMARK   3   FREE R VALUE TEST SET COUNT      : 1002                            
REMARK   3                                                                      
REMARK   3  FIT IN THE HIGHEST RESOLUTION BIN.                                  
REMARK   3   TOTAL NUMBER OF BINS USED           : 20                           
REMARK   3   BIN RESOLUTION RANGE HIGH       (A) : 2.50                         
REMARK   3   BIN RESOLUTION RANGE LOW        (A) : 2.56                         
REMARK   3   REFLECTION IN BIN     (WORKING SET) : 1246                         
REMARK   3   BIN COMPLETENESS (WORKING+TEST) (%) : 90.85                        
REMARK   3   BIN R VALUE           (WORKING SET) : 0.3000                       
REMARK   3   BIN FREE R VALUE SET COUNT          : 74                           
REMARK   3   BIN FREE R VALUE                    : 0.3540                       
REMARK   3                                                                      
REMARK   3  NUMBER OF NON-HYDROGEN ATOMS USED IN REFINEMENT.                    
REMARK   3   PROTEIN ATOMS            : 3178                                    
REMARK   3   NUCLEIC ACID ATOMS       : 0                                       
REMARK   3   HETEROGEN ATOMS          : 10                                      
REMARK   3   SOLVENT ATOMS            : 40                                      
REMARK   3                                                                      
REMARK   3  B VALUES.                                                           
REMARK   3   B VALUE TYPE : LIKELY RESIDUAL                                     
REMARK   3   FROM WILSON PLOT           (A**2) : NULL                           
REMARK   3   MEAN B VALUE      (OVERALL, A**2) : 62.66                          
REMARK   3   OVERALL ANISOTROPIC B VALUE.                                       
REMARK   3    B11 (A**2) : 0.15000                                              
REMARK   3    B22 (A**2) : 0.15000                                              
REMARK   3    B33 (A**2) : -0.23000                                             
REMARK   3    B12 (A**2) : 0.08000                                              
REMARK   3    B13 (A**2) : 0.00000                                              
REMARK   3    B23 (A**2) : 0.00000                                              
REMARK   3                                                                      
REMARK   3  ESTIMATED OVERALL COORDINATE ERROR.                                 
REMARK   3   ESU BASED ON R VALUE                            (A): 0.438         
REMARK   3   ESU BASED ON FREE R VALUE                       (A): 0.278         
REMARK   3   ESU BASED ON MAXIMUM LIKELIHOOD                 (A): 0.193         
REMARK   3   ESU FOR B VALUES BASED ON MAXIMUM LIKELIHOOD (A**2): 17.416        
REMARK   3                                                                      
REMARK   3 CORRELATION COEFFICIENTS.                                            
REMARK   3   CORRELATION COEFFICIENT FO-FC      : 0.935                         
REMARK   3   CORRELATION COEFFICIENT FO-FC FREE : 0.914                         
REMARK   3                                                                      
REMARK   3  RMS DEVIATIONS FROM IDEAL VALUES        COUNT    RMS    WEIGHT      
REMARK   3   BOND LENGTHS REFINED ATOMS        (A):  3255 ; 0.010 ; 0.022       
REMARK   3   BOND LENGTHS OTHERS               (A):  NULL ;  NULL ;  NULL       
REMARK   3   BOND ANGLES REFINED ATOMS   (DEGREES):  4422 ; 1.294 ; 1.963       
REMARK   3   BOND ANGLES OTHERS          (DEGREES):  NULL ;  NULL ;  NULL       
REMARK   3   TORSION ANGLES, PERIOD 1    (DEGREES):   410 ; 5.829 ; 5.000       
REMARK   3   TORSION ANGLES, PERIOD 2    (DEGREES):   137 ;41.732 ;24.672       
REMARK   3   TORSION ANGLES, PERIOD 3    (DEGREES):   548 ;19.335 ;15.000       
REMARK   3   TORSION ANGLES, PERIOD 4    (DEGREES):    14 ;20.593 ;15.000       
REMARK   3   CHIRAL-CENTER RESTRAINTS       (A**3):   504 ; 0.094 ; 0.200       
REMARK   3   GENERAL PLANES REFINED ATOMS      (A):  2436 ; 0.004 ; 0.020       
REMARK   3   GENERAL PLANES OTHERS             (A):  NULL ;  NULL ;  NULL       
REMARK   3   NON-BONDED CONTACTS REFINED ATOMS (A):  1523 ; 0.220 ; 0.200       
REMARK   3   NON-BONDED CONTACTS OTHERS        (A):  NULL ;  NULL ;  NULL       
REMARK   3   NON-BONDED TORSION REFINED ATOMS  (A):  2244 ; 0.310 ; 0.200       
REMARK   3   NON-BONDED TORSION OTHERS         (A):  NULL ;  NULL ;  NULL       
REMARK   3   H-BOND (X...Y) REFINED ATOMS      (A):   108 ; 0.167 ; 0.200       
REMARK   3   H-BOND (X...Y) OTHERS             (A):  NULL ;  NULL ;  NULL       
REMARK   3   POTENTIAL METAL-ION REFINED ATOMS (A):  NULL ;  NULL ;  NULL       
REMARK   3   POTENTIAL METAL-ION OTHERS        (A):  NULL ;  NULL ;  NULL       
REMARK   3   SYMMETRY VDW REFINED ATOMS        (A):    58 ; 0.187 ; 0.200       
REMARK   3   SYMMETRY VDW OTHERS               (A):  NULL ;  NULL ;  NULL       
REMARK   3   SYMMETRY H-BOND REFINED ATOMS     (A):     9 ; 0.162 ; 0.200       
REMARK   3   SYMMETRY H-BOND OTHERS            (A):  NULL ;  NULL ;  NULL       
REMARK   3   SYMMETRY METAL-ION REFINED ATOMS  (A):  NULL ;  NULL ;  NULL       
REMARK   3   SYMMETRY METAL-ION OTHERS         (A):  NULL ;  NULL ;  NULL       
REMARK   3                                                                      
REMARK   3  ISOTROPIC THERMAL FACTOR RESTRAINTS.     COUNT   RMS    WEIGHT      
REMARK   3   MAIN-CHAIN BOND REFINED ATOMS  (A**2):  2106 ; 0.757 ; 1.500       
REMARK   3   MAIN-CHAIN BOND OTHER ATOMS    (A**2):  NULL ;  NULL ;  NULL       
REMARK   3   MAIN-CHAIN ANGLE REFINED ATOMS (A**2):  3329 ; 0.987 ; 2.000       
REMARK   3   SIDE-CHAIN BOND REFINED ATOMS  (A**2):  1291 ; 1.518 ; 3.000       
REMARK   3   SIDE-CHAIN ANGLE REFINED ATOMS (A**2):  1093 ; 2.310 ; 4.500       
REMARK   3                                                                      
REMARK   3 ANISOTROPIC THERMAL FACTOR RESTRAINTS.    COUNT   RMS   WEIGHT       
REMARK   3   RIGID-BOND RESTRAINTS          (A**2):  NULL ;  NULL ;  NULL       
REMARK   3   SPHERICITY; FREE ATOMS         (A**2):  NULL ;  NULL ;  NULL       
REMARK   3   SPHERICITY; BONDED ATOMS       (A**2):  NULL ;  NULL ;  NULL       
REMARK   3                                                                      
REMARK   3  NCS RESTRAINTS STATISTICS                                           
REMARK   3   NUMBER OF DIFFERENT NCS GROUPS : NULL                              
REMARK   3                                                                      
REMARK   3  TLS DETAILS                                                         
REMARK   3   NUMBER OF TLS GROUPS  : 8                                          
REMARK   3                                                                      
REMARK   3   TLS GROUP : 1                                                      
REMARK   3    NUMBER OF COMPONENTS GROUP : 2                                    
REMARK   3    COMPONENTS        C SSSEQI   TO  C SSSEQI                         
REMARK   3    RESIDUE RANGE :   A     1        A    21                          
REMARK   3    RESIDUE RANGE :   A    45        A    54                          
REMARK   3    ORIGIN FOR THE GROUP (A):  25.5610  84.5430  12.9340              
REMARK   3    T TENSOR                                                          
REMARK   3      T11:  -0.1679 T22:  -0.0440                                     
REMARK   3      T33:  -0.0362 T12:  -0.0690                                     
REMARK   3      T13:  -0.0167 T23:  -0.0408                                     
REMARK   3    L TENSOR                                                          
REMARK   3      L11:   9.6200 L22:   6.4361                                     
REMARK   3      L33:   4.6237 L12:  -2.1419                                     
REMARK   3      L13:  -3.3510 L23:   0.3637                                     
REMARK   3    S TENSOR                                                          
REMARK   3      S11:  -0.1020 S12:   0.0760 S13:   0.0219                       
REMARK   3      S21:  -0.0663 S22:   0.1828 S23:  -0.6333                       
REMARK   3      S31:   0.0277 S32:   0.5276 S33:  -0.0808                       
REMARK   3                                                                      
REMARK   3   TLS GROUP : 2                                                      
REMARK   3    NUMBER OF COMPONENTS GROUP : 5                                    
REMARK   3    COMPONENTS        C SSSEQI   TO  C SSSEQI                         
REMARK   3    RESIDUE RANGE :   A    22        A    44                          
REMARK   3    RESIDUE RANGE :   A    55        A    67                          
REMARK   3    RESIDUE RANGE :   A    87        A    97                          
REMARK   3    RESIDUE RANGE :   A   125        A   132                          
REMARK   3    RESIDUE RANGE :   A   150        A   165                          
REMARK   3    ORIGIN FOR THE GROUP (A):  13.3070  80.9130   8.2520              
REMARK   3    T TENSOR                                                          
REMARK   3      T11:  -0.0926 T22:  -0.1326                                     
REMARK   3      T33:  -0.1211 T12:  -0.0013                                     
REMARK   3      T13:   0.0317 T23:  -0.0097                                     
REMARK   3    L TENSOR                                                          
REMARK   3      L11:   1.2320 L22:   2.0516                                     
REMARK   3      L33:   0.8067 L12:  -0.2608                                     
REMARK   3      L13:  -0.4928 L23:   0.2344                                     
REMARK   3    S TENSOR                                                          
REMARK   3      S11:   0.0215 S12:  -0.0352 S13:  -0.0096                       
REMARK   3      S21:  -0.1891 S22:   0.0163 S23:  -0.1575                       
REMARK   3      S31:  -0.1176 S32:   0.0529 S33:  -0.0378                       
REMARK   3                                                                      
REMARK   3   TLS GROUP : 3                                                      
REMARK   3    NUMBER OF COMPONENTS GROUP : 3                                    
REMARK   3    COMPONENTS        C SSSEQI   TO  C SSSEQI                         
REMARK   3    RESIDUE RANGE :   A    68        A    86                          
REMARK   3    RESIDUE RANGE :   A    98        A   106                          
REMARK   3    RESIDUE RANGE :   A   133        A   149                          
REMARK   3    ORIGIN FOR THE GROUP (A):   7.7960  77.9420   7.3650              
REMARK   3    T TENSOR                                                          
REMARK   3      T11:  -0.0745 T22:  -0.1207                                     
REMARK   3      T33:  -0.1004 T12:   0.0161                                     
REMARK   3      T13:   0.0051 T23:  -0.0189                                     
REMARK   3    L TENSOR                                                          
REMARK   3      L11:   1.2775 L22:   0.6882                                     
REMARK   3      L33:   1.0503 L12:   0.3154                                     
REMARK   3      L13:  -0.5747 L23:  -0.1361                                     
REMARK   3    S TENSOR                                                          
REMARK   3      S11:  -0.1240 S12:   0.1869 S13:  -0.1548                       
REMARK   3      S21:  -0.0634 S22:   0.0143 S23:  -0.0079                       
REMARK   3      S31:   0.1472 S32:  -0.0397 S33:   0.1096                       
REMARK   3                                                                      
REMARK   3   TLS GROUP : 4                                                      
REMARK   3    NUMBER OF COMPONENTS GROUP : 2                                    
REMARK   3    COMPONENTS        C SSSEQI   TO  C SSSEQI                         
REMARK   3    RESIDUE RANGE :   A   107        A   124                          
REMARK   3    RESIDUE RANGE :   A   166        A   203                          
REMARK   3    ORIGIN FOR THE GROUP (A):   2.8900  97.7820   5.6200              
REMARK   3    T TENSOR                                                          
REMARK   3      T11:   0.0072 T22:  -0.1835                                     
REMARK   3      T33:  -0.1525 T12:   0.0193                                     
REMARK   3      T13:  -0.0277 T23:   0.0129                                     
REMARK   3    L TENSOR                                                          
REMARK   3      L11:   2.3137 L22:   3.9280                                     
REMARK   3      L33:   0.8008 L12:  -1.9902                                     
REMARK   3      L13:   0.6279 L23:  -0.1379                                     
REMARK   3    S TENSOR                                                          
REMARK   3      S11:   0.0654 S12:   0.1251 S13:   0.3254                       
REMARK   3      S21:  -0.3696 S22:  -0.1214 S23:  -0.0709                       
REMARK   3      S31:  -0.3375 S32:  -0.0916 S33:   0.0561                       
REMARK   3                                                                      
REMARK   3   TLS GROUP : 5                                                      
REMARK   3    NUMBER OF COMPONENTS GROUP : 2                                    
REMARK   3    COMPONENTS        C SSSEQI   TO  C SSSEQI                         
REMARK   3    RESIDUE RANGE :   B     1        B    21                          
REMARK   3    RESIDUE RANGE :   B    45        B    54                          
REMARK   3    ORIGIN FOR THE GROUP (A):  25.5750  88.7140  40.4000              
REMARK   3    T TENSOR                                                          
REMARK   3      T11:   0.2094 T22:   0.0473                                     
REMARK   3      T33:   0.1148 T12:  -0.0243                                     
REMARK   3      T13:  -0.0906 T23:   0.0859                                     
REMARK   3    L TENSOR                                                          
REMARK   3      L11:  10.0053 L22:   4.5278                                     
REMARK   3      L33:   4.2347 L12:  -5.0293                                     
REMARK   3      L13:   3.1210 L23:   0.9849                                     
REMARK   3    S TENSOR                                                          
REMARK   3      S11:  -0.7411 S12:  -0.4906 S13:   0.4727                       
REMARK   3      S21:   1.6689 S22:   0.3852 S23:  -0.6299                       
REMARK   3      S31:  -0.4171 S32:   0.9524 S33:   0.3559                       
REMARK   3                                                                      
REMARK   3   TLS GROUP : 6                                                      
REMARK   3    NUMBER OF COMPONENTS GROUP : 5                                    
REMARK   3    COMPONENTS        C SSSEQI   TO  C SSSEQI                         
REMARK   3    RESIDUE RANGE :   B    22        B    44                          
REMARK   3    RESIDUE RANGE :   B    55        B    67                          
REMARK   3    RESIDUE RANGE :   B    87        B    97                          
REMARK   3    RESIDUE RANGE :   B   125        B   132                          
REMARK   3    RESIDUE RANGE :   B   159        B   165                          
REMARK   3    ORIGIN FOR THE GROUP (A):  14.9270  83.9650  44.6020              
REMARK   3    T TENSOR                                                          
REMARK   3      T11:   0.0902 T22:  -0.1860                                     
REMARK   3      T33:  -0.1289 T12:   0.0045                                     
REMARK   3      T13:  -0.0826 T23:   0.0308                                     
REMARK   3    L TENSOR                                                          
REMARK   3      L11:   3.6707 L22:   1.0690                                     
REMARK   3      L33:   0.7447 L12:  -0.2220                                     
REMARK   3      L13:  -0.4239 L23:  -0.3392                                     
REMARK   3    S TENSOR                                                          
REMARK   3      S11:  -0.0067 S12:  -0.3139 S13:  -0.1679                       
REMARK   3      S21:   0.5710 S22:  -0.0663 S23:  -0.1318                       
REMARK   3      S31:   0.0613 S32:   0.0655 S33:   0.0730                       
REMARK   3                                                                      
REMARK   3   TLS GROUP : 7                                                      
REMARK   3    NUMBER OF COMPONENTS GROUP : 3                                    
REMARK   3    COMPONENTS        C SSSEQI   TO  C SSSEQI                         
REMARK   3    RESIDUE RANGE :   B    68        B    86                          
REMARK   3    RESIDUE RANGE :   B    98        B   106                          
REMARK   3    RESIDUE RANGE :   B   133        B   149                          
REMARK   3    ORIGIN FOR THE GROUP (A):   7.9400  83.1990  46.8910              
REMARK   3    T TENSOR                                                          
REMARK   3      T11:   0.0853 T22:  -0.1455                                     
REMARK   3      T33:  -0.1830 T12:   0.0025                                     
REMARK   3      T13:  -0.0457 T23:   0.0314                                     
REMARK   3    L TENSOR                                                          
REMARK   3      L11:   1.8645 L22:   1.6337                                     
REMARK   3      L33:   1.0956 L12:  -0.4177                                     
REMARK   3      L13:  -0.1266 L23:   0.4800                                     
REMARK   3    S TENSOR                                                          
REMARK   3      S11:  -0.2011 S12:  -0.2278 S13:  -0.1024                       
REMARK   3      S21:   0.5279 S22:   0.0696 S23:  -0.1301                       
REMARK   3      S31:  -0.0373 S32:   0.0337 S33:   0.1316                       
REMARK   3                                                                      
REMARK   3   TLS GROUP : 8                                                      
REMARK   3    NUMBER OF COMPONENTS GROUP : 2                                    
REMARK   3    COMPONENTS        C SSSEQI   TO  C SSSEQI                         
REMARK   3    RESIDUE RANGE :   B   107        B   124                          
REMARK   3    RESIDUE RANGE :   B   166        B   203                          
REMARK   3    ORIGIN FOR THE GROUP (A):   3.2750  81.2080  27.0320              
REMARK   3    T TENSOR                                                          
REMARK   3      T11:  -0.1008 T22:  -0.1827                                     
REMARK   3      T33:  -0.1376 T12:  -0.0301                                     
REMARK   3      T13:   0.0267 T23:   0.0314                                     
REMARK   3    L TENSOR                                                          
REMARK   3      L11:   2.0338 L22:   2.0434                                     
REMARK   3      L33:   2.7505 L12:  -0.5469                                     
REMARK   3      L13:   0.4681 L23:   0.7558                                     
REMARK   3    S TENSOR                                                          
REMARK   3      S11:  -0.0497 S12:   0.0988 S13:  -0.1204                       
REMARK   3      S21:   0.1817 S22:  -0.0089 S23:   0.1388                       
REMARK   3      S31:   0.0888 S32:   0.0446 S33:   0.0585                       
REMARK   3                                                                      
REMARK   3  BULK SOLVENT MODELLING.                                             
REMARK   3   METHOD USED : MASK                                                 
REMARK   3   PARAMETERS FOR MASK CALCULATION                                    
REMARK   3   VDW PROBE RADIUS   : 1.20                                          
REMARK   3   ION PROBE RADIUS   : 0.80                                          
REMARK   3   SHRINKAGE RADIUS   : 0.80                                          
REMARK   3                                                                      
REMARK   3  OTHER REFINEMENT REMARKS: HYDROGENS HAVE BEEN ADDED IN THE RIDING   
REMARK   3  POSITIONS                                                           
REMARK   4                                                                      
REMARK   4 2OPI COMPLIES WITH FORMAT V. 3.30, 13-JUL-11                         
REMARK 100                                                                      
REMARK 100 THIS ENTRY HAS BEEN PROCESSED BY RCSB ON 02-FEB-07.                  
REMARK 100 THE RCSB ID CODE IS RCSB041426.                                      
REMARK 200                                                                      
REMARK 200 EXPERIMENTAL DETAILS                                                 
REMARK 200  EXPERIMENT TYPE                : X-RAY DIFFRACTION                  
REMARK 200  DATE OF DATA COLLECTION        : 21-OCT-06                          
REMARK 200  TEMPERATURE           (KELVIN) : 100                                
REMARK 200  PH                             : 5.6                                
REMARK 200  NUMBER OF CRYSTALS USED        : 1                                  
REMARK 200                                                                      
REMARK 200  SYNCHROTRON              (Y/N) : Y                                  
REMARK 200  RADIATION SOURCE               : APS                                
REMARK 200  BEAMLINE                       : 19-ID                              
REMARK 200  X-RAY GENERATOR MODEL          : NULL                               
REMARK 200  MONOCHROMATIC OR LAUE    (M/L) : M                                  
REMARK 200  WAVELENGTH OR RANGE        (A) : 0.97923                            
REMARK 200  MONOCHROMATOR                  : DOUBLE CRYSTAL                     
REMARK 200  OPTICS                         : NULL                               
REMARK 200                                                                      
REMARK 200  DETECTOR TYPE                  : CCD                                
REMARK 200  DETECTOR MANUFACTURER          : ADSC QUANTUM 315                   
REMARK 200  INTENSITY-INTEGRATION SOFTWARE : HKL-3000                           
REMARK 200  DATA SCALING SOFTWARE          : HKL-3000                           
REMARK 200                                                                      
REMARK 200  NUMBER OF UNIQUE REFLECTIONS   : 19838                              
REMARK 200  RESOLUTION RANGE HIGH      (A) : 2.500                              
REMARK 200  RESOLUTION RANGE LOW       (A) : 50.000                             
REMARK 200  REJECTION CRITERIA  (SIGMA(I)) : -3.000                             
REMARK 200                                                                      
REMARK 200 OVERALL.                                                             
REMARK 200  COMPLETENESS FOR RANGE     (%) : 98.4                               
REMARK 200  DATA REDUNDANCY                : 9.200                              
REMARK 200  R MERGE                    (I) : 0.14000                            
REMARK 200  R SYM                      (I) : NULL                               
REMARK 200  <I/SIGMA(I)> FOR THE DATA SET  : 23.8100                            
REMARK 200                                                                      
REMARK 200 IN THE HIGHEST RESOLUTION SHELL.                                     
REMARK 200  HIGHEST RESOLUTION SHELL, RANGE HIGH (A) : 2.50                     
REMARK 200  HIGHEST RESOLUTION SHELL, RANGE LOW  (A) : 2.59                     
REMARK 200  COMPLETENESS FOR SHELL     (%) : 92.5                               
REMARK 200  DATA REDUNDANCY IN SHELL       : 4.60                               
REMARK 200  R MERGE FOR SHELL          (I) : 0.74500                            
REMARK 200  R SYM FOR SHELL            (I) : NULL                               
REMARK 200  <I/SIGMA(I)> FOR SHELL         : 1.670                              
REMARK 200                                                                      
REMARK 200 DIFFRACTION PROTOCOL: SINGLE WAVELENGTH                              
REMARK 200 METHOD USED TO DETERMINE THE STRUCTURE: SAD                          
REMARK 200 SOFTWARE USED: HKL-3000                                              
REMARK 200 STARTING MODEL: NULL                                                 
REMARK 200                                                                      
REMARK 200 REMARK: NULL                                                         
REMARK 280                                                                      
REMARK 280 CRYSTAL                                                              
REMARK 280 SOLVENT CONTENT, VS   (%): 59.24                                     
REMARK 280 MATTHEWS COEFFICIENT, VM (ANGSTROMS**3/DA): 3.02                     
REMARK 280                                                                      
REMARK 280 CRYSTALLIZATION CONDITIONS: 0.2 M AMMONIUM SULFATE, 0.1 M SODIUM     
REMARK 280  CITRATE, PH 5.6, VAPOR DIFFUSION, SITTING DROP, TEMPERATURE 289K    
REMARK 290                                                                      
REMARK 290 CRYSTALLOGRAPHIC SYMMETRY                                            
REMARK 290 SYMMETRY OPERATORS FOR SPACE GROUP: P 31 2 1                         
REMARK 290                                                                      
REMARK 290      SYMOP   SYMMETRY                                                
REMARK 290     NNNMMM   OPERATOR                                                
REMARK 290       1555   X,Y,Z                                                   
REMARK 290       2555   -Y,X-Y,Z+1/3                                            
REMARK 290       3555   -X+Y,-X,Z+2/3                                           
REMARK 290       4555   Y,X,-Z                                                  
REMARK 290       5555   X-Y,-Y,-Z+2/3                                           
REMARK 290       6555   -X,-X+Y,-Z+1/3                                          
REMARK 290                                                                      
REMARK 290     WHERE NNN -> OPERATOR NUMBER                                     
REMARK 290           MMM -> TRANSLATION VECTOR                                  
REMARK 290                                                                      
REMARK 290 CRYSTALLOGRAPHIC SYMMETRY TRANSFORMATIONS                            
REMARK 290 THE FOLLOWING TRANSFORMATIONS OPERATE ON THE ATOM/HETATM             
REMARK 290 RECORDS IN THIS ENTRY TO PRODUCE CRYSTALLOGRAPHICALLY                
REMARK 290 RELATED MOLECULES.                                                   
REMARK 290   SMTRY1   1  1.000000  0.000000  0.000000        0.00000            
REMARK 290   SMTRY2   1  0.000000  1.000000  0.000000        0.00000            
REMARK 290   SMTRY3   1  0.000000  0.000000  1.000000        0.00000            
REMARK 290   SMTRY1   2 -0.500000 -0.866025  0.000000        0.00000            
REMARK 290   SMTRY2   2  0.866025 -0.500000  0.000000        0.00000            
REMARK 290   SMTRY3   2  0.000000  0.000000  1.000000       24.57400            
REMARK 290   SMTRY1   3 -0.500000  0.866025  0.000000        0.00000            
REMARK 290   SMTRY2   3 -0.866025 -0.500000  0.000000        0.00000            
REMARK 290   SMTRY3   3  0.000000  0.000000  1.000000       49.14800            
REMARK 290   SMTRY1   4 -0.500000  0.866025  0.000000        0.00000            
REMARK 290   SMTRY2   4  0.866025  0.500000  0.000000        0.00000            
REMARK 290   SMTRY3   4  0.000000  0.000000 -1.000000        0.00000            
REMARK 290   SMTRY1   5  1.000000  0.000000  0.000000        0.00000            
REMARK 290   SMTRY2   5  0.000000 -1.000000  0.000000        0.00000            
REMARK 290   SMTRY3   5  0.000000  0.000000 -1.000000       49.14800            
REMARK 290   SMTRY1   6 -0.500000 -0.866025  0.000000        0.00000            
REMARK 290   SMTRY2   6 -0.866025  0.500000  0.000000        0.00000            
REMARK 290   SMTRY3   6  0.000000  0.000000 -1.000000       24.57400            
REMARK 290                                                                      
REMARK 290 REMARK: NULL                                                         
REMARK 300                                                                      
REMARK 300 BIOMOLECULE: 1                                                       
REMARK 300 THIS ENTRY CONTAINS THE CRYSTALLOGRAPHIC ASYMMETRIC UNIT             
REMARK 300 WHICH CONSISTS OF 2 CHAIN(S). SEE REMARK 350 FOR                     
REMARK 300 INFORMATION ON GENERATING THE BIOLOGICAL MOLECULE(S).                
REMARK 300 AUTHORS STATE THAT THE BIOLOGICAL UNIT IS A DIMER.                   
REMARK 350                                                                      
REMARK 350 COORDINATES FOR A COMPLETE MULTIMER REPRESENTING THE KNOWN           
REMARK 350 BIOLOGICALLY SIGNIFICANT OLIGOMERIZATION STATE OF THE                
REMARK 350 MOLECULE CAN BE GENERATED BY APPLYING BIOMT TRANSFORMATIONS          
REMARK 350 GIVEN BELOW.  BOTH NON-CRYSTALLOGRAPHIC AND                          
REMARK 350 CRYSTALLOGRAPHIC OPERATIONS ARE GIVEN.                               
REMARK 350                                                                      
REMARK 350 BIOMOLECULE: 1                                                       
REMARK 350 AUTHOR DETERMINED BIOLOGICAL UNIT: DIMERIC                           
REMARK 350 APPLY THE FOLLOWING TO CHAINS: A, B                                  
REMARK 350   BIOMT1   1  1.000000  0.000000  0.000000        0.00000            
REMARK 350   BIOMT2   1  0.000000  1.000000  0.000000        0.00000            
REMARK 350   BIOMT3   1  0.000000  0.000000  1.000000        0.00000            
REMARK 350                                                                      
REMARK 350 BIOMOLECULE: 2                                                       
REMARK 350 SOFTWARE DETERMINED QUATERNARY STRUCTURE: TETRAMERIC                 
REMARK 350 SOFTWARE USED: PISA,PQS                                              
REMARK 350 TOTAL BURIED SURFACE AREA: 9640 ANGSTROM**2                          
REMARK 350 SURFACE AREA OF THE COMPLEX: 31570 ANGSTROM**2                       
REMARK 350 CHANGE IN SOLVENT FREE ENERGY: -138.0 KCAL/MOL                       
REMARK 350 APPLY THE FOLLOWING TO CHAINS: A, B                                  
REMARK 350   BIOMT1   1  1.000000  0.000000  0.000000        0.00000            
REMARK 350   BIOMT2   1  0.000000  1.000000  0.000000        0.00000            
REMARK 350   BIOMT3   1  0.000000  0.000000  1.000000        0.00000            
REMARK 350   BIOMT1   2  1.000000  0.000000  0.000000        0.00000            
REMARK 350   BIOMT2   2  0.000000 -1.000000  0.000000      200.80358            
REMARK 350   BIOMT3   2  0.000000  0.000000 -1.000000       49.14800            
REMARK 465                                                                      
REMARK 465 MISSING RESIDUES                                                     
REMARK 465 THE FOLLOWING RESIDUES WERE NOT LOCATED IN THE                       
REMARK 465 EXPERIMENT. (M=MODEL NUMBER; RES=RESIDUE NAME; C=CHAIN               
REMARK 465 IDENTIFIER; SSSEQ=SEQUENCE NUMBER; I=INSERTION CODE.)                
REMARK 465                                                                      
REMARK 465   M RES C SSSEQI                                                     
REMARK 465     ILE A   204                                                      
REMARK 465     TYR A   205                                                      
REMARK 465     VAL A   206                                                      
REMARK 465     LEU A   207                                                      
REMARK 465     GLY A   208                                                      
REMARK 465     LYS A   209                                                      
REMARK 465     LYS A   210                                                      
REMARK 465     THR A   211                                                      
REMARK 465     LYS A   212                                                      
REMARK 465     LYS B   210                                                      
REMARK 465     THR B   211                                                      
REMARK 465     LYS B   212                                                      
REMARK 500                                                                      
REMARK 500 GEOMETRY AND STEREOCHEMISTRY                                         
REMARK 500 SUBTOPIC: CLOSE CONTACTS IN SAME ASYMMETRIC UNIT                     
REMARK 500                                                                      
REMARK 500 THE FOLLOWING ATOMS ARE IN CLOSE CONTACT.                            
REMARK 500                                                                      
REMARK 500  ATM1  RES C  SSEQI   ATM2  RES C  SSEQI           DISTANCE          
REMARK 500   NE2  HIS A    15     O    LEU A    50              2.14            
REMARK 500                                                                      
REMARK 500 REMARK: NULL                                                         
REMARK 500                                                                      
REMARK 500 GEOMETRY AND STEREOCHEMISTRY                                         
REMARK 500 SUBTOPIC: COVALENT BOND LENGTHS                                      
REMARK 500                                                                      
REMARK 500 THE STEREOCHEMICAL PARAMETERS OF THE FOLLOWING RESIDUES              
REMARK 500 HAVE VALUES WHICH DEVIATE FROM EXPECTED VALUES BY MORE               
REMARK 500 THAN 6*RMSD (M=MODEL NUMBER; RES=RESIDUE NAME; C=CHAIN               
REMARK 500 IDENTIFIER; SSEQ=SEQUENCE NUMBER; I=INSERTION CODE).                 
REMARK 500                                                                      
REMARK 500 STANDARD TABLE:                                                      
REMARK 500 FORMAT: (10X,I3,1X,2(A3,1X,A1,I4,A1,1X,A4,3X),1X,F6.3)               
REMARK 500                                                                      
REMARK 500 EXPECTED VALUES PROTEIN: ENGH AND HUBER, 1999                        
REMARK 500 EXPECTED VALUES NUCLEIC ACID: CLOWNEY ET AL 1996                     
REMARK 500                                                                      
REMARK 500  M RES CSSEQI ATM1   RES CSSEQI ATM2   DEVIATION                     
REMARK 500    CYS A 163   CB    CYS A 163   SG     -0.104                       
REMARK 500                                                                      
REMARK 500 REMARK: NULL                                                         
REMARK 500                                                                      
REMARK 500 GEOMETRY AND STEREOCHEMISTRY                                         
REMARK 500 SUBTOPIC: TORSION ANGLES                                             
REMARK 500                                                                      
REMARK 500 TORSION ANGLES OUTSIDE THE EXPECTED RAMACHANDRAN REGIONS:            
REMARK 500 (M=MODEL NUMBER; RES=RESIDUE NAME; C=CHAIN IDENTIFIER;               
REMARK 500 SSEQ=SEQUENCE NUMBER; I=INSERTION CODE).                             
REMARK 500                                                                      
REMARK 500 STANDARD TABLE:                                                      
REMARK 500 FORMAT:(10X,I3,1X,A3,1X,A1,I4,A1,4X,F7.2,3X,F7.2)                    
REMARK 500                                                                      
REMARK 500 EXPECTED VALUES: GJ KLEYWEGT AND TA JONES (1996). PHI/PSI-           
REMARK 500 CHOLOGY: RAMACHANDRAN REVISITED. STRUCTURE 4, 1395 - 1400            
REMARK 500                                                                      
REMARK 500  M RES CSSEQI        PSI       PHI                                   
REMARK 500    CYS A  25     -123.48     47.93                                   
REMARK 500    ALA A  51       55.65    130.54                                   
REMARK 500    LYS A  52      -38.41    -38.63                                   
REMARK 500    SER A  72      136.93    -37.23                                   
REMARK 500    GLN A  95       67.29   -163.08                                   
REMARK 500    GLU A  97      -83.34    -40.83                                   
REMARK 500    HIS A 158      -66.71   -141.47                                   
REMARK 500    ASP A 190       66.73   -103.49                                   
REMARK 500    LEU A 202       39.34    -67.77                                   
REMARK 500    CYS B  25     -116.20     53.53                                   
REMARK 500    ALA B  51     -117.46     29.02                                   
REMARK 500    LYS B  52      -51.18    106.51                                   
REMARK 500    SER B  62       77.79   -118.67                                   
REMARK 500    SER B  72      137.56    -39.72                                   
REMARK 500    GLU B  97      -72.01    -68.40                                   
REMARK 500    HIS B 158      -65.35   -149.26                                   
REMARK 500                                                                      
REMARK 500 REMARK: NULL                                                         
REMARK 500                                                                      
REMARK 500 GEOMETRY AND STEREOCHEMISTRY                                         
REMARK 500 SUBTOPIC: NON-CIS, NON-TRANS                                         
REMARK 500                                                                      
REMARK 500 THE FOLLOWING PEPTIDE BONDS DEVIATE SIGNIFICANTLY FROM BOTH          
REMARK 500 CIS AND TRANS CONFORMATION.  CIS BONDS, IF ANY, ARE LISTED           
REMARK 500 ON CISPEP RECORDS.  TRANS IS DEFINED AS 180 +/- 30 AND               
REMARK 500 CIS IS DEFINED AS 0 +/- 30 DEGREES.                                  
REMARK 500                                 MODEL     OMEGA                      
REMARK 500 LEU B   50     ALA B   51                  148.32                    
REMARK 500                                                                      
REMARK 500 REMARK: NULL                                                         
REMARK 500                                                                      
REMARK 500 GEOMETRY AND STEREOCHEMISTRY                                         
REMARK 500 SUBTOPIC: CHIRAL CENTERS                                             
REMARK 500                                                                      
REMARK 500 UNEXPECTED CONFIGURATION OF THE FOLLOWING CHIRAL                     
REMARK 500 CENTER(S) USING IMPROPER CA--C--CB--N CHIRALITY                      
REMARK 500 FOR AMINO ACIDS AND C1'--O4'--N1(N9)--C2' FOR                        
REMARK 500 NUCLEIC ACIDS OR EQUIVALENT ANGLE                                    
REMARK 500 M=MODEL NUMBER; RES=RESIDUE NAME; C=CHAIN                            
REMARK 500 IDENTIFIER; SSEQ=SEQUENCE NUMBER; I=INSERTION CODE                   
REMARK 500                                                                      
REMARK 500 STANDARD TABLE:                                                      
REMARK 500 FORMAT: (10X,I3,1X,A3,1X,A1,I4,A1,6X,F5.1,6X,A1,10X,A1,3X,A16)       
REMARK 500                                                                      
REMARK 500  M RES CSSEQI    IMPROPER   EXPECTED   FOUND DETAILS                 
REMARK 500    HIS A 158        24.9      L          L   OUTSIDE RANGE           
REMARK 500                                                                      
REMARK 500 REMARK: NULL                                                         
REMARK 800                                                                      
REMARK 800 SITE                                                                 
REMARK 800 SITE_IDENTIFIER: AC1                                                 
REMARK 800 EVIDENCE_CODE: SOFTWARE                                              
REMARK 800 SITE_DESCRIPTION: BINDING SITE FOR RESIDUE SO4 A 301                 
REMARK 800                                                                      
REMARK 800 SITE_IDENTIFIER: AC2                                                 
REMARK 800 EVIDENCE_CODE: SOFTWARE                                              
REMARK 800 SITE_DESCRIPTION: BINDING SITE FOR RESIDUE SO4 B 302                 
REMARK 900                                                                      
REMARK 900 RELATED ENTRIES                                                      
REMARK 900 RELATED ID: APC81501   RELATED DB: TARGETDB                          
DBREF  2OPI A    1   212  UNP    Q9RQ12   Q9RQ12_BACTN     1    212             
DBREF  2OPI B    1   212  UNP    Q9RQ12   Q9RQ12_BACTN     1    212             
SEQADV 2OPI MSE A    1  UNP  Q9RQ12    MET     1 MODIFIED RESIDUE               
SEQADV 2OPI MSE A   23  UNP  Q9RQ12    MET    23 MODIFIED RESIDUE               
SEQADV 2OPI MSE A   73  UNP  Q9RQ12    MET    73 MODIFIED RESIDUE               
SEQADV 2OPI MSE A  105  UNP  Q9RQ12    MET   105 MODIFIED RESIDUE               
SEQADV 2OPI MSE A  147  UNP  Q9RQ12    MET   147 MODIFIED RESIDUE               
SEQADV 2OPI MSE A  179  UNP  Q9RQ12    MET   179 MODIFIED RESIDUE               
SEQADV 2OPI MSE B    1  UNP  Q9RQ12    MET     1 MODIFIED RESIDUE               
SEQADV 2OPI MSE B   23  UNP  Q9RQ12    MET    23 MODIFIED RESIDUE               
SEQADV 2OPI MSE B   73  UNP  Q9RQ12    MET    73 MODIFIED RESIDUE               
SEQADV 2OPI MSE B  105  UNP  Q9RQ12    MET   105 MODIFIED RESIDUE               
SEQADV 2OPI MSE B  147  UNP  Q9RQ12    MET   147 MODIFIED RESIDUE               
SEQADV 2OPI MSE B  179  UNP  Q9RQ12    MET   179 MODIFIED RESIDUE               
SEQRES   1 A  212  MSE ILE THR ASP GLU HIS ILE GLU LEU PHE LEU ALA GLN          
SEQRES   2 A  212  ALA HIS ARG TYR GLY ASP ALA LYS LEU MSE LEU CYS SER          
SEQRES   3 A  212  SER GLY ASN LEU SER TRP ARG ILE GLY GLU GLU ALA LEU          
SEQRES   4 A  212  ILE SER GLY THR GLY SER TRP VAL PRO THR LEU ALA LYS          
SEQRES   5 A  212  GLU LYS VAL SER ILE CYS ASN ILE ALA SER GLY THR PRO          
SEQRES   6 A  212  THR ASN GLY VAL LYS PRO SER MSE GLU SER THR PHE HIS          
SEQRES   7 A  212  LEU GLY VAL LEU ARG GLU ARG PRO ASP VAL ASN VAL VAL          
SEQRES   8 A  212  LEU HIS PHE GLN SER GLU TYR ALA THR ALA ILE SER CYS          
SEQRES   9 A  212  MSE LYS ASN LYS PRO THR ASN PHE ASN VAL THR ALA GLU          
SEQRES  10 A  212  ILE PRO CYS HIS VAL GLY SER GLU ILE PRO VAL ILE PRO          
SEQRES  11 A  212  TYR TYR ARG PRO GLY SER PRO GLU LEU ALA LYS ALA VAL          
SEQRES  12 A  212  VAL GLU ALA MSE LEU LYS HIS ASN SER VAL LEU LEU THR          
SEQRES  13 A  212  ASN HIS GLY GLN VAL VAL CYS GLY LYS ASP PHE ASP GLN          
SEQRES  14 A  212  VAL TYR GLU ARG ALA THR PHE PHE GLU MSE ALA CYS ARG          
SEQRES  15 A  212  ILE ILE VAL GLN SER GLY GLY ASP TYR SER VAL LEU THR          
SEQRES  16 A  212  PRO GLU GLU ILE GLU ASP LEU GLU ILE TYR VAL LEU GLY          
SEQRES  17 A  212  LYS LYS THR LYS                                              
SEQRES   1 B  212  MSE ILE THR ASP GLU HIS ILE GLU LEU PHE LEU ALA GLN          
SEQRES   2 B  212  ALA HIS ARG TYR GLY ASP ALA LYS LEU MSE LEU CYS SER          
SEQRES   3 B  212  SER GLY ASN LEU SER TRP ARG ILE GLY GLU GLU ALA LEU          
SEQRES   4 B  212  ILE SER GLY THR GLY SER TRP VAL PRO THR LEU ALA LYS          
SEQRES   5 B  212  GLU LYS VAL SER ILE CYS ASN ILE ALA SER GLY THR PRO          
SEQRES   6 B  212  THR ASN GLY VAL LYS PRO SER MSE GLU SER THR PHE HIS          
SEQRES   7 B  212  LEU GLY VAL LEU ARG GLU ARG PRO ASP VAL ASN VAL VAL          
SEQRES   8 B  212  LEU HIS PHE GLN SER GLU TYR ALA THR ALA ILE SER CYS          
SEQRES   9 B  212  MSE LYS ASN LYS PRO THR ASN PHE ASN VAL THR ALA GLU          
SEQRES  10 B  212  ILE PRO CYS HIS VAL GLY SER GLU ILE PRO VAL ILE PRO          
SEQRES  11 B  212  TYR TYR ARG PRO GLY SER PRO GLU LEU ALA LYS ALA VAL          
SEQRES  12 B  212  VAL GLU ALA MSE LEU LYS HIS ASN SER VAL LEU LEU THR          
SEQRES  13 B  212  ASN HIS GLY GLN VAL VAL CYS GLY LYS ASP PHE ASP GLN          
SEQRES  14 B  212  VAL TYR GLU ARG ALA THR PHE PHE GLU MSE ALA CYS ARG          
SEQRES  15 B  212  ILE ILE VAL GLN SER GLY GLY ASP TYR SER VAL LEU THR          
SEQRES  16 B  212  PRO GLU GLU ILE GLU ASP LEU GLU ILE TYR VAL LEU GLY          
SEQRES  17 B  212  LYS LYS THR LYS                                              
MODRES 2OPI MSE A    1  MET  SELENOMETHIONINE                                   
MODRES 2OPI MSE A   23  MET  SELENOMETHIONINE                                   
MODRES 2OPI MSE A   73  MET  SELENOMETHIONINE                                   
MODRES 2OPI MSE A  105  MET  SELENOMETHIONINE                                   
MODRES 2OPI MSE A  147  MET  SELENOMETHIONINE                                   
MODRES 2OPI MSE A  179  MET  SELENOMETHIONINE                                   
MODRES 2OPI MSE B    1  MET  SELENOMETHIONINE                                   
MODRES 2OPI MSE B   23  MET  SELENOMETHIONINE                                   
MODRES 2OPI MSE B   73  MET  SELENOMETHIONINE                                   
MODRES 2OPI MSE B  105  MET  SELENOMETHIONINE                                   
MODRES 2OPI MSE B  147  MET  SELENOMETHIONINE                                   
MODRES 2OPI MSE B  179  MET  SELENOMETHIONINE                                   
HET    MSE  A   1       8                                                       
HET    MSE  A  23       8                                                       
HET    MSE  A  73       8                                                       
HET    MSE  A 105       8                                                       
HET    MSE  A 147       8                                                       
HET    MSE  A 179       8                                                       
HET    MSE  B   1       8                                                       
HET    MSE  B  23       8                                                       
HET    MSE  B  73       8                                                       
HET    MSE  B 105       8                                                       
HET    MSE  B 147       8                                                       
HET    MSE  B 179       8                                                       
HET    SO4  A 301       5                                                       
HET    SO4  B 302       5                                                       
HETNAM     MSE SELENOMETHIONINE                                                 
HETNAM     SO4 SULFATE ION                                                      
FORMUL   1  MSE    12(C5 H11 N O2 SE)                                           
FORMUL   3  SO4    2(O4 S 2-)                                                   
FORMUL   5  HOH   *40(H2 O)                                                     
HELIX    1   1 THR A    3  ALA A   20  1                                  18    
HELIX    2   2 TRP A   46  LEU A   50  5                                   5    
HELIX    3   3 ALA A   51  GLU A   53  5                                   3    
HELIX    4   4 GLU A   74  ARG A   85  1                                  12    
HELIX    5   5 SER A   96  MSE A  105  1                                  10    
HELIX    6   6 ALA A  116  VAL A  122  1                                   7    
HELIX    7   7 SER A  136  MSE A  147  1                                  12    
HELIX    8   8 ASP A  166  SER A  187  1                                  22    
HELIX    9   9 THR A  195  LEU A  202  1                                   8    
HELIX   10  10 THR B    3  ALA B   20  1                                  18    
HELIX   11  11 GLU B   74  ARG B   85  1                                  12    
HELIX   12  12 SER B   96  MSE B  105  1                                  10    
HELIX   13  13 ALA B  116  VAL B  122  1                                   7    
HELIX   14  14 SER B  136  MSE B  147  1                                  12    
HELIX   15  15 ASP B  166  GLY B  188  1                                  23    
HELIX   16  16 THR B  195  LYS B  209  1                                  15    
SHEET    1   A 7 VAL A  55  ASN A  59  0                                        
SHEET    2   A 7 GLU A  37  SER A  41 -1  N  ILE A  40   O  SER A  56           
SHEET    3   A 7 ASN A  29  ILE A  34 -1  N  ILE A  34   O  GLU A  37           
SHEET    4   A 7 VAL A  90  PHE A  94 -1  O  HIS A  93   N  ASN A  29           
SHEET    5   A 7 GLY A 159  GLY A 164 -1  O  GLN A 160   N  PHE A  94           
SHEET    6   A 7 SER A 152  LEU A 155 -1  N  LEU A 155   O  GLY A 159           
SHEET    7   A 7 VAL A 128  ILE A 129  1  N  ILE A 129   O  LEU A 154           
SHEET    1   B 7 VAL B  55  ASN B  59  0                                        
SHEET    2   B 7 GLU B  37  SER B  41 -1  N  ILE B  40   O  SER B  56           
SHEET    3   B 7 ASN B  29  ILE B  34 -1  N  ILE B  34   O  GLU B  37           
SHEET    4   B 7 VAL B  90  PHE B  94 -1  O  HIS B  93   N  ASN B  29           
SHEET    5   B 7 GLY B 159  GLY B 164 -1  O  VAL B 162   N  LEU B  92           
SHEET    6   B 7 SER B 152  LEU B 155 -1  N  LEU B 155   O  GLY B 159           
SHEET    7   B 7 VAL B 128  ILE B 129  1  N  ILE B 129   O  LEU B 154           
LINK         C   MSE A   1                 N   ILE A   2     1555   1555  1.33  
LINK         C   LEU A  22                 N   MSE A  23     1555   1555  1.33  
LINK         C   MSE A  23                 N   LEU A  24     1555   1555  1.33  
LINK         C   SER A  72                 N   MSE A  73     1555   1555  1.33  
LINK         C   MSE A  73                 N   GLU A  74     1555   1555  1.32  
LINK         C   CYS A 104                 N   MSE A 105     1555   1555  1.33  
LINK         C   MSE A 105                 N   LYS A 106     1555   1555  1.33  
LINK         C   ALA A 146                 N   MSE A 147     1555   1555  1.33  
LINK         C   MSE A 147                 N   LEU A 148     1555   1555  1.33  
LINK         C   GLU A 178                 N   MSE A 179     1555   1555  1.32  
LINK         C   MSE A 179                 N   ALA A 180     1555   1555  1.33  
LINK         C   MSE B   1                 N   ILE B   2     1555   1555  1.34  
LINK         C   LEU B  22                 N   MSE B  23     1555   1555  1.33  
LINK         C   MSE B  23                 N   LEU B  24     1555   1555  1.33  
LINK         C   SER B  72                 N   MSE B  73     1555   1555  1.33  
LINK         C   MSE B  73                 N   GLU B  74     1555   1555  1.33  
LINK         C   CYS B 104                 N   MSE B 105     1555   1555  1.33  
LINK         C   MSE B 105                 N   LYS B 106     1555   1555  1.33  
LINK         C   ALA B 146                 N   MSE B 147     1555   1555  1.33  
LINK         C   MSE B 147                 N   LEU B 148     1555   1555  1.33  
LINK         C   GLU B 178                 N   MSE B 179     1555   1555  1.33  
LINK         C   MSE B 179                 N   ALA B 180     1555   1555  1.34  
CISPEP   1 LEU A   50    ALA A   51          0        -9.41                     
SITE     1 AC1  8 ASN A  29  THR A  43  GLY A  44  SER A  72                    
SITE     2 AC1  8 MSE A  73  HOH A 304  TYR B 205  LYS B 209                    
SITE     1 AC2  6 ASN B  29  THR B  43  GLY B  44  SER B  72                    
SITE     2 AC2  6 MSE B  73  GLU B  74                                          
CRYST1  115.934  115.934   73.722  90.00  90.00 120.00 P 31 2 1     12          
ORIGX1      1.000000  0.000000  0.000000        0.00000                         
ORIGX2      0.000000  1.000000  0.000000        0.00000                         
ORIGX3      0.000000  0.000000  1.000000        0.00000                         
SCALE1      0.008626  0.004980  0.000000        0.00000                         
SCALE2      0.000000  0.009960  0.000000        0.00000                         
SCALE3      0.000000  0.000000  0.013564        0.00000                         
HETATM    1  N   MSE A   1      31.803  75.310  -0.194  1.00 86.64           N  
HETATM    2  CA  MSE A   1      32.938  76.277  -0.102  1.00 87.03           C  
HETATM    3  C   MSE A   1      32.607  77.314   0.967  1.00 85.34           C  
HETATM    4  O   MSE A   1      32.577  78.520   0.699  1.00 85.24           O  
HETATM    5  CB  MSE A   1      33.186  76.981  -1.444  1.00 86.98           C  
HETATM    6  CG  MSE A   1      32.329  76.490  -2.613  1.00 88.42           C  
HETATM    7 SE   MSE A   1      31.385  77.960  -3.533  1.00 90.87          SE  
HETATM    8  CE  MSE A   1      30.570  78.868  -2.006  1.00 88.79           C  
ATOM      9  N   ILE A   2      32.348  76.833   2.178  1.00 83.82           N  
ATOM     10  CA  ILE A   2      31.979  77.703   3.281  1.00 82.40           C  
ATOM     11  C   ILE A   2      33.220  78.112   4.061  1.00 81.54           C  
ATOM     12  O   ILE A   2      33.777  77.319   4.825  1.00 81.45           O  
ATOM     13  CB  ILE A   2      30.972  77.025   4.246  1.00 82.32           C  
ATOM     14  CG1 ILE A   2      29.818  76.342   3.487  1.00 82.05           C  
ATOM     15  CG2 ILE A   2      30.484  78.018   5.292  1.00 82.19           C  
ATOM     16  CD1 ILE A   2      28.825  77.271   2.794  1.00 81.60           C  
ATOM     17  N   THR A   3      33.656  79.350   3.859  1.00 80.46           N  
ATOM     18  CA  THR A   3      34.759  79.892   4.639  1.00 79.39           C  
ATOM     19  C   THR A   3      34.199  80.340   5.973  1.00 78.64           C  
ATOM     20  O   THR A   3      32.978  80.436   6.140  1.00 78.55           O  
ATOM     21  CB  THR A   3      35.466  81.084   3.945  1.00 79.50           C  
ATOM     22  OG1 THR A   3      34.517  82.123   3.667  1.00 79.31           O  
ATOM     23  CG2 THR A   3      36.143  80.641   2.653  1.00 79.11           C  
ATOM     24  N   ASP A   4      35.093  80.602   6.922  1.00 77.57           N  
ATOM     25  CA  ASP A   4      34.696  81.121   8.225  1.00 76.48           C  
ATOM     26  C   ASP A   4      34.137  82.532   8.064  1.00 75.49           C  
ATOM     27  O   ASP A   4      33.330  82.984   8.879  1.00 75.57           O  
ATOM     28  CB  ASP A   4      35.881  81.105   9.195  1.00 76.69           C  
ATOM     29  CG  ASP A   4      36.442  79.704   9.414  1.00 77.08           C  
ATOM     30  OD1 ASP A   4      35.653  78.733   9.473  1.00 77.31           O  
ATOM     31  OD2 ASP A   4      37.680  79.575   9.532  1.00 77.33           O  
ATOM     32  N   GLU A   5      34.559  83.205   6.996  1.00 74.05           N  
ATOM     33  CA  GLU A   5      34.058  84.526   6.640  1.00 72.89           C  
ATOM     34  C   GLU A   5      32.545  84.494   6.381  1.00 71.82           C  
ATOM     35  O   GLU A   5      31.810  85.397   6.804  1.00 71.76           O  
ATOM     36  CB  GLU A   5      34.808  85.053   5.419  1.00 73.01           C  
ATOM     37  CG  GLU A   5      34.951  86.564   5.379  1.00 73.16           C  
ATOM     38  CD  GLU A   5      35.855  87.046   4.250  1.00 73.25           C  
ATOM     39  OE1 GLU A   5      36.167  88.256   4.223  1.00 73.90           O  
ATOM     40  OE2 GLU A   5      36.253  86.227   3.392  1.00 73.36           O  
ATOM     41  N   HIS A   6      32.088  83.443   5.702  1.00 70.41           N  
ATOM     42  CA  HIS A   6      30.658  83.205   5.517  1.00 69.04           C  
ATOM     43  C   HIS A   6      29.959  82.977   6.852  1.00 68.25           C  
ATOM     44  O   HIS A   6      28.885  83.528   7.096  1.00 67.89           O  
ATOM     45  CB  HIS A   6      30.409  82.015   4.589  1.00 68.84           C  
ATOM     46  CG  HIS A   6      30.834  82.252   3.175  1.00 68.33           C  
ATOM     47  ND1 HIS A   6      31.719  81.426   2.516  1.00 67.95           N  
ATOM     48  CD2 HIS A   6      30.506  83.230   2.298  1.00 67.52           C  
ATOM     49  CE1 HIS A   6      31.912  81.881   1.292  1.00 67.93           C  
ATOM     50  NE2 HIS A   6      31.190  82.976   1.136  1.00 67.90           N  
ATOM     51  N   ILE A   7      30.580  82.178   7.715  1.00 67.33           N  
ATOM     52  CA  ILE A   7      29.981  81.835   9.001  1.00 66.57           C  
ATOM     53  C   ILE A   7      29.992  83.034   9.939  1.00 66.48           C  
ATOM     54  O   ILE A   7      29.046  83.237  10.710  1.00 66.60           O  
ATOM     55  CB  ILE A   7      30.653  80.592   9.630  1.00 66.41           C  
ATOM     56  CG1 ILE A   7      30.148  79.329   8.928  1.00 66.28           C  
ATOM     57  CG2 ILE A   7      30.368  80.502  11.118  1.00 66.05           C  
ATOM     58  CD1 ILE A   7      31.010  78.101   9.122  1.00 66.04           C  
ATOM     59  N   GLU A   8      31.040  83.848   9.840  1.00 65.84           N  
ATOM     60  CA  GLU A   8      31.167  85.017  10.693  1.00 65.50           C  
ATOM     61  C   GLU A   8      30.149  86.076  10.287  1.00 65.00           C  
ATOM     62  O   GLU A   8      29.593  86.764  11.139  1.00 64.77           O  
ATOM     63  CB  GLU A   8      32.586  85.579  10.634  1.00 65.67           C  
ATOM     64  CG  GLU A   8      33.135  85.971  11.977  1.00 66.68           C  
ATOM     65  CD  GLU A   8      34.070  87.160  11.878  1.00 70.27           C  
ATOM     66  OE1 GLU A   8      33.678  88.260  12.338  1.00 72.11           O  
ATOM     67  OE2 GLU A   8      35.188  87.008  11.333  1.00 70.39           O  
ATOM     68  N   LEU A   9      29.901  86.205   8.985  1.00 64.52           N  
ATOM     69  CA  LEU A   9      28.860  87.115   8.510  1.00 63.84           C  
ATOM     70  C   LEU A   9      27.479  86.649   8.987  1.00 63.06           C  
ATOM     71  O   LEU A   9      26.670  87.464   9.434  1.00 63.55           O  
ATOM     72  CB  LEU A   9      28.900  87.280   6.985  1.00 63.86           C  
ATOM     73  CG  LEU A   9      27.863  88.235   6.351  1.00 64.59           C  
ATOM     74  CD1 LEU A   9      28.003  89.698   6.828  1.00 64.65           C  
ATOM     75  CD2 LEU A   9      27.870  88.167   4.813  1.00 64.08           C  
ATOM     76  N   PHE A  10      27.230  85.344   8.917  1.00 61.80           N  
ATOM     77  CA  PHE A  10      25.992  84.745   9.423  1.00 60.72           C  
ATOM     78  C   PHE A  10      25.769  85.040  10.918  1.00 60.50           C  
ATOM     79  O   PHE A  10      24.669  85.447  11.315  1.00 60.01           O  
ATOM     80  CB  PHE A  10      26.027  83.233   9.187  1.00 60.61           C  
ATOM     81  CG  PHE A  10      24.710  82.534   9.418  1.00 59.81           C  
ATOM     82  CD1 PHE A  10      23.685  82.619   8.482  1.00 59.15           C  
ATOM     83  CD2 PHE A  10      24.514  81.754  10.553  1.00 59.14           C  
ATOM     84  CE1 PHE A  10      22.484  81.955   8.681  1.00 59.33           C  
ATOM     85  CE2 PHE A  10      23.308  81.087  10.768  1.00 58.47           C  
ATOM     86  CZ  PHE A  10      22.294  81.185   9.828  1.00 59.67           C  
ATOM     87  N   LEU A  11      26.809  84.820  11.731  1.00 59.96           N  
ATOM     88  CA  LEU A  11      26.768  85.125  13.161  1.00 59.81           C  
ATOM     89  C   LEU A  11      26.476  86.601  13.442  1.00 60.14           C  
ATOM     90  O   LEU A  11      25.584  86.909  14.237  1.00 60.25           O  
ATOM     91  CB  LEU A  11      28.062  84.706  13.869  1.00 59.51           C  
ATOM     92  CG  LEU A  11      28.485  83.230  13.939  1.00 58.95           C  
ATOM     93  CD1 LEU A  11      29.723  83.100  14.808  1.00 57.63           C  
ATOM     94  CD2 LEU A  11      27.378  82.328  14.459  1.00 57.27           C  
ATOM     95  N   ALA A  12      27.214  87.502  12.787  1.00 60.26           N  
ATOM     96  CA  ALA A  12      27.001  88.956  12.931  1.00 60.51           C  
ATOM     97  C   ALA A  12      25.570  89.353  12.567  1.00 60.62           C  
ATOM     98  O   ALA A  12      24.942  90.169  13.245  1.00 60.65           O  
ATOM     99  CB  ALA A  12      27.995  89.741  12.084  1.00 60.16           C  
ATOM    100  N   GLN A  13      25.054  88.740  11.511  1.00 60.62           N  
ATOM    101  CA  GLN A  13      23.734  89.076  11.013  1.00 60.99           C  
ATOM    102  C   GLN A  13      22.601  88.528  11.890  1.00 61.07           C  
ATOM    103  O   GLN A  13      21.575  89.194  12.098  1.00 61.32           O  
ATOM    104  CB  GLN A  13      23.612  88.606   9.575  1.00 60.89           C  
ATOM    105  CG  GLN A  13      22.802  89.536   8.746  1.00 61.89           C  
ATOM    106  CD  GLN A  13      23.432  90.894   8.571  1.00 61.87           C  
ATOM    107  OE1 GLN A  13      22.746  91.904   8.632  1.00 63.71           O  
ATOM    108  NE2 GLN A  13      24.730  90.930   8.343  1.00 61.47           N  
ATOM    109  N   ALA A  14      22.800  87.316  12.400  1.00 61.01           N  
ATOM    110  CA  ALA A  14      21.969  86.759  13.460  1.00 60.95           C  
ATOM    111  C   ALA A  14      21.908  87.682  14.670  1.00 61.09           C  
ATOM    112  O   ALA A  14      20.841  87.896  15.230  1.00 61.36           O  
ATOM    113  CB  ALA A  14      22.512  85.413  13.882  1.00 61.06           C  
ATOM    114  N   HIS A  15      23.062  88.210  15.073  1.00 61.22           N  
ATOM    115  CA  HIS A  15      23.146  89.094  16.224  1.00 61.19           C  
ATOM    116  C   HIS A  15      22.416  90.400  16.003  1.00 61.15           C  
ATOM    117  O   HIS A  15      21.780  90.901  16.923  1.00 61.64           O  
ATOM    118  CB  HIS A  15      24.594  89.399  16.591  1.00 61.32           C  
ATOM    119  CG  HIS A  15      25.349  88.220  17.105  1.00 61.77           C  
ATOM    120  ND1 HIS A  15      26.704  88.262  17.355  1.00 62.50           N  
ATOM    121  CD2 HIS A  15      24.946  86.960  17.402  1.00 61.29           C  
ATOM    122  CE1 HIS A  15      27.100  87.080  17.795  1.00 61.95           C  
ATOM    123  NE2 HIS A  15      26.053  86.275  17.833  1.00 60.64           N  
ATOM    124  N   ARG A  16      22.507  90.969  14.805  1.00 60.88           N  
ATOM    125  CA  ARG A  16      21.808  92.229  14.558  1.00 60.69           C  
ATOM    126  C   ARG A  16      20.275  92.053  14.534  1.00 60.75           C  
ATOM    127  O   ARG A  16      19.536  92.980  14.867  1.00 60.99           O  
ATOM    128  CB  ARG A  16      22.347  92.971  13.321  1.00 60.52           C  
ATOM    129  CG  ARG A  16      21.522  92.838  12.072  1.00 59.68           C  
ATOM    130  CD  ARG A  16      21.635  94.083  11.211  1.00 59.24           C  
ATOM    131  NE  ARG A  16      21.447  93.718   9.814  1.00 58.64           N  
ATOM    132  CZ  ARG A  16      21.163  94.554   8.826  1.00 57.74           C  
ATOM    133  NH1 ARG A  16      21.010  95.846   9.055  1.00 58.80           N  
ATOM    134  NH2 ARG A  16      21.023  94.078   7.598  1.00 57.61           N  
ATOM    135  N   TYR A  17      19.806  90.864  14.162  1.00 60.40           N  
ATOM    136  CA  TYR A  17      18.380  90.567  14.235  1.00 60.12           C  
ATOM    137  C   TYR A  17      17.925  90.494  15.693  1.00 60.15           C  
ATOM    138  O   TYR A  17      16.799  90.876  16.032  1.00 59.84           O  
ATOM    139  CB  TYR A  17      18.063  89.261  13.494  1.00 59.60           C  
ATOM    140  CG  TYR A  17      18.259  89.342  11.988  1.00 59.83           C  
ATOM    141  CD1 TYR A  17      18.539  88.201  11.233  1.00 59.98           C  
ATOM    142  CD2 TYR A  17      18.159  90.558  11.314  1.00 60.31           C  
ATOM    143  CE1 TYR A  17      18.711  88.272   9.850  1.00 59.51           C  
ATOM    144  CE2 TYR A  17      18.334  90.638   9.941  1.00 60.09           C  
ATOM    145  CZ  TYR A  17      18.608  89.497   9.213  1.00 59.54           C  
ATOM    146  OH  TYR A  17      18.781  89.602   7.852  1.00 59.27           O  
ATOM    147  N   GLY A  18      18.819  89.986  16.541  1.00 60.23           N  
ATOM    148  CA  GLY A  18      18.578  89.846  17.962  1.00 59.96           C  
ATOM    149  C   GLY A  18      18.548  91.186  18.654  1.00 60.15           C  
ATOM    150  O   GLY A  18      17.673  91.414  19.492  1.00 60.00           O  
ATOM    151  N   ASP A  19      19.492  92.067  18.295  1.00 60.26           N  
ATOM    152  CA  ASP A  19      19.535  93.458  18.787  1.00 60.69           C  
ATOM    153  C   ASP A  19      18.284  94.283  18.432  1.00 60.43           C  
ATOM    154  O   ASP A  19      17.915  95.201  19.171  1.00 60.44           O  
ATOM    155  CB  ASP A  19      20.774  94.208  18.265  1.00 61.29           C  
ATOM    156  CG  ASP A  19      22.091  93.524  18.627  1.00 63.02           C  
ATOM    157  OD1 ASP A  19      22.099  92.616  19.492  1.00 65.40           O  
ATOM    158  OD2 ASP A  19      23.128  93.905  18.033  1.00 64.17           O  
ATOM    159  N   ALA A  20      17.650  93.979  17.301  1.00 59.88           N  
ATOM    160  CA  ALA A  20      16.405  94.648  16.938  1.00 60.14           C  
ATOM    161  C   ALA A  20      15.179  94.025  17.642  1.00 60.66           C  
ATOM    162  O   ALA A  20      14.048  94.532  17.516  1.00 60.55           O  
ATOM    163  CB  ALA A  20      16.224  94.661  15.429  1.00 59.67           C  
ATOM    164  N   LYS A  21      15.410  92.941  18.385  1.00 60.73           N  
ATOM    165  CA  LYS A  21      14.342  92.213  19.085  1.00 61.47           C  
ATOM    166  C   LYS A  21      13.290  91.614  18.141  1.00 61.29           C  
ATOM    167  O   LYS A  21      12.111  91.553  18.472  1.00 61.05           O  
ATOM    168  CB  LYS A  21      13.659  93.089  20.155  1.00 61.58           C  
ATOM    169  CG  LYS A  21      14.577  93.676  21.224  1.00 62.86           C  
ATOM    170  CD  LYS A  21      13.766  94.008  22.476  1.00 64.69           C  
ATOM    171  CE  LYS A  21      14.271  95.252  23.192  1.00 66.13           C  
ATOM    172  NZ  LYS A  21      15.710  95.144  23.570  1.00 67.52           N  
ATOM    173  N   LEU A  22      13.726  91.174  16.965  1.00 61.76           N  
ATOM    174  CA  LEU A  22      12.855  90.456  16.029  1.00 61.94           C  
ATOM    175  C   LEU A  22      12.500  89.061  16.555  1.00 62.54           C  
ATOM    176  O   LEU A  22      11.453  88.509  16.224  1.00 62.74           O  
ATOM    177  CB  LEU A  22      13.505  90.365  14.643  1.00 61.78           C  
ATOM    178  CG  LEU A  22      13.905  91.658  13.910  1.00 61.05           C  
ATOM    179  CD1 LEU A  22      14.505  91.297  12.570  1.00 61.90           C  
ATOM    180  CD2 LEU A  22      12.752  92.602  13.715  1.00 58.26           C  
HETATM  181  N   MSE A  23      13.391  88.486  17.355  1.00 63.18           N  
HETATM  182  CA  MSE A  23      13.050  87.344  18.196  1.00 64.11           C  
HETATM  183  C   MSE A  23      13.719  87.414  19.564  1.00 63.39           C  
HETATM  184  O   MSE A  23      14.629  88.216  19.793  1.00 62.91           O  
HETATM  185  CB  MSE A  23      13.327  85.979  17.540  1.00 65.65           C  
HETATM  186  CG  MSE A  23      14.131  85.967  16.257  1.00 69.45           C  
HETATM  187 SE   MSE A  23      15.931  86.742  16.286  1.00 81.17          SE  
HETATM  188  CE  MSE A  23      16.436  86.093  14.524  1.00 72.94           C  
ATOM    189  N   LEU A  24      13.233  86.562  20.462  1.00 62.51           N  
ATOM    190  CA  LEU A  24      13.745  86.453  21.814  1.00 61.66           C  
ATOM    191  C   LEU A  24      14.237  85.030  22.086  1.00 61.34           C  
ATOM    192  O   LEU A  24      13.608  84.050  21.673  1.00 61.40           O  
ATOM    193  CB  LEU A  24      12.659  86.859  22.821  1.00 61.46           C  
ATOM    194  CG  LEU A  24      12.111  88.288  22.691  1.00 60.91           C  
ATOM    195  CD1 LEU A  24      11.052  88.606  23.742  1.00 58.80           C  
ATOM    196  CD2 LEU A  24      13.245  89.311  22.743  1.00 60.69           C  
ATOM    197  N   CYS A  25      15.375  84.931  22.764  1.00 60.78           N  
ATOM    198  CA  CYS A  25      15.935  83.650  23.169  1.00 60.46           C  
ATOM    199  C   CYS A  25      15.979  82.605  22.042  1.00 60.45           C  
ATOM    200  O   CYS A  25      16.566  82.851  20.981  1.00 60.27           O  
ATOM    201  CB  CYS A  25      15.205  83.129  24.403  1.00 60.40           C  
ATOM    202  SG  CYS A  25      15.307  84.289  25.786  1.00 60.31           S  
ATOM    203  N   SER A  26      15.360  81.450  22.270  1.00 60.22           N  
ATOM    204  CA  SER A  26      15.528  80.318  21.368  1.00 60.16           C  
ATOM    205  C   SER A  26      14.448  80.220  20.294  1.00 59.97           C  
ATOM    206  O   SER A  26      14.457  79.293  19.488  1.00 60.14           O  
ATOM    207  CB  SER A  26      15.633  79.011  22.157  1.00 60.03           C  
ATOM    208  OG  SER A  26      14.344  78.570  22.545  1.00 61.27           O  
ATOM    209  N   SER A  27      13.528  81.176  20.258  1.00 60.14           N  
ATOM    210  CA  SER A  27      12.505  81.173  19.208  1.00 60.40           C  
ATOM    211  C   SER A  27      13.047  81.770  17.903  1.00 59.96           C  
ATOM    212  O   SER A  27      13.956  82.605  17.920  1.00 60.26           O  
ATOM    213  CB  SER A  27      11.245  81.909  19.654  1.00 60.42           C  
ATOM    214  OG  SER A  27      11.426  83.308  19.536  1.00 62.62           O  
ATOM    215  N   GLY A  28      12.489  81.318  16.782  1.00 59.54           N  
ATOM    216  CA  GLY A  28      12.919  81.743  15.457  1.00 58.77           C  
ATOM    217  C   GLY A  28      14.132  81.016  14.915  1.00 58.52           C  
ATOM    218  O   GLY A  28      14.841  80.322  15.642  1.00 58.21           O  
ATOM    219  N   ASN A  29      14.374  81.193  13.620  1.00 58.36           N  
ATOM    220  CA  ASN A  29      15.483  80.530  12.945  1.00 58.18           C  
ATOM    221  C   ASN A  29      15.819  81.186  11.612  1.00 57.80           C  
ATOM    222  O   ASN A  29      14.954  81.771  10.951  1.00 57.90           O  
ATOM    223  CB  ASN A  29      15.188  79.040  12.758  1.00 58.29           C  
ATOM    224  CG  ASN A  29      13.723  78.769  12.612  1.00 58.71           C  
ATOM    225  OD1 ASN A  29      13.110  78.142  13.462  1.00 60.40           O  
ATOM    226  ND2 ASN A  29      13.143  79.276  11.556  1.00 59.10           N  
ATOM    227  N   LEU A  30      17.083  81.067  11.226  1.00 56.88           N  
ATOM    228  CA  LEU A  30      17.631  81.821  10.120  1.00 56.08           C  
ATOM    229  C   LEU A  30      18.408  80.896   9.211  1.00 56.01           C  
ATOM    230  O   LEU A  30      19.112  79.994   9.679  1.00 56.26           O  
ATOM    231  CB  LEU A  30      18.547  82.920  10.654  1.00 55.58           C  
ATOM    232  CG  LEU A  30      19.315  83.754   9.631  1.00 55.83           C  
ATOM    233  CD1 LEU A  30      18.357  84.677   8.898  1.00 55.52           C  
ATOM    234  CD2 LEU A  30      20.450  84.556  10.289  1.00 55.83           C  
ATOM    235  N   SER A  31      18.275  81.119   7.910  1.00 55.56           N  
ATOM    236  CA  SER A  31      18.978  80.322   6.931  1.00 55.71           C  
ATOM    237  C   SER A  31      19.554  81.190   5.825  1.00 55.21           C  
ATOM    238  O   SER A  31      18.975  82.227   5.473  1.00 54.74           O  
ATOM    239  CB  SER A  31      18.042  79.270   6.345  1.00 56.15           C  
ATOM    240  OG  SER A  31      17.071  79.881   5.504  1.00 58.51           O  
ATOM    241  N   TRP A  32      20.683  80.749   5.275  1.00 55.04           N  
ATOM    242  CA  TRP A  32      21.366  81.484   4.208  1.00 55.20           C  
ATOM    243  C   TRP A  32      21.892  80.557   3.118  1.00 55.70           C  
ATOM    244  O   TRP A  32      22.736  79.700   3.365  1.00 55.89           O  
ATOM    245  CB  TRP A  32      22.492  82.348   4.791  1.00 54.74           C  
ATOM    246  CG  TRP A  32      23.239  83.206   3.801  1.00 54.23           C  
ATOM    247  CD1 TRP A  32      22.764  83.710   2.625  1.00 54.32           C  
ATOM    248  CD2 TRP A  32      24.578  83.705   3.935  1.00 53.74           C  
ATOM    249  NE1 TRP A  32      23.725  84.476   2.007  1.00 53.51           N  
ATOM    250  CE2 TRP A  32      24.849  84.491   2.786  1.00 53.37           C  
ATOM    251  CE3 TRP A  32      25.580  83.559   4.911  1.00 53.25           C  
ATOM    252  CZ2 TRP A  32      26.080  85.122   2.578  1.00 53.46           C  
ATOM    253  CZ3 TRP A  32      26.805  84.189   4.707  1.00 53.64           C  
ATOM    254  CH2 TRP A  32      27.044  84.963   3.549  1.00 53.96           C  
ATOM    255  N   ARG A  33      21.363  80.735   1.911  1.00 56.43           N  
ATOM    256  CA  ARG A  33      21.817  80.020   0.726  1.00 56.82           C  
ATOM    257  C   ARG A  33      23.228  80.461   0.326  1.00 57.75           C  
ATOM    258  O   ARG A  33      23.490  81.652   0.176  1.00 57.58           O  
ATOM    259  CB  ARG A  33      20.810  80.234  -0.412  1.00 56.78           C  
ATOM    260  CG  ARG A  33      21.358  80.250  -1.841  1.00 56.59           C  
ATOM    261  CD  ARG A  33      20.225  80.514  -2.811  1.00 55.97           C  
ATOM    262  NE  ARG A  33      19.756  79.270  -3.391  1.00 55.07           N  
ATOM    263  CZ  ARG A  33      18.498  78.976  -3.691  1.00 52.71           C  
ATOM    264  NH1 ARG A  33      17.509  79.823  -3.463  1.00 50.67           N  
ATOM    265  NH2 ARG A  33      18.243  77.803  -4.234  1.00 54.11           N  
ATOM    266  N   ILE A  34      24.136  79.491   0.212  1.00 58.63           N  
ATOM    267  CA  ILE A  34      25.453  79.702  -0.373  1.00 59.40           C  
ATOM    268  C   ILE A  34      25.718  78.561  -1.358  1.00 60.21           C  
ATOM    269  O   ILE A  34      26.215  77.488  -0.973  1.00 60.58           O  
ATOM    270  CB  ILE A  34      26.590  79.740   0.682  1.00 59.52           C  
ATOM    271  CG1 ILE A  34      26.327  80.782   1.763  1.00 59.09           C  
ATOM    272  CG2 ILE A  34      27.933  80.055   0.006  1.00 59.43           C  
ATOM    273  CD1 ILE A  34      27.304  80.715   2.914  1.00 59.38           C  
ATOM    274  N   GLY A  35      25.371  78.795  -2.623  1.00 60.77           N  
ATOM    275  CA  GLY A  35      25.519  77.796  -3.666  1.00 61.13           C  
ATOM    276  C   GLY A  35      24.541  76.672  -3.436  1.00 61.95           C  
ATOM    277  O   GLY A  35      23.333  76.899  -3.342  1.00 62.22           O  
ATOM    278  N   GLU A  36      25.076  75.460  -3.322  1.00 62.65           N  
ATOM    279  CA  GLU A  36      24.277  74.244  -3.158  1.00 63.82           C  
ATOM    280  C   GLU A  36      24.069  73.907  -1.684  1.00 63.31           C  
ATOM    281  O   GLU A  36      23.362  72.953  -1.349  1.00 63.66           O  
ATOM    282  CB  GLU A  36      24.961  73.061  -3.848  1.00 63.43           C  
ATOM    283  CG  GLU A  36      25.077  73.188  -5.353  1.00 65.27           C  
ATOM    284  CD  GLU A  36      26.013  72.138  -5.944  1.00 66.32           C  
ATOM    285  OE1 GLU A  36      26.076  71.013  -5.389  1.00 70.23           O  
ATOM    286  OE2 GLU A  36      26.692  72.430  -6.958  1.00 68.84           O  
ATOM    287  N   GLU A  37      24.709  74.671  -0.807  1.00 62.80           N  
ATOM    288  CA  GLU A  37      24.540  74.462   0.616  1.00 62.28           C  
ATOM    289  C   GLU A  37      23.931  75.684   1.260  1.00 61.46           C  
ATOM    290  O   GLU A  37      23.865  76.746   0.653  1.00 61.27           O  
ATOM    291  CB  GLU A  37      25.869  74.112   1.272  1.00 62.45           C  
ATOM    292  CG  GLU A  37      26.402  72.764   0.837  1.00 64.65           C  
ATOM    293  CD  GLU A  37      27.800  72.482   1.361  1.00 67.47           C  
ATOM    294  OE1 GLU A  37      28.681  73.372   1.224  1.00 67.80           O  
ATOM    295  OE2 GLU A  37      28.012  71.360   1.894  1.00 67.53           O  
ATOM    296  N   ALA A  38      23.474  75.524   2.494  1.00 60.88           N  
ATOM    297  CA  ALA A  38      22.920  76.632   3.238  1.00 60.14           C  
ATOM    298  C   ALA A  38      23.381  76.569   4.676  1.00 59.74           C  
ATOM    299  O   ALA A  38      23.524  75.483   5.228  1.00 59.76           O  
ATOM    300  CB  ALA A  38      21.413  76.592   3.176  1.00 60.09           C  
ATOM    301  N   LEU A  39      23.626  77.737   5.264  1.00 59.18           N  
ATOM    302  CA  LEU A  39      23.795  77.867   6.703  1.00 58.85           C  
ATOM    303  C   LEU A  39      22.431  78.014   7.376  1.00 58.52           C  
ATOM    304  O   LEU A  39      21.606  78.844   6.977  1.00 58.40           O  
ATOM    305  CB  LEU A  39      24.685  79.063   7.045  1.00 58.80           C  
ATOM    306  CG  LEU A  39      26.034  79.118   6.316  1.00 59.96           C  
ATOM    307  CD1 LEU A  39      26.849  80.355   6.733  1.00 59.62           C  
ATOM    308  CD2 LEU A  39      26.839  77.826   6.507  1.00 60.20           C  
ATOM    309  N   ILE A  40      22.194  77.188   8.384  1.00 58.01           N  
ATOM    310  CA  ILE A  40      20.957  77.239   9.156  1.00 57.57           C  
ATOM    311  C   ILE A  40      21.345  77.267  10.624  1.00 57.23           C  
ATOM    312  O   ILE A  40      22.247  76.547  11.049  1.00 57.09           O  
ATOM    313  CB  ILE A  40      20.034  76.021   8.882  1.00 57.29           C  
ATOM    314  CG1 ILE A  40      20.170  75.569   7.425  1.00 57.91           C  
ATOM    315  CG2 ILE A  40      18.581  76.369   9.198  1.00 57.51           C  
ATOM    316  CD1 ILE A  40      19.283  74.412   7.012  1.00 57.62           C  
ATOM    317  N   SER A  41      20.680  78.121  11.392  1.00 56.74           N  
ATOM    318  CA  SER A  41      20.828  78.117  12.838  1.00 56.13           C  
ATOM    319  C   SER A  41      20.479  76.733  13.377  1.00 56.15           C  
ATOM    320  O   SER A  41      19.525  76.096  12.917  1.00 55.60           O  
ATOM    321  CB  SER A  41      19.904  79.157  13.453  1.00 56.21           C  
ATOM    322  OG  SER A  41      18.550  78.812  13.227  1.00 55.62           O  
ATOM    323  N   GLY A  42      21.258  76.279  14.352  1.00 56.42           N  
ATOM    324  CA  GLY A  42      21.120  74.933  14.897  1.00 56.88           C  
ATOM    325  C   GLY A  42      19.892  74.822  15.769  1.00 57.29           C  
ATOM    326  O   GLY A  42      19.464  75.810  16.373  1.00 57.51           O  
ATOM    327  N   THR A  43      19.324  73.622  15.846  1.00 57.24           N  
ATOM    328  CA  THR A  43      18.124  73.413  16.641  1.00 57.21           C  
ATOM    329  C   THR A  43      18.390  73.784  18.092  1.00 57.21           C  
ATOM    330  O   THR A  43      19.440  73.452  18.641  1.00 57.92           O  
ATOM    331  CB  THR A  43      17.572  71.962  16.509  1.00 57.25           C  
ATOM    332  OG1 THR A  43      16.226  71.912  17.003  1.00 57.56           O  
ATOM    333  CG2 THR A  43      18.446  70.945  17.256  1.00 57.06           C  
ATOM    334  N   GLY A  44      17.457  74.507  18.698  1.00 57.15           N  
ATOM    335  CA  GLY A  44      17.584  74.888  20.096  1.00 57.11           C  
ATOM    336  C   GLY A  44      18.487  76.078  20.367  1.00 57.05           C  
ATOM    337  O   GLY A  44      18.443  76.653  21.448  1.00 57.23           O  
ATOM    338  N   SER A  45      19.303  76.463  19.395  1.00 56.89           N  
ATOM    339  CA  SER A  45      20.213  77.591  19.581  1.00 56.88           C  
ATOM    340  C   SER A  45      19.446  78.897  19.815  1.00 56.79           C  
ATOM    341  O   SER A  45      18.300  79.045  19.372  1.00 56.61           O  
ATOM    342  CB  SER A  45      21.095  77.750  18.355  1.00 56.79           C  
ATOM    343  OG  SER A  45      20.321  78.241  17.271  1.00 56.94           O  
ATOM    344  N   TRP A  46      20.082  79.839  20.506  1.00 56.38           N  
ATOM    345  CA  TRP A  46      19.503  81.168  20.661  1.00 56.10           C  
ATOM    346  C   TRP A  46      20.082  82.063  19.584  1.00 56.58           C  
ATOM    347  O   TRP A  46      21.241  82.470  19.668  1.00 56.44           O  
ATOM    348  CB  TRP A  46      19.856  81.762  22.022  1.00 55.24           C  
ATOM    349  CG  TRP A  46      19.294  81.083  23.206  1.00 53.59           C  
ATOM    350  CD1 TRP A  46      18.900  79.782  23.308  1.00 52.71           C  
ATOM    351  CD2 TRP A  46      19.124  81.659  24.505  1.00 53.29           C  
ATOM    352  NE1 TRP A  46      18.472  79.518  24.585  1.00 52.58           N  
ATOM    353  CE2 TRP A  46      18.601  80.651  25.342  1.00 52.75           C  
ATOM    354  CE3 TRP A  46      19.364  82.932  25.043  1.00 51.88           C  
ATOM    355  CZ2 TRP A  46      18.301  80.876  26.683  1.00 52.97           C  
ATOM    356  CZ3 TRP A  46      19.066  83.154  26.377  1.00 52.89           C  
ATOM    357  CH2 TRP A  46      18.538  82.131  27.182  1.00 53.05           C  
ATOM    358  N   VAL A  47      19.269  82.382  18.584  1.00 57.31           N  
ATOM    359  CA  VAL A  47      19.732  83.151  17.422  1.00 57.90           C  
ATOM    360  C   VAL A  47      20.242  84.576  17.732  1.00 58.04           C  
ATOM    361  O   VAL A  47      21.144  85.045  17.051  1.00 58.48           O  
ATOM    362  CB  VAL A  47      18.678  83.159  16.273  1.00 58.07           C  
ATOM    363  CG1 VAL A  47      19.077  84.120  15.170  1.00 58.45           C  
ATOM    364  CG2 VAL A  47      18.492  81.751  15.704  1.00 58.17           C  
ATOM    365  N   PRO A  48      19.656  85.281  18.726  1.00 57.88           N  
ATOM    366  CA  PRO A  48      20.243  86.595  19.077  1.00 57.89           C  
ATOM    367  C   PRO A  48      21.679  86.575  19.628  1.00 57.94           C  
ATOM    368  O   PRO A  48      22.380  87.579  19.516  1.00 58.14           O  
ATOM    369  CB  PRO A  48      19.272  87.156  20.131  1.00 57.46           C  
ATOM    370  CG  PRO A  48      18.007  86.411  19.933  1.00 57.84           C  
ATOM    371  CD  PRO A  48      18.436  85.018  19.505  1.00 57.90           C  
ATOM    372  N   THR A  49      22.104  85.458  20.219  1.00 58.14           N  
ATOM    373  CA  THR A  49      23.461  85.329  20.775  1.00 58.12           C  
ATOM    374  C   THR A  49      24.230  84.146  20.184  1.00 57.98           C  
ATOM    375  O   THR A  49      25.134  83.624  20.814  1.00 58.10           O  
ATOM    376  CB  THR A  49      23.464  85.194  22.334  1.00 58.13           C  
ATOM    377  OG1 THR A  49      23.018  83.889  22.714  1.00 57.80           O  
ATOM    378  CG2 THR A  49      22.566  86.229  22.980  1.00 58.41           C  
ATOM    379  N   LEU A  50      23.853  83.733  18.979  1.00 58.23           N  
ATOM    380  CA  LEU A  50      24.486  82.634  18.240  1.00 58.46           C  
ATOM    381  C   LEU A  50      25.963  82.983  17.997  1.00 59.03           C  
ATOM    382  O   LEU A  50      26.231  84.140  17.731  1.00 60.27           O  
ATOM    383  CB  LEU A  50      23.745  82.525  16.898  1.00 58.03           C  
ATOM    384  CG  LEU A  50      23.823  81.279  16.016  1.00 58.09           C  
ATOM    385  CD1 LEU A  50      22.852  80.206  16.478  1.00 56.40           C  
ATOM    386  CD2 LEU A  50      23.562  81.635  14.571  1.00 57.79           C  
ATOM    387  N   ALA A  51      26.957  82.090  18.076  1.00 59.41           N  
ATOM    388  CA  ALA A  51      26.963  80.706  18.560  1.00 59.71           C  
ATOM    389  C   ALA A  51      27.653  79.816  17.501  1.00 59.75           C  
ATOM    390  O   ALA A  51      27.076  78.841  17.015  1.00 59.89           O  
ATOM    391  CB  ALA A  51      25.565  80.200  18.918  1.00 59.81           C  
ATOM    392  N   LYS A  52      28.887  80.176  17.144  1.00 59.44           N  
ATOM    393  CA  LYS A  52      29.675  79.489  16.105  1.00 59.31           C  
ATOM    394  C   LYS A  52      29.515  77.965  16.105  1.00 59.26           C  
ATOM    395  O   LYS A  52      29.467  77.335  15.048  1.00 59.38           O  
ATOM    396  CB  LYS A  52      31.148  79.858  16.278  1.00 59.75           C  
ATOM    397  CG  LYS A  52      32.098  79.376  15.191  1.00 60.48           C  
ATOM    398  CD  LYS A  52      33.420  80.154  15.251  1.00 62.46           C  
ATOM    399  CE  LYS A  52      34.286  79.780  16.474  1.00 63.28           C  
ATOM    400  NZ  LYS A  52      35.251  78.667  16.197  1.00 62.75           N  
ATOM    401  N   GLU A  53      29.432  77.384  17.297  1.00 58.86           N  
ATOM    402  CA  GLU A  53      29.289  75.944  17.469  1.00 58.65           C  
ATOM    403  C   GLU A  53      27.894  75.420  17.087  1.00 58.54           C  
ATOM    404  O   GLU A  53      27.715  74.207  16.918  1.00 58.29           O  
ATOM    405  CB  GLU A  53      29.611  75.556  18.925  1.00 58.78           C  
ATOM    406  CG  GLU A  53      31.102  75.451  19.262  1.00 58.73           C  
ATOM    407  CD  GLU A  53      31.865  76.775  19.141  1.00 59.15           C  
ATOM    408  OE1 GLU A  53      31.226  77.860  19.199  1.00 57.61           O  
ATOM    409  OE2 GLU A  53      33.114  76.722  18.992  1.00 57.98           O  
ATOM    410  N   LYS A  54      26.913  76.320  16.967  1.00 58.00           N  
ATOM    411  CA  LYS A  54      25.523  75.910  16.706  1.00 57.68           C  
ATOM    412  C   LYS A  54      24.989  76.455  15.377  1.00 56.99           C  
ATOM    413  O   LYS A  54      23.836  76.876  15.277  1.00 56.60           O  
ATOM    414  CB  LYS A  54      24.598  76.275  17.880  1.00 57.91           C  
ATOM    415  CG  LYS A  54      25.198  75.981  19.251  1.00 59.35           C  
ATOM    416  CD  LYS A  54      24.141  75.721  20.308  1.00 62.03           C  
ATOM    417  CE  LYS A  54      24.102  74.244  20.713  1.00 62.76           C  
ATOM    418  NZ  LYS A  54      23.071  74.009  21.775  1.00 62.85           N  
ATOM    419  N   VAL A  55      25.857  76.443  14.367  1.00 56.36           N  
ATOM    420  CA  VAL A  55      25.485  76.765  12.998  1.00 55.54           C  
ATOM    421  C   VAL A  55      25.641  75.529  12.121  1.00 55.13           C  
ATOM    422  O   VAL A  55      26.725  74.950  12.042  1.00 55.25           O  
ATOM    423  CB  VAL A  55      26.359  77.887  12.415  1.00 55.75           C  
ATOM    424  CG1 VAL A  55      26.044  78.090  10.917  1.00 54.73           C  
ATOM    425  CG2 VAL A  55      26.158  79.179  13.197  1.00 55.40           C  
ATOM    426  N   SER A  56      24.551  75.147  11.462  1.00 54.36           N  
ATOM    427  CA  SER A  56      24.500  73.978  10.606  1.00 53.62           C  
ATOM    428  C   SER A  56      24.814  74.333   9.162  1.00 53.48           C  
ATOM    429  O   SER A  56      24.329  75.327   8.639  1.00 52.78           O  
ATOM    430  CB  SER A  56      23.105  73.373  10.686  1.00 53.67           C  
ATOM    431  OG  SER A  56      23.072  72.065  10.163  1.00 53.38           O  
ATOM    432  N   ILE A  57      25.646  73.515   8.531  1.00 53.95           N  
ATOM    433  CA  ILE A  57      25.836  73.555   7.091  1.00 54.69           C  
ATOM    434  C   ILE A  57      25.039  72.383   6.522  1.00 55.42           C  
ATOM    435  O   ILE A  57      25.221  71.240   6.936  1.00 55.65           O  
ATOM    436  CB  ILE A  57      27.316  73.414   6.716  1.00 54.66           C  
ATOM    437  CG1 ILE A  57      28.131  74.558   7.340  1.00 55.61           C  
ATOM    438  CG2 ILE A  57      27.490  73.362   5.195  1.00 54.05           C  
ATOM    439  CD1 ILE A  57      29.641  74.250   7.536  1.00 55.69           C  
ATOM    440  N   CYS A  58      24.138  72.678   5.596  1.00 56.39           N  
ATOM    441  CA  CYS A  58      23.231  71.678   5.041  1.00 57.53           C  
ATOM    442  C   CYS A  58      23.245  71.671   3.525  1.00 57.23           C  
ATOM    443  O   CYS A  58      23.254  72.727   2.889  1.00 57.08           O  
ATOM    444  CB  CYS A  58      21.805  71.935   5.524  1.00 57.62           C  
ATOM    445  SG  CYS A  58      21.525  71.355   7.210  1.00 62.67           S  
ATOM    446  N   ASN A  59      23.248  70.474   2.952  1.00 57.36           N  
ATOM    447  CA  ASN A  59      22.995  70.330   1.535  1.00 57.61           C  
ATOM    448  C   ASN A  59      21.564  70.771   1.234  1.00 57.58           C  
ATOM    449  O   ASN A  59      20.614  70.293   1.870  1.00 57.27           O  
ATOM    450  CB  ASN A  59      23.197  68.885   1.112  1.00 57.98           C  
ATOM    451  CG  ASN A  59      22.998  68.689  -0.378  1.00 59.31           C  
ATOM    452  OD1 ASN A  59      21.920  68.268  -0.821  1.00 59.39           O  
ATOM    453  ND2 ASN A  59      24.031  69.022  -1.169  1.00 59.42           N  
ATOM    454  N   ILE A  60      21.414  71.701   0.289  1.00 57.38           N  
ATOM    455  CA  ILE A  60      20.095  72.244  -0.045  1.00 57.19           C  
ATOM    456  C   ILE A  60      19.155  71.186  -0.624  1.00 57.02           C  
ATOM    457  O   ILE A  60      18.000  71.111  -0.225  1.00 57.40           O  
ATOM    458  CB  ILE A  60      20.171  73.501  -0.965  1.00 57.31           C  
ATOM    459  CG1 ILE A  60      20.784  74.667  -0.197  1.00 57.79           C  
ATOM    460  CG2 ILE A  60      18.791  73.909  -1.458  1.00 55.97           C  
ATOM    461  CD1 ILE A  60      20.930  75.925  -1.003  1.00 60.53           C  
ATOM    462  N   ALA A  61      19.641  70.362  -1.541  1.00 57.07           N  
ATOM    463  CA  ALA A  61      18.774  69.377  -2.194  1.00 57.38           C  
ATOM    464  C   ALA A  61      18.232  68.299  -1.230  1.00 57.82           C  
ATOM    465  O   ALA A  61      17.064  67.899  -1.332  1.00 57.84           O  
ATOM    466  CB  ALA A  61      19.485  68.739  -3.375  1.00 56.83           C  
ATOM    467  N   SER A  62      19.080  67.861  -0.296  1.00 57.84           N  
ATOM    468  CA  SER A  62      18.797  66.715   0.567  1.00 57.85           C  
ATOM    469  C   SER A  62      18.343  67.119   1.957  1.00 57.43           C  
ATOM    470  O   SER A  62      17.600  66.394   2.610  1.00 57.06           O  
ATOM    471  CB  SER A  62      20.042  65.834   0.687  1.00 57.96           C  
ATOM    472  OG  SER A  62      21.021  66.486   1.480  1.00 59.38           O  
ATOM    473  N   GLY A  63      18.810  68.275   2.412  1.00 57.32           N  
ATOM    474  CA  GLY A  63      18.524  68.722   3.761  1.00 56.80           C  
ATOM    475  C   GLY A  63      19.467  68.190   4.836  1.00 56.59           C  
ATOM    476  O   GLY A  63      19.313  68.533   5.999  1.00 56.94           O  
ATOM    477  N   THR A  64      20.458  67.374   4.483  1.00 56.29           N  
ATOM    478  CA  THR A  64      21.274  66.770   5.545  1.00 55.87           C  
ATOM    479  C   THR A  64      22.540  67.571   5.900  1.00 55.79           C  
ATOM    480  O   THR A  64      23.260  68.030   5.007  1.00 55.50           O  
ATOM    481  CB  THR A  64      21.623  65.277   5.295  1.00 55.93           C  
ATOM    482  OG1 THR A  64      23.032  65.138   5.158  1.00 56.24           O  
ATOM    483  CG2 THR A  64      20.916  64.706   4.071  1.00 54.46           C  
ATOM    484  N   PRO A  65      22.792  67.758   7.215  1.00 55.49           N  
ATOM    485  CA  PRO A  65      23.961  68.500   7.713  1.00 55.02           C  
ATOM    486  C   PRO A  65      25.272  67.823   7.350  1.00 54.61           C  
ATOM    487  O   PRO A  65      25.319  66.603   7.269  1.00 53.99           O  
ATOM    488  CB  PRO A  65      23.772  68.484   9.242  1.00 55.01           C  
ATOM    489  CG  PRO A  65      22.851  67.338   9.513  1.00 54.84           C  
ATOM    490  CD  PRO A  65      21.942  67.263   8.318  1.00 55.26           C  
ATOM    491  N   THR A  66      26.326  68.611   7.134  1.00 54.63           N  
ATOM    492  CA  THR A  66      27.656  68.051   6.864  1.00 54.91           C  
ATOM    493  C   THR A  66      28.709  68.377   7.934  1.00 54.76           C  
ATOM    494  O   THR A  66      29.832  67.886   7.864  1.00 54.76           O  
ATOM    495  CB  THR A  66      28.208  68.471   5.467  1.00 55.35           C  
ATOM    496  OG1 THR A  66      28.376  69.898   5.403  1.00 55.80           O  
ATOM    497  CG2 THR A  66      27.272  68.004   4.338  1.00 56.39           C  
ATOM    498  N   ASN A  67      28.357  69.201   8.917  1.00 54.50           N  
ATOM    499  CA  ASN A  67      29.331  69.634   9.927  1.00 54.23           C  
ATOM    500  C   ASN A  67      29.079  69.138  11.361  1.00 54.13           C  
ATOM    501  O   ASN A  67      29.668  69.658  12.302  1.00 54.22           O  
ATOM    502  CB  ASN A  67      29.494  71.166   9.899  1.00 53.71           C  
ATOM    503  CG  ASN A  67      28.227  71.919  10.321  1.00 54.57           C  
ATOM    504  OD1 ASN A  67      28.274  73.130  10.530  1.00 54.53           O  
ATOM    505  ND2 ASN A  67      27.094  71.212  10.446  1.00 53.78           N  
ATOM    506  N   GLY A  68      28.210  68.144  11.524  1.00 53.93           N  
ATOM    507  CA  GLY A  68      27.909  67.608  12.847  1.00 54.09           C  
ATOM    508  C   GLY A  68      26.971  68.468  13.683  1.00 54.88           C  
ATOM    509  O   GLY A  68      26.787  68.206  14.877  1.00 54.82           O  
ATOM    510  N   VAL A  69      26.368  69.487  13.072  1.00 54.95           N  
ATOM    511  CA  VAL A  69      25.419  70.348  13.788  1.00 55.75           C  
ATOM    512  C   VAL A  69      23.970  70.137  13.309  1.00 56.18           C  
ATOM    513  O   VAL A  69      23.634  70.358  12.132  1.00 55.87           O  
ATOM    514  CB  VAL A  69      25.809  71.862  13.711  1.00 55.91           C  
ATOM    515  CG1 VAL A  69      24.824  72.702  14.491  1.00 54.93           C  
ATOM    516  CG2 VAL A  69      27.257  72.089  14.213  1.00 55.50           C  
ATOM    517  N   LYS A  70      23.126  69.696  14.237  1.00 56.71           N  
ATOM    518  CA  LYS A  70      21.734  69.435  13.946  1.00 57.24           C  
ATOM    519  C   LYS A  70      21.057  70.764  13.633  1.00 57.91           C  
ATOM    520  O   LYS A  70      21.069  71.694  14.453  1.00 57.83           O  
ATOM    521  CB  LYS A  70      21.073  68.746  15.129  1.00 57.47           C  
ATOM    522  CG  LYS A  70      19.796  67.967  14.815  1.00 57.48           C  
ATOM    523  CD  LYS A  70      19.290  67.324  16.099  1.00 57.42           C  
ATOM    524  CE  LYS A  70      18.257  66.250  15.847  1.00 58.40           C  
ATOM    525  NZ  LYS A  70      16.949  66.786  15.399  1.00 57.23           N  
ATOM    526  N   PRO A  71      20.482  70.866  12.424  1.00 58.45           N  
ATOM    527  CA  PRO A  71      19.854  72.107  11.982  1.00 58.67           C  
ATOM    528  C   PRO A  71      18.519  72.309  12.689  1.00 59.40           C  
ATOM    529  O   PRO A  71      17.945  71.350  13.197  1.00 59.30           O  
ATOM    530  CB  PRO A  71      19.628  71.861  10.492  1.00 58.35           C  
ATOM    531  CG  PRO A  71      19.470  70.385  10.386  1.00 57.91           C  
ATOM    532  CD  PRO A  71      20.375  69.792  11.416  1.00 57.98           C  
ATOM    533  N   SER A  72      18.056  73.553  12.729  1.00 60.33           N  
ATOM    534  CA  SER A  72      16.699  73.899  13.121  1.00 61.53           C  
ATOM    535  C   SER A  72      15.670  72.870  12.620  1.00 62.98           C  
ATOM    536  O   SER A  72      15.761  72.405  11.485  1.00 62.84           O  
ATOM    537  CB  SER A  72      16.383  75.284  12.535  1.00 61.31           C  
ATOM    538  OG  SER A  72      15.001  75.585  12.521  1.00 59.46           O  
HETATM  539  N   MSE A  73      14.713  72.494  13.469  1.00 64.77           N  
HETATM  540  CA  MSE A  73      13.465  71.896  12.982  1.00 66.96           C  
HETATM  541  C   MSE A  73      12.901  73.031  12.150  1.00 67.00           C  
HETATM  542  O   MSE A  73      13.250  74.193  12.378  1.00 67.94           O  
HETATM  543  CB  MSE A  73      12.505  71.581  14.126  1.00 67.98           C  
HETATM  544  CG  MSE A  73      13.159  71.011  15.377  1.00 73.83           C  
HETATM  545 SE   MSE A  73      13.526  69.089  15.229  1.00 90.68          SE  
HETATM  546  CE  MSE A  73      11.661  68.453  15.449  1.00 85.95           C  
ATOM    547  N   GLU A  74      12.063  72.754  11.168  1.00 66.80           N  
ATOM    548  CA  GLU A  74      11.654  73.856  10.279  1.00 67.00           C  
ATOM    549  C   GLU A  74      12.726  74.218   9.248  1.00 66.24           C  
ATOM    550  O   GLU A  74      12.535  75.130   8.441  1.00 66.35           O  
ATOM    551  CB  GLU A  74      11.187  75.088  11.084  1.00 66.78           C  
ATOM    552  CG  GLU A  74       9.790  74.870  11.693  1.00 67.83           C  
ATOM    553  CD  GLU A  74       9.332  75.949  12.664  1.00 68.54           C  
ATOM    554  OE1 GLU A  74      10.095  76.899  12.950  1.00 72.08           O  
ATOM    555  OE2 GLU A  74       8.186  75.843  13.155  1.00 69.57           O  
ATOM    556  N   SER A  75      13.836  73.477   9.261  1.00 65.61           N  
ATOM    557  CA  SER A  75      14.768  73.452   8.140  1.00 65.10           C  
ATOM    558  C   SER A  75      14.005  72.988   6.912  1.00 64.76           C  
ATOM    559  O   SER A  75      14.379  73.270   5.775  1.00 64.42           O  
ATOM    560  CB  SER A  75      15.878  72.449   8.411  1.00 65.27           C  
ATOM    561  OG  SER A  75      15.345  71.131   8.448  1.00 65.84           O  
ATOM    562  N   THR A  76      12.920  72.273   7.163  1.00 64.47           N  
ATOM    563  CA  THR A  76      12.093  71.725   6.107  1.00 64.52           C  
ATOM    564  C   THR A  76      11.363  72.814   5.290  1.00 64.11           C  
ATOM    565  O   THR A  76      11.274  72.718   4.062  1.00 64.41           O  
ATOM    566  CB  THR A  76      11.145  70.622   6.662  1.00 64.98           C  
ATOM    567  OG1 THR A  76      10.500  69.944   5.572  1.00 66.66           O  
ATOM    568  CG2 THR A  76      10.094  71.193   7.685  1.00 64.94           C  
ATOM    569  N   PHE A  77      10.875  73.867   5.939  1.00 63.10           N  
ATOM    570  CA  PHE A  77      10.321  74.954   5.146  1.00 62.18           C  
ATOM    571  C   PHE A  77      11.374  75.934   4.609  1.00 61.44           C  
ATOM    572  O   PHE A  77      11.232  76.424   3.498  1.00 61.34           O  
ATOM    573  CB  PHE A  77       9.085  75.613   5.788  1.00 62.16           C  
ATOM    574  CG  PHE A  77       9.383  76.584   6.883  1.00 62.71           C  
ATOM    575  CD1 PHE A  77       8.915  76.348   8.172  1.00 62.70           C  
ATOM    576  CD2 PHE A  77      10.072  77.778   6.622  1.00 63.62           C  
ATOM    577  CE1 PHE A  77       9.166  77.267   9.203  1.00 63.86           C  
ATOM    578  CE2 PHE A  77      10.334  78.701   7.643  1.00 63.91           C  
ATOM    579  CZ  PHE A  77       9.884  78.444   8.937  1.00 63.85           C  
ATOM    580  N   HIS A  78      12.432  76.201   5.374  1.00 60.52           N  
ATOM    581  CA  HIS A  78      13.528  77.036   4.883  1.00 59.66           C  
ATOM    582  C   HIS A  78      14.103  76.480   3.572  1.00 59.13           C  
ATOM    583  O   HIS A  78      14.194  77.193   2.573  1.00 58.67           O  
ATOM    584  CB  HIS A  78      14.655  77.123   5.911  1.00 59.94           C  
ATOM    585  CG  HIS A  78      14.430  78.136   6.985  1.00 59.58           C  
ATOM    586  ND1 HIS A  78      13.773  77.840   8.159  1.00 60.45           N  
ATOM    587  CD2 HIS A  78      14.810  79.429   7.085  1.00 59.33           C  
ATOM    588  CE1 HIS A  78      13.744  78.913   8.928  1.00 59.91           C  
ATOM    589  NE2 HIS A  78      14.368  79.891   8.301  1.00 59.67           N  
ATOM    590  N   LEU A  79      14.499  75.209   3.587  1.00 58.26           N  
ATOM    591  CA  LEU A  79      15.079  74.583   2.405  1.00 57.89           C  
ATOM    592  C   LEU A  79      14.025  74.448   1.308  1.00 57.64           C  
ATOM    593  O   LEU A  79      14.338  74.577   0.114  1.00 57.32           O  
ATOM    594  CB  LEU A  79      15.718  73.230   2.746  1.00 57.86           C  
ATOM    595  CG  LEU A  79      16.946  73.305   3.665  1.00 58.34           C  
ATOM    596  CD1 LEU A  79      17.362  71.944   4.143  1.00 57.32           C  
ATOM    597  CD2 LEU A  79      18.117  73.996   2.983  1.00 60.12           C  
ATOM    598  N   GLY A  80      12.782  74.204   1.730  1.00 57.19           N  
ATOM    599  CA  GLY A  80      11.631  74.194   0.833  1.00 56.45           C  
ATOM    600  C   GLY A  80      11.502  75.499   0.065  1.00 56.10           C  
ATOM    601  O   GLY A  80      11.299  75.490  -1.159  1.00 56.21           O  
ATOM    602  N   VAL A  81      11.638  76.615   0.778  1.00 55.28           N  
ATOM    603  CA  VAL A  81      11.523  77.940   0.174  1.00 55.00           C  
ATOM    604  C   VAL A  81      12.704  78.258  -0.742  1.00 55.11           C  
ATOM    605  O   VAL A  81      12.522  78.890  -1.781  1.00 55.50           O  
ATOM    606  CB  VAL A  81      11.332  79.064   1.229  1.00 55.03           C  
ATOM    607  CG1 VAL A  81      11.335  80.480   0.561  1.00 54.85           C  
ATOM    608  CG2 VAL A  81      10.039  78.851   1.999  1.00 54.10           C  
ATOM    609  N   LEU A  82      13.900  77.824  -0.369  1.00 54.71           N  
ATOM    610  CA  LEU A  82      15.078  78.097  -1.176  1.00 54.58           C  
ATOM    611  C   LEU A  82      15.035  77.310  -2.472  1.00 54.87           C  
ATOM    612  O   LEU A  82      15.403  77.820  -3.526  1.00 55.24           O  
ATOM    613  CB  LEU A  82      16.365  77.814  -0.394  1.00 54.25           C  
ATOM    614  CG  LEU A  82      16.660  78.727   0.808  1.00 53.62           C  
ATOM    615  CD1 LEU A  82      17.962  78.361   1.480  1.00 52.75           C  
ATOM    616  CD2 LEU A  82      16.672  80.205   0.416  1.00 51.90           C  
ATOM    617  N   ARG A  83      14.542  76.080  -2.401  1.00 55.25           N  
ATOM    618  CA  ARG A  83      14.392  75.245  -3.596  1.00 55.44           C  
ATOM    619  C   ARG A  83      13.405  75.794  -4.622  1.00 55.56           C  
ATOM    620  O   ARG A  83      13.619  75.635  -5.817  1.00 55.58           O  
ATOM    621  CB  ARG A  83      13.982  73.823  -3.217  1.00 55.43           C  
ATOM    622  CG  ARG A  83      15.047  73.047  -2.459  1.00 55.44           C  
ATOM    623  CD  ARG A  83      14.635  71.613  -2.302  1.00 54.87           C  
ATOM    624  NE  ARG A  83      15.381  70.946  -1.241  1.00 56.01           N  
ATOM    625  CZ  ARG A  83      14.897  70.707  -0.027  1.00 55.83           C  
ATOM    626  NH1 ARG A  83      13.664  71.092   0.271  1.00 58.33           N  
ATOM    627  NH2 ARG A  83      15.635  70.087   0.883  1.00 53.73           N  
ATOM    628  N   GLU A  84      12.322  76.416  -4.160  1.00 55.77           N  
ATOM    629  CA  GLU A  84      11.268  76.887  -5.063  1.00 56.15           C  
ATOM    630  C   GLU A  84      11.482  78.355  -5.473  1.00 55.98           C  
ATOM    631  O   GLU A  84      10.959  78.798  -6.499  1.00 55.99           O  
ATOM    632  CB  GLU A  84       9.876  76.696  -4.435  1.00 55.73           C  
ATOM    633  CG  GLU A  84       9.629  77.630  -3.248  1.00 56.89           C  
ATOM    634  CD  GLU A  84       8.160  77.746  -2.830  1.00 57.30           C  
ATOM    635  OE1 GLU A  84       7.854  78.609  -1.970  1.00 56.96           O  
ATOM    636  OE2 GLU A  84       7.318  76.980  -3.355  1.00 59.99           O  
ATOM    637  N   ARG A  85      12.250  79.092  -4.672  1.00 55.55           N  
ATOM    638  CA  ARG A  85      12.530  80.499  -4.930  1.00 55.61           C  
ATOM    639  C   ARG A  85      14.025  80.722  -5.220  1.00 56.34           C  
ATOM    640  O   ARG A  85      14.811  81.017  -4.309  1.00 56.71           O  
ATOM    641  CB  ARG A  85      12.092  81.373  -3.738  1.00 55.22           C  
ATOM    642  CG  ARG A  85      10.585  81.440  -3.425  1.00 54.09           C  
ATOM    643  CD  ARG A  85       9.821  82.383  -4.358  1.00 52.60           C  
ATOM    644  NE  ARG A  85      10.340  83.753  -4.310  1.00 52.03           N  
ATOM    645  CZ  ARG A  85       9.874  84.731  -3.526  1.00 50.15           C  
ATOM    646  NH1 ARG A  85       8.855  84.515  -2.692  1.00 48.78           N  
ATOM    647  NH2 ARG A  85      10.437  85.936  -3.579  1.00 46.66           N  
ATOM    648  N   PRO A  86      14.436  80.597  -6.490  1.00 56.91           N  
ATOM    649  CA  PRO A  86      15.877  80.766  -6.776  1.00 57.38           C  
ATOM    650  C   PRO A  86      16.390  82.165  -6.436  1.00 57.60           C  
ATOM    651  O   PRO A  86      17.564  82.330  -6.130  1.00 57.61           O  
ATOM    652  CB  PRO A  86      15.981  80.499  -8.286  1.00 57.28           C  
ATOM    653  CG  PRO A  86      14.685  79.785  -8.649  1.00 57.11           C  
ATOM    654  CD  PRO A  86      13.654  80.306  -7.704  1.00 57.04           C  
ATOM    655  N   ASP A  87      15.493  83.148  -6.463  1.00 58.22           N  
ATOM    656  CA  ASP A  87      15.825  84.556  -6.205  1.00 58.56           C  
ATOM    657  C   ASP A  87      16.094  84.849  -4.731  1.00 58.20           C  
ATOM    658  O   ASP A  87      16.686  85.880  -4.400  1.00 58.67           O  
ATOM    659  CB  ASP A  87      14.703  85.492  -6.733  1.00 59.20           C  
ATOM    660  CG  ASP A  87      13.278  85.098  -6.225  1.00 61.51           C  
ATOM    661  OD1 ASP A  87      12.620  85.936  -5.560  1.00 62.06           O  
ATOM    662  OD2 ASP A  87      12.808  83.959  -6.499  1.00 63.79           O  
ATOM    663  N   VAL A  88      15.643  83.949  -3.856  1.00 57.48           N  
ATOM    664  CA  VAL A  88      15.701  84.143  -2.411  1.00 56.38           C  
ATOM    665  C   VAL A  88      17.001  83.541  -1.896  1.00 56.25           C  
ATOM    666  O   VAL A  88      17.375  82.436  -2.306  1.00 56.35           O  
ATOM    667  CB  VAL A  88      14.460  83.501  -1.714  1.00 56.43           C  
ATOM    668  CG1 VAL A  88      14.618  83.428  -0.190  1.00 55.66           C  
ATOM    669  CG2 VAL A  88      13.192  84.262  -2.074  1.00 55.40           C  
ATOM    670  N   ASN A  89      17.693  84.277  -1.020  1.00 55.48           N  
ATOM    671  CA  ASN A  89      18.932  83.804  -0.398  1.00 54.61           C  
ATOM    672  C   ASN A  89      18.871  83.711   1.122  1.00 54.57           C  
ATOM    673  O   ASN A  89      19.549  82.881   1.717  1.00 54.47           O  
ATOM    674  CB  ASN A  89      20.119  84.650  -0.840  1.00 54.49           C  
ATOM    675  CG  ASN A  89      20.356  84.580  -2.354  1.00 53.92           C  
ATOM    676  OD1 ASN A  89      20.418  83.501  -2.927  1.00 54.29           O  
ATOM    677  ND2 ASN A  89      20.497  85.731  -2.993  1.00 49.85           N  
ATOM    678  N   VAL A  90      18.060  84.555   1.754  1.00 54.52           N  
ATOM    679  CA  VAL A  90      17.901  84.523   3.212  1.00 54.05           C  
ATOM    680  C   VAL A  90      16.424  84.299   3.584  1.00 54.36           C  
ATOM    681  O   VAL A  90      15.538  84.899   2.985  1.00 54.12           O  
ATOM    682  CB  VAL A  90      18.436  85.825   3.863  1.00 53.80           C  
ATOM    683  CG1 VAL A  90      18.352  85.754   5.373  1.00 52.53           C  
ATOM    684  CG2 VAL A  90      19.877  86.105   3.431  1.00 53.42           C  
ATOM    685  N   VAL A  91      16.171  83.421   4.556  1.00 54.50           N  
ATOM    686  CA  VAL A  91      14.835  83.243   5.127  1.00 54.63           C  
ATOM    687  C   VAL A  91      14.913  83.369   6.649  1.00 55.05           C  
ATOM    688  O   VAL A  91      15.715  82.696   7.297  1.00 55.08           O  
ATOM    689  CB  VAL A  91      14.233  81.867   4.796  1.00 54.81           C  
ATOM    690  CG1 VAL A  91      12.837  81.761   5.367  1.00 55.07           C  
ATOM    691  CG2 VAL A  91      14.212  81.613   3.294  1.00 54.55           C  
ATOM    692  N   LEU A  92      14.081  84.234   7.213  1.00 55.14           N  
ATOM    693  CA  LEU A  92      14.042  84.420   8.651  1.00 55.34           C  
ATOM    694  C   LEU A  92      12.661  84.129   9.203  1.00 55.44           C  
ATOM    695  O   LEU A  92      11.689  84.768   8.814  1.00 56.01           O  
ATOM    696  CB  LEU A  92      14.431  85.858   9.019  1.00 55.38           C  
ATOM    697  CG  LEU A  92      14.356  86.242  10.506  1.00 55.26           C  
ATOM    698  CD1 LEU A  92      15.511  85.659  11.287  1.00 53.10           C  
ATOM    699  CD2 LEU A  92      14.336  87.746  10.668  1.00 55.18           C  
ATOM    700  N   HIS A  93      12.578  83.165  10.106  1.00 55.30           N  
ATOM    701  CA  HIS A  93      11.411  83.013  10.957  1.00 55.04           C  
ATOM    702  C   HIS A  93      11.689  83.741  12.271  1.00 55.11           C  
ATOM    703  O   HIS A  93      12.674  83.438  12.961  1.00 54.74           O  
ATOM    704  CB  HIS A  93      11.141  81.538  11.202  1.00 55.00           C  
ATOM    705  CG  HIS A  93      10.070  81.273  12.209  1.00 56.41           C  
ATOM    706  ND1 HIS A  93      10.077  80.159  13.021  1.00 56.91           N  
ATOM    707  CD2 HIS A  93       8.959  81.973  12.539  1.00 57.15           C  
ATOM    708  CE1 HIS A  93       9.020  80.186  13.808  1.00 57.04           C  
ATOM    709  NE2 HIS A  93       8.326  81.276  13.536  1.00 58.09           N  
ATOM    710  N   PHE A  94      10.829  84.705  12.608  1.00 54.81           N  
ATOM    711  CA  PHE A  94      11.004  85.494  13.826  1.00 54.80           C  
ATOM    712  C   PHE A  94       9.695  85.659  14.634  1.00 55.04           C  
ATOM    713  O   PHE A  94       8.709  84.982  14.369  1.00 55.04           O  
ATOM    714  CB  PHE A  94      11.691  86.833  13.499  1.00 54.56           C  
ATOM    715  CG  PHE A  94      10.874  87.731  12.616  1.00 55.06           C  
ATOM    716  CD1 PHE A  94      10.594  87.372  11.295  1.00 54.73           C  
ATOM    717  CD2 PHE A  94      10.353  88.920  13.114  1.00 53.82           C  
ATOM    718  CE1 PHE A  94       9.813  88.192  10.486  1.00 55.29           C  
ATOM    719  CE2 PHE A  94       9.577  89.755  12.319  1.00 53.52           C  
ATOM    720  CZ  PHE A  94       9.302  89.396  11.005  1.00 55.14           C  
ATOM    721  N   GLN A  95       9.697  86.536  15.632  1.00 55.45           N  
ATOM    722  CA  GLN A  95       8.616  86.594  16.608  1.00 56.05           C  
ATOM    723  C   GLN A  95       8.671  87.927  17.354  1.00 56.61           C  
ATOM    724  O   GLN A  95       8.970  87.957  18.556  1.00 57.66           O  
ATOM    725  CB  GLN A  95       8.739  85.419  17.597  1.00 55.89           C  
ATOM    726  CG  GLN A  95       7.507  85.174  18.476  1.00 56.23           C  
ATOM    727  CD  GLN A  95       7.637  83.951  19.397  1.00 56.57           C  
ATOM    728  OE1 GLN A  95       8.594  83.825  20.177  1.00 57.88           O  
ATOM    729  NE2 GLN A  95       6.657  83.065  19.327  1.00 55.42           N  
ATOM    730  N   SER A  96       8.404  89.027  16.653  1.00 56.38           N  
ATOM    731  CA  SER A  96       8.553  90.354  17.243  1.00 56.79           C  
ATOM    732  C   SER A  96       7.317  90.797  18.029  1.00 56.76           C  
ATOM    733  O   SER A  96       6.259  90.181  17.935  1.00 57.28           O  
ATOM    734  CB  SER A  96       8.891  91.375  16.168  1.00 57.03           C  
ATOM    735  OG  SER A  96       7.937  91.325  15.127  1.00 58.63           O  
ATOM    736  N   GLU A  97       7.476  91.864  18.808  1.00 56.39           N  
ATOM    737  CA  GLU A  97       6.431  92.448  19.669  1.00 55.72           C  
ATOM    738  C   GLU A  97       5.006  92.521  19.068  1.00 55.50           C  
ATOM    739  O   GLU A  97       4.177  91.644  19.322  1.00 55.35           O  
ATOM    740  CB  GLU A  97       6.890  93.841  20.101  1.00 55.65           C  
ATOM    741  CG  GLU A  97       6.176  94.447  21.307  1.00 56.30           C  
ATOM    742  CD  GLU A  97       6.956  95.623  21.894  1.00 55.64           C  
ATOM    743  OE1 GLU A  97       6.563  96.164  22.950  1.00 57.55           O  
ATOM    744  OE2 GLU A  97       7.983  96.001  21.304  1.00 55.48           O  
ATOM    745  N   TYR A  98       4.727  93.559  18.280  1.00 54.94           N  
ATOM    746  CA  TYR A  98       3.356  93.854  17.870  1.00 54.71           C  
ATOM    747  C   TYR A  98       2.830  92.891  16.808  1.00 55.04           C  
ATOM    748  O   TYR A  98       1.623  92.648  16.720  1.00 55.12           O  
ATOM    749  CB  TYR A  98       3.213  95.313  17.416  1.00 54.37           C  
ATOM    750  CG  TYR A  98       3.293  96.322  18.548  1.00 53.44           C  
ATOM    751  CD1 TYR A  98       4.521  96.833  18.985  1.00 52.84           C  
ATOM    752  CD2 TYR A  98       2.142  96.758  19.182  1.00 52.75           C  
ATOM    753  CE1 TYR A  98       4.590  97.742  20.041  1.00 52.89           C  
ATOM    754  CE2 TYR A  98       2.192  97.662  20.224  1.00 52.84           C  
ATOM    755  CZ  TYR A  98       3.408  98.154  20.653  1.00 53.68           C  
ATOM    756  OH  TYR A  98       3.414  99.075  21.683  1.00 54.29           O  
ATOM    757  N   ALA A  99       3.737  92.331  16.019  1.00 54.74           N  
ATOM    758  CA  ALA A  99       3.352  91.361  15.012  1.00 54.51           C  
ATOM    759  C   ALA A  99       2.916  90.034  15.637  1.00 54.28           C  
ATOM    760  O   ALA A  99       2.027  89.364  15.116  1.00 54.39           O  
ATOM    761  CB  ALA A  99       4.479  91.158  14.014  1.00 54.38           C  
ATOM    762  N   THR A 100       3.527  89.652  16.753  1.00 53.85           N  
ATOM    763  CA  THR A 100       3.122  88.409  17.406  1.00 53.58           C  
ATOM    764  C   THR A 100       1.772  88.580  18.115  1.00 53.88           C  
ATOM    765  O   THR A 100       0.952  87.651  18.132  1.00 54.11           O  
ATOM    766  CB  THR A 100       4.210  87.852  18.332  1.00 53.17           C  
ATOM    767  OG1 THR A 100       5.443  87.775  17.606  1.00 52.71           O  
ATOM    768  CG2 THR A 100       3.851  86.461  18.802  1.00 53.37           C  
ATOM    769  N   ALA A 101       1.530  89.775  18.657  1.00 53.65           N  
ATOM    770  CA  ALA A 101       0.218  90.134  19.189  1.00 53.83           C  
ATOM    771  C   ALA A 101      -0.861  89.939  18.118  1.00 54.10           C  
ATOM    772  O   ALA A 101      -1.915  89.350  18.386  1.00 54.14           O  
ATOM    773  CB  ALA A 101       0.219  91.568  19.677  1.00 53.77           C  
ATOM    774  N   ILE A 102      -0.583  90.436  16.910  1.00 54.12           N  
ATOM    775  CA  ILE A 102      -1.436  90.220  15.747  1.00 54.29           C  
ATOM    776  C   ILE A 102      -1.531  88.728  15.394  1.00 54.78           C  
ATOM    777  O   ILE A 102      -2.603  88.264  15.026  1.00 54.87           O  
ATOM    778  CB  ILE A 102      -0.966  91.051  14.516  1.00 54.02           C  
ATOM    779  CG1 ILE A 102      -0.993  92.551  14.817  1.00 53.42           C  
ATOM    780  CG2 ILE A 102      -1.783  90.725  13.252  1.00 54.14           C  
ATOM    781  CD1 ILE A 102      -2.283  93.226  14.571  1.00 55.23           C  
ATOM    782  N   SER A 103      -0.427  87.985  15.495  1.00 55.52           N  
ATOM    783  CA  SER A 103      -0.458  86.527  15.287  1.00 56.49           C  
ATOM    784  C   SER A 103      -1.524  85.825  16.119  1.00 56.88           C  
ATOM    785  O   SER A 103      -2.223  84.954  15.630  1.00 56.64           O  
ATOM    786  CB  SER A 103       0.896  85.895  15.598  1.00 56.39           C  
ATOM    787  OG  SER A 103       1.833  86.198  14.577  1.00 58.43           O  
ATOM    788  N   CYS A 104      -1.652  86.227  17.374  1.00 57.77           N  
ATOM    789  CA  CYS A 104      -2.507  85.524  18.305  1.00 59.03           C  
ATOM    790  C   CYS A 104      -3.924  86.064  18.367  1.00 60.49           C  
ATOM    791  O   CYS A 104      -4.765  85.478  19.035  1.00 60.17           O  
ATOM    792  CB  CYS A 104      -1.867  85.514  19.693  1.00 58.57           C  
ATOM    793  SG  CYS A 104      -0.175  84.933  19.675  1.00 58.07           S  
HETATM  794  N   MSE A 105      -4.180  87.165  17.662  1.00 62.81           N  
HETATM  795  CA  MSE A 105      -5.507  87.799  17.620  1.00 66.10           C  
HETATM  796  C   MSE A 105      -6.549  86.912  16.978  1.00 65.33           C  
HETATM  797  O   MSE A 105      -6.295  86.298  15.950  1.00 65.83           O  
HETATM  798  CB  MSE A 105      -5.472  89.110  16.842  1.00 65.67           C  
HETATM  799  CG  MSE A 105      -4.981  90.286  17.631  1.00 67.88           C  
HETATM  800 SE   MSE A 105      -5.347  91.969  16.696  1.00 73.28          SE  
HETATM  801  CE  MSE A 105      -4.384  93.155  17.921  1.00 69.64           C  
ATOM    802  N   LYS A 106      -7.729  86.869  17.583  1.00 65.52           N  
ATOM    803  CA  LYS A 106      -8.840  86.117  17.035  1.00 65.31           C  
ATOM    804  C   LYS A 106      -9.377  86.809  15.785  1.00 64.99           C  
ATOM    805  O   LYS A 106      -9.698  86.145  14.796  1.00 65.36           O  
ATOM    806  CB  LYS A 106      -9.949  85.927  18.088  1.00 65.82           C  
ATOM    807  CG  LYS A 106     -11.052  84.924  17.703  1.00 66.05           C  
ATOM    808  CD  LYS A 106     -10.501  83.694  16.933  1.00 67.60           C  
ATOM    809  CE  LYS A 106     -11.559  82.602  16.734  1.00 68.68           C  
ATOM    810  NZ  LYS A 106     -12.919  83.149  16.382  1.00 70.12           N  
ATOM    811  N   ASN A 107      -9.475  88.134  15.833  1.00 64.23           N  
ATOM    812  CA  ASN A 107      -9.982  88.902  14.705  1.00 63.62           C  
ATOM    813  C   ASN A 107      -8.888  89.769  14.107  1.00 62.97           C  
ATOM    814  O   ASN A 107      -8.741  90.934  14.468  1.00 63.47           O  
ATOM    815  CB  ASN A 107     -11.184  89.750  15.123  1.00 63.70           C  
ATOM    816  CG  ASN A 107     -12.254  88.936  15.836  1.00 64.93           C  
ATOM    817  OD1 ASN A 107     -12.697  87.898  15.339  1.00 66.65           O  
ATOM    818  ND2 ASN A 107     -12.678  89.408  17.005  1.00 64.79           N  
ATOM    819  N   LYS A 108      -8.122  89.187  13.190  1.00 62.14           N  
ATOM    820  CA  LYS A 108      -7.001  89.871  12.541  1.00 61.20           C  
ATOM    821  C   LYS A 108      -7.464  90.975  11.595  1.00 60.69           C  
ATOM    822  O   LYS A 108      -8.549  90.879  11.020  1.00 60.53           O  
ATOM    823  CB  LYS A 108      -6.158  88.859  11.765  1.00 61.03           C  
ATOM    824  CG  LYS A 108      -5.527  87.787  12.644  1.00 61.28           C  
ATOM    825  CD  LYS A 108      -4.621  86.858  11.862  1.00 61.37           C  
ATOM    826  CE  LYS A 108      -3.795  85.961  12.805  1.00 63.55           C  
ATOM    827  NZ  LYS A 108      -4.598  85.154  13.788  1.00 61.18           N  
ATOM    828  N   PRO A 109      -6.657  92.044  11.453  1.00 60.22           N  
ATOM    829  CA  PRO A 109      -6.820  93.002  10.352  1.00 60.02           C  
ATOM    830  C   PRO A 109      -6.711  92.336   8.984  1.00 59.95           C  
ATOM    831  O   PRO A 109      -6.011  91.327   8.840  1.00 59.94           O  
ATOM    832  CB  PRO A 109      -5.651  93.965  10.544  1.00 59.93           C  
ATOM    833  CG  PRO A 109      -4.722  93.277  11.485  1.00 60.32           C  
ATOM    834  CD  PRO A 109      -5.577  92.448  12.361  1.00 60.04           C  
ATOM    835  N   THR A 110      -7.392  92.902   7.990  1.00 59.67           N  
ATOM    836  CA  THR A 110      -7.404  92.331   6.647  1.00 59.54           C  
ATOM    837  C   THR A 110      -6.561  93.154   5.682  1.00 58.77           C  
ATOM    838  O   THR A 110      -6.314  92.750   4.543  1.00 58.95           O  
ATOM    839  CB  THR A 110      -8.837  92.223   6.097  1.00 60.14           C  
ATOM    840  OG1 THR A 110      -9.343  93.534   5.807  1.00 61.32           O  
ATOM    841  CG2 THR A 110      -9.764  91.518   7.107  1.00 60.99           C  
ATOM    842  N   ASN A 111      -6.117  94.308   6.147  1.00 57.78           N  
ATOM    843  CA  ASN A 111      -5.370  95.230   5.322  1.00 57.19           C  
ATOM    844  C   ASN A 111      -4.285  95.908   6.153  1.00 57.11           C  
ATOM    845  O   ASN A 111      -4.582  96.609   7.128  1.00 57.36           O  
ATOM    846  CB  ASN A 111      -6.325  96.274   4.727  1.00 56.82           C  
ATOM    847  CG  ASN A 111      -5.751  96.965   3.507  1.00 55.87           C  
ATOM    848  OD1 ASN A 111      -4.547  97.204   3.411  1.00 55.00           O  
ATOM    849  ND2 ASN A 111      -6.618  97.298   2.567  1.00 54.19           N  
ATOM    850  N   PHE A 112      -3.034  95.696   5.766  1.00 56.85           N  
ATOM    851  CA  PHE A 112      -1.895  96.194   6.532  1.00 56.62           C  
ATOM    852  C   PHE A 112      -1.202  97.402   5.895  1.00 56.97           C  
ATOM    853  O   PHE A 112      -0.222  97.920   6.442  1.00 57.20           O  
ATOM    854  CB  PHE A 112      -0.865  95.087   6.698  1.00 56.51           C  
ATOM    855  CG  PHE A 112      -1.299  93.951   7.597  1.00 56.12           C  
ATOM    856  CD1 PHE A 112      -2.054  92.891   7.090  1.00 55.43           C  
ATOM    857  CD2 PHE A 112      -0.901  93.918   8.941  1.00 56.46           C  
ATOM    858  CE1 PHE A 112      -2.426  91.824   7.905  1.00 56.99           C  
ATOM    859  CE2 PHE A 112      -1.266  92.854   9.786  1.00 56.31           C  
ATOM    860  CZ  PHE A 112      -2.031  91.799   9.268  1.00 57.12           C  
ATOM    861  N   ASN A 113      -1.712  97.851   4.749  1.00 57.13           N  
ATOM    862  CA  ASN A 113      -1.058  98.879   3.942  1.00 56.94           C  
ATOM    863  C   ASN A 113      -1.303 100.272   4.475  1.00 57.15           C  
ATOM    864  O   ASN A 113      -2.130 101.028   3.957  1.00 57.53           O  
ATOM    865  CB  ASN A 113      -1.538  98.773   2.511  1.00 57.01           C  
ATOM    866  CG  ASN A 113      -1.388  97.387   1.971  1.00 56.73           C  
ATOM    867  OD1 ASN A 113      -0.283  96.869   1.891  1.00 57.12           O  
ATOM    868  ND2 ASN A 113      -2.500  96.773   1.591  1.00 56.42           N  
ATOM    869  N   VAL A 114      -0.534 100.622   5.490  1.00 56.92           N  
ATOM    870  CA  VAL A 114      -0.830 101.763   6.326  1.00 56.58           C  
ATOM    871  C   VAL A 114       0.118 102.930   6.005  1.00 56.69           C  
ATOM    872  O   VAL A 114      -0.226 104.094   6.159  1.00 57.01           O  
ATOM    873  CB  VAL A 114      -0.817 101.273   7.788  1.00 56.68           C  
ATOM    874  CG1 VAL A 114       0.417 101.723   8.537  1.00 57.49           C  
ATOM    875  CG2 VAL A 114      -2.091 101.631   8.484  1.00 56.26           C  
ATOM    876  N   THR A 115       1.306 102.603   5.517  1.00 57.04           N  
ATOM    877  CA  THR A 115       2.189 103.560   4.872  1.00 57.01           C  
ATOM    878  C   THR A 115       2.661 102.955   3.552  1.00 56.99           C  
ATOM    879  O   THR A 115       2.424 101.775   3.287  1.00 56.25           O  
ATOM    880  CB  THR A 115       3.434 103.880   5.735  1.00 57.32           C  
ATOM    881  OG1 THR A 115       4.247 102.708   5.870  1.00 57.91           O  
ATOM    882  CG2 THR A 115       3.051 104.391   7.120  1.00 58.23           C  
ATOM    883  N   ALA A 116       3.340 103.772   2.742  1.00 57.33           N  
ATOM    884  CA  ALA A 116       3.942 103.346   1.469  1.00 57.58           C  
ATOM    885  C   ALA A 116       4.982 102.235   1.620  1.00 57.91           C  
ATOM    886  O   ALA A 116       5.151 101.414   0.725  1.00 58.29           O  
ATOM    887  CB  ALA A 116       4.568 104.535   0.771  1.00 57.14           C  
ATOM    888  N   GLU A 117       5.682 102.235   2.746  1.00 58.35           N  
ATOM    889  CA  GLU A 117       6.735 101.265   3.038  1.00 59.12           C  
ATOM    890  C   GLU A 117       6.245  99.823   3.058  1.00 58.89           C  
ATOM    891  O   GLU A 117       7.008  98.907   2.727  1.00 59.23           O  
ATOM    892  CB  GLU A 117       7.381 101.570   4.402  1.00 59.38           C  
ATOM    893  CG  GLU A 117       8.281 102.793   4.440  1.00 61.15           C  
ATOM    894  CD  GLU A 117       7.527 104.110   4.494  1.00 64.35           C  
ATOM    895  OE1 GLU A 117       6.310 104.115   4.795  1.00 65.01           O  
ATOM    896  OE2 GLU A 117       8.163 105.155   4.235  1.00 66.48           O  
ATOM    897  N   ILE A 118       4.991  99.619   3.469  1.00 58.68           N  
ATOM    898  CA  ILE A 118       4.432  98.266   3.606  1.00 58.39           C  
ATOM    899  C   ILE A 118       4.264  97.617   2.224  1.00 58.88           C  
ATOM    900  O   ILE A 118       4.888  96.595   1.941  1.00 59.02           O  
ATOM    901  CB  ILE A 118       3.090  98.214   4.419  1.00 57.90           C  
ATOM    902  CG1 ILE A 118       3.145  99.042   5.711  1.00 57.14           C  
ATOM    903  CG2 ILE A 118       2.696  96.801   4.718  1.00 57.80           C  
ATOM    904  CD1 ILE A 118       4.378  98.861   6.561  1.00 56.12           C  
ATOM    905  N   PRO A 119       3.447  98.212   1.341  1.00 59.15           N  
ATOM    906  CA  PRO A 119       3.357  97.550   0.046  1.00 59.61           C  
ATOM    907  C   PRO A 119       4.713  97.409  -0.668  1.00 60.11           C  
ATOM    908  O   PRO A 119       4.947  96.399  -1.321  1.00 60.19           O  
ATOM    909  CB  PRO A 119       2.403  98.448  -0.742  1.00 59.33           C  
ATOM    910  CG  PRO A 119       2.418  99.719  -0.029  1.00 59.24           C  
ATOM    911  CD  PRO A 119       2.589  99.398   1.396  1.00 58.65           C  
ATOM    912  N   CYS A 120       5.594  98.396  -0.531  1.00 60.59           N  
ATOM    913  CA  CYS A 120       6.900  98.338  -1.175  1.00 61.63           C  
ATOM    914  C   CYS A 120       7.757  97.182  -0.701  1.00 61.14           C  
ATOM    915  O   CYS A 120       8.218  96.379  -1.504  1.00 61.01           O  
ATOM    916  CB  CYS A 120       7.667  99.623  -0.948  1.00 61.70           C  
ATOM    917  SG  CYS A 120       7.162 100.903  -2.062  1.00 67.87           S  
ATOM    918  N   HIS A 121       7.971  97.110   0.607  1.00 60.97           N  
ATOM    919  CA  HIS A 121       8.941  96.176   1.160  1.00 60.93           C  
ATOM    920  C   HIS A 121       8.318  94.886   1.657  1.00 60.49           C  
ATOM    921  O   HIS A 121       8.835  93.812   1.389  1.00 60.92           O  
ATOM    922  CB  HIS A 121       9.775  96.853   2.244  1.00 60.87           C  
ATOM    923  CG  HIS A 121      10.596  97.988   1.724  1.00 61.97           C  
ATOM    924  ND1 HIS A 121      10.278  99.310   1.961  1.00 63.16           N  
ATOM    925  CD2 HIS A 121      11.699  98.002   0.936  1.00 61.96           C  
ATOM    926  CE1 HIS A 121      11.167 100.088   1.365  1.00 63.17           C  
ATOM    927  NE2 HIS A 121      12.039  99.319   0.735  1.00 62.08           N  
ATOM    928  N   VAL A 122       7.190  94.996   2.340  1.00 59.93           N  
ATOM    929  CA  VAL A 122       6.537  93.855   2.948  1.00 59.31           C  
ATOM    930  C   VAL A 122       5.668  93.069   1.954  1.00 59.18           C  
ATOM    931  O   VAL A 122       5.717  91.844   1.928  1.00 59.33           O  
ATOM    932  CB  VAL A 122       5.729  94.302   4.177  1.00 59.22           C  
ATOM    933  CG1 VAL A 122       5.089  93.118   4.878  1.00 59.08           C  
ATOM    934  CG2 VAL A 122       6.639  95.045   5.133  1.00 59.34           C  
ATOM    935  N   GLY A 123       4.909  93.773   1.123  1.00 59.09           N  
ATOM    936  CA  GLY A 123       3.941  93.146   0.221  1.00 58.83           C  
ATOM    937  C   GLY A 123       2.570  93.735   0.490  1.00 59.25           C  
ATOM    938  O   GLY A 123       2.218  94.003   1.646  1.00 59.42           O  
ATOM    939  N   SER A 124       1.791  93.961  -0.563  1.00 59.09           N  
ATOM    940  CA  SER A 124       0.467  94.549  -0.398  1.00 59.16           C  
ATOM    941  C   SER A 124      -0.546  93.567   0.232  1.00 59.28           C  
ATOM    942  O   SER A 124      -1.677  93.935   0.542  1.00 59.19           O  
ATOM    943  CB  SER A 124      -0.049  95.107  -1.731  1.00 59.26           C  
ATOM    944  OG  SER A 124      -0.339  94.078  -2.663  1.00 58.73           O  
ATOM    945  N   GLU A 125      -0.113  92.332   0.459  1.00 59.35           N  
ATOM    946  CA  GLU A 125      -1.011  91.247   0.821  1.00 59.82           C  
ATOM    947  C   GLU A 125      -0.225  90.243   1.657  1.00 59.06           C  
ATOM    948  O   GLU A 125       0.744  89.662   1.179  1.00 59.27           O  
ATOM    949  CB  GLU A 125      -1.531  90.637  -0.481  1.00 59.91           C  
ATOM    950  CG  GLU A 125      -2.309  89.349  -0.422  1.00 61.11           C  
ATOM    951  CD  GLU A 125      -2.677  88.899  -1.834  1.00 61.65           C  
ATOM    952  OE1 GLU A 125      -2.278  87.784  -2.251  1.00 63.65           O  
ATOM    953  OE2 GLU A 125      -3.337  89.692  -2.546  1.00 64.00           O  
ATOM    954  N   ILE A 126      -0.626  90.068   2.914  1.00 58.41           N  
ATOM    955  CA  ILE A 126       0.099  89.206   3.848  1.00 57.63           C  
ATOM    956  C   ILE A 126      -0.673  87.921   4.131  1.00 57.05           C  
ATOM    957  O   ILE A 126      -1.657  87.939   4.853  1.00 57.01           O  
ATOM    958  CB  ILE A 126       0.386  89.906   5.198  1.00 57.58           C  
ATOM    959  CG1 ILE A 126       0.915  91.340   5.001  1.00 58.39           C  
ATOM    960  CG2 ILE A 126       1.325  89.061   6.054  1.00 57.54           C  
ATOM    961  CD1 ILE A 126       2.227  91.453   4.240  1.00 59.84           C  
ATOM    962  N   PRO A 127      -0.219  86.793   3.566  1.00 56.99           N  
ATOM    963  CA  PRO A 127      -0.872  85.518   3.870  1.00 56.79           C  
ATOM    964  C   PRO A 127      -0.791  85.131   5.351  1.00 56.73           C  
ATOM    965  O   PRO A 127       0.237  85.333   6.012  1.00 56.86           O  
ATOM    966  CB  PRO A 127      -0.118  84.514   2.995  1.00 56.72           C  
ATOM    967  CG  PRO A 127       0.527  85.358   1.920  1.00 57.05           C  
ATOM    968  CD  PRO A 127       0.886  86.634   2.601  1.00 56.49           C  
ATOM    969  N   VAL A 128      -1.896  84.587   5.846  1.00 56.32           N  
ATOM    970  CA  VAL A 128      -2.049  84.203   7.233  1.00 55.84           C  
ATOM    971  C   VAL A 128      -2.194  82.696   7.271  1.00 56.05           C  
ATOM    972  O   VAL A 128      -3.180  82.158   6.785  1.00 56.66           O  
ATOM    973  CB  VAL A 128      -3.324  84.851   7.849  1.00 55.78           C  
ATOM    974  CG1 VAL A 128      -3.626  84.263   9.231  1.00 54.99           C  
ATOM    975  CG2 VAL A 128      -3.181  86.374   7.905  1.00 53.67           C  
ATOM    976  N   ILE A 129      -1.203  82.018   7.827  1.00 56.31           N  
ATOM    977  CA  ILE A 129      -1.259  80.578   7.988  1.00 56.94           C  
ATOM    978  C   ILE A 129      -1.846  80.219   9.358  1.00 57.07           C  
ATOM    979  O   ILE A 129      -1.474  80.826  10.368  1.00 57.29           O  
ATOM    980  CB  ILE A 129       0.137  79.953   7.797  1.00 57.14           C  
ATOM    981  CG1 ILE A 129       0.551  80.034   6.327  1.00 58.36           C  
ATOM    982  CG2 ILE A 129       0.173  78.493   8.209  1.00 57.01           C  
ATOM    983  CD1 ILE A 129       1.661  80.986   6.086  1.00 59.25           C  
ATOM    984  N   PRO A 130      -2.768  79.233   9.403  1.00 57.28           N  
ATOM    985  CA  PRO A 130      -3.294  78.802  10.716  1.00 57.27           C  
ATOM    986  C   PRO A 130      -2.191  78.217  11.608  1.00 57.31           C  
ATOM    987  O   PRO A 130      -1.029  78.142  11.193  1.00 57.33           O  
ATOM    988  CB  PRO A 130      -4.337  77.730  10.358  1.00 57.32           C  
ATOM    989  CG  PRO A 130      -4.610  77.894   8.875  1.00 57.35           C  
ATOM    990  CD  PRO A 130      -3.369  78.481   8.279  1.00 57.13           C  
ATOM    991  N   TYR A 131      -2.535  77.839  12.833  1.00 57.36           N  
ATOM    992  CA  TYR A 131      -1.560  77.222  13.715  1.00 57.35           C  
ATOM    993  C   TYR A 131      -1.267  75.783  13.299  1.00 57.96           C  
ATOM    994  O   TYR A 131      -2.187  74.967  13.146  1.00 57.98           O  
ATOM    995  CB  TYR A 131      -2.018  77.229  15.179  1.00 57.28           C  
ATOM    996  CG  TYR A 131      -1.023  76.512  16.060  1.00 56.94           C  
ATOM    997  CD1 TYR A 131       0.167  77.136  16.433  1.00 55.69           C  
ATOM    998  CD2 TYR A 131      -1.232  75.189  16.451  1.00 56.67           C  
ATOM    999  CE1 TYR A 131       1.101  76.485  17.194  1.00 56.80           C  
ATOM   1000  CE2 TYR A 131      -0.295  74.517  17.225  1.00 56.69           C  
ATOM   1001  CZ  TYR A 131       0.869  75.175  17.597  1.00 57.79           C  
ATOM   1002  OH  TYR A 131       1.820  74.533  18.362  1.00 58.10           O  
ATOM   1003  N   TYR A 132       0.018  75.476  13.140  1.00 58.33           N  
ATOM   1004  CA  TYR A 132       0.475  74.100  12.989  1.00 58.89           C  
ATOM   1005  C   TYR A 132       1.682  73.927  13.879  1.00 59.28           C  
ATOM   1006  O   TYR A 132       2.394  74.901  14.131  1.00 59.85           O  
ATOM   1007  CB  TYR A 132       0.872  73.802  11.546  1.00 58.92           C  
ATOM   1008  CG  TYR A 132      -0.247  73.915  10.540  1.00 58.64           C  
ATOM   1009  CD1 TYR A 132      -0.226  74.911   9.553  1.00 59.24           C  
ATOM   1010  CD2 TYR A 132      -1.329  73.033  10.567  1.00 58.49           C  
ATOM   1011  CE1 TYR A 132      -1.265  75.024   8.610  1.00 58.34           C  
ATOM   1012  CE2 TYR A 132      -2.365  73.134   9.636  1.00 57.87           C  
ATOM   1013  CZ  TYR A 132      -2.322  74.127   8.659  1.00 58.65           C  
ATOM   1014  OH  TYR A 132      -3.343  74.228   7.737  1.00 59.29           O  
ATOM   1015  N   ARG A 133       1.922  72.703  14.351  1.00 59.33           N  
ATOM   1016  CA  ARG A 133       3.075  72.428  15.195  1.00 59.42           C  
ATOM   1017  C   ARG A 133       4.375  72.859  14.502  1.00 60.07           C  
ATOM   1018  O   ARG A 133       4.612  72.493  13.334  1.00 60.21           O  
ATOM   1019  CB  ARG A 133       3.150  70.945  15.549  1.00 59.24           C  
ATOM   1020  CG  ARG A 133       4.304  70.619  16.500  1.00 59.65           C  
ATOM   1021  CD  ARG A 133       4.462  69.129  16.816  1.00 59.39           C  
ATOM   1022  NE  ARG A 133       4.936  68.309  15.699  1.00 59.85           N  
ATOM   1023  CZ  ARG A 133       6.064  68.527  15.032  1.00 61.96           C  
ATOM   1024  NH1 ARG A 133       6.834  69.562  15.345  1.00 63.27           N  
ATOM   1025  NH2 ARG A 133       6.424  67.717  14.047  1.00 61.71           N  
ATOM   1026  N   PRO A 134       5.219  73.644  15.210  1.00 60.03           N  
ATOM   1027  CA  PRO A 134       6.556  73.974  14.712  1.00 59.82           C  
ATOM   1028  C   PRO A 134       7.299  72.724  14.250  1.00 59.90           C  
ATOM   1029  O   PRO A 134       7.319  71.721  14.972  1.00 59.95           O  
ATOM   1030  CB  PRO A 134       7.249  74.561  15.942  1.00 59.58           C  
ATOM   1031  CG  PRO A 134       6.140  75.179  16.727  1.00 59.59           C  
ATOM   1032  CD  PRO A 134       4.953  74.272  16.520  1.00 60.18           C  
ATOM   1033  N   GLY A 135       7.886  72.792  13.055  1.00 59.79           N  
ATOM   1034  CA  GLY A 135       8.684  71.706  12.497  1.00 59.69           C  
ATOM   1035  C   GLY A 135       7.888  70.668  11.735  1.00 59.78           C  
ATOM   1036  O   GLY A 135       8.469  69.802  11.090  1.00 60.03           O  
ATOM   1037  N   SER A 136       6.560  70.768  11.802  1.00 59.77           N  
ATOM   1038  CA  SER A 136       5.651  69.763  11.252  1.00 59.55           C  
ATOM   1039  C   SER A 136       5.555  69.810   9.728  1.00 59.19           C  
ATOM   1040  O   SER A 136       5.737  70.862   9.126  1.00 59.22           O  
ATOM   1041  CB  SER A 136       4.247  69.947  11.844  1.00 59.77           C  
ATOM   1042  OG  SER A 136       3.618  71.120  11.321  1.00 59.99           O  
ATOM   1043  N   PRO A 137       5.228  68.671   9.100  1.00 58.96           N  
ATOM   1044  CA  PRO A 137       4.997  68.668   7.656  1.00 58.81           C  
ATOM   1045  C   PRO A 137       3.876  69.625   7.216  1.00 58.69           C  
ATOM   1046  O   PRO A 137       3.996  70.267   6.176  1.00 58.70           O  
ATOM   1047  CB  PRO A 137       4.611  67.208   7.373  1.00 58.86           C  
ATOM   1048  CG  PRO A 137       5.212  66.435   8.501  1.00 58.42           C  
ATOM   1049  CD  PRO A 137       5.063  67.327   9.682  1.00 58.65           C  
ATOM   1050  N   GLU A 138       2.808  69.725   8.007  1.00 58.46           N  
ATOM   1051  CA  GLU A 138       1.697  70.608   7.678  1.00 58.46           C  
ATOM   1052  C   GLU A 138       2.152  72.071   7.622  1.00 58.04           C  
ATOM   1053  O   GLU A 138       1.693  72.851   6.784  1.00 57.91           O  
ATOM   1054  CB  GLU A 138       0.537  70.435   8.669  1.00 58.96           C  
ATOM   1055  CG  GLU A 138       0.123  68.972   8.955  1.00 62.44           C  
ATOM   1056  CD  GLU A 138       0.977  68.305  10.057  1.00 66.41           C  
ATOM   1057  OE1 GLU A 138       1.737  67.364   9.733  1.00 66.91           O  
ATOM   1058  OE2 GLU A 138       0.892  68.730  11.245  1.00 67.94           O  
ATOM   1059  N   LEU A 139       3.064  72.441   8.511  1.00 57.31           N  
ATOM   1060  CA  LEU A 139       3.565  73.801   8.550  1.00 57.10           C  
ATOM   1061  C   LEU A 139       4.406  74.082   7.305  1.00 57.06           C  
ATOM   1062  O   LEU A 139       4.154  75.055   6.596  1.00 56.87           O  
ATOM   1063  CB  LEU A 139       4.362  74.020   9.838  1.00 57.28           C  
ATOM   1064  CG  LEU A 139       4.576  75.391  10.487  1.00 57.14           C  
ATOM   1065  CD1 LEU A 139       6.055  75.685  10.550  1.00 58.24           C  
ATOM   1066  CD2 LEU A 139       3.783  76.526   9.833  1.00 55.23           C  
ATOM   1067  N   ALA A 140       5.383  73.211   7.042  1.00 56.94           N  
ATOM   1068  CA  ALA A 140       6.158  73.237   5.807  1.00 56.88           C  
ATOM   1069  C   ALA A 140       5.286  73.409   4.563  1.00 57.04           C  
ATOM   1070  O   ALA A 140       5.588  74.259   3.727  1.00 57.75           O  
ATOM   1071  CB  ALA A 140       6.991  71.994   5.681  1.00 56.86           C  
ATOM   1072  N   LYS A 141       4.212  72.626   4.436  1.00 56.49           N  
ATOM   1073  CA  LYS A 141       3.315  72.772   3.283  1.00 56.76           C  
ATOM   1074  C   LYS A 141       2.734  74.170   3.139  1.00 56.11           C  
ATOM   1075  O   LYS A 141       2.822  74.771   2.072  1.00 55.92           O  
ATOM   1076  CB  LYS A 141       2.187  71.740   3.293  1.00 57.01           C  
ATOM   1077  CG  LYS A 141       2.529  70.522   2.506  1.00 58.97           C  
ATOM   1078  CD  LYS A 141       2.106  69.253   3.229  1.00 62.65           C  
ATOM   1079  CE  LYS A 141       2.748  68.022   2.599  1.00 62.54           C  
ATOM   1080  NZ  LYS A 141       1.816  66.877   2.728  1.00 65.96           N  
ATOM   1081  N   ALA A 142       2.149  74.679   4.220  1.00 55.69           N  
ATOM   1082  CA  ALA A 142       1.551  76.010   4.222  1.00 55.23           C  
ATOM   1083  C   ALA A 142       2.573  77.120   3.905  1.00 54.96           C  
ATOM   1084  O   ALA A 142       2.317  77.980   3.073  1.00 54.82           O  
ATOM   1085  CB  ALA A 142       0.849  76.264   5.533  1.00 54.76           C  
ATOM   1086  N   VAL A 143       3.741  77.062   4.534  1.00 55.00           N  
ATOM   1087  CA  VAL A 143       4.740  78.123   4.424  1.00 55.07           C  
ATOM   1088  C   VAL A 143       5.340  78.171   3.031  1.00 55.76           C  
ATOM   1089  O   VAL A 143       5.434  79.233   2.439  1.00 55.89           O  
ATOM   1090  CB  VAL A 143       5.845  77.948   5.485  1.00 54.88           C  
ATOM   1091  CG1 VAL A 143       6.995  78.917   5.267  1.00 53.52           C  
ATOM   1092  CG2 VAL A 143       5.257  78.144   6.842  1.00 54.78           C  
ATOM   1093  N   VAL A 144       5.731  77.015   2.509  1.00 56.21           N  
ATOM   1094  CA  VAL A 144       6.214  76.914   1.145  1.00 57.17           C  
ATOM   1095  C   VAL A 144       5.170  77.400   0.112  1.00 57.96           C  
ATOM   1096  O   VAL A 144       5.495  78.190  -0.776  1.00 57.55           O  
ATOM   1097  CB  VAL A 144       6.748  75.474   0.861  1.00 57.37           C  
ATOM   1098  CG1 VAL A 144       7.040  75.258  -0.601  1.00 56.30           C  
ATOM   1099  CG2 VAL A 144       8.014  75.227   1.694  1.00 57.42           C  
ATOM   1100  N   GLU A 145       3.927  76.941   0.247  1.00 59.36           N  
ATOM   1101  CA  GLU A 145       2.835  77.371  -0.625  1.00 60.77           C  
ATOM   1102  C   GLU A 145       2.700  78.900  -0.594  1.00 61.57           C  
ATOM   1103  O   GLU A 145       2.680  79.546  -1.639  1.00 61.07           O  
ATOM   1104  CB  GLU A 145       1.524  76.680  -0.212  1.00 60.70           C  
ATOM   1105  CG  GLU A 145       0.218  77.099  -0.952  1.00 60.56           C  
ATOM   1106  CD  GLU A 145      -1.079  76.535  -0.278  1.00 62.52           C  
ATOM   1107  OE1 GLU A 145      -1.190  76.557   0.980  1.00 63.74           O  
ATOM   1108  OE2 GLU A 145      -1.997  76.071  -1.007  1.00 62.92           O  
ATOM   1109  N   ALA A 146       2.647  79.470   0.607  1.00 62.87           N  
ATOM   1110  CA  ALA A 146       2.418  80.898   0.772  1.00 64.57           C  
ATOM   1111  C   ALA A 146       3.583  81.747   0.268  1.00 66.29           C  
ATOM   1112  O   ALA A 146       3.391  82.897  -0.132  1.00 66.55           O  
ATOM   1113  CB  ALA A 146       2.098  81.225   2.219  1.00 63.94           C  
HETATM 1114  N   MSE A 147       4.782  81.181   0.248  1.00 68.20           N  
HETATM 1115  CA  MSE A 147       5.945  81.956  -0.148  1.00 71.62           C  
HETATM 1116  C   MSE A 147       6.420  81.779  -1.582  1.00 69.71           C  
HETATM 1117  O   MSE A 147       7.491  82.267  -1.941  1.00 70.08           O  
HETATM 1118  CB  MSE A 147       7.081  81.735   0.826  1.00 70.94           C  
HETATM 1119  CG  MSE A 147       6.662  82.083   2.223  1.00 74.68           C  
HETATM 1120 SE   MSE A 147       8.159  82.699   3.290  1.00 81.76          SE  
HETATM 1121  CE  MSE A 147       7.730  84.586   3.256  1.00 80.15           C  
ATOM   1122  N   LEU A 148       5.629  81.104  -2.410  1.00 68.73           N  
ATOM   1123  CA  LEU A 148       5.942  81.060  -3.831  1.00 67.55           C  
ATOM   1124  C   LEU A 148       5.805  82.469  -4.408  1.00 66.28           C  
ATOM   1125  O   LEU A 148       6.642  82.907  -5.196  1.00 66.30           O  
ATOM   1126  CB  LEU A 148       5.046  80.067  -4.581  1.00 67.77           C  
ATOM   1127  CG  LEU A 148       5.541  79.436  -5.901  1.00 69.07           C  
ATOM   1128  CD1 LEU A 148       5.277  80.294  -7.148  1.00 70.47           C  
ATOM   1129  CD2 LEU A 148       7.017  79.026  -5.846  1.00 69.41           C  
ATOM   1130  N   LYS A 149       4.772  83.185  -3.972  1.00 64.55           N  
ATOM   1131  CA  LYS A 149       4.434  84.480  -4.556  1.00 62.97           C  
ATOM   1132  C   LYS A 149       4.296  85.564  -3.506  1.00 61.47           C  
ATOM   1133  O   LYS A 149       3.674  86.585  -3.754  1.00 61.67           O  
ATOM   1134  CB  LYS A 149       3.144  84.373  -5.379  1.00 63.02           C  
ATOM   1135  CG  LYS A 149       3.194  83.295  -6.462  1.00 63.47           C  
ATOM   1136  CD  LYS A 149       1.895  83.178  -7.216  1.00 63.96           C  
ATOM   1137  CE  LYS A 149       2.016  83.759  -8.619  1.00 66.41           C  
ATOM   1138  NZ  LYS A 149       0.724  83.663  -9.354  1.00 66.30           N  
ATOM   1139  N   HIS A 150       4.859  85.335  -2.323  1.00 59.96           N  
ATOM   1140  CA  HIS A 150       4.908  86.363  -1.266  1.00 58.16           C  
ATOM   1141  C   HIS A 150       6.230  86.277  -0.516  1.00 57.00           C  
ATOM   1142  O   HIS A 150       6.859  85.233  -0.474  1.00 56.42           O  
ATOM   1143  CB  HIS A 150       3.720  86.264  -0.292  1.00 57.43           C  
ATOM   1144  CG  HIS A 150       2.386  86.227  -0.968  1.00 56.71           C  
ATOM   1145  ND1 HIS A 150       1.822  85.057  -1.439  1.00 56.77           N  
ATOM   1146  CD2 HIS A 150       1.507  87.212  -1.265  1.00 56.21           C  
ATOM   1147  CE1 HIS A 150       0.653  85.322  -1.993  1.00 55.27           C  
ATOM   1148  NE2 HIS A 150       0.436  86.622  -1.900  1.00 57.08           N  
ATOM   1149  N   ASN A 151       6.641  87.398   0.057  1.00 56.00           N  
ATOM   1150  CA  ASN A 151       7.897  87.491   0.760  1.00 55.00           C  
ATOM   1151  C   ASN A 151       7.700  87.567   2.260  1.00 55.11           C  
ATOM   1152  O   ASN A 151       8.662  87.453   3.011  1.00 55.15           O  
ATOM   1153  CB  ASN A 151       8.665  88.728   0.292  1.00 54.38           C  
ATOM   1154  CG  ASN A 151       9.055  88.666  -1.170  1.00 52.78           C  
ATOM   1155  OD1 ASN A 151       9.461  87.624  -1.688  1.00 50.67           O  
ATOM   1156  ND2 ASN A 151       8.954  89.799  -1.841  1.00 52.53           N  
ATOM   1157  N   SER A 152       6.456  87.756   2.697  1.00 55.30           N  
ATOM   1158  CA  SER A 152       6.157  87.993   4.114  1.00 55.78           C  
ATOM   1159  C   SER A 152       4.910  87.229   4.506  1.00 56.14           C  
ATOM   1160  O   SER A 152       3.913  87.243   3.785  1.00 56.57           O  
ATOM   1161  CB  SER A 152       5.933  89.489   4.393  1.00 55.39           C  
ATOM   1162  OG  SER A 152       6.959  90.282   3.834  1.00 55.27           O  
ATOM   1163  N   VAL A 153       4.939  86.608   5.675  1.00 56.38           N  
ATOM   1164  CA  VAL A 153       3.858  85.728   6.070  1.00 56.30           C  
ATOM   1165  C   VAL A 153       3.652  85.787   7.559  1.00 55.99           C  
ATOM   1166  O   VAL A 153       4.615  85.907   8.316  1.00 55.90           O  
ATOM   1167  CB  VAL A 153       4.157  84.295   5.571  1.00 56.85           C  
ATOM   1168  CG1 VAL A 153       3.964  83.256   6.639  1.00 57.41           C  
ATOM   1169  CG2 VAL A 153       3.316  83.989   4.351  1.00 57.79           C  
ATOM   1170  N   LEU A 154       2.388  85.727   7.975  1.00 55.98           N  
ATOM   1171  CA  LEU A 154       2.013  85.737   9.395  1.00 55.58           C  
ATOM   1172  C   LEU A 154       1.637  84.316   9.839  1.00 55.21           C  
ATOM   1173  O   LEU A 154       0.723  83.724   9.287  1.00 55.22           O  
ATOM   1174  CB  LEU A 154       0.800  86.634   9.592  1.00 55.41           C  
ATOM   1175  CG  LEU A 154       0.710  87.758  10.621  1.00 55.80           C  
ATOM   1176  CD1 LEU A 154      -0.722  87.783  11.119  1.00 55.15           C  
ATOM   1177  CD2 LEU A 154       1.697  87.690  11.785  1.00 53.93           C  
ATOM   1178  N   LEU A 155       2.336  83.801  10.841  1.00 55.01           N  
ATOM   1179  CA  LEU A 155       2.074  82.492  11.425  1.00 55.14           C  
ATOM   1180  C   LEU A 155       1.182  82.621  12.658  1.00 54.98           C  
ATOM   1181  O   LEU A 155       1.650  83.035  13.710  1.00 55.44           O  
ATOM   1182  CB  LEU A 155       3.398  81.831  11.832  1.00 55.23           C  
ATOM   1183  CG  LEU A 155       4.026  80.721  10.973  1.00 56.04           C  
ATOM   1184  CD1 LEU A 155       4.106  81.064   9.476  1.00 55.41           C  
ATOM   1185  CD2 LEU A 155       5.403  80.359  11.527  1.00 55.09           C  
ATOM   1186  N   THR A 156      -0.088  82.245  12.525  1.00 54.29           N  
ATOM   1187  CA  THR A 156      -1.064  82.365  13.603  1.00 53.72           C  
ATOM   1188  C   THR A 156      -0.586  81.681  14.864  1.00 53.58           C  
ATOM   1189  O   THR A 156      -0.074  80.569  14.812  1.00 53.72           O  
ATOM   1190  CB  THR A 156      -2.451  81.777  13.188  1.00 53.60           C  
ATOM   1191  OG1 THR A 156      -3.067  82.668  12.256  1.00 54.96           O  
ATOM   1192  CG2 THR A 156      -3.389  81.597  14.370  1.00 50.96           C  
ATOM   1193  N   ASN A 157      -0.762  82.360  15.993  1.00 53.44           N  
ATOM   1194  CA  ASN A 157      -0.415  81.806  17.294  1.00 53.79           C  
ATOM   1195  C   ASN A 157       1.047  81.406  17.368  1.00 53.99           C  
ATOM   1196  O   ASN A 157       1.435  80.566  18.185  1.00 53.87           O  
ATOM   1197  CB  ASN A 157      -1.339  80.627  17.662  1.00 53.30           C  
ATOM   1198  CG  ASN A 157      -2.580  81.084  18.408  1.00 53.29           C  
ATOM   1199  OD1 ASN A 157      -2.474  81.674  19.496  1.00 51.63           O  
ATOM   1200  ND2 ASN A 157      -3.764  80.835  17.825  1.00 49.42           N  
ATOM   1201  N   HIS A 158       1.854  81.996  16.496  1.00 54.46           N  
ATOM   1202  CA  HIS A 158       3.261  81.720  16.545  1.00 55.56           C  
ATOM   1203  C   HIS A 158       4.224  82.857  16.291  1.00 55.47           C  
ATOM   1204  O   HIS A 158       4.979  83.215  17.192  1.00 56.24           O  
ATOM   1205  CB  HIS A 158       3.692  80.505  15.734  1.00 55.88           C  
ATOM   1206  CG  HIS A 158       5.015  80.009  16.193  1.00 60.60           C  
ATOM   1207  ND1 HIS A 158       5.159  79.282  17.364  1.00 64.44           N  
ATOM   1208  CD2 HIS A 158       6.266  80.286  15.760  1.00 63.17           C  
ATOM   1209  CE1 HIS A 158       6.444  79.067  17.582  1.00 66.52           C  
ATOM   1210  NE2 HIS A 158       7.136  79.665  16.624  1.00 67.54           N  
ATOM   1211  N   GLY A 159       4.247  83.379  15.070  1.00 55.04           N  
ATOM   1212  CA  GLY A 159       5.180  84.441  14.718  1.00 54.24           C  
ATOM   1213  C   GLY A 159       5.077  84.834  13.260  1.00 54.09           C  
ATOM   1214  O   GLY A 159       3.986  84.968  12.713  1.00 53.27           O  
ATOM   1215  N   GLN A 160       6.225  85.032  12.628  1.00 54.39           N  
ATOM   1216  CA  GLN A 160       6.233  85.470  11.243  1.00 55.33           C  
ATOM   1217  C   GLN A 160       7.453  85.009  10.451  1.00 55.24           C  
ATOM   1218  O   GLN A 160       8.480  84.632  11.016  1.00 56.03           O  
ATOM   1219  CB  GLN A 160       5.948  86.985  11.111  1.00 55.56           C  
ATOM   1220  CG  GLN A 160       6.627  87.943  12.090  1.00 56.15           C  
ATOM   1221  CD  GLN A 160       6.094  87.941  13.521  1.00 56.10           C  
ATOM   1222  OE1 GLN A 160       6.881  87.947  14.462  1.00 57.31           O  
ATOM   1223  NE2 GLN A 160       4.779  87.943  13.691  1.00 56.04           N  
ATOM   1224  N   VAL A 161       7.316  84.992   9.135  1.00 55.25           N  
ATOM   1225  CA  VAL A 161       8.417  84.610   8.268  1.00 55.06           C  
ATOM   1226  C   VAL A 161       8.594  85.652   7.191  1.00 55.29           C  
ATOM   1227  O   VAL A 161       7.629  86.231   6.711  1.00 55.01           O  
ATOM   1228  CB  VAL A 161       8.231  83.202   7.637  1.00 55.12           C  
ATOM   1229  CG1 VAL A 161       9.535  82.730   6.977  1.00 54.24           C  
ATOM   1230  CG2 VAL A 161       7.814  82.186   8.692  1.00 54.19           C  
ATOM   1231  N   VAL A 162       9.850  85.875   6.825  1.00 56.47           N  
ATOM   1232  CA  VAL A 162      10.235  86.835   5.799  1.00 57.40           C  
ATOM   1233  C   VAL A 162      11.316  86.236   4.882  1.00 58.33           C  
ATOM   1234  O   VAL A 162      12.096  85.372   5.310  1.00 58.30           O  
ATOM   1235  CB  VAL A 162      10.643  88.173   6.469  1.00 57.41           C  
ATOM   1236  CG1 VAL A 162      11.911  88.747   5.900  1.00 58.35           C  
ATOM   1237  CG2 VAL A 162       9.490  89.174   6.399  1.00 57.46           C  
ATOM   1238  N   CYS A 163      11.311  86.696   3.626  1.00 59.37           N  
ATOM   1239  CA  CYS A 163      12.178  86.263   2.518  1.00 60.64           C  
ATOM   1240  C   CYS A 163      13.010  87.417   2.019  1.00 60.28           C  
ATOM   1241  O   CYS A 163      12.573  88.553   2.095  1.00 60.35           O  
ATOM   1242  CB  CYS A 163      11.304  85.953   1.311  1.00 61.02           C  
ATOM   1243  SG  CYS A 163      10.852  84.315   1.138  1.00 66.67           S  
ATOM   1244  N   GLY A 164      14.146  87.134   1.394  1.00 60.11           N  
ATOM   1245  CA  GLY A 164      14.918  88.208   0.798  1.00 60.36           C  
ATOM   1246  C   GLY A 164      16.098  87.740  -0.011  1.00 60.42           C  
ATOM   1247  O   GLY A 164      16.533  86.606   0.130  1.00 60.55           O  
ATOM   1248  N   LYS A 165      16.613  88.623  -0.860  1.00 60.58           N  
ATOM   1249  CA  LYS A 165      17.784  88.303  -1.673  1.00 60.84           C  
ATOM   1250  C   LYS A 165      19.064  88.380  -0.844  1.00 60.64           C  
ATOM   1251  O   LYS A 165      20.065  87.769  -1.202  1.00 60.37           O  
ATOM   1252  CB  LYS A 165      17.883  89.222  -2.894  1.00 60.99           C  
ATOM   1253  CG  LYS A 165      18.161  90.689  -2.583  1.00 62.48           C  
ATOM   1254  CD  LYS A 165      18.813  91.371  -3.786  1.00 64.69           C  
ATOM   1255  CE  LYS A 165      19.383  92.746  -3.434  1.00 65.44           C  
ATOM   1256  NZ  LYS A 165      18.329  93.780  -3.510  1.00 66.82           N  
ATOM   1257  N   ASP A 166      19.020  89.140   0.253  1.00 60.30           N  
ATOM   1258  CA  ASP A 166      20.160  89.274   1.162  1.00 60.15           C  
ATOM   1259  C   ASP A 166      19.688  89.717   2.534  1.00 59.65           C  
ATOM   1260  O   ASP A 166      18.493  89.793   2.785  1.00 59.88           O  
ATOM   1261  CB  ASP A 166      21.241  90.237   0.613  1.00 60.30           C  
ATOM   1262  CG  ASP A 166      20.716  91.660   0.370  1.00 61.41           C  
ATOM   1263  OD1 ASP A 166      19.887  92.172   1.162  1.00 61.84           O  
ATOM   1264  OD2 ASP A 166      21.154  92.281  -0.626  1.00 63.48           O  
ATOM   1265  N   PHE A 167      20.638  90.023   3.408  1.00 58.92           N  
ATOM   1266  CA  PHE A 167      20.347  90.284   4.810  1.00 58.27           C  
ATOM   1267  C   PHE A 167      19.689  91.640   5.066  1.00 57.81           C  
ATOM   1268  O   PHE A 167      18.761  91.749   5.862  1.00 57.70           O  
ATOM   1269  CB  PHE A 167      21.627  90.138   5.628  1.00 57.98           C  
ATOM   1270  CG  PHE A 167      22.114  88.719   5.750  1.00 57.22           C  
ATOM   1271  CD1 PHE A 167      23.303  88.326   5.142  1.00 56.43           C  
ATOM   1272  CD2 PHE A 167      21.388  87.775   6.487  1.00 56.66           C  
ATOM   1273  CE1 PHE A 167      23.775  87.016   5.260  1.00 56.06           C  
ATOM   1274  CE2 PHE A 167      21.843  86.456   6.616  1.00 56.43           C  
ATOM   1275  CZ  PHE A 167      23.036  86.072   5.998  1.00 56.71           C  
ATOM   1276  N   ASP A 168      20.180  92.666   4.391  1.00 57.41           N  
ATOM   1277  CA  ASP A 168      19.572  93.984   4.436  1.00 57.37           C  
ATOM   1278  C   ASP A 168      18.087  93.967   4.022  1.00 57.31           C  
ATOM   1279  O   ASP A 168      17.253  94.572   4.697  1.00 57.12           O  
ATOM   1280  CB  ASP A 168      20.379  94.970   3.575  1.00 57.07           C  
ATOM   1281  CG  ASP A 168      21.761  95.305   4.176  1.00 58.34           C  
ATOM   1282  OD1 ASP A 168      22.078  94.890   5.316  1.00 58.66           O  
ATOM   1283  OD2 ASP A 168      22.549  96.004   3.498  1.00 59.78           O  
ATOM   1284  N   GLN A 169      17.758  93.276   2.928  1.00 57.51           N  
ATOM   1285  CA  GLN A 169      16.377  93.226   2.435  1.00 57.99           C  
ATOM   1286  C   GLN A 169      15.475  92.525   3.451  1.00 57.88           C  
ATOM   1287  O   GLN A 169      14.340  92.947   3.684  1.00 57.55           O  
ATOM   1288  CB  GLN A 169      16.304  92.522   1.071  1.00 58.02           C  
ATOM   1289  CG  GLN A 169      15.024  92.823   0.261  1.00 58.68           C  
ATOM   1290  CD  GLN A 169      15.012  92.151  -1.113  1.00 59.63           C  
ATOM   1291  OE1 GLN A 169      14.760  90.944  -1.240  1.00 60.88           O  
ATOM   1292  NE2 GLN A 169      15.291  92.933  -2.149  1.00 62.05           N  
ATOM   1293  N   VAL A 170      16.003  91.468   4.066  1.00 57.83           N  
ATOM   1294  CA  VAL A 170      15.280  90.721   5.077  1.00 58.06           C  
ATOM   1295  C   VAL A 170      15.076  91.570   6.325  1.00 58.39           C  
ATOM   1296  O   VAL A 170      13.960  91.630   6.858  1.00 58.21           O  
ATOM   1297  CB  VAL A 170      15.978  89.366   5.388  1.00 58.44           C  
ATOM   1298  CG1 VAL A 170      15.580  88.809   6.768  1.00 57.90           C  
ATOM   1299  CG2 VAL A 170      15.667  88.353   4.279  1.00 58.10           C  
ATOM   1300  N   TYR A 171      16.140  92.244   6.768  1.00 58.38           N  
ATOM   1301  CA  TYR A 171      16.080  93.084   7.957  1.00 58.84           C  
ATOM   1302  C   TYR A 171      15.026  94.189   7.798  1.00 59.16           C  
ATOM   1303  O   TYR A 171      14.204  94.426   8.677  1.00 59.10           O  
ATOM   1304  CB  TYR A 171      17.453  93.696   8.244  1.00 59.14           C  
ATOM   1305  CG  TYR A 171      17.473  94.613   9.448  1.00 59.71           C  
ATOM   1306  CD1 TYR A 171      17.567  94.092  10.738  1.00 60.37           C  
ATOM   1307  CD2 TYR A 171      17.389  95.996   9.304  1.00 60.16           C  
ATOM   1308  CE1 TYR A 171      17.582  94.920  11.850  1.00 60.74           C  
ATOM   1309  CE2 TYR A 171      17.407  96.843  10.423  1.00 60.29           C  
ATOM   1310  CZ  TYR A 171      17.502  96.287  11.686  1.00 60.32           C  
ATOM   1311  OH  TYR A 171      17.521  97.078  12.796  1.00 60.42           O  
ATOM   1312  N   GLU A 172      15.062  94.857   6.658  1.00 59.28           N  
ATOM   1313  CA  GLU A 172      14.104  95.893   6.340  1.00 59.58           C  
ATOM   1314  C   GLU A 172      12.675  95.327   6.239  1.00 59.60           C  
ATOM   1315  O   GLU A 172      11.725  95.885   6.806  1.00 59.39           O  
ATOM   1316  CB  GLU A 172      14.535  96.552   5.040  1.00 59.36           C  
ATOM   1317  CG  GLU A 172      13.633  97.624   4.562  1.00 61.20           C  
ATOM   1318  CD  GLU A 172      14.303  98.477   3.524  1.00 63.79           C  
ATOM   1319  OE1 GLU A 172      14.165  99.718   3.606  1.00 63.87           O  
ATOM   1320  OE2 GLU A 172      14.990  97.907   2.640  1.00 65.33           O  
ATOM   1321  N   ARG A 173      12.533  94.215   5.528  1.00 59.52           N  
ATOM   1322  CA  ARG A 173      11.235  93.570   5.358  1.00 59.87           C  
ATOM   1323  C   ARG A 173      10.609  93.226   6.723  1.00 59.86           C  
ATOM   1324  O   ARG A 173       9.452  93.558   6.982  1.00 60.03           O  
ATOM   1325  CB  ARG A 173      11.412  92.318   4.506  1.00 60.00           C  
ATOM   1326  CG  ARG A 173      10.153  91.696   4.001  1.00 61.57           C  
ATOM   1327  CD  ARG A 173      10.014  91.871   2.506  1.00 63.30           C  
ATOM   1328  NE  ARG A 173      11.094  91.250   1.746  1.00 63.46           N  
ATOM   1329  CZ  ARG A 173      11.303  91.452   0.451  1.00 62.92           C  
ATOM   1330  NH1 ARG A 173      10.518  92.258  -0.239  1.00 62.42           N  
ATOM   1331  NH2 ARG A 173      12.300  90.843  -0.158  1.00 64.46           N  
ATOM   1332  N   ALA A 174      11.383  92.575   7.593  1.00 59.76           N  
ATOM   1333  CA  ALA A 174      10.955  92.276   8.976  1.00 59.59           C  
ATOM   1334  C   ALA A 174      10.619  93.522   9.795  1.00 59.26           C  
ATOM   1335  O   ALA A 174       9.599  93.543  10.488  1.00 59.93           O  
ATOM   1336  CB  ALA A 174      12.017  91.429   9.716  1.00 59.09           C  
ATOM   1337  N   THR A 175      11.468  94.546   9.719  1.00 58.86           N  
ATOM   1338  CA  THR A 175      11.267  95.788  10.488  1.00 58.99           C  
ATOM   1339  C   THR A 175       9.969  96.504  10.118  1.00 58.81           C  
ATOM   1340  O   THR A 175       9.279  97.027  10.997  1.00 58.66           O  
ATOM   1341  CB  THR A 175      12.453  96.767  10.331  1.00 58.95           C  
ATOM   1342  OG1 THR A 175      13.654  96.115  10.745  1.00 60.49           O  
ATOM   1343  CG2 THR A 175      12.266  97.995  11.192  1.00 58.67           C  
ATOM   1344  N   PHE A 176       9.634  96.515   8.829  1.00 58.65           N  
ATOM   1345  CA  PHE A 176       8.408  97.162   8.387  1.00 58.96           C  
ATOM   1346  C   PHE A 176       7.160  96.309   8.589  1.00 59.27           C  
ATOM   1347  O   PHE A 176       6.071  96.846   8.780  1.00 59.33           O  
ATOM   1348  CB  PHE A 176       8.522  97.657   6.951  1.00 58.56           C  
ATOM   1349  CG  PHE A 176       9.355  98.884   6.809  1.00 58.61           C  
ATOM   1350  CD1 PHE A 176      10.327  98.970   5.817  1.00 58.87           C  
ATOM   1351  CD2 PHE A 176       9.185  99.963   7.677  1.00 59.39           C  
ATOM   1352  CE1 PHE A 176      11.117 100.126   5.672  1.00 58.66           C  
ATOM   1353  CE2 PHE A 176       9.963 101.120   7.539  1.00 60.00           C  
ATOM   1354  CZ  PHE A 176      10.941 101.193   6.528  1.00 59.27           C  
ATOM   1355  N   PHE A 177       7.321  94.993   8.546  1.00 59.79           N  
ATOM   1356  CA  PHE A 177       6.271  94.072   8.957  1.00 60.43           C  
ATOM   1357  C   PHE A 177       5.884  94.459  10.385  1.00 60.81           C  
ATOM   1358  O   PHE A 177       4.721  94.766  10.651  1.00 60.55           O  
ATOM   1359  CB  PHE A 177       6.800  92.630   8.903  1.00 60.82           C  
ATOM   1360  CG  PHE A 177       5.727  91.559   8.884  1.00 60.97           C  
ATOM   1361  CD1 PHE A 177       4.450  91.788   9.416  1.00 62.39           C  
ATOM   1362  CD2 PHE A 177       6.015  90.301   8.363  1.00 60.99           C  
ATOM   1363  CE1 PHE A 177       3.467  90.781   9.403  1.00 62.63           C  
ATOM   1364  CE2 PHE A 177       5.045  89.282   8.338  1.00 61.20           C  
ATOM   1365  CZ  PHE A 177       3.770  89.522   8.856  1.00 62.18           C  
ATOM   1366  N   GLU A 178       6.867  94.477  11.284  1.00 61.32           N  
ATOM   1367  CA  GLU A 178       6.640  94.882  12.679  1.00 62.37           C  
ATOM   1368  C   GLU A 178       6.061  96.291  12.793  1.00 62.83           C  
ATOM   1369  O   GLU A 178       5.113  96.532  13.548  1.00 62.69           O  
ATOM   1370  CB  GLU A 178       7.922  94.727  13.523  1.00 62.40           C  
ATOM   1371  CG  GLU A 178       7.869  95.315  14.950  1.00 62.63           C  
ATOM   1372  CD  GLU A 178       6.882  94.605  15.884  1.00 64.99           C  
ATOM   1373  OE1 GLU A 178       6.394  93.507  15.547  1.00 66.57           O  
ATOM   1374  OE2 GLU A 178       6.591  95.151  16.972  1.00 65.49           O  
HETATM 1375  N   MSE A 179       6.613  97.227  12.043  1.00 63.87           N  
HETATM 1376  CA  MSE A 179       6.072  98.585  12.078  1.00 66.18           C  
HETATM 1377  C   MSE A 179       4.583  98.649  11.680  1.00 63.95           C  
HETATM 1378  O   MSE A 179       3.793  99.331  12.330  1.00 63.68           O  
HETATM 1379  CB  MSE A 179       6.908  99.544  11.238  1.00 65.31           C  
HETATM 1380  CG  MSE A 179       6.194 100.846  10.986  1.00 68.94           C  
HETATM 1381 SE   MSE A 179       7.226 102.218  10.087  1.00 74.91          SE  
HETATM 1382  CE  MSE A 179       7.836 103.223  11.672  1.00 75.36           C  
ATOM   1383  N   ALA A 180       4.206  97.932  10.627  1.00 63.04           N  
ATOM   1384  CA  ALA A 180       2.811  97.918  10.195  1.00 62.28           C  
ATOM   1385  C   ALA A 180       1.920  97.451  11.345  1.00 61.82           C  
ATOM   1386  O   ALA A 180       0.934  98.099  11.673  1.00 61.39           O  
ATOM   1387  CB  ALA A 180       2.628  97.038   8.970  1.00 62.12           C  
ATOM   1388  N   CYS A 181       2.312  96.355  11.985  1.00 61.39           N  
ATOM   1389  CA  CYS A 181       1.594  95.839  13.137  1.00 61.12           C  
ATOM   1390  C   CYS A 181       1.577  96.799  14.318  1.00 60.77           C  
ATOM   1391  O   CYS A 181       0.548  96.930  14.981  1.00 60.96           O  
ATOM   1392  CB  CYS A 181       2.183  94.505  13.553  1.00 60.99           C  
ATOM   1393  SG  CYS A 181       1.948  93.278  12.270  1.00 62.14           S  
ATOM   1394  N   ARG A 182       2.698  97.473  14.568  1.00 60.11           N  
ATOM   1395  CA  ARG A 182       2.773  98.447  15.658  1.00 60.04           C  
ATOM   1396  C   ARG A 182       1.808  99.598  15.435  1.00 59.34           C  
ATOM   1397  O   ARG A 182       1.143 100.042  16.372  1.00 59.31           O  
ATOM   1398  CB  ARG A 182       4.208  98.952  15.850  1.00 59.99           C  
ATOM   1399  CG  ARG A 182       4.383 100.005  16.945  1.00 60.55           C  
ATOM   1400  CD  ARG A 182       5.847 100.227  17.336  1.00 61.65           C  
ATOM   1401  NE  ARG A 182       6.794 100.167  16.208  1.00 67.97           N  
ATOM   1402  CZ  ARG A 182       7.001 101.152  15.326  1.00 69.89           C  
ATOM   1403  NH1 ARG A 182       6.318 102.296  15.399  1.00 69.38           N  
ATOM   1404  NH2 ARG A 182       7.894 100.989  14.355  1.00 69.78           N  
ATOM   1405  N   ILE A 183       1.714 100.057  14.188  1.00 59.00           N  
ATOM   1406  CA  ILE A 183       0.748 101.095  13.819  1.00 58.73           C  
ATOM   1407  C   ILE A 183      -0.678 100.626  14.106  1.00 58.78           C  
ATOM   1408  O   ILE A 183      -1.434 101.328  14.765  1.00 58.44           O  
ATOM   1409  CB  ILE A 183       0.855 101.511  12.322  1.00 58.75           C  
ATOM   1410  CG1 ILE A 183       2.208 102.174  11.992  1.00 59.00           C  
ATOM   1411  CG2 ILE A 183      -0.289 102.413  11.933  1.00 58.22           C  
ATOM   1412  CD1 ILE A 183       2.762 103.070  13.080  1.00 61.61           C  
ATOM   1413  N   ILE A 184      -1.036  99.438  13.619  1.00 58.76           N  
ATOM   1414  CA  ILE A 184      -2.392  98.935  13.782  1.00 59.03           C  
ATOM   1415  C   ILE A 184      -2.793  98.916  15.265  1.00 58.97           C  
ATOM   1416  O   ILE A 184      -3.875  99.391  15.628  1.00 58.82           O  
ATOM   1417  CB  ILE A 184      -2.575  97.505  13.212  1.00 59.44           C  
ATOM   1418  CG1 ILE A 184      -2.090  97.372  11.754  1.00 59.86           C  
ATOM   1419  CG2 ILE A 184      -4.019  97.023  13.393  1.00 59.12           C  
ATOM   1420  CD1 ILE A 184      -2.652  98.340  10.776  1.00 61.20           C  
ATOM   1421  N   VAL A 185      -1.919  98.377  16.113  1.00 58.48           N  
ATOM   1422  CA  VAL A 185      -2.252  98.202  17.521  1.00 58.12           C  
ATOM   1423  C   VAL A 185      -2.302  99.546  18.245  1.00 58.05           C  
ATOM   1424  O   VAL A 185      -3.251  99.835  18.978  1.00 58.05           O  
ATOM   1425  CB  VAL A 185      -1.273  97.256  18.233  1.00 58.25           C  
ATOM   1426  CG1 VAL A 185      -1.618  97.154  19.711  1.00 58.10           C  
ATOM   1427  CG2 VAL A 185      -1.266  95.871  17.577  1.00 57.60           C  
ATOM   1428  N   GLN A 186      -1.294 100.380  18.024  1.00 57.88           N  
ATOM   1429  CA  GLN A 186      -1.225 101.646  18.747  1.00 57.37           C  
ATOM   1430  C   GLN A 186      -2.343 102.599  18.338  1.00 57.66           C  
ATOM   1431  O   GLN A 186      -2.797 103.384  19.151  1.00 58.38           O  
ATOM   1432  CB  GLN A 186       0.166 102.281  18.630  1.00 57.46           C  
ATOM   1433  CG  GLN A 186       1.245 101.514  19.430  1.00 56.21           C  
ATOM   1434  CD  GLN A 186       2.638 102.098  19.275  1.00 56.28           C  
ATOM   1435  OE1 GLN A 186       2.897 102.892  18.370  1.00 55.91           O  
ATOM   1436  NE2 GLN A 186       3.546 101.700  20.155  1.00 53.53           N  
ATOM   1437  N   SER A 187      -2.809 102.505  17.097  1.00 57.58           N  
ATOM   1438  CA  SER A 187      -3.919 103.319  16.618  1.00 57.83           C  
ATOM   1439  C   SER A 187      -5.238 102.942  17.274  1.00 58.18           C  
ATOM   1440  O   SER A 187      -6.207 103.690  17.210  1.00 57.68           O  
ATOM   1441  CB  SER A 187      -4.047 103.213  15.093  1.00 58.03           C  
ATOM   1442  OG  SER A 187      -4.497 101.925  14.695  1.00 58.80           O  
ATOM   1443  N   GLY A 188      -5.271 101.765  17.886  1.00 59.12           N  
ATOM   1444  CA  GLY A 188      -6.458 101.283  18.581  1.00 60.26           C  
ATOM   1445  C   GLY A 188      -7.487 100.681  17.648  1.00 61.12           C  
ATOM   1446  O   GLY A 188      -8.675 100.633  17.975  1.00 61.26           O  
ATOM   1447  N   GLY A 189      -7.035 100.240  16.480  1.00 61.61           N  
ATOM   1448  CA  GLY A 189      -7.919  99.620  15.500  1.00 62.78           C  
ATOM   1449  C   GLY A 189      -8.614 100.568  14.532  1.00 63.35           C  
ATOM   1450  O   GLY A 189      -9.178 100.127  13.527  1.00 63.52           O  
ATOM   1451  N   ASP A 190      -8.557 101.867  14.812  1.00 63.95           N  
ATOM   1452  CA  ASP A 190      -9.276 102.869  14.029  1.00 64.35           C  
ATOM   1453  C   ASP A 190      -8.344 103.625  13.090  1.00 64.22           C  
ATOM   1454  O   ASP A 190      -8.120 104.828  13.236  1.00 64.52           O  
ATOM   1455  CB  ASP A 190      -9.966 103.840  14.978  1.00 65.05           C  
ATOM   1456  CG  ASP A 190     -11.024 104.683  14.289  1.00 67.11           C  
ATOM   1457  OD1 ASP A 190     -11.112 105.885  14.627  1.00 69.30           O  
ATOM   1458  OD2 ASP A 190     -11.760 104.153  13.415  1.00 69.03           O  
ATOM   1459  N   TYR A 191      -7.815 102.908  12.111  1.00 63.90           N  
ATOM   1460  CA  TYR A 191      -6.787 103.435  11.234  1.00 63.59           C  
ATOM   1461  C   TYR A 191      -7.256 103.411   9.784  1.00 63.42           C  
ATOM   1462  O   TYR A 191      -8.174 102.672   9.444  1.00 63.52           O  
ATOM   1463  CB  TYR A 191      -5.539 102.576  11.377  1.00 63.56           C  
ATOM   1464  CG  TYR A 191      -5.780 101.142  10.989  1.00 63.51           C  
ATOM   1465  CD1 TYR A 191      -6.296 100.231  11.903  1.00 63.36           C  
ATOM   1466  CD2 TYR A 191      -5.520 100.700   9.690  1.00 63.57           C  
ATOM   1467  CE1 TYR A 191      -6.534  98.907  11.532  1.00 63.82           C  
ATOM   1468  CE2 TYR A 191      -5.757  99.396   9.309  1.00 62.62           C  
ATOM   1469  CZ  TYR A 191      -6.258  98.502  10.235  1.00 63.46           C  
ATOM   1470  OH  TYR A 191      -6.475  97.197   9.859  1.00 64.58           O  
ATOM   1471  N   SER A 192      -6.619 104.210   8.932  1.00 63.19           N  
ATOM   1472  CA  SER A 192      -6.903 104.183   7.496  1.00 62.81           C  
ATOM   1473  C   SER A 192      -5.728 103.560   6.740  1.00 62.71           C  
ATOM   1474  O   SER A 192      -4.613 103.477   7.266  1.00 62.64           O  
ATOM   1475  CB  SER A 192      -7.205 105.585   6.970  1.00 62.74           C  
ATOM   1476  OG  SER A 192      -6.068 106.425   7.091  1.00 62.94           O  
ATOM   1477  N   VAL A 193      -5.991 103.116   5.514  1.00 62.42           N  
ATOM   1478  CA  VAL A 193      -4.995 102.453   4.687  1.00 62.22           C  
ATOM   1479  C   VAL A 193      -4.869 103.183   3.363  1.00 62.38           C  
ATOM   1480  O   VAL A 193      -5.728 103.990   3.027  1.00 62.22           O  
ATOM   1481  CB  VAL A 193      -5.358 100.953   4.415  1.00 62.30           C  
ATOM   1482  CG1 VAL A 193      -5.206 100.109   5.682  1.00 62.65           C  
ATOM   1483  CG2 VAL A 193      -6.755 100.803   3.816  1.00 61.08           C  
ATOM   1484  N   LEU A 194      -3.803 102.902   2.611  1.00 62.56           N  
ATOM   1485  CA  LEU A 194      -3.686 103.406   1.245  1.00 62.57           C  
ATOM   1486  C   LEU A 194      -4.721 102.680   0.394  1.00 62.92           C  
ATOM   1487  O   LEU A 194      -4.982 101.499   0.609  1.00 63.06           O  
ATOM   1488  CB  LEU A 194      -2.285 103.183   0.666  1.00 62.22           C  
ATOM   1489  CG  LEU A 194      -0.969 103.555   1.372  1.00 62.50           C  
ATOM   1490  CD1 LEU A 194       0.110 103.791   0.331  1.00 62.24           C  
ATOM   1491  CD2 LEU A 194      -1.055 104.764   2.273  1.00 61.94           C  
ATOM   1492  N   THR A 195      -5.324 103.389  -0.556  1.00 63.35           N  
ATOM   1493  CA  THR A 195      -6.328 102.799  -1.437  1.00 63.73           C  
ATOM   1494  C   THR A 195      -5.652 101.833  -2.415  1.00 64.45           C  
ATOM   1495  O   THR A 195      -4.444 101.946  -2.649  1.00 64.52           O  
ATOM   1496  CB  THR A 195      -7.070 103.875  -2.245  1.00 63.77           C  
ATOM   1497  OG1 THR A 195      -6.215 104.367  -3.286  1.00 63.69           O  
ATOM   1498  CG2 THR A 195      -7.544 105.031  -1.344  1.00 62.64           C  
ATOM   1499  N   PRO A 196      -6.417 100.871  -2.981  1.00 64.90           N  
ATOM   1500  CA  PRO A 196      -5.843  99.994  -4.016  1.00 65.32           C  
ATOM   1501  C   PRO A 196      -5.186 100.813  -5.129  1.00 65.82           C  
ATOM   1502  O   PRO A 196      -4.072 100.501  -5.558  1.00 65.92           O  
ATOM   1503  CB  PRO A 196      -7.063  99.249  -4.566  1.00 65.10           C  
ATOM   1504  CG  PRO A 196      -8.041  99.256  -3.434  1.00 65.05           C  
ATOM   1505  CD  PRO A 196      -7.828 100.543  -2.693  1.00 64.67           C  
ATOM   1506  N   GLU A 197      -5.869 101.866  -5.566  1.00 66.13           N  
ATOM   1507  CA  GLU A 197      -5.345 102.743  -6.602  1.00 66.87           C  
ATOM   1508  C   GLU A 197      -3.978 103.298  -6.190  1.00 66.69           C  
ATOM   1509  O   GLU A 197      -3.026 103.254  -6.977  1.00 66.57           O  
ATOM   1510  CB  GLU A 197      -6.334 103.883  -6.890  1.00 66.72           C  
ATOM   1511  CG  GLU A 197      -6.154 104.543  -8.244  1.00 67.29           C  
ATOM   1512  CD  GLU A 197      -6.822 105.915  -8.343  1.00 68.17           C  
ATOM   1513  OE1 GLU A 197      -7.279 106.278  -9.458  1.00 68.73           O  
ATOM   1514  OE2 GLU A 197      -6.886 106.635  -7.313  1.00 69.98           O  
ATOM   1515  N   GLU A 198      -3.891 103.787  -4.951  1.00 66.66           N  
ATOM   1516  CA  GLU A 198      -2.671 104.404  -4.423  1.00 66.63           C  
ATOM   1517  C   GLU A 198      -1.493 103.449  -4.317  1.00 67.08           C  
ATOM   1518  O   GLU A 198      -0.353 103.872  -4.516  1.00 67.06           O  
ATOM   1519  CB  GLU A 198      -2.924 105.057  -3.065  1.00 66.68           C  
ATOM   1520  CG  GLU A 198      -3.709 106.370  -3.134  1.00 66.28           C  
ATOM   1521  CD  GLU A 198      -4.326 106.763  -1.795  1.00 66.11           C  
ATOM   1522  OE1 GLU A 198      -4.322 105.929  -0.853  1.00 64.09           O  
ATOM   1523  OE2 GLU A 198      -4.816 107.911  -1.690  1.00 64.98           O  
ATOM   1524  N   ILE A 199      -1.751 102.176  -4.002  1.00 67.44           N  
ATOM   1525  CA  ILE A 199      -0.676 101.190  -4.026  1.00 68.13           C  
ATOM   1526  C   ILE A 199      -0.225 100.946  -5.483  1.00 68.51           C  
ATOM   1527  O   ILE A 199       0.971 100.842  -5.757  1.00 68.77           O  
ATOM   1528  CB  ILE A 199      -0.981  99.862  -3.226  1.00 68.06           C  
ATOM   1529  CG1 ILE A 199      -1.833  98.878  -4.023  1.00 69.56           C  
ATOM   1530  CG2 ILE A 199      -1.628 100.136  -1.884  1.00 67.88           C  
ATOM   1531  CD1 ILE A 199      -1.052  97.683  -4.576  1.00 70.84           C  
ATOM   1532  N   GLU A 200      -1.173 100.896  -6.415  1.00 68.73           N  
ATOM   1533  CA  GLU A 200      -0.832 100.727  -7.828  1.00 69.29           C  
ATOM   1534  C   GLU A 200      -0.033 101.918  -8.349  1.00 69.12           C  
ATOM   1535  O   GLU A 200       0.810 101.776  -9.226  1.00 68.85           O  
ATOM   1536  CB  GLU A 200      -2.088 100.487  -8.676  1.00 69.39           C  
ATOM   1537  CG  GLU A 200      -2.580  99.036  -8.613  1.00 71.22           C  
ATOM   1538  CD  GLU A 200      -4.061  98.873  -8.958  1.00 73.26           C  
ATOM   1539  OE1 GLU A 200      -4.572  99.617  -9.823  1.00 73.18           O  
ATOM   1540  OE2 GLU A 200      -4.715  97.987  -8.359  1.00 73.94           O  
ATOM   1541  N   ASP A 201      -0.292 103.084  -7.772  1.00 69.33           N  
ATOM   1542  CA  ASP A 201       0.419 104.313  -8.112  1.00 69.45           C  
ATOM   1543  C   ASP A 201       1.879 104.298  -7.640  1.00 69.39           C  
ATOM   1544  O   ASP A 201       2.713 105.017  -8.194  1.00 69.42           O  
ATOM   1545  CB  ASP A 201      -0.320 105.519  -7.521  1.00 69.54           C  
ATOM   1546  CG  ASP A 201       0.085 106.836  -8.164  1.00 70.40           C  
ATOM   1547  OD1 ASP A 201       0.033 106.944  -9.414  1.00 71.35           O  
ATOM   1548  OD2 ASP A 201       0.436 107.774  -7.414  1.00 71.10           O  
ATOM   1549  N   LEU A 202       2.187 103.480  -6.633  1.00 69.19           N  
ATOM   1550  CA  LEU A 202       3.546 103.393  -6.090  1.00 69.42           C  
ATOM   1551  C   LEU A 202       4.567 102.781  -7.054  1.00 70.00           C  
ATOM   1552  O   LEU A 202       5.429 102.003  -6.633  1.00 70.17           O  
ATOM   1553  CB  LEU A 202       3.543 102.590  -4.787  1.00 69.32           C  
ATOM   1554  CG  LEU A 202       3.744 103.245  -3.418  1.00 68.22           C  
ATOM   1555  CD1 LEU A 202       3.368 104.698  -3.392  1.00 68.37           C  
ATOM   1556  CD2 LEU A 202       2.942 102.486  -2.389  1.00 68.26           C  
ATOM   1557  N   GLU A 203       4.462 103.122  -8.342  1.00 70.44           N  
ATOM   1558  CA  GLU A 203       5.327 102.561  -9.386  1.00 70.62           C  
ATOM   1559  C   GLU A 203       5.524 103.573 -10.506  1.00 70.50           C  
ATOM   1560  O   GLU A 203       5.086 103.354 -11.633  1.00 70.47           O  
ATOM   1561  CB  GLU A 203       4.749 101.250  -9.947  1.00 70.44           C  
ATOM   1562  CG  GLU A 203       4.871 100.031  -9.024  1.00 71.15           C  
ATOM   1563  CD  GLU A 203       3.622  99.763  -8.166  1.00 71.96           C  
ATOM   1564  OE1 GLU A 203       2.984 100.716  -7.679  1.00 72.32           O  
ATOM   1565  OE2 GLU A 203       3.278  98.580  -7.964  1.00 72.19           O  
TER    1566      GLU A 203                                                      
HETATM 1567  N   MSE B   1      34.289  76.161  50.742  1.00 87.49           N  
HETATM 1568  CA  MSE B   1      34.270  75.499  49.406  1.00 87.86           C  
HETATM 1569  C   MSE B   1      34.002  76.492  48.263  1.00 86.98           C  
HETATM 1570  O   MSE B   1      34.745  76.517  47.279  1.00 87.06           O  
HETATM 1571  CB  MSE B   1      33.246  74.357  49.385  1.00 87.77           C  
HETATM 1572  CG  MSE B   1      33.187  73.599  48.061  1.00 88.69           C  
HETATM 1573 SE   MSE B   1      31.387  72.950  47.606  1.00 90.18          SE  
HETATM 1574  CE  MSE B   1      31.430  71.244  48.585  1.00 89.12           C  
ATOM   1575  N   ILE B   2      32.944  77.297  48.398  1.00 86.19           N  
ATOM   1576  CA  ILE B   2      32.553  78.289  47.379  1.00 85.20           C  
ATOM   1577  C   ILE B   2      33.587  79.409  47.241  1.00 84.50           C  
ATOM   1578  O   ILE B   2      33.956  80.056  48.226  1.00 84.43           O  
ATOM   1579  CB  ILE B   2      31.170  78.929  47.685  1.00 85.23           C  
ATOM   1580  CG1 ILE B   2      30.091  77.855  47.856  1.00 85.24           C  
ATOM   1581  CG2 ILE B   2      30.781  79.930  46.593  1.00 85.12           C  
ATOM   1582  CD1 ILE B   2      28.778  78.379  48.439  1.00 85.22           C  
ATOM   1583  N   THR B   3      34.040  79.636  46.012  1.00 83.56           N  
ATOM   1584  CA  THR B   3      35.036  80.666  45.733  1.00 82.68           C  
ATOM   1585  C   THR B   3      34.399  81.933  45.153  1.00 82.02           C  
ATOM   1586  O   THR B   3      33.231  81.928  44.750  1.00 81.75           O  
ATOM   1587  CB  THR B   3      36.137  80.154  44.773  1.00 82.72           C  
ATOM   1588  OG1 THR B   3      35.537  79.684  43.558  1.00 82.80           O  
ATOM   1589  CG2 THR B   3      36.939  79.029  45.416  1.00 82.56           C  
ATOM   1590  N   ASP B   4      35.186  83.008  45.117  1.00 81.14           N  
ATOM   1591  CA  ASP B   4      34.768  84.296  44.559  1.00 80.31           C  
ATOM   1592  C   ASP B   4      34.402  84.197  43.076  1.00 79.71           C  
ATOM   1593  O   ASP B   4      33.773  85.101  42.525  1.00 79.57           O  
ATOM   1594  CB  ASP B   4      35.870  85.339  44.766  1.00 80.28           C  
ATOM   1595  CG  ASP B   4      36.365  85.390  46.203  1.00 80.28           C  
ATOM   1596  OD1 ASP B   4      35.531  85.521  47.124  1.00 80.26           O  
ATOM   1597  OD2 ASP B   4      37.592  85.302  46.413  1.00 80.38           O  
ATOM   1598  N   GLU B   5      34.804  83.090  42.451  1.00 78.92           N  
ATOM   1599  CA  GLU B   5      34.472  82.766  41.064  1.00 78.18           C  
ATOM   1600  C   GLU B   5      32.961  82.604  40.880  1.00 77.31           C  
ATOM   1601  O   GLU B   5      32.388  83.089  39.901  1.00 77.34           O  
ATOM   1602  CB  GLU B   5      35.199  81.478  40.655  1.00 78.24           C  
ATOM   1603  CG  GLU B   5      35.159  81.138  39.160  1.00 78.61           C  
ATOM   1604  CD  GLU B   5      35.930  79.854  38.813  1.00 78.77           C  
ATOM   1605  OE1 GLU B   5      35.455  79.095  37.935  1.00 79.85           O  
ATOM   1606  OE2 GLU B   5      37.002  79.600  39.410  1.00 78.38           O  
ATOM   1607  N   HIS B   6      32.328  81.926  41.834  1.00 76.29           N  
ATOM   1608  CA  HIS B   6      30.886  81.705  41.815  1.00 75.29           C  
ATOM   1609  C   HIS B   6      30.129  83.001  42.100  1.00 74.45           C  
ATOM   1610  O   HIS B   6      29.114  83.292  41.462  1.00 74.23           O  
ATOM   1611  CB  HIS B   6      30.491  80.619  42.824  1.00 75.38           C  
ATOM   1612  CG  HIS B   6      31.093  79.274  42.539  1.00 76.02           C  
ATOM   1613  ND1 HIS B   6      32.027  78.684  43.365  1.00 76.28           N  
ATOM   1614  CD2 HIS B   6      30.896  78.406  41.516  1.00 76.19           C  
ATOM   1615  CE1 HIS B   6      32.377  77.512  42.866  1.00 76.17           C  
ATOM   1616  NE2 HIS B   6      31.706  77.319  41.744  1.00 75.81           N  
ATOM   1617  N   ILE B   7      30.644  83.776  43.051  1.00 73.51           N  
ATOM   1618  CA  ILE B   7      30.044  85.050  43.450  1.00 72.57           C  
ATOM   1619  C   ILE B   7      30.115  86.090  42.319  1.00 71.99           C  
ATOM   1620  O   ILE B   7      29.222  86.926  42.187  1.00 71.96           O  
ATOM   1621  CB  ILE B   7      30.687  85.598  44.748  1.00 72.49           C  
ATOM   1622  CG1 ILE B   7      30.755  84.500  45.816  1.00 72.55           C  
ATOM   1623  CG2 ILE B   7      29.906  86.794  45.275  1.00 72.51           C  
ATOM   1624  CD1 ILE B   7      31.749  84.767  46.944  1.00 72.56           C  
ATOM   1625  N   GLU B   8      31.164  86.024  41.503  1.00 71.12           N  
ATOM   1626  CA  GLU B   8      31.309  86.929  40.369  1.00 70.43           C  
ATOM   1627  C   GLU B   8      30.312  86.597  39.271  1.00 69.76           C  
ATOM   1628  O   GLU B   8      29.773  87.495  38.620  1.00 69.71           O  
ATOM   1629  CB  GLU B   8      32.736  86.899  39.814  1.00 70.56           C  
ATOM   1630  CG  GLU B   8      33.740  87.743  40.606  1.00 71.34           C  
ATOM   1631  CD  GLU B   8      33.565  89.245  40.391  1.00 72.38           C  
ATOM   1632  OE1 GLU B   8      33.086  89.646  39.308  1.00 72.94           O  
ATOM   1633  OE2 GLU B   8      33.914  90.027  41.302  1.00 72.43           O  
ATOM   1634  N   LEU B   9      30.065  85.304  39.077  1.00 68.82           N  
ATOM   1635  CA  LEU B   9      29.144  84.849  38.043  1.00 67.86           C  
ATOM   1636  C   LEU B   9      27.705  85.122  38.451  1.00 66.85           C  
ATOM   1637  O   LEU B   9      26.877  85.475  37.607  1.00 66.74           O  
ATOM   1638  CB  LEU B   9      29.342  83.364  37.755  1.00 68.28           C  
ATOM   1639  CG  LEU B   9      29.272  82.945  36.278  1.00 69.33           C  
ATOM   1640  CD1 LEU B   9      30.167  81.702  36.019  1.00 70.80           C  
ATOM   1641  CD2 LEU B   9      27.834  82.711  35.807  1.00 68.85           C  
ATOM   1642  N   PHE B  10      27.423  84.963  39.744  1.00 65.38           N  
ATOM   1643  CA  PHE B  10      26.142  85.340  40.334  1.00 64.07           C  
ATOM   1644  C   PHE B  10      25.865  86.832  40.113  1.00 64.03           C  
ATOM   1645  O   PHE B  10      24.763  87.211  39.708  1.00 64.11           O  
ATOM   1646  CB  PHE B  10      26.152  84.999  41.824  1.00 63.46           C  
ATOM   1647  CG  PHE B  10      24.832  85.200  42.523  1.00 62.20           C  
ATOM   1648  CD1 PHE B  10      23.801  84.281  42.378  1.00 61.14           C  
ATOM   1649  CD2 PHE B  10      24.637  86.293  43.364  1.00 60.98           C  
ATOM   1650  CE1 PHE B  10      22.583  84.465  43.040  1.00 60.21           C  
ATOM   1651  CE2 PHE B  10      23.425  86.483  44.030  1.00 60.10           C  
ATOM   1652  CZ  PHE B  10      22.398  85.567  43.868  1.00 60.44           C  
ATOM   1653  N   LEU B  11      26.871  87.671  40.354  1.00 63.64           N  
ATOM   1654  CA  LEU B  11      26.737  89.113  40.164  1.00 63.42           C  
ATOM   1655  C   LEU B  11      26.354  89.489  38.737  1.00 63.23           C  
ATOM   1656  O   LEU B  11      25.372  90.200  38.528  1.00 63.32           O  
ATOM   1657  CB  LEU B  11      28.015  89.848  40.580  1.00 63.36           C  
ATOM   1658  CG  LEU B  11      28.329  89.901  42.079  1.00 63.71           C  
ATOM   1659  CD1 LEU B  11      29.603  90.703  42.330  1.00 63.64           C  
ATOM   1660  CD2 LEU B  11      27.163  90.462  42.886  1.00 63.32           C  
ATOM   1661  N   ALA B  12      27.121  88.999  37.765  1.00 62.98           N  
ATOM   1662  CA  ALA B  12      26.877  89.286  36.352  1.00 62.80           C  
ATOM   1663  C   ALA B  12      25.489  88.835  35.885  1.00 62.78           C  
ATOM   1664  O   ALA B  12      24.871  89.503  35.048  1.00 63.10           O  
ATOM   1665  CB  ALA B  12      27.965  88.673  35.484  1.00 62.73           C  
ATOM   1666  N   GLN B  13      25.001  87.723  36.437  1.00 62.46           N  
ATOM   1667  CA  GLN B  13      23.657  87.229  36.135  1.00 62.43           C  
ATOM   1668  C   GLN B  13      22.593  88.160  36.681  1.00 62.73           C  
ATOM   1669  O   GLN B  13      21.583  88.426  36.015  1.00 62.85           O  
ATOM   1670  CB  GLN B  13      23.435  85.816  36.679  1.00 62.24           C  
ATOM   1671  CG  GLN B  13      24.172  84.714  35.909  1.00 62.04           C  
ATOM   1672  CD  GLN B  13      23.912  84.721  34.399  1.00 62.26           C  
ATOM   1673  OE1 GLN B  13      22.796  84.963  33.944  1.00 61.48           O  
ATOM   1674  NE2 GLN B  13      24.953  84.440  33.622  1.00 62.01           N  
ATOM   1675  N   ALA B  14      22.828  88.662  37.889  1.00 62.69           N  
ATOM   1676  CA  ALA B  14      21.921  89.615  38.499  1.00 62.54           C  
ATOM   1677  C   ALA B  14      21.836  90.882  37.649  1.00 62.62           C  
ATOM   1678  O   ALA B  14      20.749  91.418  37.443  1.00 62.87           O  
ATOM   1679  CB  ALA B  14      22.365  89.936  39.905  1.00 62.42           C  
ATOM   1680  N   HIS B  15      22.976  91.348  37.147  1.00 62.63           N  
ATOM   1681  CA  HIS B  15      23.009  92.531  36.290  1.00 62.73           C  
ATOM   1682  C   HIS B  15      22.286  92.246  34.975  1.00 62.98           C  
ATOM   1683  O   HIS B  15      21.547  93.091  34.467  1.00 62.86           O  
ATOM   1684  CB  HIS B  15      24.445  92.976  36.001  1.00 62.43           C  
ATOM   1685  CG  HIS B  15      25.260  93.269  37.225  1.00 62.62           C  
ATOM   1686  ND1 HIS B  15      26.630  93.424  37.182  1.00 62.57           N  
ATOM   1687  CD2 HIS B  15      24.906  93.437  38.523  1.00 62.17           C  
ATOM   1688  CE1 HIS B  15      27.082  93.676  38.397  1.00 62.13           C  
ATOM   1689  NE2 HIS B  15      26.057  93.686  39.230  1.00 61.49           N  
ATOM   1690  N   ARG B  16      22.513  91.047  34.438  1.00 63.22           N  
ATOM   1691  CA  ARG B  16      21.924  90.621  33.175  1.00 63.40           C  
ATOM   1692  C   ARG B  16      20.392  90.683  33.249  1.00 63.53           C  
ATOM   1693  O   ARG B  16      19.751  91.241  32.354  1.00 63.55           O  
ATOM   1694  CB  ARG B  16      22.446  89.230  32.809  1.00 63.41           C  
ATOM   1695  CG  ARG B  16      21.786  88.552  31.620  1.00 64.36           C  
ATOM   1696  CD  ARG B  16      21.898  87.025  31.772  1.00 64.91           C  
ATOM   1697  NE  ARG B  16      21.434  86.285  30.596  1.00 64.67           N  
ATOM   1698  CZ  ARG B  16      21.352  84.957  30.516  1.00 64.61           C  
ATOM   1699  NH1 ARG B  16      21.692  84.185  31.546  1.00 64.35           N  
ATOM   1700  NH2 ARG B  16      20.921  84.393  29.398  1.00 65.20           N  
ATOM   1701  N   TYR B  17      19.813  90.151  34.327  1.00 63.68           N  
ATOM   1702  CA  TYR B  17      18.366  90.292  34.576  1.00 64.12           C  
ATOM   1703  C   TYR B  17      17.903  91.751  34.701  1.00 64.67           C  
ATOM   1704  O   TYR B  17      16.766  92.077  34.326  1.00 64.89           O  
ATOM   1705  CB  TYR B  17      17.907  89.488  35.804  1.00 63.52           C  
ATOM   1706  CG  TYR B  17      18.178  88.003  35.706  1.00 63.26           C  
ATOM   1707  CD1 TYR B  17      18.647  87.288  36.801  1.00 63.00           C  
ATOM   1708  CD2 TYR B  17      17.980  87.309  34.508  1.00 63.64           C  
ATOM   1709  CE1 TYR B  17      18.904  85.913  36.709  1.00 62.70           C  
ATOM   1710  CE2 TYR B  17      18.232  85.937  34.408  1.00 62.69           C  
ATOM   1711  CZ  TYR B  17      18.698  85.248  35.510  1.00 62.69           C  
ATOM   1712  OH  TYR B  17      18.966  83.898  35.411  1.00 62.87           O  
ATOM   1713  N   GLY B  18      18.780  92.610  35.226  1.00 64.81           N  
ATOM   1714  CA  GLY B  18      18.493  94.023  35.352  1.00 65.08           C  
ATOM   1715  C   GLY B  18      18.562  94.740  34.018  1.00 65.71           C  
ATOM   1716  O   GLY B  18      17.778  95.655  33.771  1.00 65.72           O  
ATOM   1717  N   ASP B  19      19.501  94.337  33.160  1.00 66.17           N  
ATOM   1718  CA  ASP B  19      19.620  94.892  31.800  1.00 66.93           C  
ATOM   1719  C   ASP B  19      18.467  94.460  30.884  1.00 67.19           C  
ATOM   1720  O   ASP B  19      18.123  95.155  29.920  1.00 66.81           O  
ATOM   1721  CB  ASP B  19      20.941  94.474  31.150  1.00 67.18           C  
ATOM   1722  CG  ASP B  19      22.156  94.995  31.885  1.00 68.64           C  
ATOM   1723  OD1 ASP B  19      22.027  95.948  32.685  1.00 70.44           O  
ATOM   1724  OD2 ASP B  19      23.257  94.447  31.655  1.00 70.88           O  
ATOM   1725  N   ALA B  20      17.888  93.301  31.183  1.00 67.64           N  
ATOM   1726  CA  ALA B  20      16.750  92.811  30.440  1.00 68.20           C  
ATOM   1727  C   ALA B  20      15.469  93.478  30.952  1.00 68.88           C  
ATOM   1728  O   ALA B  20      14.399  93.316  30.353  1.00 69.06           O  
ATOM   1729  CB  ALA B  20      16.663  91.297  30.548  1.00 68.02           C  
ATOM   1730  N   LYS B  21      15.590  94.219  32.058  1.00 69.33           N  
ATOM   1731  CA  LYS B  21      14.476  94.949  32.680  1.00 70.31           C  
ATOM   1732  C   LYS B  21      13.417  94.041  33.326  1.00 70.78           C  
ATOM   1733  O   LYS B  21      12.247  94.413  33.427  1.00 70.59           O  
ATOM   1734  CB  LYS B  21      13.816  95.923  31.686  1.00 70.52           C  
ATOM   1735  CG  LYS B  21      14.724  97.034  31.158  1.00 71.78           C  
ATOM   1736  CD  LYS B  21      14.572  98.329  31.939  1.00 73.67           C  
ATOM   1737  CE  LYS B  21      15.342  99.479  31.269  1.00 76.00           C  
ATOM   1738  NZ  LYS B  21      14.814  99.855  29.910  1.00 75.78           N  
ATOM   1739  N   LEU B  22      13.838  92.857  33.763  1.00 71.48           N  
ATOM   1740  CA  LEU B  22      12.981  91.942  34.520  1.00 72.30           C  
ATOM   1741  C   LEU B  22      12.557  92.495  35.890  1.00 73.22           C  
ATOM   1742  O   LEU B  22      11.504  92.130  36.410  1.00 73.26           O  
ATOM   1743  CB  LEU B  22      13.651  90.570  34.670  1.00 71.84           C  
ATOM   1744  CG  LEU B  22      14.024  89.850  33.362  1.00 71.91           C  
ATOM   1745  CD1 LEU B  22      14.751  88.554  33.647  1.00 71.21           C  
ATOM   1746  CD2 LEU B  22      12.817  89.607  32.459  1.00 70.38           C  
HETATM 1747  N   MSE B  23      13.381  93.366  36.470  1.00 74.32           N  
HETATM 1748  CA  MSE B  23      13.001  94.123  37.664  1.00 75.64           C  
HETATM 1749  C   MSE B  23      13.625  95.510  37.631  1.00 75.53           C  
HETATM 1750  O   MSE B  23      14.624  95.742  36.949  1.00 75.50           O  
HETATM 1751  CB  MSE B  23      13.395  93.401  38.960  1.00 76.27           C  
HETATM 1752  CG  MSE B  23      14.887  93.437  39.271  1.00 80.23           C  
HETATM 1753 SE   MSE B  23      15.866  92.091  38.246  1.00 91.52          SE  
HETATM 1754  CE  MSE B  23      15.464  90.562  39.384  1.00 87.16           C  
ATOM   1755  N   LEU B  24      13.020  96.431  38.367  1.00 75.64           N  
ATOM   1756  CA  LEU B  24      13.548  97.780  38.483  1.00 75.91           C  
ATOM   1757  C   LEU B  24      13.965  98.032  39.921  1.00 75.76           C  
ATOM   1758  O   LEU B  24      13.243  97.670  40.855  1.00 76.03           O  
ATOM   1759  CB  LEU B  24      12.514  98.822  38.032  1.00 75.96           C  
ATOM   1760  CG  LEU B  24      11.921  98.687  36.623  1.00 76.40           C  
ATOM   1761  CD1 LEU B  24      10.763  99.653  36.446  1.00 76.47           C  
ATOM   1762  CD2 LEU B  24      12.973  98.913  35.543  1.00 76.68           C  
ATOM   1763  N   CYS B  25      15.144  98.630  40.083  1.00 75.39           N  
ATOM   1764  CA  CYS B  25      15.679  99.039  41.392  1.00 74.82           C  
ATOM   1765  C   CYS B  25      15.734  97.940  42.461  1.00 74.43           C  
ATOM   1766  O   CYS B  25      16.437  96.941  42.288  1.00 74.22           O  
ATOM   1767  CB  CYS B  25      14.941 100.284  41.893  1.00 74.91           C  
ATOM   1768  SG  CYS B  25      15.094 101.711  40.769  1.00 74.92           S  
ATOM   1769  N   SER B  26      14.975  98.113  43.543  1.00 73.96           N  
ATOM   1770  CA  SER B  26      15.094  97.261  44.732  1.00 73.48           C  
ATOM   1771  C   SER B  26      14.000  96.195  44.899  1.00 73.46           C  
ATOM   1772  O   SER B  26      13.859  95.614  45.983  1.00 73.26           O  
ATOM   1773  CB  SER B  26      15.162  98.128  45.994  1.00 73.49           C  
ATOM   1774  OG  SER B  26      13.883  98.627  46.337  1.00 72.55           O  
ATOM   1775  N   SER B  27      13.228  95.937  43.846  1.00 73.15           N  
ATOM   1776  CA  SER B  27      12.275  94.830  43.884  1.00 73.04           C  
ATOM   1777  C   SER B  27      12.865  93.575  43.236  1.00 72.46           C  
ATOM   1778  O   SER B  27      13.768  93.647  42.404  1.00 72.64           O  
ATOM   1779  CB  SER B  27      10.938  95.218  43.246  1.00 73.27           C  
ATOM   1780  OG  SER B  27      11.129  95.790  41.969  1.00 74.46           O  
ATOM   1781  N   GLY B  28      12.361  92.421  43.641  1.00 71.86           N  
ATOM   1782  CA  GLY B  28      12.890  91.161  43.159  1.00 70.92           C  
ATOM   1783  C   GLY B  28      14.112  90.704  43.926  1.00 70.20           C  
ATOM   1784  O   GLY B  28      14.693  91.452  44.716  1.00 69.84           O  
ATOM   1785  N   ASN B  29      14.490  89.454  43.689  1.00 69.72           N  
ATOM   1786  CA  ASN B  29      15.611  88.811  44.376  1.00 69.24           C  
ATOM   1787  C   ASN B  29      15.997  87.523  43.689  1.00 68.32           C  
ATOM   1788  O   ASN B  29      15.189  86.917  42.976  1.00 68.43           O  
ATOM   1789  CB  ASN B  29      15.305  88.554  45.860  1.00 69.50           C  
ATOM   1790  CG  ASN B  29      13.820  88.547  46.160  1.00 70.87           C  
ATOM   1791  OD1 ASN B  29      13.300  89.482  46.771  1.00 72.67           O  
ATOM   1792  ND2 ASN B  29      13.123  87.512  45.705  1.00 71.62           N  
ATOM   1793  N   LEU B  30      17.230  87.101  43.924  1.00 67.20           N  
ATOM   1794  CA  LEU B  30      17.804  85.991  43.192  1.00 66.46           C  
ATOM   1795  C   LEU B  30      18.508  85.026  44.127  1.00 66.26           C  
ATOM   1796  O   LEU B  30      19.117  85.447  45.100  1.00 66.55           O  
ATOM   1797  CB  LEU B  30      18.794  86.545  42.167  1.00 66.07           C  
ATOM   1798  CG  LEU B  30      19.509  85.618  41.197  1.00 64.74           C  
ATOM   1799  CD1 LEU B  30      18.541  85.109  40.140  1.00 64.79           C  
ATOM   1800  CD2 LEU B  30      20.624  86.391  40.568  1.00 62.68           C  
ATOM   1801  N   SER B  31      18.428  83.734  43.836  1.00 66.24           N  
ATOM   1802  CA  SER B  31      19.229  82.750  44.569  1.00 66.35           C  
ATOM   1803  C   SER B  31      19.807  81.663  43.661  1.00 66.34           C  
ATOM   1804  O   SER B  31      19.304  81.413  42.566  1.00 66.36           O  
ATOM   1805  CB  SER B  31      18.459  82.135  45.742  1.00 66.18           C  
ATOM   1806  OG  SER B  31      17.398  81.325  45.281  1.00 66.75           O  
ATOM   1807  N   TRP B  32      20.878  81.038  44.135  1.00 66.47           N  
ATOM   1808  CA  TRP B  32      21.611  80.048  43.375  1.00 66.64           C  
ATOM   1809  C   TRP B  32      22.181  78.999  44.315  1.00 66.83           C  
ATOM   1810  O   TRP B  32      22.954  79.330  45.210  1.00 67.04           O  
ATOM   1811  CB  TRP B  32      22.734  80.723  42.589  1.00 66.48           C  
ATOM   1812  CG  TRP B  32      23.535  79.786  41.724  1.00 66.86           C  
ATOM   1813  CD1 TRP B  32      23.131  78.578  41.219  1.00 66.86           C  
ATOM   1814  CD2 TRP B  32      24.865  80.000  41.230  1.00 66.26           C  
ATOM   1815  NE1 TRP B  32      24.131  78.024  40.460  1.00 67.15           N  
ATOM   1816  CE2 TRP B  32      25.202  78.878  40.442  1.00 66.59           C  
ATOM   1817  CE3 TRP B  32      25.800  81.033  41.375  1.00 65.96           C  
ATOM   1818  CZ2 TRP B  32      26.440  78.754  39.807  1.00 66.87           C  
ATOM   1819  CZ3 TRP B  32      27.028  80.912  40.748  1.00 66.54           C  
ATOM   1820  CH2 TRP B  32      27.340  79.778  39.973  1.00 67.19           C  
ATOM   1821  N   ARG B  33      21.792  77.743  44.110  1.00 67.02           N  
ATOM   1822  CA  ARG B  33      22.304  76.623  44.901  1.00 67.60           C  
ATOM   1823  C   ARG B  33      23.704  76.190  44.451  1.00 68.07           C  
ATOM   1824  O   ARG B  33      23.924  75.867  43.281  1.00 68.02           O  
ATOM   1825  CB  ARG B  33      21.335  75.431  44.835  1.00 67.49           C  
ATOM   1826  CG  ARG B  33      21.920  74.087  45.295  1.00 67.61           C  
ATOM   1827  CD  ARG B  33      21.093  72.900  44.808  1.00 67.45           C  
ATOM   1828  NE  ARG B  33      19.683  73.087  45.138  1.00 68.47           N  
ATOM   1829  CZ  ARG B  33      18.768  72.128  45.188  1.00 68.55           C  
ATOM   1830  NH1 ARG B  33      19.082  70.863  44.933  1.00 70.15           N  
ATOM   1831  NH2 ARG B  33      17.522  72.438  45.498  1.00 67.92           N  
ATOM   1832  N   ILE B  34      24.648  76.205  45.384  1.00 68.84           N  
ATOM   1833  CA  ILE B  34      25.934  75.552  45.184  1.00 69.76           C  
ATOM   1834  C   ILE B  34      26.124  74.571  46.336  1.00 70.40           C  
ATOM   1835  O   ILE B  34      26.389  74.982  47.475  1.00 70.79           O  
ATOM   1836  CB  ILE B  34      27.121  76.543  45.137  1.00 69.77           C  
ATOM   1837  CG1 ILE B  34      26.959  77.559  44.008  1.00 70.09           C  
ATOM   1838  CG2 ILE B  34      28.436  75.795  44.925  1.00 70.24           C  
ATOM   1839  CD1 ILE B  34      26.462  78.895  44.454  1.00 70.51           C  
ATOM   1840  N   GLY B  35      25.970  73.281  46.041  1.00 70.86           N  
ATOM   1841  CA  GLY B  35      26.086  72.230  47.048  1.00 71.31           C  
ATOM   1842  C   GLY B  35      25.036  72.337  48.139  1.00 71.72           C  
ATOM   1843  O   GLY B  35      23.836  72.276  47.870  1.00 71.73           O  
ATOM   1844  N   GLU B  36      25.502  72.517  49.370  1.00 72.13           N  
ATOM   1845  CA  GLU B  36      24.643  72.528  50.553  1.00 72.74           C  
ATOM   1846  C   GLU B  36      24.199  73.939  50.918  1.00 72.61           C  
ATOM   1847  O   GLU B  36      23.411  74.136  51.846  1.00 72.57           O  
ATOM   1848  CB  GLU B  36      25.399  71.912  51.730  1.00 72.77           C  
ATOM   1849  CG  GLU B  36      24.523  71.403  52.860  1.00 73.41           C  
ATOM   1850  CD  GLU B  36      25.336  70.731  53.950  1.00 73.58           C  
ATOM   1851  OE1 GLU B  36      25.325  71.234  55.094  1.00 74.90           O  
ATOM   1852  OE2 GLU B  36      25.999  69.711  53.662  1.00 74.21           O  
ATOM   1853  N   GLU B  37      24.721  74.918  50.190  1.00 72.75           N  
ATOM   1854  CA  GLU B  37      24.426  76.314  50.469  1.00 73.00           C  
ATOM   1855  C   GLU B  37      23.879  77.042  49.245  1.00 72.69           C  
ATOM   1856  O   GLU B  37      23.914  76.524  48.125  1.00 72.73           O  
ATOM   1857  CB  GLU B  37      25.666  77.015  51.019  1.00 72.93           C  
ATOM   1858  CG  GLU B  37      26.143  76.435  52.344  1.00 73.42           C  
ATOM   1859  CD  GLU B  37      27.388  77.121  52.881  1.00 73.97           C  
ATOM   1860  OE1 GLU B  37      28.224  77.592  52.071  1.00 74.62           O  
ATOM   1861  OE2 GLU B  37      27.531  77.182  54.124  1.00 75.38           O  
ATOM   1862  N   ALA B  38      23.353  78.239  49.473  1.00 72.50           N  
ATOM   1863  CA  ALA B  38      22.822  79.062  48.395  1.00 72.14           C  
ATOM   1864  C   ALA B  38      23.329  80.490  48.476  1.00 71.93           C  
ATOM   1865  O   ALA B  38      23.579  81.014  49.559  1.00 71.85           O  
ATOM   1866  CB  ALA B  38      21.304  79.046  48.408  1.00 72.03           C  
ATOM   1867  N   LEU B  39      23.482  81.108  47.314  1.00 71.81           N  
ATOM   1868  CA  LEU B  39      23.733  82.526  47.233  1.00 71.69           C  
ATOM   1869  C   LEU B  39      22.388  83.202  47.039  1.00 71.87           C  
ATOM   1870  O   LEU B  39      21.626  82.822  46.154  1.00 71.80           O  
ATOM   1871  CB  LEU B  39      24.663  82.845  46.060  1.00 71.70           C  
ATOM   1872  CG  LEU B  39      26.057  82.209  45.998  1.00 71.74           C  
ATOM   1873  CD1 LEU B  39      26.778  82.666  44.748  1.00 71.98           C  
ATOM   1874  CD2 LEU B  39      26.891  82.531  47.229  1.00 71.79           C  
ATOM   1875  N   ILE B  40      22.096  84.188  47.886  1.00 72.03           N  
ATOM   1876  CA  ILE B  40      20.857  84.960  47.812  1.00 71.93           C  
ATOM   1877  C   ILE B  40      21.209  86.435  47.827  1.00 71.85           C  
ATOM   1878  O   ILE B  40      22.099  86.858  48.573  1.00 71.75           O  
ATOM   1879  CB  ILE B  40      19.895  84.662  49.008  1.00 72.03           C  
ATOM   1880  CG1 ILE B  40      19.622  83.168  49.154  1.00 72.58           C  
ATOM   1881  CG2 ILE B  40      18.546  85.341  48.819  1.00 72.01           C  
ATOM   1882  CD1 ILE B  40      20.517  82.465  50.103  1.00 74.08           C  
ATOM   1883  N   SER B  41      20.510  87.217  47.008  1.00 71.81           N  
ATOM   1884  CA  SER B  41      20.636  88.676  47.050  1.00 71.80           C  
ATOM   1885  C   SER B  41      20.236  89.207  48.432  1.00 71.69           C  
ATOM   1886  O   SER B  41      19.280  88.721  49.037  1.00 71.66           O  
ATOM   1887  CB  SER B  41      19.800  89.329  45.944  1.00 71.70           C  
ATOM   1888  OG  SER B  41      18.457  88.887  45.992  1.00 71.81           O  
ATOM   1889  N   GLY B  42      20.986  90.191  48.925  1.00 71.67           N  
ATOM   1890  CA  GLY B  42      20.776  90.743  50.262  1.00 71.53           C  
ATOM   1891  C   GLY B  42      19.552  91.626  50.356  1.00 71.56           C  
ATOM   1892  O   GLY B  42      19.122  92.217  49.368  1.00 71.39           O  
ATOM   1893  N   THR B  43      18.992  91.718  51.558  1.00 71.75           N  
ATOM   1894  CA  THR B  43      17.798  92.529  51.791  1.00 71.84           C  
ATOM   1895  C   THR B  43      18.032  93.998  51.431  1.00 71.63           C  
ATOM   1896  O   THR B  43      19.099  94.555  51.719  1.00 71.63           O  
ATOM   1897  CB  THR B  43      17.288  92.410  53.254  1.00 72.01           C  
ATOM   1898  OG1 THR B  43      16.069  93.151  53.402  1.00 73.00           O  
ATOM   1899  CG2 THR B  43      18.320  92.927  54.255  1.00 71.93           C  
ATOM   1900  N   GLY B  44      17.032  94.601  50.784  1.00 71.24           N  
ATOM   1901  CA  GLY B  44      17.059  96.019  50.412  1.00 70.56           C  
ATOM   1902  C   GLY B  44      18.046  96.389  49.314  1.00 70.03           C  
ATOM   1903  O   GLY B  44      18.321  97.571  49.101  1.00 70.26           O  
ATOM   1904  N   SER B  45      18.578  95.385  48.615  1.00 69.14           N  
ATOM   1905  CA  SER B  45      19.586  95.622  47.583  1.00 68.20           C  
ATOM   1906  C   SER B  45      18.988  95.669  46.178  1.00 67.48           C  
ATOM   1907  O   SER B  45      17.918  95.117  45.915  1.00 67.33           O  
ATOM   1908  CB  SER B  45      20.714  94.588  47.662  1.00 68.17           C  
ATOM   1909  OG  SER B  45      20.289  93.330  47.173  1.00 68.37           O  
ATOM   1910  N   TRP B  46      19.699  96.339  45.281  1.00 66.68           N  
ATOM   1911  CA  TRP B  46      19.262  96.502  43.909  1.00 65.90           C  
ATOM   1912  C   TRP B  46      19.882  95.392  43.085  1.00 65.94           C  
ATOM   1913  O   TRP B  46      21.095  95.381  42.863  1.00 65.94           O  
ATOM   1914  CB  TRP B  46      19.700  97.868  43.375  1.00 65.19           C  
ATOM   1915  CG  TRP B  46      19.053  99.055  44.055  1.00 64.21           C  
ATOM   1916  CD1 TRP B  46      18.558  99.112  45.329  1.00 63.32           C  
ATOM   1917  CD2 TRP B  46      18.867 100.360  43.496  1.00 63.36           C  
ATOM   1918  NE1 TRP B  46      18.060 100.363  45.589  1.00 63.28           N  
ATOM   1919  CE2 TRP B  46      18.242 101.153  44.485  1.00 63.41           C  
ATOM   1920  CE3 TRP B  46      19.165 100.937  42.255  1.00 62.75           C  
ATOM   1921  CZ2 TRP B  46      17.908 102.494  44.273  1.00 63.57           C  
ATOM   1922  CZ3 TRP B  46      18.832 102.270  42.045  1.00 63.55           C  
ATOM   1923  CH2 TRP B  46      18.210 103.033  43.050  1.00 63.63           C  
ATOM   1924  N   VAL B  47      19.053  94.449  42.649  1.00 65.85           N  
ATOM   1925  CA  VAL B  47      19.541  93.318  41.865  1.00 66.00           C  
ATOM   1926  C   VAL B  47      20.161  93.724  40.491  1.00 66.16           C  
ATOM   1927  O   VAL B  47      21.182  93.148  40.095  1.00 66.18           O  
ATOM   1928  CB  VAL B  47      18.477  92.172  41.766  1.00 66.13           C  
ATOM   1929  CG1 VAL B  47      18.951  91.038  40.859  1.00 65.74           C  
ATOM   1930  CG2 VAL B  47      18.146  91.622  43.159  1.00 65.94           C  
ATOM   1931  N   PRO B  48      19.561  94.702  39.765  1.00 66.09           N  
ATOM   1932  CA  PRO B  48      20.204  95.209  38.529  1.00 66.17           C  
ATOM   1933  C   PRO B  48      21.671  95.669  38.653  1.00 65.95           C  
ATOM   1934  O   PRO B  48      22.468  95.411  37.751  1.00 65.58           O  
ATOM   1935  CB  PRO B  48      19.301  96.385  38.122  1.00 66.02           C  
ATOM   1936  CG  PRO B  48      17.968  96.015  38.651  1.00 66.00           C  
ATOM   1937  CD  PRO B  48      18.247  95.342  39.975  1.00 66.21           C  
ATOM   1938  N   THR B  49      21.998  96.347  39.754  1.00 66.09           N  
ATOM   1939  CA  THR B  49      23.337  96.900  40.002  1.00 66.14           C  
ATOM   1940  C   THR B  49      23.958  96.242  41.239  1.00 66.36           C  
ATOM   1941  O   THR B  49      24.665  96.891  42.018  1.00 66.22           O  
ATOM   1942  CB  THR B  49      23.285  98.432  40.216  1.00 66.01           C  
ATOM   1943  OG1 THR B  49      22.499  98.727  41.375  1.00 65.44           O  
ATOM   1944  CG2 THR B  49      22.672  99.133  39.006  1.00 66.41           C  
ATOM   1945  N   LEU B  50      23.704  94.943  41.387  1.00 66.50           N  
ATOM   1946  CA  LEU B  50      23.928  94.228  42.642  1.00 66.74           C  
ATOM   1947  C   LEU B  50      25.333  94.232  43.244  1.00 66.83           C  
ATOM   1948  O   LEU B  50      26.305  93.762  42.651  1.00 66.61           O  
ATOM   1949  CB  LEU B  50      23.412  92.782  42.555  1.00 66.76           C  
ATOM   1950  CG  LEU B  50      23.439  91.960  43.859  1.00 67.03           C  
ATOM   1951  CD1 LEU B  50      22.333  92.379  44.830  1.00 67.29           C  
ATOM   1952  CD2 LEU B  50      23.357  90.468  43.582  1.00 66.93           C  
ATOM   1953  N   ALA B  51      25.389  94.839  44.422  1.00 67.20           N  
ATOM   1954  CA  ALA B  51      26.297  94.491  45.513  1.00 67.56           C  
ATOM   1955  C   ALA B  51      27.670  93.869  45.221  1.00 67.68           C  
ATOM   1956  O   ALA B  51      28.515  94.483  44.564  1.00 67.79           O  
ATOM   1957  CB  ALA B  51      25.545  93.611  46.489  1.00 67.73           C  
ATOM   1958  N   LYS B  52      27.836  92.635  45.716  1.00 67.61           N  
ATOM   1959  CA  LYS B  52      29.116  91.984  46.035  1.00 67.65           C  
ATOM   1960  C   LYS B  52      29.211  91.974  47.562  1.00 67.82           C  
ATOM   1961  O   LYS B  52      29.437  90.927  48.174  1.00 67.57           O  
ATOM   1962  CB  LYS B  52      30.328  92.675  45.384  1.00 67.59           C  
ATOM   1963  CG  LYS B  52      31.709  92.194  45.852  1.00 67.68           C  
ATOM   1964  CD  LYS B  52      32.050  90.776  45.392  1.00 67.31           C  
ATOM   1965  CE  LYS B  52      33.391  90.326  45.975  1.00 67.49           C  
ATOM   1966  NZ  LYS B  52      33.704  88.894  45.710  1.00 66.84           N  
ATOM   1967  N   GLU B  53      29.006  93.152  48.157  1.00 68.16           N  
ATOM   1968  CA  GLU B  53      28.943  93.336  49.610  1.00 68.40           C  
ATOM   1969  C   GLU B  53      27.609  92.867  50.181  1.00 68.55           C  
ATOM   1970  O   GLU B  53      27.514  92.536  51.356  1.00 68.50           O  
ATOM   1971  CB  GLU B  53      29.142  94.814  49.972  1.00 68.37           C  
ATOM   1972  CG  GLU B  53      30.599  95.275  50.053  1.00 68.67           C  
ATOM   1973  CD  GLU B  53      31.203  95.652  48.702  1.00 69.01           C  
ATOM   1974  OE1 GLU B  53      30.478  95.668  47.682  1.00 68.97           O  
ATOM   1975  OE2 GLU B  53      32.419  95.939  48.668  1.00 69.09           O  
ATOM   1976  N   LYS B  54      26.577  92.863  49.344  1.00 68.99           N  
ATOM   1977  CA  LYS B  54      25.225  92.507  49.772  1.00 69.39           C  
ATOM   1978  C   LYS B  54      24.769  91.207  49.095  1.00 69.64           C  
ATOM   1979  O   LYS B  54      23.634  91.086  48.627  1.00 69.43           O  
ATOM   1980  CB  LYS B  54      24.252  93.674  49.521  1.00 69.42           C  
ATOM   1981  CG  LYS B  54      24.876  95.047  49.797  1.00 69.54           C  
ATOM   1982  CD  LYS B  54      23.873  96.186  49.842  1.00 69.29           C  
ATOM   1983  CE  LYS B  54      24.606  97.477  50.195  1.00 69.23           C  
ATOM   1984  NZ  LYS B  54      23.708  98.530  50.751  1.00 69.02           N  
ATOM   1985  N   VAL B  55      25.693  90.248  49.040  1.00 70.18           N  
ATOM   1986  CA  VAL B  55      25.407  88.862  48.671  1.00 70.47           C  
ATOM   1987  C   VAL B  55      25.410  88.019  49.949  1.00 70.54           C  
ATOM   1988  O   VAL B  55      26.403  87.963  50.669  1.00 70.79           O  
ATOM   1989  CB  VAL B  55      26.439  88.301  47.648  1.00 70.47           C  
ATOM   1990  CG1 VAL B  55      26.316  86.778  47.527  1.00 70.79           C  
ATOM   1991  CG2 VAL B  55      26.278  88.973  46.275  1.00 69.93           C  
ATOM   1992  N   SER B  56      24.284  87.385  50.235  1.00 70.78           N  
ATOM   1993  CA  SER B  56      24.145  86.571  51.435  1.00 71.02           C  
ATOM   1994  C   SER B  56      24.354  85.090  51.116  1.00 71.28           C  
ATOM   1995  O   SER B  56      24.012  84.622  50.027  1.00 71.25           O  
ATOM   1996  CB  SER B  56      22.765  86.803  52.054  1.00 70.95           C  
ATOM   1997  OG  SER B  56      22.549  85.983  53.183  1.00 70.96           O  
ATOM   1998  N   ILE B  57      24.931  84.361  52.064  1.00 71.67           N  
ATOM   1999  CA  ILE B  57      25.104  82.917  51.925  1.00 71.91           C  
ATOM   2000  C   ILE B  57      24.338  82.262  53.054  1.00 72.27           C  
ATOM   2001  O   ILE B  57      24.515  82.619  54.214  1.00 72.68           O  
ATOM   2002  CB  ILE B  57      26.593  82.486  51.986  1.00 71.87           C  
ATOM   2003  CG1 ILE B  57      27.397  83.144  50.861  1.00 71.60           C  
ATOM   2004  CG2 ILE B  57      26.716  80.957  51.924  1.00 71.57           C  
ATOM   2005  CD1 ILE B  57      28.908  83.053  51.025  1.00 71.71           C  
ATOM   2006  N   CYS B  58      23.473  81.320  52.710  1.00 72.56           N  
ATOM   2007  CA  CYS B  58      22.683  80.613  53.696  1.00 72.82           C  
ATOM   2008  C   CYS B  58      22.865  79.134  53.482  1.00 72.81           C  
ATOM   2009  O   CYS B  58      23.222  78.697  52.388  1.00 72.46           O  
ATOM   2010  CB  CYS B  58      21.197  80.950  53.549  1.00 72.99           C  
ATOM   2011  SG  CYS B  58      20.780  82.711  53.596  1.00 74.75           S  
ATOM   2012  N   ASN B  59      22.629  78.369  54.543  1.00 73.27           N  
ATOM   2013  CA  ASN B  59      22.525  76.925  54.445  1.00 73.38           C  
ATOM   2014  C   ASN B  59      21.098  76.556  54.050  1.00 73.65           C  
ATOM   2015  O   ASN B  59      20.148  76.917  54.751  1.00 73.50           O  
ATOM   2016  CB  ASN B  59      22.906  76.268  55.771  1.00 73.27           C  
ATOM   2017  CG  ASN B  59      23.051  74.775  55.649  1.00 72.75           C  
ATOM   2018  OD1 ASN B  59      22.068  74.038  55.680  1.00 72.27           O  
ATOM   2019  ND2 ASN B  59      24.284  74.318  55.496  1.00 72.63           N  
ATOM   2020  N   ILE B  60      20.962  75.846  52.927  1.00 74.01           N  
ATOM   2021  CA  ILE B  60      19.659  75.424  52.385  1.00 74.56           C  
ATOM   2022  C   ILE B  60      18.792  74.678  53.415  1.00 75.04           C  
ATOM   2023  O   ILE B  60      17.594  74.940  53.517  1.00 74.88           O  
ATOM   2024  CB  ILE B  60      19.820  74.520  51.119  1.00 74.50           C  
ATOM   2025  CG1 ILE B  60      20.945  75.025  50.200  1.00 74.36           C  
ATOM   2026  CG2 ILE B  60      18.478  74.347  50.387  1.00 74.70           C  
ATOM   2027  CD1 ILE B  60      20.536  75.526  48.840  1.00 73.40           C  
ATOM   2028  N   ALA B  61      19.407  73.762  54.170  1.00 75.91           N  
ATOM   2029  CA  ALA B  61      18.691  72.893  55.122  1.00 76.79           C  
ATOM   2030  C   ALA B  61      18.169  73.601  56.390  1.00 77.48           C  
ATOM   2031  O   ALA B  61      16.999  73.450  56.750  1.00 77.56           O  
ATOM   2032  CB  ALA B  61      19.546  71.681  55.485  1.00 76.64           C  
ATOM   2033  N   SER B  62      19.036  74.357  57.064  1.00 78.35           N  
ATOM   2034  CA  SER B  62      18.627  75.242  58.159  1.00 79.09           C  
ATOM   2035  C   SER B  62      18.968  76.675  57.786  1.00 79.56           C  
ATOM   2036  O   SER B  62      19.963  77.230  58.272  1.00 79.59           O  
ATOM   2037  CB  SER B  62      19.325  74.862  59.463  1.00 79.19           C  
ATOM   2038  OG  SER B  62      18.684  73.760  60.082  1.00 79.99           O  
ATOM   2039  N   GLY B  63      18.127  77.255  56.926  1.00 79.87           N  
ATOM   2040  CA  GLY B  63      18.366  78.541  56.271  1.00 80.59           C  
ATOM   2041  C   GLY B  63      18.795  79.758  57.074  1.00 81.24           C  
ATOM   2042  O   GLY B  63      18.166  80.813  56.982  1.00 81.15           O  
ATOM   2043  N   THR B  64      19.871  79.621  57.848  1.00 81.89           N  
ATOM   2044  CA  THR B  64      20.512  80.765  58.506  1.00 82.60           C  
ATOM   2045  C   THR B  64      21.778  81.174  57.744  1.00 83.01           C  
ATOM   2046  O   THR B  64      22.543  80.307  57.299  1.00 83.18           O  
ATOM   2047  CB  THR B  64      20.864  80.495  60.001  1.00 82.53           C  
ATOM   2048  OG1 THR B  64      21.259  79.128  60.169  1.00 82.68           O  
ATOM   2049  CG2 THR B  64      19.674  80.797  60.912  1.00 82.40           C  
ATOM   2050  N   PRO B  65      21.993  82.494  57.579  1.00 83.33           N  
ATOM   2051  CA  PRO B  65      23.189  83.010  56.906  1.00 83.53           C  
ATOM   2052  C   PRO B  65      24.484  82.591  57.600  1.00 83.73           C  
ATOM   2053  O   PRO B  65      24.558  82.593  58.831  1.00 83.72           O  
ATOM   2054  CB  PRO B  65      23.009  84.532  56.975  1.00 83.65           C  
ATOM   2055  CG  PRO B  65      22.011  84.761  58.072  1.00 83.57           C  
ATOM   2056  CD  PRO B  65      21.097  83.583  58.013  1.00 83.32           C  
ATOM   2057  N   THR B  66      25.489  82.226  56.807  1.00 83.99           N  
ATOM   2058  CA  THR B  66      26.775  81.769  57.346  1.00 84.21           C  
ATOM   2059  C   THR B  66      27.858  82.834  57.167  1.00 84.31           C  
ATOM   2060  O   THR B  66      28.848  82.853  57.899  1.00 84.36           O  
ATOM   2061  CB  THR B  66      27.240  80.424  56.706  1.00 84.20           C  
ATOM   2062  OG1 THR B  66      27.768  80.658  55.394  1.00 84.26           O  
ATOM   2063  CG2 THR B  66      26.086  79.423  56.621  1.00 84.02           C  
ATOM   2064  N   ASN B  67      27.652  83.721  56.197  1.00 84.35           N  
ATOM   2065  CA  ASN B  67      28.622  84.761  55.874  1.00 84.41           C  
ATOM   2066  C   ASN B  67      28.384  86.076  56.621  1.00 84.53           C  
ATOM   2067  O   ASN B  67      29.107  87.051  56.408  1.00 84.53           O  
ATOM   2068  CB  ASN B  67      28.659  85.001  54.358  1.00 84.45           C  
ATOM   2069  CG  ASN B  67      27.515  85.890  53.865  1.00 84.55           C  
ATOM   2070  OD1 ASN B  67      27.709  86.723  52.977  1.00 84.96           O  
ATOM   2071  ND2 ASN B  67      26.325  85.721  54.438  1.00 84.29           N  
ATOM   2072  N   GLY B  68      27.361  86.103  57.474  1.00 84.69           N  
ATOM   2073  CA  GLY B  68      27.058  87.280  58.298  1.00 85.00           C  
ATOM   2074  C   GLY B  68      26.506  88.477  57.538  1.00 85.26           C  
ATOM   2075  O   GLY B  68      26.664  89.622  57.965  1.00 85.16           O  
ATOM   2076  N   VAL B  69      25.866  88.209  56.405  1.00 85.61           N  
ATOM   2077  CA  VAL B  69      25.198  89.240  55.615  1.00 85.93           C  
ATOM   2078  C   VAL B  69      23.717  88.875  55.536  1.00 86.12           C  
ATOM   2079  O   VAL B  69      23.378  87.722  55.258  1.00 86.14           O  
ATOM   2080  CB  VAL B  69      25.835  89.374  54.205  1.00 85.93           C  
ATOM   2081  CG1 VAL B  69      24.930  90.157  53.253  1.00 86.18           C  
ATOM   2082  CG2 VAL B  69      27.214  90.028  54.303  1.00 85.72           C  
ATOM   2083  N   LYS B  70      22.848  89.850  55.799  1.00 86.31           N  
ATOM   2084  CA  LYS B  70      21.411  89.602  55.921  1.00 86.75           C  
ATOM   2085  C   LYS B  70      20.761  89.278  54.570  1.00 87.12           C  
ATOM   2086  O   LYS B  70      20.942  90.022  53.597  1.00 87.09           O  
ATOM   2087  CB  LYS B  70      20.713  90.789  56.590  1.00 86.75           C  
ATOM   2088  CG  LYS B  70      19.555  90.395  57.501  1.00 86.94           C  
ATOM   2089  CD  LYS B  70      19.098  91.557  58.392  1.00 86.80           C  
ATOM   2090  CE  LYS B  70      17.858  92.255  57.834  1.00 86.61           C  
ATOM   2091  NZ  LYS B  70      16.651  91.380  57.865  1.00 86.00           N  
ATOM   2092  N   PRO B  71      20.008  88.157  54.505  1.00 87.43           N  
ATOM   2093  CA  PRO B  71      19.388  87.724  53.254  1.00 87.69           C  
ATOM   2094  C   PRO B  71      18.115  88.488  52.894  1.00 87.93           C  
ATOM   2095  O   PRO B  71      17.550  89.200  53.723  1.00 87.67           O  
ATOM   2096  CB  PRO B  71      19.058  86.254  53.528  1.00 87.65           C  
ATOM   2097  CG  PRO B  71      18.776  86.214  54.982  1.00 87.53           C  
ATOM   2098  CD  PRO B  71      19.704  87.227  55.611  1.00 87.43           C  
ATOM   2099  N   SER B  72      17.688  88.325  51.646  1.00 88.57           N  
ATOM   2100  CA  SER B  72      16.386  88.781  51.174  1.00 89.11           C  
ATOM   2101  C   SER B  72      15.327  88.526  52.245  1.00 89.68           C  
ATOM   2102  O   SER B  72      15.319  87.481  52.901  1.00 89.29           O  
ATOM   2103  CB  SER B  72      16.030  88.059  49.860  1.00 89.16           C  
ATOM   2104  OG  SER B  72      14.686  88.257  49.450  1.00 88.47           O  
HETATM 2105  N   MSE B  73      14.457  89.511  52.429  1.00 90.34           N  
HETATM 2106  CA  MSE B  73      13.295  89.399  53.304  1.00 91.81           C  
HETATM 2107  C   MSE B  73      12.332  88.303  52.792  1.00 90.15           C  
HETATM 2108  O   MSE B  73      11.388  87.916  53.482  1.00 90.35           O  
HETATM 2109  CB  MSE B  73      12.653  90.797  53.434  1.00 91.55           C  
HETATM 2110  CG  MSE B  73      11.130  90.913  53.405  1.00 93.67           C  
HETATM 2111 SE   MSE B  73      10.476  92.433  52.302  1.00 97.87          SE  
HETATM 2112  CE  MSE B  73      11.559  93.895  53.068  1.00 96.13           C  
ATOM   2113  N   GLU B  74      12.615  87.786  51.596  1.00 88.86           N  
ATOM   2114  CA  GLU B  74      11.812  86.745  50.955  1.00 87.42           C  
ATOM   2115  C   GLU B  74      12.598  85.438  50.739  1.00 86.03           C  
ATOM   2116  O   GLU B  74      12.165  84.557  49.991  1.00 85.81           O  
ATOM   2117  CB  GLU B  74      11.246  87.271  49.634  1.00 87.63           C  
ATOM   2118  CG  GLU B  74      10.022  88.163  49.809  1.00 89.32           C  
ATOM   2119  CD  GLU B  74       9.801  89.111  48.634  1.00 92.51           C  
ATOM   2120  OE1 GLU B  74      10.634  90.026  48.421  1.00 93.26           O  
ATOM   2121  OE2 GLU B  74       8.778  88.953  47.928  1.00 94.08           O  
ATOM   2122  N   SER B  75      13.736  85.320  51.421  1.00 84.31           N  
ATOM   2123  CA  SER B  75      14.609  84.144  51.352  1.00 82.87           C  
ATOM   2124  C   SER B  75      13.945  82.836  51.791  1.00 81.83           C  
ATOM   2125  O   SER B  75      14.446  81.752  51.489  1.00 81.48           O  
ATOM   2126  CB  SER B  75      15.857  84.363  52.209  1.00 82.88           C  
ATOM   2127  OG  SER B  75      15.516  84.423  53.586  1.00 82.27           O  
ATOM   2128  N   THR B  76      12.838  82.939  52.518  1.00 80.49           N  
ATOM   2129  CA  THR B  76      12.152  81.758  53.013  1.00 79.32           C  
ATOM   2130  C   THR B  76      11.585  80.947  51.853  1.00 78.31           C  
ATOM   2131  O   THR B  76      11.704  79.714  51.838  1.00 78.20           O  
ATOM   2132  CB  THR B  76      11.028  82.112  54.002  1.00 79.55           C  
ATOM   2133  OG1 THR B  76      11.471  83.160  54.867  1.00 80.30           O  
ATOM   2134  CG2 THR B  76      10.639  80.890  54.847  1.00 79.33           C  
ATOM   2135  N   PHE B  77      10.974  81.621  50.880  1.00 76.54           N  
ATOM   2136  CA  PHE B  77      10.447  80.885  49.751  1.00 75.13           C  
ATOM   2137  C   PHE B  77      11.521  80.516  48.730  1.00 74.26           C  
ATOM   2138  O   PHE B  77      11.351  79.583  47.957  1.00 74.25           O  
ATOM   2139  CB  PHE B  77       9.191  81.526  49.135  1.00 75.17           C  
ATOM   2140  CG  PHE B  77       9.440  82.759  48.304  1.00 75.11           C  
ATOM   2141  CD1 PHE B  77       8.911  83.992  48.705  1.00 75.20           C  
ATOM   2142  CD2 PHE B  77      10.131  82.688  47.093  1.00 74.30           C  
ATOM   2143  CE1 PHE B  77       9.089  85.148  47.926  1.00 74.43           C  
ATOM   2144  CE2 PHE B  77      10.329  83.843  46.315  1.00 75.02           C  
ATOM   2145  CZ  PHE B  77       9.801  85.075  46.737  1.00 74.51           C  
ATOM   2146  N   HIS B  78      12.630  81.247  48.740  1.00 73.08           N  
ATOM   2147  CA  HIS B  78      13.757  80.912  47.888  1.00 71.95           C  
ATOM   2148  C   HIS B  78      14.340  79.578  48.325  1.00 71.42           C  
ATOM   2149  O   HIS B  78      14.486  78.646  47.525  1.00 71.43           O  
ATOM   2150  CB  HIS B  78      14.818  82.004  47.952  1.00 71.81           C  
ATOM   2151  CG  HIS B  78      14.684  83.031  46.874  1.00 71.84           C  
ATOM   2152  ND1 HIS B  78      15.491  83.046  45.757  1.00 70.97           N  
ATOM   2153  CD2 HIS B  78      13.830  84.073  46.735  1.00 71.84           C  
ATOM   2154  CE1 HIS B  78      15.148  84.058  44.983  1.00 71.53           C  
ATOM   2155  NE2 HIS B  78      14.140  84.695  45.550  1.00 71.60           N  
ATOM   2156  N   LEU B  79      14.642  79.487  49.614  1.00 70.59           N  
ATOM   2157  CA  LEU B  79      15.274  78.312  50.165  1.00 69.55           C  
ATOM   2158  C   LEU B  79      14.273  77.170  50.259  1.00 69.16           C  
ATOM   2159  O   LEU B  79      14.619  76.018  49.993  1.00 69.18           O  
ATOM   2160  CB  LEU B  79      15.897  78.649  51.515  1.00 69.71           C  
ATOM   2161  CG  LEU B  79      16.912  79.805  51.501  1.00 69.36           C  
ATOM   2162  CD1 LEU B  79      17.412  80.149  52.914  1.00 68.56           C  
ATOM   2163  CD2 LEU B  79      18.084  79.515  50.560  1.00 69.04           C  
ATOM   2164  N   GLY B  80      13.028  77.504  50.601  1.00 68.43           N  
ATOM   2165  CA  GLY B  80      11.928  76.535  50.645  1.00 67.45           C  
ATOM   2166  C   GLY B  80      11.771  75.746  49.356  1.00 66.86           C  
ATOM   2167  O   GLY B  80      11.691  74.511  49.382  1.00 67.17           O  
ATOM   2168  N   VAL B  81      11.735  76.467  48.236  1.00 65.90           N  
ATOM   2169  CA  VAL B  81      11.683  75.891  46.891  1.00 65.02           C  
ATOM   2170  C   VAL B  81      12.876  74.969  46.643  1.00 65.01           C  
ATOM   2171  O   VAL B  81      12.734  73.882  46.076  1.00 64.74           O  
ATOM   2172  CB  VAL B  81      11.635  77.019  45.815  1.00 65.04           C  
ATOM   2173  CG1 VAL B  81      11.986  76.503  44.412  1.00 64.32           C  
ATOM   2174  CG2 VAL B  81      10.272  77.694  45.814  1.00 64.53           C  
ATOM   2175  N   LEU B  82      14.050  75.401  47.088  1.00 65.18           N  
ATOM   2176  CA  LEU B  82      15.265  74.616  46.914  1.00 65.17           C  
ATOM   2177  C   LEU B  82      15.294  73.324  47.716  1.00 65.22           C  
ATOM   2178  O   LEU B  82      15.761  72.313  47.213  1.00 65.22           O  
ATOM   2179  CB  LEU B  82      16.505  75.453  47.197  1.00 64.98           C  
ATOM   2180  CG  LEU B  82      16.835  76.494  46.128  1.00 64.73           C  
ATOM   2181  CD1 LEU B  82      17.987  77.379  46.620  1.00 65.14           C  
ATOM   2182  CD2 LEU B  82      17.164  75.841  44.788  1.00 63.13           C  
ATOM   2183  N   ARG B  83      14.791  73.343  48.943  1.00 65.79           N  
ATOM   2184  CA  ARG B  83      14.688  72.109  49.727  1.00 66.69           C  
ATOM   2185  C   ARG B  83      13.740  71.158  49.020  1.00 66.97           C  
ATOM   2186  O   ARG B  83      14.034  69.974  48.836  1.00 67.22           O  
ATOM   2187  CB  ARG B  83      14.178  72.404  51.134  1.00 66.84           C  
ATOM   2188  CG  ARG B  83      15.267  72.481  52.182  1.00 68.21           C  
ATOM   2189  CD  ARG B  83      14.694  72.779  53.569  1.00 69.70           C  
ATOM   2190  NE  ARG B  83      14.802  74.200  53.900  1.00 70.38           N  
ATOM   2191  CZ  ARG B  83      13.793  75.066  53.886  1.00 70.21           C  
ATOM   2192  NH1 ARG B  83      12.565  74.662  53.567  1.00 70.05           N  
ATOM   2193  NH2 ARG B  83      14.016  76.338  54.200  1.00 68.08           N  
ATOM   2194  N   GLU B  84      12.623  71.738  48.594  1.00 67.10           N  
ATOM   2195  CA  GLU B  84      11.518  71.097  47.902  1.00 67.31           C  
ATOM   2196  C   GLU B  84      11.869  70.516  46.532  1.00 66.68           C  
ATOM   2197  O   GLU B  84      11.363  69.461  46.160  1.00 66.27           O  
ATOM   2198  CB  GLU B  84      10.449  72.174  47.714  1.00 67.22           C  
ATOM   2199  CG  GLU B  84       9.114  71.720  47.210  1.00 68.53           C  
ATOM   2200  CD  GLU B  84       8.103  72.861  47.181  1.00 69.11           C  
ATOM   2201  OE1 GLU B  84       8.366  73.897  46.507  1.00 70.20           O  
ATOM   2202  OE2 GLU B  84       7.042  72.715  47.841  1.00 71.77           O  
ATOM   2203  N   ARG B  85      12.702  71.228  45.772  1.00 66.43           N  
ATOM   2204  CA  ARG B  85      12.966  70.886  44.371  1.00 66.00           C  
ATOM   2205  C   ARG B  85      14.444  70.604  44.141  1.00 65.96           C  
ATOM   2206  O   ARG B  85      15.201  71.518  43.814  1.00 66.05           O  
ATOM   2207  CB  ARG B  85      12.526  72.027  43.438  1.00 66.00           C  
ATOM   2208  CG  ARG B  85      11.025  72.339  43.385  1.00 64.92           C  
ATOM   2209  CD  ARG B  85      10.237  71.401  42.464  1.00 63.19           C  
ATOM   2210  NE  ARG B  85      10.703  71.402  41.075  1.00 62.06           N  
ATOM   2211  CZ  ARG B  85      10.274  72.219  40.110  1.00 60.72           C  
ATOM   2212  NH1 ARG B  85       9.349  73.151  40.340  1.00 59.37           N  
ATOM   2213  NH2 ARG B  85      10.784  72.099  38.895  1.00 59.33           N  
ATOM   2214  N   PRO B  86      14.862  69.335  44.296  1.00 65.84           N  
ATOM   2215  CA  PRO B  86      16.273  68.959  44.146  1.00 65.72           C  
ATOM   2216  C   PRO B  86      16.824  69.285  42.754  1.00 65.57           C  
ATOM   2217  O   PRO B  86      18.024  69.504  42.595  1.00 65.68           O  
ATOM   2218  CB  PRO B  86      16.255  67.444  44.357  1.00 65.58           C  
ATOM   2219  CG  PRO B  86      15.008  67.185  45.130  1.00 65.76           C  
ATOM   2220  CD  PRO B  86      14.021  68.168  44.608  1.00 65.78           C  
ATOM   2221  N   ASP B  87      15.936  69.320  41.766  1.00 65.14           N  
ATOM   2222  CA  ASP B  87      16.297  69.592  40.378  1.00 64.75           C  
ATOM   2223  C   ASP B  87      16.513  71.089  40.068  1.00 63.71           C  
ATOM   2224  O   ASP B  87      17.096  71.438  39.046  1.00 63.58           O  
ATOM   2225  CB  ASP B  87      15.244  68.969  39.432  1.00 65.42           C  
ATOM   2226  CG  ASP B  87      13.788  69.220  39.894  1.00 66.92           C  
ATOM   2227  OD1 ASP B  87      13.091  70.029  39.248  1.00 68.55           O  
ATOM   2228  OD2 ASP B  87      13.332  68.608  40.887  1.00 68.52           O  
ATOM   2229  N   VAL B  88      16.050  71.964  40.955  1.00 62.65           N  
ATOM   2230  CA  VAL B  88      16.157  73.404  40.749  1.00 61.65           C  
ATOM   2231  C   VAL B  88      17.459  73.940  41.344  1.00 61.18           C  
ATOM   2232  O   VAL B  88      17.896  73.480  42.390  1.00 60.95           O  
ATOM   2233  CB  VAL B  88      14.940  74.147  41.346  1.00 61.59           C  
ATOM   2234  CG1 VAL B  88      15.140  75.661  41.291  1.00 61.39           C  
ATOM   2235  CG2 VAL B  88      13.655  73.752  40.619  1.00 60.59           C  
ATOM   2236  N   ASN B  89      18.075  74.905  40.661  1.00 60.78           N  
ATOM   2237  CA  ASN B  89      19.314  75.539  41.132  1.00 60.36           C  
ATOM   2238  C   ASN B  89      19.256  77.060  41.189  1.00 60.31           C  
ATOM   2239  O   ASN B  89      20.066  77.686  41.865  1.00 60.16           O  
ATOM   2240  CB  ASN B  89      20.513  75.116  40.277  1.00 60.13           C  
ATOM   2241  CG  ASN B  89      20.796  73.628  40.357  1.00 59.46           C  
ATOM   2242  OD1 ASN B  89      20.911  73.063  41.437  1.00 60.12           O  
ATOM   2243  ND2 ASN B  89      20.920  72.991  39.207  1.00 57.69           N  
ATOM   2244  N   VAL B  90      18.315  77.655  40.460  1.00 60.41           N  
ATOM   2245  CA  VAL B  90      18.155  79.113  40.452  1.00 60.17           C  
ATOM   2246  C   VAL B  90      16.681  79.459  40.634  1.00 60.23           C  
ATOM   2247  O   VAL B  90      15.806  78.791  40.070  1.00 60.37           O  
ATOM   2248  CB  VAL B  90      18.693  79.760  39.138  1.00 60.04           C  
ATOM   2249  CG1 VAL B  90      18.452  81.256  39.126  1.00 60.22           C  
ATOM   2250  CG2 VAL B  90      20.176  79.479  38.960  1.00 59.11           C  
ATOM   2251  N   VAL B  91      16.422  80.482  41.446  1.00 59.91           N  
ATOM   2252  CA  VAL B  91      15.092  81.032  41.616  1.00 59.79           C  
ATOM   2253  C   VAL B  91      15.138  82.545  41.416  1.00 59.42           C  
ATOM   2254  O   VAL B  91      15.964  83.243  41.996  1.00 59.52           O  
ATOM   2255  CB  VAL B  91      14.503  80.706  43.008  1.00 60.08           C  
ATOM   2256  CG1 VAL B  91      13.095  81.281  43.135  1.00 60.57           C  
ATOM   2257  CG2 VAL B  91      14.462  79.202  43.253  1.00 59.95           C  
ATOM   2258  N   LEU B  92      14.253  83.045  40.575  1.00 59.14           N  
ATOM   2259  CA  LEU B  92      14.193  84.465  40.306  1.00 58.82           C  
ATOM   2260  C   LEU B  92      12.809  85.025  40.593  1.00 58.86           C  
ATOM   2261  O   LEU B  92      11.835  84.634  39.974  1.00 59.29           O  
ATOM   2262  CB  LEU B  92      14.571  84.739  38.861  1.00 58.50           C  
ATOM   2263  CG  LEU B  92      14.425  86.186  38.412  1.00 58.50           C  
ATOM   2264  CD1 LEU B  92      15.469  87.066  39.058  1.00 57.04           C  
ATOM   2265  CD2 LEU B  92      14.495  86.266  36.896  1.00 58.38           C  
ATOM   2266  N   HIS B  93      12.735  85.932  41.553  1.00 58.99           N  
ATOM   2267  CA  HIS B  93      11.549  86.724  41.759  1.00 59.15           C  
ATOM   2268  C   HIS B  93      11.789  88.054  41.067  1.00 59.00           C  
ATOM   2269  O   HIS B  93      12.724  88.791  41.398  1.00 58.47           O  
ATOM   2270  CB  HIS B  93      11.289  86.880  43.253  1.00 59.44           C  
ATOM   2271  CG  HIS B  93      10.267  87.912  43.599  1.00 61.34           C  
ATOM   2272  ND1 HIS B  93      10.183  88.470  44.856  1.00 63.93           N  
ATOM   2273  CD2 HIS B  93       9.302  88.506  42.859  1.00 63.88           C  
ATOM   2274  CE1 HIS B  93       9.205  89.357  44.878  1.00 64.88           C  
ATOM   2275  NE2 HIS B  93       8.656  89.401  43.678  1.00 65.03           N  
ATOM   2276  N   PHE B  94      10.961  88.342  40.073  1.00 59.08           N  
ATOM   2277  CA  PHE B  94      11.102  89.585  39.322  1.00 59.29           C  
ATOM   2278  C   PHE B  94       9.795  90.369  39.216  1.00 59.28           C  
ATOM   2279  O   PHE B  94       8.796  89.986  39.804  1.00 59.29           O  
ATOM   2280  CB  PHE B  94      11.743  89.330  37.948  1.00 58.92           C  
ATOM   2281  CG  PHE B  94      10.946  88.419  37.056  1.00 59.51           C  
ATOM   2282  CD1 PHE B  94      10.787  87.068  37.369  1.00 59.49           C  
ATOM   2283  CD2 PHE B  94      10.368  88.908  35.881  1.00 58.69           C  
ATOM   2284  CE1 PHE B  94      10.054  86.228  36.525  1.00 59.59           C  
ATOM   2285  CE2 PHE B  94       9.645  88.074  35.039  1.00 58.39           C  
ATOM   2286  CZ  PHE B  94       9.480  86.732  35.364  1.00 58.30           C  
ATOM   2287  N   GLN B  95       9.824  91.470  38.473  1.00 59.64           N  
ATOM   2288  CA  GLN B  95       8.689  92.367  38.350  1.00 60.32           C  
ATOM   2289  C   GLN B  95       8.707  93.005  36.945  1.00 60.45           C  
ATOM   2290  O   GLN B  95       9.004  94.188  36.780  1.00 60.61           O  
ATOM   2291  CB  GLN B  95       8.755  93.403  39.473  1.00 60.12           C  
ATOM   2292  CG  GLN B  95       7.508  94.229  39.680  1.00 60.93           C  
ATOM   2293  CD  GLN B  95       7.614  95.118  40.909  1.00 61.71           C  
ATOM   2294  OE1 GLN B  95       8.412  96.061  40.949  1.00 63.12           O  
ATOM   2295  NE2 GLN B  95       6.806  94.821  41.923  1.00 63.46           N  
ATOM   2296  N   SER B  96       8.424  92.169  35.944  1.00 60.72           N  
ATOM   2297  CA  SER B  96       8.368  92.510  34.516  1.00 60.68           C  
ATOM   2298  C   SER B  96       7.396  93.606  34.209  1.00 60.42           C  
ATOM   2299  O   SER B  96       6.563  93.939  35.027  1.00 61.32           O  
ATOM   2300  CB  SER B  96       7.851  91.303  33.748  1.00 60.76           C  
ATOM   2301  OG  SER B  96       8.885  90.609  33.111  1.00 62.95           O  
ATOM   2302  N   GLU B  97       7.450  94.119  32.989  1.00 59.92           N  
ATOM   2303  CA  GLU B  97       6.541  95.175  32.561  1.00 59.10           C  
ATOM   2304  C   GLU B  97       5.085  94.695  32.436  1.00 58.74           C  
ATOM   2305  O   GLU B  97       4.244  95.039  33.257  1.00 59.12           O  
ATOM   2306  CB  GLU B  97       7.040  95.779  31.246  1.00 58.86           C  
ATOM   2307  CG  GLU B  97       6.158  96.880  30.688  1.00 59.56           C  
ATOM   2308  CD  GLU B  97       6.767  97.548  29.478  1.00 60.17           C  
ATOM   2309  OE1 GLU B  97       6.165  98.504  28.955  1.00 61.61           O  
ATOM   2310  OE2 GLU B  97       7.849  97.120  29.043  1.00 60.34           O  
ATOM   2311  N   TYR B  98       4.797  93.894  31.417  1.00 58.00           N  
ATOM   2312  CA  TYR B  98       3.423  93.536  31.104  1.00 57.41           C  
ATOM   2313  C   TYR B  98       2.879  92.491  32.053  1.00 57.07           C  
ATOM   2314  O   TYR B  98       1.673  92.436  32.293  1.00 57.35           O  
ATOM   2315  CB  TYR B  98       3.287  93.081  29.640  1.00 57.06           C  
ATOM   2316  CG  TYR B  98       3.317  94.235  28.654  1.00 56.20           C  
ATOM   2317  CD1 TYR B  98       4.519  94.665  28.092  1.00 56.14           C  
ATOM   2318  CD2 TYR B  98       2.154  94.910  28.303  1.00 55.64           C  
ATOM   2319  CE1 TYR B  98       4.562  95.732  27.200  1.00 55.23           C  
ATOM   2320  CE2 TYR B  98       2.186  95.985  27.405  1.00 55.37           C  
ATOM   2321  CZ  TYR B  98       3.396  96.385  26.861  1.00 55.54           C  
ATOM   2322  OH  TYR B  98       3.451  97.441  25.978  1.00 55.80           O  
ATOM   2323  N   ALA B  99       3.778  91.676  32.595  1.00 56.67           N  
ATOM   2324  CA  ALA B  99       3.405  90.630  33.524  1.00 55.80           C  
ATOM   2325  C   ALA B  99       2.989  91.226  34.856  1.00 55.61           C  
ATOM   2326  O   ALA B  99       2.122  90.685  35.511  1.00 55.68           O  
ATOM   2327  CB  ALA B  99       4.518  89.636  33.689  1.00 54.96           C  
ATOM   2328  N   THR B 100       3.583  92.353  35.246  1.00 55.64           N  
ATOM   2329  CA  THR B 100       3.134  93.031  36.469  1.00 55.36           C  
ATOM   2330  C   THR B 100       1.810  93.764  36.230  1.00 55.59           C  
ATOM   2331  O   THR B 100       0.957  93.792  37.122  1.00 55.65           O  
ATOM   2332  CB  THR B 100       4.185  93.992  37.062  1.00 55.07           C  
ATOM   2333  OG1 THR B 100       5.431  93.306  37.198  1.00 55.01           O  
ATOM   2334  CG2 THR B 100       3.767  94.482  38.434  1.00 54.45           C  
ATOM   2335  N   ALA B 101       1.641  94.355  35.044  1.00 55.34           N  
ATOM   2336  CA  ALA B 101       0.355  94.940  34.684  1.00 55.61           C  
ATOM   2337  C   ALA B 101      -0.755  93.893  34.880  1.00 55.85           C  
ATOM   2338  O   ALA B 101      -1.778  94.150  35.531  1.00 55.77           O  
ATOM   2339  CB  ALA B 101       0.366  95.455  33.253  1.00 55.20           C  
ATOM   2340  N   ILE B 102      -0.534  92.715  34.321  1.00 55.83           N  
ATOM   2341  CA  ILE B 102      -1.493  91.640  34.395  1.00 56.59           C  
ATOM   2342  C   ILE B 102      -1.713  91.183  35.839  1.00 57.11           C  
ATOM   2343  O   ILE B 102      -2.842  90.847  36.216  1.00 56.94           O  
ATOM   2344  CB  ILE B 102      -1.065  90.469  33.491  1.00 56.61           C  
ATOM   2345  CG1 ILE B 102      -1.392  90.806  32.039  1.00 56.30           C  
ATOM   2346  CG2 ILE B 102      -1.736  89.171  33.920  1.00 56.62           C  
ATOM   2347  CD1 ILE B 102      -1.275  89.625  31.108  1.00 58.56           C  
ATOM   2348  N   SER B 103      -0.649  91.198  36.642  1.00 57.51           N  
ATOM   2349  CA  SER B 103      -0.739  90.804  38.042  1.00 58.80           C  
ATOM   2350  C   SER B 103      -1.612  91.752  38.866  1.00 59.45           C  
ATOM   2351  O   SER B 103      -2.037  91.416  39.964  1.00 59.05           O  
ATOM   2352  CB  SER B 103       0.650  90.713  38.666  1.00 58.86           C  
ATOM   2353  OG  SER B 103       1.159  92.003  38.891  1.00 59.64           O  
ATOM   2354  N   CYS B 104      -1.869  92.932  38.310  1.00 60.91           N  
ATOM   2355  CA  CYS B 104      -2.661  93.973  38.947  1.00 62.23           C  
ATOM   2356  C   CYS B 104      -4.058  94.101  38.341  1.00 63.55           C  
ATOM   2357  O   CYS B 104      -4.897  94.847  38.846  1.00 63.38           O  
ATOM   2358  CB  CYS B 104      -1.924  95.310  38.838  1.00 62.28           C  
ATOM   2359  SG  CYS B 104      -0.411  95.416  39.822  1.00 62.20           S  
HETATM 2360  N   MSE B 105      -4.302  93.373  37.257  1.00 65.14           N  
HETATM 2361  CA  MSE B 105      -5.587  93.408  36.578  1.00 67.93           C  
HETATM 2362  C   MSE B 105      -6.661  92.664  37.346  1.00 65.55           C  
HETATM 2363  O   MSE B 105      -6.398  91.637  37.960  1.00 65.75           O  
HETATM 2364  CB  MSE B 105      -5.457  92.824  35.183  1.00 66.95           C  
HETATM 2365  CG  MSE B 105      -5.477  93.859  34.098  1.00 70.52           C  
HETATM 2366 SE   MSE B 105      -4.712  93.152  32.421  1.00 78.68          SE  
HETATM 2367  CE  MSE B 105      -3.067  94.203  32.429  1.00 75.80           C  
ATOM   2368  N   LYS B 106      -7.877  93.191  37.298  1.00 64.53           N  
ATOM   2369  CA  LYS B 106      -9.023  92.529  37.914  1.00 63.25           C  
ATOM   2370  C   LYS B 106      -9.496  91.307  37.136  1.00 61.66           C  
ATOM   2371  O   LYS B 106      -9.922  90.336  37.732  1.00 61.25           O  
ATOM   2372  CB  LYS B 106     -10.182  93.509  38.113  1.00 63.66           C  
ATOM   2373  CG  LYS B 106     -10.134  94.260  39.420  1.00 64.19           C  
ATOM   2374  CD  LYS B 106     -11.261  95.278  39.478  1.00 65.73           C  
ATOM   2375  CE  LYS B 106     -11.096  96.229  40.658  1.00 65.80           C  
ATOM   2376  NZ  LYS B 106     -12.231  97.194  40.692  1.00 66.17           N  
ATOM   2377  N   ASN B 107      -9.425  91.365  35.811  1.00 60.39           N  
ATOM   2378  CA  ASN B 107      -9.760  90.222  34.967  1.00 58.93           C  
ATOM   2379  C   ASN B 107      -8.514  89.572  34.421  1.00 58.30           C  
ATOM   2380  O   ASN B 107      -8.020  89.961  33.377  1.00 58.78           O  
ATOM   2381  CB  ASN B 107     -10.657  90.648  33.812  1.00 58.62           C  
ATOM   2382  CG  ASN B 107     -12.018  91.085  34.270  1.00 57.20           C  
ATOM   2383  OD1 ASN B 107     -12.782  90.305  34.846  1.00 54.81           O  
ATOM   2384  ND2 ASN B 107     -12.337  92.344  34.018  1.00 55.90           N  
ATOM   2385  N   LYS B 108      -8.017  88.573  35.134  1.00 57.38           N  
ATOM   2386  CA  LYS B 108      -6.802  87.865  34.765  1.00 56.26           C  
ATOM   2387  C   LYS B 108      -7.059  86.801  33.709  1.00 56.06           C  
ATOM   2388  O   LYS B 108      -8.133  86.229  33.667  1.00 55.81           O  
ATOM   2389  CB  LYS B 108      -6.181  87.226  36.010  1.00 55.79           C  
ATOM   2390  CG  LYS B 108      -5.510  88.241  36.914  1.00 55.30           C  
ATOM   2391  CD  LYS B 108      -4.926  87.628  38.172  1.00 53.21           C  
ATOM   2392  CE  LYS B 108      -4.114  88.666  38.949  1.00 52.44           C  
ATOM   2393  NZ  LYS B 108      -4.874  89.925  39.214  1.00 49.31           N  
ATOM   2394  N   PRO B 109      -6.068  86.541  32.834  1.00 56.33           N  
ATOM   2395  CA  PRO B 109      -6.177  85.419  31.907  1.00 55.83           C  
ATOM   2396  C   PRO B 109      -6.444  84.099  32.609  1.00 55.78           C  
ATOM   2397  O   PRO B 109      -5.918  83.838  33.687  1.00 56.05           O  
ATOM   2398  CB  PRO B 109      -4.791  85.358  31.271  1.00 55.54           C  
ATOM   2399  CG  PRO B 109      -4.283  86.729  31.356  1.00 56.00           C  
ATOM   2400  CD  PRO B 109      -4.813  87.294  32.631  1.00 55.93           C  
ATOM   2401  N   THR B 110      -7.254  83.268  31.976  1.00 55.53           N  
ATOM   2402  CA  THR B 110      -7.435  81.887  32.383  1.00 55.00           C  
ATOM   2403  C   THR B 110      -6.414  81.000  31.656  1.00 54.71           C  
ATOM   2404  O   THR B 110      -6.124  79.866  32.071  1.00 54.70           O  
ATOM   2405  CB  THR B 110      -8.882  81.470  32.064  1.00 54.93           C  
ATOM   2406  OG1 THR B 110      -9.669  81.550  33.263  1.00 55.19           O  
ATOM   2407  CG2 THR B 110      -8.979  80.074  31.467  1.00 55.72           C  
ATOM   2408  N   ASN B 111      -5.865  81.525  30.568  1.00 53.74           N  
ATOM   2409  CA  ASN B 111      -5.079  80.715  29.673  1.00 53.50           C  
ATOM   2410  C   ASN B 111      -4.011  81.575  29.040  1.00 53.84           C  
ATOM   2411  O   ASN B 111      -4.328  82.547  28.342  1.00 54.47           O  
ATOM   2412  CB  ASN B 111      -5.988  80.064  28.617  1.00 52.57           C  
ATOM   2413  CG  ASN B 111      -5.300  78.930  27.863  1.00 51.79           C  
ATOM   2414  OD1 ASN B 111      -4.092  78.981  27.608  1.00 50.99           O  
ATOM   2415  ND2 ASN B 111      -6.070  77.906  27.487  1.00 48.67           N  
ATOM   2416  N   PHE B 112      -2.755  81.221  29.299  1.00 53.94           N  
ATOM   2417  CA  PHE B 112      -1.589  81.988  28.832  1.00 54.21           C  
ATOM   2418  C   PHE B 112      -0.913  81.356  27.612  1.00 54.76           C  
ATOM   2419  O   PHE B 112       0.079  81.899  27.106  1.00 55.71           O  
ATOM   2420  CB  PHE B 112      -0.546  82.120  29.948  1.00 53.78           C  
ATOM   2421  CG  PHE B 112      -0.981  82.999  31.111  1.00 54.63           C  
ATOM   2422  CD1 PHE B 112      -1.849  82.522  32.083  1.00 54.14           C  
ATOM   2423  CD2 PHE B 112      -0.497  84.304  31.236  1.00 54.99           C  
ATOM   2424  CE1 PHE B 112      -2.246  83.331  33.151  1.00 55.05           C  
ATOM   2425  CE2 PHE B 112      -0.880  85.113  32.301  1.00 53.54           C  
ATOM   2426  CZ  PHE B 112      -1.746  84.629  33.259  1.00 54.25           C  
ATOM   2427  N   ASN B 113      -1.444  80.232  27.129  1.00 54.61           N  
ATOM   2428  CA  ASN B 113      -0.820  79.468  26.049  1.00 54.42           C  
ATOM   2429  C   ASN B 113      -1.055  80.054  24.664  1.00 54.64           C  
ATOM   2430  O   ASN B 113      -1.805  79.499  23.853  1.00 55.29           O  
ATOM   2431  CB  ASN B 113      -1.292  78.020  26.102  1.00 54.05           C  
ATOM   2432  CG  ASN B 113      -0.956  77.365  27.410  1.00 54.20           C  
ATOM   2433  OD1 ASN B 113       0.201  77.329  27.807  1.00 55.67           O  
ATOM   2434  ND2 ASN B 113      -1.963  76.854  28.100  1.00 54.02           N  
ATOM   2435  N   VAL B 114      -0.387  81.160  24.377  1.00 54.82           N  
ATOM   2436  CA  VAL B 114      -0.622  81.892  23.135  1.00 55.06           C  
ATOM   2437  C   VAL B 114       0.349  81.540  22.004  1.00 56.04           C  
ATOM   2438  O   VAL B 114       0.014  81.721  20.833  1.00 56.98           O  
ATOM   2439  CB  VAL B 114      -0.695  83.406  23.374  1.00 54.94           C  
ATOM   2440  CG1 VAL B 114      -1.928  83.727  24.211  1.00 53.42           C  
ATOM   2441  CG2 VAL B 114       0.586  83.921  24.053  1.00 54.09           C  
ATOM   2442  N   THR B 115       1.538  81.046  22.341  1.00 56.34           N  
ATOM   2443  CA  THR B 115       2.463  80.511  21.344  1.00 56.97           C  
ATOM   2444  C   THR B 115       3.026  79.205  21.886  1.00 57.61           C  
ATOM   2445  O   THR B 115       2.801  78.875  23.049  1.00 58.06           O  
ATOM   2446  CB  THR B 115       3.648  81.467  21.020  1.00 57.14           C  
ATOM   2447  OG1 THR B 115       4.586  81.455  22.100  1.00 57.42           O  
ATOM   2448  CG2 THR B 115       3.190  82.887  20.774  1.00 56.77           C  
ATOM   2449  N   ALA B 116       3.765  78.476  21.052  1.00 58.17           N  
ATOM   2450  CA  ALA B 116       4.355  77.191  21.445  1.00 58.63           C  
ATOM   2451  C   ALA B 116       5.332  77.317  22.626  1.00 59.07           C  
ATOM   2452  O   ALA B 116       5.350  76.464  23.515  1.00 59.10           O  
ATOM   2453  CB  ALA B 116       5.045  76.533  20.256  1.00 58.10           C  
ATOM   2454  N   GLU B 117       6.139  78.375  22.635  1.00 59.57           N  
ATOM   2455  CA  GLU B 117       7.166  78.517  23.671  1.00 60.28           C  
ATOM   2456  C   GLU B 117       6.597  78.639  25.070  1.00 59.81           C  
ATOM   2457  O   GLU B 117       7.303  78.344  26.031  1.00 60.22           O  
ATOM   2458  CB  GLU B 117       8.160  79.660  23.392  1.00 60.63           C  
ATOM   2459  CG  GLU B 117       7.667  80.763  22.485  1.00 63.45           C  
ATOM   2460  CD  GLU B 117       7.623  80.353  21.003  1.00 67.53           C  
ATOM   2461  OE1 GLU B 117       6.593  80.629  20.342  1.00 69.81           O  
ATOM   2462  OE2 GLU B 117       8.606  79.752  20.502  1.00 67.29           O  
ATOM   2463  N   ILE B 118       5.328  79.037  25.187  1.00 59.36           N  
ATOM   2464  CA  ILE B 118       4.729  79.250  26.506  1.00 59.03           C  
ATOM   2465  C   ILE B 118       4.504  77.942  27.260  1.00 59.27           C  
ATOM   2466  O   ILE B 118       5.108  77.752  28.311  1.00 59.61           O  
ATOM   2467  CB  ILE B 118       3.463  80.150  26.485  1.00 58.91           C  
ATOM   2468  CG1 ILE B 118       3.666  81.352  25.549  1.00 59.03           C  
ATOM   2469  CG2 ILE B 118       3.117  80.616  27.894  1.00 57.80           C  
ATOM   2470  CD1 ILE B 118       4.755  82.325  26.008  1.00 57.67           C  
ATOM   2471  N   PRO B 119       3.675  77.023  26.725  1.00 59.22           N  
ATOM   2472  CA  PRO B 119       3.604  75.724  27.386  1.00 59.57           C  
ATOM   2473  C   PRO B 119       4.939  75.001  27.514  1.00 60.06           C  
ATOM   2474  O   PRO B 119       5.124  74.266  28.477  1.00 59.63           O  
ATOM   2475  CB  PRO B 119       2.638  74.921  26.504  1.00 59.40           C  
ATOM   2476  CG  PRO B 119       2.546  75.669  25.240  1.00 58.95           C  
ATOM   2477  CD  PRO B 119       2.751  77.092  25.582  1.00 59.11           C  
ATOM   2478  N   CYS B 120       5.862  75.214  26.573  1.00 60.91           N  
ATOM   2479  CA  CYS B 120       7.165  74.518  26.602  1.00 61.91           C  
ATOM   2480  C   CYS B 120       8.126  75.020  27.661  1.00 61.82           C  
ATOM   2481  O   CYS B 120       8.784  74.229  28.331  1.00 62.14           O  
ATOM   2482  CB  CYS B 120       7.868  74.592  25.256  1.00 62.02           C  
ATOM   2483  SG  CYS B 120       7.196  73.462  24.056  1.00 65.70           S  
ATOM   2484  N   HIS B 121       8.219  76.334  27.801  1.00 61.60           N  
ATOM   2485  CA  HIS B 121       9.200  76.905  28.705  1.00 61.31           C  
ATOM   2486  C   HIS B 121       8.579  77.358  30.015  1.00 60.56           C  
ATOM   2487  O   HIS B 121       9.040  76.962  31.079  1.00 61.03           O  
ATOM   2488  CB  HIS B 121       9.980  78.032  28.020  1.00 61.59           C  
ATOM   2489  CG  HIS B 121      10.779  77.566  26.843  1.00 62.54           C  
ATOM   2490  ND1 HIS B 121      10.412  77.830  25.542  1.00 64.53           N  
ATOM   2491  CD2 HIS B 121      11.910  76.825  26.770  1.00 63.69           C  
ATOM   2492  CE1 HIS B 121      11.288  77.283  24.716  1.00 64.13           C  
ATOM   2493  NE2 HIS B 121      12.207  76.668  25.437  1.00 64.10           N  
ATOM   2494  N   VAL B 122       7.513  78.145  29.934  1.00 59.53           N  
ATOM   2495  CA  VAL B 122       6.886  78.729  31.118  1.00 58.21           C  
ATOM   2496  C   VAL B 122       6.028  77.746  31.929  1.00 57.67           C  
ATOM   2497  O   VAL B 122       5.951  77.865  33.149  1.00 57.42           O  
ATOM   2498  CB  VAL B 122       6.052  79.977  30.745  1.00 58.16           C  
ATOM   2499  CG1 VAL B 122       5.475  80.639  31.984  1.00 57.45           C  
ATOM   2500  CG2 VAL B 122       6.902  80.978  29.974  1.00 58.16           C  
ATOM   2501  N   GLY B 123       5.417  76.768  31.263  1.00 57.23           N  
ATOM   2502  CA  GLY B 123       4.441  75.872  31.898  1.00 56.67           C  
ATOM   2503  C   GLY B 123       3.066  76.045  31.271  1.00 56.67           C  
ATOM   2504  O   GLY B 123       2.677  77.146  30.878  1.00 56.39           O  
ATOM   2505  N   SER B 124       2.327  74.951  31.168  1.00 56.79           N  
ATOM   2506  CA  SER B 124       1.015  74.962  30.522  1.00 56.89           C  
ATOM   2507  C   SER B 124      -0.051  75.513  31.454  1.00 56.95           C  
ATOM   2508  O   SER B 124      -1.151  75.842  31.028  1.00 56.64           O  
ATOM   2509  CB  SER B 124       0.629  73.556  30.087  1.00 56.58           C  
ATOM   2510  OG  SER B 124       0.628  72.699  31.207  1.00 57.19           O  
ATOM   2511  N   GLU B 125       0.290  75.600  32.732  1.00 57.33           N  
ATOM   2512  CA  GLU B 125      -0.599  76.137  33.743  1.00 58.07           C  
ATOM   2513  C   GLU B 125       0.226  77.108  34.574  1.00 57.83           C  
ATOM   2514  O   GLU B 125       1.378  76.807  34.892  1.00 57.96           O  
ATOM   2515  CB  GLU B 125      -1.141  75.000  34.616  1.00 57.69           C  
ATOM   2516  CG  GLU B 125      -2.025  75.462  35.756  1.00 59.12           C  
ATOM   2517  CD  GLU B 125      -2.388  74.341  36.718  1.00 59.75           C  
ATOM   2518  OE1 GLU B 125      -3.507  74.385  37.292  1.00 60.05           O  
ATOM   2519  OE2 GLU B 125      -1.554  73.415  36.898  1.00 62.73           O  
ATOM   2520  N   ILE B 126      -0.346  78.265  34.913  1.00 57.81           N  
ATOM   2521  CA  ILE B 126       0.373  79.267  35.715  1.00 57.96           C  
ATOM   2522  C   ILE B 126      -0.394  79.621  36.982  1.00 57.84           C  
ATOM   2523  O   ILE B 126      -1.346  80.403  36.934  1.00 58.05           O  
ATOM   2524  CB  ILE B 126       0.716  80.556  34.906  1.00 58.05           C  
ATOM   2525  CG1 ILE B 126       1.569  80.198  33.680  1.00 57.83           C  
ATOM   2526  CG2 ILE B 126       1.432  81.592  35.804  1.00 57.05           C  
ATOM   2527  CD1 ILE B 126       1.866  81.375  32.774  1.00 58.90           C  
ATOM   2528  N   PRO B 127       0.013  79.035  38.123  1.00 57.86           N  
ATOM   2529  CA  PRO B 127      -0.674  79.339  39.372  1.00 57.74           C  
ATOM   2530  C   PRO B 127      -0.578  80.825  39.713  1.00 58.10           C  
ATOM   2531  O   PRO B 127       0.476  81.456  39.548  1.00 57.65           O  
ATOM   2532  CB  PRO B 127       0.076  78.495  40.412  1.00 57.45           C  
ATOM   2533  CG  PRO B 127       0.753  77.435  39.629  1.00 57.22           C  
ATOM   2534  CD  PRO B 127       1.106  78.064  38.321  1.00 57.44           C  
ATOM   2535  N   VAL B 128      -1.703  81.361  40.169  1.00 58.45           N  
ATOM   2536  CA  VAL B 128      -1.829  82.746  40.584  1.00 58.70           C  
ATOM   2537  C   VAL B 128      -2.028  82.793  42.102  1.00 59.16           C  
ATOM   2538  O   VAL B 128      -2.973  82.211  42.644  1.00 58.68           O  
ATOM   2539  CB  VAL B 128      -3.034  83.412  39.893  1.00 58.58           C  
ATOM   2540  CG1 VAL B 128      -3.089  84.875  40.225  1.00 58.33           C  
ATOM   2541  CG2 VAL B 128      -2.956  83.210  38.381  1.00 58.32           C  
ATOM   2542  N   ILE B 129      -1.119  83.488  42.771  1.00 59.78           N  
ATOM   2543  CA  ILE B 129      -1.166  83.679  44.213  1.00 60.68           C  
ATOM   2544  C   ILE B 129      -1.772  85.064  44.521  1.00 60.71           C  
ATOM   2545  O   ILE B 129      -1.360  86.057  43.909  1.00 60.72           O  
ATOM   2546  CB  ILE B 129       0.269  83.565  44.806  1.00 60.78           C  
ATOM   2547  CG1 ILE B 129       0.824  82.144  44.586  1.00 61.63           C  
ATOM   2548  CG2 ILE B 129       0.299  83.964  46.285  1.00 60.76           C  
ATOM   2549  CD1 ILE B 129       2.322  81.995  44.906  1.00 61.04           C  
ATOM   2550  N   PRO B 130      -2.743  85.137  45.464  1.00 60.73           N  
ATOM   2551  CA  PRO B 130      -3.315  86.448  45.875  1.00 60.80           C  
ATOM   2552  C   PRO B 130      -2.292  87.369  46.573  1.00 60.81           C  
ATOM   2553  O   PRO B 130      -1.169  86.952  46.862  1.00 60.91           O  
ATOM   2554  CB  PRO B 130      -4.451  86.069  46.836  1.00 60.29           C  
ATOM   2555  CG  PRO B 130      -4.099  84.704  47.322  1.00 60.50           C  
ATOM   2556  CD  PRO B 130      -3.355  84.014  46.198  1.00 60.57           C  
ATOM   2557  N   TYR B 131      -2.670  88.614  46.825  1.00 60.73           N  
ATOM   2558  CA  TYR B 131      -1.756  89.534  47.475  1.00 60.71           C  
ATOM   2559  C   TYR B 131      -1.470  89.161  48.922  1.00 60.84           C  
ATOM   2560  O   TYR B 131      -2.382  89.054  49.737  1.00 60.43           O  
ATOM   2561  CB  TYR B 131      -2.295  90.962  47.467  1.00 60.75           C  
ATOM   2562  CG  TYR B 131      -1.396  91.854  48.270  1.00 60.86           C  
ATOM   2563  CD1 TYR B 131      -0.174  92.282  47.744  1.00 60.82           C  
ATOM   2564  CD2 TYR B 131      -1.722  92.217  49.581  1.00 60.84           C  
ATOM   2565  CE1 TYR B 131       0.679  93.082  48.477  1.00 60.90           C  
ATOM   2566  CE2 TYR B 131      -0.867  93.013  50.332  1.00 60.60           C  
ATOM   2567  CZ  TYR B 131       0.329  93.445  49.767  1.00 61.02           C  
ATOM   2568  OH  TYR B 131       1.190  94.236  50.487  1.00 61.88           O  
ATOM   2569  N   TYR B 132      -0.195  88.987  49.237  1.00 61.36           N  
ATOM   2570  CA  TYR B 132       0.251  88.944  50.628  1.00 62.07           C  
ATOM   2571  C   TYR B 132       1.380  89.946  50.803  1.00 62.43           C  
ATOM   2572  O   TYR B 132       2.093  90.256  49.840  1.00 62.31           O  
ATOM   2573  CB  TYR B 132       0.725  87.551  51.032  1.00 62.08           C  
ATOM   2574  CG  TYR B 132      -0.344  86.496  50.956  1.00 62.44           C  
ATOM   2575  CD1 TYR B 132      -0.258  85.457  50.026  1.00 63.12           C  
ATOM   2576  CD2 TYR B 132      -1.444  86.532  51.810  1.00 62.39           C  
ATOM   2577  CE1 TYR B 132      -1.238  84.478  49.960  1.00 62.61           C  
ATOM   2578  CE2 TYR B 132      -2.424  85.566  51.750  1.00 62.09           C  
ATOM   2579  CZ  TYR B 132      -2.313  84.545  50.824  1.00 62.36           C  
ATOM   2580  OH  TYR B 132      -3.290  83.592  50.760  1.00 62.84           O  
ATOM   2581  N   ARG B 133       1.534  90.448  52.026  1.00 62.72           N  
ATOM   2582  CA  ARG B 133       2.627  91.352  52.338  1.00 63.68           C  
ATOM   2583  C   ARG B 133       3.945  90.708  51.907  1.00 64.16           C  
ATOM   2584  O   ARG B 133       4.199  89.554  52.250  1.00 64.60           O  
ATOM   2585  CB  ARG B 133       2.647  91.688  53.838  1.00 63.47           C  
ATOM   2586  CG  ARG B 133       3.803  92.602  54.255  1.00 63.93           C  
ATOM   2587  CD  ARG B 133       3.752  93.040  55.720  1.00 64.11           C  
ATOM   2588  NE  ARG B 133       3.321  91.981  56.631  1.00 64.89           N  
ATOM   2589  CZ  ARG B 133       4.073  90.952  57.011  1.00 65.06           C  
ATOM   2590  NH1 ARG B 133       5.313  90.816  56.554  1.00 65.65           N  
ATOM   2591  NH2 ARG B 133       3.577  90.051  57.844  1.00 64.37           N  
ATOM   2592  N   PRO B 134       4.779  91.439  51.138  1.00 64.64           N  
ATOM   2593  CA  PRO B 134       6.122  90.931  50.837  1.00 64.77           C  
ATOM   2594  C   PRO B 134       6.854  90.526  52.123  1.00 64.93           C  
ATOM   2595  O   PRO B 134       6.781  91.229  53.130  1.00 64.92           O  
ATOM   2596  CB  PRO B 134       6.820  92.129  50.178  1.00 64.91           C  
ATOM   2597  CG  PRO B 134       5.727  92.951  49.609  1.00 64.78           C  
ATOM   2598  CD  PRO B 134       4.527  92.754  50.514  1.00 64.68           C  
ATOM   2599  N   GLY B 135       7.534  89.384  52.087  1.00 65.22           N  
ATOM   2600  CA  GLY B 135       8.225  88.876  53.258  1.00 65.20           C  
ATOM   2601  C   GLY B 135       7.342  88.202  54.289  1.00 65.39           C  
ATOM   2602  O   GLY B 135       7.850  87.646  55.259  1.00 65.58           O  
ATOM   2603  N   SER B 136       6.025  88.244  54.103  1.00 65.59           N  
ATOM   2604  CA  SER B 136       5.113  87.613  55.065  1.00 65.83           C  
ATOM   2605  C   SER B 136       5.263  86.094  55.011  1.00 66.21           C  
ATOM   2606  O   SER B 136       5.513  85.546  53.936  1.00 66.56           O  
ATOM   2607  CB  SER B 136       3.661  88.015  54.800  1.00 65.58           C  
ATOM   2608  OG  SER B 136       3.162  87.394  53.630  1.00 65.34           O  
ATOM   2609  N   PRO B 137       5.144  85.409  56.170  1.00 66.48           N  
ATOM   2610  CA  PRO B 137       5.150  83.935  56.168  1.00 66.55           C  
ATOM   2611  C   PRO B 137       4.147  83.343  55.177  1.00 66.80           C  
ATOM   2612  O   PRO B 137       4.460  82.365  54.486  1.00 66.92           O  
ATOM   2613  CB  PRO B 137       4.742  83.574  57.601  1.00 66.49           C  
ATOM   2614  CG  PRO B 137       5.201  84.746  58.431  1.00 66.58           C  
ATOM   2615  CD  PRO B 137       5.032  85.971  57.533  1.00 66.20           C  
ATOM   2616  N   GLU B 138       2.964  83.951  55.105  1.00 67.00           N  
ATOM   2617  CA  GLU B 138       1.864  83.459  54.280  1.00 67.27           C  
ATOM   2618  C   GLU B 138       2.236  83.459  52.797  1.00 67.28           C  
ATOM   2619  O   GLU B 138       1.755  82.629  52.032  1.00 67.47           O  
ATOM   2620  CB  GLU B 138       0.604  84.302  54.511  1.00 67.47           C  
ATOM   2621  CG  GLU B 138       0.123  84.382  55.976  1.00 68.68           C  
ATOM   2622  CD  GLU B 138       0.791  85.505  56.777  1.00 70.50           C  
ATOM   2623  OE1 GLU B 138       0.989  85.329  57.996  1.00 70.47           O  
ATOM   2624  OE2 GLU B 138       1.116  86.568  56.195  1.00 72.10           O  
ATOM   2625  N   LEU B 139       3.098  84.394  52.407  1.00 67.18           N  
ATOM   2626  CA  LEU B 139       3.572  84.504  51.042  1.00 67.22           C  
ATOM   2627  C   LEU B 139       4.523  83.354  50.722  1.00 67.37           C  
ATOM   2628  O   LEU B 139       4.381  82.679  49.681  1.00 67.67           O  
ATOM   2629  CB  LEU B 139       4.294  85.842  50.831  1.00 67.43           C  
ATOM   2630  CG  LEU B 139       4.314  86.523  49.455  1.00 67.61           C  
ATOM   2631  CD1 LEU B 139       5.564  87.393  49.301  1.00 67.80           C  
ATOM   2632  CD2 LEU B 139       4.224  85.543  48.310  1.00 66.96           C  
ATOM   2633  N   ALA B 140       5.499  83.141  51.605  1.00 66.89           N  
ATOM   2634  CA  ALA B 140       6.466  82.067  51.423  1.00 66.69           C  
ATOM   2635  C   ALA B 140       5.740  80.736  51.270  1.00 66.61           C  
ATOM   2636  O   ALA B 140       6.021  79.970  50.352  1.00 66.68           O  
ATOM   2637  CB  ALA B 140       7.449  82.022  52.588  1.00 66.47           C  
ATOM   2638  N   LYS B 141       4.779  80.489  52.156  1.00 66.62           N  
ATOM   2639  CA  LYS B 141       4.046  79.241  52.155  1.00 66.50           C  
ATOM   2640  C   LYS B 141       3.311  79.024  50.836  1.00 66.14           C  
ATOM   2641  O   LYS B 141       3.284  77.911  50.325  1.00 66.42           O  
ATOM   2642  CB  LYS B 141       3.080  79.171  53.335  1.00 66.72           C  
ATOM   2643  CG  LYS B 141       2.626  77.750  53.634  1.00 68.10           C  
ATOM   2644  CD  LYS B 141       1.449  77.709  54.595  1.00 69.03           C  
ATOM   2645  CE  LYS B 141       0.781  76.340  54.529  1.00 69.28           C  
ATOM   2646  NZ  LYS B 141      -0.490  76.308  55.292  1.00 69.79           N  
ATOM   2647  N   ALA B 142       2.729  80.081  50.278  1.00 65.62           N  
ATOM   2648  CA  ALA B 142       2.017  79.957  49.010  1.00 65.03           C  
ATOM   2649  C   ALA B 142       2.954  79.690  47.819  1.00 64.73           C  
ATOM   2650  O   ALA B 142       2.648  78.865  46.957  1.00 64.46           O  
ATOM   2651  CB  ALA B 142       1.156  81.169  48.765  1.00 64.95           C  
ATOM   2652  N   VAL B 143       4.092  80.377  47.780  1.00 64.57           N  
ATOM   2653  CA  VAL B 143       5.050  80.209  46.685  1.00 64.60           C  
ATOM   2654  C   VAL B 143       5.634  78.804  46.701  1.00 65.01           C  
ATOM   2655  O   VAL B 143       5.600  78.096  45.692  1.00 65.04           O  
ATOM   2656  CB  VAL B 143       6.172  81.260  46.735  1.00 64.54           C  
ATOM   2657  CG1 VAL B 143       7.208  80.997  45.661  1.00 64.54           C  
ATOM   2658  CG2 VAL B 143       5.597  82.650  46.559  1.00 64.39           C  
ATOM   2659  N   VAL B 144       6.140  78.397  47.858  1.00 65.52           N  
ATOM   2660  CA  VAL B 144       6.605  77.037  48.052  1.00 65.84           C  
ATOM   2661  C   VAL B 144       5.551  76.031  47.572  1.00 66.40           C  
ATOM   2662  O   VAL B 144       5.878  75.125  46.817  1.00 66.43           O  
ATOM   2663  CB  VAL B 144       7.041  76.785  49.517  1.00 65.81           C  
ATOM   2664  CG1 VAL B 144       7.436  75.327  49.732  1.00 65.30           C  
ATOM   2665  CG2 VAL B 144       8.206  77.703  49.878  1.00 65.46           C  
ATOM   2666  N   GLU B 145       4.292  76.199  47.966  1.00 67.02           N  
ATOM   2667  CA  GLU B 145       3.243  75.284  47.485  1.00 68.01           C  
ATOM   2668  C   GLU B 145       3.110  75.330  45.959  1.00 68.27           C  
ATOM   2669  O   GLU B 145       3.196  74.296  45.287  1.00 68.32           O  
ATOM   2670  CB  GLU B 145       1.895  75.544  48.171  1.00 67.77           C  
ATOM   2671  CG  GLU B 145       1.774  74.930  49.578  1.00 68.50           C  
ATOM   2672  CD  GLU B 145       0.509  75.365  50.343  1.00 69.27           C  
ATOM   2673  OE1 GLU B 145      -0.262  76.214  49.821  1.00 71.08           O  
ATOM   2674  OE2 GLU B 145       0.295  74.862  51.474  1.00 69.45           O  
ATOM   2675  N   ALA B 146       2.936  76.536  45.423  1.00 68.91           N  
ATOM   2676  CA  ALA B 146       2.837  76.760  43.973  1.00 69.64           C  
ATOM   2677  C   ALA B 146       3.984  76.176  43.148  1.00 70.13           C  
ATOM   2678  O   ALA B 146       3.765  75.739  42.025  1.00 69.76           O  
ATOM   2679  CB  ALA B 146       2.679  78.248  43.663  1.00 69.38           C  
HETATM 2680  N   MSE B 147       5.192  76.176  43.702  1.00 70.91           N  
HETATM 2681  CA  MSE B 147       6.376  75.804  42.933  1.00 73.46           C  
HETATM 2682  C   MSE B 147       6.839  74.368  43.117  1.00 71.07           C  
HETATM 2683  O   MSE B 147       7.902  73.992  42.621  1.00 71.15           O  
HETATM 2684  CB  MSE B 147       7.528  76.760  43.221  1.00 72.70           C  
HETATM 2685  CG  MSE B 147       7.153  78.200  43.039  1.00 76.41           C  
HETATM 2686 SE   MSE B 147       8.561  79.237  42.206  1.00 83.42          SE  
HETATM 2687  CE  MSE B 147       8.339  78.573  40.390  1.00 81.00           C  
ATOM   2688  N   LEU B 148       6.045  73.573  43.829  1.00 69.83           N  
ATOM   2689  CA  LEU B 148       6.303  72.147  43.982  1.00 68.15           C  
ATOM   2690  C   LEU B 148       6.236  71.486  42.611  1.00 66.86           C  
ATOM   2691  O   LEU B 148       7.137  70.738  42.237  1.00 66.63           O  
ATOM   2692  CB  LEU B 148       5.281  71.508  44.928  1.00 68.43           C  
ATOM   2693  CG  LEU B 148       5.706  70.409  45.918  1.00 69.08           C  
ATOM   2694  CD1 LEU B 148       4.456  69.783  46.522  1.00 68.89           C  
ATOM   2695  CD2 LEU B 148       6.638  69.312  45.332  1.00 69.48           C  
ATOM   2696  N   LYS B 149       5.182  71.791  41.852  1.00 65.34           N  
ATOM   2697  CA  LYS B 149       5.035  71.246  40.493  1.00 63.65           C  
ATOM   2698  C   LYS B 149       5.025  72.294  39.384  1.00 61.88           C  
ATOM   2699  O   LYS B 149       4.657  71.988  38.262  1.00 62.01           O  
ATOM   2700  CB  LYS B 149       3.776  70.380  40.384  1.00 63.68           C  
ATOM   2701  CG  LYS B 149       4.000  68.918  40.698  1.00 64.51           C  
ATOM   2702  CD  LYS B 149       3.868  68.633  42.182  1.00 64.87           C  
ATOM   2703  CE  LYS B 149       4.317  67.217  42.503  1.00 64.68           C  
ATOM   2704  NZ  LYS B 149       3.422  66.200  41.893  1.00 64.27           N  
ATOM   2705  N   HIS B 150       5.411  73.524  39.684  1.00 59.61           N  
ATOM   2706  CA  HIS B 150       5.405  74.555  38.650  1.00 57.55           C  
ATOM   2707  C   HIS B 150       6.680  75.363  38.667  1.00 56.16           C  
ATOM   2708  O   HIS B 150       7.326  75.486  39.702  1.00 56.05           O  
ATOM   2709  CB  HIS B 150       4.184  75.460  38.784  1.00 57.42           C  
ATOM   2710  CG  HIS B 150       2.885  74.721  38.732  1.00 57.08           C  
ATOM   2711  ND1 HIS B 150       2.280  74.206  39.858  1.00 57.83           N  
ATOM   2712  CD2 HIS B 150       2.082  74.399  37.692  1.00 57.31           C  
ATOM   2713  CE1 HIS B 150       1.154  73.605  39.514  1.00 57.58           C  
ATOM   2714  NE2 HIS B 150       1.008  73.710  38.206  1.00 57.71           N  
ATOM   2715  N   ASN B 151       7.042  75.893  37.505  1.00 54.45           N  
ATOM   2716  CA  ASN B 151       8.271  76.659  37.357  1.00 52.81           C  
ATOM   2717  C   ASN B 151       8.023  78.155  37.260  1.00 52.06           C  
ATOM   2718  O   ASN B 151       8.967  78.947  37.206  1.00 51.72           O  
ATOM   2719  CB  ASN B 151       9.043  76.162  36.135  1.00 52.89           C  
ATOM   2720  CG  ASN B 151       9.374  74.693  36.227  1.00 51.40           C  
ATOM   2721  OD1 ASN B 151       9.844  74.224  37.259  1.00 51.86           O  
ATOM   2722  ND2 ASN B 151       9.117  73.955  35.159  1.00 49.21           N  
ATOM   2723  N   SER B 152       6.747  78.537  37.267  1.00 51.29           N  
ATOM   2724  CA  SER B 152       6.354  79.922  37.032  1.00 50.72           C  
ATOM   2725  C   SER B 152       5.072  80.251  37.735  1.00 50.51           C  
ATOM   2726  O   SER B 152       4.058  79.579  37.542  1.00 50.50           O  
ATOM   2727  CB  SER B 152       6.153  80.186  35.545  1.00 50.39           C  
ATOM   2728  OG  SER B 152       7.188  79.611  34.792  1.00 49.11           O  
ATOM   2729  N   VAL B 153       5.114  81.311  38.530  1.00 50.42           N  
ATOM   2730  CA  VAL B 153       3.927  81.760  39.237  1.00 50.14           C  
ATOM   2731  C   VAL B 153       3.734  83.280  39.141  1.00 49.72           C  
ATOM   2732  O   VAL B 153       4.703  84.038  39.055  1.00 49.26           O  
ATOM   2733  CB  VAL B 153       3.901  81.203  40.689  1.00 50.18           C  
ATOM   2734  CG1 VAL B 153       5.073  81.676  41.506  1.00 50.59           C  
ATOM   2735  CG2 VAL B 153       2.614  81.545  41.379  1.00 51.77           C  
ATOM   2736  N   LEU B 154       2.470  83.702  39.095  1.00 49.67           N  
ATOM   2737  CA  LEU B 154       2.110  85.113  39.136  1.00 49.39           C  
ATOM   2738  C   LEU B 154       1.658  85.501  40.542  1.00 49.70           C  
ATOM   2739  O   LEU B 154       0.764  84.876  41.112  1.00 50.07           O  
ATOM   2740  CB  LEU B 154       1.018  85.421  38.109  1.00 49.23           C  
ATOM   2741  CG  LEU B 154       0.741  86.895  37.782  1.00 49.16           C  
ATOM   2742  CD1 LEU B 154       1.899  87.610  37.024  1.00 46.04           C  
ATOM   2743  CD2 LEU B 154      -0.559  86.996  37.005  1.00 49.09           C  
ATOM   2744  N   LEU B 155       2.311  86.513  41.107  1.00 49.86           N  
ATOM   2745  CA  LEU B 155       1.927  87.085  42.400  1.00 49.76           C  
ATOM   2746  C   LEU B 155       1.090  88.313  42.139  1.00 49.90           C  
ATOM   2747  O   LEU B 155       1.567  89.247  41.515  1.00 50.18           O  
ATOM   2748  CB  LEU B 155       3.169  87.488  43.197  1.00 49.58           C  
ATOM   2749  CG  LEU B 155       4.262  86.435  43.349  1.00 49.10           C  
ATOM   2750  CD1 LEU B 155       5.453  87.013  44.093  1.00 47.97           C  
ATOM   2751  CD2 LEU B 155       3.707  85.229  44.071  1.00 49.45           C  
ATOM   2752  N   THR B 156      -0.158  88.324  42.593  1.00 50.49           N  
ATOM   2753  CA  THR B 156      -1.032  89.436  42.248  1.00 50.73           C  
ATOM   2754  C   THR B 156      -0.656  90.717  43.000  1.00 50.91           C  
ATOM   2755  O   THR B 156      -0.365  90.675  44.192  1.00 50.24           O  
ATOM   2756  CB  THR B 156      -2.543  89.094  42.356  1.00 50.90           C  
ATOM   2757  OG1 THR B 156      -3.157  89.807  43.433  1.00 52.62           O  
ATOM   2758  CG2 THR B 156      -2.777  87.632  42.515  1.00 50.35           C  
ATOM   2759  N   ASN B 157      -0.640  91.838  42.270  1.00 51.55           N  
ATOM   2760  CA  ASN B 157      -0.270  93.149  42.804  1.00 52.67           C  
ATOM   2761  C   ASN B 157       1.155  93.179  43.319  1.00 53.85           C  
ATOM   2762  O   ASN B 157       1.463  93.882  44.282  1.00 53.88           O  
ATOM   2763  CB  ASN B 157      -1.227  93.599  43.917  1.00 52.45           C  
ATOM   2764  CG  ASN B 157      -2.536  94.135  43.380  1.00 52.12           C  
ATOM   2765  OD1 ASN B 157      -2.573  95.166  42.701  1.00 51.29           O  
ATOM   2766  ND2 ASN B 157      -3.621  93.453  43.698  1.00 49.71           N  
ATOM   2767  N   HIS B 158       2.025  92.414  42.674  1.00 55.11           N  
ATOM   2768  CA  HIS B 158       3.379  92.284  43.150  1.00 56.67           C  
ATOM   2769  C   HIS B 158       4.361  92.049  42.011  1.00 57.13           C  
ATOM   2770  O   HIS B 158       5.219  92.894  41.757  1.00 57.45           O  
ATOM   2771  CB  HIS B 158       3.460  91.158  44.172  1.00 57.14           C  
ATOM   2772  CG  HIS B 158       4.753  91.109  44.920  1.00 60.62           C  
ATOM   2773  ND1 HIS B 158       5.881  91.792  44.510  1.00 63.69           N  
ATOM   2774  CD2 HIS B 158       5.106  90.437  46.043  1.00 62.85           C  
ATOM   2775  CE1 HIS B 158       6.870  91.549  45.353  1.00 65.18           C  
ATOM   2776  NE2 HIS B 158       6.427  90.725  46.289  1.00 64.73           N  
ATOM   2777  N   GLY B 159       4.243  90.908  41.332  1.00 57.62           N  
ATOM   2778  CA  GLY B 159       5.186  90.536  40.282  1.00 57.64           C  
ATOM   2779  C   GLY B 159       5.129  89.052  40.005  1.00 58.11           C  
ATOM   2780  O   GLY B 159       4.059  88.445  40.022  1.00 58.12           O  
ATOM   2781  N   GLN B 160       6.280  88.454  39.731  1.00 58.33           N  
ATOM   2782  CA  GLN B 160       6.290  87.056  39.355  1.00 58.59           C  
ATOM   2783  C   GLN B 160       7.532  86.290  39.822  1.00 58.58           C  
ATOM   2784  O   GLN B 160       8.552  86.889  40.186  1.00 58.87           O  
ATOM   2785  CB  GLN B 160       6.015  86.904  37.858  1.00 58.75           C  
ATOM   2786  CG  GLN B 160       6.799  87.806  36.943  1.00 59.56           C  
ATOM   2787  CD  GLN B 160       6.399  89.296  36.928  1.00 60.31           C  
ATOM   2788  OE1 GLN B 160       7.283  90.151  36.831  1.00 61.23           O  
ATOM   2789  NE2 GLN B 160       5.098  89.607  36.986  1.00 56.24           N  
ATOM   2790  N   VAL B 161       7.412  84.970  39.891  1.00 58.22           N  
ATOM   2791  CA  VAL B 161       8.537  84.136  40.296  1.00 58.04           C  
ATOM   2792  C   VAL B 161       8.755  83.021  39.288  1.00 58.11           C  
ATOM   2793  O   VAL B 161       7.803  82.408  38.785  1.00 57.94           O  
ATOM   2794  CB  VAL B 161       8.375  83.533  41.719  1.00 58.22           C  
ATOM   2795  CG1 VAL B 161       9.647  82.798  42.144  1.00 57.41           C  
ATOM   2796  CG2 VAL B 161       8.027  84.606  42.740  1.00 57.43           C  
ATOM   2797  N   VAL B 162      10.021  82.759  39.012  1.00 57.99           N  
ATOM   2798  CA  VAL B 162      10.399  81.736  38.061  1.00 58.51           C  
ATOM   2799  C   VAL B 162      11.608  80.958  38.596  1.00 58.94           C  
ATOM   2800  O   VAL B 162      12.407  81.506  39.365  1.00 58.35           O  
ATOM   2801  CB  VAL B 162      10.635  82.389  36.669  1.00 58.50           C  
ATOM   2802  CG1 VAL B 162      12.008  82.071  36.084  1.00 57.45           C  
ATOM   2803  CG2 VAL B 162       9.482  82.055  35.722  1.00 58.21           C  
ATOM   2804  N   CYS B 163      11.715  79.681  38.222  1.00 59.32           N  
ATOM   2805  CA  CYS B 163      12.860  78.859  38.629  1.00 60.59           C  
ATOM   2806  C   CYS B 163      13.297  77.857  37.559  1.00 61.11           C  
ATOM   2807  O   CYS B 163      12.546  77.570  36.615  1.00 61.37           O  
ATOM   2808  CB  CYS B 163      12.594  78.148  39.964  1.00 60.38           C  
ATOM   2809  SG  CYS B 163      11.522  76.698  39.870  1.00 63.18           S  
ATOM   2810  N   GLY B 164      14.512  77.326  37.707  1.00 61.46           N  
ATOM   2811  CA  GLY B 164      15.024  76.352  36.751  1.00 61.78           C  
ATOM   2812  C   GLY B 164      16.407  75.825  37.058  1.00 62.12           C  
ATOM   2813  O   GLY B 164      16.971  76.120  38.124  1.00 62.45           O  
ATOM   2814  N   LYS B 165      16.948  75.051  36.112  1.00 62.09           N  
ATOM   2815  CA  LYS B 165      18.224  74.347  36.278  1.00 62.46           C  
ATOM   2816  C   LYS B 165      19.407  75.298  36.319  1.00 62.03           C  
ATOM   2817  O   LYS B 165      20.356  75.070  37.060  1.00 62.06           O  
ATOM   2818  CB  LYS B 165      18.452  73.341  35.149  1.00 62.64           C  
ATOM   2819  CG  LYS B 165      17.692  72.039  35.305  1.00 65.40           C  
ATOM   2820  CD  LYS B 165      18.413  70.867  34.587  1.00 67.36           C  
ATOM   2821  CE  LYS B 165      17.848  69.495  35.000  1.00 66.88           C  
ATOM   2822  NZ  LYS B 165      18.614  68.357  34.386  1.00 66.75           N  
ATOM   2823  N   ASP B 166      19.363  76.339  35.498  1.00 61.55           N  
ATOM   2824  CA  ASP B 166      20.461  77.298  35.433  1.00 61.50           C  
ATOM   2825  C   ASP B 166      19.993  78.714  35.119  1.00 60.82           C  
ATOM   2826  O   ASP B 166      18.792  78.993  35.088  1.00 60.60           O  
ATOM   2827  CB  ASP B 166      21.558  76.845  34.450  1.00 61.67           C  
ATOM   2828  CG  ASP B 166      21.008  76.408  33.095  1.00 63.02           C  
ATOM   2829  OD1 ASP B 166      21.417  75.319  32.634  1.00 64.13           O  
ATOM   2830  OD2 ASP B 166      20.187  77.140  32.483  1.00 63.70           O  
ATOM   2831  N   PHE B 167      20.958  79.601  34.908  1.00 60.25           N  
ATOM   2832  CA  PHE B 167      20.677  81.000  34.630  1.00 59.92           C  
ATOM   2833  C   PHE B 167      20.008  81.240  33.274  1.00 59.79           C  
ATOM   2834  O   PHE B 167      19.137  82.099  33.159  1.00 59.85           O  
ATOM   2835  CB  PHE B 167      21.951  81.821  34.758  1.00 59.48           C  
ATOM   2836  CG  PHE B 167      22.498  81.854  36.147  1.00 59.34           C  
ATOM   2837  CD1 PHE B 167      23.710  81.232  36.449  1.00 59.39           C  
ATOM   2838  CD2 PHE B 167      21.801  82.501  37.165  1.00 58.59           C  
ATOM   2839  CE1 PHE B 167      24.220  81.262  37.747  1.00 58.80           C  
ATOM   2840  CE2 PHE B 167      22.303  82.533  38.465  1.00 58.81           C  
ATOM   2841  CZ  PHE B 167      23.512  81.914  38.756  1.00 58.61           C  
ATOM   2842  N   ASP B 168      20.404  80.470  32.265  1.00 59.54           N  
ATOM   2843  CA  ASP B 168      19.852  80.614  30.925  1.00 59.31           C  
ATOM   2844  C   ASP B 168      18.394  80.180  30.837  1.00 59.12           C  
ATOM   2845  O   ASP B 168      17.567  80.888  30.258  1.00 59.25           O  
ATOM   2846  CB  ASP B 168      20.708  79.852  29.925  1.00 59.39           C  
ATOM   2847  CG  ASP B 168      21.948  80.621  29.528  1.00 59.78           C  
ATOM   2848  OD1 ASP B 168      21.940  81.867  29.656  1.00 59.68           O  
ATOM   2849  OD2 ASP B 168      22.928  79.983  29.076  1.00 60.99           O  
ATOM   2850  N   GLN B 169      18.089  79.025  31.423  1.00 58.50           N  
ATOM   2851  CA  GLN B 169      16.726  78.524  31.500  1.00 58.00           C  
ATOM   2852  C   GLN B 169      15.822  79.511  32.250  1.00 57.77           C  
ATOM   2853  O   GLN B 169      14.710  79.823  31.802  1.00 58.07           O  
ATOM   2854  CB  GLN B 169      16.695  77.145  32.171  1.00 57.87           C  
ATOM   2855  CG  GLN B 169      15.299  76.524  32.243  1.00 57.76           C  
ATOM   2856  CD  GLN B 169      15.319  75.087  32.715  1.00 58.22           C  
ATOM   2857  OE1 GLN B 169      15.460  74.807  33.906  1.00 58.68           O  
ATOM   2858  NE2 GLN B 169      15.167  74.162  31.777  1.00 58.23           N  
ATOM   2859  N   VAL B 170      16.300  79.997  33.390  1.00 57.13           N  
ATOM   2860  CA  VAL B 170      15.571  81.003  34.149  1.00 56.80           C  
ATOM   2861  C   VAL B 170      15.356  82.262  33.308  1.00 56.55           C  
ATOM   2862  O   VAL B 170      14.252  82.800  33.279  1.00 56.41           O  
ATOM   2863  CB  VAL B 170      16.265  81.297  35.495  1.00 56.71           C  
ATOM   2864  CG1 VAL B 170      15.913  82.671  36.027  1.00 56.51           C  
ATOM   2865  CG2 VAL B 170      15.885  80.219  36.503  1.00 57.68           C  
ATOM   2866  N   TYR B 171      16.396  82.706  32.604  1.00 56.30           N  
ATOM   2867  CA  TYR B 171      16.275  83.867  31.731  1.00 56.70           C  
ATOM   2868  C   TYR B 171      15.239  83.608  30.638  1.00 56.77           C  
ATOM   2869  O   TYR B 171      14.378  84.450  30.384  1.00 56.13           O  
ATOM   2870  CB  TYR B 171      17.623  84.232  31.111  1.00 56.91           C  
ATOM   2871  CG  TYR B 171      17.630  85.507  30.278  1.00 56.82           C  
ATOM   2872  CD1 TYR B 171      17.288  85.490  28.930  1.00 56.62           C  
ATOM   2873  CD2 TYR B 171      18.011  86.723  30.839  1.00 57.58           C  
ATOM   2874  CE1 TYR B 171      17.308  86.655  28.165  1.00 56.68           C  
ATOM   2875  CE2 TYR B 171      18.042  87.888  30.086  1.00 57.53           C  
ATOM   2876  CZ  TYR B 171      17.693  87.842  28.751  1.00 57.20           C  
ATOM   2877  OH  TYR B 171      17.722  88.993  28.012  1.00 57.71           O  
ATOM   2878  N   GLU B 172      15.329  82.434  30.014  1.00 57.00           N  
ATOM   2879  CA  GLU B 172      14.406  82.047  28.969  1.00 57.50           C  
ATOM   2880  C   GLU B 172      12.976  82.047  29.504  1.00 57.57           C  
ATOM   2881  O   GLU B 172      12.090  82.666  28.914  1.00 58.38           O  
ATOM   2882  CB  GLU B 172      14.780  80.682  28.393  1.00 57.74           C  
ATOM   2883  CG  GLU B 172      13.907  80.257  27.225  1.00 58.83           C  
ATOM   2884  CD  GLU B 172      14.627  79.333  26.258  1.00 61.90           C  
ATOM   2885  OE1 GLU B 172      15.228  78.335  26.714  1.00 61.72           O  
ATOM   2886  OE2 GLU B 172      14.591  79.609  25.033  1.00 63.28           O  
ATOM   2887  N   ARG B 173      12.771  81.387  30.636  1.00 57.23           N  
ATOM   2888  CA  ARG B 173      11.463  81.303  31.270  1.00 57.15           C  
ATOM   2889  C   ARG B 173      10.902  82.691  31.626  1.00 56.90           C  
ATOM   2890  O   ARG B 173       9.735  82.981  31.361  1.00 57.09           O  
ATOM   2891  CB  ARG B 173      11.559  80.433  32.523  1.00 57.24           C  
ATOM   2892  CG  ARG B 173      10.600  79.278  32.543  1.00 58.72           C  
ATOM   2893  CD  ARG B 173      11.301  77.931  32.312  1.00 58.69           C  
ATOM   2894  NE  ARG B 173      11.630  77.299  33.579  1.00 59.85           N  
ATOM   2895  CZ  ARG B 173      11.861  76.001  33.756  1.00 60.72           C  
ATOM   2896  NH1 ARG B 173      11.786  75.149  32.739  1.00 59.89           N  
ATOM   2897  NH2 ARG B 173      12.160  75.551  34.971  1.00 60.55           N  
ATOM   2898  N   ALA B 174      11.729  83.550  32.215  1.00 56.69           N  
ATOM   2899  CA  ALA B 174      11.296  84.907  32.566  1.00 56.74           C  
ATOM   2900  C   ALA B 174      10.825  85.695  31.344  1.00 56.75           C  
ATOM   2901  O   ALA B 174       9.751  86.279  31.377  1.00 57.09           O  
ATOM   2902  CB  ALA B 174      12.405  85.665  33.290  1.00 56.30           C  
ATOM   2903  N   THR B 175      11.619  85.684  30.272  1.00 56.66           N  
ATOM   2904  CA  THR B 175      11.344  86.460  29.066  1.00 56.65           C  
ATOM   2905  C   THR B 175      10.053  86.035  28.390  1.00 56.82           C  
ATOM   2906  O   THR B 175       9.331  86.876  27.858  1.00 56.86           O  
ATOM   2907  CB  THR B 175      12.455  86.293  28.016  1.00 56.80           C  
ATOM   2908  OG1 THR B 175      13.735  86.337  28.644  1.00 56.81           O  
ATOM   2909  CG2 THR B 175      12.390  87.397  26.979  1.00 57.03           C  
ATOM   2910  N   PHE B 176       9.773  84.732  28.390  1.00 56.74           N  
ATOM   2911  CA  PHE B 176       8.581  84.222  27.713  1.00 57.02           C  
ATOM   2912  C   PHE B 176       7.334  84.399  28.580  1.00 57.36           C  
ATOM   2913  O   PHE B 176       6.222  84.522  28.078  1.00 56.82           O  
ATOM   2914  CB  PHE B 176       8.763  82.762  27.296  1.00 56.94           C  
ATOM   2915  CG  PHE B 176       9.659  82.565  26.097  1.00 56.76           C  
ATOM   2916  CD1 PHE B 176      10.546  81.492  26.050  1.00 56.96           C  
ATOM   2917  CD2 PHE B 176       9.598  83.426  24.999  1.00 57.13           C  
ATOM   2918  CE1 PHE B 176      11.370  81.277  24.926  1.00 57.44           C  
ATOM   2919  CE2 PHE B 176      10.426  83.234  23.885  1.00 57.40           C  
ATOM   2920  CZ  PHE B 176      11.318  82.153  23.851  1.00 57.49           C  
ATOM   2921  N   PHE B 177       7.534  84.421  29.889  1.00 58.02           N  
ATOM   2922  CA  PHE B 177       6.472  84.747  30.816  1.00 58.65           C  
ATOM   2923  C   PHE B 177       6.065  86.188  30.485  1.00 59.13           C  
ATOM   2924  O   PHE B 177       4.881  86.486  30.287  1.00 58.94           O  
ATOM   2925  CB  PHE B 177       7.016  84.631  32.244  1.00 58.69           C  
ATOM   2926  CG  PHE B 177       5.967  84.527  33.322  1.00 58.21           C  
ATOM   2927  CD1 PHE B 177       4.697  85.072  33.162  1.00 58.94           C  
ATOM   2928  CD2 PHE B 177       6.285  83.913  34.531  1.00 57.66           C  
ATOM   2929  CE1 PHE B 177       3.741  84.971  34.180  1.00 60.08           C  
ATOM   2930  CE2 PHE B 177       5.357  83.810  35.558  1.00 58.40           C  
ATOM   2931  CZ  PHE B 177       4.074  84.347  35.390  1.00 60.01           C  
ATOM   2932  N   GLU B 178       7.062  87.065  30.388  1.00 59.78           N  
ATOM   2933  CA  GLU B 178       6.845  88.454  30.007  1.00 60.54           C  
ATOM   2934  C   GLU B 178       6.226  88.585  28.620  1.00 61.26           C  
ATOM   2935  O   GLU B 178       5.319  89.396  28.413  1.00 61.66           O  
ATOM   2936  CB  GLU B 178       8.149  89.252  30.091  1.00 60.50           C  
ATOM   2937  CG  GLU B 178       8.039  90.721  29.659  1.00 61.70           C  
ATOM   2938  CD  GLU B 178       6.908  91.503  30.359  1.00 66.17           C  
ATOM   2939  OE1 GLU B 178       6.407  91.062  31.429  1.00 67.85           O  
ATOM   2940  OE2 GLU B 178       6.522  92.580  29.841  1.00 66.94           O  
HETATM 2941  N   MSE B 179       6.698  87.791  27.669  1.00 61.77           N  
HETATM 2942  CA  MSE B 179       6.161  87.880  26.319  1.00 63.83           C  
HETATM 2943  C   MSE B 179       4.676  87.481  26.214  1.00 61.55           C  
HETATM 2944  O   MSE B 179       3.899  88.171  25.561  1.00 61.07           O  
HETATM 2945  CB  MSE B 179       7.017  87.092  25.347  1.00 63.76           C  
HETATM 2946  CG  MSE B 179       6.461  87.094  23.954  1.00 65.62           C  
HETATM 2947 SE   MSE B 179       7.372  85.829  22.792  1.00 72.78          SE  
HETATM 2948  CE  MSE B 179       8.145  87.111  21.524  1.00 69.91           C  
ATOM   2949  N   ALA B 180       4.294  86.371  26.850  1.00 60.55           N  
ATOM   2950  CA  ALA B 180       2.885  85.961  26.932  1.00 59.31           C  
ATOM   2951  C   ALA B 180       2.024  87.108  27.442  1.00 58.77           C  
ATOM   2952  O   ALA B 180       1.033  87.477  26.817  1.00 58.87           O  
ATOM   2953  CB  ALA B 180       2.721  84.760  27.806  1.00 58.82           C  
ATOM   2954  N   CYS B 181       2.436  87.714  28.545  1.00 57.81           N  
ATOM   2955  CA  CYS B 181       1.703  88.846  29.077  1.00 57.44           C  
ATOM   2956  C   CYS B 181       1.641  90.022  28.121  1.00 56.78           C  
ATOM   2957  O   CYS B 181       0.596  90.676  28.017  1.00 56.69           O  
ATOM   2958  CB  CYS B 181       2.293  89.283  30.404  1.00 57.46           C  
ATOM   2959  SG  CYS B 181       2.160  88.002  31.575  1.00 58.49           S  
ATOM   2960  N   ARG B 182       2.752  90.294  27.439  1.00 56.00           N  
ATOM   2961  CA  ARG B 182       2.794  91.353  26.429  1.00 55.57           C  
ATOM   2962  C   ARG B 182       1.786  91.126  25.298  1.00 55.31           C  
ATOM   2963  O   ARG B 182       1.088  92.063  24.901  1.00 55.83           O  
ATOM   2964  CB  ARG B 182       4.207  91.504  25.881  1.00 55.79           C  
ATOM   2965  CG  ARG B 182       4.450  92.737  25.044  1.00 56.55           C  
ATOM   2966  CD  ARG B 182       5.798  92.665  24.334  1.00 59.54           C  
ATOM   2967  NE  ARG B 182       6.876  92.494  25.299  1.00 64.15           N  
ATOM   2968  CZ  ARG B 182       7.824  91.559  25.244  1.00 65.31           C  
ATOM   2969  NH1 ARG B 182       7.882  90.696  24.232  1.00 66.97           N  
ATOM   2970  NH2 ARG B 182       8.738  91.510  26.203  1.00 64.78           N  
ATOM   2971  N   ILE B 183       1.701  89.888  24.801  1.00 54.83           N  
ATOM   2972  CA  ILE B 183       0.739  89.497  23.760  1.00 54.58           C  
ATOM   2973  C   ILE B 183      -0.688  89.752  24.235  1.00 54.65           C  
ATOM   2974  O   ILE B 183      -1.511  90.287  23.501  1.00 55.01           O  
ATOM   2975  CB  ILE B 183       0.845  87.960  23.395  1.00 55.08           C  
ATOM   2976  CG1 ILE B 183       2.282  87.507  23.049  1.00 55.44           C  
ATOM   2977  CG2 ILE B 183      -0.140  87.558  22.315  1.00 53.27           C  
ATOM   2978  CD1 ILE B 183       2.821  88.027  21.790  1.00 56.10           C  
ATOM   2979  N   ILE B 184      -0.976  89.360  25.467  1.00 54.37           N  
ATOM   2980  CA  ILE B 184      -2.314  89.454  26.013  1.00 54.54           C  
ATOM   2981  C   ILE B 184      -2.779  90.906  26.178  1.00 54.79           C  
ATOM   2982  O   ILE B 184      -3.883  91.269  25.744  1.00 55.03           O  
ATOM   2983  CB  ILE B 184      -2.412  88.645  27.336  1.00 55.06           C  
ATOM   2984  CG1 ILE B 184      -2.210  87.147  27.028  1.00 54.72           C  
ATOM   2985  CG2 ILE B 184      -3.733  88.925  28.085  1.00 52.89           C  
ATOM   2986  CD1 ILE B 184      -1.750  86.335  28.224  1.00 56.28           C  
ATOM   2987  N   VAL B 185      -1.943  91.737  26.782  1.00 54.44           N  
ATOM   2988  CA  VAL B 185      -2.282  93.137  26.933  1.00 54.93           C  
ATOM   2989  C   VAL B 185      -2.414  93.787  25.548  1.00 55.88           C  
ATOM   2990  O   VAL B 185      -3.423  94.433  25.262  1.00 56.10           O  
ATOM   2991  CB  VAL B 185      -1.236  93.879  27.794  1.00 55.05           C  
ATOM   2992  CG1 VAL B 185      -1.455  95.387  27.768  1.00 54.11           C  
ATOM   2993  CG2 VAL B 185      -1.234  93.341  29.214  1.00 53.99           C  
ATOM   2994  N   GLN B 186      -1.422  93.575  24.684  1.00 56.63           N  
ATOM   2995  CA  GLN B 186      -1.342  94.300  23.407  1.00 57.66           C  
ATOM   2996  C   GLN B 186      -2.373  93.864  22.373  1.00 58.41           C  
ATOM   2997  O   GLN B 186      -2.736  94.647  21.487  1.00 58.92           O  
ATOM   2998  CB  GLN B 186       0.066  94.232  22.807  1.00 57.60           C  
ATOM   2999  CG  GLN B 186       1.131  95.059  23.560  1.00 57.56           C  
ATOM   3000  CD  GLN B 186       2.518  94.919  22.940  1.00 58.03           C  
ATOM   3001  OE1 GLN B 186       2.765  93.998  22.148  1.00 60.18           O  
ATOM   3002  NE2 GLN B 186       3.430  95.824  23.296  1.00 54.70           N  
ATOM   3003  N   SER B 187      -2.839  92.620  22.469  1.00 58.87           N  
ATOM   3004  CA  SER B 187      -3.880  92.140  21.569  1.00 59.26           C  
ATOM   3005  C   SER B 187      -5.203  92.754  21.981  1.00 60.04           C  
ATOM   3006  O   SER B 187      -6.155  92.777  21.201  1.00 60.43           O  
ATOM   3007  CB  SER B 187      -3.995  90.632  21.639  1.00 59.06           C  
ATOM   3008  OG  SER B 187      -4.365  90.226  22.941  1.00 58.78           O  
ATOM   3009  N   GLY B 188      -5.251  93.250  23.216  1.00 60.39           N  
ATOM   3010  CA  GLY B 188      -6.470  93.798  23.781  1.00 60.48           C  
ATOM   3011  C   GLY B 188      -7.344  92.706  24.355  1.00 60.62           C  
ATOM   3012  O   GLY B 188      -8.540  92.889  24.480  1.00 60.67           O  
ATOM   3013  N   GLY B 189      -6.745  91.568  24.701  1.00 60.98           N  
ATOM   3014  CA  GLY B 189      -7.467  90.458  25.326  1.00 60.95           C  
ATOM   3015  C   GLY B 189      -8.256  89.570  24.374  1.00 61.19           C  
ATOM   3016  O   GLY B 189      -8.769  88.513  24.773  1.00 61.49           O  
ATOM   3017  N   ASP B 190      -8.367  89.978  23.114  1.00 61.45           N  
ATOM   3018  CA  ASP B 190      -9.095  89.158  22.150  1.00 61.47           C  
ATOM   3019  C   ASP B 190      -8.166  88.269  21.323  1.00 60.65           C  
ATOM   3020  O   ASP B 190      -7.982  88.466  20.119  1.00 60.99           O  
ATOM   3021  CB  ASP B 190     -10.041  89.994  21.279  1.00 62.19           C  
ATOM   3022  CG  ASP B 190     -11.424  89.333  21.118  1.00 64.74           C  
ATOM   3023  OD1 ASP B 190     -11.474  88.094  20.865  1.00 67.21           O  
ATOM   3024  OD2 ASP B 190     -12.457  90.048  21.251  1.00 66.07           O  
ATOM   3025  N   TYR B 191      -7.600  87.272  21.999  1.00 59.54           N  
ATOM   3026  CA  TYR B 191      -6.675  86.332  21.392  1.00 57.79           C  
ATOM   3027  C   TYR B 191      -7.185  84.901  21.440  1.00 57.29           C  
ATOM   3028  O   TYR B 191      -8.101  84.584  22.197  1.00 57.74           O  
ATOM   3029  CB  TYR B 191      -5.334  86.405  22.106  1.00 57.41           C  
ATOM   3030  CG  TYR B 191      -5.394  86.043  23.564  1.00 56.55           C  
ATOM   3031  CD1 TYR B 191      -5.537  87.026  24.537  1.00 54.32           C  
ATOM   3032  CD2 TYR B 191      -5.304  84.707  23.977  1.00 56.06           C  
ATOM   3033  CE1 TYR B 191      -5.594  86.694  25.877  1.00 55.68           C  
ATOM   3034  CE2 TYR B 191      -5.361  84.364  25.319  1.00 55.08           C  
ATOM   3035  CZ  TYR B 191      -5.505  85.361  26.262  1.00 56.36           C  
ATOM   3036  OH  TYR B 191      -5.534  85.028  27.596  1.00 57.33           O  
ATOM   3037  N   SER B 192      -6.577  84.033  20.639  1.00 56.13           N  
ATOM   3038  CA  SER B 192      -6.829  82.612  20.748  1.00 55.12           C  
ATOM   3039  C   SER B 192      -5.614  81.879  21.358  1.00 54.33           C  
ATOM   3040  O   SER B 192      -4.510  82.426  21.412  1.00 53.76           O  
ATOM   3041  CB  SER B 192      -7.215  82.038  19.391  1.00 54.82           C  
ATOM   3042  OG  SER B 192      -6.128  82.137  18.512  1.00 55.93           O  
ATOM   3043  N   VAL B 193      -5.842  80.648  21.817  1.00 53.43           N  
ATOM   3044  CA  VAL B 193      -4.829  79.849  22.515  1.00 52.89           C  
ATOM   3045  C   VAL B 193      -4.580  78.494  21.846  1.00 52.64           C  
ATOM   3046  O   VAL B 193      -5.378  78.031  21.054  1.00 52.67           O  
ATOM   3047  CB  VAL B 193      -5.208  79.592  24.017  1.00 53.00           C  
ATOM   3048  CG1 VAL B 193      -5.190  80.882  24.827  1.00 51.64           C  
ATOM   3049  CG2 VAL B 193      -6.566  78.863  24.149  1.00 51.59           C  
ATOM   3050  N   LEU B 194      -3.471  77.852  22.185  1.00 53.03           N  
ATOM   3051  CA  LEU B 194      -3.239  76.460  21.769  1.00 52.93           C  
ATOM   3052  C   LEU B 194      -4.220  75.510  22.453  1.00 53.29           C  
ATOM   3053  O   LEU B 194      -4.575  75.654  23.629  1.00 53.43           O  
ATOM   3054  CB  LEU B 194      -1.800  75.993  22.038  1.00 52.61           C  
ATOM   3055  CG  LEU B 194      -0.545  76.731  21.533  1.00 52.23           C  
ATOM   3056  CD1 LEU B 194       0.454  75.686  21.110  1.00 51.79           C  
ATOM   3057  CD2 LEU B 194      -0.781  77.688  20.389  1.00 49.92           C  
ATOM   3058  N   THR B 195      -4.657  74.544  21.673  1.00 53.57           N  
ATOM   3059  CA  THR B 195      -5.517  73.454  22.103  1.00 53.41           C  
ATOM   3060  C   THR B 195      -4.755  72.458  22.998  1.00 53.96           C  
ATOM   3061  O   THR B 195      -3.536  72.316  22.852  1.00 53.64           O  
ATOM   3062  CB  THR B 195      -6.033  72.807  20.829  1.00 53.21           C  
ATOM   3063  OG1 THR B 195      -7.392  73.207  20.629  1.00 52.70           O  
ATOM   3064  CG2 THR B 195      -5.876  71.349  20.822  1.00 51.71           C  
ATOM   3065  N   PRO B 196      -5.463  71.782  23.933  1.00 54.24           N  
ATOM   3066  CA  PRO B 196      -4.818  70.772  24.774  1.00 54.64           C  
ATOM   3067  C   PRO B 196      -4.057  69.741  23.933  1.00 55.34           C  
ATOM   3068  O   PRO B 196      -2.869  69.540  24.153  1.00 56.07           O  
ATOM   3069  CB  PRO B 196      -6.000  70.113  25.498  1.00 54.18           C  
ATOM   3070  CG  PRO B 196      -7.010  71.168  25.549  1.00 54.08           C  
ATOM   3071  CD  PRO B 196      -6.899  71.895  24.248  1.00 54.04           C  
ATOM   3072  N   GLU B 197      -4.728  69.109  22.978  1.00 55.87           N  
ATOM   3073  CA  GLU B 197      -4.057  68.278  21.996  1.00 56.99           C  
ATOM   3074  C   GLU B 197      -2.771  68.933  21.422  1.00 57.11           C  
ATOM   3075  O   GLU B 197      -1.700  68.306  21.433  1.00 56.98           O  
ATOM   3076  CB  GLU B 197      -5.036  67.871  20.882  1.00 57.16           C  
ATOM   3077  CG  GLU B 197      -4.367  67.558  19.552  1.00 59.75           C  
ATOM   3078  CD  GLU B 197      -4.884  66.283  18.924  1.00 64.16           C  
ATOM   3079  OE1 GLU B 197      -6.059  66.256  18.488  1.00 64.47           O  
ATOM   3080  OE2 GLU B 197      -4.103  65.305  18.860  1.00 65.82           O  
ATOM   3081  N   GLU B 198      -2.882  70.178  20.946  1.00 57.23           N  
ATOM   3082  CA  GLU B 198      -1.752  70.909  20.341  1.00 57.78           C  
ATOM   3083  C   GLU B 198      -0.596  71.141  21.309  1.00 58.10           C  
ATOM   3084  O   GLU B 198       0.574  71.091  20.902  1.00 57.93           O  
ATOM   3085  CB  GLU B 198      -2.199  72.256  19.764  1.00 57.71           C  
ATOM   3086  CG  GLU B 198      -3.033  72.164  18.479  1.00 57.58           C  
ATOM   3087  CD  GLU B 198      -3.764  73.471  18.164  1.00 58.21           C  
ATOM   3088  OE1 GLU B 198      -3.806  74.367  19.035  1.00 58.78           O  
ATOM   3089  OE2 GLU B 198      -4.302  73.613  17.046  1.00 59.06           O  
ATOM   3090  N   ILE B 199      -0.906  71.386  22.585  1.00 58.54           N  
ATOM   3091  CA  ILE B 199       0.173  71.497  23.549  1.00 59.32           C  
ATOM   3092  C   ILE B 199       0.851  70.136  23.822  1.00 60.04           C  
ATOM   3093  O   ILE B 199       2.051  70.084  24.089  1.00 60.09           O  
ATOM   3094  CB  ILE B 199      -0.133  72.381  24.845  1.00 59.22           C  
ATOM   3095  CG1 ILE B 199      -0.212  71.553  26.114  1.00 59.99           C  
ATOM   3096  CG2 ILE B 199      -1.294  73.373  24.681  1.00 58.03           C  
ATOM   3097  CD1 ILE B 199       1.131  71.425  26.796  1.00 61.47           C  
ATOM   3098  N   GLU B 200       0.104  69.042  23.695  1.00 60.74           N  
ATOM   3099  CA  GLU B 200       0.687  67.704  23.823  1.00 61.86           C  
ATOM   3100  C   GLU B 200       1.558  67.340  22.622  1.00 62.10           C  
ATOM   3101  O   GLU B 200       2.618  66.752  22.774  1.00 62.08           O  
ATOM   3102  CB  GLU B 200      -0.399  66.645  24.000  1.00 62.01           C  
ATOM   3103  CG  GLU B 200       0.156  65.246  24.185  1.00 63.61           C  
ATOM   3104  CD  GLU B 200      -0.895  64.166  23.992  1.00 67.04           C  
ATOM   3105  OE1 GLU B 200      -1.677  64.267  23.018  1.00 68.76           O  
ATOM   3106  OE2 GLU B 200      -0.926  63.202  24.799  1.00 67.10           O  
ATOM   3107  N   ASP B 201       1.075  67.676  21.432  1.00 62.68           N  
ATOM   3108  CA  ASP B 201       1.815  67.574  20.180  1.00 63.36           C  
ATOM   3109  C   ASP B 201       3.262  68.099  20.289  1.00 63.44           C  
ATOM   3110  O   ASP B 201       4.180  67.562  19.658  1.00 63.44           O  
ATOM   3111  CB  ASP B 201       1.081  68.422  19.147  1.00 64.02           C  
ATOM   3112  CG  ASP B 201       0.690  67.642  17.916  1.00 65.65           C  
ATOM   3113  OD1 ASP B 201      -0.380  66.988  17.962  1.00 66.94           O  
ATOM   3114  OD2 ASP B 201       1.433  67.711  16.900  1.00 66.66           O  
ATOM   3115  N   LEU B 202       3.452  69.148  21.088  1.00 63.33           N  
ATOM   3116  CA  LEU B 202       4.755  69.779  21.266  1.00 63.49           C  
ATOM   3117  C   LEU B 202       5.857  68.866  21.832  1.00 64.05           C  
ATOM   3118  O   LEU B 202       7.038  69.150  21.644  1.00 63.57           O  
ATOM   3119  CB  LEU B 202       4.619  71.061  22.094  1.00 62.86           C  
ATOM   3120  CG  LEU B 202       3.852  72.233  21.468  1.00 62.32           C  
ATOM   3121  CD1 LEU B 202       3.772  73.415  22.420  1.00 61.73           C  
ATOM   3122  CD2 LEU B 202       4.477  72.675  20.169  1.00 61.00           C  
ATOM   3123  N   GLU B 203       5.464  67.775  22.497  1.00 64.97           N  
ATOM   3124  CA  GLU B 203       6.394  66.771  23.047  1.00 66.30           C  
ATOM   3125  C   GLU B 203       7.370  66.277  21.976  1.00 66.75           C  
ATOM   3126  O   GLU B 203       8.559  66.107  22.240  1.00 66.98           O  
ATOM   3127  CB  GLU B 203       5.619  65.580  23.640  1.00 65.97           C  
ATOM   3128  CG  GLU B 203       4.959  64.668  22.565  1.00 67.54           C  
ATOM   3129  CD  GLU B 203       4.022  63.578  23.111  1.00 68.16           C  
ATOM   3130  OE1 GLU B 203       3.632  63.630  24.308  1.00 71.21           O  
ATOM   3131  OE2 GLU B 203       3.665  62.662  22.325  1.00 69.24           O  
ATOM   3132  N   ILE B 204       6.843  66.063  20.768  1.00 67.69           N  
ATOM   3133  CA  ILE B 204       7.603  65.626  19.591  1.00 68.46           C  
ATOM   3134  C   ILE B 204       8.594  66.689  19.135  1.00 68.66           C  
ATOM   3135  O   ILE B 204       9.725  66.378  18.747  1.00 68.78           O  
ATOM   3136  CB  ILE B 204       6.648  65.299  18.405  1.00 68.62           C  
ATOM   3137  CG1 ILE B 204       5.612  64.255  18.820  1.00 69.55           C  
ATOM   3138  CG2 ILE B 204       7.430  64.826  17.180  1.00 68.72           C  
ATOM   3139  CD1 ILE B 204       6.232  63.020  19.466  1.00 71.56           C  
ATOM   3140  N   TYR B 205       8.148  67.939  19.173  1.00 68.94           N  
ATOM   3141  CA  TYR B 205       8.984  69.068  18.848  1.00 69.37           C  
ATOM   3142  C   TYR B 205      10.105  69.224  19.884  1.00 69.34           C  
ATOM   3143  O   TYR B 205      11.264  69.414  19.515  1.00 69.54           O  
ATOM   3144  CB  TYR B 205       8.127  70.326  18.745  1.00 69.67           C  
ATOM   3145  CG  TYR B 205       8.899  71.588  18.488  1.00 70.11           C  
ATOM   3146  CD1 TYR B 205       9.662  71.742  17.324  1.00 70.93           C  
ATOM   3147  CD2 TYR B 205       8.856  72.646  19.397  1.00 70.89           C  
ATOM   3148  CE1 TYR B 205      10.374  72.916  17.076  1.00 71.06           C  
ATOM   3149  CE2 TYR B 205       9.560  73.829  19.164  1.00 71.08           C  
ATOM   3150  CZ  TYR B 205      10.317  73.955  18.002  1.00 71.45           C  
ATOM   3151  OH  TYR B 205      11.012  75.118  17.768  1.00 71.75           O  
ATOM   3152  N   VAL B 206       9.764  69.111  21.166  1.00 69.36           N  
ATOM   3153  CA  VAL B 206      10.744  69.202  22.258  1.00 69.62           C  
ATOM   3154  C   VAL B 206      11.778  68.075  22.174  1.00 69.74           C  
ATOM   3155  O   VAL B 206      12.978  68.317  22.332  1.00 69.76           O  
ATOM   3156  CB  VAL B 206      10.057  69.217  23.650  1.00 69.68           C  
ATOM   3157  CG1 VAL B 206      11.080  69.175  24.779  1.00 70.09           C  
ATOM   3158  CG2 VAL B 206       9.189  70.452  23.797  1.00 70.01           C  
ATOM   3159  N   LEU B 207      11.313  66.856  21.915  1.00 69.98           N  
ATOM   3160  CA  LEU B 207      12.204  65.735  21.624  1.00 70.65           C  
ATOM   3161  C   LEU B 207      13.238  66.057  20.546  1.00 70.84           C  
ATOM   3162  O   LEU B 207      14.445  66.006  20.805  1.00 70.87           O  
ATOM   3163  CB  LEU B 207      11.410  64.488  21.220  1.00 70.89           C  
ATOM   3164  CG  LEU B 207      11.338  63.399  22.297  1.00 71.97           C  
ATOM   3165  CD1 LEU B 207      10.249  62.365  21.978  1.00 72.91           C  
ATOM   3166  CD2 LEU B 207      12.712  62.729  22.490  1.00 72.15           C  
ATOM   3167  N   GLY B 208      12.757  66.403  19.352  1.00 70.77           N  
ATOM   3168  CA  GLY B 208      13.623  66.773  18.242  1.00 70.80           C  
ATOM   3169  C   GLY B 208      14.696  67.785  18.605  1.00 71.05           C  
ATOM   3170  O   GLY B 208      15.810  67.722  18.083  1.00 70.83           O  
ATOM   3171  N   LYS B 209      14.364  68.723  19.493  1.00 71.30           N  
ATOM   3172  CA  LYS B 209      15.328  69.726  19.947  1.00 71.61           C  
ATOM   3173  C   LYS B 209      16.390  69.072  20.827  1.00 71.42           C  
ATOM   3174  O   LYS B 209      17.451  69.642  21.063  1.00 71.15           O  
ATOM   3175  CB  LYS B 209      14.633  70.854  20.714  1.00 71.71           C  
ATOM   3176  CG  LYS B 209      14.010  71.931  19.844  1.00 72.95           C  
ATOM   3177  CD  LYS B 209      13.636  73.139  20.693  1.00 75.43           C  
ATOM   3178  CE  LYS B 209      13.641  74.443  19.887  1.00 76.85           C  
ATOM   3179  NZ  LYS B 209      14.023  75.638  20.722  1.00 76.79           N  
TER    3180      LYS B 209                                                      
HETATM 3181  S   SO4 A 301      14.623  75.503  16.183  1.00 55.95           S  
HETATM 3182  O1  SO4 A 301      14.537  76.409  15.039  1.00 57.01           O  
HETATM 3183  O2  SO4 A 301      13.272  75.333  16.700  1.00 55.01           O  
HETATM 3184  O3  SO4 A 301      15.148  74.200  15.778  1.00 55.96           O  
HETATM 3185  O4  SO4 A 301      15.499  76.109  17.175  1.00 55.24           O  
HETATM 3186  S   SO4 B 302      14.229  92.269  49.561  1.00 85.50           S  
HETATM 3187  O1  SO4 B 302      14.947  93.499  49.229  1.00 85.33           O  
HETATM 3188  O2  SO4 B 302      14.787  91.169  48.772  1.00 85.09           O  
HETATM 3189  O3  SO4 B 302      14.369  92.006  50.994  1.00 85.81           O  
HETATM 3190  O4  SO4 B 302      12.809  92.414  49.257  1.00 85.61           O  
HETATM 3191  O   HOH A 302       7.890  97.060  25.757  1.00 72.90           O  
HETATM 3192  O   HOH A 303      23.875  79.233  20.783  1.00 45.82           O  
HETATM 3193  O   HOH A 304      16.095  78.650  17.402  1.00 34.41           O  
HETATM 3194  O   HOH A 305      24.024  93.022   4.468  1.00 65.85           O  
HETATM 3195  O   HOH A 306      35.486  75.954   6.719  1.00 75.31           O  
HETATM 3196  O   HOH A 307       1.857  67.397  13.427  1.00 80.18           O  
HETATM 3197  O   HOH A 308      -5.102  91.494  -4.651  1.00 67.22           O  
HETATM 3198  O   HOH A 309      16.533  81.947  18.554  1.00 55.94           O  
HETATM 3199  O   HOH A 310      17.564  77.607  15.214  1.00 47.84           O  
HETATM 3200  O   HOH A 311       1.193  78.926  12.730  1.00 47.85           O  
HETATM 3201  O   HOH A 312       5.442  89.856  -0.007  1.00 53.83           O  
HETATM 3202  O   HOH A 313      28.618  76.202  -1.099  1.00 55.54           O  
HETATM 3203  O   HOH A 314     -14.013  92.223  13.914  1.00 80.87           O  
HETATM 3204  O   HOH A 315      -4.078  74.541  -1.161  1.00 63.89           O  
HETATM 3205  O   HOH A 316      10.528  86.243  20.137  1.00 59.62           O  
HETATM 3206  O   HOH A 317     -10.039  95.371   3.249  1.00 49.60           O  
HETATM 3207  O   HOH A 318       0.108  94.707   3.287  1.00 57.66           O  
HETATM 3208  O   HOH A 319       6.911  86.973  -4.620  1.00 57.91           O  
HETATM 3209  O   HOH B 303      38.034  85.955  42.275  1.00 76.49           O  
HETATM 3210  O   HOH B 304      24.860  74.062  41.762  1.00 73.38           O  
HETATM 3211  O   HOH B 305       3.786  94.189  45.885  1.00 59.52           O  
HETATM 3212  O   HOH B 306      34.127  79.752  53.080  1.00 59.98           O  
HETATM 3213  O   HOH B 307      21.459  88.099  27.586  1.00 54.21           O  
HETATM 3214  O   HOH B 308      -8.820  93.892  34.532  1.00 45.69           O  
HETATM 3215  O   HOH B 309       0.900  78.761  29.992  1.00 49.83           O  
HETATM 3216  O   HOH B 310      16.890  67.072  22.830  1.00 73.56           O  
HETATM 3217  O   HOH B 311      -4.899  92.496  45.660  1.00 52.62           O  
HETATM 3218  O   HOH B 312      -7.151  83.471  29.337  1.00 43.82           O  
HETATM 3219  O   HOH B 313      -2.583  79.046  33.791  1.00 51.58           O  
HETATM 3220  O   HOH B 314      -5.426  75.200  25.943  1.00 55.81           O  
HETATM 3221  O   HOH B 315      15.456  86.487  55.790  1.00 87.83           O  
HETATM 3222  O   HOH B 316      -7.921  94.533  20.278  1.00 46.55           O  
HETATM 3223  O   HOH B 317       6.690  88.996  57.859  1.00 68.89           O  
HETATM 3224  O   HOH B 318      28.457  72.172  50.142  1.00 62.29           O  
HETATM 3225  O   HOH B 319       2.187  87.657  58.605  1.00 59.58           O  
HETATM 3226  O   HOH B 320      37.679  74.006  49.238  1.00 71.10           O  
HETATM 3227  O   HOH B 321      10.511  95.969  39.008  1.00 56.63           O  
HETATM 3228  O   HOH B 322       2.763  72.979  42.649  1.00 55.92           O  
HETATM 3229  O   HOH B 323      23.374  78.984  32.746  1.00 54.11           O  
HETATM 3230  O   HOH B 324      23.244  96.781  45.506  1.00 55.95           O  
CONECT    1    2                                                                
CONECT    2    1    3    5                                                      
CONECT    3    2    4    9                                                      
CONECT    4    3                                                                
CONECT    5    2    6                                                           
CONECT    6    5    7                                                           
CONECT    7    6    8                                                           
CONECT    8    7                                                                
CONECT    9    3                                                                
CONECT  175  181                                                                
CONECT  181  175  182                                                           
CONECT  182  181  183  185                                                      
CONECT  183  182  184  189                                                      
CONECT  184  183                                                                
CONECT  185  182  186                                                           
CONECT  186  185  187                                                           
CONECT  187  186  188                                                           
CONECT  188  187                                                                
CONECT  189  183                                                                
CONECT  535  539                                                                
CONECT  539  535  540                                                           
CONECT  540  539  541  543                                                      
CONECT  541  540  542  547                                                      
CONECT  542  541                                                                
CONECT  543  540  544                                                           
CONECT  544  543  545                                                           
CONECT  545  544  546                                                           
CONECT  546  545                                                                
CONECT  547  541                                                                
CONECT  790  794                                                                
CONECT  794  790  795                                                           
CONECT  795  794  796  798                                                      
CONECT  796  795  797  802                                                      
CONECT  797  796                                                                
CONECT  798  795  799                                                           
CONECT  799  798  800                                                           
CONECT  800  799  801                                                           
CONECT  801  800                                                                
CONECT  802  796                                                                
CONECT 1111 1114                                                                
CONECT 1114 1111 1115                                                           
CONECT 1115 1114 1116 1118                                                      
CONECT 1116 1115 1117 1122                                                      
CONECT 1117 1116                                                                
CONECT 1118 1115 1119                                                           
CONECT 1119 1118 1120                                                           
CONECT 1120 1119 1121                                                           
CONECT 1121 1120                                                                
CONECT 1122 1116                                                                
CONECT 1368 1375                                                                
CONECT 1375 1368 1376                                                           
CONECT 1376 1375 1377 1379                                                      
CONECT 1377 1376 1378 1383                                                      
CONECT 1378 1377                                                                
CONECT 1379 1376 1380                                                           
CONECT 1380 1379 1381                                                           
CONECT 1381 1380 1382                                                           
CONECT 1382 1381                                                                
CONECT 1383 1377                                                                
CONECT 1567 1568                                                                
CONECT 1568 1567 1569 1571                                                      
CONECT 1569 1568 1570 1575                                                      
CONECT 1570 1569                                                                
CONECT 1571 1568 1572                                                           
CONECT 1572 1571 1573                                                           
CONECT 1573 1572 1574                                                           
CONECT 1574 1573                                                                
CONECT 1575 1569                                                                
CONECT 1741 1747                                                                
CONECT 1747 1741 1748                                                           
CONECT 1748 1747 1749 1751                                                      
CONECT 1749 1748 1750 1755                                                      
CONECT 1750 1749                                                                
CONECT 1751 1748 1752                                                           
CONECT 1752 1751 1753                                                           
CONECT 1753 1752 1754                                                           
CONECT 1754 1753                                                                
CONECT 1755 1749                                                                
CONECT 2101 2105                                                                
CONECT 2105 2101 2106                                                           
CONECT 2106 2105 2107 2109                                                      
CONECT 2107 2106 2108 2113                                                      
CONECT 2108 2107                                                                
CONECT 2109 2106 2110                                                           
CONECT 2110 2109 2111                                                           
CONECT 2111 2110 2112                                                           
CONECT 2112 2111                                                                
CONECT 2113 2107                                                                
CONECT 2356 2360                                                                
CONECT 2360 2356 2361                                                           
CONECT 2361 2360 2362 2364                                                      
CONECT 2362 2361 2363 2368                                                      
CONECT 2363 2362                                                                
CONECT 2364 2361 2365                                                           
CONECT 2365 2364 2366                                                           
CONECT 2366 2365 2367                                                           
CONECT 2367 2366                                                                
CONECT 2368 2362                                                                
CONECT 2677 2680                                                                
CONECT 2680 2677 2681                                                           
CONECT 2681 2680 2682 2684                                                      
CONECT 2682 2681 2683 2688                                                      
CONECT 2683 2682                                                                
CONECT 2684 2681 2685                                                           
CONECT 2685 2684 2686                                                           
CONECT 2686 2685 2687                                                           
CONECT 2687 2686                                                                
CONECT 2688 2682                                                                
CONECT 2934 2941                                                                
CONECT 2941 2934 2942                                                           
CONECT 2942 2941 2943 2945                                                      
CONECT 2943 2942 2944 2949                                                      
CONECT 2944 2943                                                                
CONECT 2945 2942 2946                                                           
CONECT 2946 2945 2947                                                           
CONECT 2947 2946 2948                                                           
CONECT 2948 2947                                                                
CONECT 2949 2943                                                                
CONECT 3181 3182 3183 3184 3185                                                 
CONECT 3182 3181                                                                
CONECT 3183 3181                                                                
CONECT 3184 3181                                                                
CONECT 3185 3181                                                                
CONECT 3186 3187 3188 3189 3190                                                 
CONECT 3187 3186                                                                
CONECT 3188 3186                                                                
CONECT 3189 3186                                                                
CONECT 3190 3186                                                                
MASTER      534    0   14   16   14    0    4    6 3228    2  128   34          
END                                                                             
