# Supplementary material for: A new benchmark illustrates that integration of geometric constraints inferred from enzyme reaction chemistry can increase enzyme active site modeling accuracy
Source: PLoS One. 2019 Apr 4;14(4):e0214126. doi: 10.1371/journal.pone.0214126 (PMC6448891; doi:10.1371/journal.pone.0214126)
Supplement: S1 Files — (GZ) [file pone.0214126.s008.gz › benchmark-lite/templates/4fua/2opi.pdb.pdb]

REMARK query_anchored_aln MERNKLARQIIDTCLEMTRLGLNQGTAGNVSVRYQDGMLITPTGIPYEKLTESHIVFIDGNGKHEEGKLPSSEWRFHMAAYQSRPDANAVVHNHAVHCTAVSILNRSIPAIHYMIAAAGGNSIPCAPYATFGTRELSEHVALALKNRKATLLQHHGLIACEVNLEKALWLAHEVEVLAQLYLTTLAIT---PVLSDEEIAVVLEKFKTYGLR---
ATOM      1  N   MET A   1      34.289  76.161  50.742  1.00  0.00           N  
ATOM      2  CA  MET A   1      34.270  75.499  49.406  1.00  0.00           C  
ATOM      3  C   MET A   1      34.002  76.492  48.263  1.00  0.00           C  
ATOM      4  O   MET A   1      34.745  76.517  47.279  1.00  0.00           O  
ATOM      5  CB  MET A   1      33.221  74.389  49.384  1.00  0.00           C  
ATOM      6  CG  MET A   1      33.548  73.196  50.271  1.00  0.00           C  
ATOM      7  SD  MET A   1      32.224  71.971  50.306  1.00  0.00           S  
ATOM      8  CE  MET A   1      32.342  71.298  48.651  1.00  0.00           C  
ATOM      9 1H   MET A   1      34.466  75.478  51.451  1.00  0.00           H  
ATOM     10 2H   MET A   1      35.009  76.854  50.761  1.00  0.00           H  
ATOM     11 3H   MET A   1      33.404  76.595  50.912  1.00  0.00           H  
ATOM     12  HA  MET A   1      35.251  75.060  49.224  1.00  0.00           H  
ATOM     13 1HB  MET A   1      32.261  74.789  49.704  1.00  0.00           H  
ATOM     14 2HB  MET A   1      33.100  74.023  48.363  1.00  0.00           H  
ATOM     15 1HG  MET A   1      34.456  72.712  49.911  1.00  0.00           H  
ATOM     16 2HG  MET A   1      33.727  73.539  51.290  1.00  0.00           H  
ATOM     17 1HE  MET A   1      31.585  70.525  48.518  1.00  0.00           H  
ATOM     18 2HE  MET A   1      32.183  72.094  47.922  1.00  0.00           H  
ATOM     19 3HE  MET A   1      33.332  70.865  48.504  1.00  0.00           H  
ATOM     20  N   GLU A   2      32.944  77.297  48.398  1.00  0.00           N  
ATOM     21  CA  GLU A   2      32.553  78.289  47.379  1.00  0.00           C  
ATOM     22  C   GLU A   2      33.587  79.409  47.241  1.00  0.00           C  
ATOM     23  O   GLU A   2      33.956  80.056  48.226  1.00  0.00           O  
ATOM     24  CB  GLU A   2      31.189  78.893  47.721  1.00  0.00           C  
ATOM     25  CG  GLU A   2      30.028  77.913  47.633  1.00  0.00           C  
ATOM     26  CD  GLU A   2      28.701  78.549  47.941  1.00  0.00           C  
ATOM     27  OE1 GLU A   2      28.687  79.694  48.324  1.00  0.00           O  
ATOM     28  OE2 GLU A   2      27.700  77.888  47.794  1.00  0.00           O  
ATOM     29  H   GLU A   2      32.393  77.214  49.241  1.00  0.00           H  
ATOM     30  HA  GLU A   2      32.481  77.785  46.415  1.00  0.00           H  
ATOM     31 1HB  GLU A   2      31.212  79.293  48.735  1.00  0.00           H  
ATOM     32 2HB  GLU A   2      30.979  79.722  47.046  1.00  0.00           H  
ATOM     33 1HG  GLU A   2      29.993  77.496  46.627  1.00  0.00           H  
ATOM     34 2HG  GLU A   2      30.203  77.094  48.329  1.00  0.00           H  
ATOM     35  N   ARG A   3      34.040  79.636  46.012  1.00  0.00           N  
ATOM     36  CA  ARG A   3      35.036  80.666  45.733  1.00  0.00           C  
ATOM     37  C   ARG A   3      34.399  81.933  45.153  1.00  0.00           C  
ATOM     38  O   ARG A   3      33.231  81.928  44.750  1.00  0.00           O  
ATOM     39  CB  ARG A   3      36.082  80.140  44.762  1.00  0.00           C  
ATOM     40  CG  ARG A   3      36.930  78.994  45.293  1.00  0.00           C  
ATOM     41  CD  ARG A   3      37.921  78.533  44.289  1.00  0.00           C  
ATOM     42  NE  ARG A   3      38.689  77.394  44.768  1.00  0.00           N  
ATOM     43  CZ  ARG A   3      39.822  77.484  45.490  1.00  0.00           C  
ATOM     44  NH1 ARG A   3      40.307  78.665  45.808  1.00  0.00           N  
ATOM     45  NH2 ARG A   3      40.447  76.387  45.879  1.00  0.00           N  
ATOM     46  H   ARG A   3      33.683  79.078  45.250  1.00  0.00           H  
ATOM     47  HA  ARG A   3      35.529  80.933  46.668  1.00  0.00           H  
ATOM     48 1HB  ARG A   3      35.593  79.793  43.853  1.00  0.00           H  
ATOM     49 2HB  ARG A   3      36.759  80.948  44.482  1.00  0.00           H  
ATOM     50 1HG  ARG A   3      37.469  79.323  46.182  1.00  0.00           H  
ATOM     51 2HG  ARG A   3      36.285  78.153  45.550  1.00  0.00           H  
ATOM     52 1HD  ARG A   3      37.404  78.236  43.377  1.00  0.00           H  
ATOM     53 2HD  ARG A   3      38.616  79.342  44.065  1.00  0.00           H  
ATOM     54  HE  ARG A   3      38.347  76.469  44.543  1.00  0.00           H  
ATOM     55 1HH1 ARG A   3      39.829  79.503  45.511  1.00  0.00           H  
ATOM     56 2HH1 ARG A   3      41.156  78.732  46.349  1.00  0.00           H  
ATOM     57 1HH2 ARG A   3      40.075  75.479  45.634  1.00  0.00           H  
ATOM     58 2HH2 ARG A   3      41.297  76.455  46.420  1.00  0.00           H  
ATOM     59  N   ASN A   4      35.186  83.008  45.117  1.00  0.00           N  
ATOM     60  CA  ASN A   4      34.768  84.296  44.559  1.00  0.00           C  
ATOM     61  C   ASN A   4      34.402  84.197  43.076  1.00  0.00           C  
ATOM     62  O   ASN A   4      33.773  85.101  42.525  1.00  0.00           O  
ATOM     63  CB  ASN A   4      35.855  85.335  44.765  1.00  0.00           C  
ATOM     64  CG  ASN A   4      35.964  85.780  46.197  1.00  0.00           C  
ATOM     65  OD1 ASN A   4      34.985  85.737  46.951  1.00  0.00           O  
ATOM     66  ND2 ASN A   4      37.138  86.207  46.588  1.00  0.00           N  
ATOM     67  H   ASN A   4      36.117  82.916  45.498  1.00  0.00           H  
ATOM     68  HA  ASN A   4      33.867  84.623  45.080  1.00  0.00           H  
ATOM     69 1HB  ASN A   4      36.815  84.926  44.449  1.00  0.00           H  
ATOM     70 2HB  ASN A   4      35.649  86.205  44.142  1.00  0.00           H  
ATOM     71 1HD2 ASN A   4      37.270  86.515  47.530  1.00  0.00           H  
ATOM     72 2HD2 ASN A   4      37.903  86.224  45.945  1.00  0.00           H  
ATOM     73  N   LYS A   5      34.804  83.090  42.451  1.00  0.00           N  
ATOM     74  CA  LYS A   5      34.472  82.766  41.064  1.00  0.00           C  
ATOM     75  C   LYS A   5      32.961  82.604  40.880  1.00  0.00           C  
ATOM     76  O   LYS A   5      32.388  83.089  39.901  1.00  0.00           O  
ATOM     77  CB  LYS A   5      35.196  81.492  40.624  1.00  0.00           C  
ATOM     78  CG  LYS A   5      36.701  81.651  40.454  1.00  0.00           C  
ATOM     79  CD  LYS A   5      37.351  80.341  40.036  1.00  0.00           C  
ATOM     80  CE  LYS A   5      38.857  80.495  39.877  1.00  0.00           C  
ATOM     81  NZ  LYS A   5      39.511  79.211  39.505  1.00  0.00           N  
ATOM     82  H   LYS A   5      35.372  82.447  42.984  1.00  0.00           H  
ATOM     83  HA  LYS A   5      34.799  83.590  40.429  1.00  0.00           H  
ATOM     84 1HB  LYS A   5      35.024  80.704  41.358  1.00  0.00           H  
ATOM     85 2HB  LYS A   5      34.786  81.150  39.674  1.00  0.00           H  
ATOM     86 1HG  LYS A   5      36.903  82.407  39.694  1.00  0.00           H  
ATOM     87 2HG  LYS A   5      37.141  81.981  41.394  1.00  0.00           H  
ATOM     88 1HD  LYS A   5      37.150  79.578  40.789  1.00  0.00           H  
ATOM     89 2HD  LYS A   5      36.927  80.011  39.087  1.00  0.00           H  
ATOM     90 1HE  LYS A   5      39.067  81.233  39.104  1.00  0.00           H  
ATOM     91 2HE  LYS A   5      39.287  80.849  40.813  1.00  0.00           H  
ATOM     92 1HZ  LYS A   5      40.506  79.356  39.410  1.00  0.00           H  
ATOM     93 2HZ  LYS A   5      39.338  78.523  40.225  1.00  0.00           H  
ATOM     94 3HZ  LYS A   5      39.134  78.882  38.628  1.00  0.00           H  
ATOM     95  N   LEU A   6      32.328  81.926  41.834  1.00  0.00           N  
ATOM     96  CA  LEU A   6      30.886  81.705  41.815  1.00  0.00           C  
ATOM     97  C   LEU A   6      30.129  83.001  42.100  1.00  0.00           C  
ATOM     98  O   LEU A   6      29.114  83.292  41.462  1.00  0.00           O  
ATOM     99  CB  LEU A   6      30.500  80.639  42.848  1.00  0.00           C  
ATOM    100  CG  LEU A   6      29.012  80.268  42.896  1.00  0.00           C  
ATOM    101  CD1 LEU A   6      28.574  79.748  41.534  1.00  0.00           C  
ATOM    102  CD2 LEU A   6      28.784  79.224  43.979  1.00  0.00           C  
ATOM    103  H   LEU A   6      32.873  81.553  42.598  1.00  0.00           H  
ATOM    104  HA  LEU A   6      30.604  81.351  40.824  1.00  0.00           H  
ATOM    105 1HB  LEU A   6      31.061  79.731  42.637  1.00  0.00           H  
ATOM    106 2HB  LEU A   6      30.784  80.995  43.838  1.00  0.00           H  
ATOM    107  HG  LEU A   6      28.422  81.157  43.119  1.00  0.00           H  
ATOM    108 1HD1 LEU A   6      27.516  79.484  41.568  1.00  0.00           H  
ATOM    109 2HD1 LEU A   6      28.730  80.522  40.782  1.00  0.00           H  
ATOM    110 3HD1 LEU A   6      29.159  78.866  41.275  1.00  0.00           H  
ATOM    111 1HD2 LEU A   6      27.726  78.960  44.014  1.00  0.00           H  
ATOM    112 2HD2 LEU A   6      29.372  78.334  43.756  1.00  0.00           H  
ATOM    113 3HD2 LEU A   6      29.089  79.628  44.944  1.00  0.00           H  
ATOM    114  N   ALA A   7      30.644  83.776  43.051  1.00  0.00           N  
ATOM    115  CA  ALA A   7      30.044  85.050  43.450  1.00  0.00           C  
ATOM    116  C   ALA A   7      30.115  86.090  42.319  1.00  0.00           C  
ATOM    117  O   ALA A   7      29.222  86.926  42.187  1.00  0.00           O  
ATOM    118  CB  ALA A   7      30.728  85.581  44.701  1.00  0.00           C  
ATOM    119  H   ALA A   7      31.486  83.463  43.512  1.00  0.00           H  
ATOM    120  HA  ALA A   7      28.991  84.875  43.668  1.00  0.00           H  
ATOM    121 1HB  ALA A   7      30.274  86.529  44.989  1.00  0.00           H  
ATOM    122 2HB  ALA A   7      30.612  84.862  45.512  1.00  0.00           H  
ATOM    123 3HB  ALA A   7      31.787  85.733  44.500  1.00  0.00           H  
ATOM    124  N   ARG A   8      31.164  86.024  41.503  1.00  0.00           N  
ATOM    125  CA  ARG A   8      31.309  86.929  40.369  1.00  0.00           C  
ATOM    126  C   ARG A   8      30.312  86.597  39.271  1.00  0.00           C  
ATOM    127  O   ARG A   8      29.773  87.495  38.620  1.00  0.00           O  
ATOM    128  CB  ARG A   8      32.720  86.861  39.805  1.00  0.00           C  
ATOM    129  CG  ARG A   8      33.011  87.850  38.687  1.00  0.00           C  
ATOM    130  CD  ARG A   8      34.445  87.836  38.300  1.00  0.00           C  
ATOM    131  NE  ARG A   8      34.719  88.748  37.201  1.00  0.00           N  
ATOM    132  CZ  ARG A   8      35.926  88.910  36.625  1.00  0.00           C  
ATOM    133  NH1 ARG A   8      36.958  88.217  37.053  1.00  0.00           N  
ATOM    134  NH2 ARG A   8      36.073  89.767  35.630  1.00  0.00           N  
ATOM    135  H   ARG A   8      31.878  85.330  41.673  1.00  0.00           H  
ATOM    136  HA  ARG A   8      31.122  87.947  40.712  1.00  0.00           H  
ATOM    137 1HB  ARG A   8      33.440  87.043  40.601  1.00  0.00           H  
ATOM    138 2HB  ARG A   8      32.909  85.859  39.416  1.00  0.00           H  
ATOM    139 1HG  ARG A   8      32.417  87.592  37.810  1.00  0.00           H  
ATOM    140 2HG  ARG A   8      32.754  88.857  39.016  1.00  0.00           H  
ATOM    141 1HD  ARG A   8      35.054  88.135  39.152  1.00  0.00           H  
ATOM    142 2HD  ARG A   8      34.728  86.831  37.988  1.00  0.00           H  
ATOM    143  HE  ARG A   8      33.950  89.299  36.845  1.00  0.00           H  
ATOM    144 1HH1 ARG A   8      36.845  87.562  37.814  1.00  0.00           H  
ATOM    145 2HH1 ARG A   8      37.862  88.338  36.621  1.00  0.00           H  
ATOM    146 1HH2 ARG A   8      35.280  90.300  35.301  1.00  0.00           H  
ATOM    147 2HH2 ARG A   8      36.977  89.889  35.198  1.00  0.00           H  
ATOM    148  N   GLN A   9      30.065  85.304  39.077  1.00  0.00           N  
ATOM    149  CA  GLN A   9      29.144  84.849  38.043  1.00  0.00           C  
ATOM    150  C   GLN A   9      27.705  85.122  38.451  1.00  0.00           C  
ATOM    151  O   GLN A   9      26.877  85.475  37.607  1.00  0.00           O  
ATOM    152  CB  GLN A   9      29.337  83.356  37.765  1.00  0.00           C  
ATOM    153  CG  GLN A   9      30.658  83.013  37.098  1.00  0.00           C  
ATOM    154  CD  GLN A   9      30.835  81.520  36.897  1.00  0.00           C  
ATOM    155  OE1 GLN A   9      30.253  80.709  37.623  1.00  0.00           O  
ATOM    156  NE2 GLN A   9      31.640  81.147  35.909  1.00  0.00           N  
ATOM    157  H   GLN A   9      30.527  84.621  39.660  1.00  0.00           H  
ATOM    158  HA  GLN A   9      29.352  85.402  37.127  1.00  0.00           H  
ATOM    159 1HB  GLN A   9      29.279  82.801  38.701  1.00  0.00           H  
ATOM    160 2HB  GLN A   9      28.533  82.998  37.122  1.00  0.00           H  
ATOM    161 1HG  GLN A   9      30.696  83.496  36.121  1.00  0.00           H  
ATOM    162 2HG  GLN A   9      31.474  83.372  37.724  1.00  0.00           H  
ATOM    163 1HE2 GLN A   9      31.796  80.175  35.729  1.00  0.00           H  
ATOM    164 2HE2 GLN A   9      32.092  81.838  35.345  1.00  0.00           H  
ATOM    165  N   ILE A  10      27.423  84.963  39.744  1.00  0.00           N  
ATOM    166  CA  ILE A  10      26.142  85.340  40.334  1.00  0.00           C  
ATOM    167  C   ILE A  10      25.865  86.832  40.113  1.00  0.00           C  
ATOM    168  O   ILE A  10      24.763  87.211  39.708  1.00  0.00           O  
ATOM    169  CB  ILE A  10      26.115  85.023  41.840  1.00  0.00           C  
ATOM    170  CG1 ILE A  10      26.213  83.512  42.069  1.00  0.00           C  
ATOM    171  CG2 ILE A  10      24.852  85.580  42.479  1.00  0.00           C  
ATOM    172  CD1 ILE A  10      25.062  82.729  41.480  1.00  0.00           C  
ATOM    173  H   ILE A  10      28.137  84.561  40.334  1.00  0.00           H  
ATOM    174  HA  ILE A  10      25.355  84.766  39.847  1.00  0.00           H  
ATOM    175  HB  ILE A  10      26.983  85.471  42.322  1.00  0.00           H  
ATOM    176 1HG1 ILE A  10      27.139  83.138  41.634  1.00  0.00           H  
ATOM    177 2HG1 ILE A  10      26.250  83.308  43.140  1.00  0.00           H  
ATOM    178 1HG2 ILE A  10      24.849  85.346  43.543  1.00  0.00           H  
ATOM    179 2HG2 ILE A  10      24.824  86.661  42.345  1.00  0.00           H  
ATOM    180 3HG2 ILE A  10      23.977  85.133  42.006  1.00  0.00           H  
ATOM    181 1HD1 ILE A  10      25.202  81.667  41.684  1.00  0.00           H  
ATOM    182 2HD1 ILE A  10      24.126  83.064  41.929  1.00  0.00           H  
ATOM    183 3HD1 ILE A  10      25.026  82.890  40.403  1.00  0.00           H  
ATOM    184  N   ILE A  11      26.871  87.671  40.354  1.00  0.00           N  
ATOM    185  CA  ILE A  11      26.737  89.113  40.164  1.00  0.00           C  
ATOM    186  C   ILE A  11      26.354  89.489  38.737  1.00  0.00           C  
ATOM    187  O   ILE A  11      25.372  90.200  38.528  1.00  0.00           O  
ATOM    188  CB  ILE A  11      28.048  89.829  40.538  1.00  0.00           C  
ATOM    189  CG1 ILE A  11      28.302  89.724  42.044  1.00  0.00           C  
ATOM    190  CG2 ILE A  11      28.001  91.286  40.103  1.00  0.00           C  
ATOM    191  CD1 ILE A  11      29.694  90.143  42.459  1.00  0.00           C  
ATOM    192  H   ILE A  11      27.752  87.297  40.678  1.00  0.00           H  
ATOM    193  HA  ILE A  11      25.943  89.475  40.816  1.00  0.00           H  
ATOM    194  HB  ILE A  11      28.885  89.338  40.042  1.00  0.00           H  
ATOM    195 1HG1 ILE A  11      27.585  90.347  42.578  1.00  0.00           H  
ATOM    196 2HG1 ILE A  11      28.146  88.695  42.369  1.00  0.00           H  
ATOM    197 1HG2 ILE A  11      28.935  91.777  40.376  1.00  0.00           H  
ATOM    198 2HG2 ILE A  11      27.865  91.338  39.024  1.00  0.00           H  
ATOM    199 3HG2 ILE A  11      27.169  91.787  40.598  1.00  0.00           H  
ATOM    200 1HD1 ILE A  11      29.799  90.040  43.539  1.00  0.00           H  
ATOM    201 2HD1 ILE A  11      30.429  89.508  41.962  1.00  0.00           H  
ATOM    202 3HD1 ILE A  11      29.861  91.181  42.175  1.00  0.00           H  
ATOM    203  N   ASP A  12      27.121  88.999  37.765  1.00  0.00           N  
ATOM    204  CA  ASP A  12      26.877  89.286  36.352  1.00  0.00           C  
ATOM    205  C   ASP A  12      25.489  88.835  35.885  1.00  0.00           C  
ATOM    206  O   ASP A  12      24.871  89.503  35.048  1.00  0.00           O  
ATOM    207  CB  ASP A  12      27.947  88.612  35.489  1.00  0.00           C  
ATOM    208  CG  ASP A  12      29.310  89.281  35.606  1.00  0.00           C  
ATOM    209  OD1 ASP A  12      29.367  90.392  36.077  1.00  0.00           O  
ATOM    210  OD2 ASP A  12      30.281  88.674  35.224  1.00  0.00           O  
ATOM    211  H   ASP A  12      27.899  88.407  38.020  1.00  0.00           H  
ATOM    212  HA  ASP A  12      26.932  90.365  36.204  1.00  0.00           H  
ATOM    213 1HB  ASP A  12      28.045  87.567  35.781  1.00  0.00           H  
ATOM    214 2HB  ASP A  12      27.637  88.633  34.444  1.00  0.00           H  
ATOM    215  N   THR A  13      25.001  87.723  36.437  1.00  0.00           N  
ATOM    216  CA  THR A  13      23.657  87.229  36.135  1.00  0.00           C  
ATOM    217  C   THR A  13      22.593  88.160  36.681  1.00  0.00           C  
ATOM    218  O   THR A  13      21.583  88.426  36.015  1.00  0.00           O  
ATOM    219  CB  THR A  13      23.441  85.815  36.705  1.00  0.00           C  
ATOM    220  OG1 THR A  13      24.385  84.910  36.117  1.00  0.00           O  
ATOM    221  CG2 THR A  13      22.029  85.331  36.409  1.00  0.00           C  
ATOM    222  H   THR A  13      25.581  87.208  37.084  1.00  0.00           H  
ATOM    223  HA  THR A  13      23.541  87.183  35.052  1.00  0.00           H  
ATOM    224  HB  THR A  13      23.595  85.829  37.783  1.00  0.00           H  
ATOM    225  HG1 THR A  13      25.276  85.203  36.319  1.00  0.00           H  
ATOM    226 1HG2 THR A  13      21.894  84.330  36.820  1.00  0.00           H  
ATOM    227 2HG2 THR A  13      21.309  86.011  36.865  1.00  0.00           H  
ATOM    228 3HG2 THR A  13      21.871  85.305  35.332  1.00  0.00           H  
ATOM    229  N   CYS A  14      22.828  88.662  37.889  1.00  0.00           N  
ATOM    230  CA  CYS A  14      21.921  89.615  38.499  1.00  0.00           C  
ATOM    231  C   CYS A  14      21.836  90.882  37.649  1.00  0.00           C  
ATOM    232  O   CYS A  14      20.749  91.418  37.443  1.00  0.00           O  
ATOM    233  CB  CYS A  14      22.383  89.972  39.912  1.00  0.00           C  
ATOM    234  SG  CYS A  14      22.208  88.627  41.109  1.00  0.00           S  
ATOM    235  H   CYS A  14      23.654  88.376  38.395  1.00  0.00           H  
ATOM    236  HA  CYS A  14      20.932  89.160  38.562  1.00  0.00           H  
ATOM    237 1HB  CYS A  14      23.432  90.268  39.888  1.00  0.00           H  
ATOM    238 2HB  CYS A  14      21.811  90.825  40.277  1.00  0.00           H  
ATOM    239  HG  CYS A  14      23.003  87.772  40.473  1.00  0.00           H  
ATOM    240  N   LEU A  15      22.976  91.348  37.147  1.00  0.00           N  
ATOM    241  CA  LEU A  15      23.009  92.531  36.290  1.00  0.00           C  
ATOM    242  C   LEU A  15      22.286  92.246  34.975  1.00  0.00           C  
ATOM    243  O   LEU A  15      21.547  93.091  34.467  1.00  0.00           O  
ATOM    244  CB  LEU A  15      24.457  92.953  36.012  1.00  0.00           C  
ATOM    245  CG  LEU A  15      24.630  94.212  35.152  1.00  0.00           C  
ATOM    246  CD1 LEU A  15      23.956  95.392  35.838  1.00  0.00           C  
ATOM    247  CD2 LEU A  15      26.112  94.479  34.934  1.00  0.00           C  
ATOM    248  H   LEU A  15      23.841  90.873  37.363  1.00  0.00           H  
ATOM    249  HA  LEU A  15      22.502  93.346  36.806  1.00  0.00           H  
ATOM    250 1HB  LEU A  15      24.956  93.132  36.963  1.00  0.00           H  
ATOM    251 2HB  LEU A  15      24.967  92.134  35.506  1.00  0.00           H  
ATOM    252  HG  LEU A  15      24.142  94.063  34.188  1.00  0.00           H  
ATOM    253 1HD1 LEU A  15      24.079  96.287  35.226  1.00  0.00           H  
ATOM    254 2HD1 LEU A  15      22.894  95.183  35.963  1.00  0.00           H  
ATOM    255 3HD1 LEU A  15      24.413  95.555  36.813  1.00  0.00           H  
ATOM    256 1HD2 LEU A  15      26.234  95.373  34.322  1.00  0.00           H  
ATOM    257 2HD2 LEU A  15      26.600  94.628  35.897  1.00  0.00           H  
ATOM    258 3HD2 LEU A  15      26.564  93.626  34.426  1.00  0.00           H  
ATOM    259  N   GLU A  16      22.513  91.047  34.438  1.00  0.00           N  
ATOM    260  CA  GLU A  16      21.924  90.621  33.175  1.00  0.00           C  
ATOM    261  C   GLU A  16      20.392  90.683  33.249  1.00  0.00           C  
ATOM    262  O   GLU A  16      19.751  91.241  32.354  1.00  0.00           O  
ATOM    263  CB  GLU A  16      22.380  89.203  32.825  1.00  0.00           C  
ATOM    264  CG  GLU A  16      21.832  88.674  31.507  1.00  0.00           C  
ATOM    265  CD  GLU A  16      22.379  89.403  30.311  1.00  0.00           C  
ATOM    266  OE1 GLU A  16      23.417  90.008  30.432  1.00  0.00           O  
ATOM    267  OE2 GLU A  16      21.757  89.356  29.276  1.00  0.00           O  
ATOM    268  H   GLU A  16      23.121  90.413  34.936  1.00  0.00           H  
ATOM    269  HA  GLU A  16      22.260  91.299  32.390  1.00  0.00           H  
ATOM    270 1HB  GLU A  16      23.468  89.173  32.771  1.00  0.00           H  
ATOM    271 2HB  GLU A  16      22.072  88.516  33.614  1.00  0.00           H  
ATOM    272 1HG  GLU A  16      22.082  87.617  31.419  1.00  0.00           H  
ATOM    273 2HG  GLU A  16      20.746  88.762  31.515  1.00  0.00           H  
ATOM    274  N   MET A  17      19.813  90.151  34.327  1.00  0.00           N  
ATOM    275  CA  MET A  17      18.366  90.292  34.576  1.00  0.00           C  
ATOM    276  C   MET A  17      17.903  91.751  34.701  1.00  0.00           C  
ATOM    277  O   MET A  17      16.766  92.077  34.326  1.00  0.00           O  
ATOM    278  CB  MET A  17      17.986  89.520  35.838  1.00  0.00           C  
ATOM    279  CG  MET A  17      18.071  88.007  35.700  1.00  0.00           C  
ATOM    280  SD  MET A  17      17.651  87.145  37.228  1.00  0.00           S  
ATOM    281  CE  MET A  17      17.942  85.444  36.748  1.00  0.00           C  
ATOM    282  H   MET A  17      20.379  89.639  34.989  1.00  0.00           H  
ATOM    283  HA  MET A  17      17.827  89.873  33.727  1.00  0.00           H  
ATOM    284 1HB  MET A  17      18.639  89.818  36.657  1.00  0.00           H  
ATOM    285 2HB  MET A  17      16.964  89.773  36.125  1.00  0.00           H  
ATOM    286 1HG  MET A  17      17.390  87.674  34.918  1.00  0.00           H  
ATOM    287 2HG  MET A  17      19.084  87.724  35.413  1.00  0.00           H  
ATOM    288 1HE  MET A  17      17.725  84.786  37.590  1.00  0.00           H  
ATOM    289 2HE  MET A  17      17.294  85.187  35.909  1.00  0.00           H  
ATOM    290 3HE  MET A  17      18.984  85.323  36.452  1.00  0.00           H  
ATOM    291  N   THR A  18      18.780  92.610  35.226  1.00  0.00           N  
ATOM    292  CA  THR A  18      18.493  94.023  35.352  1.00  0.00           C  
ATOM    293  C   THR A  18      18.562  94.740  34.018  1.00  0.00           C  
ATOM    294  O   THR A  18      17.778  95.655  33.771  1.00  0.00           O  
ATOM    295  CB  THR A  18      19.463  94.691  36.344  1.00  0.00           C  
ATOM    296  OG1 THR A  18      19.329  94.078  37.633  1.00  0.00           O  
ATOM    297  CG2 THR A  18      19.166  96.178  36.461  1.00  0.00           C  
ATOM    298  H   THR A  18      19.672  92.259  35.545  1.00  0.00           H  
ATOM    299  HA  THR A  18      17.477  94.137  35.731  1.00  0.00           H  
ATOM    300  HB  THR A  18      20.487  94.557  35.998  1.00  0.00           H  
ATOM    301  HG1 THR A  18      18.663  93.387  37.591  1.00  0.00           H  
ATOM    302 1HG2 THR A  18      19.861  96.634  37.166  1.00  0.00           H  
ATOM    303 2HG2 THR A  18      19.278  96.649  35.484  1.00  0.00           H  
ATOM    304 3HG2 THR A  18      18.146  96.319  36.816  1.00  0.00           H  
ATOM    305  N   ARG A  19      19.501  94.337  33.160  1.00  0.00           N  
ATOM    306  CA  ARG A  19      19.620  94.892  31.800  1.00  0.00           C  
ATOM    307  C   ARG A  19      18.467  94.460  30.884  1.00  0.00           C  
ATOM    308  O   ARG A  19      18.123  95.155  29.920  1.00  0.00           O  
ATOM    309  CB  ARG A  19      20.938  94.465  31.170  1.00  0.00           C  
ATOM    310  CG  ARG A  19      22.176  95.086  31.795  1.00  0.00           C  
ATOM    311  CD  ARG A  19      23.423  94.578  31.167  1.00  0.00           C  
ATOM    312  NE  ARG A  19      23.538  94.994  29.778  1.00  0.00           N  
ATOM    313  CZ  ARG A  19      24.425  94.487  28.899  1.00  0.00           C  
ATOM    314  NH1 ARG A  19      25.264  93.549  29.279  1.00  0.00           N  
ATOM    315  NH2 ARG A  19      24.451  94.933  27.656  1.00  0.00           N  
ATOM    316  H   ARG A  19      20.152  93.625  33.459  1.00  0.00           H  
ATOM    317  HA  ARG A  19      19.600  95.980  31.867  1.00  0.00           H  
ATOM    318 1HB  ARG A  19      21.040  93.383  31.239  1.00  0.00           H  
ATOM    319 2HB  ARG A  19      20.936  94.727  30.111  1.00  0.00           H  
ATOM    320 1HG  ARG A  19      22.145  96.168  31.668  1.00  0.00           H  
ATOM    321 2HG  ARG A  19      22.206  94.846  32.859  1.00  0.00           H  
ATOM    322 1HD  ARG A  19      24.286  94.960  31.710  1.00  0.00           H  
ATOM    323 2HD  ARG A  19      23.427  93.489  31.198  1.00  0.00           H  
ATOM    324  HE  ARG A  19      22.909  95.714  29.449  1.00  0.00           H  
ATOM    325 1HH1 ARG A  19      25.245  93.208  30.230  1.00  0.00           H  
ATOM    326 2HH1 ARG A  19      25.929  93.170  28.620  1.00  0.00           H  
ATOM    327 1HH2 ARG A  19      23.806  95.655  27.364  1.00  0.00           H  
ATOM    328 2HH2 ARG A  19      25.115  94.554  26.997  1.00  0.00           H  
ATOM    329  N   LEU A  20      17.888  93.301  31.183  1.00  0.00           N  
ATOM    330  CA  LEU A  20      16.750  92.811  30.440  1.00  0.00           C  
ATOM    331  C   LEU A  20      15.469  93.478  30.952  1.00  0.00           C  
ATOM    332  O   LEU A  20      14.399  93.316  30.353  1.00  0.00           O  
ATOM    333  CB  LEU A  20      16.647  91.286  30.570  1.00  0.00           C  
ATOM    334  CG  LEU A  20      17.809  90.487  29.965  1.00  0.00           C  
ATOM    335  CD1 LEU A  20      17.624  89.008  30.276  1.00  0.00           C  
ATOM    336  CD2 LEU A  20      17.864  90.728  28.464  1.00  0.00           C  
ATOM    337  H   LEU A  20      18.251  92.749  31.947  1.00  0.00           H  
ATOM    338  HA  LEU A  20      16.888  93.064  29.389  1.00  0.00           H  
ATOM    339 1HB  LEU A  20      16.584  91.031  31.626  1.00  0.00           H  
ATOM    340 2HB  LEU A  20      15.729  90.957  30.082  1.00  0.00           H  
ATOM    341  HG  LEU A  20      18.746  90.808  30.419  1.00  0.00           H  
ATOM    342 1HD1 LEU A  20      18.450  88.440  29.847  1.00  0.00           H  
ATOM    343 2HD1 LEU A  20      17.607  88.862  31.356  1.00  0.00           H  
ATOM    344 3HD1 LEU A  20      16.684  88.661  29.848  1.00  0.00           H  
ATOM    345 1HD2 LEU A  20      18.690  90.160  28.035  1.00  0.00           H  
ATOM    346 2HD2 LEU A  20      16.927  90.406  28.009  1.00  0.00           H  
ATOM    347 3HD2 LEU A  20      18.014  91.790  28.271  1.00  0.00           H  
ATOM    348  N   GLY A  21      15.590  94.219  32.058  1.00  0.00           N  
ATOM    349  CA  GLY A  21      14.476  94.949  32.680  1.00  0.00           C  
ATOM    350  C   GLY A  21      13.417  94.041  33.326  1.00  0.00           C  
ATOM    351  O   GLY A  21      12.247  94.413  33.427  1.00  0.00           O  
ATOM    352  H   GLY A  21      16.507  94.270  32.478  1.00  0.00           H  
ATOM    353 1HA  GLY A  21      14.864  95.620  33.447  1.00  0.00           H  
ATOM    354 2HA  GLY A  21      13.983  95.568  31.931  1.00  0.00           H  
ATOM    355  N   LEU A  22      13.838  92.857  33.763  1.00  0.00           N  
ATOM    356  CA  LEU A  22      12.981  91.942  34.520  1.00  0.00           C  
ATOM    357  C   LEU A  22      12.557  92.495  35.890  1.00  0.00           C  
ATOM    358  O   LEU A  22      11.504  92.130  36.410  1.00  0.00           O  
ATOM    359  CB  LEU A  22      13.707  90.605  34.716  1.00  0.00           C  
ATOM    360  CG  LEU A  22      13.929  89.776  33.445  1.00  0.00           C  
ATOM    361  CD1 LEU A  22      14.785  88.560  33.774  1.00  0.00           C  
ATOM    362  CD2 LEU A  22      12.584  89.358  32.870  1.00  0.00           C  
ATOM    363  H   LEU A  22      14.789  92.585  33.560  1.00  0.00           H  
ATOM    364  HA  LEU A  22      12.068  91.772  33.950  1.00  0.00           H  
ATOM    365 1HB  LEU A  22      14.683  90.802  35.158  1.00  0.00           H  
ATOM    366 2HB  LEU A  22      13.132  89.996  35.414  1.00  0.00           H  
ATOM    367  HG  LEU A  22      14.468  90.374  32.710  1.00  0.00           H  
ATOM    368 1HD1 LEU A  22      14.943  87.971  32.871  1.00  0.00           H  
ATOM    369 2HD1 LEU A  22      15.748  88.889  34.165  1.00  0.00           H  
ATOM    370 3HD1 LEU A  22      14.278  87.950  34.521  1.00  0.00           H  
ATOM    371 1HD2 LEU A  22      12.742  88.769  31.966  1.00  0.00           H  
ATOM    372 2HD2 LEU A  22      12.045  88.759  33.605  1.00  0.00           H  
ATOM    373 3HD2 LEU A  22      12.000  90.246  32.628  1.00  0.00           H  
ATOM    374  N   ASN A  23      13.381  93.366  36.470  1.00  0.00           N  
ATOM    375  CA  ASN A  23      13.001  94.123  37.664  1.00  0.00           C  
ATOM    376  C   ASN A  23      13.625  95.510  37.631  1.00  0.00           C  
ATOM    377  O   ASN A  23      14.624  95.742  36.949  1.00  0.00           O  
ATOM    378  CB  ASN A  23      13.403  93.384  38.927  1.00  0.00           C  
ATOM    379  CG  ASN A  23      14.894  93.244  39.065  1.00  0.00           C  
ATOM    380  OD1 ASN A  23      15.503  92.346  38.474  1.00  0.00           O  
ATOM    381  ND2 ASN A  23      15.493  94.116  39.836  1.00  0.00           N  
ATOM    382  H   ASN A  23      14.298  93.506  36.070  1.00  0.00           H  
ATOM    383  HA  ASN A  23      11.917  94.244  37.666  1.00  0.00           H  
ATOM    384 1HB  ASN A  23      13.017  93.914  39.798  1.00  0.00           H  
ATOM    385 2HB  ASN A  23      12.956  92.389  38.925  1.00  0.00           H  
ATOM    386 1HD2 ASN A  23      16.484  94.072  39.965  1.00  0.00           H  
ATOM    387 2HD2 ASN A  23      14.960  94.826  40.295  1.00  0.00           H  
ATOM    388  N   GLN A  24      13.020  96.431  38.367  1.00  0.00           N  
ATOM    389  CA  GLN A  24      13.548  97.780  38.483  1.00  0.00           C  
ATOM    390  C   GLN A  24      13.965  98.032  39.921  1.00  0.00           C  
ATOM    391  O   GLN A  24      13.243  97.670  40.855  1.00  0.00           O  
ATOM    392  CB  GLN A  24      12.513  98.816  38.037  1.00  0.00           C  
ATOM    393  CG  GLN A  24      13.011 100.251  38.077  1.00  0.00           C  
ATOM    394  CD  GLN A  24      11.980 101.236  37.558  1.00  0.00           C  
ATOM    395  OE1 GLN A  24      10.827 100.875  37.309  1.00  0.00           O  
ATOM    396  NE2 GLN A  24      12.391 102.488  37.392  1.00  0.00           N  
ATOM    397  H   GLN A  24      12.172  96.191  38.860  1.00  0.00           H  
ATOM    398  HA  GLN A  24      14.421  97.866  37.836  1.00  0.00           H  
ATOM    399 1HB  GLN A  24      12.196  98.598  37.017  1.00  0.00           H  
ATOM    400 2HB  GLN A  24      11.631  98.748  38.674  1.00  0.00           H  
ATOM    401 1HG  GLN A  24      13.246 100.514  39.108  1.00  0.00           H  
ATOM    402 2HG  GLN A  24      13.904 100.332  37.458  1.00  0.00           H  
ATOM    403 1HE2 GLN A  24      11.756 103.182  37.052  1.00  0.00           H  
ATOM    404 2HE2 GLN A  24      13.336 102.737  37.606  1.00  0.00           H  
ATOM    405  N   GLY A  25      15.144  98.630  40.083  1.00  0.00           N  
ATOM    406  CA  GLY A  25      15.679  99.039  41.392  1.00  0.00           C  
ATOM    407  C   GLY A  25      15.734  97.940  42.461  1.00  0.00           C  
ATOM    408  O   GLY A  25      16.437  96.941  42.288  1.00  0.00           O  
ATOM    409  H   GLY A  25      15.690  98.806  39.252  1.00  0.00           H  
ATOM    410 1HA  GLY A  25      16.692  99.422  41.268  1.00  0.00           H  
ATOM    411 2HA  GLY A  25      15.076  99.852  41.793  1.00  0.00           H  
ATOM    412  N   THR A  26      14.975  98.113  43.543  1.00  0.00           N  
ATOM    413  CA  THR A  26      15.094  97.261  44.732  1.00  0.00           C  
ATOM    414  C   THR A  26      14.000  96.195  44.899  1.00  0.00           C  
ATOM    415  O   THR A  26      13.859  95.614  45.983  1.00  0.00           O  
ATOM    416  CB  THR A  26      15.122  98.136  45.999  1.00  0.00           C  
ATOM    417  OG1 THR A  26      13.919  98.912  46.073  1.00  0.00           O  
ATOM    418  CG2 THR A  26      16.322  99.070  45.975  1.00  0.00           C  
ATOM    419  H   THR A  26      14.295  98.859  43.539  1.00  0.00           H  
ATOM    420  HA  THR A  26      16.028  96.703  44.666  1.00  0.00           H  
ATOM    421  HB  THR A  26      15.182  97.498  46.880  1.00  0.00           H  
ATOM    422  HG1 THR A  26      13.244  98.508  45.523  1.00  0.00           H  
ATOM    423 1HG2 THR A  26      16.326  99.681  46.878  1.00  0.00           H  
ATOM    424 2HG2 THR A  26      17.239  98.483  45.930  1.00  0.00           H  
ATOM    425 3HG2 THR A  26      16.263  99.717  45.101  1.00  0.00           H  
ATOM    426  N   ALA A  27      13.228  95.937  43.846  1.00  0.00           N  
ATOM    427  CA  ALA A  27      12.275  94.830  43.884  1.00  0.00           C  
ATOM    428  C   ALA A  27      12.865  93.575  43.236  1.00  0.00           C  
ATOM    429  O   ALA A  27      13.768  93.647  42.404  1.00  0.00           O  
ATOM    430  CB  ALA A  27      10.977  95.224  43.194  1.00  0.00           C  
ATOM    431  H   ALA A  27      13.292  96.502  43.011  1.00  0.00           H  
ATOM    432  HA  ALA A  27      12.064  94.601  44.929  1.00  0.00           H  
ATOM    433 1HB  ALA A  27      10.277  94.390  43.230  1.00  0.00           H  
ATOM    434 2HB  ALA A  27      10.542  96.085  43.702  1.00  0.00           H  
ATOM    435 3HB  ALA A  27      11.181  95.481  42.156  1.00  0.00           H  
ATOM    436  N   GLY A  28      12.361  92.421  43.641  1.00  0.00           N  
ATOM    437  CA  GLY A  28      12.890  91.161  43.159  1.00  0.00           C  
ATOM    438  C   GLY A  28      14.112  90.704  43.926  1.00  0.00           C  
ATOM    439  O   GLY A  28      14.693  91.452  44.716  1.00  0.00           O  
ATOM    440  H   GLY A  28      11.594  92.413  44.298  1.00  0.00           H  
ATOM    441 1HA  GLY A  28      12.121  90.392  43.232  1.00  0.00           H  
ATOM    442 2HA  GLY A  28      13.151  91.255  42.106  1.00  0.00           H  
ATOM    443  N   ASN A  29      14.490  89.454  43.689  1.00  0.00           N  
ATOM    444  CA  ASN A  29      15.611  88.811  44.376  1.00  0.00           C  
ATOM    445  C   ASN A  29      15.997  87.523  43.689  1.00  0.00           C  
ATOM    446  O   ASN A  29      15.189  86.917  42.976  1.00  0.00           O  
ATOM    447  CB  ASN A  29      15.279  88.553  45.834  1.00  0.00           C  
ATOM    448  CG  ASN A  29      15.157  89.822  46.632  1.00  0.00           C  
ATOM    449  OD1 ASN A  29      16.155  90.353  47.133  1.00  0.00           O  
ATOM    450  ND2 ASN A  29      13.953  90.318  46.760  1.00  0.00           N  
ATOM    451  H   ASN A  29      13.971  88.931  42.998  1.00  0.00           H  
ATOM    452  HA  ASN A  29      16.473  89.479  44.332  1.00  0.00           H  
ATOM    453 1HB  ASN A  29      14.339  88.004  45.902  1.00  0.00           H  
ATOM    454 2HB  ASN A  29      16.055  87.931  46.280  1.00  0.00           H  
ATOM    455 1HD2 ASN A  29      13.812  91.161  47.281  1.00  0.00           H  
ATOM    456 2HD2 ASN A  29      13.174  89.855  46.338  1.00  0.00           H  
ATOM    457  N   VAL A  30      17.230  87.101  43.924  1.00  0.00           N  
ATOM    458  CA  VAL A  30      17.804  85.991  43.192  1.00  0.00           C  
ATOM    459  C   VAL A  30      18.508  85.026  44.127  1.00  0.00           C  
ATOM    460  O   VAL A  30      19.117  85.447  45.100  1.00  0.00           O  
ATOM    461  CB  VAL A  30      18.804  86.506  42.139  1.00  0.00           C  
ATOM    462  CG1 VAL A  30      19.445  85.341  41.400  1.00  0.00           C  
ATOM    463  CG2 VAL A  30      18.097  87.439  41.167  1.00  0.00           C  
ATOM    464  H   VAL A  30      17.784  87.564  44.630  1.00  0.00           H  
ATOM    465  HA  VAL A  30      17.000  85.460  42.681  1.00  0.00           H  
ATOM    466  HB  VAL A  30      19.604  87.045  42.645  1.00  0.00           H  
ATOM    467 1HG1 VAL A  30      20.149  85.723  40.660  1.00  0.00           H  
ATOM    468 2HG1 VAL A  30      19.975  84.707  42.110  1.00  0.00           H  
ATOM    469 3HG1 VAL A  30      18.672  84.759  40.898  1.00  0.00           H  
ATOM    470 1HG2 VAL A  30      18.810  87.799  40.426  1.00  0.00           H  
ATOM    471 2HG2 VAL A  30      17.293  86.901  40.666  1.00  0.00           H  
ATOM    472 3HG2 VAL A  30      17.682  88.286  41.713  1.00  0.00           H  
ATOM    473  N   SER A  31      18.428  83.734  43.836  1.00  0.00           N  
ATOM    474  CA  SER A  31      19.229  82.750  44.569  1.00  0.00           C  
ATOM    475  C   SER A  31      19.807  81.663  43.661  1.00  0.00           C  
ATOM    476  O   SER A  31      19.304  81.413  42.566  1.00  0.00           O  
ATOM    477  CB  SER A  31      18.384  82.107  45.651  1.00  0.00           C  
ATOM    478  OG  SER A  31      19.119  81.145  46.357  1.00  0.00           O  
ATOM    479  H   SER A  31      17.810  83.417  43.102  1.00  0.00           H  
ATOM    480  HA  SER A  31      20.070  83.266  45.034  1.00  0.00           H  
ATOM    481 1HB  SER A  31      18.029  82.873  46.339  1.00  0.00           H  
ATOM    482 2HB  SER A  31      17.509  81.641  45.200  1.00  0.00           H  
ATOM    483  HG  SER A  31      19.998  81.514  46.471  1.00  0.00           H  
ATOM    484  N   VAL A  32      20.878  81.038  44.135  1.00  0.00           N  
ATOM    485  CA  VAL A  32      21.611  80.048  43.375  1.00  0.00           C  
ATOM    486  C   VAL A  32      22.181  78.999  44.315  1.00  0.00           C  
ATOM    487  O   VAL A  32      22.954  79.330  45.210  1.00  0.00           O  
ATOM    488  CB  VAL A  32      22.751  80.711  42.579  1.00  0.00           C  
ATOM    489  CG1 VAL A  32      23.529  79.666  41.793  1.00  0.00           C  
ATOM    490  CG2 VAL A  32      22.184  81.772  41.649  1.00  0.00           C  
ATOM    491  H   VAL A  32      21.187  81.270  45.068  1.00  0.00           H  
ATOM    492  HA  VAL A  32      20.925  79.574  42.671  1.00  0.00           H  
ATOM    493  HB  VAL A  32      23.449  81.173  43.277  1.00  0.00           H  
ATOM    494 1HG1 VAL A  32      24.331  80.151  41.237  1.00  0.00           H  
ATOM    495 2HG1 VAL A  32      23.956  78.936  42.482  1.00  0.00           H  
ATOM    496 3HG1 VAL A  32      22.860  79.161  41.097  1.00  0.00           H  
ATOM    497 1HG2 VAL A  32      22.995  82.237  41.090  1.00  0.00           H  
ATOM    498 2HG2 VAL A  32      21.482  81.311  40.954  1.00  0.00           H  
ATOM    499 3HG2 VAL A  32      21.667  82.532  42.236  1.00  0.00           H  
ATOM    500  N   ARG A  33      21.792  77.743  44.110  1.00  0.00           N  
ATOM    501  CA  ARG A  33      22.304  76.623  44.901  1.00  0.00           C  
ATOM    502  C   ARG A  33      23.704  76.190  44.451  1.00  0.00           C  
ATOM    503  O   ARG A  33      23.924  75.867  43.281  1.00  0.00           O  
ATOM    504  CB  ARG A  33      21.359  75.435  44.806  1.00  0.00           C  
ATOM    505  CG  ARG A  33      21.763  74.227  45.637  1.00  0.00           C  
ATOM    506  CD  ARG A  33      20.764  73.133  45.539  1.00  0.00           C  
ATOM    507  NE  ARG A  33      21.155  71.969  46.318  1.00  0.00           N  
ATOM    508  CZ  ARG A  33      20.446  70.827  46.395  1.00  0.00           C  
ATOM    509  NH1 ARG A  33      19.313  70.710  45.738  1.00  0.00           N  
ATOM    510  NH2 ARG A  33      20.888  69.823  47.133  1.00  0.00           N  
ATOM    511  H   ARG A  33      21.118  77.562  43.380  1.00  0.00           H  
ATOM    512  HA  ARG A  33      22.369  76.937  45.943  1.00  0.00           H  
ATOM    513 1HB  ARG A  33      20.362  75.736  45.126  1.00  0.00           H  
ATOM    514 2HB  ARG A  33      21.285  75.110  43.768  1.00  0.00           H  
ATOM    515 1HG  ARG A  33      22.723  73.848  45.285  1.00  0.00           H  
ATOM    516 2HG  ARG A  33      21.851  74.519  46.684  1.00  0.00           H  
ATOM    517 1HD  ARG A  33      19.802  73.485  45.912  1.00  0.00           H  
ATOM    518 2HD  ARG A  33      20.660  72.828  44.499  1.00  0.00           H  
ATOM    519  HE  ARG A  33      22.021  72.021  46.837  1.00  0.00           H  
ATOM    520 1HH1 ARG A  33      18.975  71.477  45.175  1.00  0.00           H  
ATOM    521 2HH1 ARG A  33      18.781  69.854  45.796  1.00  0.00           H  
ATOM    522 1HH2 ARG A  33      21.759  69.912  47.638  1.00  0.00           H  
ATOM    523 2HH2 ARG A  33      20.357  68.967  47.191  1.00  0.00           H  
ATOM    524  N   TYR A  34      24.648  76.205  45.384  1.00  0.00           N  
ATOM    525  CA  TYR A  34      25.934  75.552  45.184  1.00  0.00           C  
ATOM    526  C   TYR A  34      26.124  74.571  46.336  1.00  0.00           C  
ATOM    527  O   TYR A  34      26.389  74.982  47.475  1.00  0.00           O  
ATOM    528  CB  TYR A  34      27.077  76.567  45.122  1.00  0.00           C  
ATOM    529  CG  TYR A  34      28.426  75.950  44.826  1.00  0.00           C  
ATOM    530  CD1 TYR A  34      28.980  76.068  43.560  1.00  0.00           C  
ATOM    531  CD2 TYR A  34      29.109  75.267  45.821  1.00  0.00           C  
ATOM    532  CE1 TYR A  34      30.212  75.505  43.290  1.00  0.00           C  
ATOM    533  CE2 TYR A  34      30.341  74.703  45.551  1.00  0.00           C  
ATOM    534  CZ  TYR A  34      30.892  74.820  44.291  1.00  0.00           C  
ATOM    535  OH  TYR A  34      32.119  74.259  44.022  1.00  0.00           O  
ATOM    536  H   TYR A  34      24.469  76.682  46.256  1.00  0.00           H  
ATOM    537  HA  TYR A  34      25.906  75.015  44.235  1.00  0.00           H  
ATOM    538 1HB  TYR A  34      26.865  77.308  44.350  1.00  0.00           H  
ATOM    539 2HB  TYR A  34      27.146  77.096  46.073  1.00  0.00           H  
ATOM    540  HD1 TYR A  34      28.443  76.606  42.778  1.00  0.00           H  
ATOM    541  HD2 TYR A  34      28.674  75.173  46.816  1.00  0.00           H  
ATOM    542  HE1 TYR A  34      30.647  75.597  42.295  1.00  0.00           H  
ATOM    543  HE2 TYR A  34      30.878  74.165  46.332  1.00  0.00           H  
ATOM    544  HH  TYR A  34      32.355  74.431  43.107  1.00  0.00           H  
ATOM    545  N   GLN A  35      25.970  73.281  46.041  1.00  0.00           N  
ATOM    546  CA  GLN A  35      26.086  72.230  47.048  1.00  0.00           C  
ATOM    547  C   GLN A  35      25.036  72.337  48.139  1.00  0.00           C  
ATOM    548  O   GLN A  35      23.836  72.276  47.870  1.00  0.00           O  
ATOM    549  CB  GLN A  35      27.480  72.258  47.680  1.00  0.00           C  
ATOM    550  CG  GLN A  35      28.609  71.954  46.710  1.00  0.00           C  
ATOM    551  CD  GLN A  35      28.544  70.537  46.171  1.00  0.00           C  
ATOM    552  OE1 GLN A  35      28.442  69.572  46.934  1.00  0.00           O  
ATOM    553  NE2 GLN A  35      28.602  70.404  44.851  1.00  0.00           N  
ATOM    554  H   GLN A  35      25.766  73.026  45.085  1.00  0.00           H  
ATOM    555  HA  GLN A  35      25.940  71.266  46.560  1.00  0.00           H  
ATOM    556 1HB  GLN A  35      27.664  73.241  48.112  1.00  0.00           H  
ATOM    557 2HB  GLN A  35      27.528  71.530  48.490  1.00  0.00           H  
ATOM    558 1HG  GLN A  35      28.547  72.643  45.868  1.00  0.00           H  
ATOM    559 2HG  GLN A  35      29.561  72.080  47.225  1.00  0.00           H  
ATOM    560 1HE2 GLN A  35      28.564  69.493  44.438  1.00  0.00           H  
ATOM    561 2HE2 GLN A  35      28.685  71.213  44.269  1.00  0.00           H  
ATOM    562  N   ASP A  36      25.502  72.517  49.370  1.00  0.00           N  
ATOM    563  CA  ASP A  36      24.643  72.528  50.553  1.00  0.00           C  
ATOM    564  C   ASP A  36      24.199  73.939  50.918  1.00  0.00           C  
ATOM    565  O   ASP A  36      23.411  74.136  51.846  1.00  0.00           O  
ATOM    566  CB  ASP A  36      25.368  71.896  51.744  1.00  0.00           C  
ATOM    567  CG  ASP A  36      25.626  70.407  51.559  1.00  0.00           C  
ATOM    568  OD1 ASP A  36      24.967  69.807  50.743  1.00  0.00           O  
ATOM    569  OD2 ASP A  36      26.479  69.884  52.235  1.00  0.00           O  
ATOM    570  H   ASP A  36      26.497  72.651  49.483  1.00  0.00           H  
ATOM    571  HA  ASP A  36      23.749  71.942  50.337  1.00  0.00           H  
ATOM    572 1HB  ASP A  36      26.323  72.400  51.898  1.00  0.00           H  
ATOM    573 2HB  ASP A  36      24.774  72.038  52.648  1.00  0.00           H  
ATOM    574  N   GLY A  37      24.721  74.918  50.190  1.00  0.00           N  
ATOM    575  CA  GLY A  37      24.426  76.314  50.469  1.00  0.00           C  
ATOM    576  C   GLY A  37      23.879  77.042  49.245  1.00  0.00           C  
ATOM    577  O   GLY A  37      23.914  76.524  48.125  1.00  0.00           O  
ATOM    578  H   GLY A  37      25.338  74.689  49.424  1.00  0.00           H  
ATOM    579 1HA  GLY A  37      23.699  76.377  51.279  1.00  0.00           H  
ATOM    580 2HA  GLY A  37      25.331  76.816  50.810  1.00  0.00           H  
ATOM    581  N   MET A  38      23.353  78.239  49.473  1.00  0.00           N  
ATOM    582  CA  MET A  38      22.822  79.062  48.395  1.00  0.00           C  
ATOM    583  C   MET A  38      23.329  80.490  48.476  1.00  0.00           C  
ATOM    584  O   MET A  38      23.579  81.014  49.559  1.00  0.00           O  
ATOM    585  CB  MET A  38      21.295  79.041  48.422  1.00  0.00           C  
ATOM    586  CG  MET A  38      20.677  77.700  48.054  1.00  0.00           C  
ATOM    587  SD  MET A  38      20.787  76.494  49.391  1.00  0.00           S  
ATOM    588  CE  MET A  38      19.805  75.155  48.722  1.00  0.00           C  
ATOM    589  H   MET A  38      23.320  78.588  50.420  1.00  0.00           H  
ATOM    590  HA  MET A  38      23.163  78.650  47.445  1.00  0.00           H  
ATOM    591 1HB  MET A  38      20.945  79.309  49.418  1.00  0.00           H  
ATOM    592 2HB  MET A  38      20.909  79.789  47.728  1.00  0.00           H  
ATOM    593 1HG  MET A  38      19.626  77.840  47.803  1.00  0.00           H  
ATOM    594 2HG  MET A  38      21.185  77.292  47.181  1.00  0.00           H  
ATOM    595 1HE  MET A  38      19.778  74.331  49.435  1.00  0.00           H  
ATOM    596 2HE  MET A  38      18.790  75.507  48.534  1.00  0.00           H  
ATOM    597 3HE  MET A  38      20.248  74.811  47.787  1.00  0.00           H  
ATOM    598  N   LEU A  39      23.482  81.108  47.314  1.00  0.00           N  
ATOM    599  CA  LEU A  39      23.733  82.526  47.233  1.00  0.00           C  
ATOM    600  C   LEU A  39      22.388  83.202  47.039  1.00  0.00           C  
ATOM    601  O   LEU A  39      21.626  82.822  46.154  1.00  0.00           O  
ATOM    602  CB  LEU A  39      24.684  82.857  46.076  1.00  0.00           C  
ATOM    603  CG  LEU A  39      26.173  82.606  46.347  1.00  0.00           C  
ATOM    604  CD1 LEU A  39      26.408  81.116  46.555  1.00  0.00           C  
ATOM    605  CD2 LEU A  39      26.997  83.132  45.181  1.00  0.00           C  
ATOM    606  H   LEU A  39      23.421  80.570  46.462  1.00  0.00           H  
ATOM    607  HA  LEU A  39      24.201  82.848  48.163  1.00  0.00           H  
ATOM    608 1HB  LEU A  39      24.400  82.261  45.211  1.00  0.00           H  
ATOM    609 2HB  LEU A  39      24.567  83.910  45.821  1.00  0.00           H  
ATOM    610  HG  LEU A  39      26.469  83.121  47.262  1.00  0.00           H  
ATOM    611 1HD1 LEU A  39      27.466  80.938  46.748  1.00  0.00           H  
ATOM    612 2HD1 LEU A  39      25.822  80.771  47.407  1.00  0.00           H  
ATOM    613 3HD1 LEU A  39      26.105  80.572  45.661  1.00  0.00           H  
ATOM    614 1HD2 LEU A  39      28.056  82.954  45.374  1.00  0.00           H  
ATOM    615 2HD2 LEU A  39      26.703  82.616  44.266  1.00  0.00           H  
ATOM    616 3HD2 LEU A  39      26.824  84.202  45.066  1.00  0.00           H  
ATOM    617  N   ILE A  40      22.096  84.188  47.886  1.00  0.00           N  
ATOM    618  CA  ILE A  40      20.857  84.960  47.812  1.00  0.00           C  
ATOM    619  C   ILE A  40      21.209  86.435  47.827  1.00  0.00           C  
ATOM    620  O   ILE A  40      22.099  86.858  48.573  1.00  0.00           O  
ATOM    621  CB  ILE A  40      19.908  84.632  48.979  1.00  0.00           C  
ATOM    622  CG1 ILE A  40      19.568  83.139  48.988  1.00  0.00           C  
ATOM    623  CG2 ILE A  40      18.641  85.469  48.886  1.00  0.00           C  
ATOM    624  CD1 ILE A  40      20.484  82.310  49.859  1.00  0.00           C  
ATOM    625  H   ILE A  40      22.768  84.404  48.608  1.00  0.00           H  
ATOM    626  HA  ILE A  40      20.348  84.708  46.883  1.00  0.00           H  
ATOM    627  HB  ILE A  40      20.405  84.847  49.924  1.00  0.00           H  
ATOM    628 1HG1 ILE A  40      18.546  83.001  49.338  1.00  0.00           H  
ATOM    629 2HG1 ILE A  40      19.620  82.748  47.971  1.00  0.00           H  
ATOM    630 1HG2 ILE A  40      17.981  85.224  49.718  1.00  0.00           H  
ATOM    631 2HG2 ILE A  40      18.900  86.526  48.927  1.00  0.00           H  
ATOM    632 3HG2 ILE A  40      18.133  85.256  47.945  1.00  0.00           H  
ATOM    633 1HD1 ILE A  40      20.181  81.264  49.813  1.00  0.00           H  
ATOM    634 2HD1 ILE A  40      21.510  82.406  49.503  1.00  0.00           H  
ATOM    635 3HD1 ILE A  40      20.422  82.660  50.888  1.00  0.00           H  
ATOM    636  N   THR A  41      20.510  87.217  47.008  1.00  0.00           N  
ATOM    637  CA  THR A  41      20.636  88.676  47.050  1.00  0.00           C  
ATOM    638  C   THR A  41      20.236  89.207  48.432  1.00  0.00           C  
ATOM    639  O   THR A  41      19.280  88.721  49.037  1.00  0.00           O  
ATOM    640  CB  THR A  41      19.773  89.343  45.963  1.00  0.00           C  
ATOM    641  OG1 THR A  41      18.401  88.968  46.141  1.00  0.00           O  
ATOM    642  CG2 THR A  41      20.236  88.917  44.578  1.00  0.00           C  
ATOM    643  H   THR A  41      19.878  86.797  46.342  1.00  0.00           H  
ATOM    644  HA  THR A  41      21.678  88.939  46.868  1.00  0.00           H  
ATOM    645  HB  THR A  41      19.854  90.427  46.049  1.00  0.00           H  
ATOM    646  HG1 THR A  41      17.932  89.677  46.587  1.00  0.00           H  
ATOM    647 1HG2 THR A  41      19.616  89.398  43.823  1.00  0.00           H  
ATOM    648 2HG2 THR A  41      21.276  89.211  44.436  1.00  0.00           H  
ATOM    649 3HG2 THR A  41      20.149  87.835  44.483  1.00  0.00           H  
ATOM    650  N   PRO A  42      20.986  90.191  48.925  1.00  0.00           N  
ATOM    651  CA  PRO A  42      20.776  90.743  50.262  1.00  0.00           C  
ATOM    652  C   PRO A  42      19.552  91.626  50.356  1.00  0.00           C  
ATOM    653  O   PRO A  42      19.122  92.217  49.368  1.00  0.00           O  
ATOM    654  CB  PRO A  42      22.057  91.550  50.498  1.00  0.00           C  
ATOM    655  CG  PRO A  42      22.491  91.954  49.130  1.00  0.00           C  
ATOM    656  CD  PRO A  42      22.111  90.788  48.257  1.00  0.00           C  
ATOM    657  HA  PRO A  42      20.689  89.918  50.984  1.00  0.00           H  
ATOM    658 1HB  PRO A  42      21.845  92.410  51.150  1.00  0.00           H  
ATOM    659 2HB  PRO A  42      22.802  90.929  51.017  1.00  0.00           H  
ATOM    660 1HG  PRO A  42      21.991  92.887  48.833  1.00  0.00           H  
ATOM    661 2HG  PRO A  42      23.573  92.156  49.120  1.00  0.00           H  
ATOM    662 1HD  PRO A  42      21.821  91.154  47.261  1.00  0.00           H  
ATOM    663 2HD  PRO A  42      22.960  90.092  48.183  1.00  0.00           H  
ATOM    664  N   THR A  43      18.992  91.718  51.558  1.00  0.00           N  
ATOM    665  CA  THR A  43      17.798  92.529  51.791  1.00  0.00           C  
ATOM    666  C   THR A  43      18.032  93.998  51.431  1.00  0.00           C  
ATOM    667  O   THR A  43      19.099  94.555  51.719  1.00  0.00           O  
ATOM    668  CB  THR A  43      17.341  92.425  53.258  1.00  0.00           C  
ATOM    669  OG1 THR A  43      16.115  93.149  53.431  1.00  0.00           O  
ATOM    670  CG2 THR A  43      18.399  92.996  54.189  1.00  0.00           C  
ATOM    671  H   THR A  43      19.403  91.214  52.331  1.00  0.00           H  
ATOM    672  HA  THR A  43      16.997  92.156  51.153  1.00  0.00           H  
ATOM    673  HB  THR A  43      17.168  91.379  53.511  1.00  0.00           H  
ATOM    674  HG1 THR A  43      15.378  92.534  53.426  1.00  0.00           H  
ATOM    675 1HG2 THR A  43      18.059  92.914  55.221  1.00  0.00           H  
ATOM    676 2HG2 THR A  43      19.329  92.440  54.067  1.00  0.00           H  
ATOM    677 3HG2 THR A  43      18.569  94.044  53.946  1.00  0.00           H  
ATOM    678  N   GLY A  44      17.032  94.601  50.784  1.00  0.00           N  
ATOM    679  CA  GLY A  44      17.059  96.019  50.412  1.00  0.00           C  
ATOM    680  C   GLY A  44      18.046  96.389  49.314  1.00  0.00           C  
ATOM    681  O   GLY A  44      18.321  97.571  49.101  1.00  0.00           O  
ATOM    682  H   GLY A  44      16.224  94.045  50.544  1.00  0.00           H  
ATOM    683 1HA  GLY A  44      16.068  96.326  50.078  1.00  0.00           H  
ATOM    684 2HA  GLY A  44      17.304  96.620  51.287  1.00  0.00           H  
ATOM    685  N   ILE A  45      18.578  95.385  48.615  1.00  0.00           N  
ATOM    686  CA  ILE A  45      19.586  95.622  47.583  1.00  0.00           C  
ATOM    687  C   ILE A  45      18.988  95.669  46.178  1.00  0.00           C  
ATOM    688  O   ILE A  45      17.918  95.117  45.915  1.00  0.00           O  
ATOM    689  CB  ILE A  45      20.674  94.534  47.633  1.00  0.00           C  
ATOM    690  CG1 ILE A  45      20.059  93.152  47.400  1.00  0.00           C  
ATOM    691  CG2 ILE A  45      21.408  94.576  48.964  1.00  0.00           C  
ATOM    692  CD1 ILE A  45      19.911  92.787  45.940  1.00  0.00           C  
ATOM    693  H   ILE A  45      18.278  94.439  48.802  1.00  0.00           H  
ATOM    694  HA  ILE A  45      20.052  96.589  47.770  1.00  0.00           H  
ATOM    695  HB  ILE A  45      21.391  94.699  46.828  1.00  0.00           H  
ATOM    696 1HG1 ILE A  45      20.675  92.393  47.881  1.00  0.00           H  
ATOM    697 2HG1 ILE A  45      19.072  93.111  47.862  1.00  0.00           H  
ATOM    698 1HG2 ILE A  45      22.173  93.801  48.982  1.00  0.00           H  
ATOM    699 2HG2 ILE A  45      21.877  95.551  49.090  1.00  0.00           H  
ATOM    700 3HG2 ILE A  45      20.700  94.407  49.775  1.00  0.00           H  
ATOM    701 1HD1 ILE A  45      19.468  91.795  45.856  1.00  0.00           H  
ATOM    702 2HD1 ILE A  45      19.267  93.515  45.446  1.00  0.00           H  
ATOM    703 3HD1 ILE A  45      20.891  92.787  45.465  1.00  0.00           H  
ATOM    704  N   PRO A  46      19.699  96.339  45.281  1.00  0.00           N  
ATOM    705  CA  PRO A  46      19.262  96.502  43.909  1.00  0.00           C  
ATOM    706  C   PRO A  46      19.882  95.392  43.085  1.00  0.00           C  
ATOM    707  O   PRO A  46      21.095  95.381  42.863  1.00  0.00           O  
ATOM    708  CB  PRO A  46      19.795  97.883  43.517  1.00  0.00           C  
ATOM    709  CG  PRO A  46      21.012  98.059  44.360  1.00  0.00           C  
ATOM    710  CD  PRO A  46      20.703  97.302  45.624  1.00  0.00           C  
ATOM    711  HA  PRO A  46      18.163  96.488  43.875  1.00  0.00           H  
ATOM    712 1HB  PRO A  46      20.016  97.909  42.439  1.00  0.00           H  
ATOM    713 2HB  PRO A  46      19.030  98.650  43.706  1.00  0.00           H  
ATOM    714 1HG  PRO A  46      21.897  97.667  43.837  1.00  0.00           H  
ATOM    715 2HG  PRO A  46      21.197  99.128  44.541  1.00  0.00           H  
ATOM    716 1HD  PRO A  46      21.605  96.774  45.966  1.00  0.00           H  
ATOM    717 2HD  PRO A  46      20.349  98.003  46.395  1.00  0.00           H  
ATOM    718  N   TYR A  47      19.053  94.449  42.649  1.00  0.00           N  
ATOM    719  CA  TYR A  47      19.541  93.318  41.865  1.00  0.00           C  
ATOM    720  C   TYR A  47      20.161  93.724  40.491  1.00  0.00           C  
ATOM    721  O   TYR A  47      21.182  93.148  40.095  1.00  0.00           O  
ATOM    722  CB  TYR A  47      18.398  92.322  41.655  1.00  0.00           C  
ATOM    723  CG  TYR A  47      18.806  91.074  40.904  1.00  0.00           C  
ATOM    724  CD1 TYR A  47      19.501  90.068  41.557  1.00  0.00           C  
ATOM    725  CD2 TYR A  47      18.485  90.937  39.561  1.00  0.00           C  
ATOM    726  CE1 TYR A  47      19.874  88.928  40.871  1.00  0.00           C  
ATOM    727  CE2 TYR A  47      18.858  89.797  38.875  1.00  0.00           C  
ATOM    728  CZ  TYR A  47      19.549  88.795  39.526  1.00  0.00           C  
ATOM    729  OH  TYR A  47      19.920  87.660  38.843  1.00  0.00           O  
ATOM    730  H   TYR A  47      18.068  94.512  42.861  1.00  0.00           H  
ATOM    731  HA  TYR A  47      20.344  92.832  42.421  1.00  0.00           H  
ATOM    732 1HB  TYR A  47      17.995  92.021  42.623  1.00  0.00           H  
ATOM    733 2HB  TYR A  47      17.593  92.805  41.101  1.00  0.00           H  
ATOM    734  HD1 TYR A  47      19.753  90.176  42.612  1.00  0.00           H  
ATOM    735  HD2 TYR A  47      17.940  91.728  39.047  1.00  0.00           H  
ATOM    736  HE1 TYR A  47      20.420  88.137  41.385  1.00  0.00           H  
ATOM    737  HE2 TYR A  47      18.606  89.689  37.820  1.00  0.00           H  
ATOM    738  HH  TYR A  47      20.389  87.069  39.437  1.00  0.00           H  
ATOM    739  N   GLU A  48      19.561  94.702  39.765  1.00  0.00           N  
ATOM    740  CA  GLU A  48      20.204  95.209  38.529  1.00  0.00           C  
ATOM    741  C   GLU A  48      21.671  95.669  38.653  1.00  0.00           C  
ATOM    742  O   GLU A  48      22.468  95.411  37.751  1.00  0.00           O  
ATOM    743  CB  GLU A  48      19.377  96.374  37.981  1.00  0.00           C  
ATOM    744  CG  GLU A  48      19.891  96.947  36.667  1.00  0.00           C  
ATOM    745  CD  GLU A  48      19.023  98.051  36.131  1.00  0.00           C  
ATOM    746  OE1 GLU A  48      18.031  98.354  36.749  1.00  0.00           O  
ATOM    747  OE2 GLU A  48      19.353  98.591  35.102  1.00  0.00           O  
ATOM    748  H   GLU A  48      18.676  95.093  40.055  1.00  0.00           H  
ATOM    749  HA  GLU A  48      20.225  94.403  37.794  1.00  0.00           H  
ATOM    750 1HB  GLU A  48      18.349  96.049  37.824  1.00  0.00           H  
ATOM    751 2HB  GLU A  48      19.357  97.182  38.712  1.00  0.00           H  
ATOM    752 1HG  GLU A  48      20.898  97.334  36.821  1.00  0.00           H  
ATOM    753 2HG  GLU A  48      19.948  96.145  35.932  1.00  0.00           H  
ATOM    754  N   LYS A  49      21.998  96.347  39.754  1.00  0.00           N  
ATOM    755  CA  LYS A  49      23.337  96.900  40.002  1.00  0.00           C  
ATOM    756  C   LYS A  49      23.958  96.242  41.239  1.00  0.00           C  
ATOM    757  O   LYS A  49      24.665  96.891  42.018  1.00  0.00           O  
ATOM    758  CB  LYS A  49      23.275  98.418  40.182  1.00  0.00           C  
ATOM    759  CG  LYS A  49      22.725  99.172  38.978  1.00  0.00           C  
ATOM    760  CD  LYS A  49      23.644  99.035  37.774  1.00  0.00           C  
ATOM    761  CE  LYS A  49      23.136  99.849  36.593  1.00  0.00           C  
ATOM    762  NZ  LYS A  49      24.005  99.695  35.395  1.00  0.00           N  
ATOM    763  H   LYS A  49      21.275  96.480  40.447  1.00  0.00           H  
ATOM    764  HA  LYS A  49      23.967  96.680  39.140  1.00  0.00           H  
ATOM    765 1HB  LYS A  49      22.648  98.657  41.041  1.00  0.00           H  
ATOM    766 2HB  LYS A  49      24.274  98.801  40.389  1.00  0.00           H  
ATOM    767 1HG  LYS A  49      21.741  98.778  38.720  1.00  0.00           H  
ATOM    768 2HG  LYS A  49      22.621 100.227  39.227  1.00  0.00           H  
ATOM    769 1HD  LYS A  49      24.645  99.380  38.038  1.00  0.00           H  
ATOM    770 2HD  LYS A  49      23.706  97.987  37.480  1.00  0.00           H  
ATOM    771 1HE  LYS A  49      22.127  99.528  36.338  1.00  0.00           H  
ATOM    772 2HE  LYS A  49      23.100 100.903  36.866  1.00  0.00           H  
ATOM    773 1HZ  LYS A  49      23.635 100.249  34.636  1.00  0.00           H  
ATOM    774 2HZ  LYS A  49      24.941 100.007  35.615  1.00  0.00           H  
ATOM    775 3HZ  LYS A  49      24.031  98.723  35.120  1.00  0.00           H  
ATOM    776  N   LEU A  50      23.704  94.943  41.387  1.00  0.00           N  
ATOM    777  CA  LEU A  50      23.928  94.228  42.642  1.00  0.00           C  
ATOM    778  C   LEU A  50      25.333  94.232  43.244  1.00  0.00           C  
ATOM    779  O   LEU A  50      26.305  93.762  42.651  1.00  0.00           O  
ATOM    780  CB  LEU A  50      23.506  92.767  42.439  1.00  0.00           C  
ATOM    781  CG  LEU A  50      23.594  91.871  43.681  1.00  0.00           C  
ATOM    782  CD1 LEU A  50      22.594  92.349  44.725  1.00  0.00           C  
ATOM    783  CD2 LEU A  50      23.323  90.427  43.285  1.00  0.00           C  
ATOM    784  H   LEU A  50      23.341  94.438  40.591  1.00  0.00           H  
ATOM    785  HA  LEU A  50      23.312  94.686  43.415  1.00  0.00           H  
ATOM    786 1HB  LEU A  50      22.475  92.749  42.090  1.00  0.00           H  
ATOM    787 2HB  LEU A  50      24.137  92.327  41.667  1.00  0.00           H  
ATOM    788  HG  LEU A  50      24.591  91.947  44.115  1.00  0.00           H  
ATOM    789 1HD1 LEU A  50      22.657  91.712  45.608  1.00  0.00           H  
ATOM    790 2HD1 LEU A  50      22.823  93.378  45.004  1.00  0.00           H  
ATOM    791 3HD1 LEU A  50      21.587  92.300  44.313  1.00  0.00           H  
ATOM    792 1HD2 LEU A  50      23.387  89.790  44.168  1.00  0.00           H  
ATOM    793 2HD2 LEU A  50      22.326  90.349  42.853  1.00  0.00           H  
ATOM    794 3HD2 LEU A  50      24.063  90.106  42.552  1.00  0.00           H  
ATOM    795  N   THR A  51      25.389  94.839  44.422  1.00  0.00           N  
ATOM    796  CA  THR A  51      26.297  94.491  45.513  1.00  0.00           C  
ATOM    797  C   THR A  51      27.670  93.869  45.221  1.00  0.00           C  
ATOM    798  O   THR A  51      28.515  94.483  44.564  1.00  0.00           O  
ATOM    799  CB  THR A  51      25.555  93.539  46.469  1.00  0.00           C  
ATOM    800  OG1 THR A  51      25.192  92.341  45.769  1.00  0.00           O  
ATOM    801  CG2 THR A  51      24.300  94.202  47.016  1.00  0.00           C  
ATOM    802  H   THR A  51      24.739  95.601  44.547  1.00  0.00           H  
ATOM    803  HA  THR A  51      26.569  95.405  46.041  1.00  0.00           H  
ATOM    804  HB  THR A  51      26.210  93.273  47.299  1.00  0.00           H  
ATOM    805  HG1 THR A  51      24.730  91.749  46.367  1.00  0.00           H  
ATOM    806 1HG2 THR A  51      23.790  93.514  47.690  1.00  0.00           H  
ATOM    807 2HG2 THR A  51      24.574  95.106  47.559  1.00  0.00           H  
ATOM    808 3HG2 THR A  51      23.637  94.461  46.191  1.00  0.00           H  
ATOM    809  N   GLU A  52      27.836  92.635  45.716  1.00  0.00           N  
ATOM    810  CA  GLU A  52      29.116  91.984  46.035  1.00  0.00           C  
ATOM    811  C   GLU A  52      29.211  91.974  47.562  1.00  0.00           C  
ATOM    812  O   GLU A  52      29.437  90.927  48.174  1.00  0.00           O  
ATOM    813  CB  GLU A  52      30.304  92.722  45.414  1.00  0.00           C  
ATOM    814  CG  GLU A  52      31.651  92.052  45.647  1.00  0.00           C  
ATOM    815  CD  GLU A  52      32.786  92.771  44.973  1.00  0.00           C  
ATOM    816  OE1 GLU A  52      32.536  93.755  44.319  1.00  0.00           O  
ATOM    817  OE2 GLU A  52      33.905  92.336  45.112  1.00  0.00           O  
ATOM    818  H   GLU A  52      26.975  92.131  45.873  1.00  0.00           H  
ATOM    819  HA  GLU A  52      29.100  90.972  45.629  1.00  0.00           H  
ATOM    820 1HB  GLU A  52      30.156  92.809  44.338  1.00  0.00           H  
ATOM    821 2HB  GLU A  52      30.358  93.732  45.820  1.00  0.00           H  
ATOM    822 1HG  GLU A  52      31.846  92.015  46.719  1.00  0.00           H  
ATOM    823 2HG  GLU A  52      31.605  91.029  45.278  1.00  0.00           H  
ATOM    824  N   SER A  53      29.006  93.152  48.157  1.00  0.00           N  
ATOM    825  CA  SER A  53      28.943  93.336  49.610  1.00  0.00           C  
ATOM    826  C   SER A  53      27.609  92.867  50.181  1.00  0.00           C  
ATOM    827  O   SER A  53      27.514  92.536  51.356  1.00  0.00           O  
ATOM    828  CB  SER A  53      29.162  94.795  49.960  1.00  0.00           C  
ATOM    829  OG  SER A  53      28.101  95.586  49.500  1.00  0.00           O  
ATOM    830  H   SER A  53      28.889  93.954  47.554  1.00  0.00           H  
ATOM    831  HA  SER A  53      29.734  92.741  50.069  1.00  0.00           H  
ATOM    832 1HB  SER A  53      29.255  94.900  51.041  1.00  0.00           H  
ATOM    833 2HB  SER A  53      30.095  95.139  49.516  1.00  0.00           H  
ATOM    834  HG  SER A  53      27.724  96.002  50.279  1.00  0.00           H  
ATOM    835  N   HIS A  54      26.577  92.863  49.344  1.00  0.00           N  
ATOM    836  CA  HIS A  54      25.225  92.507  49.772  1.00  0.00           C  
ATOM    837  C   HIS A  54      24.769  91.207  49.095  1.00  0.00           C  
ATOM    838  O   HIS A  54      23.634  91.086  48.627  1.00  0.00           O  
ATOM    839  CB  HIS A  54      24.240  93.636  49.453  1.00  0.00           C  
ATOM    840  CG  HIS A  54      24.530  94.911  50.182  1.00  0.00           C  
ATOM    841  ND1 HIS A  54      24.281  95.071  51.529  1.00  0.00           N  
ATOM    842  CD2 HIS A  54      25.046  96.087  49.752  1.00  0.00           C  
ATOM    843  CE1 HIS A  54      24.634  96.291  51.896  1.00  0.00           C  
ATOM    844  NE2 HIS A  54      25.100  96.927  50.837  1.00  0.00           N  
ATOM    845  H   HIS A  54      26.737  93.115  48.379  1.00  0.00           H  
ATOM    846  HA  HIS A  54      25.215  92.346  50.850  1.00  0.00           H  
ATOM    847 1HB  HIS A  54      24.257  93.843  48.383  1.00  0.00           H  
ATOM    848 2HB  HIS A  54      23.229  93.320  49.709  1.00  0.00           H  
ATOM    849  HD2 HIS A  54      25.360  96.322  48.735  1.00  0.00           H  
ATOM    850  HE1 HIS A  54      24.553  96.702  52.902  1.00  0.00           H  
ATOM    851  HE2 HIS A  54      25.442  97.877  50.821  1.00  0.00           H  
ATOM    852  N   ILE A  55      25.693  90.248  49.040  1.00  0.00           N  
ATOM    853  CA  ILE A  55      25.407  88.862  48.671  1.00  0.00           C  
ATOM    854  C   ILE A  55      25.410  88.019  49.949  1.00  0.00           C  
ATOM    855  O   ILE A  55      26.403  87.963  50.669  1.00  0.00           O  
ATOM    856  CB  ILE A  55      26.438  88.315  47.667  1.00  0.00           C  
ATOM    857  CG1 ILE A  55      26.426  89.147  46.382  1.00  0.00           C  
ATOM    858  CG2 ILE A  55      26.158  86.852  47.361  1.00  0.00           C  
ATOM    859  CD1 ILE A  55      27.559  88.824  45.435  1.00  0.00           C  
ATOM    860  H   ILE A  55      26.641  90.510  49.269  1.00  0.00           H  
ATOM    861  HA  ILE A  55      24.425  88.825  48.200  1.00  0.00           H  
ATOM    862  HB  ILE A  55      27.439  88.403  48.090  1.00  0.00           H  
ATOM    863 1HG1 ILE A  55      25.485  88.990  45.856  1.00  0.00           H  
ATOM    864 2HG1 ILE A  55      26.485  90.206  46.634  1.00  0.00           H  
ATOM    865 1HG2 ILE A  55      26.896  86.482  46.649  1.00  0.00           H  
ATOM    866 2HG2 ILE A  55      26.216  86.270  48.279  1.00  0.00           H  
ATOM    867 3HG2 ILE A  55      25.160  86.755  46.932  1.00  0.00           H  
ATOM    868 1HD1 ILE A  55      27.482  89.454  44.548  1.00  0.00           H  
ATOM    869 2HD1 ILE A  55      28.512  89.009  45.930  1.00  0.00           H  
ATOM    870 3HD1 ILE A  55      27.499  87.777  45.141  1.00  0.00           H  
ATOM    871  N   VAL A  56      24.284  87.385  50.235  1.00  0.00           N  
ATOM    872  CA  VAL A  56      24.145  86.571  51.435  1.00  0.00           C  
ATOM    873  C   VAL A  56      24.354  85.090  51.116  1.00  0.00           C  
ATOM    874  O   VAL A  56      24.012  84.622  50.027  1.00  0.00           O  
ATOM    875  CB  VAL A  56      22.751  86.772  52.058  1.00  0.00           C  
ATOM    876  CG1 VAL A  56      22.567  85.857  53.259  1.00  0.00           C  
ATOM    877  CG2 VAL A  56      22.567  88.228  52.457  1.00  0.00           C  
ATOM    878  H   VAL A  56      23.500  87.468  49.604  1.00  0.00           H  
ATOM    879  HA  VAL A  56      24.900  86.886  52.156  1.00  0.00           H  
ATOM    880  HB  VAL A  56      21.992  86.497  51.325  1.00  0.00           H  
ATOM    881 1HG1 VAL A  56      21.576  86.012  53.687  1.00  0.00           H  
ATOM    882 2HG1 VAL A  56      22.667  84.818  52.944  1.00  0.00           H  
ATOM    883 3HG1 VAL A  56      23.325  86.084  54.009  1.00  0.00           H  
ATOM    884 1HG2 VAL A  56      21.579  88.363  52.896  1.00  0.00           H  
ATOM    885 2HG2 VAL A  56      23.329  88.505  53.185  1.00  0.00           H  
ATOM    886 3HG2 VAL A  56      22.661  88.862  51.575  1.00  0.00           H  
ATOM    887  N   PHE A  57      24.931  84.361  52.064  1.00  0.00           N  
ATOM    888  CA  PHE A  57      25.104  82.917  51.925  1.00  0.00           C  
ATOM    889  C   PHE A  57      24.338  82.262  53.054  1.00  0.00           C  
ATOM    890  O   PHE A  57      24.515  82.619  54.214  1.00  0.00           O  
ATOM    891  CB  PHE A  57      26.579  82.516  51.976  1.00  0.00           C  
ATOM    892  CG  PHE A  57      27.392  83.048  50.830  1.00  0.00           C  
ATOM    893  CD1 PHE A  57      27.692  84.399  50.742  1.00  0.00           C  
ATOM    894  CD2 PHE A  57      27.858  82.199  49.838  1.00  0.00           C  
ATOM    895  CE1 PHE A  57      28.439  84.890  49.688  1.00  0.00           C  
ATOM    896  CE2 PHE A  57      28.606  82.686  48.784  1.00  0.00           C  
ATOM    897  CZ  PHE A  57      28.896  84.033  48.709  1.00  0.00           C  
ATOM    898  H   PHE A  57      25.259  84.817  52.903  1.00  0.00           H  
ATOM    899  HA  PHE A  57      24.704  82.612  50.957  1.00  0.00           H  
ATOM    900 1HB  PHE A  57      27.022  82.877  52.903  1.00  0.00           H  
ATOM    901 2HB  PHE A  57      26.661  81.430  51.976  1.00  0.00           H  
ATOM    902  HD1 PHE A  57      27.331  85.076  51.517  1.00  0.00           H  
ATOM    903  HD2 PHE A  57      27.627  81.134  49.897  1.00  0.00           H  
ATOM    904  HE1 PHE A  57      28.667  85.954  49.631  1.00  0.00           H  
ATOM    905  HE2 PHE A  57      28.966  82.008  48.010  1.00  0.00           H  
ATOM    906  HZ  PHE A  57      29.485  84.419  47.877  1.00  0.00           H  
ATOM    907  N   ILE A  58      23.473  81.320  52.710  1.00  0.00           N  
ATOM    908  CA  ILE A  58      22.683  80.613  53.696  1.00  0.00           C  
ATOM    909  C   ILE A  58      22.865  79.134  53.482  1.00  0.00           C  
ATOM    910  O   ILE A  58      23.222  78.697  52.388  1.00  0.00           O  
ATOM    911  CB  ILE A  58      21.191  80.981  53.603  1.00  0.00           C  
ATOM    912  CG1 ILE A  58      20.994  82.479  53.853  1.00  0.00           C  
ATOM    913  CG2 ILE A  58      20.378  80.161  54.593  1.00  0.00           C  
ATOM    914  CD1 ILE A  58      19.595  82.968  53.555  1.00  0.00           C  
ATOM    915  H   ILE A  58      23.362  81.089  51.733  1.00  0.00           H  
ATOM    916  HA  ILE A  58      23.038  80.892  54.688  1.00  0.00           H  
ATOM    917  HB  ILE A  58      20.829  80.780  52.595  1.00  0.00           H  
ATOM    918 1HG1 ILE A  58      21.221  82.707  54.893  1.00  0.00           H  
ATOM    919 2HG1 ILE A  58      21.691  83.045  53.235  1.00  0.00           H  
ATOM    920 1HG2 ILE A  58      19.326  80.435  54.514  1.00  0.00           H  
ATOM    921 2HG2 ILE A  58      20.495  79.102  54.370  1.00  0.00           H  
ATOM    922 3HG2 ILE A  58      20.730  80.360  55.605  1.00  0.00           H  
ATOM    923 1HD1 ILE A  58      19.534  84.038  53.756  1.00  0.00           H  
ATOM    924 2HD1 ILE A  58      19.359  82.782  52.507  1.00  0.00           H  
ATOM    925 3HD1 ILE A  58      18.883  82.440  54.187  1.00  0.00           H  
ATOM    926  N   ASP A  59      22.629  78.369  54.543  1.00  0.00           N  
ATOM    927  CA  ASP A  59      22.525  76.925  54.445  1.00  0.00           C  
ATOM    928  C   ASP A  59      21.098  76.556  54.050  1.00  0.00           C  
ATOM    929  O   ASP A  59      20.148  76.917  54.751  1.00  0.00           O  
ATOM    930  CB  ASP A  59      22.902  76.257  55.769  1.00  0.00           C  
ATOM    931  CG  ASP A  59      22.903  74.736  55.687  1.00  0.00           C  
ATOM    932  OD1 ASP A  59      22.095  74.200  54.965  1.00  0.00           O  
ATOM    933  OD2 ASP A  59      23.710  74.126  56.345  1.00  0.00           O  
ATOM    934  H   ASP A  59      22.519  78.810  55.445  1.00  0.00           H  
ATOM    935  HA  ASP A  59      23.217  76.580  53.676  1.00  0.00           H  
ATOM    936 1HB  ASP A  59      23.894  76.590  56.076  1.00  0.00           H  
ATOM    937 2HB  ASP A  59      22.199  76.563  56.545  1.00  0.00           H  
ATOM    938  N   GLY A  60      20.962  75.846  52.927  1.00  0.00           N  
ATOM    939  CA  GLY A  60      19.659  75.424  52.385  1.00  0.00           C  
ATOM    940  C   GLY A  60      18.792  74.678  53.415  1.00  0.00           C  
ATOM    941  O   GLY A  60      17.594  74.940  53.517  1.00  0.00           O  
ATOM    942  H   GLY A  60      21.806  75.592  52.433  1.00  0.00           H  
ATOM    943 1HA  GLY A  60      19.111  76.298  52.033  1.00  0.00           H  
ATOM    944 2HA  GLY A  60      19.816  74.775  51.524  1.00  0.00           H  
ATOM    945  N   ASN A  61      19.407  73.762  54.170  1.00  0.00           N  
ATOM    946  CA  ASN A  61      18.691  72.893  55.122  1.00  0.00           C  
ATOM    947  C   ASN A  61      18.169  73.601  56.390  1.00  0.00           C  
ATOM    948  O   ASN A  61      16.999  73.450  56.750  1.00  0.00           O  
ATOM    949  CB  ASN A  61      19.586  71.733  55.517  1.00  0.00           C  
ATOM    950  CG  ASN A  61      19.746  70.725  54.414  1.00  0.00           C  
ATOM    951  OD1 ASN A  61      18.869  70.581  53.555  1.00  0.00           O  
ATOM    952  ND2 ASN A  61      20.851  70.023  54.420  1.00  0.00           N  
ATOM    953  H   ASN A  61      20.408  73.669  54.076  1.00  0.00           H  
ATOM    954  HA  ASN A  61      17.797  72.504  54.631  1.00  0.00           H  
ATOM    955 1HB  ASN A  61      20.571  72.111  55.794  1.00  0.00           H  
ATOM    956 2HB  ASN A  61      19.170  71.234  56.392  1.00  0.00           H  
ATOM    957 1HD2 ASN A  61      21.012  69.337  53.709  1.00  0.00           H  
ATOM    958 2HD2 ASN A  61      21.534  70.172  55.134  1.00  0.00           H  
ATOM    959  N   GLY A  62      19.036  74.357  57.064  1.00  0.00           N  
ATOM    960  CA  GLY A  62      18.627  75.242  58.159  1.00  0.00           C  
ATOM    961  C   GLY A  62      18.968  76.675  57.786  1.00  0.00           C  
ATOM    962  O   GLY A  62      19.963  77.230  58.272  1.00  0.00           O  
ATOM    963  H   GLY A  62      20.011  74.313  56.805  1.00  0.00           H  
ATOM    964 1HA  GLY A  62      17.557  75.130  58.337  1.00  0.00           H  
ATOM    965 2HA  GLY A  62      19.137  74.947  59.075  1.00  0.00           H  
ATOM    966  N   LYS A  63      18.127  77.255  56.926  1.00  0.00           N  
ATOM    967  CA  LYS A  63      18.366  78.541  56.271  1.00  0.00           C  
ATOM    968  C   LYS A  63      18.795  79.758  57.074  1.00  0.00           C  
ATOM    969  O   LYS A  63      18.166  80.813  56.982  1.00  0.00           O  
ATOM    970  CB  LYS A  63      17.096  78.919  55.507  1.00  0.00           C  
ATOM    971  CG  LYS A  63      16.711  77.941  54.405  1.00  0.00           C  
ATOM    972  CD  LYS A  63      17.748  77.924  53.292  1.00  0.00           C  
ATOM    973  CE  LYS A  63      17.324  77.010  52.152  1.00  0.00           C  
ATOM    974  NZ  LYS A  63      18.347  76.955  51.073  1.00  0.00           N  
ATOM    975  H   LYS A  63      17.273  76.754  56.729  1.00  0.00           H  
ATOM    976  HA  LYS A  63      19.198  78.426  55.576  1.00  0.00           H  
ATOM    977 1HB  LYS A  63      16.259  78.987  56.202  1.00  0.00           H  
ATOM    978 2HB  LYS A  63      17.224  79.901  55.052  1.00  0.00           H  
ATOM    979 1HG  LYS A  63      16.623  76.937  54.823  1.00  0.00           H  
ATOM    980 2HG  LYS A  63      15.746  78.226  53.987  1.00  0.00           H  
ATOM    981 1HD  LYS A  63      17.883  78.936  52.905  1.00  0.00           H  
ATOM    982 2HD  LYS A  63      18.701  77.576  53.689  1.00  0.00           H  
ATOM    983 1HE  LYS A  63      17.162  76.004  52.534  1.00  0.00           H  
ATOM    984 2HE  LYS A  63      16.386  77.369  51.728  1.00  0.00           H  
ATOM    985 1HZ  LYS A  63      18.028  76.340  50.337  1.00  0.00           H  
ATOM    986 2HZ  LYS A  63      18.492  77.882  50.698  1.00  0.00           H  
ATOM    987 3HZ  LYS A  63      19.216  76.605  51.450  1.00  0.00           H  
ATOM    988  N   HIS A  64      19.871  79.621  57.848  1.00  0.00           N  
ATOM    989  CA  HIS A  64      20.512  80.765  58.506  1.00  0.00           C  
ATOM    990  C   HIS A  64      21.778  81.174  57.744  1.00  0.00           C  
ATOM    991  O   HIS A  64      22.543  80.307  57.299  1.00  0.00           O  
ATOM    992  CB  HIS A  64      20.861  80.435  59.961  1.00  0.00           C  
ATOM    993  CG  HIS A  64      19.665  80.183  60.824  1.00  0.00           C  
ATOM    994  ND1 HIS A  64      18.840  81.195  61.267  1.00  0.00           N  
ATOM    995  CD2 HIS A  64      19.154  79.034  61.327  1.00  0.00           C  
ATOM    996  CE1 HIS A  64      17.872  80.679  62.005  1.00  0.00           C  
ATOM    997  NE2 HIS A  64      18.041  79.371  62.057  1.00  0.00           N  
ATOM    998  H   HIS A  64      20.255  78.697  57.984  1.00  0.00           H  
ATOM    999  HA  HIS A  64      19.828  81.613  58.510  1.00  0.00           H  
ATOM   1000 1HB  HIS A  64      21.497  79.550  59.991  1.00  0.00           H  
ATOM   1001 2HB  HIS A  64      21.427  81.259  60.395  1.00  0.00           H  
ATOM   1002  HD1 HIS A  64      18.899  82.160  61.011  1.00  0.00           H  
ATOM   1003  HD2 HIS A  64      19.461  77.991  61.249  1.00  0.00           H  
ATOM   1004  HE1 HIS A  64      17.112  81.320  62.450  1.00  0.00           H  
ATOM   1005  N   GLU A  65      21.993  82.494  57.579  1.00  0.00           N  
ATOM   1006  CA  GLU A  65      23.189  83.010  56.906  1.00  0.00           C  
ATOM   1007  C   GLU A  65      24.484  82.591  57.600  1.00  0.00           C  
ATOM   1008  O   GLU A  65      24.558  82.593  58.831  1.00  0.00           O  
ATOM   1009  CB  GLU A  65      23.127  84.537  56.825  1.00  0.00           C  
ATOM   1010  CG  GLU A  65      23.305  85.245  58.160  1.00  0.00           C  
ATOM   1011  CD  GLU A  65      22.039  85.297  58.969  1.00  0.00           C  
ATOM   1012  OE1 GLU A  65      21.134  84.555  58.669  1.00  0.00           O  
ATOM   1013  OE2 GLU A  65      21.976  86.078  59.888  1.00  0.00           O  
ATOM   1014  H   GLU A  65      21.307  83.146  57.931  1.00  0.00           H  
ATOM   1015  HA  GLU A  65      23.219  82.604  55.894  1.00  0.00           H  
ATOM   1016 1HB  GLU A  65      23.902  84.897  56.148  1.00  0.00           H  
ATOM   1017 2HB  GLU A  65      22.165  84.840  56.411  1.00  0.00           H  
ATOM   1018 1HG  GLU A  65      24.070  84.725  58.736  1.00  0.00           H  
ATOM   1019 2HG  GLU A  65      23.655  86.261  57.977  1.00  0.00           H  
ATOM   1020  N   GLU A  66      27.652  83.721  56.197  1.00  0.00           N  
ATOM   1021  CA  GLU A  66      28.622  84.761  55.874  1.00  0.00           C  
ATOM   1022  C   GLU A  66      28.384  86.076  56.621  1.00  0.00           C  
ATOM   1023  O   GLU A  66      29.107  87.051  56.408  1.00  0.00           O  
ATOM   1024  CB  GLU A  66      28.609  85.024  54.367  1.00  0.00           C  
ATOM   1025  CG  GLU A  66      29.625  86.057  53.900  1.00  0.00           C  
ATOM   1026  CD  GLU A  66      31.046  85.608  54.093  1.00  0.00           C  
ATOM   1027  OE1 GLU A  66      31.267  84.426  54.197  1.00  0.00           O  
ATOM   1028  OE2 GLU A  66      31.913  86.449  54.136  1.00  0.00           O  
ATOM   1029  H   GLU A  66      27.856  82.764  55.948  1.00  0.00           H  
ATOM   1030  HA  GLU A  66      29.613  84.413  56.166  1.00  0.00           H  
ATOM   1031 1HB  GLU A  66      28.808  84.095  53.833  1.00  0.00           H  
ATOM   1032 2HB  GLU A  66      27.619  85.369  54.066  1.00  0.00           H  
ATOM   1033 1HG  GLU A  66      29.460  86.261  52.842  1.00  0.00           H  
ATOM   1034 2HG  GLU A  66      29.464  86.984  54.449  1.00  0.00           H  
ATOM   1035  N   GLY A  67      27.361  86.103  57.474  1.00  0.00           N  
ATOM   1036  CA  GLY A  67      27.058  87.280  58.298  1.00  0.00           C  
ATOM   1037  C   GLY A  67      26.506  88.477  57.538  1.00  0.00           C  
ATOM   1038  O   GLY A  67      26.664  89.622  57.965  1.00  0.00           O  
ATOM   1039  H   GLY A  67      26.776  85.283  57.553  1.00  0.00           H  
ATOM   1040 1HA  GLY A  67      26.330  87.011  59.063  1.00  0.00           H  
ATOM   1041 2HA  GLY A  67      27.961  87.605  58.814  1.00  0.00           H  
ATOM   1042  N   LYS A  68      25.866  88.209  56.405  1.00  0.00           N  
ATOM   1043  CA  LYS A  68      25.198  89.240  55.615  1.00  0.00           C  
ATOM   1044  C   LYS A  68      23.717  88.875  55.536  1.00  0.00           C  
ATOM   1045  O   LYS A  68      23.378  87.722  55.258  1.00  0.00           O  
ATOM   1046  CB  LYS A  68      25.809  89.360  54.218  1.00  0.00           C  
ATOM   1047  CG  LYS A  68      27.293  89.703  54.208  1.00  0.00           C  
ATOM   1048  CD  LYS A  68      27.539  91.108  54.736  1.00  0.00           C  
ATOM   1049  CE  LYS A  68      29.009  91.488  54.638  1.00  0.00           C  
ATOM   1050  NZ  LYS A  68      29.274  92.836  55.209  1.00  0.00           N  
ATOM   1051  H   LYS A  68      25.845  87.252  56.083  1.00  0.00           H  
ATOM   1052  HA  LYS A  68      25.320  90.198  56.122  1.00  0.00           H  
ATOM   1053 1HB  LYS A  68      25.680  88.419  53.682  1.00  0.00           H  
ATOM   1054 2HB  LYS A  68      25.283  90.131  53.656  1.00  0.00           H  
ATOM   1055 1HG  LYS A  68      27.836  88.990  54.829  1.00  0.00           H  
ATOM   1056 2HG  LYS A  68      27.675  89.635  53.190  1.00  0.00           H  
ATOM   1057 1HD  LYS A  68      26.948  91.822  54.161  1.00  0.00           H  
ATOM   1058 2HD  LYS A  68      27.228  91.164  55.780  1.00  0.00           H  
ATOM   1059 1HE  LYS A  68      29.610  90.755  55.174  1.00  0.00           H  
ATOM   1060 2HE  LYS A  68      29.316  91.484  53.593  1.00  0.00           H  
ATOM   1061 1HZ  LYS A  68      30.258  93.051  55.124  1.00  0.00           H  
ATOM   1062 2HZ  LYS A  68      28.735  93.528  54.707  1.00  0.00           H  
ATOM   1063 3HZ  LYS A  68      29.011  92.848  56.184  1.00  0.00           H  
ATOM   1064  N   LEU A  69      22.848  89.850  55.799  1.00  0.00           N  
ATOM   1065  CA  LEU A  69      21.411  89.602  55.921  1.00  0.00           C  
ATOM   1066  C   LEU A  69      20.761  89.278  54.570  1.00  0.00           C  
ATOM   1067  O   LEU A  69      20.942  90.022  53.597  1.00  0.00           O  
ATOM   1068  CB  LEU A  69      20.722  90.824  56.541  1.00  0.00           C  
ATOM   1069  CG  LEU A  69      21.121  91.150  57.987  1.00  0.00           C  
ATOM   1070  CD1 LEU A  69      20.451  92.448  58.418  1.00  0.00           C  
ATOM   1071  CD2 LEU A  69      20.718  89.998  58.896  1.00  0.00           C  
ATOM   1072  H   LEU A  69      23.197  90.790  55.917  1.00  0.00           H  
ATOM   1073  HA  LEU A  69      21.263  88.743  56.574  1.00  0.00           H  
ATOM   1074 1HB  LEU A  69      20.948  91.697  55.931  1.00  0.00           H  
ATOM   1075 2HB  LEU A  69      19.645  90.663  56.523  1.00  0.00           H  
ATOM   1076  HG  LEU A  69      22.200  91.296  58.043  1.00  0.00           H  
ATOM   1077 1HD1 LEU A  69      20.734  92.679  59.445  1.00  0.00           H  
ATOM   1078 2HD1 LEU A  69      20.772  93.258  57.763  1.00  0.00           H  
ATOM   1079 3HD1 LEU A  69      19.369  92.337  58.357  1.00  0.00           H  
ATOM   1080 1HD2 LEU A  69      21.002  90.229  59.923  1.00  0.00           H  
ATOM   1081 2HD2 LEU A  69      19.639  89.852  58.842  1.00  0.00           H  
ATOM   1082 3HD2 LEU A  69      21.224  89.088  58.576  1.00  0.00           H  
ATOM   1083  N   PRO A  70      20.008  88.157  54.505  1.00  0.00           N  
ATOM   1084  CA  PRO A  70      19.388  87.724  53.254  1.00  0.00           C  
ATOM   1085  C   PRO A  70      18.115  88.488  52.894  1.00  0.00           C  
ATOM   1086  O   PRO A  70      17.550  89.200  53.723  1.00  0.00           O  
ATOM   1087  CB  PRO A  70      19.085  86.249  53.535  1.00  0.00           C  
ATOM   1088  CG  PRO A  70      18.820  86.203  55.001  1.00  0.00           C  
ATOM   1089  CD  PRO A  70      19.782  87.201  55.587  1.00  0.00           C  
ATOM   1090  HA  PRO A  70      20.113  87.834  52.434  1.00  0.00           H  
ATOM   1091 1HB  PRO A  70      18.223  85.921  52.935  1.00  0.00           H  
ATOM   1092 2HB  PRO A  70      19.941  85.625  53.237  1.00  0.00           H  
ATOM   1093 1HG  PRO A  70      17.769  86.458  55.205  1.00  0.00           H  
ATOM   1094 2HG  PRO A  70      18.980  85.184  55.385  1.00  0.00           H  
ATOM   1095 1HD  PRO A  70      19.321  87.689  56.458  1.00  0.00           H  
ATOM   1096 2HD  PRO A  70      20.711  86.688  55.877  1.00  0.00           H  
ATOM   1097  N   SER A  71      17.688  88.325  51.646  1.00  0.00           N  
ATOM   1098  CA  SER A  71      16.386  88.781  51.174  1.00  0.00           C  
ATOM   1099  C   SER A  71      15.327  88.526  52.245  1.00  0.00           C  
ATOM   1100  O   SER A  71      15.319  87.481  52.901  1.00  0.00           O  
ATOM   1101  CB  SER A  71      16.011  88.073  49.887  1.00  0.00           C  
ATOM   1102  OG  SER A  71      16.905  88.396  48.857  1.00  0.00           O  
ATOM   1103  H   SER A  71      18.309  87.858  51.001  1.00  0.00           H  
ATOM   1104  HA  SER A  71      16.445  89.853  50.978  1.00  0.00           H  
ATOM   1105 1HB  SER A  71      16.014  86.995  50.050  1.00  0.00           H  
ATOM   1106 2HB  SER A  71      15.000  88.356  49.597  1.00  0.00           H  
ATOM   1107  HG  SER A  71      16.631  89.255  48.529  1.00  0.00           H  
ATOM   1108  N   SER A  72      14.457  89.511  52.429  1.00  0.00           N  
ATOM   1109  CA  SER A  72      13.295  89.399  53.304  1.00  0.00           C  
ATOM   1110  C   SER A  72      12.332  88.303  52.792  1.00  0.00           C  
ATOM   1111  O   SER A  72      11.388  87.916  53.482  1.00  0.00           O  
ATOM   1112  CB  SER A  72      12.578  90.732  53.387  1.00  0.00           C  
ATOM   1113  OG  SER A  72      13.380  91.696  54.012  1.00  0.00           O  
ATOM   1114  H   SER A  72      14.618  90.376  51.933  1.00  0.00           H  
ATOM   1115  HA  SER A  72      13.638  89.120  54.301  1.00  0.00           H  
ATOM   1116 1HB  SER A  72      12.317  91.068  52.383  1.00  0.00           H  
ATOM   1117 2HB  SER A  72      11.649  90.612  53.943  1.00  0.00           H  
ATOM   1118  HG  SER A  72      12.893  91.983  54.788  1.00  0.00           H  
ATOM   1119  N   GLU A  73      12.615  87.786  51.596  1.00  0.00           N  
ATOM   1120  CA  GLU A  73      11.812  86.745  50.955  1.00  0.00           C  
ATOM   1121  C   GLU A  73      12.598  85.438  50.739  1.00  0.00           C  
ATOM   1122  O   GLU A  73      12.165  84.557  49.991  1.00  0.00           O  
ATOM   1123  CB  GLU A  73      11.279  87.254  49.614  1.00  0.00           C  
ATOM   1124  CG  GLU A  73      12.360  87.617  48.605  1.00  0.00           C  
ATOM   1125  CD  GLU A  73      11.800  88.089  47.292  1.00  0.00           C  
ATOM   1126  OE1 GLU A  73      10.601  88.111  47.153  1.00  0.00           O  
ATOM   1127  OE2 GLU A  73      12.573  88.428  46.427  1.00  0.00           O  
ATOM   1128  H   GLU A  73      13.431  88.142  51.119  1.00  0.00           H  
ATOM   1129  HA  GLU A  73      10.969  86.509  51.605  1.00  0.00           H  
ATOM   1130 1HB  GLU A  73      10.643  86.492  49.162  1.00  0.00           H  
ATOM   1131 2HB  GLU A  73      10.664  88.138  49.778  1.00  0.00           H  
ATOM   1132 1HG  GLU A  73      12.984  88.405  49.025  1.00  0.00           H  
ATOM   1133 2HG  GLU A  73      12.990  86.745  48.433  1.00  0.00           H  
ATOM   1134  N   TRP A  74      13.736  85.320  51.421  1.00  0.00           N  
ATOM   1135  CA  TRP A  74      14.609  84.144  51.352  1.00  0.00           C  
ATOM   1136  C   TRP A  74      13.945  82.836  51.791  1.00  0.00           C  
ATOM   1137  O   TRP A  74      14.446  81.752  51.489  1.00  0.00           O  
ATOM   1138  CB  TRP A  74      15.851  84.379  52.213  1.00  0.00           C  
ATOM   1139  CG  TRP A  74      16.840  83.254  52.157  1.00  0.00           C  
ATOM   1140  CD1 TRP A  74      17.820  83.076  51.227  1.00  0.00           C  
ATOM   1141  CD2 TRP A  74      16.951  82.140  53.075  1.00  0.00           C  
ATOM   1142  NE1 TRP A  74      18.529  81.933  51.501  1.00  0.00           N  
ATOM   1143  CE2 TRP A  74      18.012  81.348  52.629  1.00  0.00           C  
ATOM   1144  CE3 TRP A  74      16.245  81.757  54.223  1.00  0.00           C  
ATOM   1145  CZ2 TRP A  74      18.389  80.188  53.287  1.00  0.00           C  
ATOM   1146  CZ3 TRP A  74      16.625  80.595  54.884  1.00  0.00           C  
ATOM   1147  CH2 TRP A  74      17.670  79.832  54.428  1.00  0.00           C  
ATOM   1148  H   TRP A  74      13.999  86.093  52.015  1.00  0.00           H  
ATOM   1149  HA  TRP A  74      14.915  84.001  50.316  1.00  0.00           H  
ATOM   1150 1HB  TRP A  74      16.352  85.292  51.888  1.00  0.00           H  
ATOM   1151 2HB  TRP A  74      15.553  84.522  53.251  1.00  0.00           H  
ATOM   1152  HD1 TRP A  74      18.013  83.744  50.390  1.00  0.00           H  
ATOM   1153  HE1 TRP A  74      19.305  81.578  50.960  1.00  0.00           H  
ATOM   1154  HE3 TRP A  74      15.416  82.361  54.591  1.00  0.00           H  
ATOM   1155  HZ2 TRP A  74      19.216  79.568  52.941  1.00  0.00           H  
ATOM   1156  HZ3 TRP A  74      16.069  80.304  55.776  1.00  0.00           H  
ATOM   1157  HH2 TRP A  74      17.941  78.926  54.971  1.00  0.00           H  
ATOM   1158  N   ARG A  75      12.838  82.939  52.518  1.00  0.00           N  
ATOM   1159  CA  ARG A  75      12.152  81.758  53.013  1.00  0.00           C  
ATOM   1160  C   ARG A  75      11.585  80.947  51.853  1.00  0.00           C  
ATOM   1161  O   ARG A  75      11.704  79.714  51.838  1.00  0.00           O  
ATOM   1162  CB  ARG A  75      11.029  82.146  53.963  1.00  0.00           C  
ATOM   1163  CG  ARG A  75      11.487  82.697  55.304  1.00  0.00           C  
ATOM   1164  CD  ARG A  75      10.338  83.104  56.152  1.00  0.00           C  
ATOM   1165  NE  ARG A  75      10.771  83.632  57.436  1.00  0.00           N  
ATOM   1166  CZ  ARG A  75       9.954  84.197  58.346  1.00  0.00           C  
ATOM   1167  NH1 ARG A  75       8.667  84.299  58.100  1.00  0.00           N  
ATOM   1168  NH2 ARG A  75      10.446  84.647  59.487  1.00  0.00           N  
ATOM   1169  H   ARG A  75      12.463  83.852  52.733  1.00  0.00           H  
ATOM   1170  HA  ARG A  75      12.870  81.144  53.558  1.00  0.00           H  
ATOM   1171 1HB  ARG A  75      10.401  82.902  53.494  1.00  0.00           H  
ATOM   1172 2HB  ARG A  75      10.402  81.277  54.160  1.00  0.00           H  
ATOM   1173 1HG  ARG A  75      12.053  81.933  55.837  1.00  0.00           H  
ATOM   1174 2HG  ARG A  75      12.120  83.570  55.142  1.00  0.00           H  
ATOM   1175 1HD  ARG A  75       9.765  83.877  55.642  1.00  0.00           H  
ATOM   1176 2HD  ARG A  75       9.698  82.241  56.337  1.00  0.00           H  
ATOM   1177  HE  ARG A  75      11.755  83.571  57.661  1.00  0.00           H  
ATOM   1178 1HH1 ARG A  75       8.290  83.954  57.228  1.00  0.00           H  
ATOM   1179 2HH1 ARG A  75       8.054  84.722  58.782  1.00  0.00           H  
ATOM   1180 1HH2 ARG A  75      11.436  84.569  59.676  1.00  0.00           H  
ATOM   1181 2HH2 ARG A  75       9.834  85.070  60.169  1.00  0.00           H  
ATOM   1182  N   PHE A  76      10.974  81.621  50.880  1.00  0.00           N  
ATOM   1183  CA  PHE A  76      10.447  80.885  49.751  1.00  0.00           C  
ATOM   1184  C   PHE A  76      11.521  80.516  48.730  1.00  0.00           C  
ATOM   1185  O   PHE A  76      11.351  79.583  47.957  1.00  0.00           O  
ATOM   1186  CB  PHE A  76       9.352  81.704  49.066  1.00  0.00           C  
ATOM   1187  CG  PHE A  76       9.853  82.962  48.416  1.00  0.00           C  
ATOM   1188  CD1 PHE A  76      10.305  82.949  47.105  1.00  0.00           C  
ATOM   1189  CD2 PHE A  76       9.873  84.160  49.113  1.00  0.00           C  
ATOM   1190  CE1 PHE A  76      10.767  84.106  46.505  1.00  0.00           C  
ATOM   1191  CE2 PHE A  76      10.332  85.318  48.516  1.00  0.00           C  
ATOM   1192  CZ  PHE A  76      10.780  85.290  47.210  1.00  0.00           C  
ATOM   1193  H   PHE A  76      10.868  82.625  50.906  1.00  0.00           H  
ATOM   1194  HA  PHE A  76      10.016  79.952  50.117  1.00  0.00           H  
ATOM   1195 1HB  PHE A  76       8.867  81.097  48.303  1.00  0.00           H  
ATOM   1196 2HB  PHE A  76       8.592  81.979  49.797  1.00  0.00           H  
ATOM   1197  HD1 PHE A  76      10.294  82.013  46.546  1.00  0.00           H  
ATOM   1198  HD2 PHE A  76       9.520  84.182  50.144  1.00  0.00           H  
ATOM   1199  HE1 PHE A  76      11.120  84.081  45.475  1.00  0.00           H  
ATOM   1200  HE2 PHE A  76      10.343  86.254  49.075  1.00  0.00           H  
ATOM   1201  HZ  PHE A  76      11.144  86.202  46.739  1.00  0.00           H  
ATOM   1202  N   HIS A  77      12.630  81.247  48.740  1.00  0.00           N  
ATOM   1203  CA  HIS A  77      13.757  80.912  47.888  1.00  0.00           C  
ATOM   1204  C   HIS A  77      14.340  79.578  48.325  1.00  0.00           C  
ATOM   1205  O   HIS A  77      14.486  78.646  47.525  1.00  0.00           O  
ATOM   1206  CB  HIS A  77      14.833  82.002  47.940  1.00  0.00           C  
ATOM   1207  CG  HIS A  77      14.435  83.273  47.255  1.00  0.00           C  
ATOM   1208  ND1 HIS A  77      14.349  83.383  45.883  1.00  0.00           N  
ATOM   1209  CD2 HIS A  77      14.100  84.486  47.753  1.00  0.00           C  
ATOM   1210  CE1 HIS A  77      13.978  84.612  45.566  1.00  0.00           C  
ATOM   1211  NE2 HIS A  77      13.821  85.300  46.682  1.00  0.00           N  
ATOM   1212  H   HIS A  77      12.695  82.050  49.349  1.00  0.00           H  
ATOM   1213  HA  HIS A  77      13.419  80.826  46.856  1.00  0.00           H  
ATOM   1214 1HB  HIS A  77      15.067  82.233  48.979  1.00  0.00           H  
ATOM   1215 2HB  HIS A  77      15.746  81.634  47.472  1.00  0.00           H  
ATOM   1216  HD1 HIS A  77      14.462  82.641  45.222  1.00  0.00           H  
ATOM   1217  HD2 HIS A  77      14.027  84.876  48.768  1.00  0.00           H  
ATOM   1218  HE1 HIS A  77      13.851  84.902  44.524  1.00  0.00           H  
ATOM   1219  N   MET A  78      14.642  79.487  49.614  1.00  0.00           N  
ATOM   1220  CA  MET A  78      15.274  78.312  50.165  1.00  0.00           C  
ATOM   1221  C   MET A  78      14.273  77.170  50.259  1.00  0.00           C  
ATOM   1222  O   MET A  78      14.619  76.018  49.993  1.00  0.00           O  
ATOM   1223  CB  MET A  78      15.872  78.626  51.535  1.00  0.00           C  
ATOM   1224  CG  MET A  78      16.560  77.446  52.207  1.00  0.00           C  
ATOM   1225  SD  MET A  78      15.406  76.380  53.094  1.00  0.00           S  
ATOM   1226  CE  MET A  78      14.984  77.424  54.486  1.00  0.00           C  
ATOM   1227  H   MET A  78      14.424  80.261  50.225  1.00  0.00           H  
ATOM   1228  HA  MET A  78      16.077  78.005  49.495  1.00  0.00           H  
ATOM   1229 1HB  MET A  78      16.602  79.427  51.438  1.00  0.00           H  
ATOM   1230 2HB  MET A  78      15.085  78.978  52.204  1.00  0.00           H  
ATOM   1231 1HG  MET A  78      17.073  76.848  51.454  1.00  0.00           H  
ATOM   1232 2HG  MET A  78      17.303  77.813  52.914  1.00  0.00           H  
ATOM   1233 1HE  MET A  78      14.275  76.903  55.130  1.00  0.00           H  
ATOM   1234 2HE  MET A  78      15.886  77.659  55.053  1.00  0.00           H  
ATOM   1235 3HE  MET A  78      14.533  78.349  54.124  1.00  0.00           H  
ATOM   1236  N   ALA A  79      13.028  77.504  50.601  1.00  0.00           N  
ATOM   1237  CA  ALA A  79      11.928  76.535  50.645  1.00  0.00           C  
ATOM   1238  C   ALA A  79      11.771  75.746  49.356  1.00  0.00           C  
ATOM   1239  O   ALA A  79      11.691  74.511  49.382  1.00  0.00           O  
ATOM   1240  CB  ALA A  79      10.622  77.245  50.971  1.00  0.00           C  
ATOM   1241  H   ALA A  79      12.844  78.468  50.838  1.00  0.00           H  
ATOM   1242  HA  ALA A  79      12.146  75.811  51.430  1.00  0.00           H  
ATOM   1243 1HB  ALA A  79       9.811  76.519  51.002  1.00  0.00           H  
ATOM   1244 2HB  ALA A  79      10.707  77.736  51.941  1.00  0.00           H  
ATOM   1245 3HB  ALA A  79      10.413  77.991  50.206  1.00  0.00           H  
ATOM   1246  N   ALA A  80      11.735  76.467  48.236  1.00  0.00           N  
ATOM   1247  CA  ALA A  80      11.683  75.891  46.891  1.00  0.00           C  
ATOM   1248  C   ALA A  80      12.876  74.969  46.643  1.00  0.00           C  
ATOM   1249  O   ALA A  80      12.734  73.882  46.076  1.00  0.00           O  
ATOM   1250  CB  ALA A  80      11.638  76.993  45.842  1.00  0.00           C  
ATOM   1251  H   ALA A  80      11.745  77.471  48.341  1.00  0.00           H  
ATOM   1252  HA  ALA A  80      10.775  75.294  46.813  1.00  0.00           H  
ATOM   1253 1HB  ALA A  80      11.600  76.547  44.848  1.00  0.00           H  
ATOM   1254 2HB  ALA A  80      10.752  77.608  45.999  1.00  0.00           H  
ATOM   1255 3HB  ALA A  80      12.530  77.612  45.928  1.00  0.00           H  
ATOM   1256  N   TYR A  81      14.050  75.401  47.088  1.00  0.00           N  
ATOM   1257  CA  TYR A  81      15.265  74.616  46.914  1.00  0.00           C  
ATOM   1258  C   TYR A  81      15.294  73.324  47.716  1.00  0.00           C  
ATOM   1259  O   TYR A  81      15.761  72.313  47.213  1.00  0.00           O  
ATOM   1260  CB  TYR A  81      16.483  75.469  47.275  1.00  0.00           C  
ATOM   1261  CG  TYR A  81      16.796  76.547  46.262  1.00  0.00           C  
ATOM   1262  CD1 TYR A  81      16.855  77.875  46.658  1.00  0.00           C  
ATOM   1263  CD2 TYR A  81      17.023  76.208  44.936  1.00  0.00           C  
ATOM   1264  CE1 TYR A  81      17.141  78.860  45.732  1.00  0.00           C  
ATOM   1265  CE2 TYR A  81      17.308  77.193  44.010  1.00  0.00           C  
ATOM   1266  CZ  TYR A  81      17.367  78.514  44.405  1.00  0.00           C  
ATOM   1267  OH  TYR A  81      17.652  79.495  43.483  1.00  0.00           O  
ATOM   1268  H   TYR A  81      14.104  76.293  47.558  1.00  0.00           H  
ATOM   1269  HA  TYR A  81      15.337  74.317  45.868  1.00  0.00           H  
ATOM   1270 1HB  TYR A  81      16.319  75.947  48.242  1.00  0.00           H  
ATOM   1271 2HB  TYR A  81      17.360  74.828  47.372  1.00  0.00           H  
ATOM   1272  HD1 TYR A  81      16.677  78.142  47.700  1.00  0.00           H  
ATOM   1273  HD2 TYR A  81      16.975  75.165  44.625  1.00  0.00           H  
ATOM   1274  HE1 TYR A  81      17.187  79.903  46.043  1.00  0.00           H  
ATOM   1275  HE2 TYR A  81      17.486  76.927  42.968  1.00  0.00           H  
ATOM   1276  HH  TYR A  81      17.654  80.351  43.918  1.00  0.00           H  
ATOM   1277  N   GLN A  82      14.791  73.343  48.943  1.00  0.00           N  
ATOM   1278  CA  GLN A  82      14.688  72.109  49.727  1.00  0.00           C  
ATOM   1279  C   GLN A  82      13.740  71.158  49.020  1.00  0.00           C  
ATOM   1280  O   GLN A  82      14.034  69.974  48.836  1.00  0.00           O  
ATOM   1281  CB  GLN A  82      14.197  72.391  51.149  1.00  0.00           C  
ATOM   1282  CG  GLN A  82      14.120  71.161  52.037  1.00  0.00           C  
ATOM   1283  CD  GLN A  82      13.658  71.490  53.444  1.00  0.00           C  
ATOM   1284  OE1 GLN A  82      12.787  72.342  53.643  1.00  0.00           O  
ATOM   1285  NE2 GLN A  82      14.240  70.816  54.430  1.00  0.00           N  
ATOM   1286  H   GLN A  82      14.473  74.212  49.349  1.00  0.00           H  
ATOM   1287  HA  GLN A  82      15.677  71.657  49.792  1.00  0.00           H  
ATOM   1288 1HB  GLN A  82      14.862  73.110  51.628  1.00  0.00           H  
ATOM   1289 2HB  GLN A  82      13.205  72.840  51.109  1.00  0.00           H  
ATOM   1290 1HG  GLN A  82      13.413  70.455  51.601  1.00  0.00           H  
ATOM   1291 2HG  GLN A  82      15.109  70.708  52.099  1.00  0.00           H  
ATOM   1292 1HE2 GLN A  82      13.976  70.991  55.379  1.00  0.00           H  
ATOM   1293 2HE2 GLN A  82      14.942  70.134  54.223  1.00  0.00           H  
ATOM   1294  N   SER A  83      12.623  71.738  48.594  1.00  0.00           N  
ATOM   1295  CA  SER A  83      11.518  71.097  47.902  1.00  0.00           C  
ATOM   1296  C   SER A  83      11.869  70.516  46.532  1.00  0.00           C  
ATOM   1297  O   SER A  83      11.363  69.461  46.160  1.00  0.00           O  
ATOM   1298  CB  SER A  83      10.391  72.098  47.743  1.00  0.00           C  
ATOM   1299  OG  SER A  83       9.855  72.454  48.988  1.00  0.00           O  
ATOM   1300  H   SER A  83      12.573  72.728  48.790  1.00  0.00           H  
ATOM   1301  HA  SER A  83      11.173  70.256  48.505  1.00  0.00           H  
ATOM   1302 1HB  SER A  83      10.763  72.988  47.237  1.00  0.00           H  
ATOM   1303 2HB  SER A  83       9.609  71.669  47.117  1.00  0.00           H  
ATOM   1304  HG  SER A  83      10.455  73.105  49.358  1.00  0.00           H  
ATOM   1305  N   ARG A  84      12.702  71.228  45.772  1.00  0.00           N  
ATOM   1306  CA  ARG A  84      12.966  70.886  44.371  1.00  0.00           C  
ATOM   1307  C   ARG A  84      14.444  70.604  44.141  1.00  0.00           C  
ATOM   1308  O   ARG A  84      15.201  71.518  43.814  1.00  0.00           O  
ATOM   1309  CB  ARG A  84      12.522  72.012  43.449  1.00  0.00           C  
ATOM   1310  CG  ARG A  84      11.025  72.277  43.438  1.00  0.00           C  
ATOM   1311  CD  ARG A  84      10.273  71.154  42.821  1.00  0.00           C  
ATOM   1312  NE  ARG A  84      10.659  70.940  41.436  1.00  0.00           N  
ATOM   1313  CZ  ARG A  84      10.147  71.612  40.386  1.00  0.00           C  
ATOM   1314  NH1 ARG A  84       9.233  72.536  40.580  1.00  0.00           N  
ATOM   1315  NH2 ARG A  84      10.565  71.342  39.162  1.00  0.00           N  
ATOM   1316  H   ARG A  84      13.164  72.029  46.179  1.00  0.00           H  
ATOM   1317  HA  ARG A  84      12.398  69.989  44.121  1.00  0.00           H  
ATOM   1318 1HB  ARG A  84      13.018  72.937  43.740  1.00  0.00           H  
ATOM   1319 2HB  ARG A  84      12.825  71.786  42.427  1.00  0.00           H  
ATOM   1320 1HG  ARG A  84      10.671  72.406  44.461  1.00  0.00           H  
ATOM   1321 2HG  ARG A  84      10.820  73.183  42.866  1.00  0.00           H  
ATOM   1322 1HD  ARG A  84      10.469  70.237  43.375  1.00  0.00           H  
ATOM   1323 2HD  ARG A  84       9.206  71.373  42.848  1.00  0.00           H  
ATOM   1324  HE  ARG A  84      11.361  70.236  41.247  1.00  0.00           H  
ATOM   1325 1HH1 ARG A  84       8.913  72.742  41.516  1.00  0.00           H  
ATOM   1326 2HH1 ARG A  84       8.849  73.040  39.793  1.00  0.00           H  
ATOM   1327 1HH2 ARG A  84      11.269  70.632  39.012  1.00  0.00           H  
ATOM   1328 2HH2 ARG A  84      10.182  71.846  38.375  1.00  0.00           H  
ATOM   1329  N   PRO A  85      14.862  69.335  44.296  1.00  0.00           N  
ATOM   1330  CA  PRO A  85      16.273  68.959  44.146  1.00  0.00           C  
ATOM   1331  C   PRO A  85      16.824  69.285  42.754  1.00  0.00           C  
ATOM   1332  O   PRO A  85      18.024  69.504  42.595  1.00  0.00           O  
ATOM   1333  CB  PRO A  85      16.246  67.448  44.395  1.00  0.00           C  
ATOM   1334  CG  PRO A  85      15.034  67.238  45.237  1.00  0.00           C  
ATOM   1335  CD  PRO A  85      14.038  68.240  44.716  1.00  0.00           C  
ATOM   1336  HA  PRO A  85      16.869  69.477  44.912  1.00  0.00           H  
ATOM   1337 1HB  PRO A  85      16.199  66.909  43.437  1.00  0.00           H  
ATOM   1338 2HB  PRO A  85      17.173  67.132  44.896  1.00  0.00           H  
ATOM   1339 1HG  PRO A  85      14.680  66.200  45.141  1.00  0.00           H  
ATOM   1340 2HG  PRO A  85      15.276  67.394  46.298  1.00  0.00           H  
ATOM   1341 1HD  PRO A  85      13.481  67.801  43.875  1.00  0.00           H  
ATOM   1342 2HD  PRO A  85      13.353  68.531  45.526  1.00  0.00           H  
ATOM   1343  N   ASP A  86      15.936  69.320  41.766  1.00  0.00           N  
ATOM   1344  CA  ASP A  86      16.297  69.592  40.378  1.00  0.00           C  
ATOM   1345  C   ASP A  86      16.513  71.089  40.068  1.00  0.00           C  
ATOM   1346  O   ASP A  86      17.096  71.438  39.046  1.00  0.00           O  
ATOM   1347  CB  ASP A  86      15.214  69.034  39.451  1.00  0.00           C  
ATOM   1348  CG  ASP A  86      13.851  69.673  39.682  1.00  0.00           C  
ATOM   1349  OD1 ASP A  86      13.377  69.632  40.792  1.00  0.00           O  
ATOM   1350  OD2 ASP A  86      13.296  70.196  38.745  1.00  0.00           O  
ATOM   1351  H   ASP A  86      14.968  69.149  41.998  1.00  0.00           H  
ATOM   1352  HA  ASP A  86      17.243  69.094  40.163  1.00  0.00           H  
ATOM   1353 1HB  ASP A  86      15.504  69.197  38.413  1.00  0.00           H  
ATOM   1354 2HB  ASP A  86      15.125  67.958  39.602  1.00  0.00           H  
ATOM   1355  N   ALA A  87      16.050  71.964  40.955  1.00  0.00           N  
ATOM   1356  CA  ALA A  87      16.157  73.404  40.749  1.00  0.00           C  
ATOM   1357  C   ALA A  87      17.459  73.940  41.344  1.00  0.00           C  
ATOM   1358  O   ALA A  87      17.896  73.480  42.390  1.00  0.00           O  
ATOM   1359  CB  ALA A  87      14.959  74.118  41.357  1.00  0.00           C  
ATOM   1360  H   ALA A  87      15.611  71.619  41.797  1.00  0.00           H  
ATOM   1361  HA  ALA A  87      16.172  73.592  39.675  1.00  0.00           H  
ATOM   1362 1HB  ALA A  87      15.054  75.192  41.194  1.00  0.00           H  
ATOM   1363 2HB  ALA A  87      14.044  73.760  40.885  1.00  0.00           H  
ATOM   1364 3HB  ALA A  87      14.919  73.916  42.426  1.00  0.00           H  
ATOM   1365  N   ASN A  88      18.075  74.905  40.661  1.00  0.00           N  
ATOM   1366  CA  ASN A  88      19.314  75.539  41.132  1.00  0.00           C  
ATOM   1367  C   ASN A  88      19.256  77.060  41.189  1.00  0.00           C  
ATOM   1368  O   ASN A  88      20.066  77.686  41.865  1.00  0.00           O  
ATOM   1369  CB  ASN A  88      20.479  75.105  40.261  1.00  0.00           C  
ATOM   1370  CG  ASN A  88      20.772  73.636  40.379  1.00  0.00           C  
ATOM   1371  OD1 ASN A  88      21.051  73.131  41.472  1.00  0.00           O  
ATOM   1372  ND2 ASN A  88      20.716  72.939  39.272  1.00  0.00           N  
ATOM   1373  H   ASN A  88      17.669  75.207  39.787  1.00  0.00           H  
ATOM   1374  HA  ASN A  88      19.500  75.217  42.158  1.00  0.00           H  
ATOM   1375 1HB  ASN A  88      20.261  75.339  39.218  1.00  0.00           H  
ATOM   1376 2HB  ASN A  88      21.371  75.666  40.542  1.00  0.00           H  
ATOM   1377 1HD2 ASN A  88      20.902  71.956  39.290  1.00  0.00           H  
ATOM   1378 2HD2 ASN A  88      20.487  73.388  38.410  1.00  0.00           H  
ATOM   1379  N   ALA A  89      18.315  77.655  40.460  1.00  0.00           N  
ATOM   1380  CA  ALA A  89      18.155  79.113  40.452  1.00  0.00           C  
ATOM   1381  C   ALA A  89      16.681  79.459  40.634  1.00  0.00           C  
ATOM   1382  O   ALA A  89      15.806  78.791  40.070  1.00  0.00           O  
ATOM   1383  CB  ALA A  89      18.694  79.714  39.162  1.00  0.00           C  
ATOM   1384  H   ALA A  89      17.695  77.089  39.898  1.00  0.00           H  
ATOM   1385  HA  ALA A  89      18.722  79.521  41.289  1.00  0.00           H  
ATOM   1386 1HB  ALA A  89      18.563  80.796  39.183  1.00  0.00           H  
ATOM   1387 2HB  ALA A  89      19.754  79.479  39.066  1.00  0.00           H  
ATOM   1388 3HB  ALA A  89      18.152  79.300  38.314  1.00  0.00           H  
ATOM   1389  N   VAL A  90      16.422  80.482  41.446  1.00  0.00           N  
ATOM   1390  CA  VAL A  90      15.092  81.032  41.616  1.00  0.00           C  
ATOM   1391  C   VAL A  90      15.138  82.545  41.416  1.00  0.00           C  
ATOM   1392  O   VAL A  90      15.964  83.243  41.996  1.00  0.00           O  
ATOM   1393  CB  VAL A  90      14.544  80.703  43.018  1.00  0.00           C  
ATOM   1394  CG1 VAL A  90      13.164  81.314  43.207  1.00  0.00           C  
ATOM   1395  CG2 VAL A  90      14.498  79.196  43.215  1.00  0.00           C  
ATOM   1396  H   VAL A  90      17.191  80.886  41.962  1.00  0.00           H  
ATOM   1397  HA  VAL A  90      14.434  80.582  40.872  1.00  0.00           H  
ATOM   1398  HB  VAL A  90      15.199  81.149  43.767  1.00  0.00           H  
ATOM   1399 1HG1 VAL A  90      12.792  81.072  44.203  1.00  0.00           H  
ATOM   1400 2HG1 VAL A  90      13.227  82.397  43.097  1.00  0.00           H  
ATOM   1401 3HG1 VAL A  90      12.482  80.912  42.458  1.00  0.00           H  
ATOM   1402 1HG2 VAL A  90      14.111  78.971  44.208  1.00  0.00           H  
ATOM   1403 2HG2 VAL A  90      13.849  78.750  42.462  1.00  0.00           H  
ATOM   1404 3HG2 VAL A  90      15.503  78.785  43.116  1.00  0.00           H  
ATOM   1405  N   VAL A  91      14.253  83.045  40.575  1.00  0.00           N  
ATOM   1406  CA  VAL A  91      14.193  84.465  40.306  1.00  0.00           C  
ATOM   1407  C   VAL A  91      12.809  85.025  40.593  1.00  0.00           C  
ATOM   1408  O   VAL A  91      11.835  84.634  39.974  1.00  0.00           O  
ATOM   1409  CB  VAL A  91      14.564  84.742  38.837  1.00  0.00           C  
ATOM   1410  CG1 VAL A  91      14.481  86.232  38.539  1.00  0.00           C  
ATOM   1411  CG2 VAL A  91      15.959  84.211  38.546  1.00  0.00           C  
ATOM   1412  H   VAL A  91      13.604  82.428  40.108  1.00  0.00           H  
ATOM   1413  HA  VAL A  91      14.912  84.970  40.952  1.00  0.00           H  
ATOM   1414  HB  VAL A  91      13.842  84.244  38.189  1.00  0.00           H  
ATOM   1415 1HG1 VAL A  91      14.746  86.410  37.496  1.00  0.00           H  
ATOM   1416 2HG1 VAL A  91      13.465  86.583  38.719  1.00  0.00           H  
ATOM   1417 3HG1 VAL A  91      15.173  86.771  39.185  1.00  0.00           H  
ATOM   1418 1HG2 VAL A  91      16.214  84.410  37.506  1.00  0.00           H  
ATOM   1419 2HG2 VAL A  91      16.680  84.705  39.198  1.00  0.00           H  
ATOM   1420 3HG2 VAL A  91      15.984  83.136  38.727  1.00  0.00           H  
ATOM   1421  N   HIS A  92      12.735  85.932  41.553  1.00  0.00           N  
ATOM   1422  CA  HIS A  92      11.549  86.724  41.759  1.00  0.00           C  
ATOM   1423  C   HIS A  92      11.789  88.054  41.067  1.00  0.00           C  
ATOM   1424  O   HIS A  92      12.724  88.791  41.398  1.00  0.00           O  
ATOM   1425  CB  HIS A  92      11.251  86.925  43.248  1.00  0.00           C  
ATOM   1426  CG  HIS A  92       9.990  87.689  43.512  1.00  0.00           C  
ATOM   1427  ND1 HIS A  92       8.808  87.423  42.852  1.00  0.00           N  
ATOM   1428  CD2 HIS A  92       9.726  88.710  44.361  1.00  0.00           C  
ATOM   1429  CE1 HIS A  92       7.871  88.248  43.286  1.00  0.00           C  
ATOM   1430  NE2 HIS A  92       8.403  89.038  44.200  1.00  0.00           N  
ATOM   1431  H   HIS A  92      13.532  86.073  42.158  1.00  0.00           H  
ATOM   1432  HA  HIS A  92      10.691  86.216  41.319  1.00  0.00           H  
ATOM   1433 1HB  HIS A  92      11.171  85.954  43.738  1.00  0.00           H  
ATOM   1434 2HB  HIS A  92      12.077  87.460  43.716  1.00  0.00           H  
ATOM   1435  HD1 HIS A  92       8.645  86.674  42.209  1.00  0.00           H  
ATOM   1436  HD2 HIS A  92      10.342  89.254  45.077  1.00  0.00           H  
ATOM   1437  HE1 HIS A  92       6.859  88.197  42.886  1.00  0.00           H  
ATOM   1438  N   ASN A  93      10.961  88.342  40.073  1.00  0.00           N  
ATOM   1439  CA  ASN A  93      11.102  89.585  39.322  1.00  0.00           C  
ATOM   1440  C   ASN A  93       9.795  90.369  39.216  1.00  0.00           C  
ATOM   1441  O   ASN A  93       8.796  89.986  39.804  1.00  0.00           O  
ATOM   1442  CB  ASN A  93      11.654  89.296  37.938  1.00  0.00           C  
ATOM   1443  CG  ASN A  93      10.734  88.435  37.118  1.00  0.00           C  
ATOM   1444  OD1 ASN A  93      10.268  87.387  37.580  1.00  0.00           O  
ATOM   1445  ND2 ASN A  93      10.464  88.855  35.908  1.00  0.00           N  
ATOM   1446  H   ASN A  93      10.222  87.699  39.826  1.00  0.00           H  
ATOM   1447  HA  ASN A  93      11.802  90.233  39.853  1.00  0.00           H  
ATOM   1448 1HB  ASN A  93      11.820  90.236  37.409  1.00  0.00           H  
ATOM   1449 2HB  ASN A  93      12.618  88.796  38.028  1.00  0.00           H  
ATOM   1450 1HD2 ASN A  93       9.858  88.322  35.317  1.00  0.00           H  
ATOM   1451 2HD2 ASN A  93      10.864  89.709  35.575  1.00  0.00           H  
ATOM   1452  N   HIS A  94       9.824  91.470  38.473  1.00  0.00           N  
ATOM   1453  CA  HIS A  94       8.689  92.367  38.350  1.00  0.00           C  
ATOM   1454  C   HIS A  94       8.707  93.005  36.945  1.00  0.00           C  
ATOM   1455  O   HIS A  94       9.004  94.188  36.780  1.00  0.00           O  
ATOM   1456  CB  HIS A  94       8.724  93.448  39.435  1.00  0.00           C  
ATOM   1457  CG  HIS A  94       8.664  92.904  40.828  1.00  0.00           C  
ATOM   1458  ND1 HIS A  94       7.492  92.843  41.553  1.00  0.00           N  
ATOM   1459  CD2 HIS A  94       9.630  92.398  41.631  1.00  0.00           C  
ATOM   1460  CE1 HIS A  94       7.741  92.321  42.742  1.00  0.00           C  
ATOM   1461  NE2 HIS A  94       9.029  92.043  42.813  1.00  0.00           N  
ATOM   1462  H   HIS A  94      10.677  91.684  37.976  1.00  0.00           H  
ATOM   1463  HA  HIS A  94       7.765  91.803  38.470  1.00  0.00           H  
ATOM   1464 1HB  HIS A  94       9.639  94.034  39.336  1.00  0.00           H  
ATOM   1465 2HB  HIS A  94       7.884  94.129  39.298  1.00  0.00           H  
ATOM   1466  HD1 HIS A  94       6.578  93.072  41.219  1.00  0.00           H  
ATOM   1467  HD2 HIS A  94      10.701  92.246  41.495  1.00  0.00           H  
ATOM   1468  HE1 HIS A  94       6.939  92.186  43.467  1.00  0.00           H  
ATOM   1469  N   ALA A  95       8.424  92.169  35.944  1.00  0.00           N  
ATOM   1470  CA  ALA A  95       8.368  92.510  34.516  1.00  0.00           C  
ATOM   1471  C   ALA A  95       7.396  93.606  34.209  1.00  0.00           C  
ATOM   1472  O   ALA A  95       6.563  93.939  35.027  1.00  0.00           O  
ATOM   1473  CB  ALA A  95       8.015  91.281  33.691  1.00  0.00           C  
ATOM   1474  H   ALA A  95       8.235  91.219  36.231  1.00  0.00           H  
ATOM   1475  HA  ALA A  95       9.353  92.866  34.214  1.00  0.00           H  
ATOM   1476 1HB  ALA A  95       7.977  91.550  32.635  1.00  0.00           H  
ATOM   1477 2HB  ALA A  95       8.771  90.511  33.843  1.00  0.00           H  
ATOM   1478 3HB  ALA A  95       7.043  90.901  34.003  1.00  0.00           H  
ATOM   1479  N   VAL A  96       7.450  94.119  32.989  1.00  0.00           N  
ATOM   1480  CA  VAL A  96       6.541  95.175  32.561  1.00  0.00           C  
ATOM   1481  C   VAL A  96       5.085  94.695  32.436  1.00  0.00           C  
ATOM   1482  O   VAL A  96       4.244  95.039  33.257  1.00  0.00           O  
ATOM   1483  CB  VAL A  96       7.006  95.739  31.205  1.00  0.00           C  
ATOM   1484  CG1 VAL A  96       5.973  96.708  30.649  1.00  0.00           C  
ATOM   1485  CG2 VAL A  96       8.356  96.423  31.364  1.00  0.00           C  
ATOM   1486  H   VAL A  96       8.139  93.769  32.338  1.00  0.00           H  
ATOM   1487  HA  VAL A  96       6.562  95.972  33.305  1.00  0.00           H  
ATOM   1488  HB  VAL A  96       7.095  94.920  30.492  1.00  0.00           H  
ATOM   1489 1HG1 VAL A  96       6.318  97.097  29.691  1.00  0.00           H  
ATOM   1490 2HG1 VAL A  96       5.025  96.189  30.510  1.00  0.00           H  
ATOM   1491 3HG1 VAL A  96       5.836  97.534  31.347  1.00  0.00           H  
ATOM   1492 1HG2 VAL A  96       8.678  96.819  30.402  1.00  0.00           H  
ATOM   1493 2HG2 VAL A  96       8.268  97.239  32.082  1.00  0.00           H  
ATOM   1494 3HG2 VAL A  96       9.089  95.701  31.724  1.00  0.00           H  
ATOM   1495  N   HIS A  97       4.797  93.894  31.417  1.00  0.00           N  
ATOM   1496  CA  HIS A  97       3.423  93.536  31.104  1.00  0.00           C  
ATOM   1497  C   HIS A  97       2.879  92.491  32.053  1.00  0.00           C  
ATOM   1498  O   HIS A  97       1.673  92.436  32.293  1.00  0.00           O  
ATOM   1499  CB  HIS A  97       3.316  93.021  29.665  1.00  0.00           C  
ATOM   1500  CG  HIS A  97       3.537  94.080  28.629  1.00  0.00           C  
ATOM   1501  ND1 HIS A  97       2.612  95.070  28.369  1.00  0.00           N  
ATOM   1502  CD2 HIS A  97       4.575  94.303  27.789  1.00  0.00           C  
ATOM   1503  CE1 HIS A  97       3.074  95.857  27.413  1.00  0.00           C  
ATOM   1504  NE2 HIS A  97       4.261  95.413  27.044  1.00  0.00           N  
ATOM   1505  H   HIS A  97       5.544  93.524  30.846  1.00  0.00           H  
ATOM   1506  HA  HIS A  97       2.788  94.416  31.197  1.00  0.00           H  
ATOM   1507 1HB  HIS A  97       4.049  92.230  29.506  1.00  0.00           H  
ATOM   1508 2HB  HIS A  97       2.328  92.589  29.506  1.00  0.00           H  
ATOM   1509  HD2 HIS A  97       5.488  93.712  27.717  1.00  0.00           H  
ATOM   1510  HE1 HIS A  97       2.561  96.726  26.999  1.00  0.00           H  
ATOM   1511  HE2 HIS A  97       4.849  95.820  26.331  1.00  0.00           H  
ATOM   1512  N   CYS A  98       3.778  91.676  32.595  1.00  0.00           N  
ATOM   1513  CA  CYS A  98       3.405  90.630  33.524  1.00  0.00           C  
ATOM   1514  C   CYS A  98       2.989  91.226  34.856  1.00  0.00           C  
ATOM   1515  O   CYS A  98       2.122  90.685  35.511  1.00  0.00           O  
ATOM   1516  CB  CYS A  98       4.566  89.658  33.739  1.00  0.00           C  
ATOM   1517  SG  CYS A  98       4.146  88.219  34.751  1.00  0.00           S  
ATOM   1518  H   CYS A  98       4.751  91.792  32.350  1.00  0.00           H  
ATOM   1519  HA  CYS A  98       2.564  90.078  33.104  1.00  0.00           H  
ATOM   1520 1HB  CYS A  98       4.924  89.299  32.774  1.00  0.00           H  
ATOM   1521 2HB  CYS A  98       5.392  90.180  34.222  1.00  0.00           H  
ATOM   1522  HG  CYS A  98       3.800  88.907  35.835  1.00  0.00           H  
ATOM   1523  N   THR A  99       3.583  92.353  35.246  1.00  0.00           N  
ATOM   1524  CA  THR A  99       3.134  93.031  36.469  1.00  0.00           C  
ATOM   1525  C   THR A  99       1.810  93.764  36.230  1.00  0.00           C  
ATOM   1526  O   THR A  99       0.957  93.792  37.122  1.00  0.00           O  
ATOM   1527  CB  THR A  99       4.194  94.026  36.977  1.00  0.00           C  
ATOM   1528  OG1 THR A  99       5.411  93.326  37.265  1.00  0.00           O  
ATOM   1529  CG2 THR A  99       3.707  94.728  38.235  1.00  0.00           C  
ATOM   1530  H   THR A  99       4.342  92.752  34.712  1.00  0.00           H  
ATOM   1531  HA  THR A  99       2.973  92.279  37.242  1.00  0.00           H  
ATOM   1532  HB  THR A  99       4.392  94.771  36.206  1.00  0.00           H  
ATOM   1533  HG1 THR A  99       6.025  93.439  36.535  1.00  0.00           H  
ATOM   1534 1HG2 THR A  99       4.469  95.428  38.579  1.00  0.00           H  
ATOM   1535 2HG2 THR A  99       2.788  95.271  38.016  1.00  0.00           H  
ATOM   1536 3HG2 THR A  99       3.516  93.990  39.012  1.00  0.00           H  
ATOM   1537  N   ALA A 100       1.641  94.355  35.044  1.00  0.00           N  
ATOM   1538  CA  ALA A 100       0.355  94.940  34.684  1.00  0.00           C  
ATOM   1539  C   ALA A 100      -0.755  93.893  34.880  1.00  0.00           C  
ATOM   1540  O   ALA A 100      -1.778  94.150  35.531  1.00  0.00           O  
ATOM   1541  CB  ALA A 100       0.378  95.448  33.250  1.00  0.00           C  
ATOM   1542  H   ALA A 100       2.405  94.402  34.385  1.00  0.00           H  
ATOM   1543  HA  ALA A 100       0.167  95.781  35.351  1.00  0.00           H  
ATOM   1544 1HB  ALA A 100      -0.591  95.881  33.001  1.00  0.00           H  
ATOM   1545 2HB  ALA A 100       1.153  96.209  33.146  1.00  0.00           H  
ATOM   1546 3HB  ALA A 100       0.590  94.621  32.574  1.00  0.00           H  
ATOM   1547  N   VAL A 101      -0.534  92.715  34.321  1.00  0.00           N  
ATOM   1548  CA  VAL A 101      -1.493  91.640  34.395  1.00  0.00           C  
ATOM   1549  C   VAL A 101      -1.713  91.183  35.839  1.00  0.00           C  
ATOM   1550  O   VAL A 101      -2.842  90.847  36.216  1.00  0.00           O  
ATOM   1551  CB  VAL A 101      -1.012  90.450  33.543  1.00  0.00           C  
ATOM   1552  CG1 VAL A 101      -1.911  89.242  33.761  1.00  0.00           C  
ATOM   1553  CG2 VAL A 101      -0.983  90.843  32.074  1.00  0.00           C  
ATOM   1554  H   VAL A 101       0.335  92.566  33.827  1.00  0.00           H  
ATOM   1555  HA  VAL A 101      -2.444  91.997  33.999  1.00  0.00           H  
ATOM   1556  HB  VAL A 101      -0.010  90.167  33.864  1.00  0.00           H  
ATOM   1557 1HG1 VAL A 101      -1.557  88.410  33.152  1.00  0.00           H  
ATOM   1558 2HG1 VAL A 101      -1.889  88.956  34.812  1.00  0.00           H  
ATOM   1559 3HG1 VAL A 101      -2.933  89.492  33.474  1.00  0.00           H  
ATOM   1560 1HG2 VAL A 101      -0.642  89.997  31.478  1.00  0.00           H  
ATOM   1561 2HG2 VAL A 101      -1.985  91.132  31.755  1.00  0.00           H  
ATOM   1562 3HG2 VAL A 101      -0.302  91.683  31.936  1.00  0.00           H  
ATOM   1563  N   SER A 102      -0.649  91.198  36.642  1.00  0.00           N  
ATOM   1564  CA  SER A 102      -0.739  90.804  38.042  1.00  0.00           C  
ATOM   1565  C   SER A 102      -1.612  91.752  38.866  1.00  0.00           C  
ATOM   1566  O   SER A 102      -2.037  91.416  39.964  1.00  0.00           O  
ATOM   1567  CB  SER A 102       0.651  90.741  38.644  1.00  0.00           C  
ATOM   1568  OG  SER A 102       1.225  92.018  38.717  1.00  0.00           O  
ATOM   1569  H   SER A 102       0.243  91.490  36.270  1.00  0.00           H  
ATOM   1570  HA  SER A 102      -1.195  89.814  38.094  1.00  0.00           H  
ATOM   1571 1HB  SER A 102       0.597  90.306  39.641  1.00  0.00           H  
ATOM   1572 2HB  SER A 102       1.281  90.092  38.037  1.00  0.00           H  
ATOM   1573  HG  SER A 102       0.740  92.562  38.092  1.00  0.00           H  
ATOM   1574  N   ILE A 103      -1.869  92.932  38.310  1.00  0.00           N  
ATOM   1575  CA  ILE A 103      -2.661  93.973  38.947  1.00  0.00           C  
ATOM   1576  C   ILE A 103      -4.058  94.101  38.341  1.00  0.00           C  
ATOM   1577  O   ILE A 103      -4.897  94.847  38.846  1.00  0.00           O  
ATOM   1578  CB  ILE A 103      -1.939  95.330  38.852  1.00  0.00           C  
ATOM   1579  CG1 ILE A 103      -1.797  95.757  37.389  1.00  0.00           C  
ATOM   1580  CG2 ILE A 103      -0.577  95.256  39.523  1.00  0.00           C  
ATOM   1581  CD1 ILE A 103      -1.315  97.179  37.212  1.00  0.00           C  
ATOM   1582  H   ILE A 103      -1.484  93.099  37.391  1.00  0.00           H  
ATOM   1583  HA  ILE A 103      -2.786  93.717  39.998  1.00  0.00           H  
ATOM   1584  HB  ILE A 103      -2.537  96.095  39.347  1.00  0.00           H  
ATOM   1585 1HG1 ILE A 103      -1.096  95.094  36.883  1.00  0.00           H  
ATOM   1586 2HG1 ILE A 103      -2.759  95.659  36.886  1.00  0.00           H  
ATOM   1587 1HG2 ILE A 103      -0.080  96.223  39.446  1.00  0.00           H  
ATOM   1588 2HG2 ILE A 103      -0.703  94.995  40.573  1.00  0.00           H  
ATOM   1589 3HG2 ILE A 103       0.031  94.496  39.031  1.00  0.00           H  
ATOM   1590 1HD1 ILE A 103      -1.239  97.408  36.149  1.00  0.00           H  
ATOM   1591 2HD1 ILE A 103      -2.022  97.864  37.682  1.00  0.00           H  
ATOM   1592 3HD1 ILE A 103      -0.337  97.292  37.677  1.00  0.00           H  
ATOM   1593  N   LEU A 104      -4.302  93.373  37.257  1.00  0.00           N  
ATOM   1594  CA  LEU A 104      -5.587  93.408  36.578  1.00  0.00           C  
ATOM   1595  C   LEU A 104      -6.661  92.664  37.346  1.00  0.00           C  
ATOM   1596  O   LEU A 104      -6.398  91.637  37.960  1.00  0.00           O  
ATOM   1597  CB  LEU A 104      -5.454  92.806  35.174  1.00  0.00           C  
ATOM   1598  CG  LEU A 104      -4.535  93.564  34.208  1.00  0.00           C  
ATOM   1599  CD1 LEU A 104      -4.416  92.789  32.904  1.00  0.00           C  
ATOM   1600  CD2 LEU A 104      -5.092  94.959  33.967  1.00  0.00           C  
ATOM   1601  H   LEU A 104      -3.571  92.778  36.895  1.00  0.00           H  
ATOM   1602  HA  LEU A 104      -5.902  94.447  36.488  1.00  0.00           H  
ATOM   1603 1HB  LEU A 104      -5.072  91.790  35.266  1.00  0.00           H  
ATOM   1604 2HB  LEU A 104      -6.444  92.759  34.720  1.00  0.00           H  
ATOM   1605  HG  LEU A 104      -3.537  93.642  34.642  1.00  0.00           H  
ATOM   1606 1HD1 LEU A 104      -3.763  93.328  32.218  1.00  0.00           H  
ATOM   1607 2HD1 LEU A 104      -3.997  91.802  33.103  1.00  0.00           H  
ATOM   1608 3HD1 LEU A 104      -5.403  92.680  32.454  1.00  0.00           H  
ATOM   1609 1HD2 LEU A 104      -4.438  95.499  33.281  1.00  0.00           H  
ATOM   1610 2HD2 LEU A 104      -6.089  94.882  33.532  1.00  0.00           H  
ATOM   1611 3HD2 LEU A 104      -5.149  95.497  34.913  1.00  0.00           H  
ATOM   1612  N   ASN A 105      -7.877  93.191  37.298  1.00  0.00           N  
ATOM   1613  CA  ASN A 105      -9.023  92.529  37.914  1.00  0.00           C  
ATOM   1614  C   ASN A 105      -9.496  91.307  37.136  1.00  0.00           C  
ATOM   1615  O   ASN A 105      -9.922  90.336  37.732  1.00  0.00           O  
ATOM   1616  CB  ASN A 105     -10.165  93.514  38.082  1.00  0.00           C  
ATOM   1617  CG  ASN A 105      -9.910  94.512  39.178  1.00  0.00           C  
ATOM   1618  OD1 ASN A 105      -9.179  94.230  40.134  1.00  0.00           O  
ATOM   1619  ND2 ASN A 105     -10.500  95.674  39.058  1.00  0.00           N  
ATOM   1620  H   ASN A 105      -8.014  94.072  36.824  1.00  0.00           H  
ATOM   1621  HA  ASN A 105      -8.724  92.164  38.898  1.00  0.00           H  
ATOM   1622 1HB  ASN A 105     -10.323  94.052  37.147  1.00  0.00           H  
ATOM   1623 2HB  ASN A 105     -11.083  92.972  38.307  1.00  0.00           H  
ATOM   1624 1HD2 ASN A 105     -10.367  96.377  39.757  1.00  0.00           H  
ATOM   1625 2HD2 ASN A 105     -11.083  95.859  38.268  1.00  0.00           H  
ATOM   1626  N   ARG A 106      -9.425  91.365  35.811  1.00  0.00           N  
ATOM   1627  CA  ARG A 106      -9.760  90.222  34.967  1.00  0.00           C  
ATOM   1628  C   ARG A 106      -8.514  89.572  34.421  1.00  0.00           C  
ATOM   1629  O   ARG A 106      -8.020  89.961  33.377  1.00  0.00           O  
ATOM   1630  CB  ARG A 106     -10.651  90.645  33.809  1.00  0.00           C  
ATOM   1631  CG  ARG A 106     -12.022  91.164  34.213  1.00  0.00           C  
ATOM   1632  CD  ARG A 106     -12.837  91.541  33.030  1.00  0.00           C  
ATOM   1633  NE  ARG A 106     -14.142  92.055  33.412  1.00  0.00           N  
ATOM   1634  CZ  ARG A 106     -15.093  92.453  32.544  1.00  0.00           C  
ATOM   1635  NH1 ARG A 106     -14.869  92.388  31.250  1.00  0.00           N  
ATOM   1636  NH2 ARG A 106     -16.250  92.907  32.992  1.00  0.00           N  
ATOM   1637  H   ARG A 106      -9.130  92.228  35.376  1.00  0.00           H  
ATOM   1638  HA  ARG A 106     -10.302  89.493  35.571  1.00  0.00           H  
ATOM   1639 1HB  ARG A 106     -10.157  91.429  33.237  1.00  0.00           H  
ATOM   1640 2HB  ARG A 106     -10.804  89.798  33.139  1.00  0.00           H  
ATOM   1641 1HG  ARG A 106     -12.556  90.390  34.765  1.00  0.00           H  
ATOM   1642 2HG  ARG A 106     -11.906  92.046  34.844  1.00  0.00           H  
ATOM   1643 1HD  ARG A 106     -12.319  92.313  32.462  1.00  0.00           H  
ATOM   1644 2HD  ARG A 106     -12.988  90.666  32.398  1.00  0.00           H  
ATOM   1645  HE  ARG A 106     -14.351  92.120  34.400  1.00  0.00           H  
ATOM   1646 1HH1 ARG A 106     -13.985  92.041  30.907  1.00  0.00           H  
ATOM   1647 2HH1 ARG A 106     -15.581  92.686  30.599  1.00  0.00           H  
ATOM   1648 1HH2 ARG A 106     -16.422  92.956  33.987  1.00  0.00           H  
ATOM   1649 2HH2 ARG A 106     -16.962  93.204  32.342  1.00  0.00           H  
ATOM   1650  N   SER A 107      -7.254  83.268  31.976  1.00  0.00           N  
ATOM   1651  CA  SER A 107      -7.435  81.887  32.383  1.00  0.00           C  
ATOM   1652  C   SER A 107      -6.414  81.000  31.656  1.00  0.00           C  
ATOM   1653  O   SER A 107      -6.124  79.866  32.071  1.00  0.00           O  
ATOM   1654  CB  SER A 107      -8.848  81.429  32.080  1.00  0.00           C  
ATOM   1655  OG  SER A 107      -9.097  81.446  30.701  1.00  0.00           O  
ATOM   1656  H   SER A 107      -6.824  83.466  31.084  1.00  0.00           H  
ATOM   1657  HA  SER A 107      -7.268  81.819  33.459  1.00  0.00           H  
ATOM   1658 1HB  SER A 107      -8.995  80.421  32.466  1.00  0.00           H  
ATOM   1659 2HB  SER A 107      -9.558  82.080  32.588  1.00  0.00           H  
ATOM   1660  HG  SER A 107      -8.438  82.033  30.321  1.00  0.00           H  
ATOM   1661  N   ILE A 108      -5.865  81.525  30.568  1.00  0.00           N  
ATOM   1662  CA  ILE A 108      -5.079  80.715  29.673  1.00  0.00           C  
ATOM   1663  C   ILE A 108      -4.011  81.575  29.040  1.00  0.00           C  
ATOM   1664  O   ILE A 108      -4.328  82.547  28.342  1.00  0.00           O  
ATOM   1665  CB  ILE A 108      -5.954  80.069  28.583  1.00  0.00           C  
ATOM   1666  CG1 ILE A 108      -7.034  79.189  29.218  1.00  0.00           C  
ATOM   1667  CG2 ILE A 108      -5.097  79.258  27.624  1.00  0.00           C  
ATOM   1668  CD1 ILE A 108      -8.058  78.674  28.233  1.00  0.00           C  
ATOM   1669  H   ILE A 108      -5.996  82.504  30.359  1.00  0.00           H  
ATOM   1670  HA  ILE A 108      -4.611  79.918  30.249  1.00  0.00           H  
ATOM   1671  HB  ILE A 108      -6.471  80.848  28.023  1.00  0.00           H  
ATOM   1672 1HG1 ILE A 108      -6.566  78.333  29.703  1.00  0.00           H  
ATOM   1673 2HG1 ILE A 108      -7.558  79.754  29.989  1.00  0.00           H  
ATOM   1674 1HG2 ILE A 108      -5.731  78.808  26.861  1.00  0.00           H  
ATOM   1675 2HG2 ILE A 108      -4.365  79.911  27.149  1.00  0.00           H  
ATOM   1676 3HG2 ILE A 108      -4.579  78.472  28.174  1.00  0.00           H  
ATOM   1677 1HD1 ILE A 108      -8.790  78.059  28.757  1.00  0.00           H  
ATOM   1678 2HD1 ILE A 108      -8.565  79.516  27.760  1.00  0.00           H  
ATOM   1679 3HD1 ILE A 108      -7.561  78.075  27.471  1.00  0.00           H  
ATOM   1680  N   PRO A 109      -2.755  81.221  29.299  1.00  0.00           N  
ATOM   1681  CA  PRO A 109      -1.589  81.988  28.832  1.00  0.00           C  
ATOM   1682  C   PRO A 109      -0.913  81.356  27.612  1.00  0.00           C  
ATOM   1683  O   PRO A 109       0.079  81.899  27.106  1.00  0.00           O  
ATOM   1684  CB  PRO A 109      -0.663  81.968  30.052  1.00  0.00           C  
ATOM   1685  CG  PRO A 109      -0.868  80.616  30.645  1.00  0.00           C  
ATOM   1686  CD  PRO A 109      -2.333  80.336  30.441  1.00  0.00           C  
ATOM   1687  HA  PRO A 109      -1.904  83.014  28.590  1.00  0.00           H  
ATOM   1688 1HB  PRO A 109       0.376  82.144  29.739  1.00  0.00           H  
ATOM   1689 2HB  PRO A 109      -0.933  82.781  30.742  1.00  0.00           H  
ATOM   1690 1HG  PRO A 109      -0.222  79.880  30.143  1.00  0.00           H  
ATOM   1691 2HG  PRO A 109      -0.581  80.618  31.707  1.00  0.00           H  
ATOM   1692 1HD  PRO A 109      -2.471  79.277  30.174  1.00  0.00           H  
ATOM   1693 2HD  PRO A 109      -2.885  80.579  31.361  1.00  0.00           H  
ATOM   1694  N   ALA A 110      -1.444  80.232  27.129  1.00  0.00           N  
ATOM   1695  CA  ALA A 110      -0.820  79.468  26.049  1.00  0.00           C  
ATOM   1696  C   ALA A 110      -1.055  80.054  24.664  1.00  0.00           C  
ATOM   1697  O   ALA A 110      -1.805  79.499  23.853  1.00  0.00           O  
ATOM   1698  CB  ALA A 110      -1.317  78.030  26.085  1.00  0.00           C  
ATOM   1699  H   ALA A 110      -2.310  79.901  27.529  1.00  0.00           H  
ATOM   1700  HA  ALA A 110       0.259  79.479  26.206  1.00  0.00           H  
ATOM   1701 1HB  ALA A 110      -0.850  77.464  25.279  1.00  0.00           H  
ATOM   1702 2HB  ALA A 110      -1.057  77.579  27.043  1.00  0.00           H  
ATOM   1703 3HB  ALA A 110      -2.398  78.016  25.959  1.00  0.00           H  
ATOM   1704  N   ILE A 111      -0.387  81.160  24.377  1.00  0.00           N  
ATOM   1705  CA  ILE A 111      -0.622  81.892  23.135  1.00  0.00           C  
ATOM   1706  C   ILE A 111       0.349  81.540  22.004  1.00  0.00           C  
ATOM   1707  O   ILE A 111       0.014  81.721  20.833  1.00  0.00           O  
ATOM   1708  CB  ILE A 111      -0.551  83.407  23.397  1.00  0.00           C  
ATOM   1709  CG1 ILE A 111      -1.707  83.848  24.299  1.00  0.00           C  
ATOM   1710  CG2 ILE A 111      -0.572  84.176  22.085  1.00  0.00           C  
ATOM   1711  CD1 ILE A 111      -1.570  85.261  24.820  1.00  0.00           C  
ATOM   1712  H   ILE A 111       0.301  81.507  25.030  1.00  0.00           H  
ATOM   1713  HA  ILE A 111      -1.618  81.643  22.770  1.00  0.00           H  
ATOM   1714  HB  ILE A 111       0.371  83.641  23.929  1.00  0.00           H  
ATOM   1715 1HG1 ILE A 111      -2.644  83.777  23.749  1.00  0.00           H  
ATOM   1716 2HG1 ILE A 111      -1.778  83.176  25.154  1.00  0.00           H  
ATOM   1717 1HG2 ILE A 111      -0.521  85.245  22.289  1.00  0.00           H  
ATOM   1718 2HG2 ILE A 111       0.283  83.882  21.477  1.00  0.00           H  
ATOM   1719 3HG2 ILE A 111      -1.493  83.952  21.547  1.00  0.00           H  
ATOM   1720 1HD1 ILE A 111      -2.426  85.500  25.451  1.00  0.00           H  
ATOM   1721 2HD1 ILE A 111      -0.653  85.345  25.405  1.00  0.00           H  
ATOM   1722 3HD1 ILE A 111      -1.532  85.956  23.983  1.00  0.00           H  
ATOM   1723  N   HIS A 112       1.538  81.046  22.341  1.00  0.00           N  
ATOM   1724  CA  HIS A 112       2.463  80.511  21.344  1.00  0.00           C  
ATOM   1725  C   HIS A 112       3.026  79.205  21.886  1.00  0.00           C  
ATOM   1726  O   HIS A 112       2.801  78.875  23.049  1.00  0.00           O  
ATOM   1727  CB  HIS A 112       3.595  81.496  21.035  1.00  0.00           C  
ATOM   1728  CG  HIS A 112       3.125  82.783  20.432  1.00  0.00           C  
ATOM   1729  ND1 HIS A 112       2.291  82.829  19.334  1.00  0.00           N  
ATOM   1730  CD2 HIS A 112       3.373  84.070  20.771  1.00  0.00           C  
ATOM   1731  CE1 HIS A 112       2.045  84.090  19.025  1.00  0.00           C  
ATOM   1732  NE2 HIS A 112       2.690  84.862  19.881  1.00  0.00           N  
ATOM   1733  H   HIS A 112       1.807  81.041  23.314  1.00  0.00           H  
ATOM   1734  HA  HIS A 112       1.927  80.325  20.414  1.00  0.00           H  
ATOM   1735 1HB  HIS A 112       4.137  81.727  21.953  1.00  0.00           H  
ATOM   1736 2HB  HIS A 112       4.301  81.034  20.346  1.00  0.00           H  
ATOM   1737  HD2 HIS A 112       3.998  84.413  21.596  1.00  0.00           H  
ATOM   1738  HE1 HIS A 112       1.417  84.435  18.204  1.00  0.00           H  
ATOM   1739  HE2 HIS A 112       2.685  85.872  19.886  1.00  0.00           H  
ATOM   1740  N   TYR A 113       3.765  78.476  21.052  1.00  0.00           N  
ATOM   1741  CA  TYR A 113       4.355  77.191  21.445  1.00  0.00           C  
ATOM   1742  C   TYR A 113       5.332  77.317  22.626  1.00  0.00           C  
ATOM   1743  O   TYR A 113       5.350  76.464  23.515  1.00  0.00           O  
ATOM   1744  CB  TYR A 113       5.064  76.555  20.247  1.00  0.00           C  
ATOM   1745  CG  TYR A 113       4.121  76.008  19.199  1.00  0.00           C  
ATOM   1746  CD1 TYR A 113       4.210  76.449  17.887  1.00  0.00           C  
ATOM   1747  CD2 TYR A 113       3.167  75.064  19.550  1.00  0.00           C  
ATOM   1748  CE1 TYR A 113       3.348  75.949  16.930  1.00  0.00           C  
ATOM   1749  CE2 TYR A 113       2.305  74.564  18.593  1.00  0.00           C  
ATOM   1750  CZ  TYR A 113       2.393  75.004  17.288  1.00  0.00           C  
ATOM   1751  OH  TYR A 113       1.535  74.506  16.335  1.00  0.00           O  
ATOM   1752  H   TYR A 113       3.922  78.824  20.117  1.00  0.00           H  
ATOM   1753  HA  TYR A 113       3.554  76.529  21.774  1.00  0.00           H  
ATOM   1754 1HB  TYR A 113       5.709  77.295  19.771  1.00  0.00           H  
ATOM   1755 2HB  TYR A 113       5.700  75.740  20.592  1.00  0.00           H  
ATOM   1756  HD1 TYR A 113       4.960  77.191  17.611  1.00  0.00           H  
ATOM   1757  HD2 TYR A 113       3.096  74.718  20.581  1.00  0.00           H  
ATOM   1758  HE1 TYR A 113       3.418  76.296  15.900  1.00  0.00           H  
ATOM   1759  HE2 TYR A 113       1.554  73.823  18.869  1.00  0.00           H  
ATOM   1760  HH  TYR A 113       0.943  73.868  16.741  1.00  0.00           H  
ATOM   1761  N   MET A 114       6.139  78.375  22.635  1.00  0.00           N  
ATOM   1762  CA  MET A 114       7.166  78.517  23.671  1.00  0.00           C  
ATOM   1763  C   MET A 114       6.597  78.639  25.070  1.00  0.00           C  
ATOM   1764  O   MET A 114       7.303  78.344  26.031  1.00  0.00           O  
ATOM   1765  CB  MET A 114       8.044  79.729  23.367  1.00  0.00           C  
ATOM   1766  CG  MET A 114       8.935  79.570  22.143  1.00  0.00           C  
ATOM   1767  SD  MET A 114      10.054  78.162  22.276  1.00  0.00           S  
ATOM   1768  CE  MET A 114      11.110  78.694  23.620  1.00  0.00           C  
ATOM   1769  H   MET A 114       6.051  79.091  21.928  1.00  0.00           H  
ATOM   1770  HA  MET A 114       7.786  77.621  23.668  1.00  0.00           H  
ATOM   1771 1HB  MET A 114       7.415  80.604  23.210  1.00  0.00           H  
ATOM   1772 2HB  MET A 114       8.687  79.937  24.223  1.00  0.00           H  
ATOM   1773 1HG  MET A 114       8.316  79.436  21.257  1.00  0.00           H  
ATOM   1774 2HG  MET A 114       9.532  80.472  22.008  1.00  0.00           H  
ATOM   1775 1HE  MET A 114      11.857  77.926  23.822  1.00  0.00           H  
ATOM   1776 2HE  MET A 114      11.609  79.624  23.345  1.00  0.00           H  
ATOM   1777 3HE  MET A 114      10.507  78.857  24.514  1.00  0.00           H  
ATOM   1778  N   ILE A 115       5.328  79.037  25.187  1.00  0.00           N  
ATOM   1779  CA  ILE A 115       4.729  79.250  26.506  1.00  0.00           C  
ATOM   1780  C   ILE A 115       4.504  77.942  27.260  1.00  0.00           C  
ATOM   1781  O   ILE A 115       5.108  77.752  28.311  1.00  0.00           O  
ATOM   1782  CB  ILE A 115       3.389  79.997  26.378  1.00  0.00           C  
ATOM   1783  CG1 ILE A 115       3.608  81.389  25.780  1.00  0.00           C  
ATOM   1784  CG2 ILE A 115       2.705  80.097  27.733  1.00  0.00           C  
ATOM   1785  CD1 ILE A 115       4.500  82.278  26.615  1.00  0.00           C  
ATOM   1786  H   ILE A 115       4.768  79.195  24.361  1.00  0.00           H  
ATOM   1787  HA  ILE A 115       5.410  79.858  27.101  1.00  0.00           H  
ATOM   1788  HB  ILE A 115       2.736  79.458  25.692  1.00  0.00           H  
ATOM   1789 1HG1 ILE A 115       4.051  81.293  24.790  1.00  0.00           H  
ATOM   1790 2HG1 ILE A 115       2.646  81.889  25.660  1.00  0.00           H  
ATOM   1791 1HG2 ILE A 115       1.759  80.628  27.625  1.00  0.00           H  
ATOM   1792 2HG2 ILE A 115       2.517  79.097  28.121  1.00  0.00           H  
ATOM   1793 3HG2 ILE A 115       3.348  80.640  28.426  1.00  0.00           H  
ATOM   1794 1HD1 ILE A 115       4.607  83.247  26.127  1.00  0.00           H  
ATOM   1795 2HD1 ILE A 115       4.056  82.417  27.602  1.00  0.00           H  
ATOM   1796 3HD1 ILE A 115       5.480  81.815  26.720  1.00  0.00           H  
ATOM   1797  N   ALA A 116       3.675  77.023  26.725  1.00  0.00           N  
ATOM   1798  CA  ALA A 116       3.604  75.724  27.386  1.00  0.00           C  
ATOM   1799  C   ALA A 116       4.939  75.001  27.514  1.00  0.00           C  
ATOM   1800  O   ALA A 116       5.124  74.266  28.477  1.00  0.00           O  
ATOM   1801  CB  ALA A 116       2.615  74.835  26.646  1.00  0.00           C  
ATOM   1802  H   ALA A 116       3.111  77.188  25.903  1.00  0.00           H  
ATOM   1803  HA  ALA A 116       3.255  75.882  28.406  1.00  0.00           H  
ATOM   1804 1HB  ALA A 116       2.561  73.864  27.138  1.00  0.00           H  
ATOM   1805 2HB  ALA A 116       1.630  75.301  26.653  1.00  0.00           H  
ATOM   1806 3HB  ALA A 116       2.946  74.702  25.617  1.00  0.00           H  
ATOM   1807  N   ALA A 117       5.862  75.214  26.573  1.00  0.00           N  
ATOM   1808  CA  ALA A 117       7.165  74.518  26.602  1.00  0.00           C  
ATOM   1809  C   ALA A 117       8.126  75.020  27.661  1.00  0.00           C  
ATOM   1810  O   ALA A 117       8.784  74.229  28.331  1.00  0.00           O  
ATOM   1811  CB  ALA A 117       7.834  74.617  25.239  1.00  0.00           C  
ATOM   1812  H   ALA A 117       5.668  75.864  25.825  1.00  0.00           H  
ATOM   1813  HA  ALA A 117       6.983  73.469  26.836  1.00  0.00           H  
ATOM   1814 1HB  ALA A 117       8.794  74.103  25.266  1.00  0.00           H  
ATOM   1815 2HB  ALA A 117       7.195  74.155  24.486  1.00  0.00           H  
ATOM   1816 3HB  ALA A 117       7.991  75.665  24.987  1.00  0.00           H  
ATOM   1817  N   ALA A 118       8.219  76.334  27.801  1.00  0.00           N  
ATOM   1818  CA  ALA A 118       9.200  76.905  28.705  1.00  0.00           C  
ATOM   1819  C   ALA A 118       8.579  77.358  30.015  1.00  0.00           C  
ATOM   1820  O   ALA A 118       9.040  76.962  31.079  1.00  0.00           O  
ATOM   1821  CB  ALA A 118       9.912  78.070  28.033  1.00  0.00           C  
ATOM   1822  H   ALA A 118       7.610  76.951  27.282  1.00  0.00           H  
ATOM   1823  HA  ALA A 118       9.930  76.132  28.945  1.00  0.00           H  
ATOM   1824 1HB  ALA A 118      10.647  78.492  28.719  1.00  0.00           H  
ATOM   1825 2HB  ALA A 118      10.417  77.717  27.133  1.00  0.00           H  
ATOM   1826 3HB  ALA A 118       9.185  78.835  27.765  1.00  0.00           H  
ATOM   1827  N   GLY A 119       7.513  78.145  29.934  1.00  0.00           N  
ATOM   1828  CA  GLY A 119       6.886  78.729  31.118  1.00  0.00           C  
ATOM   1829  C   GLY A 119       6.028  77.746  31.929  1.00  0.00           C  
ATOM   1830  O   GLY A 119       5.951  77.865  33.149  1.00  0.00           O  
ATOM   1831  H   GLY A 119       7.125  78.345  29.023  1.00  0.00           H  
ATOM   1832 1HA  GLY A 119       7.656  79.129  31.778  1.00  0.00           H  
ATOM   1833 2HA  GLY A 119       6.253  79.564  30.820  1.00  0.00           H  
ATOM   1834  N   GLY A 120       5.417  76.768  31.263  1.00  0.00           N  
ATOM   1835  CA  GLY A 120       4.441  75.872  31.898  1.00  0.00           C  
ATOM   1836  C   GLY A 120       3.066  76.045  31.271  1.00  0.00           C  
ATOM   1837  O   GLY A 120       2.677  77.146  30.878  1.00  0.00           O  
ATOM   1838  H   GLY A 120       5.637  76.642  30.285  1.00  0.00           H  
ATOM   1839 1HA  GLY A 120       4.772  74.839  31.791  1.00  0.00           H  
ATOM   1840 2HA  GLY A 120       4.393  76.085  32.965  1.00  0.00           H  
ATOM   1841  N   ASN A 121       2.327  74.951  31.168  1.00  0.00           N  
ATOM   1842  CA  ASN A 121       1.015  74.962  30.522  1.00  0.00           C  
ATOM   1843  C   ASN A 121      -0.051  75.513  31.454  1.00  0.00           C  
ATOM   1844  O   ASN A 121      -1.151  75.842  31.028  1.00  0.00           O  
ATOM   1845  CB  ASN A 121       0.638  73.571  30.048  1.00  0.00           C  
ATOM   1846  CG  ASN A 121       0.481  72.596  31.182  1.00  0.00           C  
ATOM   1847  OD1 ASN A 121       1.027  72.800  32.272  1.00  0.00           O  
ATOM   1848  ND2 ASN A 121      -0.256  71.540  30.947  1.00  0.00           N  
ATOM   1849  H   ASN A 121       2.681  74.085  31.547  1.00  0.00           H  
ATOM   1850  HA  ASN A 121       1.061  75.623  29.655  1.00  0.00           H  
ATOM   1851 1HB  ASN A 121      -0.299  73.617  29.491  1.00  0.00           H  
ATOM   1852 2HB  ASN A 121       1.404  73.198  29.368  1.00  0.00           H  
ATOM   1853 1HD2 ASN A 121      -0.396  70.858  31.665  1.00  0.00           H  
ATOM   1854 2HD2 ASN A 121      -0.679  71.416  30.050  1.00  0.00           H  
ATOM   1855  N   SER A 122       0.290  75.600  32.732  1.00  0.00           N  
ATOM   1856  CA  SER A 122      -0.599  76.137  33.743  1.00  0.00           C  
ATOM   1857  C   SER A 122       0.226  77.108  34.574  1.00  0.00           C  
ATOM   1858  O   SER A 122       1.378  76.807  34.892  1.00  0.00           O  
ATOM   1859  CB  SER A 122      -1.180  75.036  34.608  1.00  0.00           C  
ATOM   1860  OG  SER A 122      -1.995  75.567  35.616  1.00  0.00           O  
ATOM   1861  H   SER A 122       1.207  75.277  33.005  1.00  0.00           H  
ATOM   1862  HA  SER A 122      -1.423  76.648  33.243  1.00  0.00           H  
ATOM   1863 1HB  SER A 122      -1.761  74.354  33.988  1.00  0.00           H  
ATOM   1864 2HB  SER A 122      -0.371  74.461  35.057  1.00  0.00           H  
ATOM   1865  HG  SER A 122      -2.839  75.760  35.200  1.00  0.00           H  
ATOM   1866  N   ILE A 123      -0.346  78.265  34.913  1.00  0.00           N  
ATOM   1867  CA  ILE A 123       0.373  79.267  35.715  1.00  0.00           C  
ATOM   1868  C   ILE A 123      -0.394  79.621  36.982  1.00  0.00           C  
ATOM   1869  O   ILE A 123      -1.346  80.403  36.934  1.00  0.00           O  
ATOM   1870  CB  ILE A 123       0.626  80.549  34.901  1.00  0.00           C  
ATOM   1871  CG1 ILE A 123       1.372  80.220  33.605  1.00  0.00           C  
ATOM   1872  CG2 ILE A 123       1.407  81.559  35.727  1.00  0.00           C  
ATOM   1873  CD1 ILE A 123       2.749  79.637  33.825  1.00  0.00           C  
ATOM   1874  H   ILE A 123      -1.291  78.460  34.615  1.00  0.00           H  
ATOM   1875  HA  ILE A 123       1.336  78.850  36.007  1.00  0.00           H  
ATOM   1876  HB  ILE A 123      -0.328  80.990  34.612  1.00  0.00           H  
ATOM   1877 1HG1 ILE A 123       0.790  79.508  33.020  1.00  0.00           H  
ATOM   1878 2HG1 ILE A 123       1.478  81.125  33.006  1.00  0.00           H  
ATOM   1879 1HG2 ILE A 123       1.578  82.458  35.136  1.00  0.00           H  
ATOM   1880 2HG2 ILE A 123       0.840  81.814  36.621  1.00  0.00           H  
ATOM   1881 3HG2 ILE A 123       2.366  81.128  36.017  1.00  0.00           H  
ATOM   1882 1HD1 ILE A 123       3.215  79.430  32.861  1.00  0.00           H  
ATOM   1883 2HD1 ILE A 123       3.362  80.349  34.379  1.00  0.00           H  
ATOM   1884 3HD1 ILE A 123       2.666  78.711  34.392  1.00  0.00           H  
ATOM   1885  N   PRO A 124       0.013  79.035  38.123  1.00  0.00           N  
ATOM   1886  CA  PRO A 124      -0.674  79.339  39.372  1.00  0.00           C  
ATOM   1887  C   PRO A 124      -0.578  80.825  39.713  1.00  0.00           C  
ATOM   1888  O   PRO A 124       0.476  81.456  39.548  1.00  0.00           O  
ATOM   1889  CB  PRO A 124       0.074  78.475  40.392  1.00  0.00           C  
ATOM   1890  CG  PRO A 124       0.659  77.372  39.579  1.00  0.00           C  
ATOM   1891  CD  PRO A 124       1.034  78.026  38.276  1.00  0.00           C  
ATOM   1892  HA  PRO A 124      -1.727  79.031  39.290  1.00  0.00           H  
ATOM   1893 1HB  PRO A 124       0.838  79.077  40.907  1.00  0.00           H  
ATOM   1894 2HB  PRO A 124      -0.623  78.114  41.163  1.00  0.00           H  
ATOM   1895 1HG  PRO A 124       1.524  76.934  40.098  1.00  0.00           H  
ATOM   1896 2HG  PRO A 124      -0.077  76.564  39.450  1.00  0.00           H  
ATOM   1897 1HD  PRO A 124       2.039  78.465  38.361  1.00  0.00           H  
ATOM   1898 2HD  PRO A 124       1.004  77.279  37.468  1.00  0.00           H  
ATOM   1899  N   CYS A 125      -1.703  81.361  40.169  1.00  0.00           N  
ATOM   1900  CA  CYS A 125      -1.829  82.746  40.584  1.00  0.00           C  
ATOM   1901  C   CYS A 125      -2.028  82.793  42.102  1.00  0.00           C  
ATOM   1902  O   CYS A 125      -2.973  82.211  42.644  1.00  0.00           O  
ATOM   1903  CB  CYS A 125      -3.004  83.425  39.880  1.00  0.00           C  
ATOM   1904  SG  CYS A 125      -2.849  83.488  38.079  1.00  0.00           S  
ATOM   1905  H   CYS A 125      -2.510  80.756  40.224  1.00  0.00           H  
ATOM   1906  HA  CYS A 125      -0.914  83.273  40.312  1.00  0.00           H  
ATOM   1907 1HB  CYS A 125      -3.927  82.897  40.121  1.00  0.00           H  
ATOM   1908 2HB  CYS A 125      -3.106  84.447  40.245  1.00  0.00           H  
ATOM   1909  HG  CYS A 125      -2.790  82.172  37.899  1.00  0.00           H  
ATOM   1910  N   ALA A 126      -1.119  83.488  42.771  1.00  0.00           N  
ATOM   1911  CA  ALA A 126      -1.166  83.679  44.213  1.00  0.00           C  
ATOM   1912  C   ALA A 126      -1.772  85.064  44.521  1.00  0.00           C  
ATOM   1913  O   ALA A 126      -1.360  86.057  43.909  1.00  0.00           O  
ATOM   1914  CB  ALA A 126       0.223  83.540  44.818  1.00  0.00           C  
ATOM   1915  H   ALA A 126      -0.362  83.900  42.245  1.00  0.00           H  
ATOM   1916  HA  ALA A 126      -1.811  82.909  44.636  1.00  0.00           H  
ATOM   1917 1HB  ALA A 126       0.167  83.687  45.897  1.00  0.00           H  
ATOM   1918 2HB  ALA A 126       0.615  82.545  44.607  1.00  0.00           H  
ATOM   1919 3HB  ALA A 126       0.885  84.289  44.385  1.00  0.00           H  
ATOM   1920  N   PRO A 127      -2.743  85.137  45.464  1.00  0.00           N  
ATOM   1921  CA  PRO A 127      -3.315  86.448  45.875  1.00  0.00           C  
ATOM   1922  C   PRO A 127      -2.292  87.369  46.573  1.00  0.00           C  
ATOM   1923  O   PRO A 127      -1.169  86.952  46.862  1.00  0.00           O  
ATOM   1924  CB  PRO A 127      -4.434  86.037  46.838  1.00  0.00           C  
ATOM   1925  CG  PRO A 127      -3.975  84.734  47.396  1.00  0.00           C  
ATOM   1926  CD  PRO A 127      -3.253  84.070  46.254  1.00  0.00           C  
ATOM   1927  HA  PRO A 127      -3.721  86.959  44.990  1.00  0.00           H  
ATOM   1928 1HB  PRO A 127      -4.568  86.809  47.610  1.00  0.00           H  
ATOM   1929 2HB  PRO A 127      -5.387  85.957  46.294  1.00  0.00           H  
ATOM   1930 1HG  PRO A 127      -3.326  84.901  48.268  1.00  0.00           H  
ATOM   1931 2HG  PRO A 127      -4.837  84.148  47.750  1.00  0.00           H  
ATOM   1932 1HD  PRO A 127      -2.426  83.461  46.647  1.00  0.00           H  
ATOM   1933 2HD  PRO A 127      -3.959  83.446  45.686  1.00  0.00           H  
ATOM   1934  N   TYR A 128      -2.670  88.614  46.825  1.00  0.00           N  
ATOM   1935  CA  TYR A 128      -1.756  89.534  47.475  1.00  0.00           C  
ATOM   1936  C   TYR A 128      -1.470  89.161  48.922  1.00  0.00           C  
ATOM   1937  O   TYR A 128      -2.382  89.054  49.737  1.00  0.00           O  
ATOM   1938  CB  TYR A 128      -2.312  90.958  47.403  1.00  0.00           C  
ATOM   1939  CG  TYR A 128      -1.405  91.999  48.020  1.00  0.00           C  
ATOM   1940  CD1 TYR A 128      -0.283  92.438  47.332  1.00  0.00           C  
ATOM   1941  CD2 TYR A 128      -1.694  92.515  49.275  1.00  0.00           C  
ATOM   1942  CE1 TYR A 128       0.545  93.389  47.896  1.00  0.00           C  
ATOM   1943  CE2 TYR A 128      -0.866  93.466  49.838  1.00  0.00           C  
ATOM   1944  CZ  TYR A 128       0.250  93.903  49.153  1.00  0.00           C  
ATOM   1945  OH  TYR A 128       1.075  94.850  49.715  1.00  0.00           O  
ATOM   1946  H   TYR A 128      -3.593  88.936  46.569  1.00  0.00           H  
ATOM   1947  HA  TYR A 128      -0.800  89.500  46.951  1.00  0.00           H  
ATOM   1948 1HB  TYR A 128      -2.483  91.230  46.361  1.00  0.00           H  
ATOM   1949 2HB  TYR A 128      -3.274  90.999  47.914  1.00  0.00           H  
ATOM   1950  HD1 TYR A 128      -0.056  92.033  46.346  1.00  0.00           H  
ATOM   1951  HD2 TYR A 128      -2.575  92.170  49.816  1.00  0.00           H  
ATOM   1952  HE1 TYR A 128       1.426  93.734  47.355  1.00  0.00           H  
ATOM   1953  HE2 TYR A 128      -1.093  93.871  50.825  1.00  0.00           H  
ATOM   1954  HH  TYR A 128       0.734  95.099  50.578  1.00  0.00           H  
ATOM   1955  N   ALA A 129      -0.195  88.987  49.237  1.00  0.00           N  
ATOM   1956  CA  ALA A 129       0.251  88.944  50.628  1.00  0.00           C  
ATOM   1957  C   ALA A 129       1.380  89.946  50.803  1.00  0.00           C  
ATOM   1958  O   ALA A 129       2.093  90.256  49.840  1.00  0.00           O  
ATOM   1959  CB  ALA A 129       0.701  87.544  51.020  1.00  0.00           C  
ATOM   1960  H   ALA A 129       0.486  88.881  48.499  1.00  0.00           H  
ATOM   1961  HA  ALA A 129      -0.589  89.227  51.262  1.00  0.00           H  
ATOM   1962 1HB  ALA A 129       1.027  87.545  52.060  1.00  0.00           H  
ATOM   1963 2HB  ALA A 129      -0.129  86.848  50.900  1.00  0.00           H  
ATOM   1964 3HB  ALA A 129       1.527  87.236  50.381  1.00  0.00           H  
ATOM   1965  N   THR A 130       1.534  90.448  52.026  1.00  0.00           N  
ATOM   1966  CA  THR A 130       2.627  91.352  52.338  1.00  0.00           C  
ATOM   1967  C   THR A 130       3.945  90.708  51.907  1.00  0.00           C  
ATOM   1968  O   THR A 130       4.199  89.554  52.250  1.00  0.00           O  
ATOM   1969  CB  THR A 130       2.665  91.697  53.838  1.00  0.00           C  
ATOM   1970  OG1 THR A 130       1.421  92.295  54.225  1.00  0.00           O  
ATOM   1971  CG2 THR A 130       3.802  92.663  54.135  1.00  0.00           C  
ATOM   1972  H   THR A 130       0.880  90.197  52.754  1.00  0.00           H  
ATOM   1973  HA  THR A 130       2.480  92.278  51.781  1.00  0.00           H  
ATOM   1974  HB  THR A 130       2.810  90.785  54.418  1.00  0.00           H  
ATOM   1975  HG1 THR A 130       1.315  92.224  55.177  1.00  0.00           H  
ATOM   1976 1HG2 THR A 130       3.814  92.895  55.199  1.00  0.00           H  
ATOM   1977 2HG2 THR A 130       4.750  92.207  53.852  1.00  0.00           H  
ATOM   1978 3HG2 THR A 130       3.657  93.581  53.565  1.00  0.00           H  
ATOM   1979  N   PHE A 131       4.779  91.439  51.138  1.00  0.00           N  
ATOM   1980  CA  PHE A 131       6.122  90.931  50.837  1.00  0.00           C  
ATOM   1981  C   PHE A 131       6.854  90.526  52.123  1.00  0.00           C  
ATOM   1982  O   PHE A 131       6.781  91.229  53.130  1.00  0.00           O  
ATOM   1983  CB  PHE A 131       6.938  91.985  50.087  1.00  0.00           C  
ATOM   1984  CG  PHE A 131       8.314  91.523  49.699  1.00  0.00           C  
ATOM   1985  CD1 PHE A 131       8.582  91.106  48.404  1.00  0.00           C  
ATOM   1986  CD2 PHE A 131       9.343  91.504  50.628  1.00  0.00           C  
ATOM   1987  CE1 PHE A 131       9.847  90.681  48.046  1.00  0.00           C  
ATOM   1988  CE2 PHE A 131      10.609  91.080  50.273  1.00  0.00           C  
ATOM   1989  CZ  PHE A 131      10.861  90.668  48.980  1.00  0.00           C  
ATOM   1990  H   PHE A 131       4.496  92.333  50.764  1.00  0.00           H  
ATOM   1991  HA  PHE A 131       6.024  90.049  50.202  1.00  0.00           H  
ATOM   1992 1HB  PHE A 131       6.410  92.277  49.180  1.00  0.00           H  
ATOM   1993 2HB  PHE A 131       7.041  92.875  50.707  1.00  0.00           H  
ATOM   1994  HD1 PHE A 131       7.780  91.117  47.664  1.00  0.00           H  
ATOM   1995  HD2 PHE A 131       9.144  91.829  51.650  1.00  0.00           H  
ATOM   1996  HE1 PHE A 131      10.044  90.356  47.024  1.00  0.00           H  
ATOM   1997  HE2 PHE A 131      11.409  91.071  51.013  1.00  0.00           H  
ATOM   1998  HZ  PHE A 131      11.858  90.332  48.699  1.00  0.00           H  
ATOM   1999  N   GLY A 132       7.534  89.384  52.087  1.00  0.00           N  
ATOM   2000  CA  GLY A 132       8.225  88.876  53.258  1.00  0.00           C  
ATOM   2001  C   GLY A 132       7.342  88.202  54.289  1.00  0.00           C  
ATOM   2002  O   GLY A 132       7.850  87.646  55.259  1.00  0.00           O  
ATOM   2003  H   GLY A 132       7.572  88.857  51.226  1.00  0.00           H  
ATOM   2004 1HA  GLY A 132       8.981  88.153  52.950  1.00  0.00           H  
ATOM   2005 2HA  GLY A 132       8.746  89.693  53.756  1.00  0.00           H  
ATOM   2006  N   THR A 133       6.025  88.244  54.103  1.00  0.00           N  
ATOM   2007  CA  THR A 133       5.113  87.613  55.065  1.00  0.00           C  
ATOM   2008  C   THR A 133       5.263  86.094  55.011  1.00  0.00           C  
ATOM   2009  O   THR A 133       5.513  85.546  53.936  1.00  0.00           O  
ATOM   2010  CB  THR A 133       3.648  88.003  54.794  1.00  0.00           C  
ATOM   2011  OG1 THR A 133       3.498  89.423  54.918  1.00  0.00           O  
ATOM   2012  CG2 THR A 133       2.721  87.311  55.781  1.00  0.00           C  
ATOM   2013  H   THR A 133       5.641  88.712  53.295  1.00  0.00           H  
ATOM   2014  HA  THR A 133       5.376  87.955  56.066  1.00  0.00           H  
ATOM   2015  HB  THR A 133       3.375  87.709  53.780  1.00  0.00           H  
ATOM   2016  HG1 THR A 133       4.346  89.815  55.142  1.00  0.00           H  
ATOM   2017 1HG2 THR A 133       1.690  87.598  55.574  1.00  0.00           H  
ATOM   2018 2HG2 THR A 133       2.824  86.231  55.681  1.00  0.00           H  
ATOM   2019 3HG2 THR A 133       2.982  87.608  56.796  1.00  0.00           H  
ATOM   2020  N   ARG A 134       5.144  85.409  56.170  1.00  0.00           N  
ATOM   2021  CA  ARG A 134       5.150  83.935  56.168  1.00  0.00           C  
ATOM   2022  C   ARG A 134       4.147  83.343  55.177  1.00  0.00           C  
ATOM   2023  O   ARG A 134       4.460  82.365  54.486  1.00  0.00           O  
ATOM   2024  CB  ARG A 134       4.838  83.403  57.559  1.00  0.00           C  
ATOM   2025  CG  ARG A 134       4.774  81.887  57.664  1.00  0.00           C  
ATOM   2026  CD  ARG A 134       6.102  81.264  57.434  1.00  0.00           C  
ATOM   2027  NE  ARG A 134       6.037  79.812  57.493  1.00  0.00           N  
ATOM   2028  CZ  ARG A 134       6.166  79.086  58.620  1.00  0.00           C  
ATOM   2029  NH1 ARG A 134       6.366  79.688  59.771  1.00  0.00           N  
ATOM   2030  NH2 ARG A 134       6.092  77.767  58.568  1.00  0.00           N  
ATOM   2031  H   ARG A 134       5.050  85.899  57.048  1.00  0.00           H  
ATOM   2032  HA  ARG A 134       6.144  83.593  55.877  1.00  0.00           H  
ATOM   2033 1HB  ARG A 134       5.597  83.750  58.259  1.00  0.00           H  
ATOM   2034 2HB  ARG A 134       3.879  83.798  57.893  1.00  0.00           H  
ATOM   2035 1HG  ARG A 134       4.431  81.606  58.660  1.00  0.00           H  
ATOM   2036 2HG  ARG A 134       4.079  81.500  56.918  1.00  0.00           H  
ATOM   2037 1HD  ARG A 134       6.472  81.549  56.449  1.00  0.00           H  
ATOM   2038 2HD  ARG A 134       6.801  81.605  58.197  1.00  0.00           H  
ATOM   2039  HE  ARG A 134       5.884  79.313  56.627  1.00  0.00           H  
ATOM   2040 1HH1 ARG A 134       6.423  80.696  59.810  1.00  0.00           H  
ATOM   2041 2HH1 ARG A 134       6.463  79.144  60.616  1.00  0.00           H  
ATOM   2042 1HH2 ARG A 134       5.938  77.304  57.683  1.00  0.00           H  
ATOM   2043 2HH2 ARG A 134       6.189  77.223  59.413  1.00  0.00           H  
ATOM   2044  N   GLU A 135       2.964  83.951  55.105  1.00  0.00           N  
ATOM   2045  CA  GLU A 135       1.864  83.459  54.280  1.00  0.00           C  
ATOM   2046  C   GLU A 135       2.236  83.459  52.797  1.00  0.00           C  
ATOM   2047  O   GLU A 135       1.755  82.629  52.032  1.00  0.00           O  
ATOM   2048  CB  GLU A 135       0.612  84.311  54.502  1.00  0.00           C  
ATOM   2049  CG  GLU A 135      -0.022  84.151  55.876  1.00  0.00           C  
ATOM   2050  CD  GLU A 135      -1.221  85.036  56.074  1.00  0.00           C  
ATOM   2051  OE1 GLU A 135      -1.487  85.844  55.217  1.00  0.00           O  
ATOM   2052  OE2 GLU A 135      -1.872  84.904  57.084  1.00  0.00           O  
ATOM   2053  H   GLU A 135       2.832  84.791  55.651  1.00  0.00           H  
ATOM   2054  HA  GLU A 135       1.645  82.431  54.572  1.00  0.00           H  
ATOM   2055 1HB  GLU A 135       0.860  85.364  54.368  1.00  0.00           H  
ATOM   2056 2HB  GLU A 135      -0.140  84.054  53.755  1.00  0.00           H  
ATOM   2057 1HG  GLU A 135      -0.326  83.112  56.006  1.00  0.00           H  
ATOM   2058 2HG  GLU A 135       0.723  84.380  56.637  1.00  0.00           H  
ATOM   2059  N   LEU A 136       3.098  84.394  52.407  1.00  0.00           N  
ATOM   2060  CA  LEU A 136       3.572  84.504  51.042  1.00  0.00           C  
ATOM   2061  C   LEU A 136       4.523  83.354  50.722  1.00  0.00           C  
ATOM   2062  O   LEU A 136       4.381  82.679  49.681  1.00  0.00           O  
ATOM   2063  CB  LEU A 136       4.278  85.849  50.830  1.00  0.00           C  
ATOM   2064  CG  LEU A 136       4.852  86.085  49.427  1.00  0.00           C  
ATOM   2065  CD1 LEU A 136       3.727  86.033  48.402  1.00  0.00           C  
ATOM   2066  CD2 LEU A 136       5.565  87.428  49.389  1.00  0.00           C  
ATOM   2067  H   LEU A 136       3.431  85.051  53.098  1.00  0.00           H  
ATOM   2068  HA  LEU A 136       2.714  84.450  50.373  1.00  0.00           H  
ATOM   2069 1HB  LEU A 136       3.570  86.650  51.037  1.00  0.00           H  
ATOM   2070 2HB  LEU A 136       5.101  85.926  51.541  1.00  0.00           H  
ATOM   2071  HG  LEU A 136       5.560  85.291  49.185  1.00  0.00           H  
ATOM   2072 1HD1 LEU A 136       4.135  86.200  47.405  1.00  0.00           H  
ATOM   2073 2HD1 LEU A 136       3.247  85.055  48.437  1.00  0.00           H  
ATOM   2074 3HD1 LEU A 136       2.994  86.806  48.628  1.00  0.00           H  
ATOM   2075 1HD2 LEU A 136       5.974  87.595  48.392  1.00  0.00           H  
ATOM   2076 2HD2 LEU A 136       4.858  88.222  49.629  1.00  0.00           H  
ATOM   2077 3HD2 LEU A 136       6.376  87.431  50.118  1.00  0.00           H  
ATOM   2078  N   SER A 137       5.499  83.141  51.605  1.00  0.00           N  
ATOM   2079  CA  SER A 137       6.466  82.067  51.423  1.00  0.00           C  
ATOM   2080  C   SER A 137       5.740  80.736  51.270  1.00  0.00           C  
ATOM   2081  O   SER A 137       6.021  79.970  50.352  1.00  0.00           O  
ATOM   2082  CB  SER A 137       7.422  82.009  52.598  1.00  0.00           C  
ATOM   2083  OG  SER A 137       8.352  80.973  52.439  1.00  0.00           O  
ATOM   2084  H   SER A 137       5.571  83.736  52.418  1.00  0.00           H  
ATOM   2085  HA  SER A 137       7.039  82.267  50.517  1.00  0.00           H  
ATOM   2086 1HB  SER A 137       7.946  82.961  52.688  1.00  0.00           H  
ATOM   2087 2HB  SER A 137       6.859  81.858  53.518  1.00  0.00           H  
ATOM   2088  HG  SER A 137       8.033  80.246  52.978  1.00  0.00           H  
ATOM   2089  N   GLU A 138       4.779  80.489  52.156  1.00  0.00           N  
ATOM   2090  CA  GLU A 138       4.046  79.241  52.155  1.00  0.00           C  
ATOM   2091  C   GLU A 138       3.311  79.024  50.836  1.00  0.00           C  
ATOM   2092  O   GLU A 138       3.284  77.911  50.325  1.00  0.00           O  
ATOM   2093  CB  GLU A 138       3.052  79.214  53.318  1.00  0.00           C  
ATOM   2094  CG  GLU A 138       3.695  79.116  54.694  1.00  0.00           C  
ATOM   2095  CD  GLU A 138       4.429  77.821  54.905  1.00  0.00           C  
ATOM   2096  OE1 GLU A 138       3.961  76.811  54.436  1.00  0.00           O  
ATOM   2097  OE2 GLU A 138       5.460  77.841  55.535  1.00  0.00           O  
ATOM   2098  H   GLU A 138       4.555  81.191  52.847  1.00  0.00           H  
ATOM   2099  HA  GLU A 138       4.756  78.423  52.280  1.00  0.00           H  
ATOM   2100 1HB  GLU A 138       2.443  80.118  53.297  1.00  0.00           H  
ATOM   2101 2HB  GLU A 138       2.379  78.364  53.202  1.00  0.00           H  
ATOM   2102 1HG  GLU A 138       4.396  79.941  54.815  1.00  0.00           H  
ATOM   2103 2HG  GLU A 138       2.922  79.217  55.453  1.00  0.00           H  
ATOM   2104  N   HIS A 139       2.729  80.081  50.278  1.00  0.00           N  
ATOM   2105  CA  HIS A 139       2.017  79.957  49.010  1.00  0.00           C  
ATOM   2106  C   HIS A 139       2.954  79.690  47.819  1.00  0.00           C  
ATOM   2107  O   HIS A 139       2.648  78.865  46.957  1.00  0.00           O  
ATOM   2108  CB  HIS A 139       1.200  81.225  48.742  1.00  0.00           C  
ATOM   2109  CG  HIS A 139       0.019  81.382  49.649  1.00  0.00           C  
ATOM   2110  ND1 HIS A 139      -0.681  82.566  49.761  1.00  0.00           N  
ATOM   2111  CD2 HIS A 139      -0.585  80.507  50.487  1.00  0.00           C  
ATOM   2112  CE1 HIS A 139      -1.666  82.410  50.629  1.00  0.00           C  
ATOM   2113  NE2 HIS A 139      -1.628  81.171  51.083  1.00  0.00           N  
ATOM   2114  H   HIS A 139       2.775  80.983  50.730  1.00  0.00           H  
ATOM   2115  HA  HIS A 139       1.332  79.111  49.059  1.00  0.00           H  
ATOM   2116 1HB  HIS A 139       1.839  82.101  48.859  1.00  0.00           H  
ATOM   2117 2HB  HIS A 139       0.841  81.216  47.714  1.00  0.00           H  
ATOM   2118  HD2 HIS A 139      -0.296  79.470  50.658  1.00  0.00           H  
ATOM   2119  HE1 HIS A 139      -2.386  83.175  50.919  1.00  0.00           H  
ATOM   2120  HE2 HIS A 139      -2.262  80.771  51.760  1.00  0.00           H  
ATOM   2121  N   VAL A 140       4.092  80.377  47.780  1.00  0.00           N  
ATOM   2122  CA  VAL A 140       5.050  80.209  46.685  1.00  0.00           C  
ATOM   2123  C   VAL A 140       5.634  78.804  46.701  1.00  0.00           C  
ATOM   2124  O   VAL A 140       5.600  78.096  45.692  1.00  0.00           O  
ATOM   2125  CB  VAL A 140       6.190  81.239  46.798  1.00  0.00           C  
ATOM   2126  CG1 VAL A 140       7.278  80.943  45.777  1.00  0.00           C  
ATOM   2127  CG2 VAL A 140       5.639  82.644  46.609  1.00  0.00           C  
ATOM   2128  H   VAL A 140       4.302  81.030  48.522  1.00  0.00           H  
ATOM   2129  HA  VAL A 140       4.528  80.371  45.741  1.00  0.00           H  
ATOM   2130  HB  VAL A 140       6.645  81.156  47.785  1.00  0.00           H  
ATOM   2131 1HG1 VAL A 140       8.075  81.681  45.871  1.00  0.00           H  
ATOM   2132 2HG1 VAL A 140       7.682  79.947  45.954  1.00  0.00           H  
ATOM   2133 3HG1 VAL A 140       6.857  80.992  44.773  1.00  0.00           H  
ATOM   2134 1HG2 VAL A 140       6.450  83.367  46.691  1.00  0.00           H  
ATOM   2135 2HG2 VAL A 140       5.179  82.724  45.624  1.00  0.00           H  
ATOM   2136 3HG2 VAL A 140       4.892  82.848  47.376  1.00  0.00           H  
ATOM   2137  N   ALA A 141       6.140  78.397  47.858  1.00  0.00           N  
ATOM   2138  CA  ALA A 141       6.605  77.037  48.052  1.00  0.00           C  
ATOM   2139  C   ALA A 141       5.551  76.031  47.572  1.00  0.00           C  
ATOM   2140  O   ALA A 141       5.878  75.125  46.817  1.00  0.00           O  
ATOM   2141  CB  ALA A 141       6.948  76.801  49.516  1.00  0.00           C  
ATOM   2142  H   ALA A 141       6.203  79.052  48.624  1.00  0.00           H  
ATOM   2143  HA  ALA A 141       7.504  76.897  47.451  1.00  0.00           H  
ATOM   2144 1HB  ALA A 141       7.296  75.777  49.647  1.00  0.00           H  
ATOM   2145 2HB  ALA A 141       7.733  77.493  49.821  1.00  0.00           H  
ATOM   2146 3HB  ALA A 141       6.062  76.965  50.128  1.00  0.00           H  
ATOM   2147  N   LEU A 142       4.292  76.199  47.966  1.00  0.00           N  
ATOM   2148  CA  LEU A 142       3.243  75.284  47.485  1.00  0.00           C  
ATOM   2149  C   LEU A 142       3.110  75.330  45.959  1.00  0.00           C  
ATOM   2150  O   LEU A 142       3.196  74.296  45.287  1.00  0.00           O  
ATOM   2151  CB  LEU A 142       1.896  75.638  48.128  1.00  0.00           C  
ATOM   2152  CG  LEU A 142       0.698  74.800  47.666  1.00  0.00           C  
ATOM   2153  CD1 LEU A 142       0.932  73.338  48.022  1.00  0.00           C  
ATOM   2154  CD2 LEU A 142      -0.572  75.325  48.320  1.00  0.00           C  
ATOM   2155  H   LEU A 142       4.041  76.949  48.594  1.00  0.00           H  
ATOM   2156  HA  LEU A 142       3.512  74.268  47.772  1.00  0.00           H  
ATOM   2157 1HB  LEU A 142       1.985  75.522  49.207  1.00  0.00           H  
ATOM   2158 2HB  LEU A 142       1.672  76.683  47.913  1.00  0.00           H  
ATOM   2159  HG  LEU A 142       0.602  74.868  46.582  1.00  0.00           H  
ATOM   2160 1HD1 LEU A 142       0.081  72.742  47.693  1.00  0.00           H  
ATOM   2161 2HD1 LEU A 142       1.836  72.983  47.525  1.00  0.00           H  
ATOM   2162 3HD1 LEU A 142       1.049  73.240  49.101  1.00  0.00           H  
ATOM   2163 1HD2 LEU A 142      -1.424  74.729  47.991  1.00  0.00           H  
ATOM   2164 2HD2 LEU A 142      -0.478  75.256  49.404  1.00  0.00           H  
ATOM   2165 3HD2 LEU A 142      -0.725  76.365  48.035  1.00  0.00           H  
ATOM   2166  N   ALA A 143       2.936  76.536  45.423  1.00  0.00           N  
ATOM   2167  CA  ALA A 143       2.837  76.760  43.973  1.00  0.00           C  
ATOM   2168  C   ALA A 143       3.984  76.176  43.148  1.00  0.00           C  
ATOM   2169  O   ALA A 143       3.765  75.739  42.025  1.00  0.00           O  
ATOM   2170  CB  ALA A 143       2.732  78.253  43.699  1.00  0.00           C  
ATOM   2171  H   ALA A 143       2.870  77.326  46.049  1.00  0.00           H  
ATOM   2172  HA  ALA A 143       1.936  76.262  43.614  1.00  0.00           H  
ATOM   2173 1HB  ALA A 143       2.658  78.422  42.625  1.00  0.00           H  
ATOM   2174 2HB  ALA A 143       1.844  78.652  44.190  1.00  0.00           H  
ATOM   2175 3HB  ALA A 143       3.617  78.757  44.085  1.00  0.00           H  
ATOM   2176  N   LEU A 144       5.192  76.176  43.702  1.00  0.00           N  
ATOM   2177  CA  LEU A 144       6.376  75.804  42.933  1.00  0.00           C  
ATOM   2178  C   LEU A 144       6.839  74.368  43.117  1.00  0.00           C  
ATOM   2179  O   LEU A 144       7.902  73.992  42.621  1.00  0.00           O  
ATOM   2180  CB  LEU A 144       7.532  76.743  43.301  1.00  0.00           C  
ATOM   2181  CG  LEU A 144       7.307  78.228  42.989  1.00  0.00           C  
ATOM   2182  CD1 LEU A 144       8.501  79.037  43.477  1.00  0.00           C  
ATOM   2183  CD2 LEU A 144       7.100  78.408  41.492  1.00  0.00           C  
ATOM   2184  H   LEU A 144       5.297  76.437  44.672  1.00  0.00           H  
ATOM   2185  HA  LEU A 144       6.148  75.912  41.873  1.00  0.00           H  
ATOM   2186 1HB  LEU A 144       7.725  76.655  44.368  1.00  0.00           H  
ATOM   2187 2HB  LEU A 144       8.424  76.423  42.763  1.00  0.00           H  
ATOM   2188  HG  LEU A 144       6.424  78.583  43.522  1.00  0.00           H  
ATOM   2189 1HD1 LEU A 144       8.341  80.092  43.256  1.00  0.00           H  
ATOM   2190 2HD1 LEU A 144       8.614  78.906  44.554  1.00  0.00           H  
ATOM   2191 3HD1 LEU A 144       9.403  78.693  42.973  1.00  0.00           H  
ATOM   2192 1HD2 LEU A 144       6.939  79.463  41.271  1.00  0.00           H  
ATOM   2193 2HD2 LEU A 144       7.983  78.055  40.958  1.00  0.00           H  
ATOM   2194 3HD2 LEU A 144       6.230  77.833  41.174  1.00  0.00           H  
ATOM   2195  N   LYS A 145       6.045  73.573  43.829  1.00  0.00           N  
ATOM   2196  CA  LYS A 145       6.303  72.147  43.982  1.00  0.00           C  
ATOM   2197  C   LYS A 145       6.236  71.486  42.611  1.00  0.00           C  
ATOM   2198  O   LYS A 145       7.137  70.738  42.237  1.00  0.00           O  
ATOM   2199  CB  LYS A 145       5.301  71.504  44.942  1.00  0.00           C  
ATOM   2200  CG  LYS A 145       5.484  71.902  46.401  1.00  0.00           C  
ATOM   2201  CD  LYS A 145       4.440  71.241  47.289  1.00  0.00           C  
ATOM   2202  CE  LYS A 145       4.612  71.649  48.745  1.00  0.00           C  
ATOM   2203  NZ  LYS A 145       3.574  71.040  49.620  1.00  0.00           N  
ATOM   2204  H   LYS A 145       5.236  73.977  44.278  1.00  0.00           H  
ATOM   2205  HA  LYS A 145       7.304  72.019  44.395  1.00  0.00           H  
ATOM   2206 1HB  LYS A 145       4.287  71.776  44.646  1.00  0.00           H  
ATOM   2207 2HB  LYS A 145       5.381  70.419  44.879  1.00  0.00           H  
ATOM   2208 1HG  LYS A 145       6.477  71.604  46.738  1.00  0.00           H  
ATOM   2209 2HG  LYS A 145       5.397  72.984  46.497  1.00  0.00           H  
ATOM   2210 1HD  LYS A 145       3.443  71.529  46.955  1.00  0.00           H  
ATOM   2211 2HD  LYS A 145       4.532  70.157  47.213  1.00  0.00           H  
ATOM   2212 1HE  LYS A 145       5.595  71.338  49.096  1.00  0.00           H  
ATOM   2213 2HE  LYS A 145       4.548  72.734  48.828  1.00  0.00           H  
ATOM   2214 1HZ  LYS A 145       3.723  71.335  50.575  1.00  0.00           H  
ATOM   2215 2HZ  LYS A 145       2.658  71.337  49.314  1.00  0.00           H  
ATOM   2216 3HZ  LYS A 145       3.636  70.033  49.566  1.00  0.00           H  
ATOM   2217  N   ASN A 146       5.182  71.791  41.852  1.00  0.00           N  
ATOM   2218  CA  ASN A 146       5.035  71.246  40.493  1.00  0.00           C  
ATOM   2219  C   ASN A 146       5.025  72.294  39.384  1.00  0.00           C  
ATOM   2220  O   ASN A 146       4.657  71.988  38.262  1.00  0.00           O  
ATOM   2221  CB  ASN A 146       3.772  70.408  40.410  1.00  0.00           C  
ATOM   2222  CG  ASN A 146       3.856  69.155  41.237  1.00  0.00           C  
ATOM   2223  OD1 ASN A 146       4.745  68.321  41.035  1.00  0.00           O  
ATOM   2224  ND2 ASN A 146       2.945  69.006  42.165  1.00  0.00           N  
ATOM   2225  H   ASN A 146       4.469  72.408  42.214  1.00  0.00           H  
ATOM   2226  HA  ASN A 146       5.897  70.612  40.279  1.00  0.00           H  
ATOM   2227 1HB  ASN A 146       2.921  70.998  40.750  1.00  0.00           H  
ATOM   2228 2HB  ASN A 146       3.586  70.132  39.372  1.00  0.00           H  
ATOM   2229 1HD2 ASN A 146       2.951  68.192  42.746  1.00  0.00           H  
ATOM   2230 2HD2 ASN A 146       2.244  69.707  42.294  1.00  0.00           H  
ATOM   2231  N   ARG A 147       5.411  73.524  39.684  1.00  0.00           N  
ATOM   2232  CA  ARG A 147       5.405  74.555  38.650  1.00  0.00           C  
ATOM   2233  C   ARG A 147       6.680  75.363  38.667  1.00  0.00           C  
ATOM   2234  O   ARG A 147       7.326  75.486  39.702  1.00  0.00           O  
ATOM   2235  CB  ARG A 147       4.221  75.493  38.831  1.00  0.00           C  
ATOM   2236  CG  ARG A 147       2.857  74.837  38.681  1.00  0.00           C  
ATOM   2237  CD  ARG A 147       2.587  74.447  37.274  1.00  0.00           C  
ATOM   2238  NE  ARG A 147       1.250  73.899  37.110  1.00  0.00           N  
ATOM   2239  CZ  ARG A 147       0.927  72.603  37.284  1.00  0.00           C  
ATOM   2240  NH1 ARG A 147       1.854  71.735  37.627  1.00  0.00           N  
ATOM   2241  NH2 ARG A 147      -0.321  72.203  37.111  1.00  0.00           N  
ATOM   2242  H   ARG A 147       5.711  73.765  40.618  1.00  0.00           H  
ATOM   2243  HA  ARG A 147       5.317  74.069  37.678  1.00  0.00           H  
ATOM   2244 1HB  ARG A 147       4.262  75.944  39.821  1.00  0.00           H  
ATOM   2245 2HB  ARG A 147       4.281  76.300  38.100  1.00  0.00           H  
ATOM   2246 1HG  ARG A 147       2.814  73.941  39.300  1.00  0.00           H  
ATOM   2247 2HG  ARG A 147       2.081  75.535  38.999  1.00  0.00           H  
ATOM   2248 1HD  ARG A 147       2.678  75.321  36.630  1.00  0.00           H  
ATOM   2249 2HD  ARG A 147       3.305  73.690  36.962  1.00  0.00           H  
ATOM   2250  HE  ARG A 147       0.510  74.537  36.847  1.00  0.00           H  
ATOM   2251 1HH1 ARG A 147       2.808  72.041  37.759  1.00  0.00           H  
ATOM   2252 2HH1 ARG A 147       1.612  70.764  37.757  1.00  0.00           H  
ATOM   2253 1HH2 ARG A 147      -1.033  72.870  36.848  1.00  0.00           H  
ATOM   2254 2HH2 ARG A 147      -0.562  71.232  37.241  1.00  0.00           H  
ATOM   2255  N   LYS A 148       7.042  75.893  37.505  1.00  0.00           N  
ATOM   2256  CA  LYS A 148       8.271  76.659  37.357  1.00  0.00           C  
ATOM   2257  C   LYS A 148       8.023  78.155  37.260  1.00  0.00           C  
ATOM   2258  O   LYS A 148       8.967  78.947  37.206  1.00  0.00           O  
ATOM   2259  CB  LYS A 148       9.041  76.183  36.124  1.00  0.00           C  
ATOM   2260  CG  LYS A 148       9.543  74.748  36.211  1.00  0.00           C  
ATOM   2261  CD  LYS A 148      10.323  74.359  34.964  1.00  0.00           C  
ATOM   2262  CE  LYS A 148      10.834  72.928  35.054  1.00  0.00           C  
ATOM   2263  NZ  LYS A 148      11.570  72.522  33.826  1.00  0.00           N  
ATOM   2264  H   LYS A 148       6.446  75.760  36.701  1.00  0.00           H  
ATOM   2265  HA  LYS A 148       8.888  76.498  38.242  1.00  0.00           H  
ATOM   2266 1HB  LYS A 148       8.402  76.261  35.244  1.00  0.00           H  
ATOM   2267 2HB  LYS A 148       9.903  76.830  35.961  1.00  0.00           H  
ATOM   2268 1HG  LYS A 148      10.191  74.641  37.082  1.00  0.00           H  
ATOM   2269 2HG  LYS A 148       8.696  74.072  36.326  1.00  0.00           H  
ATOM   2270 1HD  LYS A 148       9.679  74.451  34.089  1.00  0.00           H  
ATOM   2271 2HD  LYS A 148      11.172  75.030  34.842  1.00  0.00           H  
ATOM   2272 1HE  LYS A 148      11.500  72.833  35.910  1.00  0.00           H  
ATOM   2273 2HE  LYS A 148       9.993  72.250  35.199  1.00  0.00           H  
ATOM   2274 1HZ  LYS A 148      11.891  71.569  33.925  1.00  0.00           H  
ATOM   2275 2HZ  LYS A 148      10.955  72.588  33.027  1.00  0.00           H  
ATOM   2276 3HZ  LYS A 148      12.364  73.132  33.692  1.00  0.00           H  
ATOM   2277  N   ALA A 149       6.747  78.537  37.267  1.00  0.00           N  
ATOM   2278  CA  ALA A 149       6.354  79.922  37.032  1.00  0.00           C  
ATOM   2279  C   ALA A 149       5.072  80.251  37.735  1.00  0.00           C  
ATOM   2280  O   ALA A 149       4.058  79.579  37.542  1.00  0.00           O  
ATOM   2281  CB  ALA A 149       6.214  80.196  35.542  1.00  0.00           C  
ATOM   2282  H   ALA A 149       6.032  77.845  37.440  1.00  0.00           H  
ATOM   2283  HA  ALA A 149       7.134  80.568  37.435  1.00  0.00           H  
ATOM   2284 1HB  ALA A 149       5.920  81.235  35.389  1.00  0.00           H  
ATOM   2285 2HB  ALA A 149       7.167  80.013  35.047  1.00  0.00           H  
ATOM   2286 3HB  ALA A 149       5.454  79.540  35.121  1.00  0.00           H  
ATOM   2287  N   THR A 150       5.114  81.311  38.530  1.00  0.00           N  
ATOM   2288  CA  THR A 150       3.927  81.760  39.237  1.00  0.00           C  
ATOM   2289  C   THR A 150       3.734  83.280  39.141  1.00  0.00           C  
ATOM   2290  O   THR A 150       4.703  84.038  39.055  1.00  0.00           O  
ATOM   2291  CB  THR A 150       3.988  81.339  40.717  1.00  0.00           C  
ATOM   2292  OG1 THR A 150       2.769  81.711  41.373  1.00  0.00           O  
ATOM   2293  CG2 THR A 150       5.161  82.010  41.415  1.00  0.00           C  
ATOM   2294  H   THR A 150       5.979  81.818  38.650  1.00  0.00           H  
ATOM   2295  HA  THR A 150       3.054  81.295  38.778  1.00  0.00           H  
ATOM   2296  HB  THR A 150       4.104  80.257  40.783  1.00  0.00           H  
ATOM   2297  HG1 THR A 150       2.027  81.544  40.787  1.00  0.00           H  
ATOM   2298 1HG2 THR A 150       5.188  81.700  42.459  1.00  0.00           H  
ATOM   2299 2HG2 THR A 150       6.090  81.719  40.925  1.00  0.00           H  
ATOM   2300 3HG2 THR A 150       5.045  83.092  41.361  1.00  0.00           H  
ATOM   2301  N   LEU A 151       2.470  83.702  39.095  1.00  0.00           N  
ATOM   2302  CA  LEU A 151       2.110  85.113  39.136  1.00  0.00           C  
ATOM   2303  C   LEU A 151       1.658  85.501  40.542  1.00  0.00           C  
ATOM   2304  O   LEU A 151       0.764  84.876  41.112  1.00  0.00           O  
ATOM   2305  CB  LEU A 151       0.996  85.411  38.125  1.00  0.00           C  
ATOM   2306  CG  LEU A 151       1.328  85.103  36.659  1.00  0.00           C  
ATOM   2307  CD1 LEU A 151       0.108  85.382  35.792  1.00  0.00           C  
ATOM   2308  CD2 LEU A 151       2.516  85.945  36.219  1.00  0.00           C  
ATOM   2309  H   LEU A 151       1.738  83.009  39.029  1.00  0.00           H  
ATOM   2310  HA  LEU A 151       2.988  85.702  38.871  1.00  0.00           H  
ATOM   2311 1HB  LEU A 151       0.117  84.828  38.395  1.00  0.00           H  
ATOM   2312 2HB  LEU A 151       0.739  86.468  38.191  1.00  0.00           H  
ATOM   2313  HG  LEU A 151       1.575  84.046  36.556  1.00  0.00           H  
ATOM   2314 1HD1 LEU A 151       0.343  85.163  34.751  1.00  0.00           H  
ATOM   2315 2HD1 LEU A 151      -0.721  84.752  36.116  1.00  0.00           H  
ATOM   2316 3HD1 LEU A 151      -0.174  86.430  35.887  1.00  0.00           H  
ATOM   2317 1HD2 LEU A 151       2.752  85.726  35.178  1.00  0.00           H  
ATOM   2318 2HD2 LEU A 151       2.269  87.003  36.320  1.00  0.00           H  
ATOM   2319 3HD2 LEU A 151       3.378  85.713  36.844  1.00  0.00           H  
ATOM   2320  N   LEU A 152       2.311  86.513  41.107  1.00  0.00           N  
ATOM   2321  CA  LEU A 152       1.927  87.085  42.400  1.00  0.00           C  
ATOM   2322  C   LEU A 152       1.090  88.313  42.139  1.00  0.00           C  
ATOM   2323  O   LEU A 152       1.567  89.247  41.515  1.00  0.00           O  
ATOM   2324  CB  LEU A 152       3.159  87.452  43.237  1.00  0.00           C  
ATOM   2325  CG  LEU A 152       3.857  86.282  43.941  1.00  0.00           C  
ATOM   2326  CD1 LEU A 152       4.450  85.343  42.900  1.00  0.00           C  
ATOM   2327  CD2 LEU A 152       4.936  86.819  44.870  1.00  0.00           C  
ATOM   2328  H   LEU A 152       3.105  86.897  40.615  1.00  0.00           H  
ATOM   2329  HA  LEU A 152       1.351  86.341  42.950  1.00  0.00           H  
ATOM   2330 1HB  LEU A 152       3.890  87.932  42.588  1.00  0.00           H  
ATOM   2331 2HB  LEU A 152       2.859  88.168  44.002  1.00  0.00           H  
ATOM   2332  HG  LEU A 152       3.127  85.718  44.521  1.00  0.00           H  
ATOM   2333 1HD1 LEU A 152       4.947  84.511  43.400  1.00  0.00           H  
ATOM   2334 2HD1 LEU A 152       3.655  84.958  42.261  1.00  0.00           H  
ATOM   2335 3HD1 LEU A 152       5.174  85.884  42.292  1.00  0.00           H  
ATOM   2336 1HD2 LEU A 152       5.432  85.987  45.371  1.00  0.00           H  
ATOM   2337 2HD2 LEU A 152       5.668  87.382  44.291  1.00  0.00           H  
ATOM   2338 3HD2 LEU A 152       4.482  87.473  45.615  1.00  0.00           H  
ATOM   2339  N   GLN A 153      -0.158  88.324  42.593  1.00  0.00           N  
ATOM   2340  CA  GLN A 153      -1.032  89.436  42.248  1.00  0.00           C  
ATOM   2341  C   GLN A 153      -0.656  90.717  43.000  1.00  0.00           C  
ATOM   2342  O   GLN A 153      -0.365  90.675  44.192  1.00  0.00           O  
ATOM   2343  CB  GLN A 153      -2.490  89.069  42.539  1.00  0.00           C  
ATOM   2344  CG  GLN A 153      -3.038  87.956  41.662  1.00  0.00           C  
ATOM   2345  CD  GLN A 153      -4.489  87.638  41.971  1.00  0.00           C  
ATOM   2346  OE1 GLN A 153      -4.967  87.871  43.085  1.00  0.00           O  
ATOM   2347  NE2 GLN A 153      -5.200  87.104  40.984  1.00  0.00           N  
ATOM   2348  H   GLN A 153      -0.516  87.578  43.173  1.00  0.00           H  
ATOM   2349  HA  GLN A 153      -0.927  89.641  41.183  1.00  0.00           H  
ATOM   2350 1HB  GLN A 153      -2.586  88.757  43.579  1.00  0.00           H  
ATOM   2351 2HB  GLN A 153      -3.120  89.947  42.402  1.00  0.00           H  
ATOM   2352 1HG  GLN A 153      -2.970  88.262  40.619  1.00  0.00           H  
ATOM   2353 2HG  GLN A 153      -2.448  87.054  41.827  1.00  0.00           H  
ATOM   2354 1HE2 GLN A 153      -6.163  86.873  41.128  1.00  0.00           H  
ATOM   2355 2HE2 GLN A 153      -4.773  86.933  40.096  1.00  0.00           H  
ATOM   2356  N   HIS A 154      -0.640  91.838  42.270  1.00  0.00           N  
ATOM   2357  CA  HIS A 154      -0.270  93.149  42.804  1.00  0.00           C  
ATOM   2358  C   HIS A 154       1.155  93.179  43.319  1.00  0.00           C  
ATOM   2359  O   HIS A 154       1.463  93.882  44.282  1.00  0.00           O  
ATOM   2360  CB  HIS A 154      -1.223  93.559  43.932  1.00  0.00           C  
ATOM   2361  CG  HIS A 154      -2.657  93.634  43.510  1.00  0.00           C  
ATOM   2362  ND1 HIS A 154      -3.143  94.641  42.702  1.00  0.00           N  
ATOM   2363  CD2 HIS A 154      -3.710  92.829  43.784  1.00  0.00           C  
ATOM   2364  CE1 HIS A 154      -4.435  94.450  42.497  1.00  0.00           C  
ATOM   2365  NE2 HIS A 154      -4.803  93.359  43.143  1.00  0.00           N  
ATOM   2366  H   HIS A 154      -0.900  91.759  41.297  1.00  0.00           H  
ATOM   2367  HA  HIS A 154      -0.339  93.896  42.014  1.00  0.00           H  
ATOM   2368 1HB  HIS A 154      -1.145  92.845  44.752  1.00  0.00           H  
ATOM   2369 2HB  HIS A 154      -0.929  94.535  44.319  1.00  0.00           H  
ATOM   2370  HD2 HIS A 154      -3.695  91.929  44.400  1.00  0.00           H  
ATOM   2371  HE1 HIS A 154      -5.086  95.086  41.897  1.00  0.00           H  
ATOM   2372  HE2 HIS A 154      -5.735  92.971  43.165  1.00  0.00           H  
ATOM   2373  N   HIS A 155       2.025  92.414  42.674  1.00  0.00           N  
ATOM   2374  CA  HIS A 155       3.379  92.284  43.150  1.00  0.00           C  
ATOM   2375  C   HIS A 155       4.361  92.049  42.011  1.00  0.00           C  
ATOM   2376  O   HIS A 155       5.219  92.894  41.757  1.00  0.00           O  
ATOM   2377  CB  HIS A 155       3.477  91.139  44.163  1.00  0.00           C  
ATOM   2378  CG  HIS A 155       4.841  90.978  44.759  1.00  0.00           C  
ATOM   2379  ND1 HIS A 155       5.576  92.044  45.235  1.00  0.00           N  
ATOM   2380  CD2 HIS A 155       5.604  89.877  44.955  1.00  0.00           C  
ATOM   2381  CE1 HIS A 155       6.733  91.605  45.699  1.00  0.00           C  
ATOM   2382  NE2 HIS A 155       6.774  90.295  45.541  1.00  0.00           N  
ATOM   2383  H   HIS A 155       1.746  91.915  41.842  1.00  0.00           H  
ATOM   2384  HA  HIS A 155       3.680  93.206  43.647  1.00  0.00           H  
ATOM   2385 1HB  HIS A 155       2.768  91.309  44.975  1.00  0.00           H  
ATOM   2386 2HB  HIS A 155       3.203  90.201  43.680  1.00  0.00           H  
ATOM   2387  HD2 HIS A 155       5.340  88.852  44.696  1.00  0.00           H  
ATOM   2388  HE1 HIS A 155       7.518  92.219  46.138  1.00  0.00           H  
ATOM   2389  HE2 HIS A 155       7.540  89.691  45.805  1.00  0.00           H  
ATOM   2390  N   GLY A 156       4.243  90.908  41.332  1.00  0.00           N  
ATOM   2391  CA  GLY A 156       5.186  90.536  40.282  1.00  0.00           C  
ATOM   2392  C   GLY A 156       5.129  89.052  40.005  1.00  0.00           C  
ATOM   2393  O   GLY A 156       4.059  88.445  40.022  1.00  0.00           O  
ATOM   2394  H   GLY A 156       3.479  90.284  41.551  1.00  0.00           H  
ATOM   2395 1HA  GLY A 156       4.955  91.091  39.372  1.00  0.00           H  
ATOM   2396 2HA  GLY A 156       6.195  90.817  40.583  1.00  0.00           H  
ATOM   2397  N   LEU A 157       6.280  88.454  39.731  1.00  0.00           N  
ATOM   2398  CA  LEU A 157       6.290  87.056  39.355  1.00  0.00           C  
ATOM   2399  C   LEU A 157       7.532  86.290  39.822  1.00  0.00           C  
ATOM   2400  O   LEU A 157       8.552  86.889  40.186  1.00  0.00           O  
ATOM   2401  CB  LEU A 157       6.171  86.947  37.830  1.00  0.00           C  
ATOM   2402  CG  LEU A 157       7.406  87.387  37.033  1.00  0.00           C  
ATOM   2403  CD1 LEU A 157       7.280  86.906  35.594  1.00  0.00           C  
ATOM   2404  CD2 LEU A 157       7.535  88.902  37.093  1.00  0.00           C  
ATOM   2405  H   LEU A 157       7.155  88.957  39.780  1.00  0.00           H  
ATOM   2406  HA  LEU A 157       5.434  86.567  39.819  1.00  0.00           H  
ATOM   2407 1HB  LEU A 157       5.963  85.910  37.571  1.00  0.00           H  
ATOM   2408 2HB  LEU A 157       5.330  87.557  37.502  1.00  0.00           H  
ATOM   2409  HG  LEU A 157       8.298  86.929  37.461  1.00  0.00           H  
ATOM   2410 1HD1 LEU A 157       8.157  87.219  35.027  1.00  0.00           H  
ATOM   2411 2HD1 LEU A 157       7.209  85.818  35.579  1.00  0.00           H  
ATOM   2412 3HD1 LEU A 157       6.386  87.335  35.143  1.00  0.00           H  
ATOM   2413 1HD2 LEU A 157       8.413  89.215  36.527  1.00  0.00           H  
ATOM   2414 2HD2 LEU A 157       6.644  89.361  36.664  1.00  0.00           H  
ATOM   2415 3HD2 LEU A 157       7.641  89.217  38.132  1.00  0.00           H  
ATOM   2416  N   ILE A 158       7.412  84.970  39.891  1.00  0.00           N  
ATOM   2417  CA  ILE A 158       8.537  84.136  40.296  1.00  0.00           C  
ATOM   2418  C   ILE A 158       8.755  83.021  39.288  1.00  0.00           C  
ATOM   2419  O   ILE A 158       7.803  82.408  38.785  1.00  0.00           O  
ATOM   2420  CB  ILE A 158       8.309  83.533  41.694  1.00  0.00           C  
ATOM   2421  CG1 ILE A 158       8.158  84.645  42.736  1.00  0.00           C  
ATOM   2422  CG2 ILE A 158       9.454  82.603  42.066  1.00  0.00           C  
ATOM   2423  CD1 ILE A 158       7.705  84.153  44.092  1.00  0.00           C  
ATOM   2424  H   ILE A 158       6.532  84.531  39.661  1.00  0.00           H  
ATOM   2425  HA  ILE A 158       9.432  84.756  40.333  1.00  0.00           H  
ATOM   2426  HB  ILE A 158       7.378  82.968  41.699  1.00  0.00           H  
ATOM   2427 1HG1 ILE A 158       9.110  85.159  42.860  1.00  0.00           H  
ATOM   2428 2HG1 ILE A 158       7.434  85.379  42.383  1.00  0.00           H  
ATOM   2429 1HG2 ILE A 158       9.277  82.187  43.057  1.00  0.00           H  
ATOM   2430 2HG2 ILE A 158       9.516  81.795  41.338  1.00  0.00           H  
ATOM   2431 3HG2 ILE A 158      10.390  83.162  42.069  1.00  0.00           H  
ATOM   2432 1HD1 ILE A 158       7.621  84.998  44.776  1.00  0.00           H  
ATOM   2433 2HD1 ILE A 158       6.735  83.664  43.997  1.00  0.00           H  
ATOM   2434 3HD1 ILE A 158       8.433  83.443  44.483  1.00  0.00           H  
ATOM   2435  N   ALA A 159      10.021  82.759  39.012  1.00  0.00           N  
ATOM   2436  CA  ALA A 159      10.399  81.736  38.061  1.00  0.00           C  
ATOM   2437  C   ALA A 159      11.608  80.958  38.596  1.00  0.00           C  
ATOM   2438  O   ALA A 159      12.407  81.506  39.365  1.00  0.00           O  
ATOM   2439  CB  ALA A 159      10.704  82.355  36.705  1.00  0.00           C  
ATOM   2440  H   ALA A 159      10.744  83.288  39.479  1.00  0.00           H  
ATOM   2441  HA  ALA A 159       9.561  81.047  37.953  1.00  0.00           H  
ATOM   2442 1HB  ALA A 159      10.986  81.571  36.002  1.00  0.00           H  
ATOM   2443 2HB  ALA A 159       9.819  82.873  36.334  1.00  0.00           H  
ATOM   2444 3HB  ALA A 159      11.523  83.064  36.805  1.00  0.00           H  
ATOM   2445  N   CYS A 160      11.715  79.681  38.222  1.00  0.00           N  
ATOM   2446  CA  CYS A 160      12.860  78.859  38.629  1.00  0.00           C  
ATOM   2447  C   CYS A 160      13.297  77.857  37.559  1.00  0.00           C  
ATOM   2448  O   CYS A 160      12.546  77.570  36.615  1.00  0.00           O  
ATOM   2449  CB  CYS A 160      12.527  78.094  39.910  1.00  0.00           C  
ATOM   2450  SG  CYS A 160      11.186  76.894  39.726  1.00  0.00           S  
ATOM   2451  H   CYS A 160      10.994  79.270  37.647  1.00  0.00           H  
ATOM   2452  HA  CYS A 160      13.707  79.517  38.822  1.00  0.00           H  
ATOM   2453 1HB  CYS A 160      13.412  77.560  40.256  1.00  0.00           H  
ATOM   2454 2HB  CYS A 160      12.244  78.799  40.692  1.00  0.00           H  
ATOM   2455  HG  CYS A 160      11.206  76.469  40.986  1.00  0.00           H  
ATOM   2456  N   GLU A 161      14.512  77.326  37.707  1.00  0.00           N  
ATOM   2457  CA  GLU A 161      15.024  76.352  36.751  1.00  0.00           C  
ATOM   2458  C   GLU A 161      16.407  75.825  37.058  1.00  0.00           C  
ATOM   2459  O   GLU A 161      16.971  76.120  38.124  1.00  0.00           O  
ATOM   2460  CB  GLU A 161      15.032  76.967  35.350  1.00  0.00           C  
ATOM   2461  CG  GLU A 161      15.950  78.171  35.197  1.00  0.00           C  
ATOM   2462  CD  GLU A 161      15.886  78.785  33.826  1.00  0.00           C  
ATOM   2463  OE1 GLU A 161      15.159  78.281  33.003  1.00  0.00           O  
ATOM   2464  OE2 GLU A 161      16.565  79.760  33.601  1.00  0.00           O  
ATOM   2465  H   GLU A 161      15.090  77.598  38.489  1.00  0.00           H  
ATOM   2466  HA  GLU A 161      14.365  75.483  36.756  1.00  0.00           H  
ATOM   2467 1HB  GLU A 161      15.343  76.215  34.624  1.00  0.00           H  
ATOM   2468 2HB  GLU A 161      14.022  77.280  35.084  1.00  0.00           H  
ATOM   2469 1HG  GLU A 161      15.670  78.924  35.933  1.00  0.00           H  
ATOM   2470 2HG  GLU A 161      16.974  77.863  35.404  1.00  0.00           H  
ATOM   2471  N   VAL A 162      16.948  75.051  36.112  1.00  0.00           N  
ATOM   2472  CA  VAL A 162      18.224  74.347  36.278  1.00  0.00           C  
ATOM   2473  C   VAL A 162      19.407  75.298  36.319  1.00  0.00           C  
ATOM   2474  O   VAL A 162      20.356  75.070  37.060  1.00  0.00           O  
ATOM   2475  CB  VAL A 162      18.431  73.344  35.128  1.00  0.00           C  
ATOM   2476  CG1 VAL A 162      19.824  72.736  35.196  1.00  0.00           C  
ATOM   2477  CG2 VAL A 162      17.366  72.260  35.188  1.00  0.00           C  
ATOM   2478  H   VAL A 162      16.442  74.954  35.243  1.00  0.00           H  
ATOM   2479  HA  VAL A 162      18.197  73.799  37.221  1.00  0.00           H  
ATOM   2480  HB  VAL A 162      18.358  73.874  34.178  1.00  0.00           H  
ATOM   2481 1HG1 VAL A 162      19.953  72.030  34.375  1.00  0.00           H  
ATOM   2482 2HG1 VAL A 162      20.570  73.526  35.114  1.00  0.00           H  
ATOM   2483 3HG1 VAL A 162      19.948  72.215  36.145  1.00  0.00           H  
ATOM   2484 1HG2 VAL A 162      17.518  71.555  34.371  1.00  0.00           H  
ATOM   2485 2HG2 VAL A 162      17.435  71.734  36.140  1.00  0.00           H  
ATOM   2486 3HG2 VAL A 162      16.379  72.714  35.096  1.00  0.00           H  
ATOM   2487  N   ASN A 163      19.363  76.339  35.498  1.00  0.00           N  
ATOM   2488  CA  ASN A 163      20.461  77.298  35.433  1.00  0.00           C  
ATOM   2489  C   ASN A 163      19.993  78.714  35.119  1.00  0.00           C  
ATOM   2490  O   ASN A 163      18.792  78.993  35.088  1.00  0.00           O  
ATOM   2491  CB  ASN A 163      21.488  76.847  34.410  1.00  0.00           C  
ATOM   2492  CG  ASN A 163      20.920  76.761  33.021  1.00  0.00           C  
ATOM   2493  OD1 ASN A 163      20.096  77.592  32.620  1.00  0.00           O  
ATOM   2494  ND2 ASN A 163      21.343  75.771  32.277  1.00  0.00           N  
ATOM   2495  H   ASN A 163      18.556  76.474  34.905  1.00  0.00           H  
ATOM   2496  HA  ASN A 163      20.938  77.345  36.413  1.00  0.00           H  
ATOM   2497 1HB  ASN A 163      22.326  77.545  34.405  1.00  0.00           H  
ATOM   2498 2HB  ASN A 163      21.877  75.869  34.692  1.00  0.00           H  
ATOM   2499 1HD2 ASN A 163      20.999  75.663  31.344  1.00  0.00           H  
ATOM   2500 2HD2 ASN A 163      22.010  75.121  32.642  1.00  0.00           H  
ATOM   2501  N   LEU A 164      20.958  79.601  34.908  1.00  0.00           N  
ATOM   2502  CA  LEU A 164      20.677  81.000  34.630  1.00  0.00           C  
ATOM   2503  C   LEU A 164      20.008  81.240  33.274  1.00  0.00           C  
ATOM   2504  O   LEU A 164      19.137  82.099  33.159  1.00  0.00           O  
ATOM   2505  CB  LEU A 164      21.983  81.802  34.698  1.00  0.00           C  
ATOM   2506  CG  LEU A 164      22.358  82.345  36.083  1.00  0.00           C  
ATOM   2507  CD1 LEU A 164      22.502  81.187  37.061  1.00  0.00           C  
ATOM   2508  CD2 LEU A 164      23.651  83.140  35.983  1.00  0.00           C  
ATOM   2509  H   LEU A 164      21.918  79.290  34.943  1.00  0.00           H  
ATOM   2510  HA  LEU A 164      19.988  81.371  35.388  1.00  0.00           H  
ATOM   2511 1HB  LEU A 164      22.799  81.166  34.360  1.00  0.00           H  
ATOM   2512 2HB  LEU A 164      21.906  82.651  34.019  1.00  0.00           H  
ATOM   2513  HG  LEU A 164      21.561  82.993  36.448  1.00  0.00           H  
ATOM   2514 1HD1 LEU A 164      22.769  81.573  38.045  1.00  0.00           H  
ATOM   2515 2HD1 LEU A 164      21.557  80.648  37.128  1.00  0.00           H  
ATOM   2516 3HD1 LEU A 164      23.283  80.512  36.713  1.00  0.00           H  
ATOM   2517 1HD2 LEU A 164      23.918  83.527  36.967  1.00  0.00           H  
ATOM   2518 2HD2 LEU A 164      24.450  82.493  35.619  1.00  0.00           H  
ATOM   2519 3HD2 LEU A 164      23.515  83.972  35.291  1.00  0.00           H  
ATOM   2520  N   GLU A 165      20.404  80.470  32.265  1.00  0.00           N  
ATOM   2521  CA  GLU A 165      19.852  80.614  30.925  1.00  0.00           C  
ATOM   2522  C   GLU A 165      18.394  80.180  30.837  1.00  0.00           C  
ATOM   2523  O   GLU A 165      17.567  80.888  30.258  1.00  0.00           O  
ATOM   2524  CB  GLU A 165      20.686  79.806  29.928  1.00  0.00           C  
ATOM   2525  CG  GLU A 165      22.082  80.361  29.681  1.00  0.00           C  
ATOM   2526  CD  GLU A 165      22.898  79.501  28.757  1.00  0.00           C  
ATOM   2527  OE1 GLU A 165      22.444  78.437  28.410  1.00  0.00           O  
ATOM   2528  OE2 GLU A 165      23.978  79.908  28.397  1.00  0.00           O  
ATOM   2529  H   GLU A 165      21.108  79.766  32.434  1.00  0.00           H  
ATOM   2530  HA  GLU A 165      19.891  81.668  30.646  1.00  0.00           H  
ATOM   2531 1HB  GLU A 165      20.792  78.782  30.288  1.00  0.00           H  
ATOM   2532 2HB  GLU A 165      20.168  79.764  28.970  1.00  0.00           H  
ATOM   2533 1HG  GLU A 165      21.994  81.357  29.249  1.00  0.00           H  
ATOM   2534 2HG  GLU A 165      22.599  80.453  30.635  1.00  0.00           H  
ATOM   2535  N   LYS A 166      18.089  79.025  31.423  1.00  0.00           N  
ATOM   2536  CA  LYS A 166      16.726  78.524  31.500  1.00  0.00           C  
ATOM   2537  C   LYS A 166      15.822  79.511  32.250  1.00  0.00           C  
ATOM   2538  O   LYS A 166      14.710  79.823  31.802  1.00  0.00           O  
ATOM   2539  CB  LYS A 166      16.700  77.154  32.180  1.00  0.00           C  
ATOM   2540  CG  LYS A 166      15.319  76.518  32.260  1.00  0.00           C  
ATOM   2541  CD  LYS A 166      14.766  76.219  30.874  1.00  0.00           C  
ATOM   2542  CE  LYS A 166      15.545  75.101  30.197  1.00  0.00           C  
ATOM   2543  NZ  LYS A 166      14.939  74.711  28.894  1.00  0.00           N  
ATOM   2544  H   LYS A 166      18.837  78.480  31.828  1.00  0.00           H  
ATOM   2545  HA  LYS A 166      16.338  78.418  30.486  1.00  0.00           H  
ATOM   2546 1HB  LYS A 166      17.354  76.468  31.641  1.00  0.00           H  
ATOM   2547 2HB  LYS A 166      17.086  77.245  33.196  1.00  0.00           H  
ATOM   2548 1HG  LYS A 166      15.378  75.588  32.826  1.00  0.00           H  
ATOM   2549 2HG  LYS A 166      14.636  77.193  32.776  1.00  0.00           H  
ATOM   2550 1HD  LYS A 166      13.719  75.925  30.955  1.00  0.00           H  
ATOM   2551 2HD  LYS A 166      14.827  77.116  30.258  1.00  0.00           H  
ATOM   2552 1HE  LYS A 166      16.570  75.424  30.024  1.00  0.00           H  
ATOM   2553 2HE  LYS A 166      15.567  74.227  30.848  1.00  0.00           H  
ATOM   2554 1HZ  LYS A 166      15.483  73.969  28.478  1.00  0.00           H  
ATOM   2555 2HZ  LYS A 166      13.993  74.391  29.045  1.00  0.00           H  
ATOM   2556 3HZ  LYS A 166      14.930  75.509  28.275  1.00  0.00           H  
ATOM   2557  N   ALA A 167      16.300  79.997  33.390  1.00  0.00           N  
ATOM   2558  CA  ALA A 167      15.571  81.003  34.149  1.00  0.00           C  
ATOM   2559  C   ALA A 167      15.356  82.262  33.308  1.00  0.00           C  
ATOM   2560  O   ALA A 167      14.252  82.800  33.279  1.00  0.00           O  
ATOM   2561  CB  ALA A 167      16.312  81.338  35.435  1.00  0.00           C  
ATOM   2562  H   ALA A 167      17.187  79.664  33.740  1.00  0.00           H  
ATOM   2563  HA  ALA A 167      14.593  80.593  34.402  1.00  0.00           H  
ATOM   2564 1HB  ALA A 167      15.754  82.092  35.991  1.00  0.00           H  
ATOM   2565 2HB  ALA A 167      16.412  80.439  36.043  1.00  0.00           H  
ATOM   2566 3HB  ALA A 167      17.302  81.724  35.194  1.00  0.00           H  
ATOM   2567  N   LEU A 168      16.396  82.706  32.604  1.00  0.00           N  
ATOM   2568  CA  LEU A 168      16.275  83.867  31.731  1.00  0.00           C  
ATOM   2569  C   LEU A 168      15.239  83.608  30.638  1.00  0.00           C  
ATOM   2570  O   LEU A 168      14.378  84.450  30.384  1.00  0.00           O  
ATOM   2571  CB  LEU A 168      17.631  84.202  31.098  1.00  0.00           C  
ATOM   2572  CG  LEU A 168      18.693  84.759  32.056  1.00  0.00           C  
ATOM   2573  CD1 LEU A 168      20.030  84.851  31.334  1.00  0.00           C  
ATOM   2574  CD2 LEU A 168      18.251  86.123  32.565  1.00  0.00           C  
ATOM   2575  H   LEU A 168      17.286  82.233  32.673  1.00  0.00           H  
ATOM   2576  HA  LEU A 168      15.949  84.717  32.329  1.00  0.00           H  
ATOM   2577 1HB  LEU A 168      18.036  83.299  30.645  1.00  0.00           H  
ATOM   2578 2HB  LEU A 168      17.475  84.940  30.311  1.00  0.00           H  
ATOM   2579  HG  LEU A 168      18.815  84.079  32.899  1.00  0.00           H  
ATOM   2580 1HD1 LEU A 168      20.784  85.247  32.015  1.00  0.00           H  
ATOM   2581 2HD1 LEU A 168      20.331  83.859  30.998  1.00  0.00           H  
ATOM   2582 3HD1 LEU A 168      19.935  85.513  30.474  1.00  0.00           H  
ATOM   2583 1HD2 LEU A 168      19.005  86.519  33.246  1.00  0.00           H  
ATOM   2584 2HD2 LEU A 168      18.130  86.805  31.723  1.00  0.00           H  
ATOM   2585 3HD2 LEU A 168      17.302  86.025  33.092  1.00  0.00           H  
ATOM   2586  N   TRP A 169      15.329  82.434  30.014  1.00  0.00           N  
ATOM   2587  CA  TRP A 169      14.406  82.047  28.969  1.00  0.00           C  
ATOM   2588  C   TRP A 169      12.976  82.047  29.504  1.00  0.00           C  
ATOM   2589  O   TRP A 169      12.090  82.666  28.914  1.00  0.00           O  
ATOM   2590  CB  TRP A 169      14.764  80.663  28.425  1.00  0.00           C  
ATOM   2591  CG  TRP A 169      16.002  80.653  27.581  1.00  0.00           C  
ATOM   2592  CD1 TRP A 169      16.576  81.724  26.963  1.00  0.00           C  
ATOM   2593  CD2 TRP A 169      16.831  79.511  27.256  1.00  0.00           C  
ATOM   2594  NE1 TRP A 169      17.698  81.329  26.278  1.00  0.00           N  
ATOM   2595  CE2 TRP A 169      17.871  79.979  26.448  1.00  0.00           C  
ATOM   2596  CE3 TRP A 169      16.776  78.151  27.583  1.00  0.00           C  
ATOM   2597  CZ2 TRP A 169      18.853  79.135  25.954  1.00  0.00           C  
ATOM   2598  CZ3 TRP A 169      17.761  77.304  27.089  1.00  0.00           C  
ATOM   2599  CH2 TRP A 169      18.773  77.784  26.296  1.00  0.00           C  
ATOM   2600  H   TRP A 169      16.065  81.796  30.281  1.00  0.00           H  
ATOM   2601  HA  TRP A 169      14.480  82.770  28.157  1.00  0.00           H  
ATOM   2602 1HB  TRP A 169      14.909  79.972  29.255  1.00  0.00           H  
ATOM   2603 2HB  TRP A 169      13.937  80.283  27.824  1.00  0.00           H  
ATOM   2604  HD1 TRP A 169      16.198  82.744  27.006  1.00  0.00           H  
ATOM   2605  HE1 TRP A 169      18.300  81.933  25.737  1.00  0.00           H  
ATOM   2606  HE3 TRP A 169      15.976  77.764  28.214  1.00  0.00           H  
ATOM   2607  HZ2 TRP A 169      19.665  79.497  25.323  1.00  0.00           H  
ATOM   2608  HZ3 TRP A 169      17.710  76.246  27.347  1.00  0.00           H  
ATOM   2609  HH2 TRP A 169      19.530  77.093  25.926  1.00  0.00           H  
ATOM   2610  N   LEU A 170      12.771  81.387  30.636  1.00  0.00           N  
ATOM   2611  CA  LEU A 170      11.463  81.303  31.270  1.00  0.00           C  
ATOM   2612  C   LEU A 170      10.902  82.691  31.626  1.00  0.00           C  
ATOM   2613  O   LEU A 170       9.735  82.981  31.361  1.00  0.00           O  
ATOM   2614  CB  LEU A 170      11.556  80.441  32.535  1.00  0.00           C  
ATOM   2615  CG  LEU A 170      11.324  78.938  32.335  1.00  0.00           C  
ATOM   2616  CD1 LEU A 170      12.322  78.401  31.318  1.00  0.00           C  
ATOM   2617  CD2 LEU A 170      11.464  78.221  33.670  1.00  0.00           C  
ATOM   2618  H   LEU A 170      13.558  80.927  31.070  1.00  0.00           H  
ATOM   2619  HA  LEU A 170      10.770  80.835  30.572  1.00  0.00           H  
ATOM   2620 1HB  LEU A 170      12.546  80.569  32.970  1.00  0.00           H  
ATOM   2621 2HB  LEU A 170      10.818  80.798  33.254  1.00  0.00           H  
ATOM   2622  HG  LEU A 170      10.322  78.774  31.938  1.00  0.00           H  
ATOM   2623 1HD1 LEU A 170      12.157  77.333  31.175  1.00  0.00           H  
ATOM   2624 2HD1 LEU A 170      12.186  78.918  30.368  1.00  0.00           H  
ATOM   2625 3HD1 LEU A 170      13.336  78.566  31.680  1.00  0.00           H  
ATOM   2626 1HD2 LEU A 170      11.299  77.152  33.528  1.00  0.00           H  
ATOM   2627 2HD2 LEU A 170      12.467  78.383  34.067  1.00  0.00           H  
ATOM   2628 3HD2 LEU A 170      10.728  78.612  34.372  1.00  0.00           H  
ATOM   2629  N   ALA A 171      11.729  83.550  32.215  1.00  0.00           N  
ATOM   2630  CA  ALA A 171      11.296  84.907  32.566  1.00  0.00           C  
ATOM   2631  C   ALA A 171      10.825  85.695  31.344  1.00  0.00           C  
ATOM   2632  O   ALA A 171       9.751  86.279  31.377  1.00  0.00           O  
ATOM   2633  CB  ALA A 171      12.423  85.653  33.265  1.00  0.00           C  
ATOM   2634  H   ALA A 171      12.675  83.265  32.426  1.00  0.00           H  
ATOM   2635  HA  ALA A 171      10.448  84.827  33.247  1.00  0.00           H  
ATOM   2636 1HB  ALA A 171      12.090  86.659  33.521  1.00  0.00           H  
ATOM   2637 2HB  ALA A 171      12.702  85.121  34.175  1.00  0.00           H  
ATOM   2638 3HB  ALA A 171      13.285  85.714  32.602  1.00  0.00           H  
ATOM   2639  N   HIS A 172      11.619  85.684  30.272  1.00  0.00           N  
ATOM   2640  CA  HIS A 172      11.344  86.460  29.066  1.00  0.00           C  
ATOM   2641  C   HIS A 172      10.053  86.035  28.390  1.00  0.00           C  
ATOM   2642  O   HIS A 172       9.331  86.876  27.858  1.00  0.00           O  
ATOM   2643  CB  HIS A 172      12.502  86.334  28.071  1.00  0.00           C  
ATOM   2644  CG  HIS A 172      12.329  87.165  26.838  1.00  0.00           C  
ATOM   2645  ND1 HIS A 172      12.413  88.541  26.851  1.00  0.00           N  
ATOM   2646  CD2 HIS A 172      12.076  86.814  25.555  1.00  0.00           C  
ATOM   2647  CE1 HIS A 172      12.220  89.002  25.627  1.00  0.00           C  
ATOM   2648  NE2 HIS A 172      12.013  87.975  24.823  1.00  0.00           N  
ATOM   2649  H   HIS A 172      12.447  85.107  30.308  1.00  0.00           H  
ATOM   2650  HA  HIS A 172      11.235  87.512  29.327  1.00  0.00           H  
ATOM   2651 1HB  HIS A 172      13.433  86.631  28.556  1.00  0.00           H  
ATOM   2652 2HB  HIS A 172      12.610  85.292  27.768  1.00  0.00           H  
ATOM   2653  HD1 HIS A 172      12.664  89.111  27.633  1.00  0.00           H  
ATOM   2654  HD2 HIS A 172      11.930  85.851  25.065  1.00  0.00           H  
ATOM   2655  HE1 HIS A 172      12.248  90.073  25.426  1.00  0.00           H  
ATOM   2656  N   GLU A 173       9.773  84.732  28.390  1.00  0.00           N  
ATOM   2657  CA  GLU A 173       8.581  84.222  27.713  1.00  0.00           C  
ATOM   2658  C   GLU A 173       7.334  84.399  28.580  1.00  0.00           C  
ATOM   2659  O   GLU A 173       6.222  84.522  28.078  1.00  0.00           O  
ATOM   2660  CB  GLU A 173       8.761  82.745  27.357  1.00  0.00           C  
ATOM   2661  CG  GLU A 173       9.845  82.475  26.323  1.00  0.00           C  
ATOM   2662  CD  GLU A 173       9.541  83.087  24.984  1.00  0.00           C  
ATOM   2663  OE1 GLU A 173       8.396  83.098  24.603  1.00  0.00           O  
ATOM   2664  OE2 GLU A 173      10.457  83.545  24.341  1.00  0.00           O  
ATOM   2665  H   GLU A 173      10.387  84.083  28.861  1.00  0.00           H  
ATOM   2666  HA  GLU A 173       8.437  84.788  26.792  1.00  0.00           H  
ATOM   2667 1HB  GLU A 173       9.010  82.181  28.256  1.00  0.00           H  
ATOM   2668 2HB  GLU A 173       7.823  82.346  26.970  1.00  0.00           H  
ATOM   2669 1HG  GLU A 173      10.789  82.878  26.688  1.00  0.00           H  
ATOM   2670 2HG  GLU A 173       9.962  81.398  26.207  1.00  0.00           H  
ATOM   2671  N   VAL A 174       7.534  84.421  29.889  1.00  0.00           N  
ATOM   2672  CA  VAL A 174       6.472  84.747  30.816  1.00  0.00           C  
ATOM   2673  C   VAL A 174       6.065  86.188  30.485  1.00  0.00           C  
ATOM   2674  O   VAL A 174       4.881  86.486  30.287  1.00  0.00           O  
ATOM   2675  CB  VAL A 174       6.940  84.627  32.278  1.00  0.00           C  
ATOM   2676  CG1 VAL A 174       5.877  85.167  33.224  1.00  0.00           C  
ATOM   2677  CG2 VAL A 174       7.263  83.176  32.602  1.00  0.00           C  
ATOM   2678  H   VAL A 174       8.452  84.204  30.249  1.00  0.00           H  
ATOM   2679  HA  VAL A 174       5.652  84.044  30.664  1.00  0.00           H  
ATOM   2680  HB  VAL A 174       7.833  85.238  32.416  1.00  0.00           H  
ATOM   2681 1HG1 VAL A 174       6.225  85.075  34.253  1.00  0.00           H  
ATOM   2682 2HG1 VAL A 174       5.689  86.216  32.998  1.00  0.00           H  
ATOM   2683 3HG1 VAL A 174       4.957  84.597  33.100  1.00  0.00           H  
ATOM   2684 1HG2 VAL A 174       7.594  83.099  33.637  1.00  0.00           H  
ATOM   2685 2HG2 VAL A 174       6.372  82.565  32.459  1.00  0.00           H  
ATOM   2686 3HG2 VAL A 174       8.055  82.824  31.940  1.00  0.00           H  
ATOM   2687  N   GLU A 175       7.062  87.065  30.388  1.00  0.00           N  
ATOM   2688  CA  GLU A 175       6.845  88.454  30.007  1.00  0.00           C  
ATOM   2689  C   GLU A 175       6.226  88.585  28.620  1.00  0.00           C  
ATOM   2690  O   GLU A 175       5.319  89.396  28.413  1.00  0.00           O  
ATOM   2691  CB  GLU A 175       8.167  89.223  30.054  1.00  0.00           C  
ATOM   2692  CG  GLU A 175       8.044  90.705  29.730  1.00  0.00           C  
ATOM   2693  CD  GLU A 175       9.351  91.440  29.847  1.00  0.00           C  
ATOM   2694  OE1 GLU A 175      10.329  90.822  30.194  1.00  0.00           O  
ATOM   2695  OE2 GLU A 175       9.370  92.621  29.590  1.00  0.00           O  
ATOM   2696  H   GLU A 175       8.001  86.750  30.587  1.00  0.00           H  
ATOM   2697  HA  GLU A 175       6.150  88.903  30.718  1.00  0.00           H  
ATOM   2698 1HB  GLU A 175       8.605  89.133  31.048  1.00  0.00           H  
ATOM   2699 2HB  GLU A 175       8.869  88.783  29.346  1.00  0.00           H  
ATOM   2700 1HG  GLU A 175       7.670  90.814  28.712  1.00  0.00           H  
ATOM   2701 2HG  GLU A 175       7.318  91.155  30.405  1.00  0.00           H  
ATOM   2702  N   VAL A 176       6.698  87.791  27.669  1.00  0.00           N  
ATOM   2703  CA  VAL A 176       6.161  87.880  26.319  1.00  0.00           C  
ATOM   2704  C   VAL A 176       4.676  87.481  26.214  1.00  0.00           C  
ATOM   2705  O   VAL A 176       3.899  88.171  25.561  1.00  0.00           O  
ATOM   2706  CB  VAL A 176       6.990  86.982  25.382  1.00  0.00           C  
ATOM   2707  CG1 VAL A 176       6.341  86.902  24.008  1.00  0.00           C  
ATOM   2708  CG2 VAL A 176       8.411  87.515  25.277  1.00  0.00           C  
ATOM   2709  H   VAL A 176       7.428  87.121  27.865  1.00  0.00           H  
ATOM   2710  HA  VAL A 176       6.237  88.915  25.984  1.00  0.00           H  
ATOM   2711  HB  VAL A 176       7.010  85.970  25.787  1.00  0.00           H  
ATOM   2712 1HG1 VAL A 176       6.940  86.263  23.359  1.00  0.00           H  
ATOM   2713 2HG1 VAL A 176       5.339  86.484  24.103  1.00  0.00           H  
ATOM   2714 3HG1 VAL A 176       6.279  87.901  23.577  1.00  0.00           H  
ATOM   2715 1HG2 VAL A 176       8.991  86.874  24.613  1.00  0.00           H  
ATOM   2716 2HG2 VAL A 176       8.390  88.529  24.877  1.00  0.00           H  
ATOM   2717 3HG2 VAL A 176       8.870  87.524  26.265  1.00  0.00           H  
ATOM   2718  N   LEU A 177       4.294  86.371  26.850  1.00  0.00           N  
ATOM   2719  CA  LEU A 177       2.885  85.961  26.932  1.00  0.00           C  
ATOM   2720  C   LEU A 177       2.024  87.108  27.442  1.00  0.00           C  
ATOM   2721  O   LEU A 177       1.033  87.477  26.817  1.00  0.00           O  
ATOM   2722  CB  LEU A 177       2.729  84.747  27.857  1.00  0.00           C  
ATOM   2723  CG  LEU A 177       3.294  83.426  27.320  1.00  0.00           C  
ATOM   2724  CD1 LEU A 177       3.243  82.369  28.416  1.00  0.00           C  
ATOM   2725  CD2 LEU A 177       2.495  82.989  26.102  1.00  0.00           C  
ATOM   2726  H   LEU A 177       5.000  85.797  27.288  1.00  0.00           H  
ATOM   2727  HA  LEU A 177       2.547  85.683  25.934  1.00  0.00           H  
ATOM   2728 1HB  LEU A 177       3.229  84.962  28.800  1.00  0.00           H  
ATOM   2729 2HB  LEU A 177       1.669  84.597  28.058  1.00  0.00           H  
ATOM   2730  HG  LEU A 177       4.339  83.564  27.039  1.00  0.00           H  
ATOM   2731 1HD1 LEU A 177       3.644  81.430  28.035  1.00  0.00           H  
ATOM   2732 2HD1 LEU A 177       3.838  82.698  29.267  1.00  0.00           H  
ATOM   2733 3HD1 LEU A 177       2.210  82.221  28.730  1.00  0.00           H  
ATOM   2734 1HD2 LEU A 177       2.897  82.050  25.720  1.00  0.00           H  
ATOM   2735 2HD2 LEU A 177       1.451  82.849  26.382  1.00  0.00           H  
ATOM   2736 3HD2 LEU A 177       2.564  83.754  25.328  1.00  0.00           H  
ATOM   2737  N   ALA A 178       2.436  87.714  28.545  1.00  0.00           N  
ATOM   2738  CA  ALA A 178       1.703  88.846  29.077  1.00  0.00           C  
ATOM   2739  C   ALA A 178       1.641  90.022  28.121  1.00  0.00           C  
ATOM   2740  O   ALA A 178       0.596  90.676  28.017  1.00  0.00           O  
ATOM   2741  CB  ALA A 178       2.321  89.285  30.396  1.00  0.00           C  
ATOM   2742  H   ALA A 178       3.264  87.394  29.026  1.00  0.00           H  
ATOM   2743  HA  ALA A 178       0.674  88.532  29.250  1.00  0.00           H  
ATOM   2744 1HB  ALA A 178       1.767  90.136  30.793  1.00  0.00           H  
ATOM   2745 2HB  ALA A 178       2.280  88.461  31.109  1.00  0.00           H  
ATOM   2746 3HB  ALA A 178       3.359  89.572  30.234  1.00  0.00           H  
ATOM   2747  N   GLN A 179       2.752  90.294  27.439  1.00  0.00           N  
ATOM   2748  CA  GLN A 179       2.794  91.353  26.429  1.00  0.00           C  
ATOM   2749  C   GLN A 179       1.786  91.126  25.298  1.00  0.00           C  
ATOM   2750  O   GLN A 179       1.088  92.063  24.901  1.00  0.00           O  
ATOM   2751  CB  GLN A 179       4.205  91.467  25.846  1.00  0.00           C  
ATOM   2752  CG  GLN A 179       4.368  92.579  24.823  1.00  0.00           C  
ATOM   2753  CD  GLN A 179       5.785  92.672  24.290  1.00  0.00           C  
ATOM   2754  OE1 GLN A 179       6.733  92.197  24.921  1.00  0.00           O  
ATOM   2755  NE2 GLN A 179       5.938  93.286  23.123  1.00  0.00           N  
ATOM   2756  H   GLN A 179       3.587  89.756  27.623  1.00  0.00           H  
ATOM   2757  HA  GLN A 179       2.533  92.297  26.907  1.00  0.00           H  
ATOM   2758 1HB  GLN A 179       4.918  91.644  26.651  1.00  0.00           H  
ATOM   2759 2HB  GLN A 179       4.478  90.527  25.367  1.00  0.00           H  
ATOM   2760 1HG  GLN A 179       3.699  92.387  23.984  1.00  0.00           H  
ATOM   2761 2HG  GLN A 179       4.116  93.530  25.292  1.00  0.00           H  
ATOM   2762 1HE2 GLN A 179       6.850  93.378  22.721  1.00  0.00           H  
ATOM   2763 2HE2 GLN A 179       5.142  93.657  22.644  1.00  0.00           H  
ATOM   2764  N   LEU A 180       1.701  89.888  24.801  1.00  0.00           N  
ATOM   2765  CA  LEU A 180       0.739  89.497  23.760  1.00  0.00           C  
ATOM   2766  C   LEU A 180      -0.688  89.752  24.235  1.00  0.00           C  
ATOM   2767  O   LEU A 180      -1.511  90.287  23.501  1.00  0.00           O  
ATOM   2768  CB  LEU A 180       0.908  88.016  23.397  1.00  0.00           C  
ATOM   2769  CG  LEU A 180       2.196  87.660  22.643  1.00  0.00           C  
ATOM   2770  CD1 LEU A 180       2.315  86.146  22.528  1.00  0.00           C  
ATOM   2771  CD2 LEU A 180       2.177  88.312  21.268  1.00  0.00           C  
ATOM   2772  H   LEU A 180       2.337  89.195  25.169  1.00  0.00           H  
ATOM   2773  HA  LEU A 180       0.929  90.097  22.871  1.00  0.00           H  
ATOM   2774 1HB  LEU A 180       0.888  87.429  24.313  1.00  0.00           H  
ATOM   2775 2HB  LEU A 180       0.066  87.712  22.776  1.00  0.00           H  
ATOM   2776  HG  LEU A 180       3.058  88.021  23.204  1.00  0.00           H  
ATOM   2777 1HD1 LEU A 180       3.230  85.892  21.993  1.00  0.00           H  
ATOM   2778 2HD1 LEU A 180       2.346  85.707  23.526  1.00  0.00           H  
ATOM   2779 3HD1 LEU A 180       1.456  85.753  21.985  1.00  0.00           H  
ATOM   2780 1HD2 LEU A 180       3.092  88.059  20.732  1.00  0.00           H  
ATOM   2781 2HD2 LEU A 180       1.316  87.950  20.706  1.00  0.00           H  
ATOM   2782 3HD2 LEU A 180       2.109  89.394  21.380  1.00  0.00           H  
ATOM   2783  N   TYR A 181      -0.976  89.360  25.467  1.00  0.00           N  
ATOM   2784  CA  TYR A 181      -2.314  89.454  26.013  1.00  0.00           C  
ATOM   2785  C   TYR A 181      -2.779  90.906  26.178  1.00  0.00           C  
ATOM   2786  O   TYR A 181      -3.883  91.269  25.744  1.00  0.00           O  
ATOM   2787  CB  TYR A 181      -2.379  88.721  27.355  1.00  0.00           C  
ATOM   2788  CG  TYR A 181      -3.738  88.778  28.017  1.00  0.00           C  
ATOM   2789  CD1 TYR A 181      -4.761  87.953  27.574  1.00  0.00           C  
ATOM   2790  CD2 TYR A 181      -3.961  89.657  29.066  1.00  0.00           C  
ATOM   2791  CE1 TYR A 181      -6.002  88.005  28.179  1.00  0.00           C  
ATOM   2792  CE2 TYR A 181      -5.202  89.710  29.671  1.00  0.00           C  
ATOM   2793  CZ  TYR A 181      -6.219  88.888  29.231  1.00  0.00           C  
ATOM   2794  OH  TYR A 181      -7.455  88.941  29.833  1.00  0.00           O  
ATOM   2795  H   TYR A 181      -0.235  88.984  26.042  1.00  0.00           H  
ATOM   2796  HA  TYR A 181      -3.006  88.980  25.316  1.00  0.00           H  
ATOM   2797 1HB  TYR A 181      -2.115  87.672  27.210  1.00  0.00           H  
ATOM   2798 2HB  TYR A 181      -1.648  89.150  28.040  1.00  0.00           H  
ATOM   2799  HD1 TYR A 181      -4.585  87.262  26.749  1.00  0.00           H  
ATOM   2800  HD2 TYR A 181      -3.157  90.307  29.413  1.00  0.00           H  
ATOM   2801  HE1 TYR A 181      -6.805  87.357  27.832  1.00  0.00           H  
ATOM   2802  HE2 TYR A 181      -5.377  90.402  30.496  1.00  0.00           H  
ATOM   2803  HH  TYR A 181      -7.440  89.596  30.535  1.00  0.00           H  
ATOM   2804  N   LEU A 182      -1.943  91.737  26.782  1.00  0.00           N  
ATOM   2805  CA  LEU A 182      -2.282  93.137  26.933  1.00  0.00           C  
ATOM   2806  C   LEU A 182      -2.414  93.787  25.548  1.00  0.00           C  
ATOM   2807  O   LEU A 182      -3.423  94.433  25.262  1.00  0.00           O  
ATOM   2808  CB  LEU A 182      -1.213  93.858  27.763  1.00  0.00           C  
ATOM   2809  CG  LEU A 182      -1.162  93.485  29.250  1.00  0.00           C  
ATOM   2810  CD1 LEU A 182       0.068  94.116  29.891  1.00  0.00           C  
ATOM   2811  CD2 LEU A 182      -2.436  93.954  29.936  1.00  0.00           C  
ATOM   2812  H   LEU A 182      -1.061  91.403  27.143  1.00  0.00           H  
ATOM   2813  HA  LEU A 182      -3.236  93.207  27.455  1.00  0.00           H  
ATOM   2814 1HB  LEU A 182      -0.236  93.643  27.334  1.00  0.00           H  
ATOM   2815 2HB  LEU A 182      -1.387  94.932  27.697  1.00  0.00           H  
ATOM   2816  HG  LEU A 182      -1.072  92.403  29.351  1.00  0.00           H  
ATOM   2817 1HD1 LEU A 182       0.104  93.850  30.947  1.00  0.00           H  
ATOM   2818 2HD1 LEU A 182       0.966  93.748  29.394  1.00  0.00           H  
ATOM   2819 3HD1 LEU A 182       0.015  95.199  29.790  1.00  0.00           H  
ATOM   2820 1HD2 LEU A 182      -2.400  93.688  30.993  1.00  0.00           H  
ATOM   2821 2HD2 LEU A 182      -2.526  95.036  29.837  1.00  0.00           H  
ATOM   2822 3HD2 LEU A 182      -3.297  93.474  29.470  1.00  0.00           H  
ATOM   2823  N   THR A 183      -1.422  93.575  24.684  1.00  0.00           N  
ATOM   2824  CA  THR A 183      -1.342  94.300  23.407  1.00  0.00           C  
ATOM   2825  C   THR A 183      -2.373  93.864  22.373  1.00  0.00           C  
ATOM   2826  O   THR A 183      -2.736  94.647  21.487  1.00  0.00           O  
ATOM   2827  CB  THR A 183       0.063  94.153  22.793  1.00  0.00           C  
ATOM   2828  OG1 THR A 183       0.342  92.767  22.559  1.00  0.00           O  
ATOM   2829  CG2 THR A 183       1.116  94.728  23.728  1.00  0.00           C  
ATOM   2830  H   THR A 183      -0.707  92.899  24.912  1.00  0.00           H  
ATOM   2831  HA  THR A 183      -1.532  95.357  23.597  1.00  0.00           H  
ATOM   2832  HB  THR A 183       0.101  94.683  21.842  1.00  0.00           H  
ATOM   2833  HG1 THR A 183       0.305  92.289  23.391  1.00  0.00           H  
ATOM   2834 1HG2 THR A 183       2.102  94.616  23.278  1.00  0.00           H  
ATOM   2835 2HG2 THR A 183       0.913  95.785  23.899  1.00  0.00           H  
ATOM   2836 3HG2 THR A 183       1.089  94.195  24.678  1.00  0.00           H  
ATOM   2837  N   THR A 184      -2.839  92.620  22.469  1.00  0.00           N  
ATOM   2838  CA  THR A 184      -3.880  92.140  21.569  1.00  0.00           C  
ATOM   2839  C   THR A 184      -5.203  92.754  21.981  1.00  0.00           C  
ATOM   2840  O   THR A 184      -6.155  92.777  21.201  1.00  0.00           O  
ATOM   2841  CB  THR A 184      -3.983  90.604  21.578  1.00  0.00           C  
ATOM   2842  OG1 THR A 184      -2.737  90.036  21.154  1.00  0.00           O  
ATOM   2843  CG2 THR A 184      -5.091  90.138  20.646  1.00  0.00           C  
ATOM   2844  H   THR A 184      -2.471  91.996  23.172  1.00  0.00           H  
ATOM   2845  HA  THR A 184      -3.632  92.454  20.555  1.00  0.00           H  
ATOM   2846  HB  THR A 184      -4.198  90.259  22.590  1.00  0.00           H  
ATOM   2847  HG1 THR A 184      -2.118  90.040  21.889  1.00  0.00           H  
ATOM   2848 1HG2 THR A 184      -5.149  89.049  20.666  1.00  0.00           H  
ATOM   2849 2HG2 THR A 184      -6.042  90.558  20.972  1.00  0.00           H  
ATOM   2850 3HG2 THR A 184      -4.876  90.471  19.631  1.00  0.00           H  
ATOM   2851  N   LEU A 185      -5.251  93.250  23.216  1.00  0.00           N  
ATOM   2852  CA  LEU A 185      -6.470  93.798  23.781  1.00  0.00           C  
ATOM   2853  C   LEU A 185      -7.344  92.706  24.355  1.00  0.00           C  
ATOM   2854  O   LEU A 185      -8.540  92.889  24.480  1.00  0.00           O  
ATOM   2855  CB  LEU A 185      -7.249  94.575  22.712  1.00  0.00           C  
ATOM   2856  CG  LEU A 185      -6.503  95.750  22.067  1.00  0.00           C  
ATOM   2857  CD1 LEU A 185      -7.379  96.380  20.993  1.00  0.00           C  
ATOM   2858  CD2 LEU A 185      -6.134  96.766  23.138  1.00  0.00           C  
ATOM   2859  H   LEU A 185      -4.410  93.243  23.775  1.00  0.00           H  
ATOM   2860  HA  LEU A 185      -6.201  94.482  24.585  1.00  0.00           H  
ATOM   2861 1HB  LEU A 185      -7.531  93.885  21.918  1.00  0.00           H  
ATOM   2862 2HB  LEU A 185      -8.160  94.968  23.164  1.00  0.00           H  
ATOM   2863  HG  LEU A 185      -5.595  95.384  21.586  1.00  0.00           H  
ATOM   2864 1HD1 LEU A 185      -6.848  97.214  20.534  1.00  0.00           H  
ATOM   2865 2HD1 LEU A 185      -7.611  95.636  20.230  1.00  0.00           H  
ATOM   2866 3HD1 LEU A 185      -8.303  96.740  21.442  1.00  0.00           H  
ATOM   2867 1HD2 LEU A 185      -5.603  97.601  22.679  1.00  0.00           H  
ATOM   2868 2HD2 LEU A 185      -7.041  97.133  23.619  1.00  0.00           H  
ATOM   2869 3HD2 LEU A 185      -5.494  96.294  23.883  1.00  0.00           H  
ATOM   2870  N   ALA A 186      -6.745  91.568  24.701  1.00  0.00           N  
ATOM   2871  CA  ALA A 186      -7.467  90.458  25.326  1.00  0.00           C  
ATOM   2872  C   ALA A 186      -8.256  89.570  24.374  1.00  0.00           C  
ATOM   2873  O   ALA A 186      -8.769  88.513  24.773  1.00  0.00           O  
ATOM   2874  CB  ALA A 186      -8.407  91.007  26.390  1.00  0.00           C  
ATOM   2875  H   ALA A 186      -5.755  91.473  24.523  1.00  0.00           H  
ATOM   2876  HA  ALA A 186      -6.736  89.799  25.793  1.00  0.00           H  
ATOM   2877 1HB  ALA A 186      -8.947  90.184  26.858  1.00  0.00           H  
ATOM   2878 2HB  ALA A 186      -7.829  91.539  27.146  1.00  0.00           H  
ATOM   2879 3HB  ALA A 186      -9.117  91.691  25.929  1.00  0.00           H  
ATOM   2880  N   ILE A 187      -8.367  89.978  23.114  1.00  0.00           N  
ATOM   2881  CA  ILE A 187      -9.095  89.158  22.150  1.00  0.00           C  
ATOM   2882  C   ILE A 187      -8.166  88.269  21.323  1.00  0.00           C  
ATOM   2883  O   ILE A 187      -7.982  88.466  20.119  1.00  0.00           O  
ATOM   2884  CB  ILE A 187      -9.924  90.046  21.204  1.00  0.00           C  
ATOM   2885  CG1 ILE A 187     -10.916  90.896  22.001  1.00  0.00           C  
ATOM   2886  CG2 ILE A 187     -10.653  89.193  20.177  1.00  0.00           C  
ATOM   2887  CD1 ILE A 187     -11.624  91.945  21.174  1.00  0.00           C  
ATOM   2888  H   ILE A 187      -7.956  90.848  22.808  1.00  0.00           H  
ATOM   2889  HA  ILE A 187      -9.773  88.503  22.696  1.00  0.00           H  
ATOM   2890  HB  ILE A 187      -9.263  90.738  20.683  1.00  0.00           H  
ATOM   2891 1HG1 ILE A 187     -11.670  90.249  22.450  1.00  0.00           H  
ATOM   2892 2HG1 ILE A 187     -10.393  91.400  22.814  1.00  0.00           H  
ATOM   2893 1HG2 ILE A 187     -11.234  89.836  19.517  1.00  0.00           H  
ATOM   2894 2HG2 ILE A 187      -9.928  88.631  19.590  1.00  0.00           H  
ATOM   2895 3HG2 ILE A 187     -11.321  88.500  20.688  1.00  0.00           H  
ATOM   2896 1HD1 ILE A 187     -12.310  92.506  21.809  1.00  0.00           H  
ATOM   2897 2HD1 ILE A 187     -10.889  92.625  20.743  1.00  0.00           H  
ATOM   2898 3HD1 ILE A 187     -12.184  91.461  20.375  1.00  0.00           H  
ATOM   2899  N   THR A 188      -7.600  87.272  21.999  1.00  0.00           N  
ATOM   2900  CA  THR A 188      -6.675  86.332  21.392  1.00  0.00           C  
ATOM   2901  C   THR A 188      -7.185  84.901  21.440  1.00  0.00           C  
ATOM   2902  O   THR A 188      -8.101  84.584  22.197  1.00  0.00           O  
ATOM   2903  CB  THR A 188      -5.297  86.406  22.076  1.00  0.00           C  
ATOM   2904  OG1 THR A 188      -4.340  85.662  21.311  1.00  0.00           O  
ATOM   2905  CG2 THR A 188      -5.370  85.834  23.484  1.00  0.00           C  
ATOM   2906  H   THR A 188      -7.831  87.173  22.977  1.00  0.00           H  
ATOM   2907  HA  THR A 188      -6.555  86.595  20.341  1.00  0.00           H  
ATOM   2908  HB  THR A 188      -4.972  87.445  22.128  1.00  0.00           H  
ATOM   2909  HG1 THR A 188      -4.433  84.726  21.506  1.00  0.00           H  
ATOM   2910 1HG2 THR A 188      -4.388  85.895  23.952  1.00  0.00           H  
ATOM   2911 2HG2 THR A 188      -6.088  86.405  24.072  1.00  0.00           H  
ATOM   2912 3HG2 THR A 188      -5.685  84.793  23.438  1.00  0.00           H  
ATOM   2913  N   PRO A 192      -6.577  84.033  20.639  1.00  0.00           N  
ATOM   2914  CA  PRO A 192      -6.829  82.612  20.748  1.00  0.00           C  
ATOM   2915  C   PRO A 192      -5.614  81.879  21.358  1.00  0.00           C  
ATOM   2916  O   PRO A 192      -4.510  82.426  21.412  1.00  0.00           O  
ATOM   2917  CB  PRO A 192      -7.075  82.203  19.292  1.00  0.00           C  
ATOM   2918  CG  PRO A 192      -6.304  83.201  18.497  1.00  0.00           C  
ATOM   2919  CD  PRO A 192      -6.416  84.477  19.287  1.00  0.00           C  
ATOM   2920  HA  PRO A 192      -7.726  82.450  21.363  1.00  0.00           H  
ATOM   2921 1HB  PRO A 192      -6.734  81.171  19.128  1.00  0.00           H  
ATOM   2922 2HB  PRO A 192      -8.153  82.224  19.073  1.00  0.00           H  
ATOM   2923 1HG  PRO A 192      -5.262  82.867  18.377  1.00  0.00           H  
ATOM   2924 2HG  PRO A 192      -6.727  83.290  17.486  1.00  0.00           H  
ATOM   2925 1HD  PRO A 192      -5.492  85.063  19.172  1.00  0.00           H  
ATOM   2926 2HD  PRO A 192      -7.286  85.051  18.936  1.00  0.00           H  
ATOM   2927  N   VAL A 193      -5.842  80.648  21.817  1.00  0.00           N  
ATOM   2928  CA  VAL A 193      -4.829  79.849  22.515  1.00  0.00           C  
ATOM   2929  C   VAL A 193      -4.580  78.494  21.846  1.00  0.00           C  
ATOM   2930  O   VAL A 193      -5.378  78.031  21.054  1.00  0.00           O  
ATOM   2931  CB  VAL A 193      -5.261  79.615  23.975  1.00  0.00           C  
ATOM   2932  CG1 VAL A 193      -5.404  80.940  24.707  1.00  0.00           C  
ATOM   2933  CG2 VAL A 193      -6.567  78.835  24.009  1.00  0.00           C  
ATOM   2934  H   VAL A 193      -6.762  80.257  21.671  1.00  0.00           H  
ATOM   2935  HA  VAL A 193      -3.888  80.401  22.509  1.00  0.00           H  
ATOM   2936  HB  VAL A 193      -4.484  79.047  24.487  1.00  0.00           H  
ATOM   2937 1HG1 VAL A 193      -5.710  80.756  25.737  1.00  0.00           H  
ATOM   2938 2HG1 VAL A 193      -4.449  81.465  24.701  1.00  0.00           H  
ATOM   2939 3HG1 VAL A 193      -6.158  81.551  24.210  1.00  0.00           H  
ATOM   2940 1HG2 VAL A 193      -6.866  78.672  25.045  1.00  0.00           H  
ATOM   2941 2HG2 VAL A 193      -7.342  79.400  23.492  1.00  0.00           H  
ATOM   2942 3HG2 VAL A 193      -6.429  77.873  23.516  1.00  0.00           H  
ATOM   2943  N   LEU A 194      -3.471  77.852  22.185  1.00  0.00           N  
ATOM   2944  CA  LEU A 194      -3.239  76.460  21.769  1.00  0.00           C  
ATOM   2945  C   LEU A 194      -4.220  75.510  22.453  1.00  0.00           C  
ATOM   2946  O   LEU A 194      -4.575  75.654  23.629  1.00  0.00           O  
ATOM   2947  CB  LEU A 194      -1.801  76.038  22.096  1.00  0.00           C  
ATOM   2948  CG  LEU A 194      -0.699  76.775  21.324  1.00  0.00           C  
ATOM   2949  CD1 LEU A 194       0.664  76.339  21.844  1.00  0.00           C  
ATOM   2950  CD2 LEU A 194      -0.837  76.481  19.838  1.00  0.00           C  
ATOM   2951  H   LEU A 194      -2.770  78.323  22.739  1.00  0.00           H  
ATOM   2952  HA  LEU A 194      -3.387  76.392  20.692  1.00  0.00           H  
ATOM   2953 1HB  LEU A 194      -1.625  76.198  23.158  1.00  0.00           H  
ATOM   2954 2HB  LEU A 194      -1.696  74.973  21.888  1.00  0.00           H  
ATOM   2955  HG  LEU A 194      -0.793  77.848  21.493  1.00  0.00           H  
ATOM   2956 1HD1 LEU A 194       1.447  76.864  21.296  1.00  0.00           H  
ATOM   2957 2HD1 LEU A 194       0.742  76.579  22.905  1.00  0.00           H  
ATOM   2958 3HD1 LEU A 194       0.780  75.265  21.704  1.00  0.00           H  
ATOM   2959 1HD2 LEU A 194      -0.054  77.006  19.289  1.00  0.00           H  
ATOM   2960 2HD2 LEU A 194      -0.742  75.409  19.668  1.00  0.00           H  
ATOM   2961 3HD2 LEU A 194      -1.813  76.819  19.489  1.00  0.00           H  
ATOM   2962  N   SER A 195      -4.657  74.544  21.673  1.00  0.00           N  
ATOM   2963  CA  SER A 195      -5.517  73.454  22.103  1.00  0.00           C  
ATOM   2964  C   SER A 195      -4.755  72.458  22.998  1.00  0.00           C  
ATOM   2965  O   SER A 195      -3.536  72.316  22.852  1.00  0.00           O  
ATOM   2966  CB  SER A 195      -6.083  72.739  20.892  1.00  0.00           C  
ATOM   2967  OG  SER A 195      -6.843  71.626  21.275  1.00  0.00           O  
ATOM   2968  H   SER A 195      -4.359  74.585  20.709  1.00  0.00           H  
ATOM   2969  HA  SER A 195      -6.340  73.871  22.686  1.00  0.00           H  
ATOM   2970 1HB  SER A 195      -6.706  73.428  20.321  1.00  0.00           H  
ATOM   2971 2HB  SER A 195      -5.268  72.421  20.243  1.00  0.00           H  
ATOM   2972  HG  SER A 195      -7.411  71.423  20.529  1.00  0.00           H  
ATOM   2973  N   ASP A 196      -5.463  71.782  23.933  1.00  0.00           N  
ATOM   2974  CA  ASP A 196      -4.818  70.772  24.774  1.00  0.00           C  
ATOM   2975  C   ASP A 196      -4.057  69.741  23.933  1.00  0.00           C  
ATOM   2976  O   ASP A 196      -2.869  69.540  24.153  1.00  0.00           O  
ATOM   2977  CB  ASP A 196      -5.857  70.061  25.644  1.00  0.00           C  
ATOM   2978  CG  ASP A 196      -6.403  70.945  26.758  1.00  0.00           C  
ATOM   2979  OD1 ASP A 196      -5.791  71.946  27.048  1.00  0.00           O  
ATOM   2980  OD2 ASP A 196      -7.425  70.611  27.307  1.00  0.00           O  
ATOM   2981  H   ASP A 196      -6.447  71.971  24.058  1.00  0.00           H  
ATOM   2982  HA  ASP A 196      -4.100  71.271  25.425  1.00  0.00           H  
ATOM   2983 1HB  ASP A 196      -6.689  69.731  25.022  1.00  0.00           H  
ATOM   2984 2HB  ASP A 196      -5.411  69.172  26.092  1.00  0.00           H  
ATOM   2985  N   GLU A 197      -4.728  69.109  22.978  1.00  0.00           N  
ATOM   2986  CA  GLU A 197      -4.057  68.278  21.996  1.00  0.00           C  
ATOM   2987  C   GLU A 197      -2.771  68.933  21.422  1.00  0.00           C  
ATOM   2988  O   GLU A 197      -1.700  68.306  21.433  1.00  0.00           O  
ATOM   2989  CB  GLU A 197      -5.029  67.952  20.860  1.00  0.00           C  
ATOM   2990  CG  GLU A 197      -4.457  67.038  19.786  1.00  0.00           C  
ATOM   2991  CD  GLU A 197      -5.448  66.719  18.701  1.00  0.00           C  
ATOM   2992  OE1 GLU A 197      -6.562  67.176  18.787  1.00  0.00           O  
ATOM   2993  OE2 GLU A 197      -5.090  66.016  17.785  1.00  0.00           O  
ATOM   2994  H   GLU A 197      -5.732  69.209  22.934  1.00  0.00           H  
ATOM   2995  HA  GLU A 197      -3.748  67.351  22.480  1.00  0.00           H  
ATOM   2996 1HB  GLU A 197      -5.919  67.473  21.268  1.00  0.00           H  
ATOM   2997 2HB  GLU A 197      -5.347  68.877  20.377  1.00  0.00           H  
ATOM   2998 1HG  GLU A 197      -3.588  67.519  19.338  1.00  0.00           H  
ATOM   2999 2HG  GLU A 197      -4.125  66.111  20.252  1.00  0.00           H  
ATOM   3000  N   GLU A 198      -2.882  70.178  20.946  1.00  0.00           N  
ATOM   3001  CA  GLU A 198      -1.752  70.909  20.341  1.00  0.00           C  
ATOM   3002  C   GLU A 198      -0.596  71.141  21.309  1.00  0.00           C  
ATOM   3003  O   GLU A 198       0.574  71.091  20.902  1.00  0.00           O  
ATOM   3004  CB  GLU A 198      -2.230  72.258  19.800  1.00  0.00           C  
ATOM   3005  CG  GLU A 198      -3.135  72.162  18.580  1.00  0.00           C  
ATOM   3006  CD  GLU A 198      -3.635  73.501  18.115  1.00  0.00           C  
ATOM   3007  OE1 GLU A 198      -3.857  74.352  18.943  1.00  0.00           O  
ATOM   3008  OE2 GLU A 198      -3.795  73.674  16.929  1.00  0.00           O  
ATOM   3009  H   GLU A 198      -3.783  70.629  21.008  1.00  0.00           H  
ATOM   3010  HA  GLU A 198      -1.360  70.316  19.514  1.00  0.00           H  
ATOM   3011 1HB  GLU A 198      -2.775  72.791  20.579  1.00  0.00           H  
ATOM   3012 2HB  GLU A 198      -1.367  72.868  19.529  1.00  0.00           H  
ATOM   3013 1HG  GLU A 198      -2.583  71.690  17.767  1.00  0.00           H  
ATOM   3014 2HG  GLU A 198      -3.986  71.526  18.822  1.00  0.00           H  
ATOM   3015  N   ILE A 199      -0.906  71.386  22.585  1.00  0.00           N  
ATOM   3016  CA  ILE A 199       0.173  71.497  23.549  1.00  0.00           C  
ATOM   3017  C   ILE A 199       0.851  70.136  23.822  1.00  0.00           C  
ATOM   3018  O   ILE A 199       2.051  70.084  24.089  1.00  0.00           O  
ATOM   3019  CB  ILE A 199      -0.352  72.090  24.869  1.00  0.00           C  
ATOM   3020  CG1 ILE A 199      -0.777  73.547  24.669  1.00  0.00           C  
ATOM   3021  CG2 ILE A 199       0.706  71.985  25.957  1.00  0.00           C  
ATOM   3022  CD1 ILE A 199      -1.541  74.126  25.838  1.00  0.00           C  
ATOM   3023  H   ILE A 199      -1.860  71.496  22.899  1.00  0.00           H  
ATOM   3024  HA  ILE A 199       0.932  72.164  23.143  1.00  0.00           H  
ATOM   3025  HB  ILE A 199      -1.240  71.543  25.185  1.00  0.00           H  
ATOM   3026 1HG1 ILE A 199       0.106  74.163  24.499  1.00  0.00           H  
ATOM   3027 2HG1 ILE A 199      -1.405  73.624  23.781  1.00  0.00           H  
ATOM   3028 1HG2 ILE A 199       0.318  72.409  26.883  1.00  0.00           H  
ATOM   3029 2HG2 ILE A 199       0.961  70.938  26.117  1.00  0.00           H  
ATOM   3030 3HG2 ILE A 199       1.597  72.533  25.652  1.00  0.00           H  
ATOM   3031 1HD1 ILE A 199      -1.807  75.161  25.621  1.00  0.00           H  
ATOM   3032 2HD1 ILE A 199      -2.448  73.545  26.004  1.00  0.00           H  
ATOM   3033 3HD1 ILE A 199      -0.919  74.092  26.731  1.00  0.00           H  
ATOM   3034  N   ALA A 200       0.104  69.042  23.695  1.00  0.00           N  
ATOM   3035  CA  ALA A 200       0.687  67.704  23.823  1.00  0.00           C  
ATOM   3036  C   ALA A 200       1.558  67.340  22.622  1.00  0.00           C  
ATOM   3037  O   ALA A 200       2.618  66.752  22.774  1.00  0.00           O  
ATOM   3038  CB  ALA A 200      -0.413  66.668  24.004  1.00  0.00           C  
ATOM   3039  H   ALA A 200      -0.884  69.132  23.507  1.00  0.00           H  
ATOM   3040  HA  ALA A 200       1.329  67.697  24.704  1.00  0.00           H  
ATOM   3041 1HB  ALA A 200       0.033  65.677  24.098  1.00  0.00           H  
ATOM   3042 2HB  ALA A 200      -0.983  66.896  24.904  1.00  0.00           H  
ATOM   3043 3HB  ALA A 200      -1.075  66.687  23.140  1.00  0.00           H  
ATOM   3044  N   VAL A 201       1.075  67.676  21.432  1.00  0.00           N  
ATOM   3045  CA  VAL A 201       1.815  67.574  20.180  1.00  0.00           C  
ATOM   3046  C   VAL A 201       3.262  68.099  20.289  1.00  0.00           C  
ATOM   3047  O   VAL A 201       4.180  67.562  19.658  1.00  0.00           O  
ATOM   3048  CB  VAL A 201       1.074  68.357  19.080  1.00  0.00           C  
ATOM   3049  CG1 VAL A 201       1.924  68.442  17.821  1.00  0.00           C  
ATOM   3050  CG2 VAL A 201      -0.263  67.694  18.784  1.00  0.00           C  
ATOM   3051  H   VAL A 201       0.127  68.024  21.416  1.00  0.00           H  
ATOM   3052  HA  VAL A 201       1.870  66.523  19.895  1.00  0.00           H  
ATOM   3053  HB  VAL A 201       0.906  69.377  19.424  1.00  0.00           H  
ATOM   3054 1HG1 VAL A 201       1.385  68.998  17.054  1.00  0.00           H  
ATOM   3055 2HG1 VAL A 201       2.860  68.952  18.049  1.00  0.00           H  
ATOM   3056 3HG1 VAL A 201       2.137  67.437  17.457  1.00  0.00           H  
ATOM   3057 1HG2 VAL A 201      -0.782  68.253  18.006  1.00  0.00           H  
ATOM   3058 2HG2 VAL A 201      -0.095  66.671  18.446  1.00  0.00           H  
ATOM   3059 3HG2 VAL A 201      -0.871  67.681  19.688  1.00  0.00           H  
ATOM   3060  N   VAL A 202       3.452  69.148  21.088  1.00  0.00           N  
ATOM   3061  CA  VAL A 202       4.755  69.779  21.266  1.00  0.00           C  
ATOM   3062  C   VAL A 202       5.857  68.866  21.832  1.00  0.00           C  
ATOM   3063  O   VAL A 202       7.038  69.150  21.644  1.00  0.00           O  
ATOM   3064  CB  VAL A 202       4.597  70.994  22.199  1.00  0.00           C  
ATOM   3065  CG1 VAL A 202       5.959  71.567  22.562  1.00  0.00           C  
ATOM   3066  CG2 VAL A 202       3.729  72.050  21.533  1.00  0.00           C  
ATOM   3067  H   VAL A 202       2.655  69.516  21.588  1.00  0.00           H  
ATOM   3068  HA  VAL A 202       5.113  70.114  20.292  1.00  0.00           H  
ATOM   3069  HB  VAL A 202       4.128  70.669  23.128  1.00  0.00           H  
ATOM   3070 1HG1 VAL A 202       5.829  72.425  23.223  1.00  0.00           H  
ATOM   3071 2HG1 VAL A 202       6.551  70.805  23.070  1.00  0.00           H  
ATOM   3072 3HG1 VAL A 202       6.475  71.883  21.656  1.00  0.00           H  
ATOM   3073 1HG2 VAL A 202       3.621  72.906  22.198  1.00  0.00           H  
ATOM   3074 2HG2 VAL A 202       4.196  72.370  20.601  1.00  0.00           H  
ATOM   3075 3HG2 VAL A 202       2.745  71.630  21.320  1.00  0.00           H  
ATOM   3076  N   LEU A 203       5.464  67.775  22.497  1.00  0.00           N  
ATOM   3077  CA  LEU A 203       6.394  66.771  23.047  1.00  0.00           C  
ATOM   3078  C   LEU A 203       7.370  66.277  21.976  1.00  0.00           C  
ATOM   3079  O   LEU A 203       8.559  66.107  22.240  1.00  0.00           O  
ATOM   3080  CB  LEU A 203       5.616  65.581  23.622  1.00  0.00           C  
ATOM   3081  CG  LEU A 203       4.816  65.864  24.900  1.00  0.00           C  
ATOM   3082  CD1 LEU A 203       3.967  64.648  25.247  1.00  0.00           C  
ATOM   3083  CD2 LEU A 203       5.773  66.204  26.033  1.00  0.00           C  
ATOM   3084  H   LEU A 203       4.470  67.645  22.621  1.00  0.00           H  
ATOM   3085  HA  LEU A 203       6.967  67.234  23.850  1.00  0.00           H  
ATOM   3086 1HB  LEU A 203       4.918  65.225  22.866  1.00  0.00           H  
ATOM   3087 2HB  LEU A 203       6.320  64.779  23.842  1.00  0.00           H  
ATOM   3088  HG  LEU A 203       4.142  66.703  24.729  1.00  0.00           H  
ATOM   3089 1HD1 LEU A 203       3.398  64.850  26.156  1.00  0.00           H  
ATOM   3090 2HD1 LEU A 203       3.279  64.439  24.428  1.00  0.00           H  
ATOM   3091 3HD1 LEU A 203       4.614  63.787  25.408  1.00  0.00           H  
ATOM   3092 1HD2 LEU A 203       5.204  66.406  26.941  1.00  0.00           H  
ATOM   3093 2HD2 LEU A 203       6.446  65.365  26.205  1.00  0.00           H  
ATOM   3094 3HD2 LEU A 203       6.354  67.087  25.765  1.00  0.00           H  
ATOM   3095  N   GLU A 204       6.843  66.063  20.768  1.00  0.00           N  
ATOM   3096  CA  GLU A 204       7.603  65.626  19.591  1.00  0.00           C  
ATOM   3097  C   GLU A 204       8.594  66.689  19.135  1.00  0.00           C  
ATOM   3098  O   GLU A 204       9.725  66.378  18.747  1.00  0.00           O  
ATOM   3099  CB  GLU A 204       6.654  65.282  18.441  1.00  0.00           C  
ATOM   3100  CG  GLU A 204       5.815  64.033  18.670  1.00  0.00           C  
ATOM   3101  CD  GLU A 204       6.644  62.784  18.782  1.00  0.00           C  
ATOM   3102  OE1 GLU A 204       7.621  62.677  18.081  1.00  0.00           O  
ATOM   3103  OE2 GLU A 204       6.300  61.935  19.571  1.00  0.00           O  
ATOM   3104  H   GLU A 204       5.849  66.219  20.682  1.00  0.00           H  
ATOM   3105  HA  GLU A 204       8.168  64.732  19.857  1.00  0.00           H  
ATOM   3106 1HB  GLU A 204       5.973  66.116  18.269  1.00  0.00           H  
ATOM   3107 2HB  GLU A 204       7.229  65.135  17.526  1.00  0.00           H  
ATOM   3108 1HG  GLU A 204       5.240  64.157  19.587  1.00  0.00           H  
ATOM   3109 2HG  GLU A 204       5.112  63.924  17.845  1.00  0.00           H  
ATOM   3110  N   LYS A 205       8.148  67.939  19.173  1.00  0.00           N  
ATOM   3111  CA  LYS A 205       8.984  69.068  18.848  1.00  0.00           C  
ATOM   3112  C   LYS A 205      10.105  69.224  19.884  1.00  0.00           C  
ATOM   3113  O   LYS A 205      11.264  69.414  19.515  1.00  0.00           O  
ATOM   3114  CB  LYS A 205       8.144  70.343  18.765  1.00  0.00           C  
ATOM   3115  CG  LYS A 205       7.210  70.405  17.563  1.00  0.00           C  
ATOM   3116  CD  LYS A 205       6.427  71.708  17.538  1.00  0.00           C  
ATOM   3117  CE  LYS A 205       5.454  71.748  16.368  1.00  0.00           C  
ATOM   3118  NZ  LYS A 205       6.160  71.748  15.058  1.00  0.00           N  
ATOM   3119  H   LYS A 205       7.187  68.099  19.440  1.00  0.00           H  
ATOM   3120  HA  LYS A 205       9.445  68.889  17.876  1.00  0.00           H  
ATOM   3121 1HB  LYS A 205       7.536  70.438  19.665  1.00  0.00           H  
ATOM   3122 2HB  LYS A 205       8.803  71.211  18.722  1.00  0.00           H  
ATOM   3123 1HG  LYS A 205       7.793  70.323  16.645  1.00  0.00           H  
ATOM   3124 2HG  LYS A 205       6.511  69.571  17.603  1.00  0.00           H  
ATOM   3125 1HD  LYS A 205       5.867  71.815  18.469  1.00  0.00           H  
ATOM   3126 2HD  LYS A 205       7.118  72.547  17.452  1.00  0.00           H  
ATOM   3127 1HE  LYS A 205       4.796  70.882  16.413  1.00  0.00           H  
ATOM   3128 2HE  LYS A 205       4.841  72.646  16.436  1.00  0.00           H  
ATOM   3129 1HZ  LYS A 205       5.481  71.775  14.310  1.00  0.00           H  
ATOM   3130 2HZ  LYS A 205       6.760  72.559  14.998  1.00  0.00           H  
ATOM   3131 3HZ  LYS A 205       6.717  70.910  14.976  1.00  0.00           H  
ATOM   3132  N   PHE A 206       9.764  69.111  21.166  1.00  0.00           N  
ATOM   3133  CA  PHE A 206      10.744  69.202  22.258  1.00  0.00           C  
ATOM   3134  C   PHE A 206      11.778  68.075  22.174  1.00  0.00           C  
ATOM   3135  O   PHE A 206      12.978  68.317  22.332  1.00  0.00           O  
ATOM   3136  CB  PHE A 206      10.039  69.151  23.615  1.00  0.00           C  
ATOM   3137  CG  PHE A 206      10.973  69.255  24.787  1.00  0.00           C  
ATOM   3138  CD1 PHE A 206      11.504  70.480  25.163  1.00  0.00           C  
ATOM   3139  CD2 PHE A 206      11.323  68.128  25.516  1.00  0.00           C  
ATOM   3140  CE1 PHE A 206      12.363  70.577  26.241  1.00  0.00           C  
ATOM   3141  CE2 PHE A 206      12.181  68.222  26.594  1.00  0.00           C  
ATOM   3142  CZ  PHE A 206      12.702  69.448  26.957  1.00  0.00           C  
ATOM   3143  H   PHE A 206       8.791  68.957  21.390  1.00  0.00           H  
ATOM   3144  HA  PHE A 206      11.269  70.154  22.173  1.00  0.00           H  
ATOM   3145 1HB  PHE A 206       9.319  69.965  23.681  1.00  0.00           H  
ATOM   3146 2HB  PHE A 206       9.486  68.217  23.702  1.00  0.00           H  
ATOM   3147  HD1 PHE A 206      11.235  71.373  24.597  1.00  0.00           H  
ATOM   3148  HD2 PHE A 206      10.913  67.160  25.229  1.00  0.00           H  
ATOM   3149  HE1 PHE A 206      12.773  71.546  26.525  1.00  0.00           H  
ATOM   3150  HE2 PHE A 206      12.448  67.329  27.159  1.00  0.00           H  
ATOM   3151  HZ  PHE A 206      13.379  69.524  27.806  1.00  0.00           H  
ATOM   3152  N   LYS A 207      11.313  66.856  21.915  1.00  0.00           N  
ATOM   3153  CA  LYS A 207      12.204  65.735  21.624  1.00  0.00           C  
ATOM   3154  C   LYS A 207      13.238  66.057  20.546  1.00  0.00           C  
ATOM   3155  O   LYS A 207      14.445  66.006  20.805  1.00  0.00           O  
ATOM   3156  CB  LYS A 207      11.385  64.513  21.204  1.00  0.00           C  
ATOM   3157  CG  LYS A 207      12.216  63.273  20.900  1.00  0.00           C  
ATOM   3158  CD  LYS A 207      11.331  62.088  20.547  1.00  0.00           C  
ATOM   3159  CE  LYS A 207      10.680  62.268  19.184  1.00  0.00           C  
ATOM   3160  NZ  LYS A 207       9.898  61.069  18.777  1.00  0.00           N  
ATOM   3161  H   LYS A 207      10.315  66.703  21.920  1.00  0.00           H  
ATOM   3162  HA  LYS A 207      12.762  65.492  22.529  1.00  0.00           H  
ATOM   3163 1HB  LYS A 207      10.680  64.258  21.995  1.00  0.00           H  
ATOM   3164 2HB  LYS A 207      10.805  64.753  20.312  1.00  0.00           H  
ATOM   3165 1HG  LYS A 207      12.885  63.479  20.064  1.00  0.00           H  
ATOM   3166 2HG  LYS A 207      12.820  63.019  21.771  1.00  0.00           H  
ATOM   3167 1HD  LYS A 207      11.930  61.176  20.537  1.00  0.00           H  
ATOM   3168 2HD  LYS A 207      10.550  61.980  21.300  1.00  0.00           H  
ATOM   3169 1HE  LYS A 207      10.013  63.129  19.210  1.00  0.00           H  
ATOM   3170 2HE  LYS A 207      11.450  62.456  18.435  1.00  0.00           H  
ATOM   3171 1HZ  LYS A 207       9.484  61.228  17.869  1.00  0.00           H  
ATOM   3172 2HZ  LYS A 207      10.511  60.267  18.731  1.00  0.00           H  
ATOM   3173 3HZ  LYS A 207       9.169  60.896  19.454  1.00  0.00           H  
ATOM   3174  N   THR A 208      12.757  66.403  19.352  1.00  0.00           N  
ATOM   3175  CA  THR A 208      13.623  66.773  18.242  1.00  0.00           C  
ATOM   3176  C   THR A 208      14.696  67.785  18.605  1.00  0.00           C  
ATOM   3177  O   THR A 208      15.810  67.722  18.083  1.00  0.00           O  
ATOM   3178  CB  THR A 208      12.787  67.330  17.075  1.00  0.00           C  
ATOM   3179  OG1 THR A 208      11.866  66.329  16.622  1.00  0.00           O  
ATOM   3180  CG2 THR A 208      13.689  67.742  15.922  1.00  0.00           C  
ATOM   3181  H   THR A 208      11.756  66.407  19.218  1.00  0.00           H  
ATOM   3182  HA  THR A 208      14.149  65.881  17.901  1.00  0.00           H  
ATOM   3183  HB  THR A 208      12.222  68.198  17.414  1.00  0.00           H  
ATOM   3184  HG1 THR A 208      11.107  66.305  17.209  1.00  0.00           H  
ATOM   3185 1HG2 THR A 208      13.082  68.134  15.106  1.00  0.00           H  
ATOM   3186 2HG2 THR A 208      14.383  68.512  16.260  1.00  0.00           H  
ATOM   3187 3HG2 THR A 208      14.251  66.877  15.572  1.00  0.00           H  
ATOM   3188  N   TYR A 209      14.364  68.723  19.493  1.00  0.00           N  
ATOM   3189  CA  TYR A 209      15.328  69.726  19.947  1.00  0.00           C  
ATOM   3190  C   TYR A 209      16.390  69.072  20.827  1.00  0.00           C  
ATOM   3191  O   TYR A 209      17.451  69.642  21.063  1.00  0.00           O  
ATOM   3192  CB  TYR A 209      14.624  70.854  20.704  1.00  0.00           C  
ATOM   3193  CG  TYR A 209      13.739  71.716  19.831  1.00  0.00           C  
ATOM   3194  CD1 TYR A 209      14.019  71.851  18.479  1.00  0.00           C  
ATOM   3195  CD2 TYR A 209      12.648  72.371  20.383  1.00  0.00           C  
ATOM   3196  CE1 TYR A 209      13.210  72.638  17.682  1.00  0.00           C  
ATOM   3197  CE2 TYR A 209      11.839  73.158  19.585  1.00  0.00           C  
ATOM   3198  CZ  TYR A 209      12.118  73.292  18.240  1.00  0.00           C  
ATOM   3199  OH  TYR A 209      11.313  74.076  17.446  1.00  0.00           O  
ATOM   3200  H   TYR A 209      13.424  68.742  19.862  1.00  0.00           H  
ATOM   3201  HA  TYR A 209      15.821  70.152  19.073  1.00  0.00           H  
ATOM   3202 1HB  TYR A 209      14.009  70.430  21.499  1.00  0.00           H  
ATOM   3203 2HB  TYR A 209      15.368  71.497  21.174  1.00  0.00           H  
ATOM   3204  HD1 TYR A 209      14.876  71.336  18.046  1.00  0.00           H  
ATOM   3205  HD2 TYR A 209      12.428  72.265  21.445  1.00  0.00           H  
ATOM   3206  HE1 TYR A 209      13.430  72.744  16.620  1.00  0.00           H  
ATOM   3207  HE2 TYR A 209      10.982  73.673  20.019  1.00  0.00           H  
ATOM   3208  HH  TYR A 209      11.643  74.062  16.545  1.00  0.00           H  
TER                                                                             
