# Supplementary material for: A new benchmark illustrates that integration of geometric constraints inferred from enzyme reaction chemistry can increase enzyme active site modeling accuracy
Source: PLoS One. 2019 Apr 4;14(4):e0214126. doi: 10.1371/journal.pone.0214126 (PMC6448891; doi:10.1371/journal.pone.0214126)
Supplement: S1 Files — (GZ) [file pone.0214126.s008.gz › benchmark-lite/templates/4fua/3ocr.pdb]

HEADER    LYASE                                   10-AUG-10   3OCR              
TITLE     CRYSTAL STRUCTURE OF ALDOLASE II SUPERFAMILY PROTEIN FROM PSEUDOMONAS 
TITLE    2 SYRINGAE                                                             
COMPND    MOL_ID: 1;                                                            
COMPND   2 MOLECULE: CLASS II ALDOLASE/ADDUCIN DOMAIN PROTEIN;                  
COMPND   3 CHAIN: A, B;                                                         
COMPND   4 ENGINEERED: YES                                                      
SOURCE    MOL_ID: 1;                                                            
SOURCE   2 ORGANISM_SCIENTIFIC: PSEUDOMONAS SYRINGAE PV. PHASEOLICOLA 1448A;    
SOURCE   3 ORGANISM_TAXID: 264730;                                              
SOURCE   4 STRAIN: 1448A / RACE 6;                                              
SOURCE   5 GENE: PSPPH_2884;                                                    
SOURCE   6 EXPRESSION_SYSTEM: ESCHERICHIA COLI;                                 
SOURCE   7 EXPRESSION_SYSTEM_TAXID: 469008;                                     
SOURCE   8 EXPRESSION_SYSTEM_STRAIN: BL21(DE3)GOLD;                             
SOURCE   9 EXPRESSION_SYSTEM_VECTOR: PET28A-LIC                                 
KEYWDS    PSI-2, MIDWEST CENTER FOR STRUCTURAL GENOMICS, PROTEIN STRUCTURE      
KEYWDS   2 INITIATIVE, MCSG, LYASE                                              
EXPDTA    X-RAY DIFFRACTION                                                     
AUTHOR    C.CHANG,O.KAGAN,A.SAVCHENKO,A.EDWARDS,A.JOACHIMIAK,MIDWEST CENTER FOR 
AUTHOR   2 STRUCTURAL GENOMICS (MCSG)                                           
REVDAT   1   25-AUG-10 3OCR    0                                                
JRNL        AUTH   C.CHANG,O.KAGAN,A.SAVCHENKO,A.EDWARDS,A.JOACHIMIAK           
JRNL        TITL   CRYSTAL STRUCTURE OF ALDOLASE II SUPERFAMILY PROTEIN FROM    
JRNL        TITL 2 PSEUDOMONAS SYRINGAE                                         
JRNL        REF    TO BE PUBLISHED                                              
JRNL        REFN                                                                
REMARK   2                                                                      
REMARK   2 RESOLUTION.    1.95 ANGSTROMS.                                       
REMARK   3                                                                      
REMARK   3 REFINEMENT.                                                          
REMARK   3   PROGRAM     : REFMAC 5.5.0109                                      
REMARK   3   AUTHORS     : MURSHUDOV,VAGIN,DODSON                               
REMARK   3                                                                      
REMARK   3    REFINEMENT TARGET : MAXIMUM LIKELIHOOD WITH PHASES                
REMARK   3                                                                      
REMARK   3  DATA USED IN REFINEMENT.                                            
REMARK   3   RESOLUTION RANGE HIGH (ANGSTROMS) : 1.95                           
REMARK   3   RESOLUTION RANGE LOW  (ANGSTROMS) : 50.00                          
REMARK   3   DATA CUTOFF            (SIGMA(F)) : 0.000                          
REMARK   3   COMPLETENESS FOR RANGE        (%) : 99.1                           
REMARK   3   NUMBER OF REFLECTIONS             : 37608                          
REMARK   3                                                                      
REMARK   3  FIT TO DATA USED IN REFINEMENT.                                     
REMARK   3   CROSS-VALIDATION METHOD          : THROUGHOUT                      
REMARK   3   FREE R VALUE TEST SET SELECTION  : RANDOM                          
REMARK   3   R VALUE     (WORKING + TEST SET) : 0.186                           
REMARK   3   R VALUE            (WORKING SET) : 0.183                           
REMARK   3   FREE R VALUE                     : 0.240                           
REMARK   3   FREE R VALUE TEST SET SIZE   (%) : 5.000                           
REMARK   3   FREE R VALUE TEST SET COUNT      : 1882                            
REMARK   3                                                                      
REMARK   3  FIT IN THE HIGHEST RESOLUTION BIN.                                  
REMARK   3   TOTAL NUMBER OF BINS USED           : 20                           
REMARK   3   BIN RESOLUTION RANGE HIGH       (A) : 1.95                         
REMARK   3   BIN RESOLUTION RANGE LOW        (A) : 2.00                         
REMARK   3   REFLECTION IN BIN     (WORKING SET) : 2491                         
REMARK   3   BIN COMPLETENESS (WORKING+TEST) (%) : 98.34                        
REMARK   3   BIN R VALUE           (WORKING SET) : 0.2150                       
REMARK   3   BIN FREE R VALUE SET COUNT          : 109                          
REMARK   3   BIN FREE R VALUE                    : 0.2770                       
REMARK   3                                                                      
REMARK   3  NUMBER OF NON-HYDROGEN ATOMS USED IN REFINEMENT.                    
REMARK   3   PROTEIN ATOMS            : 3852                                    
REMARK   3   NUCLEIC ACID ATOMS       : 0                                       
REMARK   3   HETEROGEN ATOMS          : 5                                       
REMARK   3   SOLVENT ATOMS            : 335                                     
REMARK   3                                                                      
REMARK   3  B VALUES.                                                           
REMARK   3   FROM WILSON PLOT           (A**2) : 21.60                          
REMARK   3   MEAN B VALUE      (OVERALL, A**2) : 35.44                          
REMARK   3   OVERALL ANISOTROPIC B VALUE.                                       
REMARK   3    B11 (A**2) : -2.62000                                             
REMARK   3    B22 (A**2) : -2.62000                                             
REMARK   3    B33 (A**2) : 5.23000                                              
REMARK   3    B12 (A**2) : 0.00000                                              
REMARK   3    B13 (A**2) : 0.00000                                              
REMARK   3    B23 (A**2) : 0.00000                                              
REMARK   3                                                                      
REMARK   3  ESTIMATED OVERALL COORDINATE ERROR.                                 
REMARK   3   ESU BASED ON R VALUE                            (A): NULL          
REMARK   3   ESU BASED ON FREE R VALUE                       (A): 0.167         
REMARK   3   ESU BASED ON MAXIMUM LIKELIHOOD                 (A): 0.121         
REMARK   3   ESU FOR B VALUES BASED ON MAXIMUM LIKELIHOOD (A**2): 9.405         
REMARK   3                                                                      
REMARK   3 CORRELATION COEFFICIENTS.                                            
REMARK   3   CORRELATION COEFFICIENT FO-FC      : 0.955                         
REMARK   3   CORRELATION COEFFICIENT FO-FC FREE : 0.918                         
REMARK   3                                                                      
REMARK   3  RMS DEVIATIONS FROM IDEAL VALUES        COUNT    RMS    WEIGHT      
REMARK   3   BOND LENGTHS REFINED ATOMS        (A):  4174 ; 0.013 ; 0.021       
REMARK   3   BOND LENGTHS OTHERS               (A):  NULL ;  NULL ;  NULL       
REMARK   3   BOND ANGLES REFINED ATOMS   (DEGREES):  5706 ; 1.285 ; 1.935       
REMARK   3   BOND ANGLES OTHERS          (DEGREES):  NULL ;  NULL ;  NULL       
REMARK   3   TORSION ANGLES, PERIOD 1    (DEGREES):   543 ; 5.416 ; 5.000       
REMARK   3   TORSION ANGLES, PERIOD 2    (DEGREES):   206 ;37.993 ;23.204       
REMARK   3   TORSION ANGLES, PERIOD 3    (DEGREES):   658 ;14.487 ;15.000       
REMARK   3   TORSION ANGLES, PERIOD 4    (DEGREES):    38 ;18.921 ;15.000       
REMARK   3   CHIRAL-CENTER RESTRAINTS       (A**3):   630 ; 0.089 ; 0.200       
REMARK   3   GENERAL PLANES REFINED ATOMS      (A):  3300 ; 0.005 ; 0.021       
REMARK   3   GENERAL PLANES OTHERS             (A):  NULL ;  NULL ;  NULL       
REMARK   3   NON-BONDED CONTACTS REFINED ATOMS (A):  NULL ;  NULL ;  NULL       
REMARK   3   NON-BONDED CONTACTS OTHERS        (A):  NULL ;  NULL ;  NULL       
REMARK   3   NON-BONDED TORSION REFINED ATOMS  (A):  NULL ;  NULL ;  NULL       
REMARK   3   NON-BONDED TORSION OTHERS         (A):  NULL ;  NULL ;  NULL       
REMARK   3   H-BOND (X...Y) REFINED ATOMS      (A):  NULL ;  NULL ;  NULL       
REMARK   3   H-BOND (X...Y) OTHERS             (A):  NULL ;  NULL ;  NULL       
REMARK   3   POTENTIAL METAL-ION REFINED ATOMS (A):  NULL ;  NULL ;  NULL       
REMARK   3   POTENTIAL METAL-ION OTHERS        (A):  NULL ;  NULL ;  NULL       
REMARK   3   SYMMETRY VDW REFINED ATOMS        (A):  NULL ;  NULL ;  NULL       
REMARK   3   SYMMETRY VDW OTHERS               (A):  NULL ;  NULL ;  NULL       
REMARK   3   SYMMETRY H-BOND REFINED ATOMS     (A):  NULL ;  NULL ;  NULL       
REMARK   3   SYMMETRY H-BOND OTHERS            (A):  NULL ;  NULL ;  NULL       
REMARK   3   SYMMETRY METAL-ION REFINED ATOMS  (A):  NULL ;  NULL ;  NULL       
REMARK   3   SYMMETRY METAL-ION OTHERS         (A):  NULL ;  NULL ;  NULL       
REMARK   3                                                                      
REMARK   3  ISOTROPIC THERMAL FACTOR RESTRAINTS.     COUNT   RMS    WEIGHT      
REMARK   3   MAIN-CHAIN BOND REFINED ATOMS  (A**2):  2614 ; 1.355 ; 1.500       
REMARK   3   MAIN-CHAIN BOND OTHER ATOMS    (A**2):  NULL ;  NULL ;  NULL       
REMARK   3   MAIN-CHAIN ANGLE REFINED ATOMS (A**2):  4208 ; 2.442 ; 2.000       
REMARK   3   SIDE-CHAIN BOND REFINED ATOMS  (A**2):  1560 ; 2.535 ; 3.000       
REMARK   3   SIDE-CHAIN ANGLE REFINED ATOMS (A**2):  1498 ; 4.150 ; 4.500       
REMARK   3                                                                      
REMARK   3 ANISOTROPIC THERMAL FACTOR RESTRAINTS.    COUNT   RMS   WEIGHT       
REMARK   3   RIGID-BOND RESTRAINTS          (A**2):  4174 ; 1.364 ; 3.000       
REMARK   3   SPHERICITY; FREE ATOMS         (A**2):  NULL ;  NULL ;  NULL       
REMARK   3   SPHERICITY; BONDED ATOMS       (A**2):  NULL ;  NULL ;  NULL       
REMARK   3                                                                      
REMARK   3  NCS RESTRAINTS STATISTICS                                           
REMARK   3   NUMBER OF DIFFERENT NCS GROUPS : NULL                              
REMARK   3                                                                      
REMARK   3  TLS DETAILS                                                         
REMARK   3   NUMBER OF TLS GROUPS  : 6                                          
REMARK   3                                                                      
REMARK   3   TLS GROUP : 1                                                      
REMARK   3    NUMBER OF COMPONENTS GROUP : 1                                    
REMARK   3    COMPONENTS        C SSSEQI   TO  C SSSEQI                         
REMARK   3    RESIDUE RANGE :   A     1        A   105                          
REMARK   3    ORIGIN FOR THE GROUP (A):  11.0890   8.7190  59.2810              
REMARK   3    T TENSOR                                                          
REMARK   3      T11:   0.2215 T22:   0.2186                                     
REMARK   3      T33:   0.2027 T12:  -0.0021                                     
REMARK   3      T13:  -0.0006 T23:  -0.0004                                     
REMARK   3    L TENSOR                                                          
REMARK   3      L11:   0.4035 L22:   0.2880                                     
REMARK   3      L33:   0.0867 L12:   0.0598                                     
REMARK   3      L13:   0.0826 L23:   0.0467                                     
REMARK   3    S TENSOR                                                          
REMARK   3      S11:  -0.0061 S12:   0.0136 S13:  -0.0016                       
REMARK   3      S21:  -0.0178 S22:   0.0039 S23:   0.0231                       
REMARK   3      S31:   0.0012 S32:   0.0087 S33:   0.0022                       
REMARK   3                                                                      
REMARK   3   TLS GROUP : 2                                                      
REMARK   3    NUMBER OF COMPONENTS GROUP : 1                                    
REMARK   3    COMPONENTS        C SSSEQI   TO  C SSSEQI                         
REMARK   3    RESIDUE RANGE :   A   106        A   246                          
REMARK   3    ORIGIN FOR THE GROUP (A):  20.6200  13.7860  79.1010              
REMARK   3    T TENSOR                                                          
REMARK   3      T11:   0.2191 T22:   0.2200                                     
REMARK   3      T33:   0.2045 T12:  -0.0006                                     
REMARK   3      T13:   0.0015 T23:  -0.0008                                     
REMARK   3    L TENSOR                                                          
REMARK   3      L11:   0.0895 L22:   0.0764                                     
REMARK   3      L33:   0.0111 L12:  -0.0398                                     
REMARK   3      L13:   0.0338 L23:   0.0019                                     
REMARK   3    S TENSOR                                                          
REMARK   3      S11:  -0.0001 S12:  -0.0027 S13:   0.0117                       
REMARK   3      S21:   0.0030 S22:  -0.0075 S23:   0.0117                       
REMARK   3      S31:   0.0050 S32:  -0.0008 S33:   0.0076                       
REMARK   3                                                                      
REMARK   3   TLS GROUP : 3                                                      
REMARK   3    NUMBER OF COMPONENTS GROUP : 1                                    
REMARK   3    COMPONENTS        C SSSEQI   TO  C SSSEQI                         
REMARK   3    RESIDUE RANGE :   A   247        A   271                          
REMARK   3    ORIGIN FOR THE GROUP (A):  25.6430  17.4160  56.7630              
REMARK   3    T TENSOR                                                          
REMARK   3      T11:   0.2250 T22:   0.2642                                     
REMARK   3      T33:   0.2102 T12:  -0.0204                                     
REMARK   3      T13:  -0.0122 T23:   0.0342                                     
REMARK   3    L TENSOR                                                          
REMARK   3      L11:   0.2404 L22:   0.9681                                     
REMARK   3      L33:   0.6648 L12:   0.3837                                     
REMARK   3      L13:  -0.0291 L23:   0.4128                                     
REMARK   3    S TENSOR                                                          
REMARK   3      S11:  -0.0667 S12:   0.1169 S13:   0.0916                       
REMARK   3      S21:  -0.0731 S22:   0.0940 S23:   0.0224                       
REMARK   3      S31:   0.0144 S32:  -0.0166 S33:  -0.0273                       
REMARK   3                                                                      
REMARK   3   TLS GROUP : 4                                                      
REMARK   3    NUMBER OF COMPONENTS GROUP : 1                                    
REMARK   3    COMPONENTS        C SSSEQI   TO  C SSSEQI                         
REMARK   3    RESIDUE RANGE :   B     1        B   105                          
REMARK   3    ORIGIN FOR THE GROUP (A):  20.4530  22.0310  29.4060              
REMARK   3    T TENSOR                                                          
REMARK   3      T11:   0.2277 T22:   0.2298                                     
REMARK   3      T33:   0.1771 T12:   0.0114                                     
REMARK   3      T13:  -0.0032 T23:  -0.0113                                     
REMARK   3    L TENSOR                                                          
REMARK   3      L11:   0.4164 L22:   0.6729                                     
REMARK   3      L33:   0.6198 L12:   0.1852                                     
REMARK   3      L13:   0.2683 L23:  -0.2472                                     
REMARK   3    S TENSOR                                                          
REMARK   3      S11:  -0.0328 S12:  -0.0519 S13:   0.0931                       
REMARK   3      S21:   0.0462 S22:  -0.0018 S23:  -0.0080                       
REMARK   3      S31:  -0.0441 S32:  -0.0564 S33:   0.0346                       
REMARK   3                                                                      
REMARK   3   TLS GROUP : 5                                                      
REMARK   3    NUMBER OF COMPONENTS GROUP : 1                                    
REMARK   3    COMPONENTS        C SSSEQI   TO  C SSSEQI                         
REMARK   3    RESIDUE RANGE :   B   106        B   246                          
REMARK   3    ORIGIN FOR THE GROUP (A):  19.6600  12.1910   9.7570              
REMARK   3    T TENSOR                                                          
REMARK   3      T11:   0.2205 T22:   0.2216                                     
REMARK   3      T33:   0.1960 T12:  -0.0002                                     
REMARK   3      T13:  -0.0006 T23:   0.0001                                     
REMARK   3    L TENSOR                                                          
REMARK   3      L11:   0.0744 L22:   0.1293                                     
REMARK   3      L33:   0.0041 L12:  -0.1051                                     
REMARK   3      L13:  -0.0189 L23:  -0.0078                                     
REMARK   3    S TENSOR                                                          
REMARK   3      S11:  -0.0068 S12:   0.0011 S13:   0.0115                       
REMARK   3      S21:  -0.0032 S22:   0.0030 S23:   0.0194                       
REMARK   3      S31:  -0.0034 S32:  -0.0078 S33:   0.0038                       
REMARK   3                                                                      
REMARK   3   TLS GROUP : 6                                                      
REMARK   3    NUMBER OF COMPONENTS GROUP : 1                                    
REMARK   3    COMPONENTS        C SSSEQI   TO  C SSSEQI                         
REMARK   3    RESIDUE RANGE :   B   247        B   271                          
REMARK   3    ORIGIN FOR THE GROUP (A):  16.8290   5.4880  32.3160              
REMARK   3    T TENSOR                                                          
REMARK   3      T11:   0.2177 T22:   0.2294                                     
REMARK   3      T33:   0.1911 T12:   0.0013                                     
REMARK   3      T13:  -0.0032 T23:  -0.0015                                     
REMARK   3    L TENSOR                                                          
REMARK   3      L11:   0.2033 L22:   0.8301                                     
REMARK   3      L33:   0.3862 L12:   0.2080                                     
REMARK   3      L13:  -0.1442 L23:   0.3360                                     
REMARK   3    S TENSOR                                                          
REMARK   3      S11:   0.0350 S12:  -0.0154 S13:  -0.0311                       
REMARK   3      S21:   0.0190 S22:  -0.0217 S23:  -0.0250                       
REMARK   3      S31:  -0.0196 S32:  -0.0271 S33:  -0.0134                       
REMARK   3                                                                      
REMARK   3  BULK SOLVENT MODELLING.                                             
REMARK   3   METHOD USED : MASK                                                 
REMARK   3   PARAMETERS FOR MASK CALCULATION                                    
REMARK   3   VDW PROBE RADIUS   : 1.40                                          
REMARK   3   ION PROBE RADIUS   : 0.80                                          
REMARK   3   SHRINKAGE RADIUS   : 0.80                                          
REMARK   3                                                                      
REMARK   3  OTHER REFINEMENT REMARKS: HYDROGENS HAVE BEEN ADDED IN THE RIDING   
REMARK   3  POSITIONS U VALUES : WITH TLS ADDED                                 
REMARK   4                                                                      
REMARK   4 3OCR COMPLIES WITH FORMAT V. 3.20, 01-DEC-08                         
REMARK 100                                                                      
REMARK 100 THIS ENTRY HAS BEEN PROCESSED BY RCSB ON 12-AUG-10.                  
REMARK 100 THE RCSB ID CODE IS RCSB060951.                                      
REMARK 200                                                                      
REMARK 200 EXPERIMENTAL DETAILS                                                 
REMARK 200  EXPERIMENT TYPE                : X-RAY DIFFRACTION                  
REMARK 200  DATE OF DATA COLLECTION        : 12-JUN-10                          
REMARK 200  TEMPERATURE           (KELVIN) : 100                                
REMARK 200  PH                             : 5.6                                
REMARK 200  NUMBER OF CRYSTALS USED        : 1                                  
REMARK 200                                                                      
REMARK 200  SYNCHROTRON              (Y/N) : Y                                  
REMARK 200  RADIATION SOURCE               : APS                                
REMARK 200  BEAMLINE                       : 19-ID                              
REMARK 200  X-RAY GENERATOR MODEL          : NULL                               
REMARK 200  MONOCHROMATIC OR LAUE    (M/L) : M                                  
REMARK 200  WAVELENGTH OR RANGE        (A) : 0.97931                            
REMARK 200  MONOCHROMATOR                  : SI(111) DOUBLE CRYSTAL             
REMARK 200  OPTICS                         : NULL                               
REMARK 200                                                                      
REMARK 200  DETECTOR TYPE                  : CCD                                
REMARK 200  DETECTOR MANUFACTURER          : ADSC QUANTUM 315R                  
REMARK 200  INTENSITY-INTEGRATION SOFTWARE : HKL-3000                           
REMARK 200  DATA SCALING SOFTWARE          : HKL-3000                           
REMARK 200                                                                      
REMARK 200  NUMBER OF UNIQUE REFLECTIONS   : 37674                              
REMARK 200  RESOLUTION RANGE HIGH      (A) : 1.950                              
REMARK 200  RESOLUTION RANGE LOW       (A) : 50.000                             
REMARK 200  REJECTION CRITERIA  (SIGMA(I)) : -3.000                             
REMARK 200                                                                      
REMARK 200 OVERALL.                                                             
REMARK 200  COMPLETENESS FOR RANGE     (%) : 99.2                               
REMARK 200  DATA REDUNDANCY                : 11.500                             
REMARK 200  R MERGE                    (I) : 0.06600                            
REMARK 200  R SYM                      (I) : NULL                               
REMARK 200  <I/SIGMA(I)> FOR THE DATA SET  : 40.4000                            
REMARK 200                                                                      
REMARK 200 IN THE HIGHEST RESOLUTION SHELL.                                     
REMARK 200  HIGHEST RESOLUTION SHELL, RANGE HIGH (A) : 1.95                     
REMARK 200  HIGHEST RESOLUTION SHELL, RANGE LOW  (A) : 1.98                     
REMARK 200  COMPLETENESS FOR SHELL     (%) : 98.6                               
REMARK 200  DATA REDUNDANCY IN SHELL       : 11.60                              
REMARK 200  R MERGE FOR SHELL          (I) : 0.66500                            
REMARK 200  R SYM FOR SHELL            (I) : NULL                               
REMARK 200  <I/SIGMA(I)> FOR SHELL         : NULL                               
REMARK 200                                                                      
REMARK 200 DIFFRACTION PROTOCOL: SINGLE WAVELENGTH                              
REMARK 200 METHOD USED TO DETERMINE THE STRUCTURE: SAD                          
REMARK 200 SOFTWARE USED: HKL3000, SHLEXD, SHELXE, MLPHARE, DM, RESOLVE,        
REMARK 200  COOT, WARP/ARP                                                      
REMARK 200 STARTING MODEL: NULL                                                 
REMARK 200                                                                      
REMARK 200 REMARK: NULL                                                         
REMARK 280                                                                      
REMARK 280 CRYSTAL                                                              
REMARK 280 SOLVENT CONTENT, VS   (%): 41.24                                     
REMARK 280 MATTHEWS COEFFICIENT, VM (ANGSTROMS**3/DA): 2.09                     
REMARK 280                                                                      
REMARK 280 CRYSTALLIZATION CONDITIONS: PEG4K 30%, AMMONIUM ACETATE 0.2M, TRI-   
REMARK 280  NA-CITRATE 0.1M, PH 5.6, VAPOR DIFFUSION, HANGING DROP,             
REMARK 280  TEMPERATURE 297K                                                    
REMARK 290                                                                      
REMARK 290 CRYSTALLOGRAPHIC SYMMETRY                                            
REMARK 290 SYMMETRY OPERATORS FOR SPACE GROUP: P 4 21 2                         
REMARK 290                                                                      
REMARK 290      SYMOP   SYMMETRY                                                
REMARK 290     NNNMMM   OPERATOR                                                
REMARK 290       1555   X,Y,Z                                                   
REMARK 290       2555   -X,-Y,Z                                                 
REMARK 290       3555   -Y+1/2,X+1/2,Z                                          
REMARK 290       4555   Y+1/2,-X+1/2,Z                                          
REMARK 290       5555   -X+1/2,Y+1/2,-Z                                         
REMARK 290       6555   X+1/2,-Y+1/2,-Z                                         
REMARK 290       7555   Y,X,-Z                                                  
REMARK 290       8555   -Y,-X,-Z                                                
REMARK 290                                                                      
REMARK 290     WHERE NNN -> OPERATOR NUMBER                                     
REMARK 290           MMM -> TRANSLATION VECTOR                                  
REMARK 290                                                                      
REMARK 290 CRYSTALLOGRAPHIC SYMMETRY TRANSFORMATIONS                            
REMARK 290 THE FOLLOWING TRANSFORMATIONS OPERATE ON THE ATOM/HETATM             
REMARK 290 RECORDS IN THIS ENTRY TO PRODUCE CRYSTALLOGRAPHICALLY                
REMARK 290 RELATED MOLECULES.                                                   
REMARK 290   SMTRY1   1  1.000000  0.000000  0.000000        0.00000            
REMARK 290   SMTRY2   1  0.000000  1.000000  0.000000        0.00000            
REMARK 290   SMTRY3   1  0.000000  0.000000  1.000000        0.00000            
REMARK 290   SMTRY1   2 -1.000000  0.000000  0.000000        0.00000            
REMARK 290   SMTRY2   2  0.000000 -1.000000  0.000000        0.00000            
REMARK 290   SMTRY3   2  0.000000  0.000000  1.000000        0.00000            
REMARK 290   SMTRY1   3  0.000000 -1.000000  0.000000       37.20350            
REMARK 290   SMTRY2   3  1.000000  0.000000  0.000000       37.20350            
REMARK 290   SMTRY3   3  0.000000  0.000000  1.000000        0.00000            
REMARK 290   SMTRY1   4  0.000000  1.000000  0.000000       37.20350            
REMARK 290   SMTRY2   4 -1.000000  0.000000  0.000000       37.20350            
REMARK 290   SMTRY3   4  0.000000  0.000000  1.000000        0.00000            
REMARK 290   SMTRY1   5 -1.000000  0.000000  0.000000       37.20350            
REMARK 290   SMTRY2   5  0.000000  1.000000  0.000000       37.20350            
REMARK 290   SMTRY3   5  0.000000  0.000000 -1.000000        0.00000            
REMARK 290   SMTRY1   6  1.000000  0.000000  0.000000       37.20350            
REMARK 290   SMTRY2   6  0.000000 -1.000000  0.000000       37.20350            
REMARK 290   SMTRY3   6  0.000000  0.000000 -1.000000        0.00000            
REMARK 290   SMTRY1   7  0.000000  1.000000  0.000000        0.00000            
REMARK 290   SMTRY2   7  1.000000  0.000000  0.000000        0.00000            
REMARK 290   SMTRY3   7  0.000000  0.000000 -1.000000        0.00000            
REMARK 290   SMTRY1   8  0.000000 -1.000000  0.000000        0.00000            
REMARK 290   SMTRY2   8 -1.000000  0.000000  0.000000        0.00000            
REMARK 290   SMTRY3   8  0.000000  0.000000 -1.000000        0.00000            
REMARK 290                                                                      
REMARK 290 REMARK: NULL                                                         
REMARK 300                                                                      
REMARK 300 BIOMOLECULE: 1, 2                                                    
REMARK 300 SEE REMARK 350 FOR THE AUTHOR PROVIDED AND/OR PROGRAM                
REMARK 300 GENERATED ASSEMBLY INFORMATION FOR THE STRUCTURE IN                  
REMARK 300 THIS ENTRY. THE REMARK MAY ALSO PROVIDE INFORMATION ON               
REMARK 300 BURIED SURFACE AREA.                                                 
REMARK 350                                                                      
REMARK 350 COORDINATES FOR A COMPLETE MULTIMER REPRESENTING THE KNOWN           
REMARK 350 BIOLOGICALLY SIGNIFICANT OLIGOMERIZATION STATE OF THE                
REMARK 350 MOLECULE CAN BE GENERATED BY APPLYING BIOMT TRANSFORMATIONS          
REMARK 350 GIVEN BELOW.  BOTH NON-CRYSTALLOGRAPHIC AND                          
REMARK 350 CRYSTALLOGRAPHIC OPERATIONS ARE GIVEN.                               
REMARK 350                                                                      
REMARK 350 BIOMOLECULE: 1                                                       
REMARK 350 AUTHOR DETERMINED BIOLOGICAL UNIT: TETRAMERIC                        
REMARK 350 SOFTWARE DETERMINED QUATERNARY STRUCTURE: TETRAMERIC                 
REMARK 350 SOFTWARE USED: PISA                                                  
REMARK 350 TOTAL BURIED SURFACE AREA: 11150 ANGSTROM**2                         
REMARK 350 SURFACE AREA OF THE COMPLEX: 37160 ANGSTROM**2                       
REMARK 350 CHANGE IN SOLVENT FREE ENERGY: -43.0 KCAL/MOL                        
REMARK 350 APPLY THE FOLLOWING TO CHAINS: A                                     
REMARK 350   BIOMT1   1  1.000000  0.000000  0.000000        0.00000            
REMARK 350   BIOMT2   1  0.000000  1.000000  0.000000        0.00000            
REMARK 350   BIOMT3   1  0.000000  0.000000  1.000000        0.00000            
REMARK 350   BIOMT1   2 -1.000000  0.000000  0.000000       74.40700            
REMARK 350   BIOMT2   2  0.000000 -1.000000  0.000000        0.00000            
REMARK 350   BIOMT3   2  0.000000  0.000000  1.000000        0.00000            
REMARK 350   BIOMT1   3  0.000000 -1.000000  0.000000       37.20350            
REMARK 350   BIOMT2   3  1.000000  0.000000  0.000000      -37.20350            
REMARK 350   BIOMT3   3  0.000000  0.000000  1.000000        0.00000            
REMARK 350   BIOMT1   4  0.000000  1.000000  0.000000       37.20350            
REMARK 350   BIOMT2   4 -1.000000  0.000000  0.000000       37.20350            
REMARK 350   BIOMT3   4  0.000000  0.000000  1.000000        0.00000            
REMARK 350                                                                      
REMARK 350 BIOMOLECULE: 2                                                       
REMARK 350 AUTHOR DETERMINED BIOLOGICAL UNIT: TETRAMERIC                        
REMARK 350 SOFTWARE DETERMINED QUATERNARY STRUCTURE: TETRAMERIC                 
REMARK 350 SOFTWARE USED: PISA                                                  
REMARK 350 TOTAL BURIED SURFACE AREA: 10670 ANGSTROM**2                         
REMARK 350 SURFACE AREA OF THE COMPLEX: 37360 ANGSTROM**2                       
REMARK 350 CHANGE IN SOLVENT FREE ENERGY: -82.0 KCAL/MOL                        
REMARK 350 APPLY THE FOLLOWING TO CHAINS: B                                     
REMARK 350   BIOMT1   1  1.000000  0.000000  0.000000        0.00000            
REMARK 350   BIOMT2   1  0.000000  1.000000  0.000000        0.00000            
REMARK 350   BIOMT3   1  0.000000  0.000000  1.000000        0.00000            
REMARK 350   BIOMT1   2 -1.000000  0.000000  0.000000       74.40700            
REMARK 350   BIOMT2   2  0.000000 -1.000000  0.000000        0.00000            
REMARK 350   BIOMT3   2  0.000000  0.000000  1.000000        0.00000            
REMARK 350   BIOMT1   3  0.000000 -1.000000  0.000000       37.20350            
REMARK 350   BIOMT2   3  1.000000  0.000000  0.000000      -37.20350            
REMARK 350   BIOMT3   3  0.000000  0.000000  1.000000        0.00000            
REMARK 350   BIOMT1   4  0.000000  1.000000  0.000000       37.20350            
REMARK 350   BIOMT2   4 -1.000000  0.000000  0.000000       37.20350            
REMARK 350   BIOMT3   4  0.000000  0.000000  1.000000        0.00000            
REMARK 375                                                                      
REMARK 375 SPECIAL POSITION                                                     
REMARK 375 THE FOLLOWING ATOMS ARE FOUND TO BE WITHIN 0.15 ANGSTROMS            
REMARK 375 OF A SYMMETRY RELATED ATOM AND ARE ASSUMED TO BE ON SPECIAL          
REMARK 375 POSITIONS.                                                           
REMARK 375                                                                      
REMARK 375 ATOM RES CSSEQI                                                      
REMARK 375      HOH B 335  LIES ON A SPECIAL POSITION.                          
REMARK 375      HOH A 334  LIES ON A SPECIAL POSITION.                          
REMARK 375      HOH B 351  LIES ON A SPECIAL POSITION.                          
REMARK 375      HOH A 353  LIES ON A SPECIAL POSITION.                          
REMARK 465                                                                      
REMARK 465 MISSING RESIDUES                                                     
REMARK 465 THE FOLLOWING RESIDUES WERE NOT LOCATED IN THE                       
REMARK 465 EXPERIMENT. (M=MODEL NUMBER; RES=RESIDUE NAME; C=CHAIN               
REMARK 465 IDENTIFIER; SSSEQ=SEQUENCE NUMBER; I=INSERTION CODE.)                
REMARK 465                                                                      
REMARK 465   M RES C SSSEQI                                                     
REMARK 465     GLY A    -1                                                      
REMARK 465     HIS A     0                                                      
REMARK 465     MSE A     1                                                      
REMARK 465     SER A     2                                                      
REMARK 465     ASN A     3                                                      
REMARK 465     VAL A     4                                                      
REMARK 465     SER A     5                                                      
REMARK 465     ALA A     6                                                      
REMARK 465     LEU A     7                                                      
REMARK 465     PRO A     8                                                      
REMARK 465     LEU A     9                                                      
REMARK 465     GLN A    10                                                      
REMARK 465     PRO A    11                                                      
REMARK 465     GLY A    12                                                      
REMARK 465     THR A    13                                                      
REMARK 465     THR A    14                                                      
REMARK 465     PRO A    15                                                      
REMARK 465     SER A    16                                                      
REMARK 465     GLY A    17                                                      
REMARK 465     GLY A    18                                                      
REMARK 465     LYS A   244                                                      
REMARK 465     ASP A   245                                                      
REMARK 465     GLY B    -1                                                      
REMARK 465     HIS B     0                                                      
REMARK 465     MSE B     1                                                      
REMARK 465     SER B     2                                                      
REMARK 465     ASN B     3                                                      
REMARK 465     VAL B     4                                                      
REMARK 465     SER B     5                                                      
REMARK 465     ALA B     6                                                      
REMARK 465     LEU B     7                                                      
REMARK 465     PRO B     8                                                      
REMARK 465     LEU B     9                                                      
REMARK 465     GLN B    10                                                      
REMARK 465     PRO B    11                                                      
REMARK 465     GLY B    12                                                      
REMARK 465     THR B    13                                                      
REMARK 465     THR B    14                                                      
REMARK 465     PRO B    15                                                      
REMARK 465     SER B    16                                                      
REMARK 465     GLY B    17                                                      
REMARK 465     GLY B    18                                                      
REMARK 465     LYS B   241                                                      
REMARK 465     ALA B   242                                                      
REMARK 465     ILE B   243                                                      
REMARK 465     LYS B   244                                                      
REMARK 465     ASP B   245                                                      
REMARK 470                                                                      
REMARK 470 MISSING ATOM                                                         
REMARK 470 THE FOLLOWING RESIDUES HAVE MISSING ATOMS (M=MODEL NUMBER;           
REMARK 470 RES=RESIDUE NAME; C=CHAIN IDENTIFIER; SSEQ=SEQUENCE NUMBER;          
REMARK 470 I=INSERTION CODE):                                                   
REMARK 470   M RES CSSEQI  ATOMS                                                
REMARK 470     ILE A 243    CG1  CG2  CD1                                       
REMARK 470     LYS B 235    CG   CD   CE   NZ                                   
REMARK 470     GLU B 238    CG   CD   OE1  OE2                                  
REMARK 500                                                                      
REMARK 500 GEOMETRY AND STEREOCHEMISTRY                                         
REMARK 500 SUBTOPIC: CLOSE CONTACTS IN SAME ASYMMETRIC UNIT                     
REMARK 500                                                                      
REMARK 500 THE FOLLOWING ATOMS ARE IN CLOSE CONTACT.                            
REMARK 500                                                                      
REMARK 500  ATM1  RES C  SSEQI   ATM2  RES C  SSEQI           DISTANCE          
REMARK 500   O    HOH B   353     O    HOH B   415              2.18            
REMARK 500                                                                      
REMARK 500 REMARK: NULL                                                         
REMARK 500                                                                      
REMARK 500 GEOMETRY AND STEREOCHEMISTRY                                         
REMARK 500 SUBTOPIC: TORSION ANGLES                                             
REMARK 500                                                                      
REMARK 500 TORSION ANGLES OUTSIDE THE EXPECTED RAMACHANDRAN REGIONS:            
REMARK 500 (M=MODEL NUMBER; RES=RESIDUE NAME; C=CHAIN IDENTIFIER;               
REMARK 500 SSEQ=SEQUENCE NUMBER; I=INSERTION CODE).                             
REMARK 500                                                                      
REMARK 500 STANDARD TABLE:                                                      
REMARK 500 FORMAT:(10X,I3,1X,A3,1X,A1,I4,A1,4X,F7.2,3X,F7.2)                    
REMARK 500                                                                      
REMARK 500 EXPECTED VALUES: GJ KLEYWEGT AND TA JONES (1996). PHI/PSI-           
REMARK 500 CHOLOGY: RAMACHANDRAN REVISITED. STRUCTURE 4, 1395 - 1400            
REMARK 500                                                                      
REMARK 500  M RES CSSEQI        PSI       PHI                                   
REMARK 500    HIS A  51     -121.55     53.61                                   
REMARK 500    THR A  54      154.99     63.81                                   
REMARK 500    HIS A 188      -51.97   -141.36                                   
REMARK 500    ALA A 242       81.58    -69.81                                   
REMARK 500    SER B  20      165.29    -49.86                                   
REMARK 500    HIS B  51     -118.37     54.86                                   
REMARK 500    HIS B 188      -38.71   -142.90                                   
REMARK 500    GLU B 263        0.52    -69.83                                   
REMARK 500                                                                      
REMARK 500 REMARK: NULL                                                         
REMARK 800                                                                      
REMARK 800 SITE                                                                 
REMARK 800 SITE_IDENTIFIER: AC1                                                 
REMARK 800 EVIDENCE_CODE: SOFTWARE                                              
REMARK 800 SITE_DESCRIPTION: BINDING SITE FOR RESIDUE SO4 B 302                 
REMARK 900                                                                      
REMARK 900 RELATED ENTRIES                                                      
REMARK 900 RELATED ID: APC41317.0   RELATED DB: TARGETDB                        
DBREF  3OCR A    1   271  UNP    Q48HR6   Q48HR6_PSE14     1    271             
DBREF  3OCR B    1   271  UNP    Q48HR6   Q48HR6_PSE14     1    271             
SEQADV 3OCR GLY A   -1  UNP  Q48HR6              EXPRESSION TAG                 
SEQADV 3OCR HIS A    0  UNP  Q48HR6              EXPRESSION TAG                 
SEQADV 3OCR GLY B   -1  UNP  Q48HR6              EXPRESSION TAG                 
SEQADV 3OCR HIS B    0  UNP  Q48HR6              EXPRESSION TAG                 
SEQRES   1 A  273  GLY HIS MSE SER ASN VAL SER ALA LEU PRO LEU GLN PRO          
SEQRES   2 A  273  GLY THR THR PRO SER GLY GLY GLY SER VAL ARG ASP ARG          
SEQRES   3 A  273  VAL SER PRO GLN GLU TRP GLU VAL ARG VAL LYS LEU ALA          
SEQRES   4 A  273  ALA ALA TYR ARG LEU ALA ALA LEU LYS ARG TRP THR ASP          
SEQRES   5 A  273  HIS ILE TYR THR HIS PHE SER ALA ARG VAL PRO GLY PRO          
SEQRES   6 A  273  ASP GLU HIS PHE LEU ILE ASN ALA PHE GLY LEU LEU PHE          
SEQRES   7 A  273  ASP GLU ILE THR ALA SER ASN LEU VAL LYS VAL ASP ILE          
SEQRES   8 A  273  ASP GLY THR ILE VAL ASP ASP PRO THR GLY LEU GLY ILE          
SEQRES   9 A  273  ASN TYR ALA GLY TYR VAL ILE HIS SER ALA ILE HIS ALA          
SEQRES  10 A  273  ALA ARG HIS ASP LEU GLN ALA VAL LEU HIS THR HIS THR          
SEQRES  11 A  273  ARG ASP GLY ILE ALA VAL SER ALA GLN LYS ASP GLY LEU          
SEQRES  12 A  273  LEU PRO ILE SER GLN HIS SER ILE ALA PHE SER GLY ARG          
SEQRES  13 A  273  VAL ALA TYR HIS GLY TYR GLU GLY ILE ALA LEU ASP LEU          
SEQRES  14 A  273  SER GLU ARG GLU ARG LEU VAL ALA ASP LEU GLY ASP LYS          
SEQRES  15 A  273  SER VAL MSE ILE LEU ARG ASN HIS GLY LEU LEU THR GLY          
SEQRES  16 A  273  GLY VAL SER VAL GLU HIS ALA ILE GLN GLN LEU HIS ALA          
SEQRES  17 A  273  LEU GLU TYR ALA CYS ASN ILE GLN ILE ALA ALA GLN SER          
SEQRES  18 A  273  ALA GLY ASN ALA GLU LEU VAL PHE PRO PRO ARG GLU VAL          
SEQRES  19 A  273  ILE ALA LYS VAL GLU GLU GLN ALA LYS ALA ILE LYS ASP          
SEQRES  20 A  273  GLY ASN GLY PRO GLY VAL ALA ARG HIS TRP ASN ALA LEU          
SEQRES  21 A  273  ILE ARG GLU LEU GLU ARG SER GLY THR ASP TYR ARG ASP          
SEQRES   1 B  273  GLY HIS MSE SER ASN VAL SER ALA LEU PRO LEU GLN PRO          
SEQRES   2 B  273  GLY THR THR PRO SER GLY GLY GLY SER VAL ARG ASP ARG          
SEQRES   3 B  273  VAL SER PRO GLN GLU TRP GLU VAL ARG VAL LYS LEU ALA          
SEQRES   4 B  273  ALA ALA TYR ARG LEU ALA ALA LEU LYS ARG TRP THR ASP          
SEQRES   5 B  273  HIS ILE TYR THR HIS PHE SER ALA ARG VAL PRO GLY PRO          
SEQRES   6 B  273  ASP GLU HIS PHE LEU ILE ASN ALA PHE GLY LEU LEU PHE          
SEQRES   7 B  273  ASP GLU ILE THR ALA SER ASN LEU VAL LYS VAL ASP ILE          
SEQRES   8 B  273  ASP GLY THR ILE VAL ASP ASP PRO THR GLY LEU GLY ILE          
SEQRES   9 B  273  ASN TYR ALA GLY TYR VAL ILE HIS SER ALA ILE HIS ALA          
SEQRES  10 B  273  ALA ARG HIS ASP LEU GLN ALA VAL LEU HIS THR HIS THR          
SEQRES  11 B  273  ARG ASP GLY ILE ALA VAL SER ALA GLN LYS ASP GLY LEU          
SEQRES  12 B  273  LEU PRO ILE SER GLN HIS SER ILE ALA PHE SER GLY ARG          
SEQRES  13 B  273  VAL ALA TYR HIS GLY TYR GLU GLY ILE ALA LEU ASP LEU          
SEQRES  14 B  273  SER GLU ARG GLU ARG LEU VAL ALA ASP LEU GLY ASP LYS          
SEQRES  15 B  273  SER VAL MSE ILE LEU ARG ASN HIS GLY LEU LEU THR GLY          
SEQRES  16 B  273  GLY VAL SER VAL GLU HIS ALA ILE GLN GLN LEU HIS ALA          
SEQRES  17 B  273  LEU GLU TYR ALA CYS ASN ILE GLN ILE ALA ALA GLN SER          
SEQRES  18 B  273  ALA GLY ASN ALA GLU LEU VAL PHE PRO PRO ARG GLU VAL          
SEQRES  19 B  273  ILE ALA LYS VAL GLU GLU GLN ALA LYS ALA ILE LYS ASP          
SEQRES  20 B  273  GLY ASN GLY PRO GLY VAL ALA ARG HIS TRP ASN ALA LEU          
SEQRES  21 B  273  ILE ARG GLU LEU GLU ARG SER GLY THR ASP TYR ARG ASP          
MODRES 3OCR MSE A  183  MET  SELENOMETHIONINE                                   
MODRES 3OCR MSE B  183  MET  SELENOMETHIONINE                                   
HET    MSE  A 183       8                                                       
HET    MSE  B 183       8                                                       
HET    SO4  B 302       5                                                       
HETNAM     MSE SELENOMETHIONINE                                                 
HETNAM     SO4 SULFATE ION                                                      
FORMUL   1  MSE    2(C5 H11 N O2 SE)                                            
FORMUL   3  SO4    O4 S 2-                                                      
FORMUL   4  HOH   *335(H2 O)                                                    
HELIX    1   1 GLY A   19  VAL A   25  1                                   7    
HELIX    2   2 SER A   26  LYS A   46  1                                  21    
HELIX    3   3 LEU A   75  ILE A   79  5                                   5    
HELIX    4   4 THR A   80  LEU A   84  5                                   5    
HELIX    5   5 TYR A  107  ARG A  117  1                                  11    
HELIX    6   6 THR A  128  ALA A  136  1                                   9    
HELIX    7   7 SER A  145  ALA A  150  1                                   6    
HELIX    8   8 ASP A  166  GLY A  178  1                                  13    
HELIX    9   9 SER A  196  GLN A  218  1                                  23    
HELIX   10  10 SER A  219  LEU A  225  5                                   7    
HELIX   11  11 PRO A  229  ALA A  242  1                                  14    
HELIX   12  12 GLY A  248  ARG A  264  1                                  17    
HELIX   13  13 SER A  265  GLY A  266  5                                   2    
HELIX   14  14 THR A  267  ASP A  271  5                                   5    
HELIX   15  15 SER B   20  VAL B   25  1                                   6    
HELIX   16  16 SER B   26  LYS B   46  1                                  21    
HELIX   17  17 LEU B   75  ILE B   79  5                                   5    
HELIX   18  18 ASN B  103  ARG B  117  1                                  15    
HELIX   19  19 THR B  128  ALA B  136  1                                   9    
HELIX   20  20 SER B  145  ALA B  150  1                                   6    
HELIX   21  21 SER B  168  GLY B  178  1                                  11    
HELIX   22  22 SER B  196  GLN B  218  1                                  23    
HELIX   23  23 GLY B  221  LEU B  225  5                                   5    
HELIX   24  24 PRO B  229  GLU B  237  1                                   9    
HELIX   25  25 GLY B  248  GLU B  263  1                                  16    
HELIX   26  26 THR B  267  ASP B  271  5                                   5    
SHEET    1   A 8 ILE A  93  ASP A  95  0                                        
SHEET    2   A 8 VAL A  85  ASP A  88 -1  N  LYS A  86   O  VAL A  94           
SHEET    3   A 8 HIS A  66  ILE A  69 -1  N  ILE A  69   O  VAL A  85           
SHEET    4   A 8 PHE A  56  ARG A  59 -1  N  ALA A  58   O  LEU A  68           
SHEET    5   A 8 ALA A 122  THR A 126 -1  O  VAL A 123   N  SER A  57           
SHEET    6   A 8 GLY A 189  GLY A 194 -1  O  THR A 192   N  LEU A 124           
SHEET    7   A 8 VAL A 182  LEU A 185 -1  N  MSE A 183   O  LEU A 191           
SHEET    8   A 8 VAL A 155  HIS A 158  1  N  ALA A 156   O  ILE A 184           
SHEET    1   B 8 ILE B  93  ASP B  95  0                                        
SHEET    2   B 8 VAL B  85  ASP B  88 -1  N  LYS B  86   O  VAL B  94           
SHEET    3   B 8 HIS B  66  ILE B  69 -1  N  ILE B  69   O  VAL B  85           
SHEET    4   B 8 HIS B  55  ARG B  59 -1  N  ALA B  58   O  LEU B  68           
SHEET    5   B 8 ALA B 122  THR B 126 -1  O  VAL B 123   N  SER B  57           
SHEET    6   B 8 GLY B 189  GLY B 194 -1  O  THR B 192   N  LEU B 124           
SHEET    7   B 8 VAL B 182  LEU B 185 -1  N  MSE B 183   O  LEU B 191           
SHEET    8   B 8 VAL B 155  HIS B 158  1  N  ALA B 156   O  ILE B 184           
LINK         C   VAL A 182                 N   MSE A 183     1555   1555  1.34  
LINK         C   MSE A 183                 N   ILE A 184     1555   1555  1.32  
LINK         C   VAL B 182                 N   MSE B 183     1555   1555  1.34  
LINK         C   MSE B 183                 N   ILE B 184     1555   1555  1.32  
SITE     1 AC1  3 TYR B 157  ALA B 175  ASP B 176                               
CRYST1   74.407   74.407  179.909  90.00  90.00  90.00 P 4 21 2     16          
ORIGX1      1.000000  0.000000  0.000000        0.00000                         
ORIGX2      0.000000  1.000000  0.000000        0.00000                         
ORIGX3      0.000000  0.000000  1.000000        0.00000                         
SCALE1      0.013440  0.000000  0.000000        0.00000                         
SCALE2      0.000000  0.013440  0.000000        0.00000                         
SCALE3      0.000000  0.000000  0.005558        0.00000                         
ATOM      1  N   GLY A  19      10.737  10.344  41.570  1.00 70.97           N  
ANISOU    1  N   GLY A  19    11371  10932   4660  -1188  -2449    856       N  
ATOM      2  CA  GLY A  19      10.556  10.468  43.050  1.00 70.42           C  
ANISOU    2  CA  GLY A  19    11236  10772   4746  -1154  -2429    853       C  
ATOM      3  C   GLY A  19       9.136  10.865  43.405  1.00 69.87           C  
ANISOU    3  C   GLY A  19    11101  10587   4856  -1149  -2530    867       C  
ATOM      4  O   GLY A  19       8.810  12.058  43.486  1.00 70.32           O  
ANISOU    4  O   GLY A  19    11129  10629   4957  -1136  -2498    915       O  
ATOM      5  N   SER A  20       8.299   9.854  43.621  1.00 68.22           N  
ANISOU    5  N   SER A  20    10767  10238   4915  -1047  -2666    799       N  
ATOM      6  CA  SER A  20       6.875  10.041  43.894  1.00 65.99           C  
ANISOU    6  CA  SER A  20    10400   9752   4920   -972  -2845    785       C  
ATOM      7  C   SER A  20       6.598  10.689  45.266  1.00 62.87           C  
ANISOU    7  C   SER A  20     9859   9227   4800   -901  -2853    848       C  
ATOM      8  O   SER A  20       5.693  11.516  45.384  1.00 62.77           O  
ANISOU    8  O   SER A  20     9873   9185   4788   -892  -2891    867       O  
ATOM      9  CB  SER A  20       6.139   8.705  43.746  1.00 66.60           C  
ANISOU    9  CB  SER A  20    10460   9846   4995   -977  -2906    725       C  
ATOM     10  OG  SER A  20       4.734   8.873  43.787  1.00 67.44           O  
ANISOU   10  OG  SER A  20    10535   9968   5118   -909  -3039    702       O  
ATOM     11  N   VAL A  21       7.369  10.335  46.293  1.00 59.15           N  
ANISOU   11  N   VAL A  21     9248   8567   4658   -834  -2687    851       N  
ATOM     12  CA  VAL A  21       7.176  10.951  47.612  1.00 55.49           C  
ANISOU   12  CA  VAL A  21     8644   7964   4476   -782  -2629    987       C  
ATOM     13  C   VAL A  21       7.342  12.475  47.559  1.00 55.21           C  
ANISOU   13  C   VAL A  21     8600   7934   4443   -806  -2680   1165       C  
ATOM     14  O   VAL A  21       6.493  13.208  48.072  1.00 54.21           O  
ANISOU   14  O   VAL A  21     8413   7859   4323   -799  -2761   1190       O  
ATOM     15  CB  VAL A  21       8.109  10.366  48.687  1.00 54.70           C  
ANISOU   15  CB  VAL A  21     8536   7799   4446   -742  -2503    886       C  
ATOM     16  CG1 VAL A  21       7.995  11.169  49.975  1.00 53.71           C  
ANISOU   16  CG1 VAL A  21     8317   7694   4396   -762  -2585    916       C  
ATOM     17  CG2 VAL A  21       7.766   8.905  48.947  1.00 53.88           C  
ANISOU   17  CG2 VAL A  21     8429   7657   4383   -724  -2377    807       C  
ATOM     18  N   ARG A  22       8.425  12.941  46.930  1.00 55.95           N  
ANISOU   18  N   ARG A  22     8796   8034   4428   -856  -2694   1456       N  
ATOM     19  CA  ARG A  22       8.727  14.377  46.860  1.00 57.30           C  
ANISOU   19  CA  ARG A  22     9039   8185   4547   -952  -2757   1728       C  
ATOM     20  C   ARG A  22       7.702  15.137  46.000  1.00 59.20           C  
ANISOU   20  C   ARG A  22     9350   8380   4762   -954  -2988   1871       C  
ATOM     21  O   ARG A  22       7.515  16.341  46.176  1.00 59.33           O  
ANISOU   21  O   ARG A  22     9349   8380   4812   -943  -3038   1898       O  
ATOM     22  CB  ARG A  22      10.161  14.629  46.360  1.00 57.23           C  
ANISOU   22  CB  ARG A  22     9055   8197   4491   -972  -2657   1741       C  
ATOM     23  CG  ARG A  22      10.594  16.104  46.426  1.00 56.47           C  
ANISOU   23  CG  ARG A  22     8952   8201   4302  -1116  -2423   1910       C  
ATOM     24  CD  ARG A  22      12.019  16.350  45.953  1.00 55.49           C  
ANISOU   24  CD  ARG A  22     9112   8116   3855  -1291  -2025   2102       C  
ATOM     25  NE  ARG A  22      12.378  17.762  46.098  1.00 54.05           N  
ANISOU   25  NE  ARG A  22     8968   8165   3403  -1457  -1708   2296       N  
ATOM     26  CZ  ARG A  22      13.624  18.229  46.192  1.00 53.95           C  
ANISOU   26  CZ  ARG A  22     9028   8096   3372  -1490  -1668   2264       C  
ATOM     27  NH1 ARG A  22      14.665  17.406  46.163  1.00 54.22           N  
ANISOU   27  NH1 ARG A  22     8935   8461   3205  -1475  -1680   2045       N  
ATOM     28  NH2 ARG A  22      13.834  19.530  46.326  1.00 53.73           N  
ANISOU   28  NH2 ARG A  22     8917   8010   3488  -1602  -1496   2477       N  
ATOM     29  N   ASP A  23       7.033  14.425  45.093  1.00 61.17           N  
ANISOU   29  N   ASP A  23     9662   8622   4955   -976  -3322   1944       N  
ATOM     30  CA  ASP A  23       6.021  15.028  44.222  1.00 63.47           C  
ANISOU   30  CA  ASP A  23     9985   8862   5267   -962  -3587   2047       C  
ATOM     31  C   ASP A  23       4.752  15.448  44.960  1.00 62.77           C  
ANISOU   31  C   ASP A  23     9731   8578   5539   -872  -3739   2047       C  
ATOM     32  O   ASP A  23       4.073  16.373  44.533  1.00 63.22           O  
ANISOU   32  O   ASP A  23     9809   8643   5568   -868  -3771   2151       O  
ATOM     33  CB  ASP A  23       5.656  14.080  43.065  1.00 64.84           C  
ANISOU   33  CB  ASP A  23    10258   9120   5256  -1021  -3676   2040       C  
ATOM     34  CG  ASP A  23       6.715  14.057  41.961  1.00 68.20           C  
ANISOU   34  CG  ASP A  23    10946   9740   5227  -1100  -3601   2015       C  
ATOM     35  OD1 ASP A  23       7.821  14.606  42.170  1.00 70.93           O  
ANISOU   35  OD1 ASP A  23    11342  10038   5570  -1352  -3407   2012       O  
ATOM     36  OD2 ASP A  23       6.449  13.482  40.881  1.00 69.88           O  
ANISOU   36  OD2 ASP A  23    11269  10156   5124  -1142  -3713   2022       O  
ATOM     37  N   ARG A  24       4.444  14.782  46.074  1.00 60.57           N  
ANISOU   37  N   ARG A  24     9201   8095   5718   -762  -3743   1948       N  
ATOM     38  CA  ARG A  24       3.143  14.963  46.727  1.00 58.31           C  
ANISOU   38  CA  ARG A  24     8689   7561   5905   -637  -3790   1835       C  
ATOM     39  C   ARG A  24       3.207  15.621  48.112  1.00 55.97           C  
ANISOU   39  C   ARG A  24     8200   7161   5902   -568  -3722   1838       C  
ATOM     40  O   ARG A  24       2.170  15.963  48.677  1.00 55.94           O  
ANISOU   40  O   ARG A  24     8121   7168   5962   -542  -3775   1805       O  
ATOM     41  CB  ARG A  24       2.379  13.631  46.798  1.00 58.38           C  
ANISOU   41  CB  ARG A  24     8631   7589   5960   -631  -3813   1749       C  
ATOM     42  CG  ARG A  24       3.096  12.532  47.606  1.00 57.35           C  
ANISOU   42  CG  ARG A  24     8471   7477   5840   -555  -3771   1583       C  
ATOM     43  CD  ARG A  24       2.158  11.406  48.026  1.00 56.60           C  
ANISOU   43  CD  ARG A  24     8238   7387   5878   -526  -3582   1150       C  
ATOM     44  NE  ARG A  24       2.792  10.457  48.959  1.00 54.89           N  
ANISOU   44  NE  ARG A  24     8034   7208   5613   -425  -3475    817       N  
ATOM     45  CZ  ARG A  24       3.369   9.312  48.590  1.00 55.33           C  
ANISOU   45  CZ  ARG A  24     7993   7388   5641   -379  -3344    667       C  
ATOM     46  NH1 ARG A  24       3.411   8.959  47.308  1.00 55.78           N  
ANISOU   46  NH1 ARG A  24     8163   7326   5705   -340  -3302    484       N  
ATOM     47  NH2 ARG A  24       3.905   8.511  49.498  1.00 54.75           N  
ANISOU   47  NH2 ARG A  24     7967   7473   5361   -362  -3222    527       N  
ATOM     48  N   VAL A  25       4.412  15.796  48.655  1.00 53.28           N  
ANISOU   48  N   VAL A  25     7821   6631   5789   -528  -3481   1844       N  
ATOM     49  CA  VAL A  25       4.583  16.443  49.966  1.00 50.15           C  
ANISOU   49  CA  VAL A  25     7334   6110   5611   -483  -3300   1918       C  
ATOM     50  C   VAL A  25       5.020  17.910  49.814  1.00 49.89           C  
ANISOU   50  C   VAL A  25     7274   5950   5731   -486  -3277   2033       C  
ATOM     51  O   VAL A  25       5.561  18.301  48.779  1.00 49.40           O  
ANISOU   51  O   VAL A  25     7299   5898   5570   -489  -3311   2068       O  
ATOM     52  CB  VAL A  25       5.565  15.652  50.888  1.00 49.51           C  
ANISOU   52  CB  VAL A  25     7203   6056   5552   -477  -3202   1817       C  
ATOM     53  CG1 VAL A  25       5.127  14.188  51.029  1.00 48.30           C  
ANISOU   53  CG1 VAL A  25     7033   5967   5349   -439  -3193   1869       C  
ATOM     54  CG2 VAL A  25       7.016  15.746  50.387  1.00 48.80           C  
ANISOU   54  CG2 VAL A  25     7195   6032   5315   -512  -3158   1771       C  
ATOM     55  N   SER A  26       4.782  18.727  50.837  1.00 49.31           N  
ANISOU   55  N   SER A  26     7178   5666   5890   -472  -3187   2208       N  
ATOM     56  CA  SER A  26       5.211  20.126  50.779  1.00 49.49           C  
ANISOU   56  CA  SER A  26     7173   5548   6082   -505  -3139   2344       C  
ATOM     57  C   SER A  26       6.745  20.208  50.750  1.00 49.37           C  
ANISOU   57  C   SER A  26     7268   5516   5972   -591  -3073   2507       C  
ATOM     58  O   SER A  26       7.420  19.312  51.267  1.00 49.05           O  
ANISOU   58  O   SER A  26     7240   5433   5963   -647  -2950   2468       O  
ATOM     59  CB  SER A  26       4.641  20.925  51.950  1.00 49.24           C  
ANISOU   59  CB  SER A  26     7077   5453   6178   -482  -3160   2337       C  
ATOM     60  OG  SER A  26       5.329  20.633  53.152  1.00 48.76           O  
ANISOU   60  OG  SER A  26     6931   5395   6199   -379  -3111   2318       O  
ATOM     61  N   PRO A  27       7.300  21.265  50.116  1.00 49.88           N  
ANISOU   61  N   PRO A  27     7445   5555   5950   -663  -3029   2680       N  
ATOM     62  CA  PRO A  27       8.743  21.489  50.136  1.00 49.07           C  
ANISOU   62  CA  PRO A  27     7381   5433   5827   -700  -2885   2713       C  
ATOM     63  C   PRO A  27       9.290  21.539  51.567  1.00 47.17           C  
ANISOU   63  C   PRO A  27     7037   5160   5724   -665  -2694   2553       C  
ATOM     64  O   PRO A  27      10.408  21.095  51.803  1.00 47.04           O  
ANISOU   64  O   PRO A  27     7003   5218   5649   -682  -2694   2500       O  
ATOM     65  CB  PRO A  27       8.891  22.854  49.449  1.00 49.91           C  
ANISOU   65  CB  PRO A  27     7529   5553   5878   -717  -2922   2800       C  
ATOM     66  CG  PRO A  27       7.753  22.890  48.492  1.00 50.86           C  
ANISOU   66  CG  PRO A  27     7682   5618   6022   -728  -3058   2845       C  
ATOM     67  CD  PRO A  27       6.616  22.239  49.243  1.00 50.75           C  
ANISOU   67  CD  PRO A  27     7578   5625   6078   -665  -3092   2766       C  
ATOM     68  N   GLN A  28       8.494  22.049  52.506  1.00 45.36           N  
ANISOU   68  N   GLN A  28     6677   4827   5730   -620  -2575   2396       N  
ATOM     69  CA  GLN A  28       8.884  22.091  53.919  1.00 43.58           C  
ANISOU   69  CA  GLN A  28     6287   4514   5756   -496  -2389   2175       C  
ATOM     70  C   GLN A  28       8.943  20.681  54.532  1.00 41.26           C  
ANISOU   70  C   GLN A  28     5954   4367   5354   -448  -2237   1965       C  
ATOM     71  O   GLN A  28       9.884  20.361  55.281  1.00 40.72           O  
ANISOU   71  O   GLN A  28     5914   4255   5300   -375  -2104   1902       O  
ATOM     72  CB  GLN A  28       7.939  22.995  54.717  1.00 44.65           C  
ANISOU   72  CB  GLN A  28     6371   4546   6044   -497  -2402   2119       C  
ATOM     73  CG  GLN A  28       7.870  24.479  54.255  1.00 47.63           C  
ANISOU   73  CG  GLN A  28     6752   4615   6729   -463  -2621   2423       C  
ATOM     74  CD  GLN A  28       7.226  24.707  52.866  1.00 51.95           C  
ANISOU   74  CD  GLN A  28     7292   5074   7370   -507  -2924   2531       C  
ATOM     75  OE1 GLN A  28       6.416  23.908  52.381  1.00 53.23           O  
ANISOU   75  OE1 GLN A  28     7273   5245   7707   -616  -2847   2422       O  
ATOM     76  NE2 GLN A  28       7.591  25.818  52.235  1.00 52.81           N  
ANISOU   76  NE2 GLN A  28     7513   5080   7471   -380  -3028   2707       N  
ATOM     77  N   GLU A  29       7.958  19.838  54.216  1.00 39.53           N  
ANISOU   77  N   GLU A  29     5730   4257   5032   -383  -2112   1795       N  
ATOM     78  CA  GLU A  29       8.028  18.439  54.627  1.00 37.95           C  
ANISOU   78  CA  GLU A  29     5524   4305   4590   -425  -1993   1607       C  
ATOM     79  C   GLU A  29       9.241  17.753  54.006  1.00 37.46           C  
ANISOU   79  C   GLU A  29     5515   4377   4339   -516  -1877   1598       C  
ATOM     80  O   GLU A  29       9.986  17.109  54.722  1.00 36.93           O  
ANISOU   80  O   GLU A  29     5438   4420   4172   -530  -1879   1474       O  
ATOM     81  CB  GLU A  29       6.755  17.639  54.326  1.00 37.84           C  
ANISOU   81  CB  GLU A  29     5408   4271   4696   -366  -2030   1580       C  
ATOM     82  CG  GLU A  29       6.952  16.160  54.658  1.00 37.51           C  
ANISOU   82  CG  GLU A  29     5348   4310   4594   -301  -2016   1434       C  
ATOM     83  CD  GLU A  29       5.724  15.279  54.513  1.00 38.58           C  
ANISOU   83  CD  GLU A  29     5351   4518   4791   -239  -2018   1304       C  
ATOM     84  OE1 GLU A  29       4.588  15.784  54.458  1.00 39.66           O  
ANISOU   84  OE1 GLU A  29     5574   4531   4963    -69  -2216   1371       O  
ATOM     85  OE2 GLU A  29       5.907  14.042  54.477  1.00 39.40           O  
ANISOU   85  OE2 GLU A  29     5582   4616   4772   -381  -1891   1242       O  
ATOM     86  N   TRP A  30       9.431  17.890  52.688  1.00 37.77           N  
ANISOU   86  N   TRP A  30     5668   4587   4095   -634  -1764   1646       N  
ATOM     87  CA  TRP A  30      10.599  17.299  52.020  1.00 37.85           C  
ANISOU   87  CA  TRP A  30     5794   4758   3828   -761  -1572   1671       C  
ATOM     88  C   TRP A  30      11.964  17.647  52.681  1.00 37.05           C  
ANISOU   88  C   TRP A  30     5646   4626   3805   -803  -1414   1688       C  
ATOM     89  O   TRP A  30      12.819  16.761  52.850  1.00 36.91           O  
ANISOU   89  O   TRP A  30     5608   4735   3681   -803  -1386   1638       O  
ATOM     90  CB  TRP A  30      10.609  17.550  50.488  1.00 38.94           C  
ANISOU   90  CB  TRP A  30     6016   4945   3834   -817  -1620   1747       C  
ATOM     91  CG  TRP A  30      11.746  16.784  49.848  1.00 40.88           C  
ANISOU   91  CG  TRP A  30     6476   5601   3453   -855  -1451   1702       C  
ATOM     92  CD1 TRP A  30      12.955  17.290  49.418  1.00 42.55           C  
ANISOU   92  CD1 TRP A  30     6728   6056   3381   -976  -1410   1763       C  
ATOM     93  CD2 TRP A  30      11.818  15.365  49.651  1.00 41.48           C  
ANISOU   93  CD2 TRP A  30     6738   5874   3148   -941  -1352   1499       C  
ATOM     94  NE1 TRP A  30      13.755  16.269  48.946  1.00 42.22           N  
ANISOU   94  NE1 TRP A  30     6792   6292   2958  -1116  -1229   1404       N  
ATOM     95  CE2 TRP A  30      13.085  15.081  49.082  1.00 42.25           C  
ANISOU   95  CE2 TRP A  30     6855   6175   3023   -984  -1317   1413       C  
ATOM     96  CE3 TRP A  30      10.930  14.306  49.886  1.00 41.14           C  
ANISOU   96  CE3 TRP A  30     6676   5921   3035   -936  -1424   1274       C  
ATOM     97  CZ2 TRP A  30      13.480  13.782  48.745  1.00 42.40           C  
ANISOU   97  CZ2 TRP A  30     6805   6328   2975   -977  -1256   1400       C  
ATOM     98  CZ3 TRP A  30      11.327  13.016  49.559  1.00 41.38           C  
ANISOU   98  CZ3 TRP A  30     6697   6024   3001   -926  -1362   1292       C  
ATOM     99  CH2 TRP A  30      12.586  12.766  48.987  1.00 42.16           C  
ANISOU   99  CH2 TRP A  30     6802   6185   3028   -886  -1285   1420       C  
ATOM    100  N  AGLU A  31      12.126  18.917  53.051  0.30 36.61           N  
ANISOU  100  N  AGLU A  31     5539   4543   3826   -807  -1373   1681       N  
ATOM    101  N  BGLU A  31      12.137  18.916  53.050  0.30 36.77           N  
ANISOU  101  N  BGLU A  31     5567   4565   3838   -808  -1379   1696       N  
ATOM    102  N  CGLU A  31      12.176  18.905  53.060  0.40 36.68           N  
ANISOU  102  N  CGLU A  31     5554   4574   3807   -819  -1358   1687       N  
ATOM    103  CA AGLU A  31      13.325  19.420  53.719  0.30 35.87           C  
ANISOU  103  CA AGLU A  31     5399   4372   3856   -807  -1286   1660       C  
ATOM    104  CA BGLU A  31      13.356  19.387  53.708  0.30 36.25           C  
ANISOU  104  CA BGLU A  31     5458   4433   3882   -811  -1303   1698       C  
ATOM    105  CA CGLU A  31      13.454  19.275  53.675  0.40 36.12           C  
ANISOU  105  CA CGLU A  31     5448   4455   3818   -829  -1269   1678       C  
ATOM    106  C  AGLU A  31      13.596  18.651  55.008  0.30 34.44           C  
ANISOU  106  C  AGLU A  31     5146   4196   3744   -762  -1188   1528       C  
ATOM    107  C  BGLU A  31      13.606  18.649  55.020  0.30 34.61           C  
ANISOU  107  C  BGLU A  31     5170   4222   3755   -764  -1193   1545       C  
ATOM    108  C  CGLU A  31      13.633  18.621  55.045  0.40 34.50           C  
ANISOU  108  C  CGLU A  31     5160   4224   3725   -776  -1173   1534       C  
ATOM    109  O  AGLU A  31      14.738  18.287  55.297  0.30 34.26           O  
ANISOU  109  O  AGLU A  31     5115   4160   3741   -784  -1130   1532       O  
ATOM    110  O  BGLU A  31      14.746  18.307  55.340  0.30 34.41           O  
ANISOU  110  O  BGLU A  31     5138   4185   3749   -785  -1134   1547       O  
ATOM    111  O  CGLU A  31      14.761  18.313  55.439  0.40 34.26           O  
ANISOU  111  O  CGLU A  31     5120   4173   3724   -804  -1104   1536       O  
ATOM    112  CB AGLU A  31      13.170  20.921  54.014  0.30 36.34           C  
ANISOU  112  CB AGLU A  31     5473   4371   3962   -827  -1303   1719       C  
ATOM    113  CB BGLU A  31      13.303  20.906  53.944  0.30 36.87           C  
ANISOU  113  CB BGLU A  31     5551   4448   4008   -833  -1334   1774       C  
ATOM    114  CB CGLU A  31      13.650  20.797  53.764  0.40 36.71           C  
ANISOU  114  CB CGLU A  31     5536   4503   3908   -868  -1273   1755       C  
ATOM    115  CG AGLU A  31      14.413  21.614  54.563  0.30 37.20           C  
ANISOU  115  CG AGLU A  31     5585   4354   4193   -914  -1387   1845       C  
ATOM    116  CG BGLU A  31      13.580  21.744  52.690  0.30 39.32           C  
ANISOU  116  CG BGLU A  31     5915   4653   4369   -926  -1472   2076       C  
ATOM    117  CG CGLU A  31      13.723  21.537  52.410  0.40 39.00           C  
ANISOU  117  CG CGLU A  31     5912   4803   4103  -1000  -1377   2009       C  
ATOM    118  CD AGLU A  31      14.217  23.116  54.750  0.30 38.97           C  
ANISOU  118  CD AGLU A  31     5806   4327   4672  -1011  -1474   2082       C  
ATOM    119  CD BGLU A  31      13.335  23.236  52.888  0.30 41.78           C  
ANISOU  119  CD BGLU A  31     6309   4648   4915  -1046  -1634   2362       C  
ATOM    120  CD CGLU A  31      14.875  21.092  51.503  0.40 40.63           C  
ANISOU  120  CD CGLU A  31     6133   5155   4147  -1188  -1224   2234       C  
ATOM    121  OE1AGLU A  31      13.557  23.747  53.897  0.30 39.57           O  
ANISOU  121  OE1AGLU A  31     5941   4265   4829  -1020  -1551   2120       O  
ATOM    122  OE1BGLU A  31      12.635  23.616  53.853  0.30 41.78           O  
ANISOU  122  OE1BGLU A  31     6305   4582   4985  -1048  -1678   2348       O  
ATOM    123  OE1CGLU A  31      15.898  20.585  52.010  0.40 41.23           O  
ANISOU  123  OE1CGLU A  31     6103   5322   4239  -1345  -1214   2370       O  
ATOM    124  OE2AGLU A  31      14.726  23.673  55.749  0.30 39.26           O  
ANISOU  124  OE2AGLU A  31     5832   4275   4807  -1144  -1484   2121       O  
ATOM    125  OE2BGLU A  31      13.842  24.031  52.067  0.30 42.75           O  
ANISOU  125  OE2BGLU A  31     6493   4695   5054  -1082  -1575   2470       O  
ATOM    126  OE2CGLU A  31      14.757  21.262  50.269  0.40 40.90           O  
ANISOU  126  OE2CGLU A  31     6098   5249   4190  -1202  -1268   2297       O  
ATOM    127  N   VAL A  32      12.534  18.389  55.764  1.00 33.60           N  
ANISOU  127  N   VAL A  32     5002   4083   3679   -702  -1154   1430       N  
ATOM    128  CA  VAL A  32      12.646  17.709  57.067  1.00 31.37           C  
ANISOU  128  CA  VAL A  32     4639   3799   3482   -575  -1023   1186       C  
ATOM    129  C   VAL A  32      12.866  16.199  56.891  1.00 30.45           C  
ANISOU  129  C   VAL A  32     4519   3819   3230   -516   -964   1020       C  
ATOM    130  O   VAL A  32      13.576  15.576  57.673  1.00 29.11           O  
ANISOU  130  O   VAL A  32     4273   3802   2983   -495   -879    808       O  
ATOM    131  CB  VAL A  32      11.479  18.056  58.031  1.00 30.97           C  
ANISOU  131  CB  VAL A  32     4530   3688   3547   -516   -995   1160       C  
ATOM    132  CG1 VAL A  32      11.551  17.217  59.314  1.00 29.57           C  
ANISOU  132  CG1 VAL A  32     4123   3503   3608   -597   -994   1119       C  
ATOM    133  CG2 VAL A  32      11.548  19.551  58.403  1.00 31.02           C  
ANISOU  133  CG2 VAL A  32     4590   3566   3627   -569  -1053   1139       C  
ATOM    134  N   ARG A  33      12.298  15.637  55.822  1.00 30.26           N  
ANISOU  134  N   ARG A  33     4489   3943   3063   -554  -1008    883       N  
ATOM    135  CA  ARG A  33      12.545  14.247  55.453  1.00 30.34           C  
ANISOU  135  CA  ARG A  33     4528   4085   2913   -558   -896    848       C  
ATOM    136  C   ARG A  33      14.023  14.030  55.170  1.00 30.59           C  
ANISOU  136  C   ARG A  33     4607   4212   2804   -610   -778    849       C  
ATOM    137  O   ARG A  33      14.594  13.032  55.596  1.00 30.39           O  
ANISOU  137  O   ARG A  33     4650   4262   2634   -604   -657    703       O  
ATOM    138  CB  ARG A  33      11.695  13.845  54.233  1.00 30.74           C  
ANISOU  138  CB  ARG A  33     4603   4121   2956   -566   -999    836       C  
ATOM    139  CG  ARG A  33      10.291  13.366  54.612  1.00 31.24           C  
ANISOU  139  CG  ARG A  33     4501   4202   3166   -453  -1200    710       C  
ATOM    140  CD  ARG A  33       9.427  13.018  53.395  1.00 32.34           C  
ANISOU  140  CD  ARG A  33     4814   4326   3148   -328  -1334    644       C  
ATOM    141  NE  ARG A  33       8.199  12.347  53.823  1.00 33.37           N  
ANISOU  141  NE  ARG A  33     4904   4347   3427   -482  -1650    581       N  
ATOM    142  CZ  ARG A  33       8.061  11.024  53.959  1.00 34.81           C  
ANISOU  142  CZ  ARG A  33     5065   4473   3687   -349  -1566    478       C  
ATOM    143  NH1 ARG A  33       9.075  10.206  53.704  1.00 34.73           N  
ANISOU  143  NH1 ARG A  33     5334   4332   3529   -314  -1440    208       N  
ATOM    144  NH2 ARG A  33       6.905  10.510  54.368  1.00 35.23           N  
ANISOU  144  NH2 ARG A  33     5273   4373   3740   -485  -1516    277       N  
ATOM    145  N   VAL A  34      14.638  14.984  54.473  1.00 31.39           N  
ANISOU  145  N   VAL A  34     4718   4400   2807   -667   -692    954       N  
ATOM    146  CA  VAL A  34      16.052  14.911  54.119  1.00 31.70           C  
ANISOU  146  CA  VAL A  34     4749   4511   2784   -717   -572   1000       C  
ATOM    147  C   VAL A  34      16.915  14.997  55.384  1.00 30.97           C  
ANISOU  147  C   VAL A  34     4593   4394   2777   -713   -490    977       C  
ATOM    148  O   VAL A  34      17.804  14.168  55.583  1.00 31.01           O  
ANISOU  148  O   VAL A  34     4564   4356   2861   -755   -428   1057       O  
ATOM    149  CB  VAL A  34      16.423  15.999  53.095  1.00 32.26           C  
ANISOU  149  CB  VAL A  34     4873   4613   2768   -733   -555   1008       C  
ATOM    150  CG1 VAL A  34      17.925  16.160  52.990  1.00 32.97           C  
ANISOU  150  CG1 VAL A  34     4933   4775   2819   -727   -630   1068       C  
ATOM    151  CG2 VAL A  34      15.816  15.669  51.711  1.00 32.78           C  
ANISOU  151  CG2 VAL A  34     4982   4684   2786   -572   -649    995       C  
ATOM    152  N   LYS A  35      16.639  15.993  56.225  1.00 30.11           N  
ANISOU  152  N   LYS A  35     4413   4264   2763   -655   -484    918       N  
ATOM    153  CA  LYS A  35      17.346  16.192  57.516  1.00 29.23           C  
ANISOU  153  CA  LYS A  35     4263   4009   2833   -652   -436    920       C  
ATOM    154  C   LYS A  35      17.227  15.016  58.478  1.00 27.45           C  
ANISOU  154  C   LYS A  35     3941   3793   2693   -582   -375    739       C  
ATOM    155  O   LYS A  35      18.230  14.594  59.058  1.00 27.23           O  
ANISOU  155  O   LYS A  35     3798   3818   2727   -632   -347    677       O  
ATOM    156  CB  LYS A  35      16.900  17.497  58.204  1.00 29.38           C  
ANISOU  156  CB  LYS A  35     4331   3979   2852   -693   -439    899       C  
ATOM    157  CG  LYS A  35      17.533  18.758  57.590  1.00 33.40           C  
ANISOU  157  CG  LYS A  35     4885   4317   3487   -811   -527   1185       C  
ATOM    158  CD  LYS A  35      16.842  20.049  58.012  1.00 37.99           C  
ANISOU  158  CD  LYS A  35     5641   4406   4386   -788   -500   1243       C  
ATOM    159  CE  LYS A  35      17.629  21.278  57.493  1.00 43.39           C  
ANISOU  159  CE  LYS A  35     6074   5237   5172  -1058   -470   1526       C  
ATOM    160  NZ  LYS A  35      17.473  21.522  56.023  1.00 47.30           N  
ANISOU  160  NZ  LYS A  35     6627   5747   5595  -1126   -274   1573       N  
ATOM    161  N   LEU A  36      16.018  14.484  58.651  1.00 25.80           N  
ANISOU  161  N   LEU A  36     3626   3576   2599   -495   -326    596       N  
ATOM    162  CA  LEU A  36      15.815  13.323  59.545  1.00 24.39           C  
ANISOU  162  CA  LEU A  36     3383   3421   2460   -428   -285    404       C  
ATOM    163  C   LEU A  36      16.503  12.065  58.992  1.00 24.23           C  
ANISOU  163  C   LEU A  36     3345   3435   2425   -437   -236    382       C  
ATOM    164  O   LEU A  36      17.101  11.319  59.759  1.00 23.86           O  
ANISOU  164  O   LEU A  36     3274   3402   2390   -468   -220    330       O  
ATOM    165  CB  LEU A  36      14.313  13.060  59.813  1.00 24.10           C  
ANISOU  165  CB  LEU A  36     3318   3393   2446   -444   -287    377       C  
ATOM    166  CG  LEU A  36      13.989  11.970  60.819  1.00 23.36           C  
ANISOU  166  CG  LEU A  36     3183   3226   2465   -387   -359    274       C  
ATOM    167  CD1 LEU A  36      14.504  12.360  62.215  1.00 23.22           C  
ANISOU  167  CD1 LEU A  36     3175   3162   2486   -428   -374    298       C  
ATOM    168  CD2 LEU A  36      12.471  11.676  60.858  1.00 23.05           C  
ANISOU  168  CD2 LEU A  36     2994   3296   2466     17   -293    136       C  
ATOM    169  N   ALA A  37      16.466  11.862  57.662  1.00 23.93           N  
ANISOU  169  N   ALA A  37     3312   3443   2335   -491   -194    238       N  
ATOM    170  CA  ALA A  37      17.195  10.752  57.060  1.00 24.29           C  
ANISOU  170  CA  ALA A  37     3325   3578   2323   -432   -149    238       C  
ATOM    171  C   ALA A  37      18.713  10.858  57.266  1.00 24.37           C  
ANISOU  171  C   ALA A  37     3342   3597   2319   -469   -111    228       C  
ATOM    172  O   ALA A  37      19.379   9.856  57.580  1.00 23.88           O  
ANISOU  172  O   ALA A  37     3278   3486   2308   -382    -92    171       O  
ATOM    173  CB  ALA A  37      16.853  10.596  55.504  1.00 24.57           C  
ANISOU  173  CB  ALA A  37     3380   3637   2316   -452   -160    219       C  
ATOM    174  N   ALA A  38      19.254  12.071  57.123  1.00 24.27           N  
ANISOU  174  N   ALA A  38     3291   3592   2339   -451    -52    266       N  
ATOM    175  CA  ALA A  38      20.658  12.319  57.394  1.00 23.99           C  
ANISOU  175  CA  ALA A  38     3207   3565   2343   -546    -54    245       C  
ATOM    176  C   ALA A  38      20.963  12.007  58.843  1.00 23.43           C  
ANISOU  176  C   ALA A  38     3088   3470   2344   -483    -32    223       C  
ATOM    177  O   ALA A  38      22.023  11.463  59.145  1.00 23.32           O  
ANISOU  177  O   ALA A  38     3057   3491   2311   -545    -35    124       O  
ATOM    178  CB  ALA A  38      21.012  13.761  57.101  1.00 24.85           C  
ANISOU  178  CB  ALA A  38     3363   3696   2383   -502    -59    327       C  
ATOM    179  N   ALA A  39      20.042  12.345  59.737  1.00 22.59           N  
ANISOU  179  N   ALA A  39     2964   3289   2330   -463    -54    190       N  
ATOM    180  CA  ALA A  39      20.254  12.080  61.178  1.00 22.13           C  
ANISOU  180  CA  ALA A  39     2883   3200   2325   -347    -85    172       C  
ATOM    181  C   ALA A  39      20.337  10.565  61.443  1.00 22.46           C  
ANISOU  181  C   ALA A  39     2924   3279   2331   -327    -81    196       C  
ATOM    182  O   ALA A  39      21.241  10.105  62.147  1.00 22.33           O  
ANISOU  182  O   ALA A  39     2900   3235   2346   -314   -130    176       O  
ATOM    183  CB  ALA A  39      19.179  12.701  61.983  1.00 21.82           C  
ANISOU  183  CB  ALA A  39     2845   3128   2317   -398    -95    153       C  
ATOM    184  N   TYR A  40      19.442   9.787  60.823  1.00 22.46           N  
ANISOU  184  N   TYR A  40     2917   3305   2309   -278    -72    161       N  
ATOM    185  CA  TYR A  40      19.525   8.318  60.903  1.00 22.96           C  
ANISOU  185  CA  TYR A  40     3007   3424   2290   -178     19     98       C  
ATOM    186  C   TYR A  40      20.851   7.731  60.399  1.00 23.63           C  
ANISOU  186  C   TYR A  40     3043   3618   2314   -181     97     74       C  
ATOM    187  O   TYR A  40      21.474   6.942  61.099  1.00 23.63           O  
ANISOU  187  O   TYR A  40     2896   3759   2324   -135    105     10       O  
ATOM    188  CB  TYR A  40      18.342   7.661  60.189  1.00 22.90           C  
ANISOU  188  CB  TYR A  40     3016   3392   2289   -140     -4    111       C  
ATOM    189  CG  TYR A  40      17.061   7.588  60.988  1.00 23.56           C  
ANISOU  189  CG  TYR A  40     3175   3292   2485    -31   -122    107       C  
ATOM    190  CD1 TYR A  40      16.855   6.540  61.897  1.00 23.00           C  
ANISOU  190  CD1 TYR A  40     3245   3202   2291    125    -86     37       C  
ATOM    191  CD2 TYR A  40      16.026   8.545  60.808  1.00 22.98           C  
ANISOU  191  CD2 TYR A  40     3120   3226   2383     42   -261     59       C  
ATOM    192  CE1 TYR A  40      15.682   6.420  62.600  1.00 22.60           C  
ANISOU  192  CE1 TYR A  40     3154   3042   2389     68   -273      4       C  
ATOM    193  CE2 TYR A  40      14.834   8.434  61.515  1.00 23.03           C  
ANISOU  193  CE2 TYR A  40     3424   3046   2277    309   -112    -40       C  
ATOM    194  CZ  TYR A  40      14.682   7.372  62.428  1.00 23.82           C  
ANISOU  194  CZ  TYR A  40     3329   3192   2528     95   -172    110       C  
ATOM    195  OH  TYR A  40      13.544   7.217  63.153  1.00 24.58           O  
ANISOU  195  OH  TYR A  40     3343   3293   2702    304   -102    221       O  
ATOM    196  N   ARG A  41      21.263   8.097  59.182  1.00 25.06           N  
ANISOU  196  N   ARG A  41     3236   3933   2351   -178    231      5       N  
ATOM    197  CA  ARG A  41      22.552   7.703  58.630  1.00 26.49           C  
ANISOU  197  CA  ARG A  41     3367   4228   2467   -170    309    -70       C  
ATOM    198  C   ARG A  41      23.789   8.161  59.387  1.00 26.20           C  
ANISOU  198  C   ARG A  41     3254   4218   2480   -187    345      8       C  
ATOM    199  O   ARG A  41      24.797   7.451  59.407  1.00 26.69           O  
ANISOU  199  O   ARG A  41     3258   4352   2530   -167    415    -34       O  
ATOM    200  CB  ARG A  41      22.679   8.208  57.178  1.00 27.31           C  
ANISOU  200  CB  ARG A  41     3618   4357   2401   -174    292    -13       C  
ATOM    201  CG  ARG A  41      21.528   7.771  56.306  1.00 30.65           C  
ANISOU  201  CG  ARG A  41     3919   4874   2850   -202    209   -289       C  
ATOM    202  CD  ARG A  41      21.756   6.378  55.754  1.00 35.06           C  
ANISOU  202  CD  ARG A  41     4646   5212   3461   -125    273   -476       C  
ATOM    203  NE  ARG A  41      20.808   6.074  54.687  1.00 35.26           N  
ANISOU  203  NE  ARG A  41     4952   5607   2837    -25    380   -583       N  
ATOM    204  CZ  ARG A  41      21.133   5.657  53.467  1.00 36.44           C  
ANISOU  204  CZ  ARG A  41     4978   5908   2960   -124    519   -592       C  
ATOM    205  NH1 ARG A  41      22.394   5.444  53.126  1.00 35.98           N  
ANISOU  205  NH1 ARG A  41     4930   5834   2904   -341    617   -555       N  
ATOM    206  NH2 ARG A  41      20.174   5.413  52.599  1.00 36.72           N  
ANISOU  206  NH2 ARG A  41     5329   6075   2546     25    398   -538       N  
ATOM    207  N   LEU A  42      23.738   9.360  59.957  1.00 25.83           N  
ANISOU  207  N   LEU A  42     3127   4110   2576   -235    326     13       N  
ATOM    208  CA  LEU A  42      24.840   9.866  60.789  1.00 26.64           C  
ANISOU  208  CA  LEU A  42     3082   4143   2896   -216    219     86       C  
ATOM    209  C   LEU A  42      25.006   9.022  62.055  1.00 25.64           C  
ANISOU  209  C   LEU A  42     2950   3995   2795   -166    168     40       C  
ATOM    210  O   LEU A  42      26.137   8.722  62.480  1.00 24.66           O  
ANISOU  210  O   LEU A  42     2845   3843   2680   -159    101    -19       O  
ATOM    211  CB  LEU A  42      24.600  11.334  61.192  1.00 27.24           C  
ANISOU  211  CB  LEU A  42     3121   4146   3081   -310    210     68       C  
ATOM    212  CG  LEU A  42      24.859  12.355  60.092  1.00 29.24           C  
ANISOU  212  CG  LEU A  42     3336   4453   3321   -322    335    271       C  
ATOM    213  CD1 LEU A  42      24.217  13.704  60.436  1.00 30.24           C  
ANISOU  213  CD1 LEU A  42     3541   4541   3407   -370    315      8       C  
ATOM    214  CD2 LEU A  42      26.366  12.515  59.875  1.00 31.85           C  
ANISOU  214  CD2 LEU A  42     3434   4806   3859   -481    280    305       C  
ATOM    215  N   ALA A  43      23.871   8.633  62.625  1.00 25.38           N  
ANISOU  215  N   ALA A  43     2870   3909   2863    -92    106     61       N  
ATOM    216  CA  ALA A  43      23.857   7.823  63.859  1.00 25.51           C  
ANISOU  216  CA  ALA A  43     2870   3867   2953      0     35     -4       C  
ATOM    217  C   ALA A  43      24.453   6.449  63.551  1.00 26.07           C  
ANISOU  217  C   ALA A  43     2882   3908   3115     80      8    -63       C  
ATOM    218  O   ALA A  43      25.146   5.860  64.383  1.00 26.30           O  
ANISOU  218  O   ALA A  43     3052   3886   3054     68    -61    -72       O  
ATOM    219  CB  ALA A  43      22.429   7.681  64.400  1.00 25.28           C  
ANISOU  219  CB  ALA A  43     2856   3841   2907     92     63     30       C  
ATOM    220  N   ALA A  44      24.191   5.966  62.333  1.00 26.38           N  
ANISOU  220  N   ALA A  44     2885   4002   3136    107     92   -239       N  
ATOM    221  CA  ALA A  44      24.744   4.710  61.868  1.00 27.49           C  
ANISOU  221  CA  ALA A  44     2871   4148   3426    179    189   -264       C  
ATOM    222  C   ALA A  44      26.241   4.859  61.673  1.00 28.85           C  
ANISOU  222  C   ALA A  44     2905   4363   3694    158    185   -330       C  
ATOM    223  O   ALA A  44      27.006   4.037  62.167  1.00 29.19           O  
ANISOU  223  O   ALA A  44     2874   4273   3942    188    249   -320       O  
ATOM    224  CB  ALA A  44      24.041   4.245  60.569  1.00 27.22           C  
ANISOU  224  CB  ALA A  44     2878   4124   3337    185    260   -389       C  
ATOM    225  N   LEU A  45      26.656   5.921  60.982  1.00 30.52           N  
ANISOU  225  N   LEU A  45     2964   4655   3976    142    270   -298       N  
ATOM    226  CA  LEU A  45      28.084   6.224  60.800  1.00 32.72           C  
ANISOU  226  CA  LEU A  45     3122   5024   4282    101    309   -319       C  
ATOM    227  C   LEU A  45      28.816   6.347  62.140  1.00 32.77           C  
ANISOU  227  C   LEU A  45     3056   4991   4401    101    215   -258       C  
ATOM    228  O   LEU A  45      29.893   5.795  62.301  1.00 33.02           O  
ANISOU  228  O   LEU A  45     3123   4959   4464    201    255   -242       O  
ATOM    229  CB  LEU A  45      28.255   7.505  59.990  1.00 33.04           C  
ANISOU  229  CB  LEU A  45     3170   5158   4225     99    403   -341       C  
ATOM    230  CG  LEU A  45      29.643   7.965  59.574  1.00 36.83           C  
ANISOU  230  CG  LEU A  45     3527   5770   4696     38    475   -443       C  
ATOM    231  CD1 LEU A  45      30.223   7.028  58.500  1.00 40.37           C  
ANISOU  231  CD1 LEU A  45     4030   6253   5055    205    801   -607       C  
ATOM    232  CD2 LEU A  45      29.583   9.401  59.059  1.00 38.69           C  
ANISOU  232  CD2 LEU A  45     3903   5824   4974     42    402   -460       C  
ATOM    233  N   LYS A  46      28.227   7.067  63.088  1.00 32.98           N  
ANISOU  233  N   LYS A  46     3087   4946   4497    102    110   -205       N  
ATOM    234  CA  LYS A  46      28.826   7.266  64.409  1.00 33.97           C  
ANISOU  234  CA  LYS A  46     3207   5028   4670    135    -95   -124       C  
ATOM    235  C   LYS A  46      28.564   6.109  65.362  1.00 34.67           C  
ANISOU  235  C   LYS A  46     3345   5003   4824    253   -229    -99       C  
ATOM    236  O   LYS A  46      28.949   6.177  66.530  1.00 34.69           O  
ANISOU  236  O   LYS A  46     3439   4968   4772    310   -165    -88       O  
ATOM    237  CB  LYS A  46      28.302   8.556  65.060  1.00 34.06           C  
ANISOU  237  CB  LYS A  46     3214   5038   4689     92   -152   -117       C  
ATOM    238  CG  LYS A  46      28.527   9.833  64.264  1.00 36.07           C  
ANISOU  238  CG  LYS A  46     3467   5327   4908    -47   -198     22       C  
ATOM    239  CD  LYS A  46      29.981  10.040  63.952  1.00 40.12           C  
ANISOU  239  CD  LYS A  46     3820   5925   5498    -95     80    202       C  
ATOM    240  CE  LYS A  46      30.225  11.397  63.329  1.00 41.95           C  
ANISOU  240  CE  LYS A  46     4183   5871   5883   -211      9    208       C  
ATOM    241  NZ  LYS A  46      31.677  11.620  63.125  1.00 43.15           N  
ANISOU  241  NZ  LYS A  46     4198   6004   6190   -133     52    254       N  
ATOM    242  N   ARG A  47      27.892   5.067  64.869  1.00 35.66           N  
ANISOU  242  N   ARG A  47     3503   5021   5024    328   -316    -70       N  
ATOM    243  CA  ARG A  47      27.604   3.860  65.649  1.00 36.92           C  
ANISOU  243  CA  ARG A  47     3735   5109   5182    373   -412    -28       C  
ATOM    244  C   ARG A  47      26.757   4.134  66.905  1.00 36.51           C  
ANISOU  244  C   ARG A  47     3837   5014   5019    347   -501     69       C  
ATOM    245  O   ARG A  47      27.048   3.607  67.982  1.00 36.73           O  
ANISOU  245  O   ARG A  47     3877   5071   5004    328   -561     94       O  
ATOM    246  CB  ARG A  47      28.913   3.114  66.015  1.00 38.25           C  
ANISOU  246  CB  ARG A  47     3824   5206   5503    407   -442    -25       C  
ATOM    247  CG  ARG A  47      29.701   2.599  64.820  1.00 42.56           C  
ANISOU  247  CG  ARG A  47     4167   5741   6263    491   -224   -267       C  
ATOM    248  CD  ARG A  47      31.004   1.933  65.258  1.00 51.91           C  
ANISOU  248  CD  ARG A  47     4793   7005   7924    842   -333   -297       C  
ATOM    249  NE  ARG A  47      31.563   1.076  64.205  1.00 58.94           N  
ANISOU  249  NE  ARG A  47     5628   7860   8904    922    -86   -705       N  
ATOM    250  CZ  ARG A  47      32.501   1.451  63.331  1.00 62.49           C  
ANISOU  250  CZ  ARG A  47     5892   8437   9414    850     67   -681       C  
ATOM    251  NH1 ARG A  47      33.013   2.681  63.370  1.00 63.99           N  
ANISOU  251  NH1 ARG A  47     6129   8580   9604    739     15   -611       N  
ATOM    252  NH2 ARG A  47      32.936   0.589  62.417  1.00 63.44           N  
ANISOU  252  NH2 ARG A  47     6071   8491   9541    815    110   -851       N  
ATOM    253  N   TRP A  48      25.714   4.956  66.774  1.00 35.53           N  
ANISOU  253  N   TRP A  48     3859   4895   4743    260   -521    119       N  
ATOM    254  CA  TRP A  48      24.809   5.207  67.898  1.00 35.24           C  
ANISOU  254  CA  TRP A  48     4012   4829   4545    214   -538    159       C  
ATOM    255  C   TRP A  48      23.582   4.293  67.839  1.00 35.06           C  
ANISOU  255  C   TRP A  48     4094   4723   4502    228   -498    187       C  
ATOM    256  O   TRP A  48      22.524   4.656  68.326  1.00 35.51           O  
ANISOU  256  O   TRP A  48     4154   4818   4518    173   -440    215       O  
ATOM    257  CB  TRP A  48      24.342   6.673  67.943  1.00 34.90           C  
ANISOU  257  CB  TRP A  48     3994   4828   4436    144   -528    142       C  
ATOM    258  CG  TRP A  48      25.433   7.717  68.022  1.00 34.91           C  
ANISOU  258  CG  TRP A  48     4044   5006   4212     10   -448     89       C  
ATOM    259  CD1 TRP A  48      26.669   7.575  68.578  1.00 35.55           C  
ANISOU  259  CD1 TRP A  48     3984   5262   4260    -70   -350    134       C  
ATOM    260  CD2 TRP A  48      25.359   9.066  67.547  1.00 35.41           C  
ANISOU  260  CD2 TRP A  48     4080   4967   4404    -93   -423    -10       C  
ATOM    261  NE1 TRP A  48      27.378   8.750  68.474  1.00 36.53           N  
ANISOU  261  NE1 TRP A  48     4126   5254   4497    -87   -524     83       N  
ATOM    262  CE2 TRP A  48      26.600   9.683  67.845  1.00 36.37           C  
ANISOU  262  CE2 TRP A  48     4105   5186   4528    -26   -410      6       C  
ATOM    263  CE3 TRP A  48      24.369   9.814  66.897  1.00 35.11           C  
ANISOU  263  CE3 TRP A  48     4031   5027   4280   -159   -471    -65       C  
ATOM    264  CZ2 TRP A  48      26.883  11.016  67.503  1.00 36.27           C  
ANISOU  264  CZ2 TRP A  48     4086   5192   4504   -200   -334    -80       C  
ATOM    265  CZ3 TRP A  48      24.645  11.138  66.553  1.00 36.37           C  
ANISOU  265  CZ3 TRP A  48     4112   5089   4616   -202   -305    -50       C  
ATOM    266  CH2 TRP A  48      25.896  11.727  66.861  1.00 36.19           C  
ANISOU  266  CH2 TRP A  48     4157   5277   4316   -136   -424   -138       C  
ATOM    267  N   THR A  49      23.723   3.126  67.222  1.00 35.60           N  
ANISOU  267  N   THR A  49     4206   4638   4681    285   -491    239       N  
ATOM    268  CA  THR A  49      22.559   2.311  66.860  1.00 35.77           C  
ANISOU  268  CA  THR A  49     4307   4564   4719    380   -493    228       C  
ATOM    269  C   THR A  49      22.450   1.073  67.730  1.00 35.39           C  
ANISOU  269  C   THR A  49     4338   4434   4673    405   -581    321       C  
ATOM    270  O   THR A  49      23.431   0.627  68.301  1.00 35.49           O  
ANISOU  270  O   THR A  49     4289   4451   4745    432   -563    326       O  
ATOM    271  CB  THR A  49      22.631   1.799  65.414  1.00 35.77           C  
ANISOU  271  CB  THR A  49     4289   4626   4673    425   -445    206       C  
ATOM    272  OG1 THR A  49      23.841   1.050  65.242  1.00 38.12           O  
ANISOU  272  OG1 THR A  49     4520   5045   4917    628   -442    154       O  
ATOM    273  CG2 THR A  49      22.570   2.927  64.422  1.00 35.64           C  
ANISOU  273  CG2 THR A  49     4233   4542   4765    489   -342    219       C  
ATOM    274  N   ASP A  50      21.244   0.515  67.773  1.00 34.93           N  
ANISOU  274  N   ASP A  50     4391   4222   4659    386   -591    400       N  
ATOM    275  CA  ASP A  50      20.972  -0.727  68.460  1.00 35.33           C  
ANISOU  275  CA  ASP A  50     4510   4092   4821    404   -655    381       C  
ATOM    276  C   ASP A  50      20.112  -1.549  67.482  1.00 35.34           C  
ANISOU  276  C   ASP A  50     4513   3995   4917    433   -649    287       C  
ATOM    277  O   ASP A  50      18.909  -1.764  67.678  1.00 34.78           O  
ANISOU  277  O   ASP A  50     4517   3880   4817    500   -701    229       O  
ATOM    278  CB  ASP A  50      20.304  -0.416  69.824  1.00 35.19           C  
ANISOU  278  CB  ASP A  50     4606   4062   4699    364   -672    513       C  
ATOM    279  CG  ASP A  50      19.773  -1.643  70.529  1.00 35.29           C  
ANISOU  279  CG  ASP A  50     4563   4061   4783    228   -820    512       C  
ATOM    280  OD1 ASP A  50      20.328  -2.740  70.332  1.00 34.51           O  
ANISOU  280  OD1 ASP A  50     4419   3825   4867    122   -883    664       O  
ATOM    281  OD2 ASP A  50      18.800  -1.498  71.302  1.00 35.33           O  
ANISOU  281  OD2 ASP A  50     4583   4117   4721    -85   -811    359       O  
ATOM    282  N   HIS A  51      20.764  -1.974  66.393  1.00 36.00           N  
ANISOU  282  N   HIS A  51     4563   3992   5121    432   -658    183       N  
ATOM    283  CA  HIS A  51      20.131  -2.775  65.344  1.00 36.09           C  
ANISOU  283  CA  HIS A  51     4547   3908   5256    458   -625     59       C  
ATOM    284  C   HIS A  51      18.873  -2.057  64.857  1.00 35.96           C  
ANISOU  284  C   HIS A  51     4572   3917   5173    396   -581     85       C  
ATOM    285  O   HIS A  51      18.947  -0.910  64.434  1.00 36.10           O  
ANISOU  285  O   HIS A  51     4597   3932   5186    333   -560     71       O  
ATOM    286  CB  HIS A  51      19.835  -4.202  65.840  1.00 36.28           C  
ANISOU  286  CB  HIS A  51     4545   3864   5374    490   -620     25       C  
ATOM    287  CG  HIS A  51      19.546  -5.183  64.740  1.00 37.68           C  
ANISOU  287  CG  HIS A  51     4686   3799   5829    500   -712   -155       C  
ATOM    288  ND1 HIS A  51      20.346  -5.310  63.619  1.00 37.41           N  
ANISOU  288  ND1 HIS A  51     4677   3544   5993    607   -699   -401       N  
ATOM    289  CD2 HIS A  51      18.550  -6.091  64.594  1.00 38.01           C  
ANISOU  289  CD2 HIS A  51     4800   3599   6041    478   -625   -238       C  
ATOM    290  CE1 HIS A  51      19.843  -6.241  62.828  1.00 37.77           C  
ANISOU  290  CE1 HIS A  51     4776   3505   6067    746   -673   -458       C  
ATOM    291  NE2 HIS A  51      18.758  -6.737  63.398  1.00 37.42           N  
ANISOU  291  NE2 HIS A  51     4745   3326   6144    577   -682   -406       N  
ATOM    292  N   ILE A  52      17.717  -2.701  64.954  1.00 35.74           N  
ANISOU  292  N   ILE A  52     4606   3885   5086    334   -577     80       N  
ATOM    293  CA  ILE A  52      16.490  -2.096  64.443  1.00 35.71           C  
ANISOU  293  CA  ILE A  52     4622   3920   5022    270   -521    104       C  
ATOM    294  C   ILE A  52      15.658  -1.380  65.501  1.00 35.09           C  
ANISOU  294  C   ILE A  52     4584   3888   4860    216   -498    222       C  
ATOM    295  O   ILE A  52      14.514  -1.006  65.234  1.00 36.03           O  
ANISOU  295  O   ILE A  52     4720   3968   5000    322   -510    273       O  
ATOM    296  CB  ILE A  52      15.602  -3.120  63.697  1.00 35.87           C  
ANISOU  296  CB  ILE A  52     4656   3879   5094    262   -538     24       C  
ATOM    297  CG1 ILE A  52      15.397  -4.375  64.541  1.00 35.83           C  
ANISOU  297  CG1 ILE A  52     4675   3846   5092    273   -553     14       C  
ATOM    298  CG2 ILE A  52      16.210  -3.455  62.340  1.00 36.33           C  
ANISOU  298  CG2 ILE A  52     4693   4094   5016    380   -515     53       C  
ATOM    299  CD1 ILE A  52      14.196  -5.202  64.143  1.00 36.51           C  
ANISOU  299  CD1 ILE A  52     4785   3867   5220    308   -555   -136       C  
ATOM    300  N   TYR A  53      16.209  -1.226  66.697  1.00 33.74           N  
ANISOU  300  N   TYR A  53     4462   3731   4627    132   -464    345       N  
ATOM    301  CA  TYR A  53      15.467  -0.649  67.790  1.00 33.11           C  
ANISOU  301  CA  TYR A  53     4457   3712   4411     40   -445    482       C  
ATOM    302  C   TYR A  53      15.902   0.820  67.950  1.00 32.33           C  
ANISOU  302  C   TYR A  53     4368   3744   4169     34   -350    465       C  
ATOM    303  O   TYR A  53      16.853   1.267  67.304  1.00 33.33           O  
ANISOU  303  O   TYR A  53     4490   3810   4363    -87   -352    469       O  
ATOM    304  CB  TYR A  53      15.662  -1.507  69.037  1.00 33.45           C  
ANISOU  304  CB  TYR A  53     4527   3660   4522     22   -423    572       C  
ATOM    305  CG  TYR A  53      15.490  -2.982  68.701  1.00 35.21           C  
ANISOU  305  CG  TYR A  53     4689   3775   4911      3   -558    540       C  
ATOM    306  CD1 TYR A  53      14.218  -3.512  68.455  1.00 36.30           C  
ANISOU  306  CD1 TYR A  53     4805   3657   5327     14   -654    590       C  
ATOM    307  CD2 TYR A  53      16.595  -3.833  68.573  1.00 36.21           C  
ANISOU  307  CD2 TYR A  53     4800   3605   5353     31   -737    561       C  
ATOM    308  CE1 TYR A  53      14.044  -4.850  68.113  1.00 37.59           C  
ANISOU  308  CE1 TYR A  53     4882   3660   5739     40   -840    628       C  
ATOM    309  CE2 TYR A  53      16.437  -5.181  68.235  1.00 36.92           C  
ANISOU  309  CE2 TYR A  53     4903   3577   5547     39   -684    679       C  
ATOM    310  CZ  TYR A  53      15.149  -5.683  67.998  1.00 37.67           C  
ANISOU  310  CZ  TYR A  53     4980   3510   5821     65   -784    660       C  
ATOM    311  OH  TYR A  53      14.945  -7.001  67.658  1.00 36.66           O  
ANISOU  311  OH  TYR A  53     4775   3429   5725    -32   -959    717       O  
ATOM    312  N   THR A  54      15.194   1.573  68.775  1.00 31.74           N  
ANISOU  312  N   THR A  54     4297   3780   3982     -5   -344    459       N  
ATOM    313  CA  THR A  54      15.370   3.038  68.869  1.00 29.93           C  
ANISOU  313  CA  THR A  54     4120   3661   3589    -37   -299    446       C  
ATOM    314  C   THR A  54      15.022   3.821  67.593  1.00 28.54           C  
ANISOU  314  C   THR A  54     3985   3542   3317    -24   -252    384       C  
ATOM    315  O   THR A  54      15.066   3.306  66.484  1.00 28.48           O  
ANISOU  315  O   THR A  54     3997   3461   3360    -45   -220    353       O  
ATOM    316  CB  THR A  54      16.747   3.483  69.461  1.00 30.19           C  
ANISOU  316  CB  THR A  54     4100   3772   3599    -25   -304    459       C  
ATOM    317  OG1 THR A  54      17.732   3.623  68.426  1.00 30.31           O  
ANISOU  317  OG1 THR A  54     4209   3759   3547   -160   -189    194       O  
ATOM    318  CG2 THR A  54      17.214   2.521  70.560  1.00 30.99           C  
ANISOU  318  CG2 THR A  54     4207   3868   3699    -52   -222    558       C  
ATOM    319  N   HIS A  55      14.674   5.087  67.792  1.00 27.53           N  
ANISOU  319  N   HIS A  55     3879   3469   3109    -44   -209    343       N  
ATOM    320  CA  HIS A  55      13.999   5.879  66.792  1.00 25.89           C  
ANISOU  320  CA  HIS A  55     3526   3296   3012    -84   -208    240       C  
ATOM    321  C   HIS A  55      14.287   7.354  66.944  1.00 23.86           C  
ANISOU  321  C   HIS A  55     3208   3145   2710    -46   -160    254       C  
ATOM    322  O   HIS A  55      14.506   7.844  68.064  1.00 23.55           O  
ANISOU  322  O   HIS A  55     3082   3115   2748    -56   -151    165       O  
ATOM    323  CB  HIS A  55      12.497   5.670  66.925  1.00 27.06           C  
ANISOU  323  CB  HIS A  55     3633   3428   3218   -129   -122    225       C  
ATOM    324  CG  HIS A  55      12.084   4.235  66.833  1.00 30.60           C  
ANISOU  324  CG  HIS A  55     4149   3670   3807   -136   -158    262       C  
ATOM    325  ND1 HIS A  55      11.982   3.571  65.630  1.00 31.64           N  
ANISOU  325  ND1 HIS A  55     4261   3910   3848   -153   -338     95       N  
ATOM    326  CD2 HIS A  55      11.780   3.328  67.793  1.00 32.32           C  
ANISOU  326  CD2 HIS A  55     4389   3959   3929   -297    -89    342       C  
ATOM    327  CE1 HIS A  55      11.630   2.318  65.853  1.00 33.66           C  
ANISOU  327  CE1 HIS A  55     4517   4166   4103   -439   -194    231       C  
ATOM    328  NE2 HIS A  55      11.502   2.144  67.155  1.00 34.07           N  
ANISOU  328  NE2 HIS A  55     4676   3975   4293   -440   -172    437       N  
ATOM    329  N   PHE A  56      14.297   8.044  65.811  1.00 22.17           N  
ANISOU  329  N   PHE A  56     2966   2980   2477    -34   -177    220       N  
ATOM    330  CA  PHE A  56      14.351   9.512  65.774  1.00 21.59           C  
ANISOU  330  CA  PHE A  56     2906   2904   2393   -121   -172    191       C  
ATOM    331  C   PHE A  56      13.060  10.020  65.149  1.00 22.04           C  
ANISOU  331  C   PHE A  56     2939   2883   2551    -93   -169    170       C  
ATOM    332  O   PHE A  56      12.682   9.554  64.075  1.00 22.25           O  
ANISOU  332  O   PHE A  56     2846   2920   2685   -157   -339    140       O  
ATOM    333  CB  PHE A  56      15.520   9.991  64.910  1.00 21.46           C  
ANISOU  333  CB  PHE A  56     2868   2891   2394   -131   -197    164       C  
ATOM    334  CG  PHE A  56      16.878   9.586  65.403  1.00 21.21           C  
ANISOU  334  CG  PHE A  56     2797   2906   2355    -54    -91    176       C  
ATOM    335  CD1 PHE A  56      17.077   9.142  66.706  1.00 20.96           C  
ANISOU  335  CD1 PHE A  56     2769   2822   2370    -11   -170     46       C  
ATOM    336  CD2 PHE A  56      17.986   9.726  64.570  1.00 22.78           C  
ANISOU  336  CD2 PHE A  56     2988   3215   2453    136   -182    236       C  
ATOM    337  CE1 PHE A  56      18.335   8.791  67.145  1.00 21.84           C  
ANISOU  337  CE1 PHE A  56     2903   3110   2285     89    -80     28       C  
ATOM    338  CE2 PHE A  56      19.260   9.381  65.019  1.00 22.27           C  
ANISOU  338  CE2 PHE A  56     2806   3182   2474   -243   -259    230       C  
ATOM    339  CZ  PHE A  56      19.424   8.923  66.324  1.00 21.86           C  
ANISOU  339  CZ  PHE A  56     2778   3173   2352   -147   -151    136       C  
ATOM    340  N   SER A  57      12.408  11.003  65.767  1.00 23.01           N  
ANISOU  340  N   SER A  57     2983   2939   2818    -90   -162    161       N  
ATOM    341  CA  SER A  57      11.192  11.584  65.158  1.00 23.49           C  
ANISOU  341  CA  SER A  57     3062   2905   2957    -59   -216    229       C  
ATOM    342  C   SER A  57      11.370  13.083  64.903  1.00 24.02           C  
ANISOU  342  C   SER A  57     3140   2878   3106    -32   -318    141       C  
ATOM    343  O   SER A  57      12.147  13.741  65.607  1.00 25.23           O  
ANISOU  343  O   SER A  57     3312   2974   3299     37   -406    202       O  
ATOM    344  CB  SER A  57       9.965  11.342  66.045  1.00 23.10           C  
ANISOU  344  CB  SER A  57     2917   2879   2979   -104   -183    121       C  
ATOM    345  OG  SER A  57      10.144  11.941  67.312  1.00 23.61           O  
ANISOU  345  OG  SER A  57     2719   3116   3134    -25   -130    285       O  
ATOM    346  N   ALA A  58      10.662  13.599  63.894  1.00 24.49           N  
ANISOU  346  N   ALA A  58     3240   2886   3178    -42   -418    209       N  
ATOM    347  CA  ALA A  58      10.580  15.033  63.609  1.00 25.42           C  
ANISOU  347  CA  ALA A  58     3245   2930   3483    -33   -530    206       C  
ATOM    348  C   ALA A  58       9.149  15.435  63.271  1.00 26.64           C  
ANISOU  348  C   ALA A  58     3315   2986   3818    -37   -596    195       C  
ATOM    349  O   ALA A  58       8.449  14.705  62.567  1.00 27.06           O  
ANISOU  349  O   ALA A  58     3149   3134   3996     12   -664    179       O  
ATOM    350  CB  ALA A  58      11.490  15.393  62.425  1.00 25.94           C  
ANISOU  350  CB  ALA A  58     3311   3012   3533    -58   -483    265       C  
ATOM    351  N   ARG A  59       8.733  16.610  63.730  1.00 27.62           N  
ANISOU  351  N   ARG A  59     3411   2973   4108     21   -732    200       N  
ATOM    352  CA  ARG A  59       7.473  17.168  63.307  1.00 29.71           C  
ANISOU  352  CA  ARG A  59     3610   3064   4614    103   -865    268       C  
ATOM    353  C   ARG A  59       7.544  17.643  61.848  1.00 30.04           C  
ANISOU  353  C   ARG A  59     3714   3020   4680     82  -1026    390       C  
ATOM    354  O   ARG A  59       8.523  18.264  61.434  1.00 29.59           O  
ANISOU  354  O   ARG A  59     3645   3092   4504     95  -1125    420       O  
ATOM    355  CB  ARG A  59       7.024  18.311  64.210  1.00 30.67           C  
ANISOU  355  CB  ARG A  59     3687   3173   4790    116   -848    221       C  
ATOM    356  CG  ARG A  59       5.547  18.702  63.889  1.00 34.44           C  
ANISOU  356  CG  ARG A  59     3882   3514   5688    392   -911    208       C  
ATOM    357  CD  ARG A  59       5.116  19.892  64.640  1.00 39.98           C  
ANISOU  357  CD  ARG A  59     4577   3899   6711    650   -889    -11       C  
ATOM    358  NE  ARG A  59       3.662  20.143  64.582  1.00 44.50           N  
ANISOU  358  NE  ARG A  59     4578   4654   7676    470   -955     24       N  
ATOM    359  CZ  ARG A  59       3.028  20.795  63.605  1.00 46.14           C  
ANISOU  359  CZ  ARG A  59     4777   4554   8198    489  -1192     48       C  
ATOM    360  NH1 ARG A  59       3.675  21.227  62.529  1.00 45.97           N  
ANISOU  360  NH1 ARG A  59     4755   4401   8308    590  -1167     89       N  
ATOM    361  NH2 ARG A  59       1.718  20.998  63.693  1.00 48.02           N  
ANISOU  361  NH2 ARG A  59     4981   4672   8590    530  -1086     19       N  
ATOM    362  N   VAL A  60       6.513  17.313  61.080  1.00 31.53           N  
ANISOU  362  N   VAL A  60     3806   3141   5030    115  -1216    513       N  
ATOM    363  CA  VAL A  60       6.333  17.829  59.722  1.00 33.45           C  
ANISOU  363  CA  VAL A  60     4105   3280   5323    118  -1429    667       C  
ATOM    364  C   VAL A  60       5.846  19.277  59.854  1.00 36.20           C  
ANISOU  364  C   VAL A  60     4442   3459   5851    106  -1556    739       C  
ATOM    365  O   VAL A  60       4.813  19.521  60.480  1.00 36.69           O  
ANISOU  365  O   VAL A  60     4422   3531   5984     92  -1504    725       O  
ATOM    366  CB  VAL A  60       5.306  16.981  58.936  1.00 33.24           C  
ANISOU  366  CB  VAL A  60     4108   3233   5289    172  -1467    716       C  
ATOM    367  CG1 VAL A  60       5.019  17.591  57.537  1.00 33.45           C  
ANISOU  367  CG1 VAL A  60     4190   3397   5120    125  -1584    683       C  
ATOM    368  CG2 VAL A  60       5.771  15.537  58.806  1.00 32.76           C  
ANISOU  368  CG2 VAL A  60     3979   3268   5197    114  -1365    655       C  
ATOM    369  N   PRO A  61       6.602  20.254  59.306  1.00 38.58           N  
ANISOU  369  N   PRO A  61     4774   3609   6275     68  -1704    844       N  
ATOM    370  CA  PRO A  61       6.128  21.631  59.428  1.00 40.86           C  
ANISOU  370  CA  PRO A  61     5048   3672   6803    142  -1844    920       C  
ATOM    371  C   PRO A  61       4.824  21.820  58.676  1.00 43.17           C  
ANISOU  371  C   PRO A  61     5203   3795   7403    194  -2042    947       C  
ATOM    372  O   PRO A  61       4.674  21.305  57.569  1.00 43.89           O  
ANISOU  372  O   PRO A  61     5349   3855   7471    198  -2017   1024       O  
ATOM    373  CB  PRO A  61       7.250  22.463  58.786  1.00 40.96           C  
ANISOU  373  CB  PRO A  61     5041   3732   6790    127  -1847    919       C  
ATOM    374  CG  PRO A  61       8.451  21.616  58.868  1.00 40.01           C  
ANISOU  374  CG  PRO A  61     5070   3662   6468     37  -1772    885       C  
ATOM    375  CD  PRO A  61       7.964  20.186  58.753  1.00 38.95           C  
ANISOU  375  CD  PRO A  61     4898   3665   6235     19  -1660    854       C  
ATOM    376  N   GLY A  62       3.886  22.533  59.287  1.00 45.51           N  
ANISOU  376  N   GLY A  62     5320   3901   8071    331  -2149    881       N  
ATOM    377  CA  GLY A  62       2.580  22.784  58.684  1.00 48.98           C  
ANISOU  377  CA  GLY A  62     5507   4107   8995    500  -2348    795       C  
ATOM    378  C   GLY A  62       1.478  22.800  59.729  1.00 51.32           C  
ANISOU  378  C   GLY A  62     5557   4315   9626    638  -2368    684       C  
ATOM    379  O   GLY A  62       1.759  22.731  60.926  1.00 51.67           O  
ANISOU  379  O   GLY A  62     5681   4303   9647    633  -2334    622       O  
ATOM    380  N   PRO A  63       0.209  22.881  59.287  1.00 53.92           N  
ANISOU  380  N   PRO A  63     5652   4588  10246    712  -2431    604       N  
ATOM    381  CA  PRO A  63      -0.913  22.983  60.232  1.00 54.68           C  
ANISOU  381  CA  PRO A  63     5565   4704  10505    773  -2372    477       C  
ATOM    382  C   PRO A  63      -1.362  21.642  60.853  1.00 53.62           C  
ANISOU  382  C   PRO A  63     5348   4672  10352    779  -2201    349       C  
ATOM    383  O   PRO A  63      -2.273  21.628  61.686  1.00 54.19           O  
ANISOU  383  O   PRO A  63     5370   4746  10473    733  -2162    335       O  
ATOM    384  CB  PRO A  63      -2.024  23.584  59.374  1.00 55.46           C  
ANISOU  384  CB  PRO A  63     5594   4724  10751    810  -2457    504       C  
ATOM    385  CG  PRO A  63      -1.747  23.067  58.001  1.00 55.95           C  
ANISOU  385  CG  PRO A  63     5739   4790  10727    753  -2519    558       C  
ATOM    386  CD  PRO A  63      -0.250  22.906  57.882  1.00 54.50           C  
ANISOU  386  CD  PRO A  63     5691   4682  10332    743  -2539    646       C  
ATOM    387  N   ASP A  64      -0.728  20.542  60.456  1.00 51.54           N  
ANISOU  387  N   ASP A  64     5063   4645   9875    735  -2053    298       N  
ATOM    388  CA  ASP A  64      -1.097  19.205  60.928  1.00 49.43           C  
ANISOU  388  CA  ASP A  64     4776   4615   9388    675  -1851    178       C  
ATOM    389  C   ASP A  64      -0.106  18.664  61.950  1.00 47.28           C  
ANISOU  389  C   ASP A  64     4571   4481   8911    622  -1572     81       C  
ATOM    390  O   ASP A  64       1.118  18.798  61.776  1.00 46.93           O  
ANISOU  390  O   ASP A  64     4549   4454   8827    571  -1564     68       O  
ATOM    391  CB  ASP A  64      -1.159  18.230  59.758  1.00 49.58           C  
ANISOU  391  CB  ASP A  64     4797   4625   9417    692  -1943    225       C  
ATOM    392  CG  ASP A  64      -2.137  18.660  58.687  1.00 51.98           C  
ANISOU  392  CG  ASP A  64     5071   4958   9718    732  -2133    325       C  
ATOM    393  OD1 ASP A  64      -3.364  18.680  58.953  1.00 52.30           O  
ANISOU  393  OD1 ASP A  64     4815   5257   9799    820  -2315    309       O  
ATOM    394  OD2 ASP A  64      -1.671  18.967  57.569  1.00 54.33           O  
ANISOU  394  OD2 ASP A  64     5423   5341   9877    781  -2047    375       O  
ATOM    395  N   GLU A  65      -0.627  18.028  62.998  1.00 45.02           N  
ANISOU  395  N   GLU A  65     4268   4362   8476    574  -1287   -100       N  
ATOM    396  CA  GLU A  65       0.225  17.360  63.972  1.00 43.13           C  
ANISOU  396  CA  GLU A  65     4144   4275   7967    502  -1042   -181       C  
ATOM    397  C   GLU A  65       0.690  16.007  63.418  1.00 40.64           C  
ANISOU  397  C   GLU A  65     3907   4125   7407    430  -1036    -84       C  
ATOM    398  O   GLU A  65       0.283  14.945  63.894  1.00 39.92           O  
ANISOU  398  O   GLU A  65     3794   4013   7360    519  -1032    -86       O  
ATOM    399  CB  GLU A  65      -0.471  17.237  65.335  1.00 44.03           C  
ANISOU  399  CB  GLU A  65     4205   4403   8121    485   -932   -266       C  
ATOM    400  CG  GLU A  65      -0.667  18.586  66.080  1.00 47.36           C  
ANISOU  400  CG  GLU A  65     4700   4762   8532    602   -726   -469       C  
ATOM    401  CD  GLU A  65       0.625  19.127  66.727  1.00 50.58           C  
ANISOU  401  CD  GLU A  65     5092   5262   8861    597   -571   -737       C  
ATOM    402  OE1 GLU A  65       1.349  18.356  67.403  1.00 51.38           O  
ANISOU  402  OE1 GLU A  65     5247   5438   8838    911   -403   -748       O  
ATOM    403  OE2 GLU A  65       0.917  20.335  66.567  1.00 52.49           O  
ANISOU  403  OE2 GLU A  65     5659   5269   9013    633   -472   -787       O  
ATOM    404  N   HIS A  66       1.530  16.075  62.384  1.00 38.43           N  
ANISOU  404  N   HIS A  66     3830   3921   6850    346  -1103     13       N  
ATOM    405  CA  HIS A  66       2.100  14.899  61.736  1.00 36.03           C  
ANISOU  405  CA  HIS A  66     3713   3731   6245    256  -1129    131       C  
ATOM    406  C   HIS A  66       3.602  14.826  61.985  1.00 34.22           C  
ANISOU  406  C   HIS A  66     3670   3611   5720    149   -996    133       C  
ATOM    407  O   HIS A  66       4.253  15.864  62.161  1.00 33.94           O  
ANISOU  407  O   HIS A  66     3666   3574   5654     94   -965    125       O  
ATOM    408  CB  HIS A  66       1.802  14.887  60.238  1.00 36.62           C  
ANISOU  408  CB  HIS A  66     3763   3776   6373    273  -1230    153       C  
ATOM    409  CG  HIS A  66       0.352  14.707  59.911  1.00 38.66           C  
ANISOU  409  CG  HIS A  66     3919   3867   6903    294  -1475    192       C  
ATOM    410  ND1 HIS A  66      -0.165  14.954  58.655  1.00 40.04           N  
ANISOU  410  ND1 HIS A  66     4036   3905   7271    353  -1634    332       N  
ATOM    411  CD2 HIS A  66      -0.695  14.325  60.679  1.00 39.92           C  
ANISOU  411  CD2 HIS A  66     3966   3997   7204    329  -1503    255       C  
ATOM    412  CE1 HIS A  66      -1.465  14.724  58.661  1.00 41.61           C  
ANISOU  412  CE1 HIS A  66     4145   4059   7605    325  -1790    282       C  
ATOM    413  NE2 HIS A  66      -1.813  14.340  59.878  1.00 42.31           N  
ANISOU  413  NE2 HIS A  66     4198   4291   7585    358  -1699    195       N  
ATOM    414  N   PHE A  67       4.121  13.593  62.024  1.00 31.84           N  
ANISOU  414  N   PHE A  67     3501   3484   5111    116   -917    154       N  
ATOM    415  CA  PHE A  67       5.502  13.290  62.397  1.00 30.46           C  
ANISOU  415  CA  PHE A  67     3452   3461   4660     42   -769    169       C  
ATOM    416  C   PHE A  67       6.117  12.217  61.518  1.00 29.25           C  
ANISOU  416  C   PHE A  67     3409   3388   4315     -8   -767    172       C  
ATOM    417  O   PHE A  67       5.426  11.335  61.012  1.00 29.30           O  
ANISOU  417  O   PHE A  67     3291   3485   4356    -52   -647    220       O  
ATOM    418  CB  PHE A  67       5.579  12.847  63.873  1.00 30.22           C  
ANISOU  418  CB  PHE A  67     3364   3476   4640     63   -710    187       C  
ATOM    419  CG  PHE A  67       4.969  13.829  64.801  1.00 31.07           C  
ANISOU  419  CG  PHE A  67     3448   3486   4871    133   -604     52       C  
ATOM    420  CD1 PHE A  67       5.739  14.819  65.376  1.00 31.35           C  
ANISOU  420  CD1 PHE A  67     3408   3503   4998    124   -465     -8       C  
ATOM    421  CD2 PHE A  67       3.588  13.818  65.037  1.00 32.63           C  
ANISOU  421  CD2 PHE A  67     3523   3584   5288    121   -299    -35       C  
ATOM    422  CE1 PHE A  67       5.160  15.770  66.218  1.00 32.38           C  
ANISOU  422  CE1 PHE A  67     3554   3493   5255    176   -333    -47       C  
ATOM    423  CE2 PHE A  67       2.996  14.773  65.863  1.00 32.29           C  
ANISOU  423  CE2 PHE A  67     3504   3598   5164    218   -496   -103       C  
ATOM    424  CZ  PHE A  67       3.791  15.751  66.458  1.00 32.57           C  
ANISOU  424  CZ  PHE A  67     3575   3531   5268    119   -316    -36       C  
ATOM    425  N   LEU A  68       7.433  12.301  61.351  1.00 28.22           N  
ANISOU  425  N   LEU A  68     3430   3356   3937    -71   -759    227       N  
ATOM    426  CA  LEU A  68       8.197  11.327  60.574  1.00 26.94           C  
ANISOU  426  CA  LEU A  68     3461   3247   3525   -112   -774    240       C  
ATOM    427  C   LEU A  68       9.022  10.418  61.472  1.00 26.27           C  
ANISOU  427  C   LEU A  68     3424   3162   3395    -78   -657    182       C  
ATOM    428  O   LEU A  68       9.611  10.869  62.467  1.00 26.13           O  
ANISOU  428  O   LEU A  68     3460   3131   3337    -18   -660    173       O  
ATOM    429  CB  LEU A  68       9.108  12.061  59.593  1.00 27.80           C  
ANISOU  429  CB  LEU A  68     3603   3397   3561   -105   -778    291       C  
ATOM    430  CG  LEU A  68       8.399  12.885  58.516  1.00 28.65           C  
ANISOU  430  CG  LEU A  68     3748   3458   3678   -170   -956    445       C  
ATOM    431  CD1 LEU A  68       9.263  14.101  58.071  1.00 28.86           C  
ANISOU  431  CD1 LEU A  68     3737   3418   3809     21   -937    631       C  
ATOM    432  CD2 LEU A  68       8.069  11.976  57.343  1.00 30.43           C  
ANISOU  432  CD2 LEU A  68     3863   3755   3941   -249   -843    224       C  
ATOM    433  N   ILE A  69       9.059   9.133  61.119  1.00 25.54           N  
ANISOU  433  N   ILE A  69     3361   3145   3196   -143   -604    145       N  
ATOM    434  CA  ILE A  69       9.820   8.118  61.854  1.00 24.29           C  
ANISOU  434  CA  ILE A  69     3217   2995   3015   -124   -514    111       C  
ATOM    435  C   ILE A  69      10.225   6.999  60.873  1.00 24.57           C  
ANISOU  435  C   ILE A  69     3302   3063   2971   -165   -570     97       C  
ATOM    436  O   ILE A  69       9.673   6.908  59.748  1.00 23.72           O  
ANISOU  436  O   ILE A  69     3273   2946   2792   -211   -622     35       O  
ATOM    437  CB  ILE A  69       8.995   7.596  63.074  1.00 24.68           C  
ANISOU  437  CB  ILE A  69     3206   3047   3122   -139   -537    138       C  
ATOM    438  CG1 ILE A  69       9.856   6.776  64.034  1.00 24.40           C  
ANISOU  438  CG1 ILE A  69     3226   2941   3101   -237   -350    188       C  
ATOM    439  CG2 ILE A  69       7.735   6.854  62.596  1.00 23.81           C  
ANISOU  439  CG2 ILE A  69     3110   2732   3202    -59   -449   -147       C  
ATOM    440  CD1 ILE A  69       9.466   6.915  65.506  1.00 23.79           C  
ANISOU  440  CD1 ILE A  69     3221   2946   2872   -284   -516    -75       C  
ATOM    441  N   ASN A  70      11.215   6.190  61.258  1.00 24.27           N  
ANISOU  441  N   ASN A  70     3295   3019   2905   -114   -549     57       N  
ATOM    442  CA  ASN A  70      11.624   5.043  60.438  1.00 25.31           C  
ANISOU  442  CA  ASN A  70     3419   3148   3047   -136   -535    -50       C  
ATOM    443  C   ASN A  70      10.526   3.991  60.317  1.00 25.34           C  
ANISOU  443  C   ASN A  70     3430   3104   3093   -127   -587    -80       C  
ATOM    444  O   ASN A  70       9.707   3.816  61.233  1.00 25.16           O  
ANISOU  444  O   ASN A  70     3398   3099   3062   -137   -658   -111       O  
ATOM    445  CB  ASN A  70      12.960   4.408  60.917  1.00 24.85           C  
ANISOU  445  CB  ASN A  70     3370   3191   2881    -86   -547    -39       C  
ATOM    446  CG  ASN A  70      12.871   3.791  62.318  1.00 27.33           C  
ANISOU  446  CG  ASN A  70     3743   3299   3341    -42   -422      4       C  
ATOM    447  OD1 ASN A  70      12.395   4.409  63.269  1.00 27.23           O  
ANISOU  447  OD1 ASN A  70     3864   3449   3032    -97   -449   -145       O  
ATOM    448  ND2 ASN A  70      13.347   2.563  62.440  1.00 31.37           N  
ANISOU  448  ND2 ASN A  70     4237   3706   3975    427   -378    144       N  
ATOM    449  N   ALA A  71      10.507   3.333  59.166  1.00 25.76           N  
ANISOU  449  N   ALA A  71     3517   3131   3137   -152   -677   -196       N  
ATOM    450  CA  ALA A  71       9.677   2.163  58.930  1.00 27.45           C  
ANISOU  450  CA  ALA A  71     3729   3232   3466   -157   -692   -250       C  
ATOM    451  C   ALA A  71      10.154   0.998  59.787  1.00 28.52           C  
ANISOU  451  C   ALA A  71     3856   3266   3713   -162   -700   -267       C  
ATOM    452  O   ALA A  71      11.357   0.833  60.009  1.00 28.14           O  
ANISOU  452  O   ALA A  71     3838   3231   3623   -252   -753   -320       O  
ATOM    453  CB  ALA A  71       9.692   1.774  57.422  1.00 27.02           C  
ANISOU  453  CB  ALA A  71     3681   3233   3352   -174   -729   -308       C  
ATOM    454  N   PHE A  72       9.187   0.180  60.214  1.00 30.51           N  
ANISOU  454  N   PHE A  72     4034   3367   4188   -182   -629   -259       N  
ATOM    455  CA  PHE A  72       9.375  -0.987  61.088  1.00 31.58           C  
ANISOU  455  CA  PHE A  72     4156   3358   4485   -136   -649   -250       C  
ATOM    456  C   PHE A  72      10.354  -1.983  60.498  1.00 31.73           C  
ANISOU  456  C   PHE A  72     4168   3352   4534    -79   -678   -364       C  
ATOM    457  O   PHE A  72      10.081  -2.579  59.455  1.00 32.11           O  
ANISOU  457  O   PHE A  72     4135   3375   4690    -77   -826   -456       O  
ATOM    458  CB  PHE A  72       8.023  -1.696  61.241  1.00 32.26           C  
ANISOU  458  CB  PHE A  72     4220   3376   4659   -207   -665   -206       C  
ATOM    459  CG  PHE A  72       7.893  -2.560  62.486  1.00 33.85           C  
ANISOU  459  CG  PHE A  72     4431   3425   5004   -240   -641    -24       C  
ATOM    460  CD1 PHE A  72       8.813  -2.469  63.532  1.00 35.84           C  
ANISOU  460  CD1 PHE A  72     4645   3586   5386   -110   -626     83       C  
ATOM    461  CD2 PHE A  72       6.801  -3.427  62.623  1.00 35.90           C  
ANISOU  461  CD2 PHE A  72     4555   3564   5520   -361   -673    155       C  
ATOM    462  CE1 PHE A  72       8.664  -3.248  64.698  1.00 35.48           C  
ANISOU  462  CE1 PHE A  72     4765   3229   5484   -250   -491    230       C  
ATOM    463  CE2 PHE A  72       6.632  -4.200  63.778  1.00 36.54           C  
ANISOU  463  CE2 PHE A  72     4513   3613   5758   -374   -602    187       C  
ATOM    464  CZ  PHE A  72       7.567  -4.110  64.815  1.00 36.59           C  
ANISOU  464  CZ  PHE A  72     4558   3793   5551   -326   -493    224       C  
ATOM    465  N   GLY A  73      11.507  -2.143  61.132  1.00 31.37           N  
ANISOU  465  N   GLY A  73     4175   3358   4386    -13   -659   -415       N  
ATOM    466  CA  GLY A  73      12.443  -3.188  60.698  1.00 31.68           C  
ANISOU  466  CA  GLY A  73     4233   3389   4412     39   -610   -511       C  
ATOM    467  C   GLY A  73      13.580  -2.773  59.775  1.00 31.57           C  
ANISOU  467  C   GLY A  73     4245   3455   4293    106   -557   -629       C  
ATOM    468  O   GLY A  73      14.443  -3.586  59.474  1.00 32.01           O  
ANISOU  468  O   GLY A  73     4309   3488   4364    112   -520   -630       O  
ATOM    469  N   LEU A  74      13.600  -1.518  59.337  1.00 31.28           N  
ANISOU  469  N   LEU A  74     4217   3573   4092    107   -495   -580       N  
ATOM    470  CA  LEU A  74      14.740  -1.003  58.572  1.00 31.27           C  
ANISOU  470  CA  LEU A  74     4230   3712   3936    153   -454   -691       C  
ATOM    471  C   LEU A  74      15.861  -0.568  59.496  1.00 30.77           C  
ANISOU  471  C   LEU A  74     4122   3695   3874    175   -369   -663       C  
ATOM    472  O   LEU A  74      15.606  -0.036  60.562  1.00 30.56           O  
ANISOU  472  O   LEU A  74     4134   3758   3716    117   -371   -639       O  
ATOM    473  CB  LEU A  74      14.336   0.202  57.728  1.00 31.07           C  
ANISOU  473  CB  LEU A  74     4260   3788   3754    119   -463   -653       C  
ATOM    474  CG  LEU A  74      13.419  -0.024  56.528  1.00 32.62           C  
ANISOU  474  CG  LEU A  74     4548   4021   3824     50   -572   -797       C  
ATOM    475  CD1 LEU A  74      13.490   1.223  55.614  1.00 31.07           C  
ANISOU  475  CD1 LEU A  74     4631   4084   3089    -51   -572   -810       C  
ATOM    476  CD2 LEU A  74      13.799  -1.277  55.774  1.00 33.45           C  
ANISOU  476  CD2 LEU A  74     4495   4120   4094     82   -415   -831       C  
ATOM    477  N   LEU A  75      17.095  -0.777  59.060  1.00 30.94           N  
ANISOU  477  N   LEU A  75     4093   3756   3904    246   -287   -660       N  
ATOM    478  CA  LEU A  75      18.275  -0.267  59.749  1.00 30.52           C  
ANISOU  478  CA  LEU A  75     4001   3784   3809    293   -243   -659       C  
ATOM    479  C   LEU A  75      18.478   1.234  59.473  1.00 30.12           C  
ANISOU  479  C   LEU A  75     3975   3862   3607    277   -168   -565       C  
ATOM    480  O   LEU A  75      18.088   1.730  58.423  1.00 29.91           O  
ANISOU  480  O   LEU A  75     3967   3850   3545    302   -239   -544       O  
ATOM    481  CB  LEU A  75      19.508  -1.046  59.289  1.00 31.05           C  
ANISOU  481  CB  LEU A  75     4043   3823   3930    327   -246   -684       C  
ATOM    482  CG  LEU A  75      19.513  -2.546  59.570  1.00 32.77           C  
ANISOU  482  CG  LEU A  75     4191   3830   4430    422   -250   -814       C  
ATOM    483  CD1 LEU A  75      20.703  -3.202  58.887  1.00 33.87           C  
ANISOU  483  CD1 LEU A  75     4454   3703   4710    508   -271  -1152       C  
ATOM    484  CD2 LEU A  75      19.557  -2.764  61.091  1.00 34.43           C  
ANISOU  484  CD2 LEU A  75     4576   3833   4669    566   -183   -568       C  
ATOM    485  N   PHE A  76      19.102   1.934  60.421  1.00 29.68           N  
ANISOU  485  N   PHE A  76     3862   3949   3464    219   -131   -474       N  
ATOM    486  CA  PHE A  76      19.377   3.375  60.327  1.00 29.94           C  
ANISOU  486  CA  PHE A  76     3881   4135   3358    193     -1   -405       C  
ATOM    487  C   PHE A  76      20.108   3.674  59.034  1.00 31.66           C  
ANISOU  487  C   PHE A  76     4031   4440   3555    177    120   -477       C  
ATOM    488  O   PHE A  76      19.919   4.726  58.428  1.00 32.02           O  
ANISOU  488  O   PHE A  76     4048   4520   3597    181    208   -435       O  
ATOM    489  CB  PHE A  76      20.216   3.820  61.520  1.00 29.02           C  
ANISOU  489  CB  PHE A  76     3631   4041   3355    124     34   -366       C  
ATOM    490  CG  PHE A  76      19.402   4.106  62.770  1.00 28.91           C  
ANISOU  490  CG  PHE A  76     3812   4039   3133    139   -121    -19       C  
ATOM    491  CD1 PHE A  76      18.200   3.429  63.013  1.00 29.23           C  
ANISOU  491  CD1 PHE A  76     3800   4150   3156    158    -46    282       C  
ATOM    492  CD2 PHE A  76      19.830   5.050  63.684  1.00 29.13           C  
ANISOU  492  CD2 PHE A  76     3886   4006   3174     20    -48     41       C  
ATOM    493  CE1 PHE A  76      17.440   3.688  64.164  1.00 29.03           C  
ANISOU  493  CE1 PHE A  76     3811   3874   3343    327    -88    173       C  
ATOM    494  CE2 PHE A  76      19.083   5.323  64.858  1.00 29.98           C  
ANISOU  494  CE2 PHE A  76     3655   4177   3558    145     46     81       C  
ATOM    495  CZ  PHE A  76      17.885   4.634  65.089  1.00 29.22           C  
ANISOU  495  CZ  PHE A  76     3825   3948   3328    140     59    175       C  
ATOM    496  N   ASP A  77      20.916   2.698  58.628  1.00 33.82           N  
ANISOU  496  N   ASP A  77     4332   4753   3764    221    188   -670       N  
ATOM    497  CA  ASP A  77      21.728   2.683  57.427  1.00 36.03           C  
ANISOU  497  CA  ASP A  77     4595   5192   3901    205    259   -807       C  
ATOM    498  C   ASP A  77      20.929   2.670  56.133  1.00 36.08           C  
ANISOU  498  C   ASP A  77     4681   5214   3813    187    258   -799       C  
ATOM    499  O   ASP A  77      21.483   2.860  55.052  1.00 36.44           O  
ANISOU  499  O   ASP A  77     4703   5305   3837    138    295   -838       O  
ATOM    500  CB  ASP A  77      22.520   1.374  57.451  1.00 37.76           C  
ANISOU  500  CB  ASP A  77     4772   5440   4135    276    276   -810       C  
ATOM    501  CG  ASP A  77      23.984   1.591  57.288  1.00 42.49           C  
ANISOU  501  CG  ASP A  77     5156   6062   4924    307    357   -856       C  
ATOM    502  OD1 ASP A  77      24.381   2.743  57.012  1.00 47.27           O  
ANISOU  502  OD1 ASP A  77     5996   6295   5667    218    342   -662       O  
ATOM    503  OD2 ASP A  77      24.749   0.620  57.440  1.00 47.50           O  
ANISOU  503  OD2 ASP A  77     6174   6120   5752    501    173   -601       O  
ATOM    504  N   GLU A  78      19.641   2.377  56.238  1.00 35.50           N  
ANISOU  504  N   GLU A  78     4723   5139   3627    124    136   -825       N  
ATOM    505  CA  GLU A  78      18.815   2.153  55.062  1.00 35.10           C  
ANISOU  505  CA  GLU A  78     4791   5067   3477    101     65   -849       C  
ATOM    506  C   GLU A  78      17.847   3.298  54.879  1.00 33.36           C  
ANISOU  506  C   GLU A  78     4652   4929   3093     57     16   -781       C  
ATOM    507  O   GLU A  78      17.161   3.389  53.866  1.00 33.55           O  
ANISOU  507  O   GLU A  78     4751   5011   2987     32    -76   -839       O  
ATOM    508  CB  GLU A  78      18.037   0.839  55.188  1.00 35.43           C  
ANISOU  508  CB  GLU A  78     4827   5042   3592    118     39   -884       C  
ATOM    509  CG  GLU A  78      18.900  -0.416  55.128  1.00 36.39           C  
ANISOU  509  CG  GLU A  78     4890   5060   3873    239     39  -1069       C  
ATOM    510  CD  GLU A  78      18.102  -1.681  55.433  1.00 36.73           C  
ANISOU  510  CD  GLU A  78     4919   4848   4189    362    -52  -1280       C  
ATOM    511  OE1 GLU A  78      17.358  -1.720  56.444  1.00 35.10           O  
ANISOU  511  OE1 GLU A  78     4398   4694   4242    552   -117  -1006       O  
ATOM    512  OE2 GLU A  78      18.236  -2.644  54.664  1.00 37.83           O  
ANISOU  512  OE2 GLU A  78     5089   5075   4209    278   -139  -1394       O  
ATOM    513  N   ILE A  79      17.797   4.184  55.863  1.00 31.16           N  
ANISOU  513  N   ILE A  79     4447   4657   2734    -66    -91   -553       N  
ATOM    514  CA  ILE A  79      16.768   5.213  55.880  1.00 28.66           C  
ANISOU  514  CA  ILE A  79     4179   4357   2351   -145   -125   -342       C  
ATOM    515  C   ILE A  79      17.055   6.245  54.785  1.00 29.58           C  
ANISOU  515  C   ILE A  79     4341   4589   2308   -250   -111   -231       C  
ATOM    516  O   ILE A  79      18.216   6.606  54.557  1.00 30.11           O  
ANISOU  516  O   ILE A  79     4464   4687   2289   -309    -41   -156       O  
ATOM    517  CB  ILE A  79      16.677   5.885  57.238  1.00 27.69           C  
ANISOU  517  CB  ILE A  79     3984   4187   2347   -121   -149   -311       C  
ATOM    518  CG1 ILE A  79      16.488   4.825  58.358  1.00 25.47           C  
ANISOU  518  CG1 ILE A  79     3588   3664   2425   -206   -235   -289       C  
ATOM    519  CG2 ILE A  79      15.571   6.975  57.243  1.00 26.36           C  
ANISOU  519  CG2 ILE A  79     3814   3881   2320   -211   -194   -159       C  
ATOM    520  CD1 ILE A  79      15.273   3.867  58.188  1.00 23.21           C  
ANISOU  520  CD1 ILE A  79     3107   3394   2315    -58    -88     -2       C  
ATOM    521  N   THR A  80      16.000   6.685  54.110  1.00 29.97           N  
ANISOU  521  N   THR A  80     4454   4635   2298   -318   -192   -104       N  
ATOM    522  CA  THR A  80      16.101   7.718  53.082  1.00 31.33           C  
ANISOU  522  CA  THR A  80     4713   4878   2312   -391   -300    -38       C  
ATOM    523  C   THR A  80      14.961   8.720  53.272  1.00 31.30           C  
ANISOU  523  C   THR A  80     4767   4798   2325   -425   -374     42       C  
ATOM    524  O   THR A  80      13.946   8.402  53.882  1.00 31.05           O  
ANISOU  524  O   THR A  80     4670   4767   2360   -419   -455     28       O  
ATOM    525  CB  THR A  80      15.962   7.137  51.659  1.00 31.51           C  
ANISOU  525  CB  THR A  80     4757   4910   2306   -410   -244   -122       C  
ATOM    526  OG1 THR A  80      14.632   6.658  51.493  1.00 32.92           O  
ANISOU  526  OG1 THR A  80     4999   5130   2375   -342   -498    -40       O  
ATOM    527  CG2 THR A  80      16.942   5.988  51.401  1.00 32.09           C  
ANISOU  527  CG2 THR A  80     4893   4968   2330   -385   -296    114       C  
ATOM    528  N   ALA A  81      15.136   9.926  52.755  1.00 32.27           N  
ANISOU  528  N   ALA A  81     5012   4893   2355   -479   -465    198       N  
ATOM    529  CA  ALA A  81      14.061  10.920  52.712  1.00 33.13           C  
ANISOU  529  CA  ALA A  81     5138   5017   2432   -488   -626    337       C  
ATOM    530  C   ALA A  81      12.756  10.316  52.211  1.00 34.07           C  
ANISOU  530  C   ALA A  81     5339   5122   2482   -503   -758    341       C  
ATOM    531  O   ALA A  81      11.700  10.533  52.802  1.00 34.33           O  
ANISOU  531  O   ALA A  81     5367   5143   2531   -450   -822    412       O  
ATOM    532  CB  ALA A  81      14.472  12.102  51.836  1.00 33.14           C  
ANISOU  532  CB  ALA A  81     5121   5021   2447   -480   -628    391       C  
ATOM    533  N   SER A  82      12.835   9.545  51.125  1.00 35.39           N  
ANISOU  533  N   SER A  82     5569   5346   2529   -509   -894    279       N  
ATOM    534  CA  SER A  82      11.670   8.892  50.555  1.00 36.14           C  
ANISOU  534  CA  SER A  82     5674   5450   2607   -499  -1046    185       C  
ATOM    535  C   SER A  82      11.017   7.781  51.373  1.00 35.42           C  
ANISOU  535  C   SER A  82     5533   5297   2628   -459  -1048     91       C  
ATOM    536  O   SER A  82       9.841   7.513  51.180  1.00 36.11           O  
ANISOU  536  O   SER A  82     5655   5415   2647   -456  -1093    130       O  
ATOM    537  CB  SER A  82      11.989   8.340  49.165  1.00 37.08           C  
ANISOU  537  CB  SER A  82     5866   5661   2559   -517   -994    201       C  
ATOM    538  OG  SER A  82      12.026   9.389  48.225  1.00 38.38           O  
ANISOU  538  OG  SER A  82     6013   5817   2754   -365  -1252    382       O  
ATOM    539  N   ASN A  83      11.736   7.116  52.271  1.00 33.89           N  
ANISOU  539  N   ASN A  83     5260   4935   2682   -404  -1057    -25       N  
ATOM    540  CA  ASN A  83      11.114   5.951  52.920  1.00 32.20           C  
ANISOU  540  CA  ASN A  83     4919   4650   2665   -312   -949   -109       C  
ATOM    541  C   ASN A  83      10.690   6.148  54.382  1.00 30.88           C  
ANISOU  541  C   ASN A  83     4647   4352   2735   -315   -964   -123       C  
ATOM    542  O   ASN A  83      10.145   5.233  55.030  1.00 30.80           O  
ANISOU  542  O   ASN A  83     4755   4282   2666   -334   -907    -69       O  
ATOM    543  CB  ASN A  83      11.910   4.644  52.652  1.00 32.20           C  
ANISOU  543  CB  ASN A  83     5010   4578   2644   -304   -909   -173       C  
ATOM    544  CG  ASN A  83      13.238   4.551  53.409  1.00 32.06           C  
ANISOU  544  CG  ASN A  83     4801   4589   2788   -271   -734   -345       C  
ATOM    545  OD1 ASN A  83      13.446   5.159  54.477  1.00 31.37           O  
ANISOU  545  OD1 ASN A  83     4833   4438   2646   -116   -916    -27       O  
ATOM    546  ND2 ASN A  83      14.133   3.728  52.874  1.00 32.44           N  
ANISOU  546  ND2 ASN A  83     4981   4622   2720   -265   -651   -492       N  
ATOM    547  N   LEU A  84      10.895   7.362  54.882  1.00 29.12           N  
ANISOU  547  N   LEU A  84     4279   4017   2768   -289   -934    -19       N  
ATOM    548  CA  LEU A  84      10.447   7.689  56.222  1.00 27.60           C  
ANISOU  548  CA  LEU A  84     3930   3720   2834   -263   -898     24       C  
ATOM    549  C   LEU A  84       8.936   7.578  56.234  1.00 27.50           C  
ANISOU  549  C   LEU A  84     3884   3592   2973   -250   -987     47       C  
ATOM    550  O   LEU A  84       8.285   7.707  55.188  1.00 27.29           O  
ANISOU  550  O   LEU A  84     3848   3561   2957   -235   -962     19       O  
ATOM    551  CB  LEU A  84      10.894   9.086  56.622  1.00 27.16           C  
ANISOU  551  CB  LEU A  84     3895   3667   2758   -259   -837    122       C  
ATOM    552  CG  LEU A  84      12.360   9.105  57.035  1.00 26.01           C  
ANISOU  552  CG  LEU A  84     3698   3578   2607   -237   -646    146       C  
ATOM    553  CD1 LEU A  84      12.891  10.493  56.847  1.00 24.67           C  
ANISOU  553  CD1 LEU A  84     3446   3560   2363   -229   -308     95       C  
ATOM    554  CD2 LEU A  84      12.515   8.630  58.505  1.00 24.19           C  
ANISOU  554  CD2 LEU A  84     3163   3613   2413    -12   -293    147       C  
ATOM    555  N   VAL A  85       8.384   7.297  57.407  1.00 26.50           N  
ANISOU  555  N   VAL A  85     3740   3337   2991   -235   -942     53       N  
ATOM    556  CA  VAL A  85       6.947   7.143  57.504  1.00 26.97           C  
ANISOU  556  CA  VAL A  85     3635   3292   3320   -192  -1094     69       C  
ATOM    557  C   VAL A  85       6.335   8.346  58.210  1.00 27.39           C  
ANISOU  557  C   VAL A  85     3566   3292   3548   -176  -1175     96       C  
ATOM    558  O   VAL A  85       6.817   8.755  59.283  1.00 27.59           O  
ANISOU  558  O   VAL A  85     3533   3204   3745   -195  -1149     52       O  
ATOM    559  CB  VAL A  85       6.549   5.835  58.232  1.00 26.79           C  
ANISOU  559  CB  VAL A  85     3588   3260   3330   -214  -1058     28       C  
ATOM    560  CG1 VAL A  85       5.044   5.610  58.146  1.00 27.41           C  
ANISOU  560  CG1 VAL A  85     3603   3186   3622   -214  -1180    -55       C  
ATOM    561  CG2 VAL A  85       7.299   4.643  57.663  1.00 25.97           C  
ANISOU  561  CG2 VAL A  85     3588   3034   3244   -192  -1018    208       C  
ATOM    562  N   LYS A  86       5.258   8.872  57.628  1.00 28.60           N  
ANISOU  562  N   LYS A  86     3615   3324   3927   -148  -1247    210       N  
ATOM    563  CA  LYS A  86       4.498   9.964  58.235  1.00 29.79           C  
ANISOU  563  CA  LYS A  86     3561   3436   4319   -130  -1296    227       C  
ATOM    564  C   LYS A  86       3.326   9.418  59.022  1.00 30.23           C  
ANISOU  564  C   LYS A  86     3467   3477   4540   -123  -1227    173       C  
ATOM    565  O   LYS A  86       2.460   8.712  58.473  1.00 30.25           O  
ANISOU  565  O   LYS A  86     3458   3443   4592   -213  -1202    145       O  
ATOM    566  CB  LYS A  86       3.994  10.949  57.188  1.00 30.71           C  
ANISOU  566  CB  LYS A  86     3693   3484   4491   -141  -1388    296       C  
ATOM    567  CG  LYS A  86       3.313  12.186  57.808  1.00 32.32           C  
ANISOU  567  CG  LYS A  86     3810   3601   4867    -30  -1518    380       C  
ATOM    568  CD  LYS A  86       3.212  13.331  56.811  1.00 34.58           C  
ANISOU  568  CD  LYS A  86     4116   3930   5093     -5  -1803    722       C  
ATOM    569  CE  LYS A  86       2.133  13.076  55.773  1.00 36.70           C  
ANISOU  569  CE  LYS A  86     4535   4115   5295     -2  -1997    743       C  
ATOM    570  NZ  LYS A  86       2.024  14.243  54.854  1.00 36.95           N  
ANISOU  570  NZ  LYS A  86     4650   4267   5121    186  -2170    896       N  
ATOM    571  N   VAL A  87       3.313   9.755  60.309  1.00 29.73           N  
ANISOU  571  N   VAL A  87     3268   3387   4640    -71  -1060     94       N  
ATOM    572  CA  VAL A  87       2.276   9.290  61.230  1.00 30.05           C  
ANISOU  572  CA  VAL A  87     3121   3345   4949    -30   -888     51       C  
ATOM    573  C   VAL A  87       1.660  10.488  61.987  1.00 30.29           C  
ANISOU  573  C   VAL A  87     2992   3336   5181      9   -841    -18       C  
ATOM    574  O   VAL A  87       2.263  11.568  62.039  1.00 29.67           O  
ANISOU  574  O   VAL A  87     2898   3230   5144     -4   -813    -47       O  
ATOM    575  CB  VAL A  87       2.821   8.246  62.243  1.00 29.50           C  
ANISOU  575  CB  VAL A  87     3065   3292   4849    -52   -872     62       C  
ATOM    576  CG1 VAL A  87       3.364   6.999  61.515  1.00 30.02           C  
ANISOU  576  CG1 VAL A  87     3192   3432   4781     42   -756     41       C  
ATOM    577  CG2 VAL A  87       3.889   8.844  63.147  1.00 29.86           C  
ANISOU  577  CG2 VAL A  87     3082   3452   4808   -169   -768     86       C  
ATOM    578  N   ASP A  88       0.469  10.289  62.552  1.00 30.72           N  
ANISOU  578  N   ASP A  88     2832   3377   5460     22   -711    -46       N  
ATOM    579  CA  ASP A  88      -0.187  11.333  63.363  1.00 32.14           C  
ANISOU  579  CA  ASP A  88     2811   3524   5875      8   -553   -133       C  
ATOM    580  C   ASP A  88       0.297  11.174  64.801  1.00 32.45           C  
ANISOU  580  C   ASP A  88     2834   3611   5883     16   -373   -174       C  
ATOM    581  O   ASP A  88       1.146  10.332  65.064  1.00 31.89           O  
ANISOU  581  O   ASP A  88     2860   3557   5698    -22   -310   -211       O  
ATOM    582  CB  ASP A  88      -1.724  11.242  63.265  1.00 32.90           C  
ANISOU  582  CB  ASP A  88     2888   3540   6071     42   -588   -130       C  
ATOM    583  CG  ASP A  88      -2.284   9.893  63.738  1.00 34.21           C  
ANISOU  583  CG  ASP A  88     2832   3767   6399    -35   -569   -190       C  
ATOM    584  OD1 ASP A  88      -1.614   9.171  64.505  1.00 34.76           O  
ANISOU  584  OD1 ASP A  88     2777   3879   6548   -191   -788   -146       O  
ATOM    585  OD2 ASP A  88      -3.422   9.558  63.338  1.00 36.71           O  
ANISOU  585  OD2 ASP A  88     2866   4178   6902     64   -567   -403       O  
ATOM    586  N   ILE A  89      -0.235  11.963  65.725  1.00 34.12           N  
ANISOU  586  N   ILE A  89     2923   3864   6176     30   -115   -243       N  
ATOM    587  CA  ILE A  89       0.187  11.888  67.124  1.00 36.01           C  
ANISOU  587  CA  ILE A  89     3112   4209   6359     34     88   -325       C  
ATOM    588  C   ILE A  89      -0.063  10.517  67.774  1.00 37.52           C  
ANISOU  588  C   ILE A  89     3301   4431   6520    -64    176   -259       C  
ATOM    589  O   ILE A  89       0.627  10.143  68.721  1.00 38.73           O  
ANISOU  589  O   ILE A  89     3481   4631   6602   -124    190   -225       O  
ATOM    590  CB  ILE A  89      -0.389  13.057  67.972  1.00 36.20           C  
ANISOU  590  CB  ILE A  89     3102   4215   6438     59    117   -385       C  
ATOM    591  CG1 ILE A  89       0.433  13.282  69.251  1.00 37.19           C  
ANISOU  591  CG1 ILE A  89     3272   4390   6468    156    208   -491       C  
ATOM    592  CG2 ILE A  89      -1.892  12.859  68.268  1.00 37.37           C  
ANISOU  592  CG2 ILE A  89     3250   4409   6539    137    289   -390       C  
ATOM    593  CD1 ILE A  89       1.945  13.552  69.011  1.00 36.88           C  
ANISOU  593  CD1 ILE A  89     3457   4203   6353     -2    241   -708       C  
ATOM    594  N   ASP A  90      -1.004   9.747  67.241  1.00 38.67           N  
ANISOU  594  N   ASP A  90     3433   4577   6683   -132    219   -263       N  
ATOM    595  CA  ASP A  90      -1.308   8.404  67.768  1.00 39.67           C  
ANISOU  595  CA  ASP A  90     3547   4693   6833   -202    263   -208       C  
ATOM    596  C   ASP A  90      -0.434   7.298  67.204  1.00 39.02           C  
ANISOU  596  C   ASP A  90     3600   4582   6642   -227    149   -122       C  
ATOM    597  O   ASP A  90      -0.455   6.183  67.711  1.00 39.56           O  
ANISOU  597  O   ASP A  90     3785   4660   6586   -256    172   -156       O  
ATOM    598  CB  ASP A  90      -2.753   8.045  67.460  1.00 40.79           C  
ANISOU  598  CB  ASP A  90     3584   4852   7061   -233    320   -238       C  
ATOM    599  CG  ASP A  90      -3.716   8.986  68.096  1.00 43.07           C  
ANISOU  599  CG  ASP A  90     3698   4986   7680   -174    415   -315       C  
ATOM    600  OD1 ASP A  90      -3.385   9.486  69.195  1.00 45.06           O  
ANISOU  600  OD1 ASP A  90     3966   5192   7960   -231    421   -534       O  
ATOM    601  OD2 ASP A  90      -4.794   9.218  67.506  1.00 44.05           O  
ANISOU  601  OD2 ASP A  90     3615   5140   7980   -329    235   -343       O  
ATOM    602  N   GLY A  91       0.307   7.600  66.145  1.00 37.95           N  
ANISOU  602  N   GLY A  91     3530   4450   6440   -231    -28    -92       N  
ATOM    603  CA  GLY A  91       1.085   6.597  65.443  1.00 37.34           C  
ANISOU  603  CA  GLY A  91     3491   4360   6336   -238   -262    -28       C  
ATOM    604  C   GLY A  91       0.363   5.947  64.280  1.00 37.55           C  
ANISOU  604  C   GLY A  91     3537   4317   6414   -243   -415    -27       C  
ATOM    605  O   GLY A  91       0.850   4.958  63.724  1.00 37.81           O  
ANISOU  605  O   GLY A  91     3618   4403   6342   -191   -416     -2       O  
ATOM    606  N   THR A  92      -0.797   6.491  63.911  1.00 37.76           N  
ANISOU  606  N   THR A  92     3469   4337   6540   -273   -591    -49       N  
ATOM    607  CA  THR A  92      -1.551   5.977  62.776  1.00 38.14           C  
ANISOU  607  CA  THR A  92     3442   4283   6767   -301   -803    -79       C  
ATOM    608  C   THR A  92      -0.850   6.450  61.508  1.00 37.54           C  
ANISOU  608  C   THR A  92     3499   4181   6582   -301   -992    -71       C  
ATOM    609  O   THR A  92      -0.475   7.604  61.402  1.00 37.21           O  
ANISOU  609  O   THR A  92     3421   4224   6493   -337  -1013    -58       O  
ATOM    610  CB  THR A  92      -3.021   6.484  62.794  1.00 38.57           C  
ANISOU  610  CB  THR A  92     3451   4257   6945   -304   -768   -120       C  
ATOM    611  OG1 THR A  92      -3.625   6.150  64.048  1.00 39.32           O  
ANISOU  611  OG1 THR A  92     3448   4321   7167   -279   -606   -215       O  
ATOM    612  CG2 THR A  92      -3.859   5.876  61.646  1.00 39.13           C  
ANISOU  612  CG2 THR A  92     3218   4434   7214   -261   -852   -132       C  
ATOM    613  N   ILE A  93      -0.681   5.550  60.550  1.00 37.64           N  
ANISOU  613  N   ILE A  93     3647   4186   6466   -240  -1207    -35       N  
ATOM    614  CA  ILE A  93      -0.024   5.888  59.299  1.00 37.42           C  
ANISOU  614  CA  ILE A  93     3782   4160   6273   -239  -1509      1       C  
ATOM    615  C   ILE A  93      -0.824   6.994  58.644  1.00 37.48           C  
ANISOU  615  C   ILE A  93     3780   4166   6295   -200  -1667      1       C  
ATOM    616  O   ILE A  93      -2.045   6.904  58.559  1.00 37.36           O  
ANISOU  616  O   ILE A  93     3726   4187   6278   -199  -1687     48       O  
ATOM    617  CB  ILE A  93       0.001   4.669  58.335  1.00 37.60           C  
ANISOU  617  CB  ILE A  93     3845   4167   6274   -203  -1452    -23       C  
ATOM    618  CG1 ILE A  93       0.759   3.472  58.940  1.00 37.26           C  
ANISOU  618  CG1 ILE A  93     3808   4234   6112   -272  -1454     60       C  
ATOM    619  CG2 ILE A  93       0.523   5.063  56.952  1.00 37.95           C  
ANISOU  619  CG2 ILE A  93     3980   4216   6221    -77  -1542    110       C  
ATOM    620  CD1 ILE A  93       2.147   3.781  59.463  1.00 37.40           C  
ANISOU  620  CD1 ILE A  93     3953   4319   5935   -347  -1518    111       C  
ATOM    621  N   VAL A  94      -0.141   8.039  58.200  1.00 37.45           N  
ANISOU  621  N   VAL A  94     3847   4176   6205   -199  -1895     60       N  
ATOM    622  CA  VAL A  94      -0.752   9.012  57.305  1.00 38.67           C  
ANISOU  622  CA  VAL A  94     4042   4329   6320   -164  -2025    108       C  
ATOM    623  C   VAL A  94      -0.227   8.747  55.889  1.00 39.46           C  
ANISOU  623  C   VAL A  94     4345   4501   6147   -175  -2159    156       C  
ATOM    624  O   VAL A  94      -0.992   8.750  54.930  1.00 39.92           O  
ANISOU  624  O   VAL A  94     4321   4581   6262   -155  -2187    147       O  
ATOM    625  CB  VAL A  94      -0.522  10.473  57.778  1.00 38.70           C  
ANISOU  625  CB  VAL A  94     4028   4299   6377   -107  -2040    144       C  
ATOM    626  CG1 VAL A  94      -1.158  11.473  56.803  1.00 38.75           C  
ANISOU  626  CG1 VAL A  94     3936   4341   6443    -99  -2013    190       C  
ATOM    627  CG2 VAL A  94      -1.098  10.668  59.183  1.00 38.02           C  
ANISOU  627  CG2 VAL A  94     3945   4167   6334   -135  -2052    102       C  
ATOM    628  N   ASP A  95       1.075   8.474  55.780  1.00 39.84           N  
ANISOU  628  N   ASP A  95     4624   4631   5881   -171  -2114    154       N  
ATOM    629  CA  ASP A  95       1.723   8.218  54.499  1.00 40.28           C  
ANISOU  629  CA  ASP A  95     4956   4809   5540   -218  -2167    156       C  
ATOM    630  C   ASP A  95       2.898   7.262  54.714  1.00 39.94           C  
ANISOU  630  C   ASP A  95     4984   4832   5358   -260  -2091     65       C  
ATOM    631  O   ASP A  95       3.929   7.659  55.245  1.00 39.05           O  
ANISOU  631  O   ASP A  95     4873   4763   5200   -296  -2049    105       O  
ATOM    632  CB  ASP A  95       2.228   9.544  53.911  1.00 40.47           C  
ANISOU  632  CB  ASP A  95     5065   4852   5460   -200  -2198    201       C  
ATOM    633  CG  ASP A  95       2.600   9.441  52.430  1.00 42.49           C  
ANISOU  633  CG  ASP A  95     5537   5163   5442   -210  -2228    323       C  
ATOM    634  OD1 ASP A  95       2.839   8.325  51.924  1.00 43.62           O  
ANISOU  634  OD1 ASP A  95     6030   5483   5058   -357  -2157      1       O  
ATOM    635  OD2 ASP A  95       2.680  10.499  51.779  1.00 43.09           O  
ANISOU  635  OD2 ASP A  95     5947   5554   4871     66  -2182    689       O  
ATOM    636  N   ASP A  96       2.731   6.004  54.312  1.00 40.58           N  
ANISOU  636  N   ASP A  96     5168   4977   5270   -328  -2039    -98       N  
ATOM    637  CA  ASP A  96       3.788   5.005  54.461  1.00 41.40           C  
ANISOU  637  CA  ASP A  96     5440   5122   5167   -337  -1965   -230       C  
ATOM    638  C   ASP A  96       4.249   4.493  53.103  1.00 42.44           C  
ANISOU  638  C   ASP A  96     5721   5367   5035   -383  -1992   -307       C  
ATOM    639  O   ASP A  96       3.676   3.533  52.577  1.00 42.26           O  
ANISOU  639  O   ASP A  96     5694   5330   5032   -432  -2025   -310       O  
ATOM    640  CB  ASP A  96       3.327   3.827  55.314  1.00 41.47           C  
ANISOU  640  CB  ASP A  96     5391   5090   5273   -358  -1907   -211       C  
ATOM    641  CG  ASP A  96       4.401   2.751  55.468  1.00 41.61           C  
ANISOU  641  CG  ASP A  96     5375   5017   5418   -367  -1757   -338       C  
ATOM    642  OD1 ASP A  96       5.568   2.974  55.057  1.00 40.34           O  
ANISOU  642  OD1 ASP A  96     5469   4727   5132   -407  -1628   -293       O  
ATOM    643  OD2 ASP A  96       4.074   1.675  56.017  1.00 42.99           O  
ANISOU  643  OD2 ASP A  96     5319   5133   5881   -515  -1565   -318       O  
ATOM    644  N   PRO A  97       5.308   5.107  52.546  1.00 43.09           N  
ANISOU  644  N   PRO A  97     5943   5572   4856   -406  -1950   -370       N  
ATOM    645  CA  PRO A  97       5.798   4.704  51.222  1.00 43.86           C  
ANISOU  645  CA  PRO A  97     6165   5745   4755   -418  -1951   -462       C  
ATOM    646  C   PRO A  97       6.372   3.276  51.183  1.00 44.23           C  
ANISOU  646  C   PRO A  97     6250   5780   4773   -400  -1891   -632       C  
ATOM    647  O   PRO A  97       6.624   2.762  50.098  1.00 44.62           O  
ANISOU  647  O   PRO A  97     6350   5880   4722   -428  -1952   -690       O  
ATOM    648  CB  PRO A  97       6.905   5.735  50.930  1.00 43.90           C  
ANISOU  648  CB  PRO A  97     6204   5794   4681   -430  -1916   -424       C  
ATOM    649  CG  PRO A  97       6.609   6.889  51.837  1.00 43.32           C  
ANISOU  649  CG  PRO A  97     6034   5713   4711   -425  -2003   -342       C  
ATOM    650  CD  PRO A  97       6.083   6.241  53.085  1.00 42.79           C  
ANISOU  650  CD  PRO A  97     5941   5587   4731   -401  -1967   -354       C  
ATOM    651  N   THR A  98       6.575   2.646  52.343  1.00 43.95           N  
ANISOU  651  N   THR A  98     6208   5656   4833   -377  -1803   -730       N  
ATOM    652  CA  THR A  98       7.203   1.310  52.389  1.00 43.91           C  
ANISOU  652  CA  THR A  98     6093   5584   5004   -375  -1708   -890       C  
ATOM    653  C   THR A  98       6.225   0.149  52.519  1.00 44.48           C  
ANISOU  653  C   THR A  98     6122   5510   5267   -366  -1736   -989       C  
ATOM    654  O   THR A  98       6.554  -0.986  52.174  1.00 45.20           O  
ANISOU  654  O   THR A  98     6197   5603   5373   -367  -1690  -1100       O  
ATOM    655  CB  THR A  98       8.195   1.180  53.560  1.00 43.55           C  
ANISOU  655  CB  THR A  98     6060   5564   4923   -364  -1643   -863       C  
ATOM    656  OG1 THR A  98       7.471   1.055  54.793  1.00 42.90           O  
ANISOU  656  OG1 THR A  98     5758   5534   5008   -359  -1623   -772       O  
ATOM    657  CG2 THR A  98       9.112   2.399  53.638  1.00 43.14           C  
ANISOU  657  CG2 THR A  98     6011   5514   4864   -359  -1622   -902       C  
ATOM    658  N   GLY A  99       5.041   0.417  53.063  1.00 44.24           N  
ANISOU  658  N   GLY A  99     5986   5336   5488   -394  -1772   -994       N  
ATOM    659  CA  GLY A  99       4.103  -0.646  53.405  1.00 43.61           C  
ANISOU  659  CA  GLY A  99     5770   5084   5716   -385  -1765   -944       C  
ATOM    660  C   GLY A  99       4.538  -1.469  54.614  1.00 42.61           C  
ANISOU  660  C   GLY A  99     5578   4843   5766   -403  -1699   -925       C  
ATOM    661  O   GLY A  99       3.928  -2.494  54.915  1.00 43.07           O  
ANISOU  661  O   GLY A  99     5575   4854   5933   -389  -1688   -861       O  
ATOM    662  N   LEU A 100       5.596  -1.040  55.291  1.00 40.54           N  
ANISOU  662  N   LEU A 100     5290   4502   5612   -407  -1586   -878       N  
ATOM    663  CA  LEU A 100       6.110  -1.757  56.472  1.00 38.86           C  
ANISOU  663  CA  LEU A 100     5046   4222   5495   -401  -1380   -785       C  
ATOM    664  C   LEU A 100       5.516  -1.259  57.778  1.00 37.51           C  
ANISOU  664  C   LEU A 100     4796   4019   5435   -410  -1319   -668       C  
ATOM    665  O   LEU A 100       5.659  -1.897  58.814  1.00 37.17           O  
ANISOU  665  O   LEU A 100     4796   3899   5426   -444  -1256   -628       O  
ATOM    666  CB  LEU A 100       7.640  -1.667  56.560  1.00 38.45           C  
ANISOU  666  CB  LEU A 100     5031   4174   5400   -360  -1370   -833       C  
ATOM    667  CG  LEU A 100       8.493  -2.306  55.458  1.00 38.97           C  
ANISOU  667  CG  LEU A 100     5201   4262   5343   -307  -1274   -856       C  
ATOM    668  CD1 LEU A 100       9.951  -1.873  55.595  1.00 38.85           C  
ANISOU  668  CD1 LEU A 100     5198   4277   5285   -345  -1117   -780       C  
ATOM    669  CD2 LEU A 100       8.377  -3.829  55.468  1.00 39.08           C  
ANISOU  669  CD2 LEU A 100     5258   4170   5418   -325  -1006   -854       C  
ATOM    670  N   GLY A 101       4.875  -0.098  57.730  1.00 36.82           N  
ANISOU  670  N   GLY A 101     4624   3997   5367   -437  -1193   -560       N  
ATOM    671  CA  GLY A 101       4.369   0.546  58.936  1.00 35.27           C  
ANISOU  671  CA  GLY A 101     4398   3821   5180   -407  -1033   -376       C  
ATOM    672  C   GLY A 101       5.496   0.918  59.871  1.00 34.38           C  
ANISOU  672  C   GLY A 101     4267   3719   5075   -367   -894   -247       C  
ATOM    673  O   GLY A 101       6.659   1.026  59.456  1.00 34.47           O  
ANISOU  673  O   GLY A 101     4327   3730   5037   -331   -842   -260       O  
ATOM    674  N   ILE A 102       5.161   1.113  61.139  1.00 33.39           N  
ANISOU  674  N   ILE A 102     4146   3607   4932   -369   -745   -120       N  
ATOM    675  CA  ILE A 102       6.127   1.597  62.109  1.00 32.71           C  
ANISOU  675  CA  ILE A 102     3966   3619   4843   -317   -638     39       C  
ATOM    676  C   ILE A 102       6.158   0.667  63.291  1.00 32.83           C  
ANISOU  676  C   ILE A 102     3977   3622   4875   -340   -510    116       C  
ATOM    677  O   ILE A 102       5.310  -0.190  63.425  1.00 32.86           O  
ANISOU  677  O   ILE A 102     3972   3684   4829   -267   -530    193       O  
ATOM    678  CB  ILE A 102       5.793   3.048  62.619  1.00 32.59           C  
ANISOU  678  CB  ILE A 102     3945   3611   4827   -323   -607     11       C  
ATOM    679  CG1 ILE A 102       4.488   3.079  63.442  1.00 33.02           C  
ANISOU  679  CG1 ILE A 102     4064   3645   4837   -277   -557     28       C  
ATOM    680  CG2 ILE A 102       5.758   4.037  61.451  1.00 32.32           C  
ANISOU  680  CG2 ILE A 102     3879   3667   4735   -240   -565     53       C  
ATOM    681  CD1 ILE A 102       4.363   4.312  64.400  1.00 34.37           C  
ANISOU  681  CD1 ILE A 102     4384   3993   4680   -178   -359    -13       C  
ATOM    682  N   ASN A 103       7.161   0.829  64.134  1.00 33.11           N  
ANISOU  682  N   ASN A 103     4061   3720   4797   -319   -429    231       N  
ATOM    683  CA  ASN A 103       7.156   0.174  65.424  1.00 34.26           C  
ANISOU  683  CA  ASN A 103     4194   3829   4992   -387   -235    335       C  
ATOM    684  C   ASN A 103       6.256   0.989  66.323  1.00 34.72           C  
ANISOU  684  C   ASN A 103     4154   3928   5107   -417   -128    375       C  
ATOM    685  O   ASN A 103       6.682   1.993  66.906  1.00 34.29           O  
ANISOU  685  O   ASN A 103     4098   3903   5027   -405    -74    301       O  
ATOM    686  CB  ASN A 103       8.558   0.142  66.014  1.00 34.05           C  
ANISOU  686  CB  ASN A 103     4198   3843   4893   -335   -319    431       C  
ATOM    687  CG  ASN A 103       8.595  -0.478  67.382  1.00 35.29           C  
ANISOU  687  CG  ASN A 103     4482   4067   4856   -363   -221    375       C  
ATOM    688  OD1 ASN A 103       7.558  -0.789  67.971  1.00 36.36           O  
ANISOU  688  OD1 ASN A 103     4723   4046   5045   -540   -263    441       O  
ATOM    689  ND2 ASN A 103       9.803  -0.677  67.898  1.00 36.16           N  
ANISOU  689  ND2 ASN A 103     4785   4442   4512   -195   -544    644       N  
ATOM    690  N   TYR A 104       5.011   0.551  66.423  1.00 35.92           N  
ANISOU  690  N   TYR A 104     4214   4104   5330   -528    -31    428       N  
ATOM    691  CA  TYR A 104       3.991   1.309  67.132  1.00 37.37           C  
ANISOU  691  CA  TYR A 104     4301   4298   5600   -566     99    424       C  
ATOM    692  C   TYR A 104       4.351   1.537  68.605  1.00 37.31           C  
ANISOU  692  C   TYR A 104     4345   4357   5472   -582    168    500       C  
ATOM    693  O   TYR A 104       4.148   2.633  69.131  1.00 37.72           O  
ANISOU  693  O   TYR A 104     4421   4457   5453   -582    168    443       O  
ATOM    694  CB  TYR A 104       2.663   0.581  67.022  1.00 38.17           C  
ANISOU  694  CB  TYR A 104     4295   4388   5818   -631    114    417       C  
ATOM    695  CG  TYR A 104       1.440   1.381  67.393  1.00 41.39           C  
ANISOU  695  CG  TYR A 104     4513   4638   6572   -616    189    322       C  
ATOM    696  CD1 TYR A 104       0.965   1.395  68.713  1.00 42.85           C  
ANISOU  696  CD1 TYR A 104     4701   4748   6832   -695    436    396       C  
ATOM    697  CD2 TYR A 104       0.719   2.077  66.415  1.00 42.81           C  
ANISOU  697  CD2 TYR A 104     4540   4875   6848   -611    158    420       C  
ATOM    698  CE1 TYR A 104      -0.186   2.096  69.049  1.00 45.50           C  
ANISOU  698  CE1 TYR A 104     4721   5203   7361   -762    434    300       C  
ATOM    699  CE2 TYR A 104      -0.427   2.788  66.742  1.00 44.54           C  
ANISOU  699  CE2 TYR A 104     4529   5129   7262   -680    193    248       C  
ATOM    700  CZ  TYR A 104      -0.875   2.792  68.056  1.00 45.79           C  
ANISOU  700  CZ  TYR A 104     4628   5320   7448   -698    318    195       C  
ATOM    701  OH  TYR A 104      -2.009   3.489  68.372  1.00 46.80           O  
ANISOU  701  OH  TYR A 104     4645   5459   7678   -746    326   -112       O  
ATOM    702  N   ALA A 105       4.900   0.516  69.255  1.00 36.85           N  
ANISOU  702  N   ALA A 105     4367   4306   5324   -586    226    581       N  
ATOM    703  CA  ALA A 105       5.249   0.616  70.672  1.00 36.75           C  
ANISOU  703  CA  ALA A 105     4342   4353   5266   -535    250    573       C  
ATOM    704  C   ALA A 105       6.472   1.517  70.905  1.00 36.14           C  
ANISOU  704  C   ALA A 105     4291   4304   5136   -432    209    450       C  
ATOM    705  O   ALA A 105       6.557   2.213  71.924  1.00 36.41           O  
ANISOU  705  O   ALA A 105     4393   4337   5102   -389    303    416       O  
ATOM    706  CB  ALA A 105       5.478  -0.773  71.250  1.00 37.70           C  
ANISOU  706  CB  ALA A 105     4514   4515   5291   -585    279    669       C  
ATOM    707  N   GLY A 106       7.411   1.509  69.957  1.00 34.38           N  
ANISOU  707  N   GLY A 106     3929   3992   5140   -189     -7     85       N  
ATOM    708  CA  GLY A 106       8.600   2.370  70.038  1.00 33.28           C  
ANISOU  708  CA  GLY A 106     3690   3858   5094     17   -179    -90       C  
ATOM    709  C   GLY A 106       8.299   3.856  69.851  1.00 32.52           C  
ANISOU  709  C   GLY A 106     3494   3760   5101    117   -299   -277       C  
ATOM    710  O   GLY A 106       9.091   4.703  70.242  1.00 32.47           O  
ANISOU  710  O   GLY A 106     3493   3798   5045    128   -387   -207       O  
ATOM    711  N   TYR A 107       7.162   4.165  69.225  1.00 32.04           N  
ANISOU  711  N   TYR A 107     3388   3676   5107    191   -294   -358       N  
ATOM    712  CA  TYR A 107       6.748   5.543  68.956  1.00 31.22           C  
ANISOU  712  CA  TYR A 107     3274   3525   5061    254   -303   -419       C  
ATOM    713  C   TYR A 107       6.099   6.270  70.143  1.00 31.39           C  
ANISOU  713  C   TYR A 107     3295   3549   5081    203   -226   -448       C  
ATOM    714  O   TYR A 107       6.004   7.506  70.154  1.00 31.70           O  
ANISOU  714  O   TYR A 107     3364   3609   5070    317   -208   -472       O  
ATOM    715  CB  TYR A 107       5.786   5.563  67.765  1.00 30.84           C  
ANISOU  715  CB  TYR A 107     3178   3465   5072    243   -372   -475       C  
ATOM    716  CG  TYR A 107       5.245   6.930  67.383  1.00 30.34           C  
ANISOU  716  CG  TYR A 107     3076   3452   4998    349   -545   -512       C  
ATOM    717  CD1 TYR A 107       6.078   7.914  66.843  1.00 30.75           C  
ANISOU  717  CD1 TYR A 107     3233   3398   5051    381   -620   -492       C  
ATOM    718  CD2 TYR A 107       3.886   7.230  67.525  1.00 29.77           C  
ANISOU  718  CD2 TYR A 107     3070   3367   4872    408   -514   -552       C  
ATOM    719  CE1 TYR A 107       5.566   9.190  66.474  1.00 31.27           C  
ANISOU  719  CE1 TYR A 107     3170   3519   5188    444   -756   -505       C  
ATOM    720  CE2 TYR A 107       3.378   8.501  67.172  1.00 30.13           C  
ANISOU  720  CE2 TYR A 107     2955   3528   4962    521   -671   -464       C  
ATOM    721  CZ  TYR A 107       4.221   9.464  66.641  1.00 31.01           C  
ANISOU  721  CZ  TYR A 107     3074   3342   5364    393   -726   -553       C  
ATOM    722  OH  TYR A 107       3.714  10.700  66.262  1.00 33.18           O  
ANISOU  722  OH  TYR A 107     3269   3698   5638    377   -662   -486       O  
ATOM    723  N   VAL A 108       5.631   5.512  71.121  1.00 30.87           N  
ANISOU  723  N   VAL A 108     3166   3504   5060    177   -152   -456       N  
ATOM    724  CA  VAL A 108       4.944   6.090  72.270  1.00 30.83           C  
ANISOU  724  CA  VAL A 108     3070   3508   5135    110    -20   -472       C  
ATOM    725  C   VAL A 108       5.753   7.170  73.000  1.00 29.95           C  
ANISOU  725  C   VAL A 108     2994   3430   4953     92     30   -398       C  
ATOM    726  O   VAL A 108       5.211   8.217  73.358  1.00 30.43           O  
ANISOU  726  O   VAL A 108     3074   3468   5016      3     46   -381       O  
ATOM    727  CB  VAL A 108       4.497   4.991  73.248  1.00 31.24           C  
ANISOU  727  CB  VAL A 108     3101   3555   5212     61     29   -489       C  
ATOM    728  CG1 VAL A 108       3.997   5.607  74.566  1.00 31.85           C  
ANISOU  728  CG1 VAL A 108     3286   3565   5249     75    125   -447       C  
ATOM    729  CG2 VAL A 108       3.391   4.116  72.588  1.00 32.32           C  
ANISOU  729  CG2 VAL A 108     3296   3609   5373    103     79   -644       C  
ATOM    730  N   ILE A 109       7.041   6.930  73.220  1.00 29.03           N  
ANISOU  730  N   ILE A 109     2995   3348   4685     34      7   -364       N  
ATOM    731  CA  ILE A 109       7.868   7.949  73.878  1.00 28.59           C  
ANISOU  731  CA  ILE A 109     2963   3339   4558     92      7   -326       C  
ATOM    732  C   ILE A 109       7.946   9.246  73.062  1.00 27.32           C  
ANISOU  732  C   ILE A 109     2787   3159   4435    166    -83   -375       C  
ATOM    733  O   ILE A 109       7.828  10.329  73.605  1.00 27.21           O  
ANISOU  733  O   ILE A 109     2751   3241   4344     97    -85   -308       O  
ATOM    734  CB  ILE A 109       9.278   7.416  74.280  1.00 28.64           C  
ANISOU  734  CB  ILE A 109     2979   3374   4529    114     10   -278       C  
ATOM    735  CG1 ILE A 109      10.012   8.474  75.112  1.00 30.36           C  
ANISOU  735  CG1 ILE A 109     3236   3590   4707    123    -51   -308       C  
ATOM    736  CG2 ILE A 109      10.097   6.939  73.049  1.00 29.11           C  
ANISOU  736  CG2 ILE A 109     3134   3350   4577    103    -60   -304       C  
ATOM    737  CD1 ILE A 109      11.010   7.890  76.104  1.00 34.61           C  
ANISOU  737  CD1 ILE A 109     3993   4254   4903    134   -248   -212       C  
ATOM    738  N   HIS A 110       8.110   9.112  71.751  1.00 26.87           N  
ANISOU  738  N   HIS A 110     2727   3075   4406    197   -100   -354       N  
ATOM    739  CA  HIS A 110       8.135  10.243  70.851  1.00 26.62           C  
ANISOU  739  CA  HIS A 110     2701   3014   4399    255   -204   -379       C  
ATOM    740  C   HIS A 110       6.819  11.008  70.921  1.00 27.18           C  
ANISOU  740  C   HIS A 110     2705   3076   4547    250   -222   -436       C  
ATOM    741  O   HIS A 110       6.818  12.228  71.098  1.00 27.33           O  
ANISOU  741  O   HIS A 110     2637   3041   4703    263   -260   -355       O  
ATOM    742  CB  HIS A 110       8.488   9.770  69.435  1.00 26.20           C  
ANISOU  742  CB  HIS A 110     2664   2953   4335    297   -172   -364       C  
ATOM    743  CG  HIS A 110       9.856   9.159  69.361  1.00 25.52           C  
ANISOU  743  CG  HIS A 110     2646   2958   4089    231   -271   -321       C  
ATOM    744  ND1 HIS A 110      10.995   9.910  69.155  1.00 23.07           N  
ANISOU  744  ND1 HIS A 110     2572   2805   3388    205   -199   -252       N  
ATOM    745  CD2 HIS A 110      10.275   7.882  69.552  1.00 24.46           C  
ANISOU  745  CD2 HIS A 110     2565   2964   3763    215   -270   -269       C  
ATOM    746  CE1 HIS A 110      12.052   9.118  69.190  1.00 23.47           C  
ANISOU  746  CE1 HIS A 110     2574   2874   3467    212   -245   -234       C  
ATOM    747  NE2 HIS A 110      11.645   7.882  69.429  1.00 23.87           N  
ANISOU  747  NE2 HIS A 110     2523   2936   3610    136   -232   -150       N  
ATOM    748  N   SER A 111       5.712  10.273  70.821  1.00 28.00           N  
ANISOU  748  N   SER A 111     2699   3177   4760    241   -176   -463       N  
ATOM    749  CA  SER A 111       4.371  10.839  70.909  1.00 29.00           C  
ANISOU  749  CA  SER A 111     2791   3257   4970    267   -196   -568       C  
ATOM    750  C   SER A 111       4.146  11.599  72.228  1.00 28.84           C  
ANISOU  750  C   SER A 111     2765   3199   4990    255   -159   -604       C  
ATOM    751  O   SER A 111       3.636  12.721  72.230  1.00 28.90           O  
ANISOU  751  O   SER A 111     2645   3386   4948    289   -109   -674       O  
ATOM    752  CB  SER A 111       3.340   9.713  70.795  1.00 28.77           C  
ANISOU  752  CB  SER A 111     2711   3271   4946    262   -299   -637       C  
ATOM    753  OG  SER A 111       2.049  10.279  70.828  1.00 33.29           O  
ANISOU  753  OG  SER A 111     3377   3833   5437    239   -225   -582       O  
ATOM    754  N   ALA A 112       4.521  10.985  73.345  1.00 29.08           N  
ANISOU  754  N   ALA A 112     2800   3282   4964    233    -84   -617       N  
ATOM    755  CA  ALA A 112       4.341  11.634  74.656  1.00 29.35           C  
ANISOU  755  CA  ALA A 112     2904   3254   4993    262    -29   -633       C  
ATOM    756  C   ALA A 112       5.076  12.974  74.727  1.00 29.23           C  
ANISOU  756  C   ALA A 112     2850   3298   4955    266      0   -581       C  
ATOM    757  O   ALA A 112       4.513  13.982  75.189  1.00 30.02           O  
ANISOU  757  O   ALA A 112     2962   3370   5072    305     63   -591       O  
ATOM    758  CB  ALA A 112       4.807  10.711  75.793  1.00 29.76           C  
ANISOU  758  CB  ALA A 112     2982   3326   4997    218     34   -618       C  
ATOM    759  N   ILE A 113       6.328  12.994  74.273  1.00 28.96           N  
ANISOU  759  N   ILE A 113     2857   3270   4876    259    -30   -523       N  
ATOM    760  CA  ILE A 113       7.128  14.223  74.325  1.00 28.07           C  
ANISOU  760  CA  ILE A 113     2785   3122   4756    243    -70   -557       C  
ATOM    761  C   ILE A 113       6.645  15.289  73.330  1.00 27.87           C  
ANISOU  761  C   ILE A 113     2687   3032   4870    300   -165   -558       C  
ATOM    762  O   ILE A 113       6.448  16.434  73.726  1.00 27.66           O  
ANISOU  762  O   ILE A 113     2711   2952   4843    283   -169   -479       O  
ATOM    763  CB  ILE A 113       8.664  13.963  74.166  1.00 27.56           C  
ANISOU  763  CB  ILE A 113     2735   3055   4680    289    -69   -564       C  
ATOM    764  CG1 ILE A 113       9.176  12.929  75.185  1.00 29.17           C  
ANISOU  764  CG1 ILE A 113     3209   3280   4591    167    118   -544       C  
ATOM    765  CG2 ILE A 113       9.450  15.271  74.298  1.00 27.29           C  
ANISOU  765  CG2 ILE A 113     2800   3042   4524    218   -116   -498       C  
ATOM    766  CD1 ILE A 113       8.868  13.256  76.684  1.00 30.72           C  
ANISOU  766  CD1 ILE A 113     3464   3620   4589    233    127   -565       C  
ATOM    767  N   HIS A 114       6.449  14.913  72.059  1.00 28.29           N  
ANISOU  767  N   HIS A 114     2705   3083   4958    319   -236   -490       N  
ATOM    768  CA  HIS A 114       5.926  15.841  71.049  1.00 28.93           C  
ANISOU  768  CA  HIS A 114     2837   3048   5106    368   -352   -521       C  
ATOM    769  C   HIS A 114       4.597  16.514  71.438  1.00 29.78           C  
ANISOU  769  C   HIS A 114     2867   3124   5323    338   -354   -620       C  
ATOM    770  O   HIS A 114       4.356  17.698  71.148  1.00 30.07           O  
ANISOU  770  O   HIS A 114     2927   3138   5359    380   -399   -694       O  
ATOM    771  CB  HIS A 114       5.777  15.150  69.677  1.00 28.13           C  
ANISOU  771  CB  HIS A 114     2761   2896   5030    292   -376   -535       C  
ATOM    772  CG  HIS A 114       7.063  15.036  68.909  1.00 27.88           C  
ANISOU  772  CG  HIS A 114     2861   2882   4849    379   -447   -355       C  
ATOM    773  ND1 HIS A 114       7.791  16.137  68.503  1.00 28.08           N  
ANISOU  773  ND1 HIS A 114     2647   3238   4782    272   -612   -313       N  
ATOM    774  CD2 HIS A 114       7.737  13.954  68.452  1.00 26.78           C  
ANISOU  774  CD2 HIS A 114     2738   3036   4401    363   -568   -350       C  
ATOM    775  CE1 HIS A 114       8.864  15.735  67.844  1.00 25.55           C  
ANISOU  775  CE1 HIS A 114     2830   2867   4011    260   -591   -467       C  
ATOM    776  NE2 HIS A 114       8.861  14.415  67.811  1.00 26.07           N  
ANISOU  776  NE2 HIS A 114     2928   2944   4033    477   -463   -272       N  
ATOM    777  N   ALA A 115       3.718  15.758  72.078  1.00 31.05           N  
ANISOU  777  N   ALA A 115     2959   3306   5533    353   -346   -712       N  
ATOM    778  CA  ALA A 115       2.431  16.304  72.482  1.00 31.29           C  
ANISOU  778  CA  ALA A 115     2851   3263   5772    443   -310   -789       C  
ATOM    779  C   ALA A 115       2.612  17.322  73.602  1.00 31.66           C  
ANISOU  779  C   ALA A 115     2900   3290   5840    425   -270   -847       C  
ATOM    780  O   ALA A 115       1.978  18.386  73.603  1.00 32.28           O  
ANISOU  780  O   ALA A 115     3024   3324   5917    390   -210   -902       O  
ATOM    781  CB  ALA A 115       1.505  15.186  72.920  1.00 31.62           C  
ANISOU  781  CB  ALA A 115     2902   3314   5795    401   -342   -816       C  
ATOM    782  N   ALA A 116       3.486  17.004  74.547  1.00 32.06           N  
ANISOU  782  N   ALA A 116     2963   3319   5897    421   -195   -893       N  
ATOM    783  CA  ALA A 116       3.709  17.854  75.723  1.00 32.09           C  
ANISOU  783  CA  ALA A 116     3011   3347   5832    435   -163   -921       C  
ATOM    784  C   ALA A 116       4.529  19.106  75.447  1.00 32.11           C  
ANISOU  784  C   ALA A 116     3041   3315   5844    451   -198   -878       C  
ATOM    785  O   ALA A 116       4.419  20.099  76.165  1.00 32.59           O  
ANISOU  785  O   ALA A 116     3102   3381   5898    453   -168   -928       O  
ATOM    786  CB  ALA A 116       4.369  17.048  76.835  1.00 32.10           C  
ANISOU  786  CB  ALA A 116     3004   3295   5896    492   -154   -890       C  
ATOM    787  N   ARG A 117       5.354  19.057  74.410  1.00 31.86           N  
ANISOU  787  N   ARG A 117     3005   3248   5850    499   -271   -785       N  
ATOM    788  CA  ARG A 117       6.334  20.098  74.163  1.00 31.95           C  
ANISOU  788  CA  ARG A 117     3069   3228   5841    467   -391   -693       C  
ATOM    789  C   ARG A 117       6.317  20.433  72.674  1.00 32.82           C  
ANISOU  789  C   ARG A 117     3222   3276   5970    469   -488   -627       C  
ATOM    790  O   ARG A 117       7.070  19.865  71.894  1.00 32.23           O  
ANISOU  790  O   ARG A 117     3168   3192   5886    525   -476   -549       O  
ATOM    791  CB  ARG A 117       7.716  19.604  74.617  1.00 31.87           C  
ANISOU  791  CB  ARG A 117     3068   3326   5713    372   -371   -734       C  
ATOM    792  CG  ARG A 117       7.861  19.446  76.147  1.00 31.27           C  
ANISOU  792  CG  ARG A 117     2949   3302   5629    344   -351   -680       C  
ATOM    793  CD  ARG A 117       8.009  20.822  76.779  1.00 31.15           C  
ANISOU  793  CD  ARG A 117     2989   3429   5416    313   -392   -782       C  
ATOM    794  NE  ARG A 117       9.152  21.464  76.135  1.00 31.93           N  
ANISOU  794  NE  ARG A 117     3212   3445   5473    227   -322   -618       N  
ATOM    795  CZ  ARG A 117      10.414  21.299  76.517  1.00 31.55           C  
ANISOU  795  CZ  ARG A 117     3090   3472   5425      3   -435   -582       C  
ATOM    796  NH1 ARG A 117      10.697  20.561  77.590  1.00 30.32           N  
ANISOU  796  NH1 ARG A 117     2821   3391   5306     42   -712   -734       N  
ATOM    797  NH2 ARG A 117      11.388  21.884  75.831  1.00 31.15           N  
ANISOU  797  NH2 ARG A 117     3149   3480   5207   -186   -497   -652       N  
ATOM    798  N   HIS A 118       5.431  21.351  72.287  1.00 34.57           N  
ANISOU  798  N   HIS A 118     3433   3409   6290    519   -644   -554       N  
ATOM    799  CA  HIS A 118       5.262  21.751  70.880  1.00 36.49           C  
ANISOU  799  CA  HIS A 118     3693   3616   6556    522   -748   -492       C  
ATOM    800  C   HIS A 118       6.491  22.467  70.313  1.00 36.26           C  
ANISOU  800  C   HIS A 118     3721   3564   6492    497   -806   -426       C  
ATOM    801  O   HIS A 118       6.667  22.561  69.093  1.00 36.64           O  
ANISOU  801  O   HIS A 118     3837   3604   6479    567   -851   -429       O  
ATOM    802  CB  HIS A 118       4.008  22.623  70.708  1.00 37.31           C  
ANISOU  802  CB  HIS A 118     3777   3662   6736    530   -809   -532       C  
ATOM    803  CG  HIS A 118       2.732  21.839  70.722  1.00 40.69           C  
ANISOU  803  CG  HIS A 118     4038   4093   7329    502   -762   -676       C  
ATOM    804  ND1 HIS A 118       1.490  22.433  70.696  1.00 43.24           N  
ANISOU  804  ND1 HIS A 118     4336   4279   7814    543   -938   -720       N  
ATOM    805  CD2 HIS A 118       2.510  20.501  70.769  1.00 43.07           C  
ANISOU  805  CD2 HIS A 118     4280   4268   7814    508   -758   -686       C  
ATOM    806  CE1 HIS A 118       0.558  21.498  70.721  1.00 45.14           C  
ANISOU  806  CE1 HIS A 118     4470   4460   8219    453   -879   -798       C  
ATOM    807  NE2 HIS A 118       1.151  20.315  70.761  1.00 44.52           N  
ANISOU  807  NE2 HIS A 118     4283   4493   8138    542   -942   -730       N  
ATOM    808  N   ASP A 119       7.340  22.957  71.204  1.00 35.63           N  
ANISOU  808  N   ASP A 119     3758   3464   6313    452   -802   -388       N  
ATOM    809  CA  ASP A 119       8.591  23.604  70.813  1.00 34.85           C  
ANISOU  809  CA  ASP A 119     3681   3419   6139    397   -775   -315       C  
ATOM    810  C   ASP A 119       9.625  22.614  70.254  1.00 33.86           C  
ANISOU  810  C   ASP A 119     3629   3310   5924    375   -758   -207       C  
ATOM    811  O   ASP A 119      10.474  22.976  69.424  1.00 33.63           O  
ANISOU  811  O   ASP A 119     3591   3250   5934    329   -752   -186       O  
ATOM    812  CB  ASP A 119       9.167  24.383  72.001  1.00 35.86           C  
ANISOU  812  CB  ASP A 119     3775   3528   6320    328   -750   -342       C  
ATOM    813  CG  ASP A 119       9.361  23.517  73.244  1.00 35.74           C  
ANISOU  813  CG  ASP A 119     3731   3624   6224    295   -705   -354       C  
ATOM    814  OD1 ASP A 119       8.359  23.000  73.786  1.00 34.96           O  
ANISOU  814  OD1 ASP A 119     3564   3537   6182    -34   -767   -649       O  
ATOM    815  OD2 ASP A 119      10.521  23.367  73.685  1.00 36.95           O  
ANISOU  815  OD2 ASP A 119     3649   3885   6503    111   -558   -588       O  
ATOM    816  N   LEU A 120       9.549  21.360  70.694  1.00 32.24           N  
ANISOU  816  N   LEU A 120     3460   3235   5554    305   -681   -209       N  
ATOM    817  CA  LEU A 120      10.523  20.358  70.259  1.00 30.61           C  
ANISOU  817  CA  LEU A 120     3325   3123   5181    268   -654   -161       C  
ATOM    818  C   LEU A 120      10.083  19.764  68.923  1.00 30.08           C  
ANISOU  818  C   LEU A 120     3335   3068   5025    257   -635   -143       C  
ATOM    819  O   LEU A 120       9.095  19.032  68.849  1.00 30.70           O  
ANISOU  819  O   LEU A 120     3455   3247   4962    202   -624   -291       O  
ATOM    820  CB  LEU A 120      10.773  19.299  71.329  1.00 29.93           C  
ANISOU  820  CB  LEU A 120     3267   3055   5048    241   -602   -165       C  
ATOM    821  CG  LEU A 120      11.249  19.832  72.696  1.00 29.42           C  
ANISOU  821  CG  LEU A 120     3101   3000   5076    235   -491   -220       C  
ATOM    822  CD1 LEU A 120      11.324  18.688  73.703  1.00 28.73           C  
ANISOU  822  CD1 LEU A 120     2948   3228   4739    232   -355   -284       C  
ATOM    823  CD2 LEU A 120      12.615  20.588  72.621  1.00 30.17           C  
ANISOU  823  CD2 LEU A 120     3354   3003   5103    242   -321   -298       C  
ATOM    824  N   GLN A 121      10.792  20.139  67.864  1.00 28.80           N  
ANISOU  824  N   GLN A 121     3230   2895   4818    256   -722    -20       N  
ATOM    825  CA  GLN A 121      10.483  19.686  66.520  1.00 28.06           C  
ANISOU  825  CA  GLN A 121     3236   2820   4603    368   -787     98       C  
ATOM    826  C   GLN A 121      11.162  18.336  66.223  1.00 27.13           C  
ANISOU  826  C   GLN A 121     3074   2872   4361    352   -738    118       C  
ATOM    827  O   GLN A 121      10.904  17.716  65.179  1.00 26.62           O  
ANISOU  827  O   GLN A 121     3101   2769   4242    334   -787     -1       O  
ATOM    828  CB  GLN A 121      10.942  20.715  65.504  1.00 28.30           C  
ANISOU  828  CB  GLN A 121     3229   2841   4682    337   -858    188       C  
ATOM    829  CG  GLN A 121      10.306  22.128  65.684  1.00 31.48           C  
ANISOU  829  CG  GLN A 121     3630   3143   5188    493   -932    141       C  
ATOM    830  CD  GLN A 121       8.814  22.124  65.512  1.00 34.09           C  
ANISOU  830  CD  GLN A 121     3886   3424   5642    592  -1072    194       C  
ATOM    831  OE1 GLN A 121       8.079  22.434  66.456  1.00 37.76           O  
ANISOU  831  OE1 GLN A 121     4717   3662   5968    681   -887    -15       O  
ATOM    832  NE2 GLN A 121       8.339  21.751  64.317  1.00 32.15           N  
ANISOU  832  NE2 GLN A 121     3706   3251   5257    601  -1201    366       N  
ATOM    833  N   ALA A 122      12.031  17.885  67.124  1.00 25.43           N  
ANISOU  833  N   ALA A 122     2934   2772   3957    267   -598     89       N  
ATOM    834  CA  ALA A 122      12.721  16.605  66.918  1.00 24.63           C  
ANISOU  834  CA  ALA A 122     2821   2734   3803    196   -493    151       C  
ATOM    835  C   ALA A 122      12.999  15.955  68.241  1.00 23.91           C  
ANISOU  835  C   ALA A 122     2736   2723   3624    185   -423     72       C  
ATOM    836  O   ALA A 122      13.348  16.650  69.192  1.00 23.23           O  
ANISOU  836  O   ALA A 122     2646   2595   3581    114   -335     61       O  
ATOM    837  CB  ALA A 122      14.004  16.788  66.147  1.00 24.32           C  
ANISOU  837  CB  ALA A 122     2748   2740   3750    183   -439    143       C  
ATOM    838  N   VAL A 123      12.822  14.630  68.294  1.00 23.52           N  
ANISOU  838  N   VAL A 123     2702   2681   3553    175   -329     87       N  
ATOM    839  CA  VAL A 123      13.080  13.863  69.520  1.00 23.07           C  
ANISOU  839  CA  VAL A 123     2671   2693   3400    194   -286     -5       C  
ATOM    840  C   VAL A 123      13.895  12.626  69.149  1.00 22.71           C  
ANISOU  840  C   VAL A 123     2689   2656   3280    184   -291    -10       C  
ATOM    841  O   VAL A 123      13.454  11.797  68.336  1.00 23.63           O  
ANISOU  841  O   VAL A 123     2798   2748   3429    291   -286      0       O  
ATOM    842  CB  VAL A 123      11.778  13.461  70.261  1.00 23.10           C  
ANISOU  842  CB  VAL A 123     2687   2670   3419    185   -312    -14       C  
ATOM    843  CG1 VAL A 123      12.094  12.622  71.541  1.00 22.77           C  
ANISOU  843  CG1 VAL A 123     2572   2743   3336    163   -145     59       C  
ATOM    844  CG2 VAL A 123      10.943  14.716  70.624  1.00 23.83           C  
ANISOU  844  CG2 VAL A 123     2678   2857   3516    279   -229    -16       C  
ATOM    845  N   LEU A 124      15.080  12.524  69.735  1.00 21.87           N  
ANISOU  845  N   LEU A 124     2635   2655   3019    140   -266     -7       N  
ATOM    846  CA  LEU A 124      16.007  11.428  69.483  1.00 21.42           C  
ANISOU  846  CA  LEU A 124     2589   2675   2873    126   -204      3       C  
ATOM    847  C   LEU A 124      16.179  10.541  70.682  1.00 22.28           C  
ANISOU  847  C   LEU A 124     2663   2729   3071    135   -150    -52       C  
ATOM    848  O   LEU A 124      16.385  11.016  71.803  1.00 22.37           O  
ANISOU  848  O   LEU A 124     2864   2668   2966     39    -84     -7       O  
ATOM    849  CB  LEU A 124      17.368  11.997  69.112  1.00 21.88           C  
ANISOU  849  CB  LEU A 124     2658   2752   2900     94   -317     54       C  
ATOM    850  CG  LEU A 124      17.402  13.110  68.047  1.00 22.66           C  
ANISOU  850  CG  LEU A 124     2676   2860   3073      6   -278    126       C  
ATOM    851  CD1 LEU A 124      18.827  13.605  67.826  1.00 22.65           C  
ANISOU  851  CD1 LEU A 124     2507   2979   3117    -82   -180    179       C  
ATOM    852  CD2 LEU A 124      16.765  12.695  66.733  1.00 22.04           C  
ANISOU  852  CD2 LEU A 124     2780   2781   2813   -103   -389     29       C  
ATOM    853  N   HIS A 125      16.158   9.235  70.464  1.00 23.18           N  
ANISOU  853  N   HIS A 125     2718   2876   3214     91   -100    -50       N  
ATOM    854  CA  HIS A 125      16.416   8.348  71.572  1.00 24.39           C  
ANISOU  854  CA  HIS A 125     2934   3061   3272    139    -90    -48       C  
ATOM    855  C   HIS A 125      17.460   7.313  71.172  1.00 23.94           C  
ANISOU  855  C   HIS A 125     2880   3054   3159    168    -90    -73       C  
ATOM    856  O   HIS A 125      17.342   6.721  70.106  1.00 24.25           O  
ANISOU  856  O   HIS A 125     2975   3022   3216    242   -312   -191       O  
ATOM    857  CB  HIS A 125      15.113   7.674  72.022  1.00 25.27           C  
ANISOU  857  CB  HIS A 125     2996   3163   3443     73    -82    -65       C  
ATOM    858  CG  HIS A 125      15.337   6.555  72.979  1.00 29.21           C  
ANISOU  858  CG  HIS A 125     3775   3582   3742    -20    -79    -17       C  
ATOM    859  ND1 HIS A 125      16.029   6.718  74.162  1.00 31.80           N  
ANISOU  859  ND1 HIS A 125     3985   3961   4134    -88   -210    -83       N  
ATOM    860  CD2 HIS A 125      15.003   5.245  72.911  1.00 32.59           C  
ANISOU  860  CD2 HIS A 125     4232   3980   4171   -227   -144     33       C  
ATOM    861  CE1 HIS A 125      16.088   5.560  74.793  1.00 33.13           C  
ANISOU  861  CE1 HIS A 125     4323   4074   4187    -93   -237     29       C  
ATOM    862  NE2 HIS A 125      15.472   4.651  74.057  1.00 34.92           N  
ANISOU  862  NE2 HIS A 125     4501   4246   4520   -162   -320    149       N  
ATOM    863  N   THR A 126      18.495   7.112  71.988  1.00 23.21           N  
ANISOU  863  N   THR A 126     2817   3033   2967    132   -103    -55       N  
ATOM    864  CA  THR A 126      19.531   6.102  71.637  1.00 22.50           C  
ANISOU  864  CA  THR A 126     2765   2917   2867     93    -23     10       C  
ATOM    865  C   THR A 126      19.822   5.105  72.748  1.00 22.44           C  
ANISOU  865  C   THR A 126     2762   2911   2852     87    -37    -55       C  
ATOM    866  O   THR A 126      19.562   5.371  73.949  1.00 22.20           O  
ANISOU  866  O   THR A 126     2604   2860   2970     81     -4    -13       O  
ATOM    867  CB  THR A 126      20.900   6.724  71.187  1.00 22.29           C  
ANISOU  867  CB  THR A 126     2747   2982   2739    119    -98     25       C  
ATOM    868  OG1 THR A 126      21.409   7.535  72.233  1.00 23.29           O  
ANISOU  868  OG1 THR A 126     2883   3104   2861    -47    -61     95       O  
ATOM    869  CG2 THR A 126      20.784   7.586  69.904  1.00 21.65           C  
ANISOU  869  CG2 THR A 126     2594   2797   2835    -26     69    265       C  
ATOM    870  N   HIS A 127      20.366   3.953  72.324  1.00 22.88           N  
ANISOU  870  N   HIS A 127     2746   2969   2978     67     -4    -12       N  
ATOM    871  CA  HIS A 127      20.809   2.896  73.224  1.00 23.53           C  
ANISOU  871  CA  HIS A 127     2931   3058   2952     76    -60    -73       C  
ATOM    872  C   HIS A 127      22.258   2.561  72.934  1.00 22.79           C  
ANISOU  872  C   HIS A 127     2858   2967   2833     57    -43   -112       C  
ATOM    873  O   HIS A 127      22.544   1.495  72.392  1.00 24.81           O  
ANISOU  873  O   HIS A 127     3080   3262   3084     -5   -153   -179       O  
ATOM    874  CB  HIS A 127      20.026   1.609  72.991  1.00 24.26           C  
ANISOU  874  CB  HIS A 127     3039   3113   3065     23    -49      5       C  
ATOM    875  CG  HIS A 127      18.609   1.637  73.462  1.00 27.46           C  
ANISOU  875  CG  HIS A 127     3281   3581   3568     56    -16     -9       C  
ATOM    876  ND1 HIS A 127      17.715   0.641  73.127  1.00 31.58           N  
ANISOU  876  ND1 HIS A 127     3834   3962   4202    -74    -59     -4       N  
ATOM    877  CD2 HIS A 127      17.931   2.507  74.247  1.00 30.44           C  
ANISOU  877  CD2 HIS A 127     3628   3638   4296     20    103    -69       C  
ATOM    878  CE1 HIS A 127      16.541   0.906  73.672  1.00 32.55           C  
ANISOU  878  CE1 HIS A 127     3863   4007   4494    -70     98    -73       C  
ATOM    879  NE2 HIS A 127      16.645   2.033  74.355  1.00 32.64           N  
ANISOU  879  NE2 HIS A 127     3923   4143   4333    -25     -1   -131       N  
ATOM    880  N   THR A 128      23.178   3.447  73.269  1.00 21.80           N  
ANISOU  880  N   THR A 128     2820   2959   2504     66    -48   -100       N  
ATOM    881  CA  THR A 128      24.589   3.214  73.006  1.00 20.20           C  
ANISOU  881  CA  THR A 128     2617   2728   2330     76     20    -78       C  
ATOM    882  C   THR A 128      25.229   2.607  74.228  1.00 20.21           C  
ANISOU  882  C   THR A 128     2581   2726   2372     62      1    -89       C  
ATOM    883  O   THR A 128      24.714   2.771  75.336  1.00 20.02           O  
ANISOU  883  O   THR A 128     2618   2706   2281     24    -46    -21       O  
ATOM    884  CB  THR A 128      25.342   4.558  72.713  1.00 21.14           C  
ANISOU  884  CB  THR A 128     2822   2779   2428    121     -9   -147       C  
ATOM    885  OG1 THR A 128      25.278   5.417  73.877  1.00 22.03           O  
ANISOU  885  OG1 THR A 128     3021   2841   2507    -83    354   -159       O  
ATOM    886  CG2 THR A 128      24.750   5.246  71.490  1.00 19.64           C  
ANISOU  886  CG2 THR A 128     2577   2585   2298      6     55    -36       C  
ATOM    887  N  AARG A 129      26.357   1.918  74.032  0.50 20.18           N  
ANISOU  887  N  AARG A 129     2610   2690   2367     65    -47    -70       N  
ATOM    888  N  BARG A 129      26.361   1.923  74.023  0.50 20.22           N  
ANISOU  888  N  BARG A 129     2615   2694   2372     64    -46    -71       N  
ATOM    889  CA AARG A 129      27.137   1.353  75.127  0.50 19.96           C  
ANISOU  889  CA AARG A 129     2579   2683   2320     64    -25    -70       C  
ATOM    890  CA BARG A 129      27.164   1.360  75.104  0.50 20.04           C  
ANISOU  890  CA BARG A 129     2592   2685   2336     64    -27    -67       C  
ATOM    891  C  AARG A 129      27.381   2.348  76.266  0.50 19.57           C  
ANISOU  891  C  AARG A 129     2526   2599   2308     50     37    -43       C  
ATOM    892  C  BARG A 129      27.381   2.346  76.255  0.50 19.60           C  
ANISOU  892  C  BARG A 129     2530   2602   2312     50     40    -45       C  
ATOM    893  O  AARG A 129      27.075   2.068  77.431  0.50 19.15           O  
ANISOU  893  O  AARG A 129     2473   2549   2253     28      7     -4       O  
ATOM    894  O  BARG A 129      27.061   2.057  77.414  0.50 19.16           O  
ANISOU  894  O  BARG A 129     2474   2553   2253     29      7     -5       O  
ATOM    895  CB AARG A 129      28.472   0.831  74.577  0.50 20.46           C  
ANISOU  895  CB AARG A 129     2642   2739   2391     75    -12    -83       C  
ATOM    896  CB BARG A 129      28.523   0.910  74.540  0.50 20.56           C  
ANISOU  896  CB BARG A 129     2656   2746   2409     71    -13    -80       C  
ATOM    897  CG AARG A 129      29.446   0.303  75.603  0.50 21.57           C  
ANISOU  897  CG AARG A 129     2818   2849   2526     63   -100   -152       C  
ATOM    898  CG BARG A 129      29.311  -0.027  75.426  0.50 21.86           C  
ANISOU  898  CG BARG A 129     2879   2808   2616     73   -125   -109       C  
ATOM    899  CD AARG A 129      30.861   0.236  75.012  0.50 21.98           C  
ANISOU  899  CD AARG A 129     2809   2991   2551     32    -43   -208       C  
ATOM    900  CD BARG A 129      30.764  -0.204  74.939  0.50 22.78           C  
ANISOU  900  CD BARG A 129     2862   2954   2838    161    -99   -171       C  
ATOM    901  NE AARG A 129      31.332   1.562  74.613  0.50 22.15           N  
ANISOU  901  NE AARG A 129     3064   3038   2312     61    -84   -177       N  
ATOM    902  NE BARG A 129      31.564  -0.788  76.008  0.50 24.12           N  
ANISOU  902  NE BARG A 129     3143   3020   3001    143   -199   -108       N  
ATOM    903  CZ AARG A 129      31.824   1.871  73.415  0.50 22.53           C  
ANISOU  903  CZ AARG A 129     2941   3061   2559     60      3   -208       C  
ATOM    904  CZ BARG A 129      32.088  -2.013  75.991  0.50 24.18           C  
ANISOU  904  CZ BARG A 129     2814   3301   3070    450   -271   -315       C  
ATOM    905  NH1AARG A 129      31.933   0.939  72.474  0.50 21.99           N  
ANISOU  905  NH1AARG A 129     2845   3112   2396    225   -158   -290       N  
ATOM    906  NH1BARG A 129      31.949  -2.789  74.926  0.50 25.08           N  
ANISOU  906  NH1BARG A 129     2891   3134   3503    428   -216   -443       N  
ATOM    907  NH2AARG A 129      32.217   3.119  73.167  0.50 21.66           N  
ANISOU  907  NH2AARG A 129     2690   2984   2552    -69      1     76       N  
ATOM    908  NH2BARG A 129      32.756  -2.455  77.044  0.50 23.32           N  
ANISOU  908  NH2BARG A 129     3099   3168   2591    555   -133   -150       N  
ATOM    909  N   ASP A 130      27.946   3.508  75.942  1.00 19.68           N  
ANISOU  909  N   ASP A 130     2554   2579   2341     83     48    -28       N  
ATOM    910  CA  ASP A 130      28.346   4.441  77.003  1.00 19.84           C  
ANISOU  910  CA  ASP A 130     2598   2675   2263     34     44    -23       C  
ATOM    911  C   ASP A 130      27.205   5.327  77.535  1.00 19.07           C  
ANISOU  911  C   ASP A 130     2491   2497   2258     40     26     22       C  
ATOM    912  O   ASP A 130      27.183   5.675  78.732  1.00 19.35           O  
ANISOU  912  O   ASP A 130     2614   2473   2262     57     53     21       O  
ATOM    913  CB  ASP A 130      29.561   5.265  76.573  1.00 19.91           C  
ANISOU  913  CB  ASP A 130     2553   2701   2308      1     75     37       C  
ATOM    914  CG  ASP A 130      30.805   4.401  76.346  1.00 22.27           C  
ANISOU  914  CG  ASP A 130     2888   3036   2535    100    156      0       C  
ATOM    915  OD1 ASP A 130      30.871   3.247  76.841  1.00 24.25           O  
ANISOU  915  OD1 ASP A 130     3216   3459   2538    303     14    158       O  
ATOM    916  OD2 ASP A 130      31.704   4.869  75.624  1.00 25.00           O  
ANISOU  916  OD2 ASP A 130     2838   3635   3023   -129    168   -225       O  
ATOM    917  N   GLY A 131      26.256   5.653  76.677  1.00 19.38           N  
ANISOU  917  N   GLY A 131     2567   2499   2296     63     77     45       N  
ATOM    918  CA  GLY A 131      24.997   6.338  77.101  1.00 19.15           C  
ANISOU  918  CA  GLY A 131     2523   2473   2281     37     49     24       C  
ATOM    919  C   GLY A 131      24.190   5.525  78.118  1.00 19.44           C  
ANISOU  919  C   GLY A 131     2605   2459   2321     -2    105      0       C  
ATOM    920  O   GLY A 131      23.793   6.037  79.198  1.00 20.31           O  
ANISOU  920  O   GLY A 131     2722   2534   2461     45    235      8       O  
ATOM    921  N   ILE A 132      23.974   4.240  77.818  1.00 19.40           N  
ANISOU  921  N   ILE A 132     2567   2510   2293    -32     68    -14       N  
ATOM    922  CA  ILE A 132      23.303   3.354  78.764  1.00 19.01           C  
ANISOU  922  CA  ILE A 132     2479   2454   2287      1     31      5       C  
ATOM    923  C   ILE A 132      24.154   3.191  80.028  1.00 18.91           C  
ANISOU  923  C   ILE A 132     2467   2453   2264     -5     18      2       C  
ATOM    924  O   ILE A 132      23.637   3.225  81.133  1.00 19.11           O  
ANISOU  924  O   ILE A 132     2477   2466   2317      2     42     27       O  
ATOM    925  CB  ILE A 132      22.956   2.002  78.134  1.00 19.21           C  
ANISOU  925  CB  ILE A 132     2473   2551   2273    -24     11      5       C  
ATOM    926  CG1 ILE A 132      22.083   2.205  76.876  1.00 19.72           C  
ANISOU  926  CG1 ILE A 132     2483   2516   2491     27      0     38       C  
ATOM    927  CG2 ILE A 132      22.291   1.083  79.141  1.00 20.23           C  
ANISOU  927  CG2 ILE A 132     2515   2675   2493    -53     57    124       C  
ATOM    928  CD1 ILE A 132      21.865   0.943  76.122  1.00 21.61           C  
ANISOU  928  CD1 ILE A 132     2534   3038   2636    193   -107   -282       C  
ATOM    929  N   ALA A 133      25.475   3.065  79.860  1.00 18.90           N  
ANISOU  929  N   ALA A 133     2467   2453   2258     -3     16      4       N  
ATOM    930  CA  ALA A 133      26.368   2.891  80.996  1.00 18.89           C  
ANISOU  930  CA  ALA A 133     2470   2453   2254     -4     18      5       C  
ATOM    931  C   ALA A 133      26.254   4.057  81.984  1.00 18.90           C  
ANISOU  931  C   ALA A 133     2469   2454   2255     -6     20      5       C  
ATOM    932  O   ALA A 133      26.102   3.874  83.229  1.00 18.91           O  
ANISOU  932  O   ALA A 133     2473   2456   2255     -8     23      5       O  
ATOM    933  CB  ALA A 133      27.829   2.731  80.489  1.00 18.88           C  
ANISOU  933  CB  ALA A 133     2469   2453   2249     -1     15      7       C  
ATOM    934  N   VAL A 134      26.353   5.267  81.449  1.00 18.88           N  
ANISOU  934  N   VAL A 134     2465   2453   2255     -4     20      4       N  
ATOM    935  CA  VAL A 134      26.131   6.450  82.301  1.00 19.28           C  
ANISOU  935  CA  VAL A 134     2567   2462   2296    -33     84    -13       C  
ATOM    936  C   VAL A 134      24.719   6.464  82.898  1.00 19.38           C  
ANISOU  936  C   VAL A 134     2596   2461   2303    -32     97    -12       C  
ATOM    937  O   VAL A 134      24.554   6.786  84.105  1.00 19.93           O  
ANISOU  937  O   VAL A 134     2727   2465   2379     25    200     22       O  
ATOM    938  CB  VAL A 134      26.467   7.799  81.598  1.00 19.50           C  
ANISOU  938  CB  VAL A 134     2573   2461   2373    -33    134    -25       C  
ATOM    939  CG1 VAL A 134      26.123   8.960  82.542  1.00 20.23           C  
ANISOU  939  CG1 VAL A 134     2722   2536   2428   -151    229   -115       C  
ATOM    940  CG2 VAL A 134      27.973   7.876  81.228  1.00 19.84           C  
ANISOU  940  CG2 VAL A 134     2563   2680   2295      7     82     11       C  
ATOM    941  N  ASER A 135      23.720   6.115  82.082  0.50 19.57           N  
ANISOU  941  N  ASER A 135     2640   2460   2336    -34    135    -16       N  
ATOM    942  N  BSER A 135      23.712   6.100  82.105  0.50 19.35           N  
ANISOU  942  N  BSER A 135     2581   2458   2311    -24     96     -9       N  
ATOM    943  CA ASER A 135      22.343   5.944  82.576  0.50 19.98           C  
ANISOU  943  CA ASER A 135     2665   2550   2376    -17    165     20       C  
ATOM    944  CA BSER A 135      22.341   5.994  82.636  0.50 19.22           C  
ANISOU  944  CA BSER A 135     2540   2458   2302    -15     74     -4       C  
ATOM    945  C  ASER A 135      22.273   5.043  83.811  0.50 20.21           C  
ANISOU  945  C  ASER A 135     2704   2630   2345    -53    153     12       C  
ATOM    946  C  BSER A 135      22.161   4.934  83.729  0.50 19.68           C  
ANISOU  946  C  BSER A 135     2636   2523   2315    -41    110     -1       C  
ATOM    947  O  ASER A 135      21.455   5.281  84.695  0.50 20.42           O  
ANISOU  947  O  ASER A 135     2729   2666   2364    -69    175      7       O  
ATOM    948  O  BSER A 135      21.140   4.938  84.417  0.50 19.84           O  
ANISOU  948  O  BSER A 135     2644   2565   2330    -26    122     13       O  
ATOM    949  CB ASER A 135      21.427   5.350  81.509  0.50 19.94           C  
ANISOU  949  CB ASER A 135     2606   2617   2353    -14    122     32       C  
ATOM    950  CB BSER A 135      21.339   5.698  81.539  0.50 18.95           C  
ANISOU  950  CB BSER A 135     2464   2456   2278    -10     25     -2       C  
ATOM    951  OG ASER A 135      21.577   6.013  80.264  0.50 21.31           O  
ANISOU  951  OG ASER A 135     2669   2741   2684    109    289    268       O  
ATOM    952  OG BSER A 135      21.253   4.306  81.310  0.50 18.96           O  
ANISOU  952  OG BSER A 135     2467   2456   2279    -10     25     -1       O  
ATOM    953  N   ALA A 136      23.107   4.001  83.841  1.00 20.03           N  
ANISOU  953  N   ALA A 136     2645   2652   2311    -35     94     50       N  
ATOM    954  CA  ALA A 136      23.018   2.954  84.868  1.00 20.66           C  
ANISOU  954  CA  ALA A 136     2767   2705   2375   -117    170     42       C  
ATOM    955  C   ALA A 136      23.687   3.314  86.195  1.00 21.24           C  
ANISOU  955  C   ALA A 136     2908   2808   2355   -148    197     39       C  
ATOM    956  O   ALA A 136      23.701   2.495  87.129  1.00 21.45           O  
ANISOU  956  O   ALA A 136     3011   2778   2359   -158    203     62       O  
ATOM    957  CB  ALA A 136      23.593   1.652  84.328  1.00 20.76           C  
ANISOU  957  CB  ALA A 136     2824   2711   2350   -184    166      3       C  
ATOM    958  N   GLN A 137      24.251   4.520  86.294  1.00 21.93           N  
ANISOU  958  N   GLN A 137     3009   2969   2353   -157    229     37       N  
ATOM    959  CA  GLN A 137      25.010   4.921  87.495  1.00 22.58           C  
ANISOU  959  CA  GLN A 137     3056   3156   2367   -160    258     53       C  
ATOM    960  C   GLN A 137      24.266   5.922  88.395  1.00 23.40           C  
ANISOU  960  C   GLN A 137     3167   3344   2380   -167    292     69       C  
ATOM    961  O   GLN A 137      23.652   6.873  87.891  1.00 22.57           O  
ANISOU  961  O   GLN A 137     2925   3311   2337    -79    171    130       O  
ATOM    962  CB  GLN A 137      26.382   5.501  87.085  1.00 22.94           C  
ANISOU  962  CB  GLN A 137     3099   3216   2402   -127    310     63       C  
ATOM    963  CG  GLN A 137      27.220   4.528  86.241  1.00 22.65           C  
ANISOU  963  CG  GLN A 137     3046   3091   2467   -126    341     95       C  
ATOM    964  CD  GLN A 137      28.532   5.107  85.759  1.00 21.71           C  
ANISOU  964  CD  GLN A 137     3033   2858   2355    -38    225    108       C  
ATOM    965  OE1 GLN A 137      28.811   6.312  85.896  1.00 22.00           O  
ANISOU  965  OE1 GLN A 137     2792   3232   2332   -196    119   -241       O  
ATOM    966  NE2 GLN A 137      29.319   4.262  85.123  1.00 20.85           N  
ANISOU  966  NE2 GLN A 137     2881   2636   2404    -14    160    144       N  
ATOM    967  N   LYS A 138      24.394   5.752  89.722  1.00 24.54           N  
ANISOU  967  N   LYS A 138     3329   3625   2368   -181    307     87       N  
ATOM    968  CA  LYS A 138      23.667   6.567  90.688  1.00 25.85           C  
ANISOU  968  CA  LYS A 138     3621   3824   2374   -162    385     13       C  
ATOM    969  C   LYS A 138      23.771   8.052  90.433  1.00 25.52           C  
ANISOU  969  C   LYS A 138     3496   3835   2363   -152    347    -19       C  
ATOM    970  O   LYS A 138      22.758   8.758  90.399  1.00 25.49           O  
ANISOU  970  O   LYS A 138     3432   3806   2446   -138    441   -119       O  
ATOM    971  CB  LYS A 138      24.128   6.267  92.142  1.00 27.09           C  
ANISOU  971  CB  LYS A 138     3848   4055   2388   -138    410    151       C  
ATOM    972  CG  LYS A 138      23.859   4.852  92.572  1.00 31.67           C  
ANISOU  972  CG  LYS A 138     4734   4638   2658   -276    620    259       C  
ATOM    973  CD  LYS A 138      24.302   4.644  94.045  1.00 39.18           C  
ANISOU  973  CD  LYS A 138     5833   5948   3103   -227    283    467       C  
ATOM    974  CE  LYS A 138      24.261   3.158  94.426  1.00 43.71           C  
ANISOU  974  CE  LYS A 138     6342   6240   4025   -482    515    492       C  
ATOM    975  NZ  LYS A 138      22.957   2.492  94.050  1.00 47.63           N  
ANISOU  975  NZ  LYS A 138     6579   6915   4601   -597    507    345       N  
ATOM    976  N   ASP A 139      24.994   8.532  90.251  1.00 25.17           N  
ANISOU  976  N   ASP A 139     3403   3808   2349   -111    306   -110       N  
ATOM    977  CA  ASP A 139      25.229   9.953  90.088  1.00 25.13           C  
ANISOU  977  CA  ASP A 139     3402   3759   2387   -112    355   -130       C  
ATOM    978  C   ASP A 139      25.139  10.378  88.623  1.00 24.29           C  
ANISOU  978  C   ASP A 139     3267   3567   2394    -99    330   -151       C  
ATOM    979  O   ASP A 139      25.397  11.535  88.291  1.00 25.15           O  
ANISOU  979  O   ASP A 139     3376   3547   2632    -87    298   -125       O  
ATOM    980  CB  ASP A 139      26.591  10.318  90.660  1.00 25.88           C  
ANISOU  980  CB  ASP A 139     3590   3889   2354   -163    328   -149       C  
ATOM    981  CG  ASP A 139      26.650  10.174  92.195  1.00 28.57           C  
ANISOU  981  CG  ASP A 139     4003   4475   2373   -116    401   -223       C  
ATOM    982  OD1 ASP A 139      25.597  10.278  92.852  1.00 31.39           O  
ANISOU  982  OD1 ASP A 139     4423   5069   2434   -294    586   -239       O  
ATOM    983  OD2 ASP A 139      27.756   9.960  92.727  1.00 31.61           O  
ANISOU  983  OD2 ASP A 139     4454   4827   2728   -387   -112   -251       O  
ATOM    984  N   GLY A 140      24.791   9.456  87.741  1.00 23.53           N  
ANISOU  984  N   GLY A 140     3133   3369   2436    -69    328   -207       N  
ATOM    985  CA  GLY A 140      24.593   9.811  86.336  1.00 22.35           C  
ANISOU  985  CA  GLY A 140     3003   3104   2385    -50    269    -89       C  
ATOM    986  C   GLY A 140      25.787  10.551  85.770  1.00 22.19           C  
ANISOU  986  C   GLY A 140     2983   3055   2391    -46    257   -124       C  
ATOM    987  O   GLY A 140      26.928  10.185  86.034  1.00 22.13           O  
ANISOU  987  O   GLY A 140     2962   3085   2361   -218    223   -181       O  
ATOM    988  N   LEU A 141      25.534  11.592  84.984  1.00 22.12           N  
ANISOU  988  N   LEU A 141     3000   2982   2422    -94    292   -134       N  
ATOM    989  CA  LEU A 141      26.617  12.281  84.272  1.00 21.96           C  
ANISOU  989  CA  LEU A 141     2924   2982   2434     -6    262   -136       C  
ATOM    990  C   LEU A 141      27.367  13.227  85.197  1.00 21.88           C  
ANISOU  990  C   LEU A 141     2966   2913   2435    -36    265   -148       C  
ATOM    991  O   LEU A 141      26.807  14.188  85.690  1.00 21.95           O  
ANISOU  991  O   LEU A 141     2933   2990   2417    -70    264    -81       O  
ATOM    992  CB  LEU A 141      26.076  13.031  83.046  1.00 21.93           C  
ANISOU  992  CB  LEU A 141     2953   2924   2454     75    282    -86       C  
ATOM    993  CG  LEU A 141      27.094  13.703  82.124  1.00 21.56           C  
ANISOU  993  CG  LEU A 141     2901   2766   2524     63    319    -60       C  
ATOM    994  CD1 LEU A 141      27.844  12.721  81.237  1.00 22.97           C  
ANISOU  994  CD1 LEU A 141     3097   2932   2698     -1    265   -233       C  
ATOM    995  CD2 LEU A 141      26.411  14.792  81.282  1.00 21.01           C  
ANISOU  995  CD2 LEU A 141     2671   2920   2389    150    154     29       C  
ATOM    996  N   LEU A 142      28.658  12.953  85.382  1.00 22.07           N  
ANISOU  996  N   LEU A 142     3029   2957   2400    -75    194   -200       N  
ATOM    997  CA  LEU A 142      29.499  13.666  86.337  1.00 23.26           C  
ANISOU  997  CA  LEU A 142     3202   3115   2521      2    216   -301       C  
ATOM    998  C   LEU A 142      30.075  14.961  85.716  1.00 23.53           C  
ANISOU  998  C   LEU A 142     3244   3077   2616      5    153   -373       C  
ATOM    999  O   LEU A 142      30.306  15.007  84.502  1.00 23.35           O  
ANISOU  999  O   LEU A 142     3170   3106   2595     -3    220   -278       O  
ATOM   1000  CB  LEU A 142      30.618  12.716  86.813  1.00 23.49           C  
ANISOU 1000  CB  LEU A 142     3279   3140   2503     -3    174   -233       C  
ATOM   1001  CG  LEU A 142      30.187  11.404  87.514  1.00 24.42           C  
ANISOU 1001  CG  LEU A 142     3426   3111   2738    -23    302   -341       C  
ATOM   1002  CD1 LEU A 142      31.387  10.463  87.676  1.00 25.45           C  
ANISOU 1002  CD1 LEU A 142     3512   3119   3036    -20     53   -363       C  
ATOM   1003  CD2 LEU A 142      29.587  11.668  88.887  1.00 25.36           C  
ANISOU 1003  CD2 LEU A 142     3367   3522   2746   -144    509    -71       C  
ATOM   1004  N   PRO A 143      30.291  16.015  86.532  1.00 24.41           N  
ANISOU 1004  N   PRO A 143     3294   3211   2770     25    135   -416       N  
ATOM   1005  CA  PRO A 143      30.893  17.242  85.988  1.00 24.58           C  
ANISOU 1005  CA  PRO A 143     3232   3180   2924     25     59   -496       C  
ATOM   1006  C   PRO A 143      32.452  17.191  86.003  1.00 24.31           C  
ANISOU 1006  C   PRO A 143     3153   3155   2928     24     30   -485       C  
ATOM   1007  O   PRO A 143      33.093  17.857  86.810  1.00 24.72           O  
ANISOU 1007  O   PRO A 143     3126   3068   3197    -57     19   -526       O  
ATOM   1008  CB  PRO A 143      30.341  18.326  86.909  1.00 24.90           C  
ANISOU 1008  CB  PRO A 143     3272   3196   2992     71     72   -429       C  
ATOM   1009  CG  PRO A 143      30.176  17.662  88.247  1.00 25.72           C  
ANISOU 1009  CG  PRO A 143     3439   3292   3041    -31     36   -390       C  
ATOM   1010  CD  PRO A 143      29.936  16.166  87.962  1.00 24.91           C  
ANISOU 1010  CD  PRO A 143     3466   3206   2792     80    103   -564       C  
ATOM   1011  N   ILE A 144      33.046  16.390  85.130  1.00 23.17           N  
ANISOU 1011  N   ILE A 144     2994   2975   2833     71     20   -416       N  
ATOM   1012  CA  ILE A 144      34.512  16.121  85.223  1.00 23.62           C  
ANISOU 1012  CA  ILE A 144     3103   3029   2841    -10     66   -346       C  
ATOM   1013  C   ILE A 144      35.256  16.388  83.923  1.00 23.41           C  
ANISOU 1013  C   ILE A 144     3061   2981   2850    -20     72   -311       C  
ATOM   1014  O   ILE A 144      36.461  16.121  83.812  1.00 23.83           O  
ANISOU 1014  O   ILE A 144     3247   2859   2945     27     96   -293       O  
ATOM   1015  CB  ILE A 144      34.824  14.678  85.732  1.00 22.62           C  
ANISOU 1015  CB  ILE A 144     2948   3006   2638     79     82   -373       C  
ATOM   1016  CG1 ILE A 144      34.011  13.613  84.980  1.00 22.49           C  
ANISOU 1016  CG1 ILE A 144     3008   3080   2457    -71     82   -322       C  
ATOM   1017  CG2 ILE A 144      34.495  14.563  87.216  1.00 23.74           C  
ANISOU 1017  CG2 ILE A 144     3264   3205   2551      3      0   -410       C  
ATOM   1018  CD1 ILE A 144      34.578  13.249  83.627  1.00 25.54           C  
ANISOU 1018  CD1 ILE A 144     3422   3387   2892    -87    209   -732       C  
ATOM   1019  N   SER A 145      34.539  16.906  82.944  1.00 23.98           N  
ANISOU 1019  N   SER A 145     3138   2918   3053    -24     69   -253       N  
ATOM   1020  CA  SER A 145      35.136  17.256  81.666  1.00 24.79           C  
ANISOU 1020  CA  SER A 145     3196   3018   3204   -144     84   -163       C  
ATOM   1021  C   SER A 145      34.431  18.480  81.102  1.00 25.39           C  
ANISOU 1021  C   SER A 145     3240   3021   3385   -111    100   -132       C  
ATOM   1022  O   SER A 145      33.283  18.748  81.433  1.00 25.88           O  
ANISOU 1022  O   SER A 145     3303   3031   3497   -272    216   -161       O  
ATOM   1023  CB  SER A 145      35.045  16.091  80.679  1.00 24.73           C  
ANISOU 1023  CB  SER A 145     3146   2944   3304    -86    105   -184       C  
ATOM   1024  OG  SER A 145      33.689  15.848  80.254  1.00 26.32           O  
ANISOU 1024  OG  SER A 145     3296   3112   3590    -49    -20     92       O  
ATOM   1025  N   GLN A 146      35.095  19.229  80.224  1.00 26.42           N  
ANISOU 1025  N   GLN A 146     3310   3120   3605   -106    139    -65       N  
ATOM   1026  CA  GLN A 146      34.422  20.352  79.564  1.00 26.30           C  
ANISOU 1026  CA  GLN A 146     3282   3105   3603    -91     38     45       C  
ATOM   1027  C   GLN A 146      33.107  19.907  78.905  1.00 26.16           C  
ANISOU 1027  C   GLN A 146     3278   3052   3609    -95     39    -19       C  
ATOM   1028  O   GLN A 146      32.094  20.609  78.945  1.00 25.02           O  
ANISOU 1028  O   GLN A 146     3125   2868   3512    -66     60     66       O  
ATOM   1029  CB  GLN A 146      35.326  20.973  78.519  1.00 27.66           C  
ANISOU 1029  CB  GLN A 146     3441   3208   3861   -115     27    105       C  
ATOM   1030  CG  GLN A 146      34.691  22.145  77.797  1.00 28.92           C  
ANISOU 1030  CG  GLN A 146     3562   3395   4032    -39     45    304       C  
ATOM   1031  CD  GLN A 146      35.727  23.054  77.185  1.00 30.77           C  
ANISOU 1031  CD  GLN A 146     3667   3506   4516   -363   -143    217       C  
ATOM   1032  OE1 GLN A 146      35.889  23.092  75.948  1.00 33.10           O  
ANISOU 1032  OE1 GLN A 146     3967   4132   4474   -311     19    250       O  
ATOM   1033  NE2 GLN A 146      36.450  23.781  78.035  1.00 26.80           N  
ANISOU 1033  NE2 GLN A 146     3402   2865   3912    -85   -200     41       N  
ATOM   1034  N   HIS A 147      33.148  18.733  78.293  1.00 25.42           N  
ANISOU 1034  N   HIS A 147     3215   2916   3528    -89     82     -2       N  
ATOM   1035  CA  HIS A 147      32.011  18.177  77.566  1.00 24.60           C  
ANISOU 1035  CA  HIS A 147     3105   2967   3273    -50     42     21       C  
ATOM   1036  C   HIS A 147      30.808  17.856  78.466  1.00 24.23           C  
ANISOU 1036  C   HIS A 147     3085   2925   3196    -41     62     -8       C  
ATOM   1037  O   HIS A 147      29.668  18.157  78.106  1.00 23.76           O  
ANISOU 1037  O   HIS A 147     2920   2904   3205   -105     30     66       O  
ATOM   1038  CB  HIS A 147      32.467  16.941  76.785  1.00 24.31           C  
ANISOU 1038  CB  HIS A 147     3087   2962   3185    -34    114     47       C  
ATOM   1039  CG  HIS A 147      33.571  17.240  75.825  1.00 25.10           C  
ANISOU 1039  CG  HIS A 147     3218   2994   3323    -87    124    172       C  
ATOM   1040  ND1 HIS A 147      34.849  17.562  76.242  1.00 24.70           N  
ANISOU 1040  ND1 HIS A 147     2983   2863   3536    144    262    245       N  
ATOM   1041  CD2 HIS A 147      33.583  17.311  74.474  1.00 25.70           C  
ANISOU 1041  CD2 HIS A 147     3466   3031   3267   -161    224    255       C  
ATOM   1042  CE1 HIS A 147      35.604  17.800  75.182  1.00 26.65           C  
ANISOU 1042  CE1 HIS A 147     3335   3277   3511    112    174    412       C  
ATOM   1043  NE2 HIS A 147      34.863  17.651  74.099  1.00 26.88           N  
ANISOU 1043  NE2 HIS A 147     3342   3441   3430     -9    126    181       N  
ATOM   1044  N   SER A 148      31.057  17.255  79.631  1.00 24.04           N  
ANISOU 1044  N   SER A 148     3078   2917   3138    -24     84   -123       N  
ATOM   1045  CA  SER A 148      29.974  16.966  80.564  1.00 24.02           C  
ANISOU 1045  CA  SER A 148     3156   2845   3123     -9    159   -246       C  
ATOM   1046  C   SER A 148      29.496  18.219  81.316  1.00 23.97           C  
ANISOU 1046  C   SER A 148     3057   2811   3237    -15     86   -322       C  
ATOM   1047  O   SER A 148      28.295  18.347  81.590  1.00 23.73           O  
ANISOU 1047  O   SER A 148     3015   2760   3238    -17     73   -392       O  
ATOM   1048  CB  SER A 148      30.377  15.886  81.571  1.00 23.31           C  
ANISOU 1048  CB  SER A 148     3051   2801   3003     41     85   -265       C  
ATOM   1049  OG  SER A 148      31.515  16.283  82.299  1.00 24.57           O  
ANISOU 1049  OG  SER A 148     3441   2722   3171    -25    333   -452       O  
ATOM   1050  N   ILE A 149      30.436  19.113  81.664  1.00 23.66           N  
ANISOU 1050  N   ILE A 149     3041   2763   3186    -33     66   -354       N  
ATOM   1051  CA  ILE A 149      30.140  20.306  82.483  1.00 23.78           C  
ANISOU 1051  CA  ILE A 149     3005   2691   3339    -50      0   -331       C  
ATOM   1052  C   ILE A 149      29.234  21.250  81.691  1.00 24.03           C  
ANISOU 1052  C   ILE A 149     3026   2718   3386    -35    -16   -337       C  
ATOM   1053  O   ILE A 149      28.367  21.920  82.259  1.00 24.31           O  
ANISOU 1053  O   ILE A 149     3167   2793   3276    -78     40   -387       O  
ATOM   1054  CB  ILE A 149      31.460  20.998  82.987  1.00 23.47           C  
ANISOU 1054  CB  ILE A 149     2940   2671   3303     23    -34   -387       C  
ATOM   1055  CG1 ILE A 149      32.195  20.093  83.963  1.00 23.16           C  
ANISOU 1055  CG1 ILE A 149     3010   2618   3170    -97     87   -168       C  
ATOM   1056  CG2 ILE A 149      31.217  22.373  83.643  1.00 22.65           C  
ANISOU 1056  CG2 ILE A 149     2717   2571   3315    -31    -11   -331       C  
ATOM   1057  CD1 ILE A 149      33.701  20.488  84.206  1.00 23.58           C  
ANISOU 1057  CD1 ILE A 149     2985   2712   3261    123     46    -47       C  
ATOM   1058  N   ALA A 150      29.396  21.253  80.366  1.00 23.85           N  
ANISOU 1058  N   ALA A 150     3007   2672   3381   -134    -14   -274       N  
ATOM   1059  CA  ALA A 150      28.522  22.006  79.485  1.00 23.96           C  
ANISOU 1059  CA  ALA A 150     2996   2673   3432   -101    -31   -241       C  
ATOM   1060  C   ALA A 150      27.027  21.605  79.591  1.00 24.08           C  
ANISOU 1060  C   ALA A 150     3035   2682   3429     -5      5   -242       C  
ATOM   1061  O   ALA A 150      26.138  22.411  79.288  1.00 24.45           O  
ANISOU 1061  O   ALA A 150     3158   2602   3527     81   -146   -201       O  
ATOM   1062  CB  ALA A 150      29.028  21.880  78.018  1.00 23.98           C  
ANISOU 1062  CB  ALA A 150     3008   2734   3367   -168     69   -250       C  
ATOM   1063  N   PHE A 151      26.754  20.366  80.014  1.00 23.34           N  
ANISOU 1063  N   PHE A 151     3028   2592   3244    -51     42   -303       N  
ATOM   1064  CA  PHE A 151      25.373  19.909  80.293  1.00 23.20           C  
ANISOU 1064  CA  PHE A 151     2963   2663   3190      6     77   -411       C  
ATOM   1065  C   PHE A 151      24.863  20.211  81.712  1.00 24.66           C  
ANISOU 1065  C   PHE A 151     3080   2897   3391     33     66   -409       C  
ATOM   1066  O   PHE A 151      23.738  19.841  82.059  1.00 24.72           O  
ANISOU 1066  O   PHE A 151     2975   3099   3318    -36     54   -414       O  
ATOM   1067  CB  PHE A 151      25.261  18.400  80.006  1.00 22.06           C  
ANISOU 1067  CB  PHE A 151     2830   2609   2940    -70    117   -312       C  
ATOM   1068  CG  PHE A 151      25.200  18.098  78.531  1.00 20.99           C  
ANISOU 1068  CG  PHE A 151     2575   2578   2822    -23     63   -247       C  
ATOM   1069  CD1 PHE A 151      26.344  17.721  77.835  1.00 20.16           C  
ANISOU 1069  CD1 PHE A 151     2643   2567   2448   -153    175   -114       C  
ATOM   1070  CD2 PHE A 151      24.014  18.267  77.838  1.00 20.44           C  
ANISOU 1070  CD2 PHE A 151     2703   2544   2519    -75     45   -125       C  
ATOM   1071  CE1 PHE A 151      26.284  17.481  76.437  1.00 19.42           C  
ANISOU 1071  CE1 PHE A 151     2482   2457   2437     12    -72      0       C  
ATOM   1072  CE2 PHE A 151      23.941  18.012  76.457  1.00 19.65           C  
ANISOU 1072  CE2 PHE A 151     2582   2512   2372    -70     87    -48       C  
ATOM   1073  CZ  PHE A 151      25.080  17.621  75.778  1.00 19.78           C  
ANISOU 1073  CZ  PHE A 151     2597   2548   2369     47    -43    -59       C  
ATOM   1074  N   SER A 152      25.665  20.880  82.533  1.00 26.11           N  
ANISOU 1074  N   SER A 152     3221   3026   3672     48     -1   -561       N  
ATOM   1075  CA  SER A 152      25.231  21.116  83.910  1.00 27.86           C  
ANISOU 1075  CA  SER A 152     3392   3334   3858    100     35   -709       C  
ATOM   1076  C   SER A 152      23.941  21.943  83.914  1.00 29.03           C  
ANISOU 1076  C   SER A 152     3551   3396   4081    119      9   -707       C  
ATOM   1077  O   SER A 152      23.864  22.993  83.263  1.00 29.74           O  
ANISOU 1077  O   SER A 152     3700   3364   4236    171     22   -692       O  
ATOM   1078  CB  SER A 152      26.324  21.809  84.718  1.00 28.87           C  
ANISOU 1078  CB  SER A 152     3502   3512   3955     60     52   -723       C  
ATOM   1079  OG  SER A 152      25.863  22.094  86.035  1.00 31.28           O  
ANISOU 1079  OG  SER A 152     3627   4157   4099    -50    -37   -804       O  
ATOM   1080  N   GLY A 153      22.925  21.437  84.615  1.00 29.14           N  
ANISOU 1080  N   GLY A 153     3476   3437   4157    164     38   -753       N  
ATOM   1081  CA  GLY A 153      21.622  22.081  84.694  1.00 29.74           C  
ANISOU 1081  CA  GLY A 153     3508   3465   4326    142     -7   -762       C  
ATOM   1082  C   GLY A 153      20.766  21.941  83.433  1.00 29.44           C  
ANISOU 1082  C   GLY A 153     3452   3445   4288    199     35   -741       C  
ATOM   1083  O   GLY A 153      19.705  22.564  83.343  1.00 29.87           O  
ANISOU 1083  O   GLY A 153     3410   3511   4427    301     27   -739       O  
ATOM   1084  N   ARG A 154      21.204  21.130  82.469  1.00 28.20           N  
ANISOU 1084  N   ARG A 154     3272   3279   4164    127     79   -703       N  
ATOM   1085  CA  ARG A 154      20.416  20.916  81.247  1.00 27.04           C  
ANISOU 1085  CA  ARG A 154     3201   3075   3995    134    116   -579       C  
ATOM   1086  C   ARG A 154      19.725  19.532  81.198  1.00 25.98           C  
ANISOU 1086  C   ARG A 154     3033   3035   3801    121    142   -564       C  
ATOM   1087  O   ARG A 154      18.950  19.248  80.276  1.00 26.16           O  
ANISOU 1087  O   ARG A 154     3049   2945   3943     45    123   -586       O  
ATOM   1088  CB  ARG A 154      21.291  21.088  80.003  1.00 27.03           C  
ANISOU 1088  CB  ARG A 154     3173   2992   4104    119    141   -482       C  
ATOM   1089  CG  ARG A 154      21.664  22.546  79.667  1.00 28.96           C  
ANISOU 1089  CG  ARG A 154     3507   3166   4329     26     88   -499       C  
ATOM   1090  CD  ARG A 154      22.857  22.563  78.717  1.00 29.90           C  
ANISOU 1090  CD  ARG A 154     3447   3497   4416   -114     42   -290       C  
ATOM   1091  NE  ARG A 154      22.558  22.055  77.362  1.00 30.38           N  
ANISOU 1091  NE  ARG A 154     3646   3460   4437   -196    -59   -319       N  
ATOM   1092  CZ  ARG A 154      23.482  21.685  76.473  1.00 29.80           C  
ANISOU 1092  CZ  ARG A 154     3584   3249   4487    -84   -208   -296       C  
ATOM   1093  NH1 ARG A 154      24.775  21.718  76.784  1.00 29.36           N  
ANISOU 1093  NH1 ARG A 154     3563   3226   4365     30   -418     71       N  
ATOM   1094  NH2 ARG A 154      23.119  21.271  75.260  1.00 30.24           N  
ANISOU 1094  NH2 ARG A 154     3553   3562   4373    -74   -281   -141       N  
ATOM   1095  N   VAL A 155      20.035  18.672  82.167  1.00 24.68           N  
ANISOU 1095  N   VAL A 155     2945   2941   3491     74    260   -585       N  
ATOM   1096  CA  VAL A 155      19.740  17.259  82.039  1.00 24.05           C  
ANISOU 1096  CA  VAL A 155     2838   2988   3311    134    308   -523       C  
ATOM   1097  C   VAL A 155      18.669  16.821  83.011  1.00 24.51           C  
ANISOU 1097  C   VAL A 155     2890   3089   3332     92    365   -537       C  
ATOM   1098  O   VAL A 155      18.799  17.045  84.235  1.00 24.47           O  
ANISOU 1098  O   VAL A 155     2909   3073   3315     53    433   -584       O  
ATOM   1099  CB  VAL A 155      21.033  16.380  82.200  1.00 24.26           C  
ANISOU 1099  CB  VAL A 155     2873   2991   3353    121    342   -545       C  
ATOM   1100  CG1 VAL A 155      20.706  14.901  81.969  1.00 23.29           C  
ANISOU 1100  CG1 VAL A 155     2754   2895   3197    181    179   -426       C  
ATOM   1101  CG2 VAL A 155      22.110  16.870  81.238  1.00 23.20           C  
ANISOU 1101  CG2 VAL A 155     2676   2988   3149      6    244   -569       C  
ATOM   1102  N   ALA A 156      17.609  16.219  82.462  1.00 24.36           N  
ANISOU 1102  N   ALA A 156     2822   3132   3301     54    387   -539       N  
ATOM   1103  CA  ALA A 156      16.566  15.599  83.270  1.00 24.50           C  
ANISOU 1103  CA  ALA A 156     2827   3230   3249     47    464   -455       C  
ATOM   1104  C   ALA A 156      16.894  14.125  83.492  1.00 24.56           C  
ANISOU 1104  C   ALA A 156     2856   3273   3201      5    521   -482       C  
ATOM   1105  O   ALA A 156      17.573  13.511  82.679  1.00 25.19           O  
ANISOU 1105  O   ALA A 156     2937   3498   3136    -17    605   -405       O  
ATOM   1106  CB  ALA A 156      15.196  15.741  82.603  1.00 23.95           C  
ANISOU 1106  CB  ALA A 156     2770   3109   3221      7    414   -526       C  
ATOM   1107  N   TYR A 157      16.439  13.571  84.625  1.00 24.82           N  
ANISOU 1107  N   TYR A 157     2926   3354   3148    -22    558   -365       N  
ATOM   1108  CA  TYR A 157      16.498  12.111  84.835  1.00 24.93           C  
ANISOU 1108  CA  TYR A 157     2993   3442   3037    -42    613   -366       C  
ATOM   1109  C   TYR A 157      15.113  11.483  85.005  1.00 25.49           C  
ANISOU 1109  C   TYR A 157     2964   3543   3176    -56    653   -415       C  
ATOM   1110  O   TYR A 157      14.210  12.062  85.655  1.00 26.09           O  
ANISOU 1110  O   TYR A 157     3024   3572   3317      4    633   -473       O  
ATOM   1111  CB  TYR A 157      17.368  11.773  86.053  1.00 24.79           C  
ANISOU 1111  CB  TYR A 157     2956   3419   3042    -82    539   -280       C  
ATOM   1112  CG  TYR A 157      18.812  12.055  85.830  1.00 23.58           C  
ANISOU 1112  CG  TYR A 157     3009   3340   2610      8    422   -181       C  
ATOM   1113  CD1 TYR A 157      19.313  13.354  85.950  1.00 23.30           C  
ANISOU 1113  CD1 TYR A 157     2931   3425   2496    -27    282   -274       C  
ATOM   1114  CD2 TYR A 157      19.692  11.028  85.480  1.00 23.60           C  
ANISOU 1114  CD2 TYR A 157     3068   3467   2431    -27    295   -184       C  
ATOM   1115  CE1 TYR A 157      20.654  13.628  85.719  1.00 23.17           C  
ANISOU 1115  CE1 TYR A 157     2958   3316   2529    -32    356   -155       C  
ATOM   1116  CE2 TYR A 157      21.044  11.288  85.257  1.00 22.99           C  
ANISOU 1116  CE2 TYR A 157     3049   3257   2429    -65    317    -81       C  
ATOM   1117  CZ  TYR A 157      21.515  12.586  85.387  1.00 22.70           C  
ANISOU 1117  CZ  TYR A 157     3035   3152   2435    -39    309   -105       C  
ATOM   1118  OH  TYR A 157      22.846  12.836  85.155  1.00 22.14           O  
ANISOU 1118  OH  TYR A 157     2793   3151   2467    119    -22    201       O  
ATOM   1119  N   HIS A 158      14.966  10.277  84.465  1.00 25.66           N  
ANISOU 1119  N   HIS A 158     2982   3552   3216    -89    697   -378       N  
ATOM   1120  CA  HIS A 158      13.717   9.527  84.533  1.00 26.79           C  
ANISOU 1120  CA  HIS A 158     3080   3706   3392   -130    721   -334       C  
ATOM   1121  C   HIS A 158      14.052   8.086  84.974  1.00 26.86           C  
ANISOU 1121  C   HIS A 158     3092   3714   3400   -185    761   -249       C  
ATOM   1122  O   HIS A 158      14.790   7.369  84.283  1.00 26.31           O  
ANISOU 1122  O   HIS A 158     2941   3604   3451   -178    723   -270       O  
ATOM   1123  CB  HIS A 158      13.007   9.568  83.154  1.00 26.99           C  
ANISOU 1123  CB  HIS A 158     3024   3784   3444   -131    695   -322       C  
ATOM   1124  CG  HIS A 158      11.776   8.715  83.075  1.00 27.78           C  
ANISOU 1124  CG  HIS A 158     3096   3770   3689   -194    742   -327       C  
ATOM   1125  ND1 HIS A 158      10.582   9.068  83.674  1.00 28.71           N  
ANISOU 1125  ND1 HIS A 158     3140   3898   3868   -257    683   -375       N  
ATOM   1126  CD2 HIS A 158      11.552   7.530  82.455  1.00 28.26           C  
ANISOU 1126  CD2 HIS A 158     3079   3853   3806   -178    754   -312       C  
ATOM   1127  CE1 HIS A 158       9.685   8.124  83.449  1.00 29.92           C  
ANISOU 1127  CE1 HIS A 158     3086   4062   4218   -330    728   -436       C  
ATOM   1128  NE2 HIS A 158      10.245   7.186  82.701  1.00 29.61           N  
ANISOU 1128  NE2 HIS A 158     3063   3911   4277   -231    791   -287       N  
ATOM   1129  N   GLY A 159      13.554   7.712  86.151  1.00 27.75           N  
ANISOU 1129  N   GLY A 159     3166   3835   3541   -191    814   -165       N  
ATOM   1130  CA  GLY A 159      13.664   6.348  86.701  1.00 28.32           C  
ANISOU 1130  CA  GLY A 159     3239   3877   3643   -250    774    -91       C  
ATOM   1131  C   GLY A 159      13.062   5.277  85.799  1.00 28.08           C  
ANISOU 1131  C   GLY A 159     3194   3896   3576   -281    812    -32       C  
ATOM   1132  O   GLY A 159      12.013   5.489  85.211  1.00 28.72           O  
ANISOU 1132  O   GLY A 159     3262   3941   3710   -257    814    -12       O  
ATOM   1133  N   TYR A 160      13.721   4.123  85.709  1.00 27.55           N  
ANISOU 1133  N   TYR A 160     3103   3793   3572   -313    834     34       N  
ATOM   1134  CA  TYR A 160      13.311   3.044  84.814  1.00 27.32           C  
ANISOU 1134  CA  TYR A 160     3096   3708   3576   -348    832     87       C  
ATOM   1135  C   TYR A 160      12.035   2.344  85.283  1.00 28.07           C  
ANISOU 1135  C   TYR A 160     3175   3744   3743   -406    904    130       C  
ATOM   1136  O   TYR A 160      11.923   1.944  86.456  1.00 27.77           O  
ANISOU 1136  O   TYR A 160     3206   3829   3515   -374    897     55       O  
ATOM   1137  CB  TYR A 160      14.425   2.003  84.651  1.00 26.92           C  
ANISOU 1137  CB  TYR A 160     3097   3574   3556   -373    789    117       C  
ATOM   1138  CG  TYR A 160      14.154   1.024  83.511  1.00 25.94           C  
ANISOU 1138  CG  TYR A 160     3021   3388   3444   -276    717    134       C  
ATOM   1139  CD1 TYR A 160      13.954   1.478  82.205  1.00 24.86           C  
ANISOU 1139  CD1 TYR A 160     2908   3154   3383   -162    653    110       C  
ATOM   1140  CD2 TYR A 160      14.053  -0.360  83.756  1.00 25.69           C  
ANISOU 1140  CD2 TYR A 160     2924   3326   3508   -372    613     41       C  
ATOM   1141  CE1 TYR A 160      13.687   0.573  81.145  1.00 24.39           C  
ANISOU 1141  CE1 TYR A 160     2680   3026   3562   -216    417     45       C  
ATOM   1142  CE2 TYR A 160      13.780  -1.259  82.720  1.00 24.82           C  
ANISOU 1142  CE2 TYR A 160     2693   3249   3489   -128    493     76       C  
ATOM   1143  CZ  TYR A 160      13.616  -0.780  81.416  1.00 23.74           C  
ANISOU 1143  CZ  TYR A 160     2674   2990   3354   -147    412     80       C  
ATOM   1144  OH  TYR A 160      13.324  -1.688  80.420  1.00 23.82           O  
ANISOU 1144  OH  TYR A 160     2738   3104   3207   -210    408     76       O  
ATOM   1145  N   GLU A 161      11.093   2.161  84.364  1.00 28.33           N  
ANISOU 1145  N   GLU A 161     3096   3787   3879   -405    874    152       N  
ATOM   1146  CA  GLU A 161       9.834   1.491  84.725  1.00 30.47           C  
ANISOU 1146  CA  GLU A 161     3276   4025   4273   -430    904    108       C  
ATOM   1147  C   GLU A 161       9.466   0.284  83.843  1.00 30.98           C  
ANISOU 1147  C   GLU A 161     3293   3985   4492   -436    843    173       C  
ATOM   1148  O   GLU A 161       8.437  -0.332  84.042  1.00 30.89           O  
ANISOU 1148  O   GLU A 161     3302   3918   4514   -443    846    188       O  
ATOM   1149  CB  GLU A 161       8.680   2.500  84.794  1.00 31.01           C  
ANISOU 1149  CB  GLU A 161     3283   4145   4352   -396    910     89       C  
ATOM   1150  CG  GLU A 161       8.958   3.695  85.712  1.00 33.47           C  
ANISOU 1150  CG  GLU A 161     3523   4422   4769   -438   1059    -62       C  
ATOM   1151  CD  GLU A 161       7.729   4.554  85.943  1.00 37.74           C  
ANISOU 1151  CD  GLU A 161     3874   5027   5438   -328   1321   -155       C  
ATOM   1152  OE1 GLU A 161       6.620   3.987  86.080  1.00 39.24           O  
ANISOU 1152  OE1 GLU A 161     3779   5078   6052   -300   1399   -277       O  
ATOM   1153  OE2 GLU A 161       7.869   5.797  85.987  1.00 38.82           O  
ANISOU 1153  OE2 GLU A 161     4029   5156   5562   -470   1351     12       O  
ATOM   1154  N   GLY A 162      10.318  -0.058  82.885  1.00 31.18           N  
ANISOU 1154  N   GLY A 162     3369   3974   4504   -430    778    152       N  
ATOM   1155  CA  GLY A 162      10.095  -1.250  82.072  1.00 32.15           C  
ANISOU 1155  CA  GLY A 162     3443   4033   4739   -380    629    176       C  
ATOM   1156  C   GLY A 162      10.088  -0.857  80.617  1.00 32.28           C  
ANISOU 1156  C   GLY A 162     3463   4019   4781   -350    593    148       C  
ATOM   1157  O   GLY A 162      10.408   0.281  80.280  1.00 31.46           O  
ANISOU 1157  O   GLY A 162     3473   3859   4618   -279    521    161       O  
ATOM   1158  N   ILE A 163       9.709  -1.797  79.759  1.00 33.64           N  
ANISOU 1158  N   ILE A 163     3560   4068   5154   -324    493    104       N  
ATOM   1159  CA  ILE A 163       9.801  -1.585  78.305  1.00 35.26           C  
ANISOU 1159  CA  ILE A 163     3787   4203   5407   -249    356     74       C  
ATOM   1160  C   ILE A 163       8.646  -0.712  77.798  1.00 36.01           C  
ANISOU 1160  C   ILE A 163     3826   4238   5617   -260    366     27       C  
ATOM   1161  O   ILE A 163       8.880   0.315  77.170  1.00 35.88           O  
ANISOU 1161  O   ILE A 163     3742   4217   5672   -240    316     46       O  
ATOM   1162  CB  ILE A 163       9.892  -2.931  77.531  1.00 35.51           C  
ANISOU 1162  CB  ILE A 163     3831   4199   5461   -220    338     50       C  
ATOM   1163  CG1 ILE A 163      11.159  -3.698  77.948  1.00 37.06           C  
ANISOU 1163  CG1 ILE A 163     4087   4249   5742   -211    222    108       C  
ATOM   1164  CG2 ILE A 163       9.869  -2.690  76.006  1.00 36.64           C  
ANISOU 1164  CG2 ILE A 163     4074   4337   5509    -56    373    135       C  
ATOM   1165  CD1 ILE A 163      11.213  -5.167  77.482  1.00 39.45           C  
ANISOU 1165  CD1 ILE A 163     4527   4565   5896      0    207   -197       C  
ATOM   1166  N   ALA A 164       7.415  -1.121  78.089  1.00 37.25           N  
ANISOU 1166  N   ALA A 164     3854   4395   5901   -296    405    -44       N  
ATOM   1167  CA  ALA A 164       6.228  -0.415  77.619  1.00 38.99           C  
ANISOU 1167  CA  ALA A 164     4044   4598   6169   -262    445    -76       C  
ATOM   1168  C   ALA A 164       5.980   0.809  78.478  1.00 40.13           C  
ANISOU 1168  C   ALA A 164     4154   4794   6299   -242    491   -128       C  
ATOM   1169  O   ALA A 164       6.150   0.781  79.700  1.00 40.07           O  
ANISOU 1169  O   ALA A 164     4183   4851   6191   -220    516    -80       O  
ATOM   1170  CB  ALA A 164       4.993  -1.332  77.629  1.00 39.27           C  
ANISOU 1170  CB  ALA A 164     4019   4635   6264   -267    408    -86       C  
ATOM   1171  N   LEU A 165       5.583   1.888  77.817  1.00 41.19           N  
ANISOU 1171  N   LEU A 165     4240   4953   6456   -195    541   -166       N  
ATOM   1172  CA  LEU A 165       5.336   3.146  78.480  1.00 42.17           C  
ANISOU 1172  CA  LEU A 165     4313   5072   6638   -213    576   -280       C  
ATOM   1173  C   LEU A 165       3.818   3.311  78.681  1.00 43.19           C  
ANISOU 1173  C   LEU A 165     4369   5204   6836   -217    619   -309       C  
ATOM   1174  O   LEU A 165       3.105   3.730  77.769  1.00 42.71           O  
ANISOU 1174  O   LEU A 165     4275   5102   6848   -187    559   -327       O  
ATOM   1175  CB  LEU A 165       5.940   4.268  77.634  1.00 42.27           C  
ANISOU 1175  CB  LEU A 165     4382   5092   6584   -196    549   -286       C  
ATOM   1176  CG  LEU A 165       5.903   5.739  78.057  1.00 42.97           C  
ANISOU 1176  CG  LEU A 165     4588   5194   6544   -224    464   -313       C  
ATOM   1177  CD1 LEU A 165       6.472   5.964  79.441  1.00 42.86           C  
ANISOU 1177  CD1 LEU A 165     4657   5244   6383   -105    402   -323       C  
ATOM   1178  CD2 LEU A 165       6.680   6.551  77.039  1.00 43.12           C  
ANISOU 1178  CD2 LEU A 165     4492   5373   6518   -271    482   -268       C  
ATOM   1179  N   ASP A 166       3.332   2.930  79.863  1.00 44.48           N  
ANISOU 1179  N   ASP A 166     4450   5436   7014   -241    763   -354       N  
ATOM   1180  CA  ASP A 166       1.917   3.097  80.189  1.00 46.06           C  
ANISOU 1180  CA  ASP A 166     4538   5685   7276   -275    833   -401       C  
ATOM   1181  C   ASP A 166       1.650   4.539  80.598  1.00 45.80           C  
ANISOU 1181  C   ASP A 166     4421   5698   7283   -261    887   -483       C  
ATOM   1182  O   ASP A 166       2.582   5.330  80.767  1.00 45.23           O  
ANISOU 1182  O   ASP A 166     4272   5657   7255   -249    953   -492       O  
ATOM   1183  CB  ASP A 166       1.399   2.072  81.234  1.00 47.28           C  
ANISOU 1183  CB  ASP A 166     4733   5805   7425   -320    822   -367       C  
ATOM   1184  CG  ASP A 166       1.887   2.337  82.680  1.00 50.44           C  
ANISOU 1184  CG  ASP A 166     5261   6274   7631   -350    796   -299       C  
ATOM   1185  OD1 ASP A 166       1.975   3.508  83.132  1.00 51.72           O  
ANISOU 1185  OD1 ASP A 166     5417   6395   7838   -535    855   -416       O  
ATOM   1186  OD2 ASP A 166       2.150   1.336  83.389  1.00 53.52           O  
ANISOU 1186  OD2 ASP A 166     5945   6488   7901   -362    643    -78       O  
ATOM   1187  N   LEU A 167       0.371   4.856  80.740  1.00 45.72           N  
ANISOU 1187  N   LEU A 167     4286   5764   7321   -263    954   -593       N  
ATOM   1188  CA  LEU A 167      -0.110   6.201  81.010  1.00 45.97           C  
ANISOU 1188  CA  LEU A 167     4253   5811   7403   -247    993   -669       C  
ATOM   1189  C   LEU A 167       0.488   6.803  82.273  1.00 45.37           C  
ANISOU 1189  C   LEU A 167     4203   5815   7218   -249   1097   -658       C  
ATOM   1190  O   LEU A 167       0.875   7.966  82.277  1.00 45.36           O  
ANISOU 1190  O   LEU A 167     4194   5826   7212   -262   1059   -729       O  
ATOM   1191  CB  LEU A 167      -1.632   6.160  81.133  1.00 46.68           C  
ANISOU 1191  CB  LEU A 167     4297   5864   7575   -237   1015   -721       C  
ATOM   1192  CG  LEU A 167      -2.405   7.468  81.016  1.00 48.53           C  
ANISOU 1192  CG  LEU A 167     4376   6074   7989   -149    932   -728       C  
ATOM   1193  CD1 LEU A 167      -2.255   8.090  79.621  1.00 49.33           C  
ANISOU 1193  CD1 LEU A 167     4410   6285   8047   -122    949   -647       C  
ATOM   1194  CD2 LEU A 167      -3.849   7.160  81.334  1.00 50.40           C  
ANISOU 1194  CD2 LEU A 167     4593   6254   8301   -150   1017   -750       C  
ATOM   1195  N   SER A 168       0.551   6.005  83.336  1.00 45.06           N  
ANISOU 1195  N   SER A 168     4215   5868   7037   -305   1166   -661       N  
ATOM   1196  CA  SER A 168       1.158   6.417  84.596  1.00 44.48           C  
ANISOU 1196  CA  SER A 168     4235   5869   6795   -318   1259   -583       C  
ATOM   1197  C   SER A 168       2.616   6.863  84.375  1.00 42.97           C  
ANISOU 1197  C   SER A 168     4114   5678   6535   -308   1212   -576       C  
ATOM   1198  O   SER A 168       3.017   7.931  84.844  1.00 42.50           O  
ANISOU 1198  O   SER A 168     3964   5742   6440   -316   1259   -590       O  
ATOM   1199  CB  SER A 168       1.089   5.269  85.602  1.00 45.23           C  
ANISOU 1199  CB  SER A 168     4349   5958   6876   -350   1297   -574       C  
ATOM   1200  OG  SER A 168       0.825   5.742  86.909  1.00 47.01           O  
ANISOU 1200  OG  SER A 168     4809   6079   6971   -247   1352   -598       O  
ATOM   1201  N   GLU A 169       3.390   6.061  83.641  1.00 40.97           N  
ANISOU 1201  N   GLU A 169     3952   5391   6220   -304   1149   -541       N  
ATOM   1202  CA  GLU A 169       4.761   6.431  83.307  1.00 39.81           C  
ANISOU 1202  CA  GLU A 169     3911   5183   6031   -208   1044   -508       C  
ATOM   1203  C   GLU A 169       4.865   7.586  82.305  1.00 39.40           C  
ANISOU 1203  C   GLU A 169     3885   5036   6048   -148    987   -575       C  
ATOM   1204  O   GLU A 169       5.761   8.410  82.440  1.00 38.54           O  
ANISOU 1204  O   GLU A 169     3784   4910   5947   -132    987   -607       O  
ATOM   1205  CB  GLU A 169       5.590   5.241  82.804  1.00 39.58           C  
ANISOU 1205  CB  GLU A 169     3910   5128   5998   -237   1019   -466       C  
ATOM   1206  CG  GLU A 169       7.106   5.574  82.783  1.00 39.39           C  
ANISOU 1206  CG  GLU A 169     3965   5135   5865   -250   1063   -295       C  
ATOM   1207  CD  GLU A 169       7.968   4.558  82.057  1.00 39.59           C  
ANISOU 1207  CD  GLU A 169     4121   5107   5812   -380   1012   -180       C  
ATOM   1208  OE1 GLU A 169       7.445   3.478  81.655  1.00 39.89           O  
ANISOU 1208  OE1 GLU A 169     4330   5061   5765   -734   1067      0       O  
ATOM   1209  OE2 GLU A 169       9.180   4.857  81.882  1.00 37.71           O  
ANISOU 1209  OE2 GLU A 169     3862   4885   5580   -497    891    111       O  
ATOM   1210  N   ARG A 170       3.985   7.629  81.298  1.00 39.69           N  
ANISOU 1210  N   ARG A 170     3933   4993   6151    -81    876   -660       N  
ATOM   1211  CA  ARG A 170       3.969   8.744  80.338  1.00 40.79           C  
ANISOU 1211  CA  ARG A 170     4035   5126   6335    -65    828   -704       C  
ATOM   1212  C   ARG A 170       3.880  10.096  81.069  1.00 40.75           C  
ANISOU 1212  C   ARG A 170     3982   5138   6360    -50    838   -749       C  
ATOM   1213  O   ARG A 170       4.570  11.042  80.713  1.00 40.86           O  
ANISOU 1213  O   ARG A 170     3949   5110   6464    -27    767   -762       O  
ATOM   1214  CB  ARG A 170       2.769   8.661  79.399  1.00 41.29           C  
ANISOU 1214  CB  ARG A 170     4034   5171   6482    -99    722   -708       C  
ATOM   1215  CG  ARG A 170       2.920   7.920  78.073  1.00 44.61           C  
ANISOU 1215  CG  ARG A 170     4515   5509   6924    -19    746   -771       C  
ATOM   1216  CD  ARG A 170       1.540   8.014  77.359  1.00 51.22           C  
ANISOU 1216  CD  ARG A 170     5152   6308   8001     32    254   -699       C  
ATOM   1217  NE  ARG A 170       1.280   6.986  76.350  1.00 55.46           N  
ANISOU 1217  NE  ARG A 170     5778   6619   8676    -79    312   -837       N  
ATOM   1218  CZ  ARG A 170       0.656   5.828  76.584  1.00 57.55           C  
ANISOU 1218  CZ  ARG A 170     5781   6975   9107   -208    440   -720       C  
ATOM   1219  NH1 ARG A 170       0.239   5.518  77.804  1.00 57.70           N  
ANISOU 1219  NH1 ARG A 170     5830   7035   9056   -314    537   -676       N  
ATOM   1220  NH2 ARG A 170       0.464   4.964  75.591  1.00 58.50           N  
ANISOU 1220  NH2 ARG A 170     5773   7138   9315   -185    423   -836       N  
ATOM   1221  N   GLU A 171       3.014  10.167  82.077  1.00 40.99           N  
ANISOU 1221  N   GLU A 171     3971   5241   6360     -7    932   -856       N  
ATOM   1222  CA  GLU A 171       2.839  11.382  82.869  1.00 41.50           C  
ANISOU 1222  CA  GLU A 171     4013   5375   6379    -51    971   -909       C  
ATOM   1223  C   GLU A 171       4.148  11.756  83.574  1.00 40.26           C  
ANISOU 1223  C   GLU A 171     3895   5279   6121    -25   1028   -870       C  
ATOM   1224  O   GLU A 171       4.570  12.914  83.530  1.00 39.69           O  
ANISOU 1224  O   GLU A 171     3789   5235   6057    -50   1022   -880       O  
ATOM   1225  CB  GLU A 171       1.717  11.221  83.908  1.00 42.50           C  
ANISOU 1225  CB  GLU A 171     4101   5479   6566    -16   1063   -945       C  
ATOM   1226  CG  GLU A 171       0.344  10.838  83.359  1.00 46.77           C  
ANISOU 1226  CG  GLU A 171     4426   6118   7223      2    982  -1097       C  
ATOM   1227  CD  GLU A 171      -0.548  10.100  84.392  1.00 52.71           C  
ANISOU 1227  CD  GLU A 171     5073   6930   8022   -117   1230  -1029       C  
ATOM   1228  OE1 GLU A 171      -0.081   9.779  85.514  1.00 55.12           O  
ANISOU 1228  OE1 GLU A 171     5640   7224   8079    217   1172  -1112       O  
ATOM   1229  OE2 GLU A 171      -1.728   9.829  84.081  1.00 54.64           O  
ANISOU 1229  OE2 GLU A 171     5066   7274   8418   -170   1130  -1193       O  
ATOM   1230  N   ARG A 172       4.780  10.771  84.217  1.00 38.90           N  
ANISOU 1230  N   ARG A 172     3814   5155   5809    -62   1055   -861       N  
ATOM   1231  CA  ARG A 172       6.019  10.995  84.962  1.00 37.55           C  
ANISOU 1231  CA  ARG A 172     3772   5032   5461    -37   1082   -790       C  
ATOM   1232  C   ARG A 172       7.160  11.403  84.037  1.00 35.82           C  
ANISOU 1232  C   ARG A 172     3630   4739   5240    -23    943   -767       C  
ATOM   1233  O   ARG A 172       7.994  12.238  84.406  1.00 35.19           O  
ANISOU 1233  O   ARG A 172     3606   4656   5107      2    908   -825       O  
ATOM   1234  CB  ARG A 172       6.392   9.756  85.779  1.00 38.22           C  
ANISOU 1234  CB  ARG A 172     3916   5115   5490    -67   1147   -765       C  
ATOM   1235  CG  ARG A 172       5.666   9.648  87.130  1.00 40.85           C  
ANISOU 1235  CG  ARG A 172     4250   5549   5722   -190   1316   -749       C  
ATOM   1236  CD  ARG A 172       6.230   8.504  87.979  1.00 44.74           C  
ANISOU 1236  CD  ARG A 172     4889   6194   5916   -115   1430   -478       C  
ATOM   1237  NE  ARG A 172       5.819   7.199  87.450  1.00 48.07           N  
ANISOU 1237  NE  ARG A 172     5206   6489   6567   -362   1535   -521       N  
ATOM   1238  CZ  ARG A 172       4.883   6.417  87.977  1.00 50.02           C  
ANISOU 1238  CZ  ARG A 172     5355   6837   6812   -389   1660   -436       C  
ATOM   1239  NH1 ARG A 172       4.235   6.771  89.088  1.00 51.56           N  
ANISOU 1239  NH1 ARG A 172     5706   6873   7009   -302   1759   -476       N  
ATOM   1240  NH2 ARG A 172       4.596   5.261  87.391  1.00 50.57           N  
ANISOU 1240  NH2 ARG A 172     5324   6982   6906   -398   1691   -575       N  
ATOM   1241  N   LEU A 173       7.173  10.834  82.829  1.00 33.70           N  
ANISOU 1241  N   LEU A 173     3418   4383   5000     -7    854   -734       N  
ATOM   1242  CA  LEU A 173       8.210  11.127  81.837  1.00 32.33           C  
ANISOU 1242  CA  LEU A 173     3299   4155   4827    -11    718   -692       C  
ATOM   1243  C   LEU A 173       8.182  12.602  81.450  1.00 31.60           C  
ANISOU 1243  C   LEU A 173     3183   4047   4776     71    666   -737       C  
ATOM   1244  O   LEU A 173       9.241  13.246  81.362  1.00 30.82           O  
ANISOU 1244  O   LEU A 173     3104   3918   4686    114    596   -679       O  
ATOM   1245  CB  LEU A 173       8.026  10.252  80.600  1.00 31.99           C  
ANISOU 1245  CB  LEU A 173     3195   4162   4796      1    753   -685       C  
ATOM   1246  CG  LEU A 173       8.865  10.476  79.353  1.00 32.82           C  
ANISOU 1246  CG  LEU A 173     3311   4374   4785      6    605   -591       C  
ATOM   1247  CD1 LEU A 173      10.297   9.971  79.553  1.00 33.11           C  
ANISOU 1247  CD1 LEU A 173     3211   4681   4688    115    722   -371       C  
ATOM   1248  CD2 LEU A 173       8.203   9.724  78.197  1.00 34.42           C  
ANISOU 1248  CD2 LEU A 173     3511   4572   4995     98    570   -765       C  
ATOM   1249  N   VAL A 174       6.974  13.119  81.210  1.00 31.21           N  
ANISOU 1249  N   VAL A 174     3086   3958   4811    105    647   -869       N  
ATOM   1250  CA  VAL A 174       6.776  14.526  80.865  1.00 31.33           C  
ANISOU 1250  CA  VAL A 174     3052   3916   4933    175    585   -936       C  
ATOM   1251  C   VAL A 174       7.108  15.419  82.080  1.00 31.26           C  
ANISOU 1251  C   VAL A 174     3035   3962   4879    159    635   -956       C  
ATOM   1252  O   VAL A 174       7.818  16.424  81.946  1.00 31.41           O  
ANISOU 1252  O   VAL A 174     3166   3950   4816    203    596   -983       O  
ATOM   1253  CB  VAL A 174       5.336  14.774  80.302  1.00 31.64           C  
ANISOU 1253  CB  VAL A 174     3072   3911   5035    160    581   -994       C  
ATOM   1254  CG1 VAL A 174       5.006  16.263  80.235  1.00 32.18           C  
ANISOU 1254  CG1 VAL A 174     3057   4013   5157    250    497   -860       C  
ATOM   1255  CG2 VAL A 174       5.175  14.121  78.903  1.00 32.23           C  
ANISOU 1255  CG2 VAL A 174     3167   3927   5149    168    424   -936       C  
ATOM   1256  N   ALA A 175       6.629  15.032  83.263  1.00 30.78           N  
ANISOU 1256  N   ALA A 175     2939   3964   4791    199    699  -1038       N  
ATOM   1257  CA  ALA A 175       6.942  15.763  84.486  1.00 30.43           C  
ANISOU 1257  CA  ALA A 175     2921   4001   4639    163    769  -1041       C  
ATOM   1258  C   ALA A 175       8.444  15.822  84.757  1.00 30.06           C  
ANISOU 1258  C   ALA A 175     2984   3978   4457    123    778  -1026       C  
ATOM   1259  O   ALA A 175       8.967  16.878  85.106  1.00 30.38           O  
ANISOU 1259  O   ALA A 175     3088   4005   4447     90    721  -1033       O  
ATOM   1260  CB  ALA A 175       6.192  15.169  85.688  1.00 30.87           C  
ANISOU 1260  CB  ALA A 175     2937   4048   4744    133    796  -1025       C  
ATOM   1261  N   ASP A 176       9.133  14.695  84.561  1.00 29.25           N  
ANISOU 1261  N   ASP A 176     2930   3937   4245    125    755   -894       N  
ATOM   1262  CA  ASP A 176      10.581  14.623  84.727  1.00 28.44           C  
ANISOU 1262  CA  ASP A 176     2907   3846   4053     65    738   -826       C  
ATOM   1263  C   ASP A 176      11.328  15.524  83.734  1.00 27.58           C  
ANISOU 1263  C   ASP A 176     2854   3612   4014     90    616   -840       C  
ATOM   1264  O   ASP A 176      12.250  16.226  84.115  1.00 27.24           O  
ANISOU 1264  O   ASP A 176     2786   3718   3847     23    595   -805       O  
ATOM   1265  CB  ASP A 176      11.078  13.175  84.584  1.00 28.91           C  
ANISOU 1265  CB  ASP A 176     3017   3922   4045     67    837   -813       C  
ATOM   1266  CG  ASP A 176      10.639  12.262  85.730  1.00 31.02           C  
ANISOU 1266  CG  ASP A 176     3265   4239   4282    123    699   -723       C  
ATOM   1267  OD1 ASP A 176      10.374  12.734  86.861  1.00 33.72           O  
ANISOU 1267  OD1 ASP A 176     3827   4994   3991     14    798   -576       O  
ATOM   1268  OD2 ASP A 176      10.540  11.047  85.483  1.00 33.56           O  
ANISOU 1268  OD2 ASP A 176     3600   4426   4725    229    493   -592       O  
ATOM   1269  N   LEU A 177      10.952  15.493  82.459  1.00 26.87           N  
ANISOU 1269  N   LEU A 177     2781   3460   3967    146    477   -780       N  
ATOM   1270  CA  LEU A 177      11.606  16.344  81.480  1.00 26.73           C  
ANISOU 1270  CA  LEU A 177     2748   3325   4080    167    409   -771       C  
ATOM   1271  C   LEU A 177      11.430  17.835  81.785  1.00 27.34           C  
ANISOU 1271  C   LEU A 177     2784   3379   4224    231    381   -831       C  
ATOM   1272  O   LEU A 177      12.388  18.630  81.671  1.00 26.96           O  
ANISOU 1272  O   LEU A 177     2771   3291   4179    269    355   -685       O  
ATOM   1273  CB  LEU A 177      11.075  16.023  80.084  1.00 26.45           C  
ANISOU 1273  CB  LEU A 177     2712   3306   4030    173    358   -746       C  
ATOM   1274  CG  LEU A 177      11.698  16.808  78.931  1.00 27.10           C  
ANISOU 1274  CG  LEU A 177     2691   3452   4150    259    345   -653       C  
ATOM   1275  CD1 LEU A 177      13.157  16.386  78.750  1.00 27.88           C  
ANISOU 1275  CD1 LEU A 177     2645   3586   4360    331    298   -510       C  
ATOM   1276  CD2 LEU A 177      10.907  16.545  77.665  1.00 27.43           C  
ANISOU 1276  CD2 LEU A 177     2751   3558   4113    348     86   -518       C  
ATOM   1277  N   GLY A 178      10.211  18.211  82.199  1.00 29.04           N  
ANISOU 1277  N   GLY A 178     2934   3473   4624    332    305   -884       N  
ATOM   1278  CA  GLY A 178       9.885  19.621  82.501  1.00 30.43           C  
ANISOU 1278  CA  GLY A 178     3056   3547   4956    317    273  -1053       C  
ATOM   1279  C   GLY A 178      10.207  20.480  81.294  1.00 31.33           C  
ANISOU 1279  C   GLY A 178     3170   3555   5177    310    194  -1032       C  
ATOM   1280  O   GLY A 178       9.830  20.148  80.157  1.00 32.05           O  
ANISOU 1280  O   GLY A 178     3195   3707   5276    313    169  -1004       O  
ATOM   1281  N  AASP A 179      10.948  21.556  81.540  0.50 31.65           N  
ANISOU 1281  N  AASP A 179     3235   3557   5231    330    166  -1055       N  
ATOM   1282  N  BASP A 179      10.934  21.565  81.528  0.50 31.79           N  
ANISOU 1282  N  BASP A 179     3255   3573   5247    331    166  -1047       N  
ATOM   1283  CA AASP A 179      11.301  22.537  80.510  0.50 31.45           C  
ANISOU 1283  CA AASP A 179     3222   3474   5252    343     97  -1016       C  
ATOM   1284  CA BASP A 179      11.274  22.509  80.466  0.50 31.68           C  
ANISOU 1284  CA BASP A 179     3257   3509   5269    347     89   -993       C  
ATOM   1285  C  AASP A 179      12.580  22.202  79.738  0.50 30.34           C  
ANISOU 1285  C  AASP A 179     3146   3324   5057    333     62   -931       C  
ATOM   1286  C  BASP A 179      12.692  22.301  79.924  0.50 30.49           C  
ANISOU 1286  C  BASP A 179     3167   3341   5075    338     55   -919       C  
ATOM   1287  O  AASP A 179      12.951  22.936  78.823  0.50 30.15           O  
ANISOU 1287  O  AASP A 179     3157   3217   5080    303     75   -922       O  
ATOM   1288  O  BASP A 179      13.281  23.220  79.363  0.50 30.27           O  
ANISOU 1288  O  BASP A 179     3178   3247   5074    337     35   -893       O  
ATOM   1289  CB AASP A 179      11.443  23.927  81.139  0.50 31.94           C  
ANISOU 1289  CB AASP A 179     3252   3524   5357    352     64  -1073       C  
ATOM   1290  CB BASP A 179      11.119  23.940  80.975  0.50 32.36           C  
ANISOU 1290  CB BASP A 179     3328   3562   5404    372     85  -1029       C  
ATOM   1291  CG AASP A 179      10.118  24.499  81.596  0.50 33.48           C  
ANISOU 1291  CG AASP A 179     3327   3734   5659    399     69  -1172       C  
ATOM   1292  CG BASP A 179      12.212  24.324  81.938  0.50 34.14           C  
ANISOU 1292  CG BASP A 179     3465   3828   5678    388     13  -1051       C  
ATOM   1293  OD1AASP A 179       9.070  23.945  81.213  0.50 35.20           O  
ANISOU 1293  OD1AASP A 179     3408   4036   5930    420    -28  -1231       O  
ATOM   1294  OD1BASP A 179      13.208  23.580  82.001  0.50 35.16           O  
ANISOU 1294  OD1BASP A 179     3669   3805   5885    518    -29   -857       O  
ATOM   1295  OD2AASP A 179      10.119  25.504  82.336  0.50 34.93           O  
ANISOU 1295  OD2AASP A 179     3443   4000   5828    458      6  -1250       O  
ATOM   1296  OD2BASP A 179      12.085  25.366  82.620  0.50 37.09           O  
ANISOU 1296  OD2BASP A 179     3832   4236   6021    395    106  -1164       O  
ATOM   1297  N   LYS A 180      13.237  21.096  80.093  1.00 29.57           N  
ANISOU 1297  N   LYS A 180     3121   3279   4833    295     70   -838       N  
ATOM   1298  CA  LYS A 180      14.570  20.761  79.546  1.00 27.57           C  
ANISOU 1298  CA  LYS A 180     2964   3095   4415    225     49   -718       C  
ATOM   1299  C   LYS A 180      14.424  20.062  78.192  1.00 26.31           C  
ANISOU 1299  C   LYS A 180     2877   2934   4185    182     10   -552       C  
ATOM   1300  O   LYS A 180      13.310  19.755  77.765  1.00 26.08           O  
ANISOU 1300  O   LYS A 180     3070   2866   3973     44    -47   -499       O  
ATOM   1301  CB  LYS A 180      15.352  19.881  80.514  1.00 26.97           C  
ANISOU 1301  CB  LYS A 180     2853   3118   4274    146    126   -769       C  
ATOM   1302  CG  LYS A 180      15.577  20.538  81.898  1.00 29.08           C  
ANISOU 1302  CG  LYS A 180     3345   3335   4367    164    228   -899       C  
ATOM   1303  CD  LYS A 180      16.281  19.576  82.805  1.00 29.60           C  
ANISOU 1303  CD  LYS A 180     3328   3730   4187    313    352   -945       C  
ATOM   1304  CE  LYS A 180      17.218  20.288  83.746  1.00 33.43           C  
ANISOU 1304  CE  LYS A 180     3718   4308   4674    109    433  -1121       C  
ATOM   1305  NZ  LYS A 180      16.549  20.551  85.019  1.00 35.24           N  
ANISOU 1305  NZ  LYS A 180     3983   4818   4587    -24    486  -1345       N  
ATOM   1306  N   SER A 181      15.532  19.833  77.517  1.00 25.09           N  
ANISOU 1306  N   SER A 181     2796   2778   3958    187    -44   -397       N  
ATOM   1307  CA  SER A 181      15.488  19.184  76.218  1.00 25.26           C  
ANISOU 1307  CA  SER A 181     2865   2792   3938    132    -29   -295       C  
ATOM   1308  C   SER A 181      16.513  18.045  76.093  1.00 24.69           C  
ANISOU 1308  C   SER A 181     2837   2808   3734    255    -35   -265       C  
ATOM   1309  O   SER A 181      16.820  17.578  74.969  1.00 25.00           O  
ANISOU 1309  O   SER A 181     2977   2819   3703    370    -70   -352       O  
ATOM   1310  CB  SER A 181      15.651  20.206  75.086  1.00 25.45           C  
ANISOU 1310  CB  SER A 181     2852   2884   3933    122   -171   -206       C  
ATOM   1311  OG  SER A 181      16.978  20.734  75.057  1.00 27.91           O  
ANISOU 1311  OG  SER A 181     3222   3216   4165    -34     69    132       O  
ATOM   1312  N   VAL A 182      17.058  17.634  77.242  1.00 23.91           N  
ANISOU 1312  N   VAL A 182     2801   2750   3533    195     32   -279       N  
ATOM   1313  CA  VAL A 182      18.003  16.502  77.344  1.00 22.71           C  
ANISOU 1313  CA  VAL A 182     2650   2723   3256    115    125   -219       C  
ATOM   1314  C   VAL A 182      17.597  15.683  78.564  1.00 22.74           C  
ANISOU 1314  C   VAL A 182     2617   2756   3267     77    147   -261       C  
ATOM   1315  O   VAL A 182      17.371  16.259  79.642  1.00 22.44           O  
ANISOU 1315  O   VAL A 182     2548   2753   3225    -52    176   -340       O  
ATOM   1316  CB  VAL A 182      19.450  16.975  77.577  1.00 22.73           C  
ANISOU 1316  CB  VAL A 182     2622   2786   3227    161    136   -174       C  
ATOM   1317  CG1 VAL A 182      20.383  15.775  77.648  1.00 22.37           C  
ANISOU 1317  CG1 VAL A 182     2898   2574   3028     93    230   -208       C  
ATOM   1318  CG2 VAL A 182      19.912  17.967  76.483  1.00 22.89           C  
ANISOU 1318  CG2 VAL A 182     2567   2696   3433    160     60    -65       C  
HETATM 1319  N   MSE A 183      17.491  14.360  78.388  1.00 22.41           N  
ANISOU 1319  N   MSE A 183     2575   2761   3177    125    179   -190       N  
HETATM 1320  CA  MSE A 183      17.089  13.468  79.469  1.00 23.14           C  
ANISOU 1320  CA  MSE A 183     2672   2873   3248    104    319   -217       C  
HETATM 1321  C   MSE A 183      17.919  12.185  79.478  1.00 22.47           C  
ANISOU 1321  C   MSE A 183     2671   2844   3021     78    296   -221       C  
HETATM 1322  O   MSE A 183      18.229  11.572  78.430  1.00 23.11           O  
ANISOU 1322  O   MSE A 183     2804   3009   2967    126    329   -176       O  
HETATM 1323  CB  MSE A 183      15.601  13.123  79.407  1.00 22.79           C  
ANISOU 1323  CB  MSE A 183     2582   2866   3210     77    270   -250       C  
HETATM 1324  CG  MSE A 183      15.049  12.454  80.737  1.00 25.70           C  
ANISOU 1324  CG  MSE A 183     2859   3294   3611     96    404   -166       C  
HETATM 1325 SE   MSE A 183      13.120  12.713  81.010  0.75 27.93          SE  
ANISOU 1325 SE   MSE A 183     3033   3767   3808   -106    527     44      SE  
HETATM 1326  CE  MSE A 183      12.745  12.422  79.102  1.00 25.68           C  
ANISOU 1326  CE  MSE A 183     2802   3272   3681   -543    403   -629       C  
ATOM   1327  N   ILE A 184      18.278  11.775  80.677  1.00 21.87           N  
ANISOU 1327  N   ILE A 184     2648   2811   2851    -14    346   -112       N  
ATOM   1328  CA  ILE A 184      18.885  10.483  80.813  1.00 21.76           C  
ANISOU 1328  CA  ILE A 184     2704   2811   2752    -27    336   -188       C  
ATOM   1329  C   ILE A 184      17.798   9.548  81.333  1.00 21.73           C  
ANISOU 1329  C   ILE A 184     2716   2791   2749    -72    360   -176       C  
ATOM   1330  O   ILE A 184      17.220   9.738  82.430  1.00 21.78           O  
ANISOU 1330  O   ILE A 184     2785   2845   2642    -41    346   -157       O  
ATOM   1331  CB  ILE A 184      20.188  10.540  81.687  1.00 22.37           C  
ANISOU 1331  CB  ILE A 184     2653   2898   2946     11    327   -166       C  
ATOM   1332  CG1 ILE A 184      21.282  11.287  80.915  1.00 21.96           C  
ANISOU 1332  CG1 ILE A 184     2809   2834   2699    -90    241   -129       C  
ATOM   1333  CG2 ILE A 184      20.662   9.135  82.077  1.00 22.29           C  
ANISOU 1333  CG2 ILE A 184     2754   2640   3073   -115    122   -159       C  
ATOM   1334  CD1 ILE A 184      22.612  11.525  81.719  1.00 25.06           C  
ANISOU 1334  CD1 ILE A 184     2974   3358   3188    -84     13    119       C  
ATOM   1335  N   LEU A 185      17.492   8.548  80.524  1.00 21.19           N  
ANISOU 1335  N   LEU A 185     2679   2789   2580   -129    274   -164       N  
ATOM   1336  CA  LEU A 185      16.515   7.537  80.912  1.00 21.30           C  
ANISOU 1336  CA  LEU A 185     2703   2794   2595   -163    290   -134       C  
ATOM   1337  C   LEU A 185      17.305   6.474  81.671  1.00 20.91           C  
ANISOU 1337  C   LEU A 185     2681   2735   2528   -175    249   -141       C  
ATOM   1338  O   LEU A 185      18.034   5.693  81.082  1.00 20.28           O  
ANISOU 1338  O   LEU A 185     2636   2701   2369   -218    137   -137       O  
ATOM   1339  CB  LEU A 185      15.833   6.957  79.654  1.00 21.93           C  
ANISOU 1339  CB  LEU A 185     2675   2911   2746   -181    300   -172       C  
ATOM   1340  CG  LEU A 185      15.176   7.983  78.729  1.00 23.44           C  
ANISOU 1340  CG  LEU A 185     2905   3111   2888    -77    320   -221       C  
ATOM   1341  CD1 LEU A 185      14.955   7.395  77.338  1.00 26.26           C  
ANISOU 1341  CD1 LEU A 185     3406   3453   3116    -33    242   -549       C  
ATOM   1342  CD2 LEU A 185      13.855   8.530  79.309  1.00 25.03           C  
ANISOU 1342  CD2 LEU A 185     2929   3268   3314    154    326   -337       C  
ATOM   1343  N   ARG A 186      17.213   6.501  83.006  1.00 21.28           N  
ANISOU 1343  N   ARG A 186     2766   2805   2514   -180    276    -74       N  
ATOM   1344  CA  ARG A 186      18.037   5.642  83.819  1.00 21.57           C  
ANISOU 1344  CA  ARG A 186     2810   2871   2513   -135    299    -31       C  
ATOM   1345  C   ARG A 186      17.854   4.171  83.433  1.00 21.30           C  
ANISOU 1345  C   ARG A 186     2803   2832   2456   -162    249    -26       C  
ATOM   1346  O   ARG A 186      16.725   3.716  83.166  1.00 21.72           O  
ANISOU 1346  O   ARG A 186     2900   2816   2536   -123    330      6       O  
ATOM   1347  CB  ARG A 186      17.732   5.822  85.337  1.00 22.14           C  
ANISOU 1347  CB  ARG A 186     2878   2975   2559   -135    365    -87       C  
ATOM   1348  CG  ARG A 186      18.054   7.188  85.929  1.00 23.31           C  
ANISOU 1348  CG  ARG A 186     2944   3336   2575   -186    401    -75       C  
ATOM   1349  CD  ARG A 186      17.955   7.066  87.448  1.00 27.79           C  
ANISOU 1349  CD  ARG A 186     3442   4246   2870    -28    684   -171       C  
ATOM   1350  NE  ARG A 186      17.899   8.351  88.132  1.00 30.72           N  
ANISOU 1350  NE  ARG A 186     3935   4368   3369   -117    730   -232       N  
ATOM   1351  CZ  ARG A 186      18.955   9.037  88.554  1.00 34.14           C  
ANISOU 1351  CZ  ARG A 186     4347   4841   3784   -159    746   -307       C  
ATOM   1352  NH1 ARG A 186      20.193   8.584  88.356  1.00 34.68           N  
ANISOU 1352  NH1 ARG A 186     4436   5115   3625    -88   1031   -282       N  
ATOM   1353  NH2 ARG A 186      18.767  10.195  89.184  1.00 37.51           N  
ANISOU 1353  NH2 ARG A 186     4888   5192   4172   -142    834   -642       N  
ATOM   1354  N   ASN A 187      18.980   3.457  83.423  1.00 21.65           N  
ANISOU 1354  N   ASN A 187     2873   2863   2489   -171    278     27       N  
ATOM   1355  CA  ASN A 187      19.107   2.058  83.030  1.00 22.58           C  
ANISOU 1355  CA  ASN A 187     2926   2966   2684   -214    342    133       C  
ATOM   1356  C   ASN A 187      18.559   1.813  81.637  1.00 22.77           C  
ANISOU 1356  C   ASN A 187     2920   2972   2756   -228    337    143       C  
ATOM   1357  O   ASN A 187      18.083   0.728  81.345  1.00 24.24           O  
ANISOU 1357  O   ASN A 187     3221   2962   3026   -235    200    129       O  
ATOM   1358  CB  ASN A 187      18.377   1.149  84.011  1.00 22.60           C  
ANISOU 1358  CB  ASN A 187     2926   3005   2652   -148    333    189       C  
ATOM   1359  CG  ASN A 187      18.834   1.370  85.441  1.00 24.05           C  
ANISOU 1359  CG  ASN A 187     3083   3351   2703   -173    381     70       C  
ATOM   1360  OD1 ASN A 187      18.132   2.019  86.199  1.00 27.16           O  
ANISOU 1360  OD1 ASN A 187     3238   4088   2993    -86    384    -40       O  
ATOM   1361  ND2 ASN A 187      20.030   0.864  85.802  1.00 21.38           N  
ANISOU 1361  ND2 ASN A 187     2728   3010   2383   -348     59     68       N  
ATOM   1362  N   HIS A 188      18.553   2.821  80.791  1.00 23.06           N  
ANISOU 1362  N   HIS A 188     2854   3008   2898   -215    341    179       N  
ATOM   1363  CA  HIS A 188      17.792   2.632  79.569  1.00 24.11           C  
ANISOU 1363  CA  HIS A 188     2996   3046   3115   -148    332    101       C  
ATOM   1364  C   HIS A 188      18.511   3.249  78.395  1.00 24.51           C  
ANISOU 1364  C   HIS A 188     3101   3095   3114   -108    385     19       C  
ATOM   1365  O   HIS A 188      18.724   2.557  77.397  1.00 27.08           O  
ANISOU 1365  O   HIS A 188     3473   3303   3511    -80    342     31       O  
ATOM   1366  CB  HIS A 188      16.336   3.139  79.770  1.00 23.88           C  
ANISOU 1366  CB  HIS A 188     2906   2997   3167   -213    378    105       C  
ATOM   1367  CG  HIS A 188      15.451   2.992  78.564  1.00 24.92           C  
ANISOU 1367  CG  HIS A 188     2948   3206   3313   -171    314     86       C  
ATOM   1368  ND1 HIS A 188      14.150   3.446  78.539  1.00 25.27           N  
ANISOU 1368  ND1 HIS A 188     3064   3216   3321   -117    310    155       N  
ATOM   1369  CD2 HIS A 188      15.686   2.461  77.338  1.00 26.89           C  
ANISOU 1369  CD2 HIS A 188     3095   3505   3615    -54    293    -61       C  
ATOM   1370  CE1 HIS A 188      13.616   3.182  77.357  1.00 27.58           C  
ANISOU 1370  CE1 HIS A 188     3122   3548   3809      8    257   -176       C  
ATOM   1371  NE2 HIS A 188      14.533   2.596  76.606  1.00 27.24           N  
ANISOU 1371  NE2 HIS A 188     3267   3601   3479     16    158   -109       N  
ATOM   1372  N   GLY A 189      18.902   4.521  78.505  1.00 24.27           N  
ANISOU 1372  N   GLY A 189     3093   3037   3091   -111    351     67       N  
ATOM   1373  CA  GLY A 189      19.668   5.213  77.450  1.00 23.14           C  
ANISOU 1373  CA  GLY A 189     2987   2902   2903     -7    342      0       C  
ATOM   1374  C   GLY A 189      19.469   6.739  77.465  1.00 22.95           C  
ANISOU 1374  C   GLY A 189     2955   2881   2881    -92    327    -39       C  
ATOM   1375  O   GLY A 189      19.226   7.362  78.526  1.00 21.59           O  
ANISOU 1375  O   GLY A 189     2761   2869   2573    -49    306   -111       O  
ATOM   1376  N   LEU A 190      19.579   7.356  76.296  1.00 22.44           N  
ANISOU 1376  N   LEU A 190     2891   2810   2824     35    160    -49       N  
ATOM   1377  CA  LEU A 190      19.608   8.818  76.241  1.00 22.69           C  
ANISOU 1377  CA  LEU A 190     2880   2875   2866     22    119    -64       C  
ATOM   1378  C   LEU A 190      18.478   9.358  75.392  1.00 23.20           C  
ANISOU 1378  C   LEU A 190     2906   2897   3009     33     97    -82       C  
ATOM   1379  O   LEU A 190      18.097   8.739  74.393  1.00 23.53           O  
ANISOU 1379  O   LEU A 190     2913   3085   2942    -35    -80    -65       O  
ATOM   1380  CB  LEU A 190      20.952   9.327  75.689  1.00 22.88           C  
ANISOU 1380  CB  LEU A 190     2899   2838   2956     69    136    -61       C  
ATOM   1381  CG  LEU A 190      22.282   8.826  76.279  1.00 22.17           C  
ANISOU 1381  CG  LEU A 190     2821   2796   2807     17    147   -215       C  
ATOM   1382  CD1 LEU A 190      23.420   9.330  75.396  1.00 22.27           C  
ANISOU 1382  CD1 LEU A 190     3050   2457   2954    -31    198    -20       C  
ATOM   1383  CD2 LEU A 190      22.479   9.246  77.741  1.00 24.86           C  
ANISOU 1383  CD2 LEU A 190     3399   2889   3156    -64    -34     42       C  
ATOM   1384  N   LEU A 191      17.996  10.538  75.766  1.00 23.13           N  
ANISOU 1384  N   LEU A 191     2836   2959   2992    110    148    -84       N  
ATOM   1385  CA  LEU A 191      17.003  11.241  74.999  1.00 23.57           C  
ANISOU 1385  CA  LEU A 191     2828   2906   3220     76     86    -77       C  
ATOM   1386  C   LEU A 191      17.365  12.724  74.846  1.00 23.57           C  
ANISOU 1386  C   LEU A 191     2815   2893   3247    120     23    -89       C  
ATOM   1387  O   LEU A 191      17.706  13.432  75.813  1.00 22.46           O  
ANISOU 1387  O   LEU A 191     2674   2752   3108     91      4    -25       O  
ATOM   1388  CB  LEU A 191      15.607  11.046  75.605  1.00 23.53           C  
ANISOU 1388  CB  LEU A 191     2838   2955   3145    144    129   -124       C  
ATOM   1389  CG  LEU A 191      14.453  11.555  74.726  1.00 25.69           C  
ANISOU 1389  CG  LEU A 191     3047   3187   3525    106    118   -112       C  
ATOM   1390  CD1 LEU A 191      13.267  10.635  74.745  1.00 24.91           C  
ANISOU 1390  CD1 LEU A 191     2674   3186   3602    -96    -71    -23       C  
ATOM   1391  CD2 LEU A 191      14.058  12.986  75.112  1.00 26.38           C  
ANISOU 1391  CD2 LEU A 191     3307   3206   3508    428    189   -138       C  
ATOM   1392  N   THR A 192      17.293  13.173  73.604  1.00 24.18           N  
ANISOU 1392  N   THR A 192     2881   2945   3362     35    -12    -67       N  
ATOM   1393  CA  THR A 192      17.565  14.536  73.265  1.00 26.31           C  
ANISOU 1393  CA  THR A 192     3171   3256   3568     95    -64     -4       C  
ATOM   1394  C   THR A 192      16.385  15.127  72.472  1.00 26.82           C  
ANISOU 1394  C   THR A 192     3169   3214   3808     92   -106    -61       C  
ATOM   1395  O   THR A 192      15.785  14.430  71.647  1.00 27.52           O  
ANISOU 1395  O   THR A 192     3209   3370   3876    158   -184   -202       O  
ATOM   1396  CB  THR A 192      18.893  14.497  72.525  1.00 27.44           C  
ANISOU 1396  CB  THR A 192     3319   3410   3694    -43    -52     65       C  
ATOM   1397  OG1 THR A 192      19.921  15.061  73.348  1.00 30.12           O  
ANISOU 1397  OG1 THR A 192     3736   3932   3776   -277    -69     35       O  
ATOM   1398  CG2 THR A 192      18.820  15.086  71.156  1.00 26.40           C  
ANISOU 1398  CG2 THR A 192     3439   3162   3430    155   -144    402       C  
ATOM   1399  N   GLY A 193      16.016  16.378  72.758  1.00 26.06           N  
ANISOU 1399  N   GLY A 193     2968   3103   3831    103   -117    -20       N  
ATOM   1400  CA  GLY A 193      15.041  17.078  71.948  1.00 27.08           C  
ANISOU 1400  CA  GLY A 193     3216   3039   4032    101   -146     22       C  
ATOM   1401  C   GLY A 193      15.738  18.262  71.318  1.00 27.48           C  
ANISOU 1401  C   GLY A 193     3202   3085   4151    118   -273    114       C  
ATOM   1402  O   GLY A 193      16.855  18.595  71.719  1.00 28.38           O  
ANISOU 1402  O   GLY A 193     3299   3239   4242     78   -233    132       O  
ATOM   1403  N   GLY A 194      15.084  18.904  70.350  1.00 27.52           N  
ANISOU 1403  N   GLY A 194     3195   3031   4229    118   -345    130       N  
ATOM   1404  CA  GLY A 194      15.612  20.129  69.749  1.00 26.94           C  
ANISOU 1404  CA  GLY A 194     3119   2850   4266    214   -473    235       C  
ATOM   1405  C   GLY A 194      14.550  20.880  68.992  1.00 26.74           C  
ANISOU 1405  C   GLY A 194     3099   2790   4270    190   -605    225       C  
ATOM   1406  O   GLY A 194      13.486  20.323  68.681  1.00 26.61           O  
ANISOU 1406  O   GLY A 194     3159   2711   4239    203   -535    205       O  
ATOM   1407  N   VAL A 195      14.834  22.148  68.708  1.00 26.49           N  
ANISOU 1407  N   VAL A 195     3006   2736   4320    161   -723    302       N  
ATOM   1408  CA  VAL A 195      13.929  23.026  67.979  1.00 27.19           C  
ANISOU 1408  CA  VAL A 195     3170   2709   4451    171   -767    365       C  
ATOM   1409  C   VAL A 195      14.016  22.675  66.488  1.00 27.45           C  
ANISOU 1409  C   VAL A 195     3230   2803   4395    180   -798    459       C  
ATOM   1410  O   VAL A 195      13.266  23.197  65.665  1.00 27.75           O  
ANISOU 1410  O   VAL A 195     3283   2838   4419    200   -868    449       O  
ATOM   1411  CB  VAL A 195      14.273  24.520  68.207  1.00 27.73           C  
ANISOU 1411  CB  VAL A 195     3175   2776   4586    199   -777    350       C  
ATOM   1412  CG1 VAL A 195      14.227  24.871  69.714  1.00 27.84           C  
ANISOU 1412  CG1 VAL A 195     3234   2728   4613    169   -693    326       C  
ATOM   1413  CG2 VAL A 195      15.634  24.863  67.613  1.00 27.46           C  
ANISOU 1413  CG2 VAL A 195     3060   2627   4745    117   -796    328       C  
ATOM   1414  N   SER A 196      14.954  21.782  66.164  1.00 26.72           N  
ANISOU 1414  N   SER A 196     3185   2842   4122    141   -737    503       N  
ATOM   1415  CA  SER A 196      15.149  21.299  64.798  1.00 26.24           C  
ANISOU 1415  CA  SER A 196     3145   2883   3939     81   -691    571       C  
ATOM   1416  C   SER A 196      15.874  19.970  64.932  1.00 25.64           C  
ANISOU 1416  C   SER A 196     3120   2905   3717     50   -674    546       C  
ATOM   1417  O   SER A 196      16.373  19.645  66.012  1.00 24.92           O  
ANISOU 1417  O   SER A 196     3069   2894   3504    -15   -652    513       O  
ATOM   1418  CB  SER A 196      16.018  22.286  64.015  1.00 26.59           C  
ANISOU 1418  CB  SER A 196     3233   2910   3958     92   -708    613       C  
ATOM   1419  OG  SER A 196      17.318  22.370  64.584  1.00 26.01           O  
ANISOU 1419  OG  SER A 196     3253   2893   3736      0   -609    670       O  
ATOM   1420  N   VAL A 197      15.931  19.209  63.845  1.00 24.87           N  
ANISOU 1420  N   VAL A 197     3090   2956   3400     39   -605    502       N  
ATOM   1421  CA  VAL A 197      16.737  17.989  63.775  1.00 24.50           C  
ANISOU 1421  CA  VAL A 197     3042   3006   3257      6   -559    509       C  
ATOM   1422  C   VAL A 197      18.216  18.327  64.063  1.00 24.16           C  
ANISOU 1422  C   VAL A 197     3010   3000   3170    -41   -523    525       C  
ATOM   1423  O   VAL A 197      18.890  17.627  64.815  1.00 24.38           O  
ANISOU 1423  O   VAL A 197     3006   2978   3278      0   -453    591       O  
ATOM   1424  CB  VAL A 197      16.588  17.301  62.379  1.00 24.07           C  
ANISOU 1424  CB  VAL A 197     2982   2923   3239      2   -563    436       C  
ATOM   1425  CG1 VAL A 197      17.632  16.194  62.191  1.00 24.58           C  
ANISOU 1425  CG1 VAL A 197     2962   3055   3319    -23   -562    559       C  
ATOM   1426  CG2 VAL A 197      15.163  16.749  62.198  1.00 24.14           C  
ANISOU 1426  CG2 VAL A 197     3034   2877   3258     12   -571    427       C  
ATOM   1427  N   GLU A 198      18.684  19.438  63.511  1.00 24.30           N  
ANISOU 1427  N   GLU A 198     3088   3087   3057    -68   -509    553       N  
ATOM   1428  CA  GLU A 198      20.080  19.869  63.670  1.00 24.37           C  
ANISOU 1428  CA  GLU A 198     3026   3078   3153   -121   -538    607       C  
ATOM   1429  C   GLU A 198      20.404  20.133  65.149  1.00 23.84           C  
ANISOU 1429  C   GLU A 198     2957   2916   3182   -125   -505    560       C  
ATOM   1430  O   GLU A 198      21.435  19.697  65.665  1.00 22.85           O  
ANISOU 1430  O   GLU A 198     2821   2745   3115   -226   -520    469       O  
ATOM   1431  CB  GLU A 198      20.361  21.115  62.847  1.00 24.82           C  
ANISOU 1431  CB  GLU A 198     3095   3159   3175    -92   -530    664       C  
ATOM   1432  CG  GLU A 198      20.012  20.990  61.336  1.00 27.54           C  
ANISOU 1432  CG  GLU A 198     3338   3747   3376    -10   -742    820       C  
ATOM   1433  CD  GLU A 198      18.639  21.544  60.978  1.00 30.06           C  
ANISOU 1433  CD  GLU A 198     3640   3874   3905    134   -679   1219       C  
ATOM   1434  OE1 GLU A 198      17.614  21.007  61.449  1.00 29.51           O  
ANISOU 1434  OE1 GLU A 198     3200   4272   3739    -64   -767   1148       O  
ATOM   1435  OE2 GLU A 198      18.588  22.507  60.191  1.00 32.17           O  
ANISOU 1435  OE2 GLU A 198     3826   4255   4140    228   -550   1468       O  
ATOM   1436  N   HIS A 199      19.523  20.863  65.811  1.00 23.39           N  
ANISOU 1436  N   HIS A 199     2878   2838   3170   -104   -468    499       N  
ATOM   1437  CA  HIS A 199      19.722  21.171  67.233  1.00 23.83           C  
ANISOU 1437  CA  HIS A 199     2919   2781   3354    -33   -450    503       C  
ATOM   1438  C   HIS A 199      19.742  19.893  68.109  1.00 23.64           C  
ANISOU 1438  C   HIS A 199     2898   2759   3323     11   -439    437       C  
ATOM   1439  O   HIS A 199      20.609  19.742  68.991  1.00 24.34           O  
ANISOU 1439  O   HIS A 199     2976   2752   3518     69   -416    472       O  
ATOM   1440  CB  HIS A 199      18.645  22.173  67.687  1.00 23.92           C  
ANISOU 1440  CB  HIS A 199     2951   2708   3429     24   -408    444       C  
ATOM   1441  CG  HIS A 199      18.713  22.510  69.147  1.00 24.04           C  
ANISOU 1441  CG  HIS A 199     2942   2662   3527     11   -478    401       C  
ATOM   1442  ND1 HIS A 199      17.590  22.793  69.895  1.00 24.64           N  
ANISOU 1442  ND1 HIS A 199     2972   2561   3827    -89   -553    384       N  
ATOM   1443  CD2 HIS A 199      19.765  22.595  69.998  1.00 24.62           C  
ANISOU 1443  CD2 HIS A 199     2911   2609   3835     77   -387    366       C  
ATOM   1444  CE1 HIS A 199      17.949  23.039  71.149  1.00 25.28           C  
ANISOU 1444  CE1 HIS A 199     2907   2698   4000   -201   -586    303       C  
ATOM   1445  NE2 HIS A 199      19.265  22.916  71.237  1.00 24.73           N  
ANISOU 1445  NE2 HIS A 199     3001   2630   3765     84   -703    217       N  
ATOM   1446  N   ALA A 200      18.778  18.993  67.876  1.00 22.91           N  
ANISOU 1446  N   ALA A 200     2821   2727   3156      3   -345    396       N  
ATOM   1447  CA  ALA A 200      18.685  17.726  68.591  1.00 22.43           C  
ANISOU 1447  CA  ALA A 200     2723   2689   3110     51   -295    299       C  
ATOM   1448  C   ALA A 200      19.931  16.872  68.382  1.00 22.01           C  
ANISOU 1448  C   ALA A 200     2699   2721   2941    -23   -276    346       C  
ATOM   1449  O   ALA A 200      20.462  16.284  69.318  1.00 21.21           O  
ANISOU 1449  O   ALA A 200     2634   2744   2678   -126   -233    311       O  
ATOM   1450  CB  ALA A 200      17.391  16.948  68.184  1.00 22.43           C  
ANISOU 1450  CB  ALA A 200     2745   2611   3164     59   -292    245       C  
ATOM   1451  N   ILE A 201      20.397  16.819  67.141  1.00 21.12           N  
ANISOU 1451  N   ILE A 201     2681   2698   2646    -82   -197    283       N  
ATOM   1452  CA  ILE A 201      21.560  16.033  66.822  1.00 21.76           C  
ANISOU 1452  CA  ILE A 201     2729   2873   2665    -43   -186    372       C  
ATOM   1453  C   ILE A 201      22.834  16.612  67.439  1.00 22.02           C  
ANISOU 1453  C   ILE A 201     2809   2879   2676    -38   -189    389       C  
ATOM   1454  O   ILE A 201      23.726  15.841  67.833  1.00 21.95           O  
ANISOU 1454  O   ILE A 201     2726   2819   2795    -21   -220    392       O  
ATOM   1455  CB  ILE A 201      21.724  15.909  65.265  1.00 21.65           C  
ANISOU 1455  CB  ILE A 201     2755   2930   2539    -20   -156    319       C  
ATOM   1456  CG1 ILE A 201      20.791  14.820  64.723  1.00 22.83           C  
ANISOU 1456  CG1 ILE A 201     2987   3073   2613     89   -250    340       C  
ATOM   1457  CG2 ILE A 201      23.163  15.621  64.912  1.00 22.49           C  
ANISOU 1457  CG2 ILE A 201     2833   3118   2591    -65    -45    461       C  
ATOM   1458  CD1 ILE A 201      21.116  13.348  65.140  1.00 24.21           C  
ANISOU 1458  CD1 ILE A 201     3301   3148   2748    333   -158    268       C  
ATOM   1459  N   GLN A 202      22.941  17.951  67.518  1.00 22.19           N  
ANISOU 1459  N   GLN A 202     2843   2874   2715    -70   -168    425       N  
ATOM   1460  CA  GLN A 202      24.132  18.548  68.104  1.00 22.52           C  
ANISOU 1460  CA  GLN A 202     2873   2835   2848   -100   -193    472       C  
ATOM   1461  C   GLN A 202      24.186  18.175  69.577  1.00 21.94           C  
ANISOU 1461  C   GLN A 202     2761   2744   2827    -47   -183    395       C  
ATOM   1462  O   GLN A 202      25.228  17.779  70.066  1.00 21.55           O  
ANISOU 1462  O   GLN A 202     2782   2684   2720    -45   -218    307       O  
ATOM   1463  CB  GLN A 202      24.176  20.083  67.987  1.00 23.66           C  
ANISOU 1463  CB  GLN A 202     3031   2925   3031    -54   -224    592       C  
ATOM   1464  CG  GLN A 202      25.510  20.681  68.551  1.00 25.28           C  
ANISOU 1464  CG  GLN A 202     3125   3097   3384   -104   -322    781       C  
ATOM   1465  CD  GLN A 202      25.670  22.183  68.359  1.00 32.55           C  
ANISOU 1465  CD  GLN A 202     3974   3602   4792   -199   -304    571       C  
ATOM   1466  OE1 GLN A 202      24.699  22.923  68.277  1.00 36.13           O  
ANISOU 1466  OE1 GLN A 202     4312   3974   5442      1   -519    542       O  
ATOM   1467  NE2 GLN A 202      26.915  22.639  68.298  1.00 35.86           N  
ANISOU 1467  NE2 GLN A 202     4239   4069   5317   -392   -325    408       N  
ATOM   1468  N   GLN A 203      23.055  18.291  70.268  1.00 21.54           N  
ANISOU 1468  N   GLN A 203     2769   2662   2753     21    -87    308       N  
ATOM   1469  CA  GLN A 203      22.995  17.926  71.685  1.00 21.39           C  
ANISOU 1469  CA  GLN A 203     2712   2593   2819     35    -90    259       C  
ATOM   1470  C   GLN A 203      23.303  16.438  71.898  1.00 21.08           C  
ANISOU 1470  C   GLN A 203     2685   2609   2715     52    -97    228       C  
ATOM   1471  O   GLN A 203      23.986  16.073  72.858  1.00 21.05           O  
ANISOU 1471  O   GLN A 203     2644   2731   2623    121    -45    164       O  
ATOM   1472  CB  GLN A 203      21.613  18.251  72.247  1.00 21.52           C  
ANISOU 1472  CB  GLN A 203     2716   2568   2892     46      0    257       C  
ATOM   1473  CG  GLN A 203      21.216  19.738  72.171  1.00 23.49           C  
ANISOU 1473  CG  GLN A 203     3014   2592   3316     19    -50    200       C  
ATOM   1474  CD  GLN A 203      20.219  20.077  73.248  1.00 25.96           C  
ANISOU 1474  CD  GLN A 203     3138   2714   4010     17    -30     17       C  
ATOM   1475  OE1 GLN A 203      20.589  20.591  74.304  1.00 27.95           O  
ANISOU 1475  OE1 GLN A 203     3529   3570   3519   -178    -97    387       O  
ATOM   1476  NE2 GLN A 203      18.950  19.784  72.999  1.00 26.76           N  
ANISOU 1476  NE2 GLN A 203     3085   2562   4521   -161    -26    208       N  
ATOM   1477  N   LEU A 204      22.802  15.575  71.005  1.00 21.11           N  
ANISOU 1477  N   LEU A 204     2692   2675   2651     75   -144    208       N  
ATOM   1478  CA  LEU A 204      23.015  14.127  71.154  1.00 20.69           C  
ANISOU 1478  CA  LEU A 204     2702   2626   2530     35    -91    189       C  
ATOM   1479  C   LEU A 204      24.496  13.753  70.958  1.00 20.92           C  
ANISOU 1479  C   LEU A 204     2699   2761   2485     31    -54    251       C  
ATOM   1480  O   LEU A 204      25.070  13.000  71.757  1.00 21.34           O  
ANISOU 1480  O   LEU A 204     2750   2851   2506     34     13    178       O  
ATOM   1481  CB  LEU A 204      22.118  13.320  70.206  1.00 21.37           C  
ANISOU 1481  CB  LEU A 204     2763   2706   2649     68   -101    206       C  
ATOM   1482  CG  LEU A 204      22.317  11.791  70.201  1.00 22.23           C  
ANISOU 1482  CG  LEU A 204     3193   2626   2626   -125   -183     72       C  
ATOM   1483  CD1 LEU A 204      21.877  11.183  71.522  1.00 22.98           C  
ANISOU 1483  CD1 LEU A 204     3216   2682   2831   -299   -201      2       C  
ATOM   1484  CD2 LEU A 204      21.570  11.160  68.995  1.00 24.25           C  
ANISOU 1484  CD2 LEU A 204     3317   2908   2989   -172   -552    129       C  
ATOM   1485  N   HIS A 205      25.081  14.252  69.877  1.00 21.12           N  
ANISOU 1485  N   HIS A 205     2681   2814   2528    -21      7    311       N  
ATOM   1486  CA  HIS A 205      26.514  14.136  69.596  1.00 21.78           C  
ANISOU 1486  CA  HIS A 205     2803   2973   2499     10    -56    353       C  
ATOM   1487  C   HIS A 205      27.390  14.537  70.778  1.00 21.28           C  
ANISOU 1487  C   HIS A 205     2719   2831   2535     10    -40    297       C  
ATOM   1488  O   HIS A 205      28.332  13.814  71.120  1.00 20.84           O  
ANISOU 1488  O   HIS A 205     2608   2854   2453     84    -19    266       O  
ATOM   1489  CB  HIS A 205      26.868  14.950  68.347  1.00 22.27           C  
ANISOU 1489  CB  HIS A 205     2858   2968   2632    -35     21    441       C  
ATOM   1490  CG  HIS A 205      28.231  14.668  67.783  1.00 25.05           C  
ANISOU 1490  CG  HIS A 205     3228   3483   2806     46    -10    478       C  
ATOM   1491  ND1 HIS A 205      28.741  15.366  66.709  1.00 28.86           N  
ANISOU 1491  ND1 HIS A 205     3591   3984   3388    -24    242    829       N  
ATOM   1492  CD2 HIS A 205      29.179  13.757  68.116  1.00 28.28           C  
ANISOU 1492  CD2 HIS A 205     3535   3868   3342     43     39    632       C  
ATOM   1493  CE1 HIS A 205      29.944  14.907  66.409  1.00 28.97           C  
ANISOU 1493  CE1 HIS A 205     3705   4063   3236    135    135    709       C  
ATOM   1494  NE2 HIS A 205      30.232  13.928  67.246  1.00 29.34           N  
ANISOU 1494  NE2 HIS A 205     3782   4110   3252     88     94    674       N  
ATOM   1495  N   ALA A 206      27.089  15.678  71.391  1.00 20.73           N  
ANISOU 1495  N   ALA A 206     2580   2708   2585     63    -35    217       N  
ATOM   1496  CA  ALA A 206      27.856  16.144  72.538  1.00 20.51           C  
ANISOU 1496  CA  ALA A 206     2614   2604   2573    -16    -10    227       C  
ATOM   1497  C   ALA A 206      27.656  15.283  73.758  1.00 20.16           C  
ANISOU 1497  C   ALA A 206     2585   2552   2523    -29     13    161       C  
ATOM   1498  O   ALA A 206      28.612  15.036  74.497  1.00 21.42           O  
ANISOU 1498  O   ALA A 206     2651   2575   2911    -81     47    142       O  
ATOM   1499  CB  ALA A 206      27.528  17.600  72.876  1.00 21.08           C  
ANISOU 1499  CB  ALA A 206     2666   2678   2665    -25    -44    171       C  
ATOM   1500  N   LEU A 207      26.420  14.832  73.981  1.00 19.71           N  
ANISOU 1500  N   LEU A 207     2574   2502   2413     61     66     90       N  
ATOM   1501  CA  LEU A 207      26.097  14.047  75.161  1.00 19.47           C  
ANISOU 1501  CA  LEU A 207     2495   2507   2396     56     85     91       C  
ATOM   1502  C   LEU A 207      26.765  12.670  75.065  1.00 19.28           C  
ANISOU 1502  C   LEU A 207     2493   2518   2312     36     32     64       C  
ATOM   1503  O   LEU A 207      27.281  12.158  76.057  1.00 19.08           O  
ANISOU 1503  O   LEU A 207     2451   2521   2277     24     17     34       O  
ATOM   1504  CB  LEU A 207      24.581  13.896  75.331  1.00 19.44           C  
ANISOU 1504  CB  LEU A 207     2492   2505   2389     45     68     83       C  
ATOM   1505  CG  LEU A 207      24.112  13.210  76.628  1.00 21.33           C  
ANISOU 1505  CG  LEU A 207     2691   2838   2573     34     70    -18       C  
ATOM   1506  CD1 LEU A 207      24.656  13.947  77.878  1.00 22.21           C  
ANISOU 1506  CD1 LEU A 207     3133   2771   2533    130    122   -233       C  
ATOM   1507  CD2 LEU A 207      22.572  13.028  76.673  1.00 21.77           C  
ANISOU 1507  CD2 LEU A 207     2698   2605   2966     -3    283    -66       C  
ATOM   1508  N   GLU A 208      26.745  12.092  73.868  1.00 19.38           N  
ANISOU 1508  N   GLU A 208     2499   2589   2273     91     14     26       N  
ATOM   1509  CA  GLU A 208      27.288  10.770  73.632  1.00 20.04           C  
ANISOU 1509  CA  GLU A 208     2606   2738   2266     50     10     30       C  
ATOM   1510  C   GLU A 208      28.808  10.830  73.884  1.00 19.72           C  
ANISOU 1510  C   GLU A 208     2554   2671   2267    -16     -1     40       C  
ATOM   1511  O   GLU A 208      29.381   9.949  74.566  1.00 19.49           O  
ANISOU 1511  O   GLU A 208     2468   2595   2342     -1    -23     83       O  
ATOM   1512  CB  GLU A 208      27.042  10.361  72.160  1.00 21.21           C  
ANISOU 1512  CB  GLU A 208     2890   2871   2295     87     -2    -90       C  
ATOM   1513  CG  GLU A 208      27.804   9.088  71.779  1.00 25.64           C  
ANISOU 1513  CG  GLU A 208     3368   3501   2871    121    191    -52       C  
ATOM   1514  CD  GLU A 208      27.337   7.864  72.555  1.00 29.81           C  
ANISOU 1514  CD  GLU A 208     3852   3899   3576    -76    224     87       C  
ATOM   1515  OE1 GLU A 208      26.131   7.815  72.942  1.00 30.24           O  
ANISOU 1515  OE1 GLU A 208     3789   4304   3393    -82    425   -277       O  
ATOM   1516  OE2 GLU A 208      28.180   6.954  72.768  1.00 33.72           O  
ANISOU 1516  OE2 GLU A 208     3819   4613   4378     56     21    246       O  
ATOM   1517  N   TYR A 209      29.449  11.887  73.392  1.00 19.41           N  
ANISOU 1517  N   TYR A 209     2463   2640   2271    -35      5     48       N  
ATOM   1518  CA  TYR A 209      30.876  12.066  73.668  1.00 19.39           C  
ANISOU 1518  CA  TYR A 209     2480   2615   2270    -54     11     33       C  
ATOM   1519  C   TYR A 209      31.168  12.264  75.160  1.00 19.05           C  
ANISOU 1519  C   TYR A 209     2454   2510   2272     -8      8     38       C  
ATOM   1520  O   TYR A 209      32.122  11.699  75.682  1.00 19.31           O  
ANISOU 1520  O   TYR A 209     2487   2572   2278    -55     -6     62       O  
ATOM   1521  CB  TYR A 209      31.463  13.215  72.880  1.00 19.86           C  
ANISOU 1521  CB  TYR A 209     2487   2771   2288    -25     26     64       C  
ATOM   1522  CG  TYR A 209      32.990  13.093  72.711  1.00 23.11           C  
ANISOU 1522  CG  TYR A 209     2650   3254   2876    -96    126     50       C  
ATOM   1523  CD1 TYR A 209      33.594  11.851  72.449  1.00 26.68           C  
ANISOU 1523  CD1 TYR A 209     3089   3560   3486    -37    104     13       C  
ATOM   1524  CD2 TYR A 209      33.811  14.206  72.802  1.00 26.11           C  
ANISOU 1524  CD2 TYR A 209     3133   3382   3405   -208    173    131       C  
ATOM   1525  CE1 TYR A 209      34.993  11.737  72.279  1.00 28.51           C  
ANISOU 1525  CE1 TYR A 209     3205   3925   3701   -129    -26     -9       C  
ATOM   1526  CE2 TYR A 209      35.198  14.108  72.626  1.00 27.57           C  
ANISOU 1526  CE2 TYR A 209     3055   3690   3731   -150    -70    240       C  
ATOM   1527  CZ  TYR A 209      35.778  12.880  72.357  1.00 28.08           C  
ANISOU 1527  CZ  TYR A 209     3227   3818   3625   -177     24    111       C  
ATOM   1528  OH  TYR A 209      37.143  12.791  72.193  1.00 29.33           O  
ANISOU 1528  OH  TYR A 209     3273   4226   3643   -201    198    303       O  
ATOM   1529  N   ALA A 210      30.384  13.100  75.815  1.00 19.15           N  
ANISOU 1529  N   ALA A 210     2480   2520   2277    -37     18     17       N  
ATOM   1530  CA  ALA A 210      30.547  13.280  77.277  1.00 18.93           C  
ANISOU 1530  CA  ALA A 210     2448   2468   2277     -1     10     23       C  
ATOM   1531  C   ALA A 210      30.485  11.919  77.968  1.00 18.87           C  
ANISOU 1531  C   ALA A 210     2446   2455   2269      4     12     19       C  
ATOM   1532  O   ALA A 210      31.307  11.635  78.830  1.00 19.70           O  
ANISOU 1532  O   ALA A 210     2636   2495   2353     23    -87    -26       O  
ATOM   1533  CB  ALA A 210      29.497  14.243  77.832  1.00 19.01           C  
ANISOU 1533  CB  ALA A 210     2459   2480   2284    -17     14     13       C  
ATOM   1534  N   CYS A 211      29.549  11.056  77.568  1.00 18.87           N  
ANISOU 1534  N   CYS A 211     2447   2455   2265      4     12     17       N  
ATOM   1535  CA  CYS A 211      29.483   9.727  78.150  1.00 18.86           C  
ANISOU 1535  CA  CYS A 211     2452   2455   2259      5     14     15       C  
ATOM   1536  C   CYS A 211      30.700   8.860  77.826  1.00 18.85           C  
ANISOU 1536  C   CYS A 211     2452   2455   2254      6     13     17       C  
ATOM   1537  O   CYS A 211      31.181   8.198  78.720  1.00 18.99           O  
ANISOU 1537  O   CYS A 211     2466   2488   2260     25     23     32       O  
ATOM   1538  CB  CYS A 211      28.195   8.970  77.801  1.00 18.86           C  
ANISOU 1538  CB  CYS A 211     2452   2454   2258      3     14     12       C  
ATOM   1539  SG  CYS A 211      26.667   9.781  78.326  1.00 19.97           S  
ANISOU 1539  SG  CYS A 211     2517   2797   2270     75     31     53       S  
ATOM   1540  N   ASN A 212      31.168   8.838  76.568  1.00 19.03           N  
ANISOU 1540  N   ASN A 212     2496   2470   2262    -12     31     11       N  
ATOM   1541  CA  ASN A 212      32.398   8.116  76.233  1.00 19.70           C  
ANISOU 1541  CA  ASN A 212     2602   2622   2261    -55     51      8       C  
ATOM   1542  C   ASN A 212      33.552   8.462  77.202  1.00 19.17           C  
ANISOU 1542  C   ASN A 212     2535   2493   2255     -3     20     30       C  
ATOM   1543  O   ASN A 212      34.317   7.596  77.671  1.00 19.76           O  
ANISOU 1543  O   ASN A 212     2611   2635   2261     57     16    -17       O  
ATOM   1544  CB  ASN A 212      32.911   8.494  74.829  1.00 20.61           C  
ANISOU 1544  CB  ASN A 212     2795   2744   2291    -79     93     76       C  
ATOM   1545  CG  ASN A 212      31.950   8.160  73.689  1.00 23.60           C  
ANISOU 1545  CG  ASN A 212     3145   3271   2550   -208    103     63       C  
ATOM   1546  OD1 ASN A 212      31.949   8.869  72.668  1.00 27.96           O  
ANISOU 1546  OD1 ASN A 212     3637   3845   3140   -109     41    333       O  
ATOM   1547  ND2 ASN A 212      31.212   7.050  73.793  1.00 26.50           N  
ANISOU 1547  ND2 ASN A 212     3542   3801   2722   -394    703    -43       N  
ATOM   1548  N   ILE A 213      33.703   9.750  77.439  1.00 18.87           N  
ANISOU 1548  N   ILE A 213     2450   2459   2259      9     12     25       N  
ATOM   1549  CA  ILE A 213      34.799  10.272  78.170  1.00 18.88           C  
ANISOU 1549  CA  ILE A 213     2449   2458   2263      9     11     27       C  
ATOM   1550  C   ILE A 213      34.601   9.831  79.636  1.00 18.87           C  
ANISOU 1550  C   ILE A 213     2452   2455   2261      6     11     22       C  
ATOM   1551  O   ILE A 213      35.567   9.468  80.302  1.00 19.17           O  
ANISOU 1551  O   ILE A 213     2539   2484   2261    -43     18     17       O  
ATOM   1552  CB  ILE A 213      34.805  11.841  78.119  1.00 18.89           C  
ANISOU 1552  CB  ILE A 213     2446   2458   2273      8     10     29       C  
ATOM   1553  CG1 ILE A 213      35.306  12.362  76.773  1.00 19.18           C  
ANISOU 1553  CG1 ILE A 213     2454   2484   2348     -3    -13     74       C  
ATOM   1554  CG2 ILE A 213      35.645  12.400  79.272  1.00 18.90           C  
ANISOU 1554  CG2 ILE A 213     2446   2456   2278      7      8     27       C  
ATOM   1555  CD1 ILE A 213      34.818  13.803  76.485  1.00 21.23           C  
ANISOU 1555  CD1 ILE A 213     2718   2593   2754     51   -245    167       C  
ATOM   1556  N   GLN A 214      33.366   9.847  80.114  1.00 18.86           N  
ANISOU 1556  N   GLN A 214     2452   2454   2259      4     11     18       N  
ATOM   1557  CA  GLN A 214      33.121   9.510  81.570  1.00 18.86           C  
ANISOU 1557  CA  GLN A 214     2456   2452   2257      2     11     14       C  
ATOM   1558  C   GLN A 214      33.523   8.064  81.907  1.00 18.86           C  
ANISOU 1558  C   GLN A 214     2460   2452   2251      2     11     14       C  
ATOM   1559  O   GLN A 214      34.081   7.782  82.984  1.00 19.14           O  
ANISOU 1559  O   GLN A 214     2542   2472   2259     41    -14      0       O  
ATOM   1560  CB  GLN A 214      31.650   9.624  81.921  1.00 18.93           C  
ANISOU 1560  CB  GLN A 214     2476   2455   2261     -6     21      8       C  
ATOM   1561  CG  GLN A 214      31.386   9.248  83.482  1.00 19.02           C  
ANISOU 1561  CG  GLN A 214     2505   2460   2259    -16      1     11       C  
ATOM   1562  CD  GLN A 214      30.038   9.756  83.972  1.00 19.39           C  
ANISOU 1562  CD  GLN A 214     2648   2459   2260    -29     34      1       C  
ATOM   1563  OE1 GLN A 214      29.668  10.903  83.716  1.00 21.34           O  
ANISOU 1563  OE1 GLN A 214     2970   2652   2483    160   -175    -53       O  
ATOM   1564  NE2 GLN A 214      29.297   8.911  84.666  1.00 19.54           N  
ANISOU 1564  NE2 GLN A 214     2468   2689   2265     18     13    -44       N  
ATOM   1565  N   ILE A 215      33.174   7.156  81.002  1.00 18.85           N  
ANISOU 1565  N   ILE A 215     2460   2453   2248      3     12     15       N  
ATOM   1566  CA  ILE A 215      33.416   5.734  81.191  1.00 18.85           C  
ANISOU 1566  CA  ILE A 215     2463   2453   2243      3     12     14       C  
ATOM   1567  C   ILE A 215      34.940   5.495  81.294  1.00 18.85           C  
ANISOU 1567  C   ILE A 215     2464   2453   2243      5     10     16       C  
ATOM   1568  O   ILE A 215      35.387   4.792  82.194  1.00 18.85           O  
ANISOU 1568  O   ILE A 215     2468   2452   2241      4      9     15       O  
ATOM   1569  CB  ILE A 215      32.789   4.872  80.052  1.00 18.84           C  
ANISOU 1569  CB  ILE A 215     2463   2453   2241      5     12     14       C  
ATOM   1570  CG1 ILE A 215      31.254   4.963  80.063  1.00 19.36           C  
ANISOU 1570  CG1 ILE A 215     2475   2625   2255    -42     25    -33       C  
ATOM   1571  CG2 ILE A 215      33.205   3.360  80.170  1.00 19.04           C  
ANISOU 1571  CG2 ILE A 215     2498   2472   2264    -18    -16     36       C  
ATOM   1572  CD1 ILE A 215      30.618   4.870  81.471  1.00 18.91           C  
ANISOU 1572  CD1 ILE A 215     2475   2456   2254      5     24     16       C  
ATOM   1573  N   ALA A 216      35.709   6.133  80.406  1.00 18.92           N  
ANISOU 1573  N   ALA A 216     2462   2476   2249      3     12     10       N  
ATOM   1574  CA  ALA A 216      37.207   6.091  80.498  1.00 19.04           C  
ANISOU 1574  CA  ALA A 216     2473   2506   2253      9      5      6       C  
ATOM   1575  C   ALA A 216      37.728   6.736  81.790  1.00 18.93           C  
ANISOU 1575  C   ALA A 216     2483   2454   2256     12     -2     18       C  
ATOM   1576  O   ALA A 216      38.535   6.120  82.542  1.00 19.33           O  
ANISOU 1576  O   ALA A 216     2574   2503   2266     81    -36     -8       O  
ATOM   1577  CB  ALA A 216      37.827   6.757  79.288  1.00 19.18           C  
ANISOU 1577  CB  ALA A 216     2458   2570   2257     13      9      1       C  
ATOM   1578  N   ALA A 217      37.256   7.956  82.067  1.00 18.89           N  
ANISOU 1578  N   ALA A 217     2464   2454   2257      8      5     18       N  
ATOM   1579  CA  ALA A 217      37.729   8.767  83.220  1.00 19.15           C  
ANISOU 1579  CA  ALA A 217     2556   2458   2262     29     -2     15       C  
ATOM   1580  C   ALA A 217      37.629   8.030  84.534  1.00 19.20           C  
ANISOU 1580  C   ALA A 217     2570   2457   2265     28    -25      7       C  
ATOM   1581  O   ALA A 217      38.559   8.065  85.391  1.00 19.77           O  
ANISOU 1581  O   ALA A 217     2634   2601   2275    -76      4    -29       O  
ATOM   1582  CB  ALA A 217      36.930  10.111  83.301  1.00 19.11           C  
ANISOU 1582  CB  ALA A 217     2539   2454   2267     16      5     16       C  
ATOM   1583  N   GLN A 218      36.504   7.345  84.689  1.00 19.27           N  
ANISOU 1583  N   GLN A 218     2586   2469   2267     47    -36     -3       N  
ATOM   1584  CA  GLN A 218      36.167   6.698  85.955  1.00 19.94           C  
ANISOU 1584  CA  GLN A 218     2743   2569   2263    -15    -50     -3       C  
ATOM   1585  C   GLN A 218      36.728   5.250  86.090  1.00 19.99           C  
ANISOU 1585  C   GLN A 218     2819   2514   2262     35    -69     -6       C  
ATOM   1586  O   GLN A 218      36.430   4.547  87.077  1.00 20.38           O  
ANISOU 1586  O   GLN A 218     2959   2537   2248     59     58     23       O  
ATOM   1587  CB  GLN A 218      34.643   6.748  86.166  1.00 20.45           C  
ANISOU 1587  CB  GLN A 218     2753   2746   2269    -38    -21    -59       C  
ATOM   1588  CG  GLN A 218      33.907   5.661  85.395  1.00 20.59           C  
ANISOU 1588  CG  GLN A 218     2763   2795   2263   -187    -55     23       C  
ATOM   1589  CD  GLN A 218      32.392   5.907  85.267  1.00 22.97           C  
ANISOU 1589  CD  GLN A 218     2997   3321   2407    -75    -50   -151       C  
ATOM   1590  OE1 GLN A 218      31.782   5.422  84.314  1.00 24.46           O  
ANISOU 1590  OE1 GLN A 218     2925   4097   2271   -161    -56   -129       O  
ATOM   1591  NE2 GLN A 218      31.791   6.627  86.224  1.00 20.23           N  
ANISOU 1591  NE2 GLN A 218     2616   2791   2277    186     79     85       N  
ATOM   1592  N  ASER A 219      37.546   4.801  85.139  0.50 19.61           N  
ANISOU 1592  N  ASER A 219     2743   2455   2252     26    -42      9       N  
ATOM   1593  N  BSER A 219      37.536   4.842  85.108  0.50 19.78           N  
ANISOU 1593  N  BSER A 219     2790   2469   2254     35    -53      6       N  
ATOM   1594  CA ASER A 219      38.051   3.408  85.170  0.50 19.58           C  
ANISOU 1594  CA ASER A 219     2724   2453   2263     15    -70     10       C  
ATOM   1595  CA BSER A 219      38.179   3.518  85.090  0.50 19.90           C  
ANISOU 1595  CA BSER A 219     2826   2458   2278     48   -110      0       C  
ATOM   1596  C  ASER A 219      38.753   2.975  86.472  0.50 19.96           C  
ANISOU 1596  C  ASER A 219     2832   2454   2297     16   -139      8       C  
ATOM   1597  C  BSER A 219      38.631   3.050  86.483  0.50 20.16           C  
ANISOU 1597  C  BSER A 219     2900   2454   2305     20   -162      6       C  
ATOM   1598  O  ASER A 219      38.782   1.787  86.793  0.50 19.91           O  
ANISOU 1598  O  ASER A 219     2839   2454   2272     -5   -108     16       O  
ATOM   1599  O  BSER A 219      38.338   1.930  86.886  0.50 20.37           O  
ANISOU 1599  O  BSER A 219     2961   2501   2276      9   -128     23       O  
ATOM   1600  CB ASER A 219      38.969   3.149  83.998  0.50 19.67           C  
ANISOU 1600  CB ASER A 219     2728   2462   2282     57    -99     -4       C  
ATOM   1601  CB BSER A 219      39.383   3.528  84.149  0.50 19.95           C  
ANISOU 1601  CB BSER A 219     2822   2469   2288     84   -122    -11       C  
ATOM   1602  OG ASER A 219      38.349   3.613  82.835  0.50 18.91           O  
ANISOU 1602  OG ASER A 219     2487   2453   2242      9      0     16       O  
ATOM   1603  OG BSER A 219      39.774   2.204  83.818  0.50 20.32           O  
ANISOU 1603  OG BSER A 219     2788   2513   2420    145   -234    -87       O  
ATOM   1604  N   ALA A 220      39.332   3.923  87.204  1.00 20.47           N  
ANISOU 1604  N   ALA A 220     2985   2456   2334     31   -213      0       N  
ATOM   1605  CA  ALA A 220      39.857   3.597  88.551  1.00 20.45           C  
ANISOU 1605  CA  ALA A 220     3020   2456   2293     12   -164      7       C  
ATOM   1606  C   ALA A 220      38.934   3.955  89.684  1.00 21.18           C  
ANISOU 1606  C   ALA A 220     3138   2590   2318     21   -220      3       C  
ATOM   1607  O   ALA A 220      39.358   3.928  90.841  1.00 22.44           O  
ANISOU 1607  O   ALA A 220     3312   2905   2307    -33   -209    -55       O  
ATOM   1608  CB  ALA A 220      41.256   4.197  88.792  1.00 20.49           C  
ANISOU 1608  CB  ALA A 220     3027   2465   2290     81   -154    -11       C  
ATOM   1609  N   GLY A 221      37.667   4.235  89.393  1.00 21.84           N  
ANISOU 1609  N   GLY A 221     3284   2742   2270    -13   -147     -3       N  
ATOM   1610  CA  GLY A 221      36.734   4.624  90.454  1.00 22.59           C  
ANISOU 1610  CA  GLY A 221     3370   2923   2287     -1   -158    -77       C  
ATOM   1611  C   GLY A 221      36.464   6.120  90.422  1.00 22.65           C  
ANISOU 1611  C   GLY A 221     3349   2974   2283     33   -148    -74       C  
ATOM   1612  O   GLY A 221      37.324   6.921  90.025  1.00 22.12           O  
ANISOU 1612  O   GLY A 221     3271   2865   2269     17   -104    -37       O  
ATOM   1613  N   ASN A 222      35.264   6.495  90.843  1.00 23.34           N  
ANISOU 1613  N   ASN A 222     3382   3206   2278     26   -122   -101       N  
ATOM   1614  CA  ASN A 222      34.893   7.911  90.940  1.00 24.11           C  
ANISOU 1614  CA  ASN A 222     3536   3338   2284     69    -89   -152       C  
ATOM   1615  C   ASN A 222      35.781   8.687  91.944  1.00 25.13           C  
ANISOU 1615  C   ASN A 222     3745   3496   2307     40    -81   -224       C  
ATOM   1616  O   ASN A 222      36.034   9.887  91.778  1.00 25.26           O  
ANISOU 1616  O   ASN A 222     3778   3499   2318    -12     60   -240       O  
ATOM   1617  CB  ASN A 222      33.382   8.031  91.259  1.00 23.74           C  
ANISOU 1617  CB  ASN A 222     3451   3292   2274     60    -45   -135       C  
ATOM   1618  CG  ASN A 222      32.494   7.759  90.046  1.00 23.95           C  
ANISOU 1618  CG  ASN A 222     3531   3286   2283     83    103   -138       C  
ATOM   1619  OD1 ASN A 222      32.982   7.543  88.929  1.00 24.11           O  
ANISOU 1619  OD1 ASN A 222     3779   3119   2262    444    125      1       O  
ATOM   1620  ND2 ASN A 222      31.161   7.784  90.259  1.00 25.33           N  
ANISOU 1620  ND2 ASN A 222     3726   3475   2421   -184    245   -391       N  
ATOM   1621  N   ALA A 223      36.295   7.988  92.957  1.00 26.39           N  
ANISOU 1621  N   ALA A 223     3940   3767   2321     13   -190   -239       N  
ATOM   1622  CA  ALA A 223      37.153   8.633  93.955  1.00 27.63           C  
ANISOU 1622  CA  ALA A 223     4160   3973   2364    -47   -284   -295       C  
ATOM   1623  C   ALA A 223      38.496   9.161  93.394  1.00 27.88           C  
ANISOU 1623  C   ALA A 223     4173   3996   2422    -20   -310   -360       C  
ATOM   1624  O   ALA A 223      39.155   9.948  94.037  1.00 28.04           O  
ANISOU 1624  O   ALA A 223     4241   3982   2429    -41   -356   -371       O  
ATOM   1625  CB  ALA A 223      37.386   7.711  95.144  1.00 28.06           C  
ANISOU 1625  CB  ALA A 223     4274   3978   2407    -96   -345   -253       C  
ATOM   1626  N   GLU A 224      38.875   8.756  92.179  1.00 28.00           N  
ANISOU 1626  N   GLU A 224     4165   3932   2540     43   -319   -366       N  
ATOM   1627  CA  GLU A 224      40.108   9.276  91.578  1.00 27.21           C  
ANISOU 1627  CA  GLU A 224     3996   3740   2600     72   -372   -398       C  
ATOM   1628  C   GLU A 224      39.874  10.558  90.771  1.00 26.62           C  
ANISOU 1628  C   GLU A 224     3833   3625   2654     86   -326   -450       C  
ATOM   1629  O   GLU A 224      40.825  11.189  90.283  1.00 26.16           O  
ANISOU 1629  O   GLU A 224     3775   3544   2618     89   -305   -495       O  
ATOM   1630  CB  GLU A 224      40.777   8.204  90.711  1.00 28.32           C  
ANISOU 1630  CB  GLU A 224     4073   3838   2848     90   -392   -369       C  
ATOM   1631  CG  GLU A 224      41.147   6.949  91.480  1.00 29.96           C  
ANISOU 1631  CG  GLU A 224     4370   3853   3157    145   -564   -318       C  
ATOM   1632  CD  GLU A 224      42.381   7.139  92.376  1.00 33.72           C  
ANISOU 1632  CD  GLU A 224     4763   4447   3602     78   -729   -311       C  
ATOM   1633  OE1 GLU A 224      42.949   8.266  92.421  1.00 34.89           O  
ANISOU 1633  OE1 GLU A 224     4868   4648   3739    -84   -706   -523       O  
ATOM   1634  OE2 GLU A 224      42.791   6.154  93.024  1.00 36.05           O  
ANISOU 1634  OE2 GLU A 224     5079   4397   4219     15   -630      0       O  
ATOM   1635  N   LEU A 225      38.607  10.949  90.645  1.00 25.56           N  
ANISOU 1635  N   LEU A 225     3694   3469   2547     98   -247   -496       N  
ATOM   1636  CA  LEU A 225      38.242  12.042  89.765  1.00 25.12           C  
ANISOU 1636  CA  LEU A 225     3545   3403   2593    139   -223   -528       C  
ATOM   1637  C   LEU A 225      38.502  13.406  90.377  1.00 25.03           C  
ANISOU 1637  C   LEU A 225     3545   3301   2665    189   -227   -559       C  
ATOM   1638  O   LEU A 225      38.357  13.588  91.594  1.00 24.83           O  
ANISOU 1638  O   LEU A 225     3564   3295   2574    366   -241   -493       O  
ATOM   1639  CB  LEU A 225      36.778  11.913  89.335  1.00 24.91           C  
ANISOU 1639  CB  LEU A 225     3450   3448   2567    135   -152   -532       C  
ATOM   1640  CG  LEU A 225      36.395  10.684  88.519  1.00 23.93           C  
ANISOU 1640  CG  LEU A 225     3297   3215   2578     51    -75   -482       C  
ATOM   1641  CD1 LEU A 225      34.901  10.660  88.344  1.00 25.49           C  
ANISOU 1641  CD1 LEU A 225     3442   3518   2726    171    -73   -382       C  
ATOM   1642  CD2 LEU A 225      37.062  10.688  87.169  1.00 22.89           C  
ANISOU 1642  CD2 LEU A 225     3291   2835   2569    179     75   -295       C  
ATOM   1643  N   VAL A 226      38.931  14.341  89.540  1.00 24.94           N  
ANISOU 1643  N   VAL A 226     3556   3232   2687    172   -225   -543       N  
ATOM   1644  CA  VAL A 226      38.993  15.762  89.930  1.00 25.50           C  
ANISOU 1644  CA  VAL A 226     3557   3229   2903     81   -243   -666       C  
ATOM   1645  C   VAL A 226      37.701  16.449  89.509  1.00 25.48           C  
ANISOU 1645  C   VAL A 226     3462   3261   2956     76   -223   -713       C  
ATOM   1646  O   VAL A 226      37.356  16.498  88.321  1.00 24.46           O  
ANISOU 1646  O   VAL A 226     3351   3040   2901     24   -239   -564       O  
ATOM   1647  CB  VAL A 226      40.172  16.543  89.268  1.00 25.18           C  
ANISOU 1647  CB  VAL A 226     3450   3188   2930    106   -294   -647       C  
ATOM   1648  CG1 VAL A 226      40.128  18.014  89.658  1.00 25.34           C  
ANISOU 1648  CG1 VAL A 226     3456   3143   3026    -13   -142   -683       C  
ATOM   1649  CG2 VAL A 226      41.483  15.974  89.645  1.00 27.31           C  
ANISOU 1649  CG2 VAL A 226     3683   3317   3375     51   -293   -581       C  
ATOM   1650  N   PHE A 227      37.012  17.007  90.499  1.00 27.27           N  
ANISOU 1650  N   PHE A 227     3679   3525   3155     76   -184   -771       N  
ATOM   1651  CA  PHE A 227      35.813  17.805  90.274  1.00 28.22           C  
ANISOU 1651  CA  PHE A 227     3811   3602   3306    114   -213   -846       C  
ATOM   1652  C   PHE A 227      36.199  19.282  90.362  1.00 28.07           C  
ANISOU 1652  C   PHE A 227     3774   3513   3376    127   -249   -881       C  
ATOM   1653  O   PHE A 227      36.553  19.761  91.461  1.00 27.65           O  
ANISOU 1653  O   PHE A 227     3788   3412   3306    145   -322   -890       O  
ATOM   1654  CB  PHE A 227      34.760  17.477  91.352  1.00 29.87           C  
ANISOU 1654  CB  PHE A 227     3978   3860   3508    122   -177   -818       C  
ATOM   1655  CG  PHE A 227      34.198  16.079  91.256  1.00 32.87           C  
ANISOU 1655  CG  PHE A 227     4492   4263   3733    -35   -165   -757       C  
ATOM   1656  CD1 PHE A 227      32.972  15.856  90.634  1.00 36.26           C  
ANISOU 1656  CD1 PHE A 227     4806   4824   4146   -173   -346   -674       C  
ATOM   1657  CD2 PHE A 227      34.894  14.989  91.779  1.00 34.85           C  
ANISOU 1657  CD2 PHE A 227     4798   4547   3897    147    -92   -721       C  
ATOM   1658  CE1 PHE A 227      32.454  14.559  90.532  1.00 37.21           C  
ANISOU 1658  CE1 PHE A 227     5110   4890   4137   -111   -262   -711       C  
ATOM   1659  CE2 PHE A 227      34.377  13.688  91.679  1.00 35.92           C  
ANISOU 1659  CE2 PHE A 227     4850   4857   3941     29     -7   -676       C  
ATOM   1660  CZ  PHE A 227      33.162  13.474  91.061  1.00 35.94           C  
ANISOU 1660  CZ  PHE A 227     4958   4925   3770     36   -117   -818       C  
ATOM   1661  N   PRO A 228      36.150  20.011  89.222  1.00 27.84           N  
ANISOU 1661  N   PRO A 228     3694   3394   3487    165   -267   -940       N  
ATOM   1662  CA  PRO A 228      36.387  21.460  89.271  1.00 28.22           C  
ANISOU 1662  CA  PRO A 228     3650   3436   3635    133   -301   -978       C  
ATOM   1663  C   PRO A 228      35.432  22.141  90.258  1.00 29.04           C  
ANISOU 1663  C   PRO A 228     3720   3473   3841    188   -367  -1122       C  
ATOM   1664  O   PRO A 228      34.359  21.596  90.549  1.00 28.13           O  
ANISOU 1664  O   PRO A 228     3659   3449   3579    301   -350  -1125       O  
ATOM   1665  CB  PRO A 228      36.064  21.914  87.835  1.00 28.28           C  
ANISOU 1665  CB  PRO A 228     3685   3423   3636     86   -331   -944       C  
ATOM   1666  CG  PRO A 228      36.283  20.705  87.004  1.00 26.69           C  
ANISOU 1666  CG  PRO A 228     3418   3245   3476    210   -236   -934       C  
ATOM   1667  CD  PRO A 228      35.820  19.565  87.848  1.00 27.37           C  
ANISOU 1667  CD  PRO A 228     3598   3392   3409    148   -242   -886       C  
ATOM   1668  N   PRO A 229      35.805  23.330  90.768  1.00 30.71           N  
ANISOU 1668  N   PRO A 229     3835   3669   4164    238   -406  -1237       N  
ATOM   1669  CA  PRO A 229      34.989  23.965  91.796  1.00 31.48           C  
ANISOU 1669  CA  PRO A 229     3906   3720   4333    247   -406  -1334       C  
ATOM   1670  C   PRO A 229      33.645  24.377  91.224  1.00 31.70           C  
ANISOU 1670  C   PRO A 229     3898   3704   4441    299   -394  -1372       C  
ATOM   1671  O   PRO A 229      33.488  24.484  89.993  1.00 30.19           O  
ANISOU 1671  O   PRO A 229     3762   3408   4297    277   -333  -1348       O  
ATOM   1672  CB  PRO A 229      35.811  25.199  92.207  1.00 32.08           C  
ANISOU 1672  CB  PRO A 229     3943   3768   4475    276   -448  -1345       C  
ATOM   1673  CG  PRO A 229      37.134  25.044  91.572  1.00 31.82           C  
ANISOU 1673  CG  PRO A 229     3930   3844   4316    272   -428  -1283       C  
ATOM   1674  CD  PRO A 229      36.942  24.177  90.376  1.00 30.69           C  
ANISOU 1674  CD  PRO A 229     3841   3577   4242    144   -385  -1224       C  
ATOM   1675  N   ARG A 230      32.682  24.550  92.118  1.00 32.94           N  
ANISOU 1675  N   ARG A 230     4065   3894   4556    349   -345  -1461       N  
ATOM   1676  CA  ARG A 230      31.304  24.894  91.754  1.00 35.19           C  
ANISOU 1676  CA  ARG A 230     4238   4207   4926    349   -323  -1524       C  
ATOM   1677  C   ARG A 230      31.222  26.156  90.883  1.00 35.06           C  
ANISOU 1677  C   ARG A 230     4145   4092   5083    341   -376  -1550       C  
ATOM   1678  O   ARG A 230      30.459  26.184  89.907  1.00 35.40           O  
ANISOU 1678  O   ARG A 230     4201   4212   5034    346   -311  -1520       O  
ATOM   1679  CB  ARG A 230      30.443  25.034  93.023  1.00 36.29           C  
ANISOU 1679  CB  ARG A 230     4346   4467   4972    367   -287  -1574       C  
ATOM   1680  CG  ARG A 230      30.203  23.701  93.746  1.00 40.80           C  
ANISOU 1680  CG  ARG A 230     5113   5031   5355    361   -202  -1375       C  
ATOM   1681  CD  ARG A 230      28.848  23.075  93.363  1.00 48.69           C  
ANISOU 1681  CD  ARG A 230     5897   6460   6142    100   -242  -1510       C  
ATOM   1682  NE  ARG A 230      28.810  21.608  93.454  1.00 53.62           N  
ANISOU 1682  NE  ARG A 230     6940   6760   6671    228     14  -1531       N  
ATOM   1683  CZ  ARG A 230      28.706  20.900  94.583  1.00 56.45           C  
ANISOU 1683  CZ  ARG A 230     7368   7430   6649    258     32  -1473       C  
ATOM   1684  NH1 ARG A 230      28.644  21.491  95.775  1.00 56.86           N  
ANISOU 1684  NH1 ARG A 230     7474   7460   6668    389    166  -1587       N  
ATOM   1685  NH2 ARG A 230      28.680  19.573  94.516  1.00 58.33           N  
ANISOU 1685  NH2 ARG A 230     7649   7547   6964    251     -3  -1391       N  
ATOM   1686  N  AGLU A 231      32.007  27.176  91.234  0.50 35.14           N  
ANISOU 1686  N  AGLU A 231     4181   3981   5189    350   -405  -1564       N  
ATOM   1687  N  BGLU A 231      32.018  27.172  91.230  0.50 35.31           N  
ANISOU 1687  N  BGLU A 231     4198   3998   5217    353   -410  -1571       N  
ATOM   1688  CA AGLU A 231      32.042  28.435  90.481  0.50 35.15           C  
ANISOU 1688  CA AGLU A 231     4119   3878   5358    331   -476  -1562       C  
ATOM   1689  CA BGLU A 231      32.065  28.451  90.499  0.50 35.45           C  
ANISOU 1689  CA BGLU A 231     4148   3907   5412    347   -480  -1578       C  
ATOM   1690  C  AGLU A 231      32.433  28.205  89.022  0.50 34.13           C  
ANISOU 1690  C  AGLU A 231     3993   3685   5287    312   -476  -1459       C  
ATOM   1691  C  BGLU A 231      32.554  28.307  89.051  0.50 34.38           C  
ANISOU 1691  C  BGLU A 231     4026   3705   5329    323   -481  -1461       C  
ATOM   1692  O  AGLU A 231      31.874  28.831  88.116  0.50 33.91           O  
ANISOU 1692  O  AGLU A 231     3961   3605   5316    315   -477  -1479       O  
ATOM   1693  O  BGLU A 231      32.185  29.100  88.183  0.50 34.32           O  
ANISOU 1693  O  BGLU A 231     4033   3649   5358    343   -473  -1468       O  
ATOM   1694  CB AGLU A 231      33.005  29.423  91.129  0.50 35.80           C  
ANISOU 1694  CB AGLU A 231     4217   3912   5472    322   -517  -1599       C  
ATOM   1695  CB BGLU A 231      32.929  29.463  91.250  0.50 36.27           C  
ANISOU 1695  CB BGLU A 231     4261   3968   5552    337   -537  -1615       C  
ATOM   1696  CG AGLU A 231      32.925  29.442  92.654  0.50 37.65           C  
ANISOU 1696  CG AGLU A 231     4416   4234   5654    336   -540  -1718       C  
ATOM   1697  CG BGLU A 231      32.303  29.960  92.565  0.50 38.57           C  
ANISOU 1697  CG BGLU A 231     4425   4291   5936    464   -505  -1844       C  
ATOM   1698  CD AGLU A 231      33.789  28.372  93.275  0.50 38.88           C  
ANISOU 1698  CD AGLU A 231     4556   4442   5772    398   -628  -1738       C  
ATOM   1699  CD BGLU A 231      33.330  30.492  93.551  0.50 41.12           C  
ANISOU 1699  CD BGLU A 231     4674   4590   6357    463   -652  -2085       C  
ATOM   1700  OE1AGLU A 231      35.010  28.614  93.402  0.50 40.88           O  
ANISOU 1700  OE1AGLU A 231     4797   4687   6046    191   -648  -1732       O  
ATOM   1701  OE1BGLU A 231      33.780  31.653  93.392  0.50 41.78           O  
ANISOU 1701  OE1BGLU A 231     4649   4565   6659    550   -476  -2051       O  
ATOM   1702  OE2AGLU A 231      33.256  27.296  93.626  0.50 37.23           O  
ANISOU 1702  OE2AGLU A 231     4195   4316   5632    375   -585  -1961       O  
ATOM   1703  OE2BGLU A 231      33.674  29.751  94.499  0.50 41.79           O  
ANISOU 1703  OE2BGLU A 231     4759   4591   6528    523   -603  -1982       O  
ATOM   1704  N   VAL A 232      33.384  27.296  88.806  1.00 33.08           N  
ANISOU 1704  N   VAL A 232     3877   3540   5150    293   -451  -1373       N  
ATOM   1705  CA  VAL A 232      33.856  26.978  87.446  1.00 31.38           C  
ANISOU 1705  CA  VAL A 232     3652   3288   4982    245   -399  -1157       C  
ATOM   1706  C   VAL A 232      32.754  26.294  86.635  1.00 30.53           C  
ANISOU 1706  C   VAL A 232     3570   3243   4784    214   -368  -1074       C  
ATOM   1707  O   VAL A 232      32.554  26.607  85.456  1.00 30.20           O  
ANISOU 1707  O   VAL A 232     3551   3046   4877    153   -255   -921       O  
ATOM   1708  CB  VAL A 232      35.149  26.134  87.474  1.00 31.02           C  
ANISOU 1708  CB  VAL A 232     3598   3315   4870    244   -379  -1149       C  
ATOM   1709  CG1 VAL A 232      35.540  25.683  86.061  1.00 30.10           C  
ANISOU 1709  CG1 VAL A 232     3326   3344   4764    325   -296  -1021       C  
ATOM   1710  CG2 VAL A 232      36.275  26.918  88.142  1.00 30.32           C  
ANISOU 1710  CG2 VAL A 232     3471   3284   4764    386   -360  -1177       C  
ATOM   1711  N   ILE A 233      32.047  25.360  87.274  1.00 30.46           N  
ANISOU 1711  N   ILE A 233     3590   3290   4692    188   -341  -1015       N  
ATOM   1712  CA  ILE A 233      30.878  24.697  86.670  1.00 30.77           C  
ANISOU 1712  CA  ILE A 233     3617   3382   4689    183   -272   -975       C  
ATOM   1713  C   ILE A 233      29.856  25.776  86.293  1.00 31.42           C  
ANISOU 1713  C   ILE A 233     3633   3427   4877    169   -308   -947       C  
ATOM   1714  O   ILE A 233      29.392  25.828  85.139  1.00 31.32           O  
ANISOU 1714  O   ILE A 233     3575   3487   4838    131   -257   -844       O  
ATOM   1715  CB  ILE A 233      30.235  23.647  87.644  1.00 30.91           C  
ANISOU 1715  CB  ILE A 233     3697   3426   4618    165   -283   -952       C  
ATOM   1716  CG1 ILE A 233      31.247  22.574  88.085  1.00 31.43           C  
ANISOU 1716  CG1 ILE A 233     3650   3593   4696    208   -199  -1121       C  
ATOM   1717  CG2 ILE A 233      28.930  23.039  87.081  1.00 29.45           C  
ANISOU 1717  CG2 ILE A 233     3589   3350   4248    165   -310   -939       C  
ATOM   1718  CD1 ILE A 233      31.931  21.934  86.995  1.00 34.63           C  
ANISOU 1718  CD1 ILE A 233     4110   3966   5080    191      1  -1074       C  
ATOM   1719  N   ALA A 234      29.559  26.645  87.257  1.00 31.54           N  
ANISOU 1719  N   ALA A 234     3647   3322   5012    244   -270  -1069       N  
ATOM   1720  CA  ALA A 234      28.624  27.780  87.058  1.00 33.84           C  
ANISOU 1720  CA  ALA A 234     3926   3513   5416    264   -394  -1084       C  
ATOM   1721  C   ALA A 234      28.977  28.677  85.876  1.00 34.35           C  
ANISOU 1721  C   ALA A 234     3974   3460   5615    277   -412  -1038       C  
ATOM   1722  O   ALA A 234      28.099  29.022  85.085  1.00 34.65           O  
ANISOU 1722  O   ALA A 234     4068   3472   5624    377   -396  -1040       O  
ATOM   1723  CB  ALA A 234      28.512  28.608  88.303  1.00 33.68           C  
ANISOU 1723  CB  ALA A 234     3862   3440   5494    389   -367  -1154       C  
ATOM   1724  N   LYS A 235      30.255  29.030  85.767  1.00 35.03           N  
ANISOU 1724  N   LYS A 235     4086   3364   5857    158   -485   -984       N  
ATOM   1725  CA  LYS A 235      30.777  29.769  84.615  1.00 36.07           C  
ANISOU 1725  CA  LYS A 235     4187   3522   5993    113   -516   -853       C  
ATOM   1726  C   LYS A 235      30.496  29.051  83.287  1.00 35.41           C  
ANISOU 1726  C   LYS A 235     4084   3446   5923     77   -535   -751       C  
ATOM   1727  O   LYS A 235      30.048  29.672  82.329  1.00 35.55           O  
ANISOU 1727  O   LYS A 235     4159   3418   5930     17   -553   -728       O  
ATOM   1728  CB  LYS A 235      32.282  30.068  84.792  1.00 36.45           C  
ANISOU 1728  CB  LYS A 235     4130   3562   6156    103   -569   -868       C  
ATOM   1729  CG  LYS A 235      32.943  30.883  83.637  1.00 40.08           C  
ANISOU 1729  CG  LYS A 235     4567   4075   6585     42   -625   -665       C  
ATOM   1730  CD  LYS A 235      34.152  31.757  84.097  1.00 43.89           C  
ANISOU 1730  CD  LYS A 235     4801   4471   7402     -9   -728   -741       C  
ATOM   1731  CE  LYS A 235      35.209  32.027  82.964  1.00 45.59           C  
ANISOU 1731  CE  LYS A 235     5105   4577   7637    109   -632   -502       C  
ATOM   1732  NZ  LYS A 235      35.930  30.768  82.384  1.00 44.32           N  
ANISOU 1732  NZ  LYS A 235     4733   4213   7893    277   -742   -230       N  
ATOM   1733  N   VAL A 236      30.764  27.750  83.226  1.00 35.10           N  
ANISOU 1733  N   VAL A 236     4098   3473   5762    -13   -453   -648       N  
ATOM   1734  CA  VAL A 236      30.532  27.001  81.997  1.00 34.53           C  
ANISOU 1734  CA  VAL A 236     4059   3463   5597     22   -417   -581       C  
ATOM   1735  C   VAL A 236      29.040  26.975  81.650  1.00 35.88           C  
ANISOU 1735  C   VAL A 236     4238   3591   5802     14   -413   -559       C  
ATOM   1736  O   VAL A 236      28.662  27.037  80.455  1.00 35.60           O  
ANISOU 1736  O   VAL A 236     4299   3472   5756    -66   -416   -502       O  
ATOM   1737  CB  VAL A 236      31.152  25.595  82.055  1.00 34.05           C  
ANISOU 1737  CB  VAL A 236     3960   3453   5523    -23   -439   -546       C  
ATOM   1738  CG1 VAL A 236      30.755  24.758  80.809  1.00 32.67           C  
ANISOU 1738  CG1 VAL A 236     3864   3297   5250    -24   -286   -540       C  
ATOM   1739  CG2 VAL A 236      32.682  25.704  82.148  1.00 32.40           C  
ANISOU 1739  CG2 VAL A 236     3794   3306   5209     96   -451   -543       C  
ATOM   1740  N   GLU A 237      28.205  26.908  82.692  1.00 37.71           N  
ANISOU 1740  N   GLU A 237     4511   3831   5983     56   -386   -599       N  
ATOM   1741  CA  GLU A 237      26.749  26.954  82.545  1.00 40.20           C  
ANISOU 1741  CA  GLU A 237     4715   4166   6391     99   -399   -638       C  
ATOM   1742  C   GLU A 237      26.340  28.257  81.870  1.00 41.65           C  
ANISOU 1742  C   GLU A 237     4874   4253   6695    106   -492   -602       C  
ATOM   1743  O   GLU A 237      25.495  28.254  80.989  1.00 42.25           O  
ANISOU 1743  O   GLU A 237     4925   4345   6779     58   -499   -584       O  
ATOM   1744  CB  GLU A 237      26.030  26.848  83.900  1.00 40.66           C  
ANISOU 1744  CB  GLU A 237     4834   4259   6356     78   -380   -695       C  
ATOM   1745  CG  GLU A 237      26.145  25.502  84.589  1.00 43.10           C  
ANISOU 1745  CG  GLU A 237     5201   4690   6483    110   -260   -632       C  
ATOM   1746  CD  GLU A 237      25.226  25.367  85.803  1.00 46.44           C  
ANISOU 1746  CD  GLU A 237     5519   5370   6755    133     -9   -767       C  
ATOM   1747  OE1 GLU A 237      24.271  26.161  85.949  1.00 48.37           O  
ANISOU 1747  OE1 GLU A 237     5759   5489   7129     99    110   -649       O  
ATOM   1748  OE2 GLU A 237      25.455  24.444  86.608  1.00 47.20           O  
ANISOU 1748  OE2 GLU A 237     5584   5855   6493    132      7   -657       O  
ATOM   1749  N   GLU A 238      26.951  29.365  82.293  1.00 43.36           N  
ANISOU 1749  N   GLU A 238     5041   4332   7100    113   -562   -599       N  
ATOM   1750  CA  GLU A 238      26.659  30.671  81.706  1.00 45.14           C  
ANISOU 1750  CA  GLU A 238     5223   4434   7492     89   -632   -543       C  
ATOM   1751  C   GLU A 238      27.186  30.742  80.266  1.00 44.98           C  
ANISOU 1751  C   GLU A 238     5196   4399   7495     53   -641   -427       C  
ATOM   1752  O   GLU A 238      26.481  31.192  79.369  1.00 45.16           O  
ANISOU 1752  O   GLU A 238     5269   4361   7527     89   -633   -364       O  
ATOM   1753  CB  GLU A 238      27.219  31.792  82.585  1.00 45.97           C  
ANISOU 1753  CB  GLU A 238     5283   4529   7655    135   -662   -614       C  
ATOM   1754  CG  GLU A 238      26.687  33.183  82.254  1.00 49.90           C  
ANISOU 1754  CG  GLU A 238     5813   4818   8328    151   -721   -613       C  
ATOM   1755  CD  GLU A 238      25.178  33.325  82.404  1.00 54.23           C  
ANISOU 1755  CD  GLU A 238     6030   5407   9167    228   -792   -737       C  
ATOM   1756  OE1 GLU A 238      24.555  32.505  83.130  1.00 56.59           O  
ANISOU 1756  OE1 GLU A 238     6388   5815   9295    144   -736   -596       O  
ATOM   1757  OE2 GLU A 238      24.618  34.270  81.800  1.00 55.05           O  
ANISOU 1757  OE2 GLU A 238     6316   5350   9247    199   -810   -577       O  
ATOM   1758  N   GLN A 239      28.406  30.254  80.058  1.00 44.77           N  
ANISOU 1758  N   GLN A 239     5181   4365   7464     -3   -614   -310       N  
ATOM   1759  CA  GLN A 239      29.025  30.154  78.728  1.00 44.94           C  
ANISOU 1759  CA  GLN A 239     5210   4447   7416    -66   -610   -136       C  
ATOM   1760  C   GLN A 239      28.206  29.320  77.732  1.00 45.06           C  
ANISOU 1760  C   GLN A 239     5243   4540   7338    -82   -598    -56       C  
ATOM   1761  O   GLN A 239      28.146  29.646  76.544  1.00 45.02           O  
ANISOU 1761  O   GLN A 239     5183   4563   7357   -134   -591     24       O  
ATOM   1762  CB  GLN A 239      30.452  29.591  78.858  1.00 44.74           C  
ANISOU 1762  CB  GLN A 239     5193   4385   7419    -67   -591   -134       C  
ATOM   1763  CG  GLN A 239      31.490  30.621  79.363  1.00 44.60           C  
ANISOU 1763  CG  GLN A 239     5135   4436   7373    -20   -649   -121       C  
ATOM   1764  CD  GLN A 239      32.741  30.010  80.012  1.00 44.57           C  
ANISOU 1764  CD  GLN A 239     5142   4418   7374    -62   -587    -96       C  
ATOM   1765  OE1 GLN A 239      33.671  30.738  80.371  1.00 44.65           O  
ANISOU 1765  OE1 GLN A 239     4976   4607   7382    -17   -604    -38       O  
ATOM   1766  NE2 GLN A 239      32.761  28.684  80.176  1.00 42.77           N  
ANISOU 1766  NE2 GLN A 239     4999   4212   7038    259   -529   -146       N  
ATOM   1767  N   ALA A 240      27.583  28.243  78.219  1.00 45.57           N  
ANISOU 1767  N   ALA A 240     5347   4639   7325    -40   -583    -38       N  
ATOM   1768  CA  ALA A 240      26.734  27.392  77.373  1.00 46.06           C  
ANISOU 1768  CA  ALA A 240     5437   4725   7338    -27   -556    -30       C  
ATOM   1769  C   ALA A 240      25.287  27.894  77.263  1.00 46.97           C  
ANISOU 1769  C   ALA A 240     5520   4831   7494     22   -582    -41       C  
ATOM   1770  O   ALA A 240      24.598  27.533  76.318  1.00 46.77           O  
ANISOU 1770  O   ALA A 240     5499   4816   7455     23   -611    -19       O  
ATOM   1771  CB  ALA A 240      26.775  25.929  77.840  1.00 45.49           C  
ANISOU 1771  CB  ALA A 240     5382   4676   7223     20   -537    -54       C  
ATOM   1772  N   LYS A 241      24.844  28.705  78.232  1.00 49.10           N  
ANISOU 1772  N   LYS A 241     5782   5006   7865     51   -621   -128       N  
ATOM   1773  CA  LYS A 241      23.490  29.316  78.257  1.00 51.55           C  
ANISOU 1773  CA  LYS A 241     6010   5251   8323     97   -666   -174       C  
ATOM   1774  C   LYS A 241      23.275  30.312  77.114  1.00 53.14           C  
ANISOU 1774  C   LYS A 241     6219   5404   8568     93   -707    -73       C  
ATOM   1775  O   LYS A 241      22.159  30.490  76.631  1.00 53.36           O  
ANISOU 1775  O   LYS A 241     6269   5405   8598    135   -750    -69       O  
ATOM   1776  CB  LYS A 241      23.199  29.963  79.623  1.00 51.76           C  
ANISOU 1776  CB  LYS A 241     6033   5262   8371    109   -659   -256       C  
ATOM   1777  CG  LYS A 241      22.201  31.127  79.631  1.00 52.56           C  
ANISOU 1777  CG  LYS A 241     5983   5316   8668    200   -751   -400       C  
ATOM   1778  CD  LYS A 241      21.792  31.480  81.061  1.00 54.14           C  
ANISOU 1778  CD  LYS A 241     6072   5466   9033    404   -787   -645       C  
ATOM   1779  CE  LYS A 241      21.835  32.990  81.322  1.00 55.51           C  
ANISOU 1779  CE  LYS A 241     6285   5505   9301    495   -866   -755       C  
ATOM   1780  NZ  LYS A 241      20.807  33.781  80.577  1.00 55.56           N  
ANISOU 1780  NZ  LYS A 241     6283   5489   9338    631   -817   -693       N  
ATOM   1781  N   ALA A 242      24.352  30.970  76.705  1.00 55.12           N  
ANISOU 1781  N   ALA A 242     6484   5576   8882     46   -733     58       N  
ATOM   1782  CA  ALA A 242      24.428  31.507  75.355  1.00 56.46           C  
ANISOU 1782  CA  ALA A 242     6657   5751   9041      5   -762    194       C  
ATOM   1783  C   ALA A 242      24.544  30.295  74.408  1.00 56.87           C  
ANISOU 1783  C   ALA A 242     6738   5843   9026    -19   -756    238       C  
ATOM   1784  O   ALA A 242      25.655  29.899  74.025  1.00 57.07           O  
ANISOU 1784  O   ALA A 242     6719   5894   9071    -41   -738    291       O  
ATOM   1785  CB  ALA A 242      25.623  32.432  75.221  1.00 56.63           C  
ANISOU 1785  CB  ALA A 242     6703   5685   9129    -11   -765    198       C  
ATOM   1786  N   ILE A 243      23.386  29.687  74.109  1.00 56.99           N  
ANISOU 1786  N   ILE A 243     6739   5957   8956    -24   -747    301       N  
ATOM   1787  CA  ILE A 243      23.197  28.578  73.142  1.00 56.72           C  
ANISOU 1787  CA  ILE A 243     6742   5970   8836    -16   -743    333       C  
ATOM   1788  C   ILE A 243      21.870  27.857  73.410  1.00 56.73           C  
ANISOU 1788  C   ILE A 243     6751   6021   8783     -8   -701    350       C  
ATOM   1789  O   ILE A 243      20.856  28.107  72.742  1.00 56.54           O  
ANISOU 1789  O   ILE A 243     6658   6096   8727     -3   -688    353       O  
ATOM   1790  CB  ILE A 243      24.371  27.569  73.152  1.00 56.80           C  
ANISOU 1790  CB  ILE A 243     6784   6000   8795    -28   -716    342       C  
ATOM   1791  N   GLY A 246      18.912  26.913  70.467  1.00 38.05           N  
ANISOU 1791  N   GLY A 246     4274   3820   6363    -65   -570    355       N  
ATOM   1792  CA  GLY A 246      19.063  25.893  69.426  1.00 38.64           C  
ANISOU 1792  CA  GLY A 246     4283   3845   6552    -33   -455    430       C  
ATOM   1793  C   GLY A 246      18.966  26.423  68.003  1.00 39.84           C  
ANISOU 1793  C   GLY A 246     4279   4014   6841    -31   -401    436       C  
ATOM   1794  O   GLY A 246      19.091  25.667  67.027  1.00 38.10           O  
ANISOU 1794  O   GLY A 246     4081   3845   6550     84   -437    554       O  
ATOM   1795  N   ASN A 247      18.730  27.724  67.896  1.00 45.52           N  
ANISOU 1795  N   ASN A 247     4396   4284   8614      9    -70    632       N  
ATOM   1796  CA  ASN A 247      18.716  28.401  66.607  1.00 49.34           C  
ANISOU 1796  CA  ASN A 247     4651   4648   9447      8     99    678       C  
ATOM   1797  C   ASN A 247      19.959  29.248  66.357  1.00 49.32           C  
ANISOU 1797  C   ASN A 247     4717   4525   9495    -75    172    716       C  
ATOM   1798  O   ASN A 247      20.017  29.985  65.375  1.00 50.24           O  
ANISOU 1798  O   ASN A 247     4851   4586   9650    -84    134    796       O  
ATOM   1799  CB  ASN A 247      17.440  29.239  66.439  1.00 51.50           C  
ANISOU 1799  CB  ASN A 247     4727   4866   9975    142    134    645       C  
ATOM   1800  CG  ASN A 247      16.256  28.402  66.013  1.00 55.37           C  
ANISOU 1800  CG  ASN A 247     4880   5335  10823    188    107    586       C  
ATOM   1801  OD1 ASN A 247      16.348  27.626  65.058  1.00 58.01           O  
ANISOU 1801  OD1 ASN A 247     5179   5800  11060    344     93    451       O  
ATOM   1802  ND2 ASN A 247      15.134  28.548  66.717  1.00 57.68           N  
ANISOU 1802  ND2 ASN A 247     5027   5513  11375    445    275    568       N  
ATOM   1803  N   GLY A 248      20.946  29.129  67.244  1.00 47.89           N  
ANISOU 1803  N   GLY A 248     4686   4300   9209   -182    257    749       N  
ATOM   1804  CA  GLY A 248      22.233  29.804  67.087  1.00 46.07           C  
ANISOU 1804  CA  GLY A 248     4694   4020   8788   -303    237    836       C  
ATOM   1805  C   GLY A 248      23.065  29.333  65.892  1.00 44.45           C  
ANISOU 1805  C   GLY A 248     4613   3882   8391   -411    157   1000       C  
ATOM   1806  O   GLY A 248      22.865  28.228  65.385  1.00 44.43           O  
ANISOU 1806  O   GLY A 248     4612   3932   8335   -392    122    979       O  
ATOM   1807  N   PRO A 249      24.006  30.174  65.430  1.00 43.31           N  
ANISOU 1807  N   PRO A 249     4568   3790   8097   -479    122   1113       N  
ATOM   1808  CA  PRO A 249      24.888  29.854  64.283  1.00 41.85           C  
ANISOU 1808  CA  PRO A 249     4483   3725   7691   -582      4   1218       C  
ATOM   1809  C   PRO A 249      25.818  28.641  64.494  1.00 39.32           C  
ANISOU 1809  C   PRO A 249     4214   3692   7033   -660    -70   1194       C  
ATOM   1810  O   PRO A 249      26.276  28.025  63.526  1.00 38.51           O  
ANISOU 1810  O   PRO A 249     4137   3668   6826   -722   -165   1208       O  
ATOM   1811  CB  PRO A 249      25.699  31.142  64.077  1.00 42.70           C  
ANISOU 1811  CB  PRO A 249     4600   3817   7807   -596     51   1274       C  
ATOM   1812  CG  PRO A 249      25.485  31.977  65.294  1.00 43.46           C  
ANISOU 1812  CG  PRO A 249     4682   3728   8102   -485    139   1168       C  
ATOM   1813  CD  PRO A 249      24.207  31.543  65.938  1.00 43.57           C  
ANISOU 1813  CD  PRO A 249     4648   3668   8237   -477    176   1162       C  
ATOM   1814  N   GLY A 250      26.081  28.293  65.749  1.00 37.13           N  
ANISOU 1814  N   GLY A 250     3982   3534   6589   -700   -135   1102       N  
ATOM   1815  CA  GLY A 250      26.902  27.128  66.054  1.00 34.58           C  
ANISOU 1815  CA  GLY A 250     3689   3514   5935   -718   -199   1019       C  
ATOM   1816  C   GLY A 250      26.234  25.804  65.699  1.00 32.75           C  
ANISOU 1816  C   GLY A 250     3452   3485   5504   -672   -283   1016       C  
ATOM   1817  O   GLY A 250      26.915  24.820  65.418  1.00 32.65           O  
ANISOU 1817  O   GLY A 250     3477   3575   5351   -689   -357    948       O  
ATOM   1818  N   VAL A 251      24.901  25.776  65.721  1.00 31.80           N  
ANISOU 1818  N   VAL A 251     3357   3448   5277   -607   -304   1090       N  
ATOM   1819  CA  VAL A 251      24.128  24.584  65.354  1.00 30.90           C  
ANISOU 1819  CA  VAL A 251     3167   3434   5140   -554   -351   1162       C  
ATOM   1820  C   VAL A 251      24.298  24.273  63.860  1.00 30.97           C  
ANISOU 1820  C   VAL A 251     3195   3529   5041   -553   -503   1327       C  
ATOM   1821  O   VAL A 251      24.618  23.139  63.488  1.00 30.05           O  
ANISOU 1821  O   VAL A 251     3075   3508   4831   -561   -589   1264       O  
ATOM   1822  CB  VAL A 251      22.624  24.734  65.722  1.00 31.21           C  
ANISOU 1822  CB  VAL A 251     3197   3417   5241   -530   -343   1147       C  
ATOM   1823  CG1 VAL A 251      21.811  23.565  65.220  1.00 29.81           C  
ANISOU 1823  CG1 VAL A 251     2920   3356   5051   -470   -340   1121       C  
ATOM   1824  CG2 VAL A 251      22.445  24.890  67.242  1.00 32.13           C  
ANISOU 1824  CG2 VAL A 251     3287   3602   5317   -473   -231   1093       C  
ATOM   1825  N   ALA A 252      24.115  25.288  63.020  1.00 31.76           N  
ANISOU 1825  N   ALA A 252     3310   3608   5149   -533   -524   1563       N  
ATOM   1826  CA  ALA A 252      24.240  25.132  61.566  1.00 32.72           C  
ANISOU 1826  CA  ALA A 252     3465   3816   5149   -579   -582   1705       C  
ATOM   1827  C   ALA A 252      25.643  24.685  61.162  1.00 33.02           C  
ANISOU 1827  C   ALA A 252     3530   3931   5084   -637   -560   1679       C  
ATOM   1828  O   ALA A 252      25.800  23.816  60.321  1.00 33.90           O  
ANISOU 1828  O   ALA A 252     3660   4192   5027   -695   -599   1596       O  
ATOM   1829  CB  ALA A 252      23.874  26.443  60.856  1.00 33.31           C  
ANISOU 1829  CB  ALA A 252     3521   3884   5250   -532   -625   1773       C  
ATOM   1830  N   ARG A 253      26.663  25.258  61.790  1.00 32.99           N  
ANISOU 1830  N   ARG A 253     3510   3940   5083   -749   -470   1571       N  
ATOM   1831  CA  ARG A 253      28.052  24.929  61.462  1.00 32.72           C  
ANISOU 1831  CA  ARG A 253     3483   3994   4951   -777   -414   1447       C  
ATOM   1832  C   ARG A 253      28.379  23.456  61.770  1.00 31.82           C  
ANISOU 1832  C   ARG A 253     3416   4001   4671   -776   -438   1352       C  
ATOM   1833  O   ARG A 253      28.978  22.750  60.951  1.00 31.25           O  
ANISOU 1833  O   ARG A 253     3436   4028   4409   -751   -445   1308       O  
ATOM   1834  CB  ARG A 253      28.993  25.873  62.224  1.00 33.32           C  
ANISOU 1834  CB  ARG A 253     3539   4001   5117   -836   -346   1405       C  
ATOM   1835  CG  ARG A 253      30.462  25.741  61.899  1.00 34.71           C  
ANISOU 1835  CG  ARG A 253     3542   4164   5482   -941   -197   1264       C  
ATOM   1836  CD  ARG A 253      31.319  26.744  62.692  1.00 38.53           C  
ANISOU 1836  CD  ARG A 253     3993   4475   6171  -1171    -70   1000       C  
ATOM   1837  NE  ARG A 253      30.898  28.112  62.420  1.00 41.73           N  
ANISOU 1837  NE  ARG A 253     4413   4636   6805  -1284    -71   1027       N  
ATOM   1838  CZ  ARG A 253      30.284  28.894  63.304  1.00 43.74           C  
ANISOU 1838  CZ  ARG A 253     4805   4744   7068  -1309     72   1064       C  
ATOM   1839  NH1 ARG A 253      30.060  28.471  64.546  1.00 43.31           N  
ANISOU 1839  NH1 ARG A 253     4730   4819   6903  -1340     19   1065       N  
ATOM   1840  NH2 ARG A 253      29.923  30.117  62.953  1.00 45.48           N  
ANISOU 1840  NH2 ARG A 253     5218   4861   7198  -1157    -83   1181       N  
ATOM   1841  N   HIS A 254      28.005  23.019  62.974  1.00 30.68           N  
ANISOU 1841  N   HIS A 254     3275   3937   4441   -746   -473   1267       N  
ATOM   1842  CA  HIS A 254      28.189  21.643  63.424  1.00 30.00           C  
ANISOU 1842  CA  HIS A 254     3237   3933   4228   -661   -583   1160       C  
ATOM   1843  C   HIS A 254      27.472  20.685  62.480  1.00 29.23           C  
ANISOU 1843  C   HIS A 254     3186   3945   3971   -633   -577   1241       C  
ATOM   1844  O   HIS A 254      28.019  19.659  62.098  1.00 28.83           O  
ANISOU 1844  O   HIS A 254     3140   3994   3818   -607   -630   1139       O  
ATOM   1845  CB  HIS A 254      27.619  21.510  64.846  1.00 30.12           C  
ANISOU 1845  CB  HIS A 254     3311   3912   4221   -653   -580   1090       C  
ATOM   1846  CG  HIS A 254      27.845  20.181  65.488  1.00 31.62           C  
ANISOU 1846  CG  HIS A 254     3506   4127   4378   -573   -745    984       C  
ATOM   1847  ND1 HIS A 254      28.718  20.004  66.542  1.00 34.98           N  
ANISOU 1847  ND1 HIS A 254     3807   4585   4898   -530   -816    945       N  
ATOM   1848  CD2 HIS A 254      27.261  18.977  65.281  1.00 33.31           C  
ANISOU 1848  CD2 HIS A 254     3871   4221   4561   -486   -841    804       C  
ATOM   1849  CE1 HIS A 254      28.690  18.740  66.928  1.00 34.29           C  
ANISOU 1849  CE1 HIS A 254     3888   4387   4751   -498   -930    797       C  
ATOM   1850  NE2 HIS A 254      27.807  18.097  66.186  1.00 33.00           N  
ANISOU 1850  NE2 HIS A 254     4063   4262   4211   -514   -939    668       N  
ATOM   1851  N   TRP A 255      26.241  21.023  62.124  1.00 28.98           N  
ANISOU 1851  N   TRP A 255     3167   3992   3852   -639   -591   1378       N  
ATOM   1852  CA  TRP A 255      25.420  20.163  61.292  1.00 30.25           C  
ANISOU 1852  CA  TRP A 255     3351   4236   3906   -658   -596   1411       C  
ATOM   1853  C   TRP A 255      25.990  20.077  59.870  1.00 30.95           C  
ANISOU 1853  C   TRP A 255     3486   4397   3876   -766   -487   1510       C  
ATOM   1854  O   TRP A 255      26.026  18.990  59.281  1.00 31.64           O  
ANISOU 1854  O   TRP A 255     3553   4556   3910   -817   -400   1427       O  
ATOM   1855  CB  TRP A 255      23.992  20.696  61.220  1.00 30.15           C  
ANISOU 1855  CB  TRP A 255     3220   4204   4031   -693   -630   1406       C  
ATOM   1856  CG  TRP A 255      23.126  19.970  60.217  1.00 31.82           C  
ANISOU 1856  CG  TRP A 255     3562   4502   4027   -642   -767   1496       C  
ATOM   1857  CD1 TRP A 255      22.813  20.364  58.930  1.00 32.80           C  
ANISOU 1857  CD1 TRP A 255     3764   4760   3937   -746   -681   1550       C  
ATOM   1858  CD2 TRP A 255      22.447  18.726  60.436  1.00 29.74           C  
ANISOU 1858  CD2 TRP A 255     3210   4384   3706   -748   -761   1485       C  
ATOM   1859  NE1 TRP A 255      21.974  19.431  58.352  1.00 32.87           N  
ANISOU 1859  NE1 TRP A 255     3792   4865   3832   -861   -706   1545       N  
ATOM   1860  CE2 TRP A 255      21.751  18.412  59.247  1.00 31.17           C  
ANISOU 1860  CE2 TRP A 255     3485   4707   3649   -859   -732   1483       C  
ATOM   1861  CE3 TRP A 255      22.374  17.844  61.522  1.00 27.96           C  
ANISOU 1861  CE3 TRP A 255     2949   4198   3475   -758   -696   1300       C  
ATOM   1862  CZ2 TRP A 255      20.970  17.248  59.117  1.00 29.96           C  
ANISOU 1862  CZ2 TRP A 255     3409   4525   3448   -828   -597   1590       C  
ATOM   1863  CZ3 TRP A 255      21.613  16.682  61.397  1.00 29.08           C  
ANISOU 1863  CZ3 TRP A 255     3089   4436   3523   -853   -764   1294       C  
ATOM   1864  CH2 TRP A 255      20.921  16.395  60.200  1.00 29.70           C  
ANISOU 1864  CH2 TRP A 255     3436   4712   3135   -955   -707   1333       C  
ATOM   1865  N   ASN A 256      26.411  21.214  59.326  1.00 31.65           N  
ANISOU 1865  N   ASN A 256     3554   4502   3969   -895   -409   1591       N  
ATOM   1866  CA  ASN A 256      26.894  21.271  57.923  1.00 32.53           C  
ANISOU 1866  CA  ASN A 256     3714   4638   4005   -999   -321   1602       C  
ATOM   1867  C   ASN A 256      28.150  20.409  57.713  1.00 31.94           C  
ANISOU 1867  C   ASN A 256     3611   4607   3917  -1030   -269   1432       C  
ATOM   1868  O   ASN A 256      28.381  19.885  56.616  1.00 32.36           O  
ANISOU 1868  O   ASN A 256     3737   4641   3914  -1056   -267   1323       O  
ATOM   1869  CB  ASN A 256      27.212  22.715  57.517  1.00 33.39           C  
ANISOU 1869  CB  ASN A 256     3930   4730   4026  -1029   -356   1720       C  
ATOM   1870  CG  ASN A 256      25.973  23.567  57.318  1.00 35.20           C  
ANISOU 1870  CG  ASN A 256     4099   4910   4363  -1065   -336   1818       C  
ATOM   1871  OD1 ASN A 256      24.858  23.063  57.221  1.00 37.01           O  
ANISOU 1871  OD1 ASN A 256     4247   5413   4401  -1298    -87   1762       O  
ATOM   1872  ND2 ASN A 256      26.172  24.873  57.225  1.00 36.55           N  
ANISOU 1872  ND2 ASN A 256     4449   4943   4495  -1011   -303   1702       N  
ATOM   1873  N   ALA A 257      28.971  20.301  58.752  1.00 30.84           N  
ANISOU 1873  N   ALA A 257     3399   4490   3829   -930   -259   1211       N  
ATOM   1874  CA  ALA A 257      30.167  19.448  58.721  1.00 30.82           C  
ANISOU 1874  CA  ALA A 257     3317   4502   3891   -876   -202    984       C  
ATOM   1875  C   ALA A 257      29.772  17.974  58.799  1.00 30.88           C  
ANISOU 1875  C   ALA A 257     3348   4510   3874   -786   -246    905       C  
ATOM   1876  O   ALA A 257      30.304  17.153  58.067  1.00 32.64           O  
ANISOU 1876  O   ALA A 257     3602   4652   4148   -782   -153    797       O  
ATOM   1877  CB  ALA A 257      31.153  19.809  59.848  1.00 29.89           C  
ANISOU 1877  CB  ALA A 257     3099   4325   3933   -829   -180    993       C  
ATOM   1878  N   LEU A 258      28.840  17.639  59.680  1.00 30.23           N  
ANISOU 1878  N   LEU A 258     3310   4435   3741   -733   -326    896       N  
ATOM   1879  CA  LEU A 258      28.283  16.278  59.711  1.00 30.53           C  
ANISOU 1879  CA  LEU A 258     3522   4483   3595   -703   -419    839       C  
ATOM   1880  C   LEU A 258      27.774  15.863  58.327  1.00 31.60           C  
ANISOU 1880  C   LEU A 258     3767   4736   3501   -848   -354    876       C  
ATOM   1881  O   LEU A 258      28.053  14.757  57.875  1.00 32.41           O  
ANISOU 1881  O   LEU A 258     3936   4815   3561   -805   -311    797       O  
ATOM   1882  CB  LEU A 258      27.173  16.154  60.750  1.00 29.38           C  
ANISOU 1882  CB  LEU A 258     3457   4216   3488   -688   -474    899       C  
ATOM   1883  CG  LEU A 258      27.665  16.178  62.205  1.00 30.19           C  
ANISOU 1883  CG  LEU A 258     3538   4261   3672   -442   -613    724       C  
ATOM   1884  CD1 LEU A 258      26.503  16.023  63.175  1.00 28.64           C  
ANISOU 1884  CD1 LEU A 258     3411   4098   3372   -689   -691    796       C  
ATOM   1885  CD2 LEU A 258      28.719  15.107  62.501  1.00 31.04           C  
ANISOU 1885  CD2 LEU A 258     3765   3996   4031   -449   -584    671       C  
ATOM   1886  N   ILE A 259      27.039  16.756  57.668  1.00 32.50           N  
ANISOU 1886  N   ILE A 259     3970   4990   3388  -1032   -286   1042       N  
ATOM   1887  CA  ILE A 259      26.521  16.513  56.291  1.00 33.90           C  
ANISOU 1887  CA  ILE A 259     4173   5317   3388  -1294   -204   1070       C  
ATOM   1888  C   ILE A 259      27.626  16.289  55.264  1.00 35.28           C  
ANISOU 1888  C   ILE A 259     4329   5538   3534  -1427      6    937       C  
ATOM   1889  O   ILE A 259      27.549  15.342  54.483  1.00 36.57           O  
ANISOU 1889  O   ILE A 259     4505   5597   3791  -1481     90    939       O  
ATOM   1890  CB  ILE A 259      25.570  17.642  55.812  1.00 33.61           C  
ANISOU 1890  CB  ILE A 259     4176   5305   3286  -1329   -285   1222       C  
ATOM   1891  CG1 ILE A 259      24.284  17.665  56.647  1.00 33.39           C  
ANISOU 1891  CG1 ILE A 259     4092   5248   3346  -1270   -362   1303       C  
ATOM   1892  CG2 ILE A 259      25.240  17.530  54.288  1.00 34.29           C  
ANISOU 1892  CG2 ILE A 259     4291   5506   3232  -1389   -363   1337       C  
ATOM   1893  CD1 ILE A 259      23.493  16.372  56.627  1.00 32.14           C  
ANISOU 1893  CD1 ILE A 259     3755   5335   3119  -1273   -288   1345       C  
ATOM   1894  N   ARG A 260      28.631  17.163  55.237  1.00 36.51           N  
ANISOU 1894  N   ARG A 260     4413   5645   3813  -1522    245    753       N  
ATOM   1895  CA  ARG A 260      29.781  16.978  54.344  1.00 37.92           C  
ANISOU 1895  CA  ARG A 260     4482   5884   4039  -1619    467    560       C  
ATOM   1896  C   ARG A 260      30.442  15.614  54.594  1.00 38.42           C  
ANISOU 1896  C   ARG A 260     4431   5900   4265  -1517    541    312       C  
ATOM   1897  O   ARG A 260      30.799  14.930  53.649  1.00 37.48           O  
ANISOU 1897  O   ARG A 260     4346   5892   4000  -1601    561    209       O  
ATOM   1898  CB  ARG A 260      30.830  18.113  54.463  1.00 38.14           C  
ANISOU 1898  CB  ARG A 260     4544   5915   4030  -1679    530    548       C  
ATOM   1899  CG  ARG A 260      30.360  19.504  54.036  1.00 38.68           C  
ANISOU 1899  CG  ARG A 260     4648   5931   4114  -1809    571    746       C  
ATOM   1900  CD  ARG A 260      31.537  20.508  53.823  1.00 40.44           C  
ANISOU 1900  CD  ARG A 260     4723   6046   4595  -1798    566    731       C  
ATOM   1901  NE  ARG A 260      32.403  20.601  54.996  1.00 39.14           N  
ANISOU 1901  NE  ARG A 260     4453   5797   4619  -1596    530    740       N  
ATOM   1902  CZ  ARG A 260      32.156  21.326  56.095  1.00 38.41           C  
ANISOU 1902  CZ  ARG A 260     4133   5758   4702  -1629    477    716       C  
ATOM   1903  NH1 ARG A 260      31.075  22.104  56.197  1.00 35.69           N  
ANISOU 1903  NH1 ARG A 260     3921   5556   4081  -1740    395   1000       N  
ATOM   1904  NH2 ARG A 260      33.020  21.288  57.104  1.00 37.36           N  
ANISOU 1904  NH2 ARG A 260     4030   5750   4413  -1361    546    614       N  
ATOM   1905  N   GLU A 261      30.604  15.232  55.867  1.00 38.52           N  
ANISOU 1905  N   GLU A 261     4386   5844   4405  -1293    533    192       N  
ATOM   1906  CA  GLU A 261      31.194  13.936  56.213  1.00 40.12           C  
ANISOU 1906  CA  GLU A 261     4524   5886   4831  -1048    477    -41       C  
ATOM   1907  C   GLU A 261      30.330  12.778  55.738  1.00 40.19           C  
ANISOU 1907  C   GLU A 261     4702   5910   4655  -1091    513    -58       C  
ATOM   1908  O   GLU A 261      30.832  11.825  55.129  1.00 40.82           O  
ANISOU 1908  O   GLU A 261     4694   5962   4854  -1054    570    -95       O  
ATOM   1909  CB  GLU A 261      31.399  13.804  57.725  1.00 40.23           C  
ANISOU 1909  CB  GLU A 261     4512   5815   4956   -899    398    -33       C  
ATOM   1910  CG  GLU A 261      32.316  12.636  58.088  1.00 44.74           C  
ANISOU 1910  CG  GLU A 261     4946   6085   5967   -588    180   -183       C  
ATOM   1911  CD  GLU A 261      32.390  12.382  59.582  1.00 48.44           C  
ANISOU 1911  CD  GLU A 261     5499   6409   6495   -225   -255   -131       C  
ATOM   1912  OE1 GLU A 261      32.145  13.324  60.376  1.00 50.64           O  
ANISOU 1912  OE1 GLU A 261     6043   6517   6680   -293   -407   -235       O  
ATOM   1913  OE2 GLU A 261      32.691  11.230  59.956  1.00 50.60           O  
ANISOU 1913  OE2 GLU A 261     5854   6565   6804   -131   -494    -95       O  
ATOM   1914  N   LEU A 262      29.031  12.863  56.032  1.00 39.83           N  
ANISOU 1914  N   LEU A 262     4819   5970   4344  -1201    493    -10       N  
ATOM   1915  CA  LEU A 262      28.064  11.885  55.556  1.00 40.47           C  
ANISOU 1915  CA  LEU A 262     5101   6089   4187  -1431    533     38       C  
ATOM   1916  C   LEU A 262      28.124  11.695  54.029  1.00 42.72           C  
ANISOU 1916  C   LEU A 262     5440   6558   4234  -1659    664    -78       C  
ATOM   1917  O   LEU A 262      28.242  10.574  53.567  1.00 42.29           O  
ANISOU 1917  O   LEU A 262     5301   6525   4242  -1741    639    -96       O  
ATOM   1918  CB  LEU A 262      26.639  12.249  56.019  1.00 39.35           C  
ANISOU 1918  CB  LEU A 262     5041   5896   4012  -1398    405     96       C  
ATOM   1919  CG  LEU A 262      25.492  11.330  55.554  1.00 38.82           C  
ANISOU 1919  CG  LEU A 262     4977   5777   3996  -1410    351    267       C  
ATOM   1920  CD1 LEU A 262      25.716   9.875  55.971  1.00 36.81           C  
ANISOU 1920  CD1 LEU A 262     4860   5582   3541  -1769    369    392       C  
ATOM   1921  CD2 LEU A 262      24.162  11.823  56.049  1.00 36.99           C  
ANISOU 1921  CD2 LEU A 262     4798   5555   3701  -1473    279    241       C  
ATOM   1922  N   GLU A 263      28.073  12.791  53.273  1.00 46.01           N  
ANISOU 1922  N   GLU A 263     5952   7067   4461  -1957    903    -24       N  
ATOM   1923  CA  GLU A 263      28.051  12.770  51.798  1.00 50.92           C  
ANISOU 1923  CA  GLU A 263     6701   7849   4794  -2231   1084   -142       C  
ATOM   1924  C   GLU A 263      29.263  12.057  51.191  1.00 54.23           C  
ANISOU 1924  C   GLU A 263     7116   8182   5304  -2274   1393   -461       C  
ATOM   1925  O   GLU A 263      29.223  11.594  50.039  1.00 54.66           O  
ANISOU 1925  O   GLU A 263     7231   8325   5211  -2386   1408   -454       O  
ATOM   1926  CB  GLU A 263      28.016  14.204  51.263  1.00 51.70           C  
ANISOU 1926  CB  GLU A 263     6872   8008   4762  -2310    985     35       C  
ATOM   1927  CG  GLU A 263      26.869  15.051  51.802  1.00 53.28           C  
ANISOU 1927  CG  GLU A 263     7188   8255   4801  -2261    777    352       C  
ATOM   1928  CD  GLU A 263      25.829  15.375  50.761  1.00 56.83           C  
ANISOU 1928  CD  GLU A 263     8000   8857   4733  -2479    445    863       C  
ATOM   1929  OE1 GLU A 263      26.210  15.531  49.588  1.00 59.48           O  
ANISOU 1929  OE1 GLU A 263     8315   9166   5117  -2515    740   1249       O  
ATOM   1930  OE2 GLU A 263      24.632  15.480  51.109  1.00 57.46           O  
ANISOU 1930  OE2 GLU A 263     8157   8891   4783  -2343    521    997       O  
ATOM   1931  N   ARG A 264      30.343  12.010  51.973  1.00 57.02           N  
ANISOU 1931  N   ARG A 264     7232   8462   5968  -2162   1595   -842       N  
ATOM   1932  CA  ARG A 264      31.544  11.240  51.677  1.00 60.47           C  
ANISOU 1932  CA  ARG A 264     7525   8734   6716  -2074   1890  -1213       C  
ATOM   1933  C   ARG A 264      31.227   9.755  51.471  1.00 61.29           C  
ANISOU 1933  C   ARG A 264     7759   8758   6770  -2075   1967  -1370       C  
ATOM   1934  O   ARG A 264      31.964   9.063  50.779  1.00 62.15           O  
ANISOU 1934  O   ARG A 264     7819   8861   6934  -2094   2114  -1478       O  
ATOM   1935  CB  ARG A 264      32.533  11.408  52.829  1.00 60.92           C  
ANISOU 1935  CB  ARG A 264     7439   8764   6943  -1953   1878  -1276       C  
ATOM   1936  CG  ARG A 264      33.978  11.528  52.431  1.00 64.53           C  
ANISOU 1936  CG  ARG A 264     7531   9152   7833  -1816   2025  -1386       C  
ATOM   1937  CD  ARG A 264      34.783  12.216  53.528  1.00 67.59           C  
ANISOU 1937  CD  ARG A 264     7571   9519   8589  -1619   1815  -1617       C  
ATOM   1938  NE  ARG A 264      34.481  13.645  53.585  1.00 69.97           N  
ANISOU 1938  NE  ARG A 264     7595   9674   9314  -1382   1706  -1444       N  
ATOM   1939  CZ  ARG A 264      34.798  14.451  54.593  1.00 70.19           C  
ANISOU 1939  CZ  ARG A 264     7377   9725   9565  -1370   1525  -1456       C  
ATOM   1940  NH1 ARG A 264      35.430  13.977  55.662  1.00 70.50           N  
ANISOU 1940  NH1 ARG A 264     7242   9784   9761  -1241   1425  -1466       N  
ATOM   1941  NH2 ARG A 264      34.468  15.736  54.533  1.00 69.94           N  
ANISOU 1941  NH2 ARG A 264     7209   9655   9708  -1450   1500  -1418       N  
ATOM   1942  N   SER A 265      30.132   9.275  52.069  1.00 61.42           N  
ANISOU 1942  N   SER A 265     7961   8708   6666  -2103   1939  -1393       N  
ATOM   1943  CA  SER A 265      29.658   7.889  51.867  1.00 61.72           C  
ANISOU 1943  CA  SER A 265     8251   8732   6467  -2188   1869  -1417       C  
ATOM   1944  C   SER A 265      28.603   7.759  50.760  1.00 61.90           C  
ANISOU 1944  C   SER A 265     8515   8908   6095  -2484   1877  -1319       C  
ATOM   1945  O   SER A 265      28.011   6.693  50.594  1.00 62.23           O  
ANISOU 1945  O   SER A 265     8615   8971   6057  -2512   1901  -1352       O  
ATOM   1946  CB  SER A 265      29.073   7.309  53.164  1.00 61.24           C  
ANISOU 1946  CB  SER A 265     8211   8559   6495  -2076   1838  -1438       C  
ATOM   1947  OG  SER A 265      29.784   7.738  54.312  1.00 62.10           O  
ANISOU 1947  OG  SER A 265     8229   8621   6743  -1802   1667  -1373       O  
ATOM   1948  N   GLY A 266      28.359   8.835  50.013  1.00 61.75           N  
ANISOU 1948  N   GLY A 266     8650   9164   5648  -2778   1743  -1134       N  
ATOM   1949  CA  GLY A 266      27.279   8.859  49.017  1.00 61.36           C  
ANISOU 1949  CA  GLY A 266     8899   9414   5000  -3200   1570   -780       C  
ATOM   1950  C   GLY A 266      26.022   9.602  49.473  1.00 60.08           C  
ANISOU 1950  C   GLY A 266     8824   9523   4478  -3375   1306   -473       C  
ATOM   1951  O   GLY A 266      25.845   9.884  50.666  1.00 59.27           O  
ANISOU 1951  O   GLY A 266     8694   9436   4388  -3365   1378   -405       O  
ATOM   1952  N   THR A 267      25.144   9.900  48.513  1.00 60.32           N  
ANISOU 1952  N   THR A 267     9084   9789   4045  -3673   1073   -152       N  
ATOM   1953  CA  THR A 267      24.004  10.799  48.732  1.00 59.41           C  
ANISOU 1953  CA  THR A 267     9076   9923   3571  -3822    757    169       C  
ATOM   1954  C   THR A 267      22.642  10.102  48.696  1.00 59.02           C  
ANISOU 1954  C   THR A 267     9113   9956   3353  -3901    607    203       C  
ATOM   1955  O   THR A 267      21.607  10.752  48.536  1.00 58.52           O  
ANISOU 1955  O   THR A 267     9115   9987   3133  -3915    524    330       O  
ATOM   1956  CB  THR A 267      23.988  11.937  47.690  1.00 60.17           C  
ANISOU 1956  CB  THR A 267     9209  10042   3611  -3911    711    245       C  
ATOM   1957  OG1 THR A 267      23.773  11.380  46.389  1.00 59.99           O  
ANISOU 1957  OG1 THR A 267     9382  10198   3212  -3978    604    423       O  
ATOM   1958  CG2 THR A 267      25.307  12.728  47.708  1.00 60.43           C  
ANISOU 1958  CG2 THR A 267     9206  10087   3667  -3928    685    282       C  
ATOM   1959  N   ASP A 268      22.643   8.784  48.859  1.00 58.75           N  
ANISOU 1959  N   ASP A 268     9119   9923   3278  -3929    539    129       N  
ATOM   1960  CA  ASP A 268      21.410   7.996  48.876  1.00 58.77           C  
ANISOU 1960  CA  ASP A 268     9077   9916   3333  -3961    441     85       C  
ATOM   1961  C   ASP A 268      20.398   8.456  49.934  1.00 56.38           C  
ANISOU 1961  C   ASP A 268     8638   9577   3205  -3769    153    268       C  
ATOM   1962  O   ASP A 268      19.189   8.338  49.736  1.00 57.00           O  
ANISOU 1962  O   ASP A 268     8688   9655   3314  -3776    126    304       O  
ATOM   1963  CB  ASP A 268      21.735   6.518  49.105  1.00 59.85           C  
ANISOU 1963  CB  ASP A 268     9315   9992   3433  -4023    601    -73       C  
ATOM   1964  CG  ASP A 268      22.402   5.866  47.903  1.00 64.24           C  
ANISOU 1964  CG  ASP A 268    10062  10562   3784  -4229    897   -427       C  
ATOM   1965  OD1 ASP A 268      22.138   6.285  46.754  1.00 66.80           O  
ANISOU 1965  OD1 ASP A 268    10441  10922   4015  -4315    842   -325       O  
ATOM   1966  OD2 ASP A 268      23.194   4.920  48.110  1.00 66.86           O  
ANISOU 1966  OD2 ASP A 268    10593  10722   4087  -4020   1023   -543       O  
ATOM   1967  N   TYR A 269      20.889   8.984  51.046  1.00 53.34           N  
ANISOU 1967  N   TYR A 269     8060   9144   3061  -3461    -89    503       N  
ATOM   1968  CA  TYR A 269      20.018   9.357  52.161  1.00 50.88           C  
ANISOU 1968  CA  TYR A 269     7548   8816   2967  -3200   -399    765       C  
ATOM   1969  C   TYR A 269      18.955  10.387  51.777  1.00 52.06           C  
ANISOU 1969  C   TYR A 269     7593   9102   3084  -3237   -665    992       C  
ATOM   1970  O   TYR A 269      17.882  10.426  52.378  1.00 51.55           O  
ANISOU 1970  O   TYR A 269     7504   9053   3028  -3184   -748   1026       O  
ATOM   1971  CB  TYR A 269      20.833   9.862  53.360  1.00 48.73           C  
ANISOU 1971  CB  TYR A 269     7256   8390   2869  -3046   -388    760       C  
ATOM   1972  CG  TYR A 269      21.357  11.265  53.197  1.00 44.67           C  
ANISOU 1972  CG  TYR A 269     6562   7893   2515  -2638   -494    884       C  
ATOM   1973  CD1 TYR A 269      20.577  12.368  53.562  1.00 42.49           C  
ANISOU 1973  CD1 TYR A 269     6121   7590   2432  -2553   -556   1124       C  
ATOM   1974  CD2 TYR A 269      22.629  11.495  52.673  1.00 42.15           C  
ANISOU 1974  CD2 TYR A 269     6275   7451   2287  -2530   -503    937       C  
ATOM   1975  CE1 TYR A 269      21.042  13.658  53.401  1.00 42.56           C  
ANISOU 1975  CE1 TYR A 269     6018   7391   2761  -2358   -678   1051       C  
ATOM   1976  CE2 TYR A 269      23.111  12.795  52.510  1.00 42.21           C  
ANISOU 1976  CE2 TYR A 269     6185   7351   2501  -2418   -481   1025       C  
ATOM   1977  CZ  TYR A 269      22.308  13.867  52.866  1.00 42.94           C  
ANISOU 1977  CZ  TYR A 269     6124   7420   2770  -2377   -490   1062       C  
ATOM   1978  OH  TYR A 269      22.772  15.152  52.705  1.00 45.50           O  
ANISOU 1978  OH  TYR A 269     6452   7547   3290  -2180   -323   1284       O  
ATOM   1979  N   ARG A 270      19.262  11.226  50.789  1.00 54.41           N  
ANISOU 1979  N   ARG A 270     7895   9648   3128  -3375   -907   1263       N  
ATOM   1980  CA  ARG A 270      18.370  12.334  50.444  1.00 57.24           C  
ANISOU 1980  CA  ARG A 270     8192  10212   3345  -3515  -1227   1532       C  
ATOM   1981  C   ARG A 270      17.475  12.062  49.241  1.00 60.21           C  
ANISOU 1981  C   ARG A 270     8575  10862   3438  -3818  -1404   1597       C  
ATOM   1982  O   ARG A 270      16.720  12.940  48.822  1.00 61.15           O  
ANISOU 1982  O   ARG A 270     8652  10971   3610  -3815  -1501   1684       O  
ATOM   1983  CB  ARG A 270      19.138  13.661  50.294  1.00 57.39           C  
ANISOU 1983  CB  ARG A 270     8176  10138   3490  -3456  -1224   1608       C  
ATOM   1984  CG  ARG A 270      20.216  13.679  49.224  1.00 57.94           C  
ANISOU 1984  CG  ARG A 270     8504  10240   3269  -3502  -1170   1832       C  
ATOM   1985  CD  ARG A 270      20.894  15.033  49.184  1.00 61.10           C  
ANISOU 1985  CD  ARG A 270     9142  10461   3611  -3659  -1147   2068       C  
ATOM   1986  NE  ARG A 270      22.031  15.090  48.260  1.00 65.03           N  
ANISOU 1986  NE  ARG A 270     9775  11064   3867  -3859   -868   2083       N  
ATOM   1987  CZ  ARG A 270      21.957  14.924  46.938  1.00 68.93           C  
ANISOU 1987  CZ  ARG A 270    10547  11575   4066  -4078   -845   2050       C  
ATOM   1988  NH1 ARG A 270      20.794  14.657  46.340  1.00 70.45           N  
ANISOU 1988  NH1 ARG A 270    10687  11763   4314  -4177   -947   2023       N  
ATOM   1989  NH2 ARG A 270      23.064  15.012  46.203  1.00 69.74           N  
ANISOU 1989  NH2 ARG A 270    10748  11673   4077  -4272   -690   2030       N  
ATOM   1990  N   ASP A 271      17.544  10.850  48.694  1.00 62.72           N  
ANISOU 1990  N   ASP A 271     9052  11395   3384  -4180  -1480   1466       N  
ATOM   1991  CA  ASP A 271      16.621  10.457  47.630  1.00 66.03           C  
ANISOU 1991  CA  ASP A 271     9552  12085   3449  -4558  -1565   1401       C  
ATOM   1992  C   ASP A 271      15.265  10.118  48.232  1.00 66.34           C  
ANISOU 1992  C   ASP A 271     9479  12210   3516  -4582  -1688   1412       C  
ATOM   1993  O   ASP A 271      15.144   9.826  49.427  1.00 66.22           O  
ANISOU 1993  O   ASP A 271     9428  12194   3536  -4531  -1694   1427       O  
ATOM   1994  CB  ASP A 271      17.148   9.260  46.840  1.00 66.88           C  
ANISOU 1994  CB  ASP A 271     9806  12218   3386  -4713  -1446   1293       C  
ATOM   1995  CG  ASP A 271      18.400   9.581  46.046  1.00 69.01           C  
ANISOU 1995  CG  ASP A 271    10378  12606   3236  -5008  -1201   1218       C  
ATOM   1996  OD1 ASP A 271      18.750  10.774  45.888  1.00 69.55           O  
ANISOU 1996  OD1 ASP A 271    10756  12628   3041  -5105  -1150   1206       O  
ATOM   1997  OD2 ASP A 271      19.037   8.615  45.576  1.00 71.02           O  
ANISOU 1997  OD2 ASP A 271    10756  12928   3299  -5074   -919    948       O  
ATOM   1998  OXT ASP A 271      14.262  10.152  47.533  1.00 66.69           O  
ANISOU 1998  OXT ASP A 271     9547  12392   3399  -4663  -1835   1446       O  
TER    1999      ASP A 271                                                      
ATOM   2000  N   GLY B  19      18.462  29.874  47.185  1.00 94.32           N  
ANISOU 2000  N   GLY B  19    16122  14826   4886   3669    217  -5158       N  
ATOM   2001  CA  GLY B  19      17.234  29.312  46.560  1.00 93.26           C  
ANISOU 2001  CA  GLY B  19    15871  14737   4824   3670    336  -5131       C  
ATOM   2002  C   GLY B  19      17.562  28.597  45.268  1.00 91.07           C  
ANISOU 2002  C   GLY B  19    15412  14458   4729   3545    340  -4920       C  
ATOM   2003  O   GLY B  19      17.698  29.228  44.221  1.00 91.42           O  
ANISOU 2003  O   GLY B  19    15460  14467   4808   3559    283  -4933       O  
ATOM   2004  N   SER B  20      17.686  27.273  45.368  1.00 87.89           N  
ANISOU 2004  N   SER B  20    14787  14192   4414   3340    439  -4619       N  
ATOM   2005  CA  SER B  20      18.027  26.376  44.276  1.00 83.53           C  
ANISOU 2005  CA  SER B  20    13954  13631   4150   3142    510  -4220       C  
ATOM   2006  C   SER B  20      17.190  26.570  43.011  1.00 80.29           C  
ANISOU 2006  C   SER B  20    13354  13167   3985   3095    617  -4035       C  
ATOM   2007  O   SER B  20      16.139  27.213  43.030  1.00 80.62           O  
ANISOU 2007  O   SER B  20    13356  13214   4060   3133    631  -4029       O  
ATOM   2008  CB  SER B  20      17.875  24.931  44.753  1.00 83.76           C  
ANISOU 2008  CB  SER B  20    13959  13765   4100   3075    555  -4145       C  
ATOM   2009  OG  SER B  20      16.532  24.679  45.144  1.00 84.41           O  
ANISOU 2009  OG  SER B  20    13996  13974   4099   3104    675  -4142       O  
ATOM   2010  N   VAL B  21      17.666  25.993  41.916  1.00 76.14           N  
ANISOU 2010  N   VAL B  21    12566  12567   3795   2943    628  -3707       N  
ATOM   2011  CA  VAL B  21      16.951  26.047  40.639  1.00 72.34           C  
ANISOU 2011  CA  VAL B  21    11842  12076   3567   2874    791  -3467       C  
ATOM   2012  C   VAL B  21      15.585  25.373  40.756  1.00 72.51           C  
ANISOU 2012  C   VAL B  21    11646  12393   3511   2923    998  -3349       C  
ATOM   2013  O   VAL B  21      14.577  25.927  40.302  1.00 72.52           O  
ANISOU 2013  O   VAL B  21    11600  12374   3581   2975   1075  -3340       O  
ATOM   2014  CB  VAL B  21      17.766  25.416  39.507  1.00 70.85           C  
ANISOU 2014  CB  VAL B  21    11613  11791   3514   2797    714  -3396       C  
ATOM   2015  CG1 VAL B  21      17.005  25.504  38.182  1.00 69.89           C  
ANISOU 2015  CG1 VAL B  21    11428  11588   3539   2793    687  -3304       C  
ATOM   2016  CG2 VAL B  21      19.119  26.097  39.395  1.00 70.02           C  
ANISOU 2016  CG2 VAL B  21    11636  11527   3437   2708    517  -3320       C  
ATOM   2017  N   ARG B  22      15.560  24.195  41.383  1.00 73.03           N  
ANISOU 2017  N   ARG B  22    11529  12832   3385   2917   1220  -3156       N  
ATOM   2018  CA  ARG B  22      14.326  23.435  41.587  1.00 74.74           C  
ANISOU 2018  CA  ARG B  22    11495  13531   3372   2971   1497  -3052       C  
ATOM   2019  C   ARG B  22      13.261  24.231  42.344  1.00 77.58           C  
ANISOU 2019  C   ARG B  22    11841  14083   3553   3243   1630  -3243       C  
ATOM   2020  O   ARG B  22      12.083  24.140  42.012  1.00 77.80           O  
ANISOU 2020  O   ARG B  22    11761  14230   3569   3270   1685  -3204       O  
ATOM   2021  CB  ARG B  22      14.601  22.100  42.294  1.00 74.13           C  
ANISOU 2021  CB  ARG B  22    11376  13543   3248   2805   1525  -2922       C  
ATOM   2022  CG  ARG B  22      13.366  21.205  42.430  1.00 74.93           C  
ANISOU 2022  CG  ARG B  22    11291  14065   3112   2582   1704  -2582       C  
ATOM   2023  CD  ARG B  22      13.700  19.829  42.989  1.00 76.05           C  
ANISOU 2023  CD  ARG B  22    11157  14540   3196   2149   1861  -1925       C  
ATOM   2024  NE  ARG B  22      12.557  18.915  42.890  1.00 77.54           N  
ANISOU 2024  NE  ARG B  22    11098  15231   3133   1844   2060  -1511       N  
ATOM   2025  CZ  ARG B  22      12.654  17.599  42.703  1.00 77.10           C  
ANISOU 2025  CZ  ARG B  22    10979  15242   3073   1591   2080  -1128       C  
ATOM   2026  NH1 ARG B  22      13.844  17.018  42.595  1.00 76.15           N  
ANISOU 2026  NH1 ARG B  22    11000  15245   2687   1568   2264  -1059       N  
ATOM   2027  NH2 ARG B  22      11.557  16.859  42.618  1.00 77.37           N  
ANISOU 2027  NH2 ARG B  22    10911  15519   2963   1488   2038   -934       N  
ATOM   2028  N   ASP B  23      13.683  25.002  43.351  1.00 81.04           N  
ANISOU 2028  N   ASP B  23    12398  14606   3787   3552   1680  -3598       N  
ATOM   2029  CA  ASP B  23      12.775  25.824  44.168  1.00 84.71           C  
ANISOU 2029  CA  ASP B  23    12961  15192   4031   3909   1769  -3903       C  
ATOM   2030  C   ASP B  23      12.032  26.918  43.406  1.00 85.21           C  
ANISOU 2030  C   ASP B  23    13002  15066   4305   4162   1787  -4081       C  
ATOM   2031  O   ASP B  23      10.908  27.267  43.769  1.00 86.40           O  
ANISOU 2031  O   ASP B  23    13147  15291   4387   4258   1846  -4144       O  
ATOM   2032  CB  ASP B  23      13.531  26.468  45.335  1.00 86.04           C  
ANISOU 2032  CB  ASP B  23    13232  15408   4047   3905   1738  -4023       C  
ATOM   2033  CG  ASP B  23      13.751  25.509  46.494  1.00 88.38           C  
ANISOU 2033  CG  ASP B  23    13649  16068   3861   3876   1721  -4002       C  
ATOM   2034  OD1 ASP B  23      13.403  24.311  46.353  1.00 89.12           O  
ANISOU 2034  OD1 ASP B  23    13819  16357   3684   3700   1679  -3920       O  
ATOM   2035  OD2 ASP B  23      14.274  25.954  47.543  1.00 89.60           O  
ANISOU 2035  OD2 ASP B  23    14109  16075   3859   3848   1508  -4204       O  
ATOM   2036  N   ARG B  24      12.657  27.465  42.365  1.00 83.65           N  
ANISOU 2036  N   ARG B  24    12839  14495   4448   4309   1676  -4118       N  
ATOM   2037  CA  ARG B  24      12.098  28.627  41.678  1.00 82.46           C  
ANISOU 2037  CA  ARG B  24    12627  14028   4675   4404   1619  -4187       C  
ATOM   2038  C   ARG B  24      11.470  28.284  40.330  1.00 79.87           C  
ANISOU 2038  C   ARG B  24    12037  13673   4634   4358   1651  -3942       C  
ATOM   2039  O   ARG B  24      10.866  29.137  39.680  1.00 80.17           O  
ANISOU 2039  O   ARG B  24    12068  13658   4733   4447   1623  -3978       O  
ATOM   2040  CB  ARG B  24      13.143  29.748  41.546  1.00 82.87           C  
ANISOU 2040  CB  ARG B  24    12883  13857   4744   4438   1515  -4284       C  
ATOM   2041  CG  ARG B  24      14.419  29.362  40.830  1.00 81.60           C  
ANISOU 2041  CG  ARG B  24    12923  13162   4918   4376   1306  -4448       C  
ATOM   2042  CD  ARG B  24      15.150  30.580  40.298  1.00 83.04           C  
ANISOU 2042  CD  ARG B  24    13567  12542   5440   4156    692  -4549       C  
ATOM   2043  NE  ARG B  24      16.247  30.182  39.423  1.00 82.37           N  
ANISOU 2043  NE  ARG B  24    13460  12077   5758   3878    513  -4357       N  
ATOM   2044  CZ  ARG B  24      17.513  30.045  39.810  1.00 82.25           C  
ANISOU 2044  CZ  ARG B  24    13646  11827   5777   3629    189  -4355       C  
ATOM   2045  NH1 ARG B  24      17.863  30.291  41.065  1.00 82.68           N  
ANISOU 2045  NH1 ARG B  24    13829  11794   5791   3526    105  -4400       N  
ATOM   2046  NH2 ARG B  24      18.433  29.666  38.931  1.00 81.05           N  
ANISOU 2046  NH2 ARG B  24    13577  11570   5647   3564    134  -4365       N  
ATOM   2047  N   VAL B  25      11.606  27.019  39.941  1.00 76.05           N  
ANISOU 2047  N   VAL B  25    11209  13313   4371   4119   1703  -3528       N  
ATOM   2048  CA  VAL B  25      11.117  26.509  38.686  1.00 72.31           C  
ANISOU 2048  CA  VAL B  25    10344  12920   4208   3883   1788  -3091       C  
ATOM   2049  C   VAL B  25       9.869  25.621  38.855  1.00 72.18           C  
ANISOU 2049  C   VAL B  25    10020  13250   4152   3846   1949  -2874       C  
ATOM   2050  O   VAL B  25       9.696  24.971  39.884  1.00 72.19           O  
ANISOU 2050  O   VAL B  25    10014  13356   4058   3786   1967  -2827       O  
ATOM   2051  CB  VAL B  25      12.294  25.772  37.981  1.00 70.84           C  
ANISOU 2051  CB  VAL B  25    10229  12591   4093   3771   1694  -3033       C  
ATOM   2052  CG1 VAL B  25      11.879  24.464  37.385  1.00 69.37           C  
ANISOU 2052  CG1 VAL B  25     9960  12441   3956   3698   1672  -2859       C  
ATOM   2053  CG2 VAL B  25      12.973  26.706  37.017  1.00 69.78           C  
ANISOU 2053  CG2 VAL B  25    10111  12318   4082   3749   1585  -3003       C  
ATOM   2054  N   SER B  26       9.014  25.589  37.832  1.00 71.45           N  
ANISOU 2054  N   SER B  26     9527  13492   4126   3738   2104  -2565       N  
ATOM   2055  CA  SER B  26       7.809  24.751  37.848  1.00 71.55           C  
ANISOU 2055  CA  SER B  26     9152  13921   4111   3614   2305  -2269       C  
ATOM   2056  C   SER B  26       8.147  23.258  37.884  1.00 70.71           C  
ANISOU 2056  C   SER B  26     8867  14063   3937   3327   2403  -1984       C  
ATOM   2057  O   SER B  26       9.191  22.851  37.381  1.00 70.11           O  
ANISOU 2057  O   SER B  26     8836  13928   3872   3304   2372  -1953       O  
ATOM   2058  CB  SER B  26       6.901  25.062  36.651  1.00 71.44           C  
ANISOU 2058  CB  SER B  26     9068  13869   4206   3666   2284  -2264       C  
ATOM   2059  OG  SER B  26       7.353  24.439  35.464  1.00 70.19           O  
ANISOU 2059  OG  SER B  26     8782  13730   4157   3632   2203  -2198       O  
ATOM   2060  N   PRO B  27       7.277  22.442  38.510  1.00 71.10           N  
ANISOU 2060  N   PRO B  27     8666  14494   3855   3100   2522  -1726       N  
ATOM   2061  CA  PRO B  27       7.441  20.986  38.486  1.00 69.17           C  
ANISOU 2061  CA  PRO B  27     8276  14314   3691   2764   2507  -1447       C  
ATOM   2062  C   PRO B  27       7.631  20.424  37.075  1.00 65.93           C  
ANISOU 2062  C   PRO B  27     7780  13716   3555   2502   2371  -1205       C  
ATOM   2063  O   PRO B  27       8.527  19.591  36.853  1.00 65.14           O  
ANISOU 2063  O   PRO B  27     7692  13577   3478   2414   2338  -1171       O  
ATOM   2064  CB  PRO B  27       6.128  20.487  39.088  1.00 70.67           C  
ANISOU 2064  CB  PRO B  27     8381  14698   3770   2771   2612  -1444       C  
ATOM   2065  CG  PRO B  27       5.747  21.569  40.068  1.00 72.74           C  
ANISOU 2065  CG  PRO B  27     8645  15112   3877   2990   2673  -1596       C  
ATOM   2066  CD  PRO B  27       6.247  22.866  39.486  1.00 72.39           C  
ANISOU 2066  CD  PRO B  27     8752  14801   3951   3161   2610  -1749       C  
ATOM   2067  N  AGLN B  28       6.815  20.867  36.121  0.50 64.42           N  
ANISOU 2067  N  AGLN B  28     7518  13364   3593   2399   2329  -1108       N  
ATOM   2068  N  BGLN B  28       6.792  20.891  36.149  0.50 64.57           N  
ANISOU 2068  N  BGLN B  28     7534  13389   3609   2444   2330  -1134       N  
ATOM   2069  CA AGLN B  28       6.937  20.363  34.745  0.50 61.81           C  
ANISOU 2069  CA AGLN B  28     7169  12819   3495   2252   2192   -968       C  
ATOM   2070  CA BGLN B  28       6.851  20.504  34.737  0.50 62.21           C  
ANISOU 2070  CA BGLN B  28     7212  12883   3542   2352   2199  -1026       C  
ATOM   2071  C  AGLN B  28       8.221  20.787  34.035  0.50 59.57           C  
ANISOU 2071  C  AGLN B  28     7081  12153   3397   2246   2040  -1033       C  
ATOM   2072  C  BGLN B  28       8.227  20.754  34.131  0.50 59.69           C  
ANISOU 2072  C  BGLN B  28     7099  12172   3406   2286   2038  -1057       C  
ATOM   2073  O  AGLN B  28       8.669  20.109  33.096  0.50 58.92           O  
ANISOU 2073  O  AGLN B  28     7003  12016   3365   2197   2029   -969       O  
ATOM   2074  O  BGLN B  28       8.745  19.927  33.367  0.50 58.96           O  
ANISOU 2074  O  BGLN B  28     7018  12030   3353   2225   2021   -990       O  
ATOM   2075  CB AGLN B  28       5.700  20.688  33.905  0.50 62.20           C  
ANISOU 2075  CB AGLN B  28     7080  12961   3590   2245   2209   -905       C  
ATOM   2076  CB BGLN B  28       5.792  21.267  33.936  0.50 62.85           C  
ANISOU 2076  CB BGLN B  28     7155  13059   3666   2425   2219  -1002       C  
ATOM   2077  CG AGLN B  28       4.696  19.537  33.830  0.50 62.77           C  
ANISOU 2077  CG AGLN B  28     6882  13376   3588   2005   2288   -600       C  
ATOM   2078  CG BGLN B  28       4.348  20.948  34.314  0.50 65.36           C  
ANISOU 2078  CG BGLN B  28     7164  13788   3879   2546   2389   -956       C  
ATOM   2079  CD AGLN B  28       5.247  18.308  33.097  0.50 61.81           C  
ANISOU 2079  CD AGLN B  28     6614  13286   3584   1737   2324   -401       C  
ATOM   2080  CD BGLN B  28       3.813  21.817  35.446  0.50 68.26           C  
ANISOU 2080  CD BGLN B  28     7271  14496   4169   2886   2579  -1034       C  
ATOM   2081  OE1AGLN B  28       6.029  18.424  32.141  0.50 61.16           O  
ANISOU 2081  OE1AGLN B  28     6693  13156   3389   1613   2227   -226       O  
ATOM   2082  OE1BGLN B  28       4.560  22.527  36.121  0.50 68.43           O  
ANISOU 2082  OE1BGLN B  28     7304  14543   4152   2957   2563  -1110       O  
ATOM   2083  NE2AGLN B  28       4.834  17.123  33.544  0.50 62.38           N  
ANISOU 2083  NE2AGLN B  28     6619  13525   3557   1533   2372   -262       N  
ATOM   2084  NE2BGLN B  28       2.506  21.761  35.652  0.50 69.44           N  
ANISOU 2084  NE2BGLN B  28     7351  14815   4215   2870   2622  -1003       N  
ATOM   2085  N   GLU B  29       8.812  21.902  34.468  1.00 58.67           N  
ANISOU 2085  N   GLU B  29     7135  11796   3361   2345   1937  -1121       N  
ATOM   2086  CA  GLU B  29      10.113  22.289  33.936  1.00 56.42           C  
ANISOU 2086  CA  GLU B  29     7200  11022   3214   2289   1725  -1237       C  
ATOM   2087  C   GLU B  29      11.174  21.385  34.543  1.00 55.32           C  
ANISOU 2087  C   GLU B  29     7221  10772   3024   2123   1643  -1183       C  
ATOM   2088  O   GLU B  29      12.047  20.894  33.828  1.00 54.19           O  
ANISOU 2088  O   GLU B  29     7139  10542   2907   2080   1539  -1125       O  
ATOM   2089  CB  GLU B  29      10.460  23.760  34.166  1.00 56.73           C  
ANISOU 2089  CB  GLU B  29     7387  10860   3306   2455   1695  -1372       C  
ATOM   2090  CG  GLU B  29      11.898  24.058  33.708  1.00 56.17           C  
ANISOU 2090  CG  GLU B  29     7595  10375   3369   2551   1610  -1588       C  
ATOM   2091  CD  GLU B  29      12.344  25.503  33.845  1.00 58.19           C  
ANISOU 2091  CD  GLU B  29     8262  10119   3725   2862   1490  -1958       C  
ATOM   2092  OE1 GLU B  29      11.491  26.414  33.930  1.00 59.55           O  
ANISOU 2092  OE1 GLU B  29     8345  10259   4019   2964   1440  -1930       O  
ATOM   2093  OE2 GLU B  29      13.577  25.722  33.844  1.00 58.73           O  
ANISOU 2093  OE2 GLU B  29     8367   9981   3964   2852   1313  -1903       O  
ATOM   2094  N   TRP B  30      11.078  21.154  35.856  1.00 55.27           N  
ANISOU 2094  N   TRP B  30     7297  10786   2915   1944   1617  -1147       N  
ATOM   2095  CA  TRP B  30      11.969  20.217  36.534  1.00 54.87           C  
ANISOU 2095  CA  TRP B  30     7318  10793   2735   1709   1567  -1009       C  
ATOM   2096  C   TRP B  30      12.028  18.805  35.899  1.00 53.67           C  
ANISOU 2096  C   TRP B  30     7085  10638   2668   1497   1589   -814       C  
ATOM   2097  O   TRP B  30      13.110  18.250  35.740  1.00 53.23           O  
ANISOU 2097  O   TRP B  30     7038  10568   2619   1427   1583   -747       O  
ATOM   2098  CB  TRP B  30      11.703  20.149  38.061  1.00 55.78           C  
ANISOU 2098  CB  TRP B  30     7486  10954   2752   1720   1621  -1058       C  
ATOM   2099  CG  TRP B  30      12.792  19.363  38.712  1.00 56.56           C  
ANISOU 2099  CG  TRP B  30     7857  11088   2543   1633   1428  -1090       C  
ATOM   2100  CD1 TRP B  30      12.739  18.060  39.129  1.00 56.97           C  
ANISOU 2100  CD1 TRP B  30     7986  11171   2487   1511   1396  -1135       C  
ATOM   2101  CD2 TRP B  30      14.135  19.799  38.932  1.00 56.30           C  
ANISOU 2101  CD2 TRP B  30     8095  10838   2457   1582   1247  -1196       C  
ATOM   2102  NE1 TRP B  30      13.958  17.672  39.626  1.00 56.63           N  
ANISOU 2102  NE1 TRP B  30     8115  10988   2413   1477   1282  -1181       N  
ATOM   2103  CE2 TRP B  30      14.835  18.718  39.510  1.00 56.36           C  
ANISOU 2103  CE2 TRP B  30     8226  10799   2388   1506   1179  -1221       C  
ATOM   2104  CE3 TRP B  30      14.810  21.006  38.711  1.00 56.00           C  
ANISOU 2104  CE3 TRP B  30     8280  10558   2437   1685   1056  -1308       C  
ATOM   2105  CZ2 TRP B  30      16.179  18.806  39.862  1.00 55.86           C  
ANISOU 2105  CZ2 TRP B  30     8321  10578   2324   1491   1068  -1191       C  
ATOM   2106  CZ3 TRP B  30      16.142  21.094  39.056  1.00 55.80           C  
ANISOU 2106  CZ3 TRP B  30     8381  10404   2416   1645   1016  -1323       C  
ATOM   2107  CH2 TRP B  30      16.815  20.001  39.635  1.00 55.90           C  
ANISOU 2107  CH2 TRP B  30     8429  10451   2357   1593   1105  -1143       C  
ATOM   2108  N   GLU B  31      10.883  18.240  35.521  1.00 53.05           N  
ANISOU 2108  N   GLU B  31     6871  10612   2674   1315   1638   -607       N  
ATOM   2109  CA  GLU B  31      10.835  16.931  34.845  1.00 51.98           C  
ANISOU 2109  CA  GLU B  31     6669  10456   2623   1069   1632   -433       C  
ATOM   2110  C   GLU B  31      11.671  16.891  33.563  1.00 49.17           C  
ANISOU 2110  C   GLU B  31     6358   9801   2523    988   1467   -363       C  
ATOM   2111  O   GLU B  31      12.323  15.886  33.264  1.00 48.43           O  
ANISOU 2111  O   GLU B  31     6289   9689   2422    900   1384   -265       O  
ATOM   2112  CB  GLU B  31       9.405  16.559  34.452  1.00 52.98           C  
ANISOU 2112  CB  GLU B  31     6650  10768   2709   1005   1726   -341       C  
ATOM   2113  CG  GLU B  31       8.469  16.038  35.566  1.00 58.11           C  
ANISOU 2113  CG  GLU B  31     7285  11861   2931    867   2139   -168       C  
ATOM   2114  CD  GLU B  31       7.239  15.357  34.953  1.00 62.93           C  
ANISOU 2114  CD  GLU B  31     7455  12935   3519    549   2212    -12       C  
ATOM   2115  OE1 GLU B  31       7.291  15.025  33.745  1.00 65.10           O  
ANISOU 2115  OE1 GLU B  31     8010  13094   3628    496   1905      9       O  
ATOM   2116  OE2 GLU B  31       6.232  15.151  35.653  1.00 66.43           O  
ANISOU 2116  OE2 GLU B  31     7844  13357   4037    573   2366     28       O  
ATOM   2117  N   VAL B  32      11.606  17.964  32.783  1.00 47.17           N  
ANISOU 2117  N   VAL B  32     6133   9244   2543   1027   1368   -466       N  
ATOM   2118  CA  VAL B  32      12.299  17.989  31.496  1.00 44.79           C  
ANISOU 2118  CA  VAL B  32     5963   8606   2447    996   1203   -460       C  
ATOM   2119  C   VAL B  32      13.773  18.245  31.748  1.00 43.71           C  
ANISOU 2119  C   VAL B  32     5995   8251   2362   1030   1079   -536       C  
ATOM   2120  O   VAL B  32      14.624  17.706  31.057  1.00 42.58           O  
ANISOU 2120  O   VAL B  32     5963   7954   2260    985    945   -526       O  
ATOM   2121  CB  VAL B  32      11.712  19.014  30.514  1.00 44.66           C  
ANISOU 2121  CB  VAL B  32     5860   8608   2500   1043   1185   -444       C  
ATOM   2122  CG1 VAL B  32      12.445  18.930  29.170  1.00 43.58           C  
ANISOU 2122  CG1 VAL B  32     5679   8386   2492    940   1173   -375       C  
ATOM   2123  CG2 VAL B  32      10.245  18.741  30.284  1.00 45.08           C  
ANISOU 2123  CG2 VAL B  32     5789   8641   2696   1005   1387   -386       C  
ATOM   2124  N   ARG B  33      14.062  19.057  32.764  1.00 43.83           N  
ANISOU 2124  N   ARG B  33     6173   8127   2353   1112   1000   -677       N  
ATOM   2125  CA  ARG B  33      15.442  19.281  33.201  1.00 43.86           C  
ANISOU 2125  CA  ARG B  33     6353   7998   2313   1108    925   -765       C  
ATOM   2126  C   ARG B  33      16.160  17.961  33.538  1.00 43.08           C  
ANISOU 2126  C   ARG B  33     6299   7846   2220    955    912   -621       C  
ATOM   2127  O   ARG B  33      17.291  17.747  33.097  1.00 42.48           O  
ANISOU 2127  O   ARG B  33     6238   7710   2193    952    874   -589       O  
ATOM   2128  CB  ARG B  33      15.508  20.256  34.394  1.00 44.56           C  
ANISOU 2128  CB  ARG B  33     6468   8081   2380   1232    914   -916       C  
ATOM   2129  CG  ARG B  33      15.135  21.706  34.031  1.00 46.08           C  
ANISOU 2129  CG  ARG B  33     6914   8161   2431   1391    718  -1184       C  
ATOM   2130  CD  ARG B  33      15.346  22.712  35.200  1.00 49.24           C  
ANISOU 2130  CD  ARG B  33     7614   8404   2690   1739    713  -1651       C  
ATOM   2131  NE  ARG B  33      16.720  23.198  35.149  1.00 49.94           N  
ANISOU 2131  NE  ARG B  33     7947   8367   2661   1588    392  -1839       N  
ATOM   2132  CZ  ARG B  33      17.098  24.402  34.731  1.00 50.26           C  
ANISOU 2132  CZ  ARG B  33     8181   8101   2812   1829    345  -1949       C  
ATOM   2133  NH1 ARG B  33      16.206  25.302  34.361  1.00 50.78           N  
ANISOU 2133  NH1 ARG B  33     8209   7934   3151   1976    452  -2201       N  
ATOM   2134  NH2 ARG B  33      18.389  24.699  34.698  1.00 51.10           N  
ANISOU 2134  NH2 ARG B  33     8366   8140   2907   1544    402  -1866       N  
ATOM   2135  N   VAL B  34      15.492  17.096  34.305  1.00 42.83           N  
ANISOU 2135  N   VAL B  34     6221   7888   2161    748    919   -468       N  
ATOM   2136  CA  VAL B  34      16.050  15.787  34.696  1.00 42.12           C  
ANISOU 2136  CA  VAL B  34     6111   7801   2090    544    876   -346       C  
ATOM   2137  C   VAL B  34      16.201  14.829  33.503  1.00 40.50           C  
ANISOU 2137  C   VAL B  34     5904   7448   2036    400    797   -248       C  
ATOM   2138  O   VAL B  34      17.241  14.181  33.346  1.00 39.87           O  
ANISOU 2138  O   VAL B  34     5839   7260   2048    354    798   -361       O  
ATOM   2139  CB  VAL B  34      15.205  15.118  35.791  1.00 42.96           C  
ANISOU 2139  CB  VAL B  34     6201   8036   2084    493    907   -319       C  
ATOM   2140  CG1 VAL B  34      15.648  13.664  36.024  1.00 42.98           C  
ANISOU 2140  CG1 VAL B  34     6155   8128   2046    480    874   -263       C  
ATOM   2141  CG2 VAL B  34      15.295  15.926  37.090  1.00 43.47           C  
ANISOU 2141  CG2 VAL B  34     6230   8212   2071    495    848   -378       C  
ATOM   2142  N   LYS B  35      15.157  14.726  32.691  1.00 38.93           N  
ANISOU 2142  N   LYS B  35     5658   7106   2026    305    760   -142       N  
ATOM   2143  CA  LYS B  35      15.244  13.954  31.429  1.00 37.35           C  
ANISOU 2143  CA  LYS B  35     5388   6781   2022    220    749    -57       C  
ATOM   2144  C   LYS B  35      16.335  14.445  30.468  1.00 35.01           C  
ANISOU 2144  C   LYS B  35     5131   6206   1964    250    587    -87       C  
ATOM   2145  O   LYS B  35      17.060  13.643  29.879  1.00 33.45           O  
ANISOU 2145  O   LYS B  35     4862   5919   1926    190    504     61       O  
ATOM   2146  CB  LYS B  35      13.887  13.882  30.725  1.00 38.08           C  
ANISOU 2146  CB  LYS B  35     5439   6984   2046    170    777    -46       C  
ATOM   2147  CG  LYS B  35      12.819  13.118  31.544  1.00 41.86           C  
ANISOU 2147  CG  LYS B  35     5901   7829   2173     67   1064     86       C
[truncated: 368,227 more chars]
