# Supplementary material for: A new benchmark illustrates that integration of geometric constraints inferred from enzyme reaction chemistry can increase enzyme active site modeling accuracy
Source: PLoS One. 2019 Apr 4;14(4):e0214126. doi: 10.1371/journal.pone.0214126 (PMC6448891; doi:10.1371/journal.pone.0214126)
Supplement: S1 Files — (GZ) [file pone.0214126.s008.gz › benchmark-lite/templates/4fua/3ocr.pdb.clean2]

ATOM      1  N   GLY A  19      10.737  10.344  41.570  1.00 70.97           N  
ATOM      2  CA  GLY A  19      10.556  10.468  43.050  1.00 70.42           C  
ATOM      3  C   GLY A  19       9.136  10.865  43.405  1.00 69.87           C  
ATOM      4  O   GLY A  19       8.810  12.058  43.486  1.00 70.32           O  
ATOM      5 1H   GLY A  19      11.681  10.082  41.370  1.00  0.00           H  
ATOM      6 2H   GLY A  19      10.115   9.646  41.215  1.00  0.00           H  
ATOM      7 3H   GLY A  19      10.536  11.221  41.134  1.00  0.00           H  
ATOM      8 1HA  GLY A  19      10.799   9.519  43.527  1.00  0.00           H  
ATOM      9 2HA  GLY A  19      11.251  11.211  43.440  1.00  0.00           H  
ATOM     10  N   SER A  20       8.299   9.854  43.621  1.00 68.22           N  
ATOM     11  CA  SER A  20       6.875  10.041  43.894  1.00 65.99           C  
ATOM     12  C   SER A  20       6.598  10.689  45.266  1.00 62.87           C  
ATOM     13  O   SER A  20       5.693  11.516  45.384  1.00 62.77           O  
ATOM     14  CB  SER A  20       6.139   8.705  43.746  1.00 66.60           C  
ATOM     15  OG  SER A  20       4.734   8.873  43.787  1.00 67.44           O  
ATOM     16  H   SER A  20       8.676   8.917  43.593  1.00  0.00           H  
ATOM     17  HA  SER A  20       6.474  10.750  43.168  1.00  0.00           H  
ATOM     18 1HB  SER A  20       6.418   8.239  42.801  1.00  0.00           H  
ATOM     19 2HB  SER A  20       6.444   8.031  44.546  1.00  0.00           H  
ATOM     20  HG  SER A  20       4.583   9.814  43.901  1.00  0.00           H  
ATOM     21  N   VAL A  21       7.369  10.335  46.293  1.00 59.15           N  
ATOM     22  CA  VAL A  21       7.176  10.951  47.612  1.00 55.49           C  
ATOM     23  C   VAL A  21       7.342  12.475  47.559  1.00 55.21           C  
ATOM     24  O   VAL A  21       6.493  13.208  48.072  1.00 54.21           O  
ATOM     25  CB  VAL A  21       8.109  10.366  48.687  1.00 54.70           C  
ATOM     26  CG1 VAL A  21       7.995  11.169  49.975  1.00 53.71           C  
ATOM     27  CG2 VAL A  21       7.766   8.905  48.947  1.00 53.88           C  
ATOM     28  H   VAL A  21       8.093   9.641  46.176  1.00  0.00           H  
ATOM     29  HA  VAL A  21       6.150  10.767  47.933  1.00  0.00           H  
ATOM     30  HB  VAL A  21       9.139  10.438  48.339  1.00  0.00           H  
ATOM     31 1HG1 VAL A  21       8.660  10.746  50.728  1.00  0.00           H  
ATOM     32 2HG1 VAL A  21       8.276  12.204  49.784  1.00  0.00           H  
ATOM     33 3HG1 VAL A  21       6.968  11.132  50.337  1.00  0.00           H  
ATOM     34 1HG2 VAL A  21       8.434   8.504  49.709  1.00  0.00           H  
ATOM     35 2HG2 VAL A  21       6.735   8.829  49.292  1.00  0.00           H  
ATOM     36 3HG2 VAL A  21       7.883   8.334  48.026  1.00  0.00           H  
ATOM     37  N   ARG A  22       8.425  12.941  46.930  1.00 55.95           N  
ATOM     38  CA  ARG A  22       8.727  14.377  46.860  1.00 57.30           C  
ATOM     39  C   ARG A  22       7.702  15.137  46.000  1.00 59.20           C  
ATOM     40  O   ARG A  22       7.515  16.341  46.176  1.00 59.33           O  
ATOM     41  CB  ARG A  22      10.161  14.629  46.360  1.00 57.23           C  
ATOM     42  CG  ARG A  22      10.594  16.104  46.426  1.00 56.47           C  
ATOM     43  CD  ARG A  22      12.019  16.350  45.953  1.00 55.49           C  
ATOM     44  NE  ARG A  22      12.378  17.762  46.098  1.00 54.05           N  
ATOM     45  CZ  ARG A  22      13.624  18.229  46.192  1.00 53.95           C  
ATOM     46  NH1 ARG A  22      14.665  17.406  46.163  1.00 54.22           N  
ATOM     47  NH2 ARG A  22      13.834  19.530  46.326  1.00 53.73           N  
ATOM     48  H   ARG A  22       9.054  12.284  46.490  1.00  0.00           H  
ATOM     49  HA  ARG A  22       8.638  14.799  47.862  1.00  0.00           H  
ATOM     50 1HB  ARG A  22      10.861  14.043  46.954  1.00  0.00           H  
ATOM     51 2HB  ARG A  22      10.250  14.295  45.326  1.00  0.00           H  
ATOM     52 1HG  ARG A  22       9.937  16.705  45.796  1.00  0.00           H  
ATOM     53 2HG  ARG A  22      10.531  16.456  47.456  1.00  0.00           H  
ATOM     54 1HD  ARG A  22      12.708  15.750  46.547  1.00  0.00           H  
ATOM     55 2HD  ARG A  22      12.107  16.071  44.904  1.00  0.00           H  
ATOM     56  HE  ARG A  22      11.626  18.437  46.130  1.00  0.00           H  
ATOM     57 1HH1 ARG A  22      14.520  16.411  46.069  1.00  0.00           H  
ATOM     58 2HH1 ARG A  22      15.602  17.775  46.235  1.00  0.00           H  
ATOM     59 1HH2 ARG A  22      13.050  20.168  46.357  1.00  0.00           H  
ATOM     60 2HH2 ARG A  22      14.776  19.884  46.397  1.00  0.00           H  
ATOM     61  N   ASP A  23       7.033  14.425  45.093  1.00 61.17           N  
ATOM     62  CA  ASP A  23       6.021  15.028  44.222  1.00 63.47           C  
ATOM     63  C   ASP A  23       4.752  15.448  44.960  1.00 62.77           C  
ATOM     64  O   ASP A  23       4.073  16.373  44.533  1.00 63.22           O  
ATOM     65  CB  ASP A  23       5.656  14.080  43.065  1.00 64.84           C  
ATOM     66  CG  ASP A  23       6.715  14.057  41.961  1.00 68.20           C  
ATOM     67  OD1 ASP A  23       7.821  14.606  42.170  1.00 70.93           O  
ATOM     68  OD2 ASP A  23       6.449  13.482  40.881  1.00 69.88           O  
ATOM     69  H   ASP A  23       7.232  13.439  45.006  1.00  0.00           H  
ATOM     70  HA  ASP A  23       6.431  15.946  43.799  1.00  0.00           H  
ATOM     71 1HB  ASP A  23       5.530  13.068  43.450  1.00  0.00           H  
ATOM     72 2HB  ASP A  23       4.704  14.386  42.630  1.00  0.00           H  
ATOM     73  N   ARG A  24       4.444  14.782  46.074  1.00 60.57           N  
ATOM     74  CA  ARG A  24       3.143  14.963  46.727  1.00 58.31           C  
ATOM     75  C   ARG A  24       3.207  15.621  48.112  1.00 55.97           C  
ATOM     76  O   ARG A  24       2.170  15.963  48.677  1.00 55.94           O  
ATOM     77  CB  ARG A  24       2.379  13.631  46.798  1.00 58.38           C  
ATOM     78  CG  ARG A  24       3.096  12.532  47.606  1.00 57.35           C  
ATOM     79  CD  ARG A  24       2.158  11.406  48.026  1.00 56.60           C  
ATOM     80  NE  ARG A  24       2.792  10.457  48.959  1.00 54.89           N  
ATOM     81  CZ  ARG A  24       3.369   9.312  48.590  1.00 55.33           C  
ATOM     82  NH1 ARG A  24       3.411   8.959  47.308  1.00 55.78           N  
ATOM     83  NH2 ARG A  24       3.905   8.511  49.498  1.00 54.75           N  
ATOM     84  H   ARG A  24       5.113  14.142  46.478  1.00  0.00           H  
ATOM     85  HA  ARG A  24       2.555  15.668  46.138  1.00  0.00           H  
ATOM     86 1HB  ARG A  24       1.402  13.796  47.250  1.00  0.00           H  
ATOM     87 2HB  ARG A  24       2.214  13.252  45.789  1.00  0.00           H  
ATOM     88 1HG  ARG A  24       3.892  12.096  47.001  1.00  0.00           H  
ATOM     89 2HG  ARG A  24       3.524  12.966  48.511  1.00  0.00           H  
ATOM     90 1HD  ARG A  24       1.283  11.827  48.521  1.00  0.00           H  
ATOM     91 2HD  ARG A  24       1.843  10.848  47.145  1.00  0.00           H  
ATOM     92  HE  ARG A  24       2.788  10.691  49.943  1.00  0.00           H  
ATOM     93 1HH1 ARG A  24       3.004   9.560  46.605  1.00  0.00           H  
ATOM     94 2HH1 ARG A  24       3.850   8.091  47.038  1.00  0.00           H  
ATOM     95 1HH2 ARG A  24       3.878   8.766  50.476  1.00  0.00           H  
ATOM     96 2HH2 ARG A  24       4.340   7.646  49.214  1.00  0.00           H  
ATOM     97  N   VAL A  25       4.412  15.796  48.655  1.00 53.28           N  
ATOM     98  CA  VAL A  25       4.583  16.443  49.966  1.00 50.15           C  
ATOM     99  C   VAL A  25       5.020  17.910  49.814  1.00 49.89           C  
ATOM    100  O   VAL A  25       5.561  18.301  48.779  1.00 49.40           O  
ATOM    101  CB  VAL A  25       5.565  15.652  50.888  1.00 49.51           C  
ATOM    102  CG1 VAL A  25       5.127  14.188  51.029  1.00 48.30           C  
ATOM    103  CG2 VAL A  25       7.016  15.746  50.387  1.00 48.80           C  
ATOM    104  H   VAL A  25       5.229  15.476  48.154  1.00  0.00           H  
ATOM    105  HA  VAL A  25       3.613  16.479  50.463  1.00  0.00           H  
ATOM    106  HB  VAL A  25       5.517  16.067  51.895  1.00  0.00           H  
ATOM    107 1HG1 VAL A  25       5.827  13.659  51.676  1.00  0.00           H  
ATOM    108 2HG1 VAL A  25       4.129  14.147  51.465  1.00  0.00           H  
ATOM    109 3HG1 VAL A  25       5.115  13.716  50.047  1.00  0.00           H  
ATOM    110 1HG2 VAL A  25       7.668  15.184  51.055  1.00  0.00           H  
ATOM    111 2HG2 VAL A  25       7.081  15.331  49.381  1.00  0.00           H  
ATOM    112 3HG2 VAL A  25       7.328  16.790  50.370  1.00  0.00           H  
ATOM    113  N   SER A  26       4.782  18.727  50.837  1.00 49.31           N  
ATOM    114  CA  SER A  26       5.211  20.126  50.779  1.00 49.49           C  
ATOM    115  C   SER A  26       6.745  20.208  50.750  1.00 49.37           C  
ATOM    116  O   SER A  26       7.420  19.312  51.267  1.00 49.05           O  
ATOM    117  CB  SER A  26       4.641  20.925  51.950  1.00 49.24           C  
ATOM    118  OG  SER A  26       5.329  20.633  53.152  1.00 48.76           O  
ATOM    119  H   SER A  26       4.305  18.393  51.662  1.00  0.00           H  
ATOM    120  HA  SER A  26       4.839  20.564  49.851  1.00  0.00           H  
ATOM    121 1HB  SER A  26       4.718  21.991  51.735  1.00  0.00           H  
ATOM    122 2HB  SER A  26       3.584  20.691  52.069  1.00  0.00           H  
ATOM    123  HG  SER A  26       6.001  19.987  52.922  1.00  0.00           H  
ATOM    124  N   PRO A  27       7.300  21.265  50.116  1.00 49.88           N  
ATOM    125  CA  PRO A  27       8.743  21.489  50.136  1.00 49.07           C  
ATOM    126  C   PRO A  27       9.290  21.539  51.567  1.00 47.17           C  
ATOM    127  O   PRO A  27      10.408  21.095  51.803  1.00 47.04           O  
ATOM    128  CB  PRO A  27       8.891  22.854  49.449  1.00 49.91           C  
ATOM    129  CG  PRO A  27       7.753  22.890  48.492  1.00 50.86           C  
ATOM    130  CD  PRO A  27       6.616  22.239  49.243  1.00 50.75           C  
ATOM    131  HA  PRO A  27       9.240  20.699  49.553  1.00  0.00           H  
ATOM    132 1HB  PRO A  27       8.851  23.659  50.198  1.00  0.00           H  
ATOM    133 2HB  PRO A  27       9.872  22.923  48.956  1.00  0.00           H  
ATOM    134 1HG  PRO A  27       7.532  23.928  48.203  1.00  0.00           H  
ATOM    135 2HG  PRO A  27       8.016  22.352  47.569  1.00  0.00           H  
ATOM    136 1HD  PRO A  27       6.079  23.000  49.828  1.00  0.00           H  
ATOM    137 2HD  PRO A  27       5.938  21.748  48.529  1.00  0.00           H  
ATOM    138  N   GLN A  28       8.494  22.049  52.506  1.00 45.36           N  
ATOM    139  CA  GLN A  28       8.884  22.091  53.919  1.00 43.58           C  
ATOM    140  C   GLN A  28       8.943  20.681  54.532  1.00 41.26           C  
ATOM    141  O   GLN A  28       9.884  20.361  55.281  1.00 40.72           O  
ATOM    142  CB  GLN A  28       7.939  22.995  54.717  1.00 44.65           C  
ATOM    143  CG  GLN A  28       7.870  24.479  54.255  1.00 47.63           C  
ATOM    144  CD  GLN A  28       7.226  24.707  52.866  1.00 51.95           C  
ATOM    145  OE1 GLN A  28       6.416  23.908  52.381  1.00 53.23           O  
ATOM    146  NE2 GLN A  28       7.591  25.818  52.235  1.00 52.81           N  
ATOM    147  H   GLN A  28       7.594  22.418  52.233  1.00  0.00           H  
ATOM    148  HA  GLN A  28       9.892  22.499  53.987  1.00  0.00           H  
ATOM    149 1HB  GLN A  28       6.926  22.596  54.667  1.00  0.00           H  
ATOM    150 2HB  GLN A  28       8.238  22.999  55.765  1.00  0.00           H  
ATOM    151 1HG  GLN A  28       7.279  25.046  54.975  1.00  0.00           H  
ATOM    152 2HG  GLN A  28       8.882  24.880  54.204  1.00  0.00           H  
ATOM    153 1HE2 GLN A  28       7.213  26.028  51.332  1.00  0.00           H  
ATOM    154 2HE2 GLN A  28       8.243  26.445  52.662  1.00  0.00           H  
ATOM    155  N   GLU A  29       7.958  19.838  54.216  1.00 39.53           N  
ATOM    156  CA  GLU A  29       8.028  18.439  54.627  1.00 37.95           C  
ATOM    157  C   GLU A  29       9.241  17.753  54.006  1.00 37.46           C  
ATOM    158  O   GLU A  29       9.986  17.109  54.722  1.00 36.93           O  
ATOM    159  CB  GLU A  29       6.755  17.639  54.326  1.00 37.84           C  
ATOM    160  CG  GLU A  29       6.952  16.160  54.658  1.00 37.51           C  
ATOM    161  CD  GLU A  29       5.724  15.279  54.513  1.00 38.58           C  
ATOM    162  OE1 GLU A  29       4.588  15.784  54.458  1.00 39.66           O  
ATOM    163  OE2 GLU A  29       5.907  14.042  54.477  1.00 39.40           O  
ATOM    164  H   GLU A  29       7.156  20.157  53.691  1.00  0.00           H  
ATOM    165  HA  GLU A  29       8.179  18.403  55.706  1.00  0.00           H  
ATOM    166 1HB  GLU A  29       5.926  18.040  54.910  1.00  0.00           H  
ATOM    167 2HB  GLU A  29       6.497  17.749  53.273  1.00  0.00           H  
ATOM    168 1HG  GLU A  29       7.723  15.751  54.005  1.00  0.00           H  
ATOM    169 2HG  GLU A  29       7.302  16.073  55.686  1.00  0.00           H  
ATOM    170  N   TRP A  30       9.431  17.890  52.688  1.00 37.77           N  
ATOM    171  CA  TRP A  30      10.599  17.299  52.020  1.00 37.85           C  
ATOM    172  C   TRP A  30      11.964  17.647  52.681  1.00 37.05           C  
ATOM    173  O   TRP A  30      12.819  16.761  52.850  1.00 36.91           O  
ATOM    174  CB  TRP A  30      10.609  17.550  50.488  1.00 38.94           C  
ATOM    175  CG  TRP A  30      11.746  16.784  49.848  1.00 40.88           C  
ATOM    176  CD1 TRP A  30      12.955  17.290  49.418  1.00 42.55           C  
ATOM    177  CD2 TRP A  30      11.818  15.365  49.651  1.00 41.48           C  
ATOM    178  NE1 TRP A  30      13.755  16.269  48.946  1.00 42.22           N  
ATOM    179  CE2 TRP A  30      13.085  15.081  49.082  1.00 42.25           C  
ATOM    180  CE3 TRP A  30      10.930  14.306  49.886  1.00 41.14           C  
ATOM    181  CZ2 TRP A  30      13.480  13.782  48.745  1.00 42.40           C  
ATOM    182  CZ3 TRP A  30      11.327  13.016  49.559  1.00 41.38           C  
ATOM    183  CH2 TRP A  30      12.586  12.766  48.987  1.00 42.16           C  
ATOM    184  H   TRP A  30       8.761  18.409  52.139  1.00  0.00           H  
ATOM    185  HA  TRP A  30      10.577  16.220  52.175  1.00  0.00           H  
ATOM    186 1HB  TRP A  30       9.656  17.236  50.062  1.00  0.00           H  
ATOM    187 2HB  TRP A  30      10.718  18.617  50.295  1.00  0.00           H  
ATOM    188  HD1 TRP A  30      13.236  18.341  49.447  1.00  0.00           H  
ATOM    189  HE1 TRP A  30      14.683  16.378  48.562  1.00  0.00           H  
ATOM    190  HE3 TRP A  30       9.948  14.493  50.319  1.00  0.00           H  
ATOM    191  HZ2 TRP A  30      14.456  13.568  48.309  1.00  0.00           H  
ATOM    192  HZ3 TRP A  30      10.633  12.199  49.758  1.00  0.00           H  
ATOM    193  HH2 TRP A  30      12.857  11.742  48.730  1.00  0.00           H  
ATOM    194  N   GLU A  31      12.126  18.917  53.051  1.00 36.61           N  
ATOM    195  CA  GLU A  31      13.325  19.420  53.719  1.00 35.87           C  
ATOM    196  C   GLU A  31      13.596  18.651  55.008  1.00 34.44           C  
ATOM    197  O   GLU A  31      14.738  18.287  55.297  1.00 34.26           O  
ATOM    198  CB  GLU A  31      13.170  20.921  54.014  1.00 36.34           C  
ATOM    199  CG  GLU A  31      14.413  21.614  54.563  1.00 37.20           C  
ATOM    200  CD  GLU A  31      14.217  23.116  54.750  1.00 38.97           C  
ATOM    201  OE1 GLU A  31      13.557  23.747  53.897  1.00 39.57           O  
ATOM    202  OE2 GLU A  31      14.726  23.673  55.749  1.00 39.26           O  
ATOM    203  H   GLU A  31      11.369  19.556  52.852  1.00  0.00           H  
ATOM    204  HA  GLU A  31      14.177  19.277  53.054  1.00  0.00           H  
ATOM    205 1HB  GLU A  31      12.884  21.444  53.101  1.00  0.00           H  
ATOM    206 2HB  GLU A  31      12.370  21.069  54.739  1.00  0.00           H  
ATOM    207 1HG  GLU A  31      14.670  21.169  55.524  1.00  0.00           H  
ATOM    208 2HG  GLU A  31      15.244  21.441  53.880  1.00  0.00           H  
ATOM    209  N   VAL A  32      12.534  18.389  55.764  1.00 33.60           N  
ATOM    210  CA  VAL A  32      12.646  17.709  57.067  1.00 31.37           C  
ATOM    211  C   VAL A  32      12.866  16.199  56.891  1.00 30.45           C  
ATOM    212  O   VAL A  32      13.576  15.576  57.673  1.00 29.11           O  
ATOM    213  CB  VAL A  32      11.479  18.056  58.031  1.00 30.97           C  
ATOM    214  CG1 VAL A  32      11.551  17.217  59.314  1.00 29.57           C  
ATOM    215  CG2 VAL A  32      11.548  19.551  58.403  1.00 31.02           C  
ATOM    216  H   VAL A  32      11.622  18.667  55.431  1.00  0.00           H  
ATOM    217  HA  VAL A  32      13.572  18.029  57.546  1.00  0.00           H  
ATOM    218  HB  VAL A  32      10.533  17.844  57.533  1.00  0.00           H  
ATOM    219 1HG1 VAL A  32      10.721  17.482  59.969  1.00  0.00           H  
ATOM    220 2HG1 VAL A  32      11.489  16.159  59.061  1.00  0.00           H  
ATOM    221 3HG1 VAL A  32      12.493  17.414  59.825  1.00  0.00           H  
ATOM    222 1HG2 VAL A  32      10.729  19.796  59.079  1.00  0.00           H  
ATOM    223 2HG2 VAL A  32      12.499  19.760  58.893  1.00  0.00           H  
ATOM    224 3HG2 VAL A  32      11.465  20.155  57.499  1.00  0.00           H  
ATOM    225  N   ARG A  33      12.298  15.637  55.822  1.00 30.26           N  
ATOM    226  CA  ARG A  33      12.545  14.247  55.453  1.00 30.34           C  
ATOM    227  C   ARG A  33      14.023  14.030  55.170  1.00 30.59           C  
ATOM    228  O   ARG A  33      14.594  13.032  55.596  1.00 30.39           O  
ATOM    229  CB  ARG A  33      11.695  13.845  54.233  1.00 30.74           C  
ATOM    230  CG  ARG A  33      10.291  13.366  54.612  1.00 31.24           C  
ATOM    231  CD  ARG A  33       9.427  13.018  53.395  1.00 32.34           C  
ATOM    232  NE  ARG A  33       8.199  12.347  53.823  1.00 33.37           N  
ATOM    233  CZ  ARG A  33       8.061  11.024  53.959  1.00 34.81           C  
ATOM    234  NH1 ARG A  33       9.075  10.206  53.704  1.00 34.73           N  
ATOM    235  NH2 ARG A  33       6.905  10.510  54.368  1.00 35.23           N  
ATOM    236  H   ARG A  33      11.678  16.195  55.252  1.00  0.00           H  
ATOM    237  HA  ARG A  33      12.266  13.611  56.294  1.00  0.00           H  
ATOM    238 1HB  ARG A  33      11.601  14.695  53.559  1.00  0.00           H  
ATOM    239 2HB  ARG A  33      12.198  13.048  53.686  1.00  0.00           H  
ATOM    240 1HG  ARG A  33      10.366  12.471  55.230  1.00  0.00           H  
ATOM    241 2HG  ARG A  33       9.777  14.150  55.169  1.00  0.00           H  
ATOM    242 1HD  ARG A  33       9.167  13.931  52.861  1.00  0.00           H  
ATOM    243 2HD  ARG A  33       9.983  12.356  52.732  1.00  0.00           H  
ATOM    244  HE  ARG A  33       7.396  12.925  54.031  1.00  0.00           H  
ATOM    245 1HH1 ARG A  33       9.964  10.581  53.403  1.00  0.00           H  
ATOM    246 2HH1 ARG A  33       8.958   9.209  53.810  1.00  0.00           H  
ATOM    247 1HH2 ARG A  33       6.127  11.120  54.577  1.00  0.00           H  
ATOM    248 2HH2 ARG A  33       6.805   9.511  54.469  1.00  0.00           H  
ATOM    249  N   VAL A  34      14.638  14.984  54.473  1.00 31.39           N  
ATOM    250  CA  VAL A  34      16.052  14.911  54.119  1.00 31.70           C  
ATOM    251  C   VAL A  34      16.915  14.997  55.384  1.00 30.97           C  
ATOM    252  O   VAL A  34      17.804  14.168  55.583  1.00 31.01           O  
ATOM    253  CB  VAL A  34      16.423  15.999  53.095  1.00 32.26           C  
ATOM    254  CG1 VAL A  34      17.925  16.160  52.990  1.00 32.97           C  
ATOM    255  CG2 VAL A  34      15.816  15.669  51.711  1.00 32.78           C  
ATOM    256  H   VAL A  34      14.099  15.787  54.181  1.00  0.00           H  
ATOM    257  HA  VAL A  34      16.247  13.936  53.670  1.00  0.00           H  
ATOM    258  HB  VAL A  34      16.033  16.957  53.439  1.00  0.00           H  
ATOM    259 1HG1 VAL A  34      18.158  16.935  52.260  1.00  0.00           H  
ATOM    260 2HG1 VAL A  34      18.329  16.444  53.961  1.00  0.00           H  
ATOM    261 3HG1 VAL A  34      18.371  15.218  52.672  1.00  0.00           H  
ATOM    262 1HG2 VAL A  34      16.087  16.448  51.000  1.00  0.00           H  
ATOM    263 2HG2 VAL A  34      16.201  14.710  51.364  1.00  0.00           H  
ATOM    264 3HG2 VAL A  34      14.730  15.615  51.793  1.00  0.00           H  
ATOM    265  N   LYS A  35      16.639  15.993  56.225  1.00 30.11           N  
ATOM    266  CA  LYS A  35      17.346  16.192  57.516  1.00 29.23           C  
ATOM    267  C   LYS A  35      17.227  15.016  58.478  1.00 27.45           C  
ATOM    268  O   LYS A  35      18.230  14.594  59.058  1.00 27.23           O  
ATOM    269  CB  LYS A  35      16.900  17.497  58.204  1.00 29.38           C  
ATOM    270  CG  LYS A  35      17.533  18.758  57.590  1.00 33.40           C  
ATOM    271  CD  LYS A  35      16.842  20.049  58.012  1.00 37.99           C  
ATOM    272  CE  LYS A  35      17.629  21.278  57.493  1.00 43.39           C  
ATOM    273  NZ  LYS A  35      17.473  21.522  56.023  1.00 47.30           N  
ATOM    274  H   LYS A  35      15.909  16.639  55.959  1.00  0.00           H  
ATOM    275  HA  LYS A  35      18.416  16.259  57.318  1.00  0.00           H  
ATOM    276 1HB  LYS A  35      15.816  17.590  58.140  1.00  0.00           H  
ATOM    277 2HB  LYS A  35      17.163  17.459  59.261  1.00  0.00           H  
ATOM    278 1HG  LYS A  35      18.579  18.824  57.891  1.00  0.00           H  
ATOM    279 2HG  LYS A  35      17.490  18.694  56.503  1.00  0.00           H  
ATOM    280 1HD  LYS A  35      15.829  20.069  57.608  1.00  0.00           H  
ATOM    281 2HD  LYS A  35      16.781  20.091  59.099  1.00  0.00           H  
ATOM    282 1HE  LYS A  35      17.293  22.172  58.016  1.00  0.00           H  
ATOM    283 2HE  LYS A  35      18.691  21.142  57.696  1.00  0.00           H  
ATOM    284 1HZ  LYS A  35      18.011  22.334  55.757  1.00  0.00           H  
ATOM    285 2HZ  LYS A  35      17.804  20.716  55.510  1.00  0.00           H  
ATOM    286 3HZ  LYS A  35      16.499  21.680  55.809  1.00  0.00           H  
ATOM    287  N   LEU A  36      16.018  14.484  58.651  1.00 25.80           N  
ATOM    288  CA  LEU A  36      15.815  13.323  59.545  1.00 24.39           C  
ATOM    289  C   LEU A  36      16.503  12.065  58.992  1.00 24.23           C  
ATOM    290  O   LEU A  36      17.101  11.319  59.759  1.00 23.86           O  
ATOM    291  CB  LEU A  36      14.313  13.060  59.813  1.00 24.10           C  
ATOM    292  CG  LEU A  36      13.989  11.970  60.819  1.00 23.36           C  
ATOM    293  CD1 LEU A  36      14.504  12.360  62.215  1.00 23.22           C  
ATOM    294  CD2 LEU A  36      12.471  11.676  60.858  1.00 23.05           C  
ATOM    295  H   LEU A  36      15.224  14.876  58.166  1.00  0.00           H  
ATOM    296  HA  LEU A  36      16.296  13.534  60.500  1.00  0.00           H  
ATOM    297 1HB  LEU A  36      13.858  13.981  60.174  1.00  0.00           H  
ATOM    298 2HB  LEU A  36      13.835  12.787  58.872  1.00  0.00           H  
ATOM    299  HG  LEU A  36      14.513  11.054  60.545  1.00  0.00           H  
ATOM    300 1HD1 LEU A  36      14.264  11.569  62.925  1.00  0.00           H  
ATOM    301 2HD1 LEU A  36      15.585  12.499  62.179  1.00  0.00           H  
ATOM    302 3HD1 LEU A  36      14.029  13.288  62.532  1.00  0.00           H  
ATOM    303 1HD2 LEU A  36      12.271  10.890  61.587  1.00  0.00           H  
ATOM    304 2HD2 LEU A  36      11.932  12.580  61.142  1.00  0.00           H  
ATOM    305 3HD2 LEU A  36      12.138  11.350  59.873  1.00  0.00           H  
ATOM    306  N   ALA A  37      16.466  11.862  57.662  1.00 23.93           N  
ATOM    307  CA  ALA A  37      17.195  10.752  57.060  1.00 24.29           C  
ATOM    308  C   ALA A  37      18.713  10.858  57.266  1.00 24.37           C  
ATOM    309  O   ALA A  37      19.379   9.856  57.580  1.00 23.88           O  
ATOM    310  CB  ALA A  37      16.853  10.596  55.504  1.00 24.57           C  
ATOM    311  H   ALA A  37      15.931  12.479  57.068  1.00  0.00           H  
ATOM    312  HA  ALA A  37      16.897   9.835  57.569  1.00  0.00           H  
ATOM    313 1HB  ALA A  37      17.415   9.759  55.090  1.00  0.00           H  
ATOM    314 2HB  ALA A  37      15.785  10.412  55.383  1.00  0.00           H  
ATOM    315 3HB  ALA A  37      17.125  11.510  54.979  1.00  0.00           H  
ATOM    316  N   ALA A  38      19.254  12.071  57.123  1.00 24.27           N  
ATOM    317  CA  ALA A  38      20.658  12.319  57.394  1.00 23.99           C  
ATOM    318  C   ALA A  38      20.963  12.007  58.843  1.00 23.43           C  
ATOM    319  O   ALA A  38      22.023  11.463  59.145  1.00 23.32           O  
ATOM    320  CB  ALA A  38      21.012  13.761  57.101  1.00 24.85           C  
ATOM    321  H   ALA A  38      18.669  12.836  56.818  1.00  0.00           H  
ATOM    322  HA  ALA A  38      21.248  11.674  56.742  1.00  0.00           H  
ATOM    323 1HB  ALA A  38      22.069  13.926  57.311  1.00  0.00           H  
ATOM    324 2HB  ALA A  38      20.812  13.979  56.052  1.00  0.00           H  
ATOM    325 3HB  ALA A  38      20.411  14.417  57.728  1.00  0.00           H  
ATOM    326  N   ALA A  39      20.042  12.345  59.737  1.00 22.59           N  
ATOM    327  CA  ALA A  39      20.254  12.080  61.178  1.00 22.13           C  
ATOM    328  C   ALA A  39      20.337  10.565  61.443  1.00 22.46           C  
ATOM    329  O   ALA A  39      21.241  10.105  62.147  1.00 22.33           O  
ATOM    330  CB  ALA A  39      19.179  12.701  61.983  1.00 21.82           C  
ATOM    331  H   ALA A  39      19.185  12.788  59.439  1.00  0.00           H  
ATOM    332  HA  ALA A  39      21.209  12.520  61.466  1.00  0.00           H  
ATOM    333 1HB  ALA A  39      19.351  12.496  63.040  1.00  0.00           H  
ATOM    334 2HB  ALA A  39      19.177  13.779  61.818  1.00  0.00           H  
ATOM    335 3HB  ALA A  39      18.217  12.287  61.685  1.00  0.00           H  
ATOM    336  N   TYR A  40      19.442   9.787  60.823  1.00 22.46           N  
ATOM    337  CA  TYR A  40      19.525   8.318  60.903  1.00 22.96           C  
ATOM    338  C   TYR A  40      20.851   7.731  60.399  1.00 23.63           C  
ATOM    339  O   TYR A  40      21.474   6.942  61.099  1.00 23.63           O  
ATOM    340  CB  TYR A  40      18.342   7.661  60.189  1.00 22.90           C  
ATOM    341  CG  TYR A  40      17.061   7.588  60.988  1.00 23.56           C  
ATOM    342  CD1 TYR A  40      16.855   6.540  61.897  1.00 23.00           C  
ATOM    343  CD2 TYR A  40      16.026   8.545  60.808  1.00 22.98           C  
ATOM    344  CE1 TYR A  40      15.682   6.420  62.600  1.00 22.60           C  
ATOM    345  CE2 TYR A  40      14.834   8.434  61.515  1.00 23.03           C  
ATOM    346  CZ  TYR A  40      14.682   7.372  62.428  1.00 23.82           C  
ATOM    347  OH  TYR A  40      13.544   7.217  63.153  1.00 24.58           O  
ATOM    348  H   TYR A  40      18.695  10.209  60.290  1.00  0.00           H  
ATOM    349  HA  TYR A  40      19.497   8.027  61.953  1.00  0.00           H  
ATOM    350 1HB  TYR A  40      18.121   8.208  59.271  1.00  0.00           H  
ATOM    351 2HB  TYR A  40      18.607   6.642  59.908  1.00  0.00           H  
ATOM    352  HD1 TYR A  40      17.636   5.797  62.058  1.00  0.00           H  
ATOM    353  HD2 TYR A  40      16.164   9.372  60.111  1.00  0.00           H  
ATOM    354  HE1 TYR A  40      15.548   5.596  63.300  1.00  0.00           H  
ATOM    355  HE2 TYR A  40      14.037   9.161  61.357  1.00  0.00           H  
ATOM    356  HH  TYR A  40      12.926   7.918  62.931  1.00  0.00           H  
ATOM    357  N   ARG A  41      21.263   8.097  59.182  1.00 25.06           N  
ATOM    358  CA  ARG A  41      22.552   7.703  58.630  1.00 26.49           C  
ATOM    359  C   ARG A  41      23.789   8.161  59.387  1.00 26.20           C  
ATOM    360  O   ARG A  41      24.797   7.451  59.407  1.00 26.69           O  
ATOM    361  CB  ARG A  41      22.679   8.208  57.178  1.00 27.31           C  
ATOM    362  CG  ARG A  41      21.528   7.771  56.306  1.00 30.65           C  
ATOM    363  CD  ARG A  41      21.756   6.378  55.754  1.00 35.06           C  
ATOM    364  NE  ARG A  41      20.808   6.074  54.687  1.00 35.26           N  
ATOM    365  CZ  ARG A  41      21.133   5.657  53.467  1.00 36.44           C  
ATOM    366  NH1 ARG A  41      22.394   5.444  53.126  1.00 35.98           N  
ATOM    367  NH2 ARG A  41      20.174   5.413  52.599  1.00 36.72           N  
ATOM    368  H   ARG A  41      20.646   8.673  58.628  1.00  0.00           H  
ATOM    369  HA  ARG A  41      22.611   6.614  58.632  1.00  0.00           H  
ATOM    370 1HB  ARG A  41      22.727   9.296  57.174  1.00  0.00           H  
ATOM    371 2HB  ARG A  41      23.608   7.838  56.744  1.00  0.00           H  
ATOM    372 1HG  ARG A  41      20.609   7.766  56.892  1.00  0.00           H  
ATOM    373 2HG  ARG A  41      21.422   8.463  55.470  1.00  0.00           H  
ATOM    374 1HD  ARG A  41      22.766   6.307  55.353  1.00  0.00           H  
ATOM    375 2HD  ARG A  41      21.630   5.646  56.551  1.00  0.00           H  
ATOM    376  HE  ARG A  41      19.823   6.188  54.887  1.00  0.00           H  
ATOM    377 1HH1 ARG A  41      23.132   5.598  53.798  1.00  0.00           H  
ATOM    378 2HH1 ARG A  41      22.618   5.127  52.194  1.00  0.00           H  
ATOM    379 1HH2 ARG A  41      19.207   5.543  52.864  1.00  0.00           H  
ATOM    380 2HH2 ARG A  41      20.404   5.096  51.669  1.00  0.00           H  
ATOM    381  N   LEU A  42      23.738   9.360  59.957  1.00 25.83           N  
ATOM    382  CA  LEU A  42      24.840   9.866  60.789  1.00 26.64           C  
ATOM    383  C   LEU A  42      25.006   9.022  62.055  1.00 25.64           C  
ATOM    384  O   LEU A  42      26.137   8.722  62.480  1.00 24.66           O  
ATOM    385  CB  LEU A  42      24.600  11.334  61.192  1.00 27.24           C  
ATOM    386  CG  LEU A  42      24.859  12.355  60.092  1.00 29.24           C  
ATOM    387  CD1 LEU A  42      24.217  13.704  60.436  1.00 30.24           C  
ATOM    388  CD2 LEU A  42      26.366  12.515  59.875  1.00 31.85           C  
ATOM    389  H   LEU A  42      22.922   9.939  59.816  1.00  0.00           H  
ATOM    390  HA  LEU A  42      25.762   9.815  60.210  1.00  0.00           H  
ATOM    391 1HB  LEU A  42      23.566  11.441  61.515  1.00  0.00           H  
ATOM    392 2HB  LEU A  42      25.248  11.574  62.035  1.00  0.00           H  
ATOM    393  HG  LEU A  42      24.396  12.016  59.165  1.00  0.00           H  
ATOM    394 1HD1 LEU A  42      24.416  14.416  59.635  1.00  0.00           H  
ATOM    395 2HD1 LEU A  42      23.140  13.577  60.548  1.00  0.00           H  
ATOM    396 3HD1 LEU A  42      24.638  14.080  61.368  1.00  0.00           H  
ATOM    397 1HD2 LEU A  42      26.545  13.246  59.086  1.00  0.00           H  
ATOM    398 2HD2 LEU A  42      26.832  12.857  60.799  1.00  0.00           H  
ATOM    399 3HD2 LEU A  42      26.796  11.556  59.585  1.00  0.00           H  
ATOM    400  N   ALA A  43      23.871   8.633  62.625  1.00 25.38           N  
ATOM    401  CA  ALA A  43      23.857   7.823  63.859  1.00 25.51           C  
ATOM    402  C   ALA A  43      24.453   6.449  63.551  1.00 26.07           C  
ATOM    403  O   ALA A  43      25.146   5.860  64.383  1.00 26.30           O  
ATOM    404  CB  ALA A  43      22.429   7.681  64.400  1.00 25.28           C  
ATOM    405  H   ALA A  43      22.994   8.899  62.201  1.00  0.00           H  
ATOM    406  HA  ALA A  43      24.465   8.334  64.606  1.00  0.00           H  
ATOM    407 1HB  ALA A  43      22.443   7.080  65.310  1.00  0.00           H  
ATOM    408 2HB  ALA A  43      22.025   8.668  64.623  1.00  0.00           H  
ATOM    409 3HB  ALA A  43      21.804   7.194  63.653  1.00  0.00           H  
ATOM    410  N   ALA A  44      24.191   5.966  62.333  1.00 26.38           N  
ATOM    411  CA  ALA A  44      24.744   4.710  61.868  1.00 27.49           C  
ATOM    412  C   ALA A  44      26.241   4.859  61.673  1.00 28.85           C  
ATOM    413  O   ALA A  44      27.006   4.037  62.167  1.00 29.19           O  
ATOM    414  CB  ALA A  44      24.041   4.245  60.569  1.00 27.22           C  
ATOM    415  H   ALA A  44      23.588   6.495  61.719  1.00  0.00           H  
ATOM    416  HA  ALA A  44      24.579   3.960  62.642  1.00  0.00           H  
ATOM    417 1HB  ALA A  44      24.473   3.300  60.239  1.00  0.00           H  
ATOM    418 2HB  ALA A  44      22.976   4.110  60.760  1.00  0.00           H  
ATOM    419 3HB  ALA A  44      24.178   4.996  59.793  1.00  0.00           H  
ATOM    420  N   LEU A  45      26.656   5.921  60.982  1.00 30.52           N  
ATOM    421  CA  LEU A  45      28.084   6.224  60.800  1.00 32.72           C  
ATOM    422  C   LEU A  45      28.816   6.347  62.140  1.00 32.77           C  
ATOM    423  O   LEU A  45      29.893   5.795  62.301  1.00 33.02           O  
ATOM    424  CB  LEU A  45      28.255   7.505  59.990  1.00 33.04           C  
ATOM    425  CG  LEU A  45      29.643   7.965  59.574  1.00 36.83           C  
ATOM    426  CD1 LEU A  45      30.223   7.028  58.500  1.00 40.37           C  
ATOM    427  CD2 LEU A  45      29.583   9.401  59.059  1.00 38.69           C  
ATOM    428  H   LEU A  45      25.967   6.535  60.572  1.00  0.00           H  
ATOM    429  HA  LEU A  45      28.545   5.401  60.255  1.00  0.00           H  
ATOM    430 1HB  LEU A  45      27.694   7.407  59.062  1.00  0.00           H  
ATOM    431 2HB  LEU A  45      27.835   8.334  60.558  1.00  0.00           H  
ATOM    432  HG  LEU A  45      30.314   7.919  60.432  1.00  0.00           H  
ATOM    433 1HD1 LEU A  45      31.217   7.373  58.215  1.00  0.00           H  
ATOM    434 2HD1 LEU A  45      30.292   6.016  58.899  1.00  0.00           H  
ATOM    435 3HD1 LEU A  45      29.573   7.031  57.626  1.00  0.00           H  
ATOM    436 1HD2 LEU A  45      30.582   9.724  58.764  1.00  0.00           H  
ATOM    437 2HD2 LEU A  45      28.916   9.451  58.198  1.00  0.00           H  
ATOM    438 3HD2 LEU A  45      29.209  10.055  59.847  1.00  0.00           H  
ATOM    439  N   LYS A  46      28.227   7.067  63.088  1.00 32.98           N  
ATOM    440  CA  LYS A  46      28.826   7.266  64.409  1.00 33.97           C  
ATOM    441  C   LYS A  46      28.564   6.109  65.362  1.00 34.67           C  
ATOM    442  O   LYS A  46      28.949   6.177  66.530  1.00 34.69           O  
ATOM    443  CB  LYS A  46      28.302   8.556  65.060  1.00 34.06           C  
ATOM    444  CG  LYS A  46      28.527   9.833  64.264  1.00 36.07           C  
ATOM    445  CD  LYS A  46      29.981  10.040  63.952  1.00 40.12           C  
ATOM    446  CE  LYS A  46      30.225  11.397  63.329  1.00 41.95           C  
ATOM    447  NZ  LYS A  46      31.677  11.620  63.125  1.00 43.15           N  
ATOM    448  H   LYS A  46      27.333   7.490  62.884  1.00  0.00           H  
ATOM    449  HA  LYS A  46      29.906   7.354  64.289  1.00  0.00           H  
ATOM    450 1HB  LYS A  46      27.229   8.467  65.231  1.00  0.00           H  
ATOM    451 2HB  LYS A  46      28.778   8.693  66.031  1.00  0.00           H  
ATOM    452 1HG  LYS A  46      27.970   9.782  63.328  1.00  0.00           H  
ATOM    453 2HG  LYS A  46      28.164  10.687  64.836  1.00  0.00           H  
ATOM    454 1HD  LYS A  46      30.565   9.961  64.870  1.00  0.00           H  
ATOM    455 2HD  LYS A  46      30.318   9.268  63.260  1.00  0.00           H  
ATOM    456 1HE  LYS A  46      29.709  11.456  62.372  1.00  0.00           H  
ATOM    457 2HE  LYS A  46      29.825  12.174  63.981  1.00  0.00           H  
ATOM    458 1HZ  LYS A  46      31.823  12.529  62.709  1.00  0.00           H  
ATOM    459 2HZ  LYS A  46      32.153  11.576  64.015  1.00  0.00           H  
ATOM    460 3HZ  LYS A  46      32.045  10.907  62.512  1.00  0.00           H  
ATOM    461  N   ARG A  47      27.892   5.067  64.869  1.00 35.66           N  
ATOM    462  CA  ARG A  47      27.604   3.860  65.649  1.00 36.92           C  
ATOM    463  C   ARG A  47      26.757   4.134  66.905  1.00 36.51           C  
ATOM    464  O   ARG A  47      27.048   3.607  67.982  1.00 36.73           O  
ATOM    465  CB  ARG A  47      28.913   3.114  66.015  1.00 38.25           C  
ATOM    466  CG  ARG A  47      29.701   2.599  64.820  1.00 42.56           C  
ATOM    467  CD  ARG A  47      31.004   1.933  65.258  1.00 51.91           C  
ATOM    468  NE  ARG A  47      31.563   1.076  64.205  1.00 58.94           N  
ATOM    469  CZ  ARG A  47      32.501   1.451  63.331  1.00 62.49           C  
ATOM    470  NH1 ARG A  47      33.013   2.681  63.370  1.00 63.99           N  
ATOM    471  NH2 ARG A  47      32.936   0.589  62.417  1.00 63.44           N  
ATOM    472  H   ARG A  47      27.571   5.123  63.913  1.00  0.00           H  
ATOM    473  HA  ARG A  47      26.986   3.196  65.044  1.00  0.00           H  
ATOM    474 1HB  ARG A  47      29.564   3.778  66.582  1.00  0.00           H  
ATOM    475 2HB  ARG A  47      28.680   2.262  66.653  1.00  0.00           H  
ATOM    476 1HG  ARG A  47      29.103   1.866  64.278  1.00  0.00           H  
ATOM    477 2HG  ARG A  47      29.943   3.431  64.158  1.00  0.00           H  
ATOM    478 1HD  ARG A  47      31.740   2.699  65.500  1.00  0.00           H  
ATOM    479 2HD  ARG A  47      30.820   1.316  66.137  1.00  0.00           H  
ATOM    480  HE  ARG A  47      31.213   0.130  64.134  1.00  0.00           H  
ATOM    481 1HH1 ARG A  47      32.692   3.340  64.065  1.00  0.00           H  
ATOM    482 2HH1 ARG A  47      33.722   2.954  62.705  1.00  0.00           H  
ATOM    483 1HH2 ARG A  47      32.557  -0.348  62.385  1.00  0.00           H  
ATOM    484 2HH2 ARG A  47      33.645   0.870  61.756  1.00  0.00           H  
ATOM    485  N   TRP A  48      25.714   4.956  66.774  1.00 35.53           N  
ATOM    486  CA  TRP A  48      24.809   5.207  67.898  1.00 35.24           C  
ATOM    487  C   TRP A  48      23.582   4.293  67.839  1.00 35.06           C  
ATOM    488  O   TRP A  48      22.524   4.656  68.326  1.00 35.51           O  
ATOM    489  CB  TRP A  48      24.342   6.673  67.943  1.00 34.90           C  
ATOM    490  CG  TRP A  48      25.433   7.717  68.022  1.00 34.91           C  
ATOM    491  CD1 TRP A  48      26.669   7.575  68.578  1.00 35.55           C  
ATOM    492  CD2 TRP A  48      25.359   9.066  67.547  1.00 35.41           C  
ATOM    493  NE1 TRP A  48      27.378   8.750  68.474  1.00 36.53           N  
ATOM    494  CE2 TRP A  48      26.600   9.683  67.845  1.00 36.37           C  
ATOM    495  CE3 TRP A  48      24.369   9.814  66.897  1.00 35.11           C  
ATOM    496  CZ2 TRP A  48      26.883  11.016  67.503  1.00 36.27           C  
ATOM    497  CZ3 TRP A  48      24.645  11.138  66.553  1.00 36.37           C  
ATOM    498  CH2 TRP A  48      25.896  11.727  66.861  1.00 36.19           C  
ATOM    499  H   TRP A  48      25.541   5.414  65.891  1.00  0.00           H  
ATOM    500  HA  TRP A  48      25.342   4.996  68.825  1.00  0.00           H  
ATOM    501 1HB  TRP A  48      23.754   6.895  67.053  1.00  0.00           H  
ATOM    502 2HB  TRP A  48      23.696   6.823  68.808  1.00  0.00           H  
ATOM    503  HD1 TRP A  48      27.043   6.663  69.039  1.00  0.00           H  
ATOM    504  HE1 TRP A  48      28.319   8.901  68.808  1.00  0.00           H  
ATOM    505  HE3 TRP A  48      23.403   9.368  66.663  1.00  0.00           H  
ATOM    506  HZ2 TRP A  48      27.843  11.481  67.729  1.00  0.00           H  
ATOM    507  HZ3 TRP A  48      23.871  11.710  66.040  1.00  0.00           H  
ATOM    508  HH2 TRP A  48      26.078  12.765  66.584  1.00  0.00           H  
ATOM    509  N   THR A  49      23.723   3.126  67.222  1.00 35.60           N  
ATOM    510  CA  THR A  49      22.559   2.311  66.860  1.00 35.77           C  
ATOM    511  C   THR A  49      22.450   1.073  67.730  1.00 35.39           C  
ATOM    512  O   THR A  49      23.431   0.627  68.301  1.00 35.49           O  
ATOM    513  CB  THR A  49      22.631   1.799  65.414  1.00 35.77           C  
ATOM    514  OG1 THR A  49      23.841   1.050  65.242  1.00 38.12           O  
ATOM    515  CG2 THR A  49      22.570   2.927  64.422  1.00 35.64           C  
ATOM    516  H   THR A  49      24.648   2.790  66.996  1.00  0.00           H  
ATOM    517  HA  THR A  49      21.664   2.927  66.950  1.00  0.00           H  
ATOM    518  HB  THR A  49      21.796   1.125  65.225  1.00  0.00           H  
ATOM    519  HG1 THR A  49      24.330   1.039  66.068  1.00  0.00           H  
ATOM    520 1HG2 THR A  49      22.623   2.525  63.410  1.00  0.00           H  
ATOM    521 2HG2 THR A  49      21.634   3.472  64.548  1.00  0.00           H  
ATOM    522 3HG2 THR A  49      23.408   3.603  64.588  1.00  0.00           H  
ATOM    523  N   ASP A  50      21.244   0.515  67.773  1.00 34.93           N  
ATOM    524  CA  ASP A  50      20.972  -0.727  68.460  1.00 35.33           C  
ATOM    525  C   ASP A  50      20.112  -1.549  67.482  1.00 35.34           C  
ATOM    526  O   ASP A  50      18.909  -1.764  67.678  1.00 34.78           O  
ATOM    527  CB  ASP A  50      20.304  -0.416  69.824  1.00 35.19           C  
ATOM    528  CG  ASP A  50      19.773  -1.643  70.529  1.00 35.29           C  
ATOM    529  OD1 ASP A  50      20.328  -2.740  70.332  1.00 34.51           O  
ATOM    530  OD2 ASP A  50      18.800  -1.498  71.302  1.00 35.33           O  
ATOM    531  H   ASP A  50      20.489   0.991  67.299  1.00  0.00           H  
ATOM    532  HA  ASP A  50      21.918  -1.242  68.631  1.00  0.00           H  
ATOM    533 1HB  ASP A  50      21.026   0.071  70.480  1.00  0.00           H  
ATOM    534 2HB  ASP A  50      19.477   0.279  69.674  1.00  0.00           H  
ATOM    535  N   HIS A  51      20.764  -1.974  66.393  1.00 36.00           N  
ATOM    536  CA  HIS A  51      20.131  -2.775  65.344  1.00 36.09           C  
ATOM    537  C   HIS A  51      18.873  -2.057  64.857  1.00 35.96           C  
ATOM    538  O   HIS A  51      18.947  -0.910  64.434  1.00 36.10           O  
ATOM    539  CB  HIS A  51      19.835  -4.202  65.840  1.00 36.28           C  
ATOM    540  CG  HIS A  51      19.546  -5.183  64.740  1.00 37.68           C  
ATOM    541  ND1 HIS A  51      20.346  -5.310  63.619  1.00 37.41           N  
ATOM    542  CD2 HIS A  51      18.550  -6.091  64.594  1.00 38.01           C  
ATOM    543  CE1 HIS A  51      19.843  -6.241  62.828  1.00 37.77           C  
ATOM    544  NE2 HIS A  51      18.758  -6.737  63.398  1.00 37.42           N  
ATOM    545  H   HIS A  51      21.738  -1.724  66.301  1.00  0.00           H  
ATOM    546  HA  HIS A  51      20.803  -2.851  64.489  1.00  0.00           H  
ATOM    547 1HB  HIS A  51      20.687  -4.574  66.410  1.00  0.00           H  
ATOM    548 2HB  HIS A  51      18.976  -4.183  66.511  1.00  0.00           H  
ATOM    549  HD2 HIS A  51      17.736  -6.275  65.296  1.00  0.00           H  
ATOM    550  HE1 HIS A  51      20.253  -6.550  61.867  1.00  0.00           H  
ATOM    551  HE2 HIS A  51      18.175  -7.470  63.020  1.00  0.00           H  
ATOM    552  N   ILE A  52      17.717  -2.701  64.954  1.00 35.74           N  
ATOM    553  CA  ILE A  52      16.490  -2.096  64.443  1.00 35.71           C  
ATOM    554  C   ILE A  52      15.658  -1.380  65.501  1.00 35.09           C  
ATOM    555  O   ILE A  52      14.514  -1.006  65.234  1.00 36.03           O  
ATOM    556  CB  ILE A  52      15.602  -3.120  63.697  1.00 35.87           C  
ATOM    557  CG1 ILE A  52      15.397  -4.375  64.541  1.00 35.83           C  
ATOM    558  CG2 ILE A  52      16.210  -3.455  62.340  1.00 36.33           C  
ATOM    559  CD1 ILE A  52      14.196  -5.202  64.143  1.00 36.51           C  
ATOM    560  H   ILE A  52      17.674  -3.615  65.382  1.00  0.00           H  
ATOM    561  HA  ILE A  52      16.759  -1.311  63.737  1.00  0.00           H  
ATOM    562  HB  ILE A  52      14.608  -2.699  63.548  1.00  0.00           H  
ATOM    563 1HG1 ILE A  52      16.281  -5.008  64.471  1.00  0.00           H  
ATOM    564 2HG1 ILE A  52      15.279  -4.094  65.588  1.00  0.00           H  
ATOM    565 1HG2 ILE A  52      15.576  -4.177  61.826  1.00  0.00           H  
ATOM    566 2HG2 ILE A  52      16.286  -2.548  61.742  1.00  0.00           H  
ATOM    567 3HG2 ILE A  52      17.204  -3.881  62.482  1.00  0.00           H  
ATOM    568 1HD1 ILE A  52      14.123  -6.074  64.793  1.00  0.00           H  
ATOM    569 2HD1 ILE A  52      13.291  -4.601  64.240  1.00  0.00           H  
ATOM    570 3HD1 ILE A  52      14.306  -5.528  63.110  1.00  0.00           H  
ATOM    571  N   TYR A  53      16.209  -1.226  66.697  1.00 33.74           N  
ATOM    572  CA  TYR A  53      15.467  -0.649  67.790  1.00 33.11           C  
ATOM    573  C   TYR A  53      15.902   0.820  67.950  1.00 32.33           C  
ATOM    574  O   TYR A  53      16.853   1.267  67.304  1.00 33.33           O  
ATOM    575  CB  TYR A  53      15.662  -1.507  69.037  1.00 33.45           C  
ATOM    576  CG  TYR A  53      15.490  -2.982  68.701  1.00 35.21           C  
ATOM    577  CD1 TYR A  53      14.218  -3.512  68.455  1.00 36.30           C  
ATOM    578  CD2 TYR A  53      16.595  -3.833  68.573  1.00 36.21           C  
ATOM    579  CE1 TYR A  53      14.044  -4.850  68.113  1.00 37.59           C  
ATOM    580  CE2 TYR A  53      16.437  -5.181  68.235  1.00 36.92           C  
ATOM    581  CZ  TYR A  53      15.149  -5.683  67.998  1.00 37.67           C  
ATOM    582  OH  TYR A  53      14.945  -7.001  67.658  1.00 36.66           O  
ATOM    583  H   TYR A  53      17.164  -1.516  66.850  1.00  0.00           H  
ATOM    584  HA  TYR A  53      14.410  -0.638  67.523  1.00  0.00           H  
ATOM    585 1HB  TYR A  53      16.658  -1.333  69.447  1.00  0.00           H  
ATOM    586 2HB  TYR A  53      14.939  -1.213  69.798  1.00  0.00           H  
ATOM    587  HD1 TYR A  53      13.338  -2.873  68.530  1.00  0.00           H  
ATOM    588  HD2 TYR A  53      17.601  -3.448  68.739  1.00  0.00           H  
ATOM    589  HE1 TYR A  53      13.043  -5.239  67.926  1.00  0.00           H  
ATOM    590  HE2 TYR A  53      17.310  -5.830  68.159  1.00  0.00           H  
ATOM    591  HH  TYR A  53      15.790  -7.456  67.622  1.00  0.00           H  
ATOM    592  N   THR A  54      15.194   1.573  68.775  1.00 31.74           N  
ATOM    593  CA  THR A  54      15.370   3.038  68.869  1.00 29.93           C  
ATOM    594  C   THR A  54      15.022   3.821  67.593  1.00 28.54           C  
ATOM    595  O   THR A  54      15.066   3.306  66.484  1.00 28.48           O  
ATOM    596  CB  THR A  54      16.747   3.483  69.461  1.00 30.19           C  
ATOM    597  OG1 THR A  54      17.732   3.623  68.426  1.00 30.31           O  
ATOM    598  CG2 THR A  54      17.214   2.521  70.560  1.00 30.99           C  
ATOM    599  H   THR A  54      14.507   1.121  69.362  1.00  0.00           H  
ATOM    600  HA  THR A  54      14.600   3.437  69.529  1.00  0.00           H  
ATOM    601  HB  THR A  54      16.655   4.483  69.884  1.00  0.00           H  
ATOM    602  HG1 THR A  54      17.336   3.412  67.577  1.00  0.00           H  
ATOM    603 1HG2 THR A  54      18.174   2.856  70.953  1.00  0.00           H  
ATOM    604 2HG2 THR A  54      16.479   2.503  71.364  1.00  0.00           H  
ATOM    605 3HG2 THR A  54      17.322   1.520  70.145  1.00  0.00           H  
ATOM    606  N   HIS A  55      14.674   5.087  67.792  1.00 27.53           N  
ATOM    607  CA  HIS A  55      13.999   5.879  66.792  1.00 25.89           C  
ATOM    608  C   HIS A  55      14.287   7.354  66.944  1.00 23.86           C  
ATOM    609  O   HIS A  55      14.506   7.844  68.064  1.00 23.55           O  
ATOM    610  CB  HIS A  55      12.497   5.670  66.925  1.00 27.06           C  
ATOM    611  CG  HIS A  55      12.084   4.235  66.833  1.00 30.60           C  
ATOM    612  ND1 HIS A  55      11.982   3.571  65.630  1.00 31.64           N  
ATOM    613  CD2 HIS A  55      11.780   3.328  67.793  1.00 32.32           C  
ATOM    614  CE1 HIS A  55      11.630   2.318  65.853  1.00 33.66           C  
ATOM    615  NE2 HIS A  55      11.502   2.144  67.155  1.00 34.07           N  
ATOM    616  H   HIS A  55      14.895   5.505  68.684  1.00  0.00           H  
ATOM    617  HA  HIS A  55      14.313   5.557  65.800  1.00  0.00           H  
ATOM    618 1HB  HIS A  55      12.158   6.064  67.884  1.00  0.00           H  
ATOM    619 2HB  HIS A  55      11.982   6.226  66.142  1.00  0.00           H  
ATOM    620  HD2 HIS A  55      11.759   3.504  68.869  1.00  0.00           H  
ATOM    621  HE1 HIS A  55      11.472   1.555  65.091  1.00  0.00           H  
ATOM    622  HE2 HIS A  55      11.242   1.282  67.613  1.00  0.00           H  
ATOM    623  N   PHE A  56      14.297   8.044  65.811  1.00 22.17           N  
ATOM    624  CA  PHE A  56      14.351   9.512  65.774  1.00 21.59           C  
ATOM    625  C   PHE A  56      13.060  10.020  65.149  1.00 22.04           C  
ATOM    626  O   PHE A  56      12.682   9.554  64.075  1.00 22.25           O  
ATOM    627  CB  PHE A  56      15.520   9.991  64.910  1.00 21.46           C  
ATOM    628  CG  PHE A  56      16.878   9.586  65.403  1.00 21.21           C  
ATOM    629  CD1 PHE A  56      17.077   9.142  66.706  1.00 20.96           C  
ATOM    630  CD2 PHE A  56      17.986   9.726  64.570  1.00 22.78           C  
ATOM    631  CE1 PHE A  56      18.335   8.791  67.145  1.00 21.84           C  
ATOM    632  CE2 PHE A  56      19.260   9.381  65.019  1.00 22.27           C  
ATOM    633  CZ  PHE A  56      19.424   8.923  66.324  1.00 21.86           C  
ATOM    634  H   PHE A  56      14.266   7.531  64.942  1.00  0.00           H  
ATOM    635  HA  PHE A  56      14.499   9.879  66.791  1.00  0.00           H  
ATOM    636 1HB  PHE A  56      15.408   9.603  63.899  1.00  0.00           H  
ATOM    637 2HB  PHE A  56      15.504  11.078  64.847  1.00  0.00           H  
ATOM    638  HD1 PHE A  56      16.224   9.073  67.381  1.00  0.00           H  
ATOM    639  HD2 PHE A  56      17.847  10.086  63.550  1.00  0.00           H  
ATOM    640  HE1 PHE A  56      18.471   8.404  68.154  1.00  0.00           H  
ATOM    641  HE2 PHE A  56      20.124   9.468  64.360  1.00  0.00           H  
ATOM    642  HZ  PHE A  56      20.418   8.672  66.691  1.00  0.00           H  
ATOM    643  N   SER A  57      12.408  11.003  65.767  1.00 23.01           N  
ATOM    644  CA  SER A  57      11.192  11.584  65.158  1.00 23.49           C  
ATOM    645  C   SER A  57      11.370  13.083  64.903  1.00 24.02           C  
ATOM    646  O   SER A  57      12.147  13.741  65.607  1.00 25.23           O  
ATOM    647  CB  SER A  57       9.965  11.342  66.045  1.00 23.10           C  
ATOM    648  OG  SER A  57      10.144  11.941  67.312  1.00 23.61           O  
ATOM    649  H   SER A  57      12.734  11.361  66.653  1.00  0.00           H  
ATOM    650  HA  SER A  57      11.022  11.100  64.195  1.00  0.00           H  
ATOM    651 1HB  SER A  57       9.080  11.754  65.562  1.00  0.00           H  
ATOM    652 2HB  SER A  57       9.806  10.271  66.161  1.00  0.00           H  
ATOM    653  HG  SER A  57      11.010  12.355  67.289  1.00  0.00           H  
ATOM    654  N   ALA A  58      10.662  13.599  63.894  1.00 24.49           N  
ATOM    655  CA  ALA A  58      10.580  15.033  63.609  1.00 25.42           C  
ATOM    656  C   ALA A  58       9.149  15.435  63.271  1.00 26.64           C  
ATOM    657  O   ALA A  58       8.449  14.705  62.567  1.00 27.06           O  
ATOM    658  CB  ALA A  58      11.490  15.393  62.425  1.00 25.94           C  
ATOM    659  H   ALA A  58      10.161  12.951  63.304  1.00  0.00           H  
ATOM    660  HA  ALA A  58      10.919  15.574  64.493  1.00  0.00           H  
ATOM    661 1HB  ALA A  58      11.419  16.462  62.224  1.00  0.00           H  
ATOM    662 2HB  ALA A  58      12.521  15.137  62.668  1.00  0.00           H  
ATOM    663 3HB  ALA A  58      11.176  14.837  61.543  1.00  0.00           H  
ATOM    664  N   ARG A  59       8.733  16.610  63.730  1.00 27.62           N  
ATOM    665  CA  ARG A  59       7.473  17.168  63.307  1.00 29.71           C  
ATOM    666  C   ARG A  59       7.544  17.643  61.848  1.00 30.04           C  
ATOM    667  O   ARG A  59       8.523  18.264  61.434  1.00 29.59           O  
ATOM    668  CB  ARG A  59       7.024  18.311  64.210  1.00 30.67           C  
ATOM    669  CG  ARG A  59       5.547  18.702  63.889  1.00 34.44           C  
ATOM    670  CD  ARG A  59       5.116  19.892  64.640  1.00 39.98           C  
ATOM    671  NE  ARG A  59       3.662  20.143  64.582  1.00 44.50           N  
ATOM    672  CZ  ARG A  59       3.028  20.795  63.605  1.00 46.14           C  
ATOM    673  NH1 ARG A  59       3.675  21.227  62.529  1.00 45.97           N  
ATOM    674  NH2 ARG A  59       1.718  20.998  63.693  1.00 48.02           N  
ATOM    675  H   ARG A  59       9.304  17.125  64.385  1.00  0.00           H  
ATOM    676  HA  ARG A  59       6.715  16.386  63.354  1.00  0.00           H  
ATOM    677 1HB  ARG A  59       7.112  18.007  65.252  1.00  0.00           H  
ATOM    678 2HB  ARG A  59       7.679  19.170  64.063  1.00  0.00           H  
ATOM    679 1HG  ARG A  59       5.451  18.918  62.825  1.00  0.00           H  
ATOM    680 2HG  ARG A  59       4.886  17.875  64.153  1.00  0.00           H  
ATOM    681 1HD  ARG A  59       5.381  19.775  65.690  1.00  0.00           H  
ATOM    682 2HD  ARG A  59       5.611  20.775  64.238  1.00  0.00           H  
ATOM    683  HE  ARG A  59       3.094  19.794  65.343  1.00  0.00           H  
ATOM    684 1HH1 ARG A  59       4.668  21.064  62.437  1.00  0.00           H  
ATOM    685 2HH1 ARG A  59       3.175  21.718  61.802  1.00  0.00           H  
ATOM    686 1HH2 ARG A  59       1.207  20.659  64.497  1.00  0.00           H  
ATOM    687 2HH2 ARG A  59       1.233  21.490  62.958  1.00  0.00           H  
ATOM    688  N   VAL A  60       6.513  17.313  61.080  1.00 31.53           N  
ATOM    689  CA  VAL A  60       6.333  17.829  59.722  1.00 33.45           C  
ATOM    690  C   VAL A  60       5.846  19.277  59.854  1.00 36.20           C  
ATOM    691  O   VAL A  60       4.813  19.521  60.480  1.00 36.69           O  
ATOM    692  CB  VAL A  60       5.306  16.981  58.936  1.00 33.24           C  
ATOM    693  CG1 VAL A  60       5.019  17.591  57.537  1.00 33.45           C  
ATOM    694  CG2 VAL A  60       5.771  15.537  58.806  1.00 32.76           C  
ATOM    695  H   VAL A  60       5.827  16.676  61.459  1.00  0.00           H  
ATOM    696  HA  VAL A  60       7.290  17.777  59.202  1.00  0.00           H  
ATOM    697  HB  VAL A  60       4.353  16.999  59.465  1.00  0.00           H  
ATOM    698 1HG1 VAL A  60       4.293  16.970  57.011  1.00  0.00           H  
ATOM    699 2HG1 VAL A  60       4.618  18.597  57.654  1.00  0.00           H  
ATOM    700 3HG1 VAL A  60       5.944  17.632  56.962  1.00  0.00           H  
ATOM    701 1HG2 VAL A  60       5.029  14.965  58.250  1.00  0.00           H  
ATOM    702 2HG2 VAL A  60       6.724  15.508  58.277  1.00  0.00           H  
ATOM    703 3HG2 VAL A  60       5.894  15.103  59.799  1.00  0.00           H  
ATOM    704  N   PRO A  61       6.602  20.254  59.306  1.00 38.58           N  
ATOM    705  CA  PRO A  61       6.128  21.631  59.428  1.00 40.86           C  
ATOM    706  C   PRO A  61       4.824  21.820  58.676  1.00 43.17           C  
ATOM    707  O   PRO A  61       4.674  21.305  57.569  1.00 43.89           O  
ATOM    708  CB  PRO A  61       7.250  22.463  58.786  1.00 40.96           C  
ATOM    709  CG  PRO A  61       8.451  21.616  58.868  1.00 40.01           C  
ATOM    710  CD  PRO A  61       7.964  20.186  58.753  1.00 38.95           C  
ATOM    711  HA  PRO A  61       6.020  21.883  60.493  1.00  0.00           H  
ATOM    712 1HB  PRO A  61       6.985  22.715  57.748  1.00  0.00           H  
ATOM    713 2HB  PRO A  61       7.370  23.413  59.327  1.00  0.00           H  
ATOM    714 1HG  PRO A  61       9.154  21.875  58.062  1.00  0.00           H  
ATOM    715 2HG  PRO A  61       8.977  21.794  59.818  1.00  0.00           H  
ATOM    716 1HD  PRO A  61       7.959  19.884  57.695  1.00  0.00           H  
ATOM    717 2HD  PRO A  61       8.618  19.527  59.342  1.00  0.00           H  
ATOM    718  N   GLY A  62       3.886  22.533  59.287  1.00 45.51           N  
ATOM    719  CA  GLY A  62       2.580  22.784  58.684  1.00 48.98           C  
ATOM    720  C   GLY A  62       1.478  22.800  59.729  1.00 51.32           C  
ATOM    721  O   GLY A  62       1.759  22.731  60.926  1.00 51.67           O  
ATOM    722  H   GLY A  62       4.087  22.913  60.201  1.00  0.00           H  
ATOM    723 1HA  GLY A  62       2.599  23.739  58.159  1.00  0.00           H  
ATOM    724 2HA  GLY A  62       2.368  22.015  57.942  1.00  0.00           H  
ATOM    725  N   PRO A  63       0.209  22.881  59.287  1.00 53.92           N  
ATOM    726  CA  PRO A  63      -0.913  22.983  60.232  1.00 54.68           C  
ATOM    727  C   PRO A  63      -1.362  21.642  60.853  1.00 53.62           C  
ATOM    728  O   PRO A  63      -2.273  21.628  61.686  1.00 54.19           O  
ATOM    729  CB  PRO A  63      -2.024  23.584  59.374  1.00 55.46           C  
ATOM    730  CG  PRO A  63      -1.747  23.067  58.001  1.00 55.95           C  
ATOM    731  CD  PRO A  63      -0.250  22.906  57.882  1.00 54.50           C  
ATOM    732  HA  PRO A  63      -0.635  23.662  61.052  1.00  0.00           H  
ATOM    733 1HB  PRO A  63      -3.006  23.271  59.758  1.00  0.00           H  
ATOM    734 2HB  PRO A  63      -1.991  24.682  59.431  1.00  0.00           H  
ATOM    735 1HG  PRO A  63      -2.266  22.110  57.844  1.00  0.00           H  
ATOM    736 2HG  PRO A  63      -2.135  23.767  57.246  1.00  0.00           H  
ATOM    737 1HD  PRO A  63      -0.022  21.961  57.367  1.00  0.00           H  
ATOM    738 2HD  PRO A  63       0.168  23.760  57.329  1.00  0.00           H  
ATOM    739  N   ASP A  64      -0.728  20.542  60.456  1.00 51.54           N  
ATOM    740  CA  ASP A  64      -1.097  19.205  60.928  1.00 49.43           C  
ATOM    741  C   ASP A  64      -0.106  18.664  61.950  1.00 47.28           C  
ATOM    742  O   ASP A  64       1.118  18.798  61.776  1.00 46.93           O  
ATOM    743  CB  ASP A  64      -1.159  18.230  59.758  1.00 49.58           C  
ATOM    744  CG  ASP A  64      -2.137  18.660  58.687  1.00 51.98           C  
ATOM    745  OD1 ASP A  64      -3.364  18.680  58.953  1.00 52.30           O  
ATOM    746  OD2 ASP A  64      -1.671  18.967  57.569  1.00 54.33           O  
ATOM    747  H   ASP A  64       0.037  20.640  59.804  1.00  0.00           H  
ATOM    748  HA  ASP A  64      -2.083  19.261  61.390  1.00  0.00           H  
ATOM    749 1HB  ASP A  64      -0.169  18.136  59.310  1.00  0.00           H  
ATOM    750 2HB  ASP A  64      -1.450  17.244  60.121  1.00  0.00           H  
ATOM    751  N   GLU A  65      -0.627  18.028  62.998  1.00 45.02           N  
ATOM    752  CA  GLU A  65       0.225  17.360  63.972  1.00 43.13           C  
ATOM    753  C   GLU A  65       0.690  16.007  63.418  1.00 40.64           C  
ATOM    754  O   GLU A  65       0.283  14.945  63.894  1.00 39.92           O  
ATOM    755  CB  GLU A  65      -0.471  17.237  65.335  1.00 44.03           C  
ATOM    756  CG  GLU A  65      -0.667  18.586  66.080  1.00 47.36           C  
ATOM    757  CD  GLU A  65       0.625  19.127  66.727  1.00 50.58           C  
ATOM    758  OE1 GLU A  65       1.349  18.356  67.403  1.00 51.38           O  
ATOM    759  OE2 GLU A  65       0.917  20.335  66.567  1.00 52.49           O  
ATOM    760  H   GLU A  65      -1.629  18.006  63.124  1.00  0.00           H  
ATOM    761  HA  GLU A  65       1.130  17.953  64.104  1.00  0.00           H  
ATOM    762 1HB  GLU A  65      -1.453  16.783  65.202  1.00  0.00           H  
ATOM    763 2HB  GLU A  65       0.109  16.579  65.982  1.00  0.00           H  
ATOM    764 1HG  GLU A  65      -1.037  19.329  65.374  1.00  0.00           H  
ATOM    765 2HG  GLU A  65      -1.421  18.455  66.855  1.00  0.00           H  
ATOM    766  N   HIS A  66       1.530  16.075  62.384  1.00 38.43           N  
ATOM    767  CA  HIS A  66       2.100  14.899  61.736  1.00 36.03           C  
ATOM    768  C   HIS A  66       3.602  14.826  61.985  1.00 34.22           C  
ATOM    769  O   HIS A  66       4.253  15.864  62.161  1.00 33.94           O  
ATOM    770  CB  HIS A  66       1.802  14.887  60.238  1.00 36.62           C  
ATOM    771  CG  HIS A  66       0.352  14.707  59.911  1.00 38.66           C  
ATOM    772  ND1 HIS A  66      -0.165  14.954  58.655  1.00 40.04           N  
ATOM    773  CD2 HIS A  66      -0.695  14.325  60.679  1.00 39.92           C  
ATOM    774  CE1 HIS A  66      -1.465  14.724  58.661  1.00 41.61           C  
ATOM    775  NE2 HIS A  66      -1.813  14.340  59.878  1.00 42.31           N  
ATOM    776  H   HIS A  66       1.776  16.993  62.042  1.00  0.00           H  
ATOM    777  HA  HIS A  66       1.663  13.999  62.167  1.00  0.00           H  
ATOM    778 1HB  HIS A  66       2.137  15.824  59.793  1.00  0.00           H  
ATOM    779 2HB  HIS A  66       2.360  14.081  59.763  1.00  0.00           H  
ATOM    780  HD2 HIS A  66      -0.659  14.052  61.734  1.00  0.00           H  
ATOM    781  HE1 HIS A  66      -2.135  14.832  57.809  1.00  0.00           H  
ATOM    782  HE2 HIS A  66      -2.747  14.096  60.176  1.00  0.00           H  
ATOM    783  N   PHE A  67       4.121  13.593  62.024  1.00 31.84           N  
ATOM    784  CA  PHE A  67       5.502  13.290  62.397  1.00 30.46           C  
ATOM    785  C   PHE A  67       6.117  12.217  61.518  1.00 29.25           C  
ATOM    786  O   PHE A  67       5.426  11.335  61.012  1.00 29.30           O  
ATOM    787  CB  PHE A  67       5.579  12.847  63.873  1.00 30.22           C  
ATOM    788  CG  PHE A  67       4.969  13.829  64.801  1.00 31.07           C  
ATOM    789  CD1 PHE A  67       5.739  14.819  65.376  1.00 31.35           C  
ATOM    790  CD2 PHE A  67       3.588  13.818  65.037  1.00 32.63           C  
ATOM    791  CE1 PHE A  67       5.160  15.770  66.218  1.00 32.38           C  
ATOM    792  CE2 PHE A  67       2.996  14.773  65.863  1.00 32.29           C  
ATOM    793  CZ  PHE A  67       3.791  15.751  66.458  1.00 32.57           C  
ATOM    794  H   PHE A  67       3.501  12.835  61.776  1.00  0.00           H  
ATOM    795  HA  PHE A  67       6.100  14.194  62.273  1.00  0.00           H  
ATOM    796 1HB  PHE A  67       5.071  11.891  63.993  1.00  0.00           H  
ATOM    797 2HB  PHE A  67       6.621  12.701  64.155  1.00  0.00           H  
ATOM    798  HD1 PHE A  67       6.808  14.852  65.165  1.00  0.00           H  
ATOM    799  HD2 PHE A  67       2.975  13.048  64.567  1.00  0.00           H  
ATOM    800  HE1 PHE A  67       5.782  16.531  66.689  1.00  0.00           H  
ATOM    801  HE2 PHE A  67       1.922  14.759  66.046  1.00  0.00           H  
ATOM    802  HZ  PHE A  67       3.341  16.498  67.111  1.00  0.00           H  
ATOM    803  N   LEU A  68       7.433  12.301  61.351  1.00 28.22           N  
ATOM    804  CA  LEU A  68       8.197  11.327  60.574  1.00 26.94           C  
ATOM    805  C   LEU A  68       9.022  10.418  61.472  1.00 26.27           C  
ATOM    806  O   LEU A  68       9.611  10.869  62.467  1.00 26.13           O  
ATOM    807  CB  LEU A  68       9.108  12.061  59.593  1.00 27.80           C  
ATOM    808  CG  LEU A  68       8.399  12.885  58.516  1.00 28.65           C  
ATOM    809  CD1 LEU A  68       9.263  14.101  58.071  1.00 28.86           C  
ATOM    810  CD2 LEU A  68       8.069  11.976  57.343  1.00 30.43           C  
ATOM    811  H   LEU A  68       7.918  13.075  61.783  1.00  0.00           H  
ATOM    812  HA  LEU A  68       7.498  10.705  60.016  1.00  0.00           H  
ATOM    813 1HB  LEU A  68       9.752  12.736  60.155  1.00  0.00           H  
ATOM    814 2HB  LEU A  68       9.737  11.328  59.088  1.00  0.00           H  
ATOM    815  HG  LEU A  68       7.481  13.307  58.926  1.00  0.00           H  
ATOM    816 1HD1 LEU A  68       8.730  14.665  57.305  1.00  0.00           H  
ATOM    817 2HD1 LEU A  68       9.453  14.746  58.929  1.00  0.00           H  
ATOM    818 3HD1 LEU A  68      10.210  13.746  57.666  1.00  0.00           H  
ATOM    819 1HD2 LEU A  68       7.562  12.552  56.568  1.00  0.00           H  
ATOM    820 2HD2 LEU A  68       8.990  11.555  56.939  1.00  0.00           H  
ATOM    821 3HD2 LEU A  68       7.418  11.169  57.680  1.00  0.00           H  
ATOM    822  N   ILE A  69       9.059   9.133  61.119  1.00 25.54           N  
ATOM    823  CA  ILE A  69       9.820   8.118  61.854  1.00 24.29           C  
ATOM    824  C   ILE A  69      10.225   6.999  60.873  1.00 24.57           C  
ATOM    825  O   ILE A  69       9.673   6.908  59.748  1.00 23.72           O  
ATOM    826  CB  ILE A  69       8.995   7.596  63.074  1.00 24.68           C  
ATOM    827  CG1 ILE A  69       9.856   6.776  64.034  1.00 24.40           C  
ATOM    828  CG2 ILE A  69       7.735   6.854  62.596  1.00 23.81           C  
ATOM    829  CD1 ILE A  69       9.466   6.915  65.506  1.00 23.79           C  
ATOM    830  H   ILE A  69       8.532   8.857  60.302  1.00  0.00           H  
ATOM    831  HA  ILE A  69      10.738   8.574  62.223  1.00  0.00           H  
ATOM    832  HB  ILE A  69       8.694   8.438  63.697  1.00  0.00           H  
ATOM    833 1HG1 ILE A  69       9.794   5.721  63.768  1.00  0.00           H  
ATOM    834 2HG1 ILE A  69      10.899   7.076  63.934  1.00  0.00           H  
ATOM    835 1HG2 ILE A  69       7.174   6.497  63.459  1.00  0.00           H  
ATOM    836 2HG2 ILE A  69       7.113   7.532  62.014  1.00  0.00           H  
ATOM    837 3HG2 ILE A  69       8.025   6.006  61.976  1.00  0.00           H  
ATOM    838 1HD1 ILE A  69      10.128   6.301  66.117  1.00  0.00           H  
ATOM    839 2HD1 ILE A  69       9.556   7.959  65.810  1.00  0.00           H  
ATOM    840 3HD1 ILE A  69       8.437   6.585  65.642  1.00  0.00           H  
ATOM    841  N   ASN A  70      11.215   6.190  61.258  1.00 24.27           N  
ATOM    842  CA  ASN A  70      11.624   5.043  60.438  1.00 25.31           C  
ATOM    843  C   ASN A  70      10.526   3.991  60.317  1.00 25.34           C  
ATOM    844  O   ASN A  70       9.707   3.816  61.233  1.00 25.16           O  
ATOM    845  CB  ASN A  70      12.960   4.408  60.917  1.00 24.85           C  
ATOM    846  CG  ASN A  70      12.871   3.791  62.318  1.00 27.33           C  
ATOM    847  OD1 ASN A  70      12.395   4.409  63.269  1.00 27.23           O  
ATOM    848  ND2 ASN A  70      13.347   2.563  62.440  1.00 31.37           N  
ATOM    849  H   ASN A  70      11.694   6.367  62.129  1.00  0.00           H  
ATOM    850  HA  ASN A  70      11.772   5.386  59.413  1.00  0.00           H  
ATOM    851 1HB  ASN A  70      13.265   3.630  60.216  1.00  0.00           H  
ATOM    852 2HB  ASN A  70      13.742   5.167  60.924  1.00  0.00           H  
ATOM    853 1HD2 ASN A  70      13.320   2.102  63.327  1.00  0.00           H  
ATOM    854 2HD2 ASN A  70      13.734   2.096  61.646  1.00  0.00           H  
ATOM    855  N   ALA A  71      10.507   3.333  59.166  1.00 25.76           N  
ATOM    856  CA  ALA A  71       9.677   2.163  58.930  1.00 27.45           C  
ATOM    857  C   ALA A  71      10.154   0.998  59.787  1.00 28.52           C  
ATOM    858  O   ALA A  71      11.357   0.833  60.009  1.00 28.14           O  
ATOM    859  CB  ALA A  71       9.692   1.774  57.422  1.00 27.02           C  
ATOM    860  H   ALA A  71      11.103   3.671  58.424  1.00  0.00           H  
ATOM    861  HA  ALA A  71       8.655   2.409  59.218  1.00  0.00           H  
ATOM    862 1HB  ALA A  71       9.065   0.896  57.266  1.00  0.00           H  
ATOM    863 2HB  ALA A  71       9.308   2.604  56.828  1.00  0.00           H  
ATOM    864 3HB  ALA A  71      10.712   1.550  57.115  1.00  0.00           H  
ATOM    865  N   PHE A  72       9.187   0.180  60.214  1.00 30.51           N  
ATOM    866  CA  PHE A  72       9.375  -0.987  61.088  1.00 31.58           C  
ATOM    867  C   PHE A  72      10.354  -1.983  60.498  1.00 31.73           C  
ATOM    868  O   PHE A  72      10.081  -2.579  59.455  1.00 32.11           O  
ATOM    869  CB  PHE A  72       8.023  -1.696  61.241  1.00 32.26           C  
ATOM    870  CG  PHE A  72       7.893  -2.560  62.486  1.00 33.85           C  
ATOM    871  CD1 PHE A  72       8.813  -2.469  63.532  1.00 35.84           C  
ATOM    872  CD2 PHE A  72       6.801  -3.427  62.623  1.00 35.90           C  
ATOM    873  CE1 PHE A  72       8.664  -3.248  64.698  1.00 35.48           C  
ATOM    874  CE2 PHE A  72       6.632  -4.200  63.778  1.00 36.54           C  
ATOM    875  CZ  PHE A  72       7.567  -4.110  64.815  1.00 36.59           C  
ATOM    876  H   PHE A  72       8.257   0.409  59.892  1.00  0.00           H  
ATOM    877  HA  PHE A  72       9.720  -0.638  62.062  1.00  0.00           H  
ATOM    878 1HB  PHE A  72       7.225  -0.955  61.268  1.00  0.00           H  
ATOM    879 2HB  PHE A  72       7.847  -2.334  60.376  1.00  0.00           H  
ATOM    880  HD1 PHE A  72       9.656  -1.784  63.441  1.00  0.00           H  
ATOM    881  HD2 PHE A  72       6.075  -3.494  61.812  1.00  0.00           H  
ATOM    882  HE1 PHE A  72       9.400  -3.176  65.499  1.00  0.00           H  
ATOM    883  HE2 PHE A  72       5.778  -4.870  63.872  1.00  0.00           H  
ATOM    884  HZ  PHE A  72       7.440  -4.713  65.713  1.00  0.00           H  
ATOM    885  N   GLY A  73      11.507  -2.143  61.132  1.00 31.37           N  
ATOM    886  CA  GLY A  73      12.443  -3.188  60.698  1.00 31.68           C  
ATOM    887  C   GLY A  73      13.580  -2.773  59.775  1.00 31.57           C  
ATOM    888  O   GLY A  73      14.443  -3.586  59.474  1.00 32.01           O  
ATOM    889  H   GLY A  73      11.755  -1.554  61.914  1.00  0.00           H  
ATOM    890 1HA  GLY A  73      12.908  -3.646  61.571  1.00  0.00           H  
ATOM    891 2HA  GLY A  73      11.896  -3.973  60.177  1.00  0.00           H  
ATOM    892  N   LEU A  74      13.600  -1.518  59.337  1.00 31.28           N  
ATOM    893  CA  LEU A  74      14.740  -1.003  58.572  1.00 31.27           C  
ATOM    894  C   LEU A  74      15.861  -0.568  59.496  1.00 30.77           C  
ATOM    895  O   LEU A  74      15.606  -0.036  60.562  1.00 30.56           O  
ATOM    896  CB  LEU A  74      14.336   0.202  57.728  1.00 31.07           C  
ATOM    897  CG  LEU A  74      13.419  -0.024  56.528  1.00 32.62           C  
ATOM    898  CD1 LEU A  74      13.490   1.223  55.614  1.00 31.07           C  
ATOM    899  CD2 LEU A  74      13.799  -1.277  55.774  1.00 33.45           C  
ATOM    900  H   LEU A  74      12.821  -0.905  59.531  1.00  0.00           H  
ATOM    901  HA  LEU A  74      15.090  -1.788  57.903  1.00  0.00           H  
ATOM    902 1HB  LEU A  74      13.827   0.920  58.369  1.00  0.00           H  
ATOM    903 2HB  LEU A  74      15.239   0.671  57.337  1.00  0.00           H  
ATOM    904  HG  LEU A  74      12.389  -0.125  56.871  1.00  0.00           H  
ATOM    905 1HD1 LEU A  74      12.840   1.079  54.751  1.00  0.00           H  
ATOM    906 2HD1 LEU A  74      13.163   2.101  56.171  1.00  0.00           H  
ATOM    907 3HD1 LEU A  74      14.515   1.368  55.276  1.00  0.00           H  
ATOM    908 1HD2 LEU A  74      13.126  -1.410  54.926  1.00  0.00           H  
ATOM    909 2HD2 LEU A  74      14.824  -1.188  55.414  1.00  0.00           H  
ATOM    910 3HD2 LEU A  74      13.721  -2.139  56.437  1.00  0.00           H  
ATOM    911  N   LEU A  75      17.095  -0.777  59.060  1.00 30.94           N  
ATOM    912  CA  LEU A  75      18.275  -0.267  59.749  1.00 30.52           C  
ATOM    913  C   LEU A  75      18.478   1.234  59.473  1.00 30.12           C  
ATOM    914  O   LEU A  75      18.088   1.730  58.423  1.00 29.91           O  
ATOM    915  CB  LEU A  75      19.508  -1.046  59.289  1.00 31.05           C  
ATOM    916  CG  LEU A  75      19.513  -2.546  59.570  1.00 32.77           C  
ATOM    917  CD1 LEU A  75      20.703  -3.202  58.887  1.00 33.87           C  
ATOM    918  CD2 LEU A  75      19.557  -2.764  61.091  1.00 34.43           C  
ATOM    919  H   LEU A  75      17.214  -1.314  58.213  1.00  0.00           H  
ATOM    920  HA  LEU A  75      18.139  -0.412  60.820  1.00  0.00           H  
ATOM    921 1HB  LEU A  75      19.617  -0.919  58.213  1.00  0.00           H  
ATOM    922 2HB  LEU A  75      20.387  -0.624  59.775  1.00  0.00           H  
ATOM    923  HG  LEU A  75      18.610  -2.996  59.158  1.00  0.00           H  
ATOM    924 1HD1 LEU A  75      20.697  -4.272  59.094  1.00  0.00           H  
ATOM    925 2HD1 LEU A  75      20.639  -3.041  57.811  1.00  0.00           H  
ATOM    926 3HD1 LEU A  75      21.626  -2.765  59.266  1.00  0.00           H  
ATOM    927 1HD2 LEU A  75      19.560  -3.833  61.306  1.00  0.00           H  
ATOM    928 2HD2 LEU A  75      20.461  -2.310  61.498  1.00  0.00           H  
ATOM    929 3HD2 LEU A  75      18.682  -2.304  61.550  1.00  0.00           H  
ATOM    930  N   PHE A  76      19.102   1.934  60.421  1.00 29.68           N  
ATOM    931  CA  PHE A  76      19.377   3.375  60.327  1.00 29.94           C  
ATOM    932  C   PHE A  76      20.108   3.674  59.034  1.00 31.66           C  
ATOM    933  O   PHE A  76      19.919   4.726  58.428  1.00 32.02           O  
ATOM    934  CB  PHE A  76      20.216   3.820  61.520  1.00 29.02           C  
ATOM    935  CG  PHE A  76      19.402   4.106  62.770  1.00 28.91           C  
ATOM    936  CD1 PHE A  76      18.200   3.429  63.013  1.00 29.23           C  
ATOM    937  CD2 PHE A  76      19.830   5.050  63.684  1.00 29.13           C  
ATOM    938  CE1 PHE A  76      17.440   3.688  64.164  1.00 29.03           C  
ATOM    939  CE2 PHE A  76      19.083   5.323  64.858  1.00 29.98           C  
ATOM    940  CZ  PHE A  76      17.885   4.634  65.089  1.00 29.22           C  
ATOM    941  H   PHE A  76      19.396   1.430  61.245  1.00  0.00           H  
ATOM    942  HA  PHE A  76      18.427   3.910  60.342  1.00  0.00           H  
ATOM    943 1HB  PHE A  76      20.946   3.048  61.759  1.00  0.00           H  
ATOM    944 2HB  PHE A  76      20.768   4.722  61.260  1.00  0.00           H  
ATOM    945  HD1 PHE A  76      17.852   2.688  62.293  1.00  0.00           H  
ATOM    946  HD2 PHE A  76      20.763   5.582  63.496  1.00  0.00           H  
ATOM    947  HE1 PHE A  76      16.507   3.151  64.332  1.00  0.00           H  
ATOM    948  HE2 PHE A  76      19.433   6.063  65.578  1.00  0.00           H  
ATOM    949  HZ  PHE A  76      17.302   4.836  65.986  1.00  0.00           H  
ATOM    950  N   ASP A  77      20.916   2.698  58.628  1.00 33.82           N  
ATOM    951  CA  ASP A  77      21.728   2.683  57.427  1.00 36.03           C  
ATOM    952  C   ASP A  77      20.929   2.670  56.133  1.00 36.08           C  
ATOM    953  O   ASP A  77      21.483   2.860  55.052  1.00 36.44           O  
ATOM    954  CB  ASP A  77      22.520   1.374  57.451  1.00 37.76           C  
ATOM    955  CG  ASP A  77      23.984   1.591  57.288  1.00 42.49           C  
ATOM    956  OD1 ASP A  77      24.381   2.743  57.012  1.00 47.27           O  
ATOM    957  OD2 ASP A  77      24.749   0.620  57.440  1.00 47.50           O  
ATOM    958  H   ASP A  77      20.939   1.901  59.248  1.00  0.00           H  
ATOM    959  HA  ASP A  77      22.404   3.538  57.455  1.00  0.00           H  
ATOM    960 1HB  ASP A  77      22.343   0.859  58.395  1.00  0.00           H  
ATOM    961 2HB  ASP A  77      22.169   0.721  56.651  1.00  0.00           H  
ATOM    962  N   GLU A  78      19.641   2.377  56.238  1.00 35.50           N  
ATOM    963  CA  GLU A  78      18.815   2.153  55.062  1.00 35.10           C  
ATOM    964  C   GLU A  78      17.847   3.298  54.879  1.00 33.36           C  
ATOM    965  O   GLU A  78      17.161   3.389  53.866  1.00 33.55           O  
ATOM    966  CB  GLU A  78      18.037   0.839  55.188  1.00 35.43           C  
ATOM    967  CG  GLU A  78      18.900  -0.416  55.128  1.00 36.39           C  
ATOM    968  CD  GLU A  78      18.102  -1.681  55.433  1.00 36.73           C  
ATOM    969  OE1 GLU A  78      17.358  -1.720  56.444  1.00 35.10           O  
ATOM    970  OE2 GLU A  78      18.236  -2.644  54.664  1.00 37.83           O  
ATOM    971  H   GLU A  78      19.222   2.307  57.154  1.00  0.00           H  
ATOM    972  HA  GLU A  78      19.466   2.088  54.189  1.00  0.00           H  
ATOM    973 1HB  GLU A  78      17.496   0.826  56.134  1.00  0.00           H  
ATOM    974 2HB  GLU A  78      17.299   0.775  54.388  1.00  0.00           H  
ATOM    975 1HG  GLU A  78      19.334  -0.498  54.132  1.00  0.00           H  
ATOM    976 2HG  GLU A  78      19.716  -0.318  55.843  1.00  0.00           H  
ATOM    977  N   ILE A  79      17.797   4.184  55.863  1.00 31.16           N  
ATOM    978  CA  ILE A  79      16.768   5.213  55.880  1.00 28.66           C  
ATOM    979  C   ILE A  79      17.055   6.245  54.785  1.00 29.58           C  
ATOM    980  O   ILE A  79      18.216   6.606  54.557  1.00 30.11           O  
ATOM    981  CB  ILE A  79      16.677   5.885  57.238  1.00 27.69           C  
ATOM    982  CG1 ILE A  79      16.488   4.825  58.358  1.00 25.47           C  
ATOM    983  CG2 ILE A  79      15.571   6.975  57.243  1.00 26.36           C  
ATOM    984  CD1 ILE A  79      15.273   3.867  58.188  1.00 23.21           C  
ATOM    985  H   ILE A  79      18.474   4.153  56.612  1.00  0.00           H  
ATOM    986  HA  ILE A  79      15.808   4.745  55.668  1.00  0.00           H  
ATOM    987  HB  ILE A  79      17.631   6.353  57.477  1.00  0.00           H  
ATOM    988 1HG1 ILE A  79      17.381   4.204  58.425  1.00  0.00           H  
ATOM    989 2HG1 ILE A  79      16.368   5.327  59.318  1.00  0.00           H  
ATOM    990 1HG2 ILE A  79      15.525   7.442  58.227  1.00  0.00           H  
ATOM    991 2HG2 ILE A  79      15.802   7.731  56.494  1.00  0.00           H  
ATOM    992 3HG2 ILE A  79      14.609   6.518  57.013  1.00  0.00           H  
ATOM    993 1HD1 ILE A  79      15.239   3.171  59.026  1.00  0.00           H  
ATOM    994 2HD1 ILE A  79      14.351   4.449  58.162  1.00  0.00           H  
ATOM    995 3HD1 ILE A  79      15.377   3.309  57.258  1.00  0.00           H  
ATOM    996  N   THR A  80      16.000   6.685  54.110  1.00 29.97           N  
ATOM    997  CA  THR A  80      16.101   7.718  53.082  1.00 31.33           C  
ATOM    998  C   THR A  80      14.961   8.720  53.272  1.00 31.30           C  
ATOM    999  O   THR A  80      13.946   8.402  53.882  1.00 31.05           O  
ATOM   1000  CB  THR A  80      15.962   7.137  51.659  1.00 31.51           C  
ATOM   1001  OG1 THR A  80      14.632   6.658  51.493  1.00 32.92           O  
ATOM   1002  CG2 THR A  80      16.942   5.988  51.401  1.00 32.09           C  
ATOM   1003  H   THR A  80      15.096   6.286  54.320  1.00  0.00           H  
ATOM   1004  HA  THR A  80      17.083   8.186  53.157  1.00  0.00           H  
ATOM   1005  HB  THR A  80      16.154   7.920  50.926  1.00  0.00           H  
ATOM   1006  HG1 THR A  80      14.135   6.808  52.301  1.00  0.00           H  
ATOM   1007 1HG2 THR A  80      16.805   5.614  50.387  1.00  0.00           H  
ATOM   1008 2HG2 THR A  80      17.964   6.348  51.521  1.00  0.00           H  
ATOM   1009 3HG2 THR A  80      16.755   5.184  52.112  1.00  0.00           H  
ATOM   1010  N   ALA A  81      15.136   9.926  52.755  1.00 32.27           N  
ATOM   1011  CA  ALA A  81      14.061  10.920  52.712  1.00 33.13           C  
ATOM   1012  C   ALA A  81      12.756  10.316  52.211  1.00 34.07           C  
ATOM   1013  O   ALA A  81      11.700  10.533  52.802  1.00 34.33           O  
ATOM   1014  CB  ALA A  81      14.472  12.102  51.836  1.00 33.14           C  
ATOM   1015  H   ALA A  81      16.042  10.165  52.379  1.00  0.00           H  
ATOM   1016  HA  ALA A  81      13.887  11.275  53.728  1.00  0.00           H  
ATOM   1017 1HB  ALA A  81      13.665  12.835  51.811  1.00  0.00           H  
ATOM   1018 2HB  ALA A  81      15.370  12.564  52.247  1.00  0.00           H  
ATOM   1019 3HB  ALA A  81      14.675  11.752  50.825  1.00  0.00           H  
ATOM   1020  N   SER A  82      12.835   9.545  51.125  1.00 35.39           N  
ATOM   1021  CA  SER A  82      11.670   8.892  50.555  1.00 36.14           C  
ATOM   1022  C   SER A  82      11.017   7.781  51.373  1.00 35.42           C  
ATOM   1023  O   SER A  82       9.841   7.513  51.180  1.00 36.11           O  
ATOM   1024  CB  SER A  82      11.989   8.340  49.165  1.00 37.08           C  
ATOM   1025  OG  SER A  82      12.026   9.389  48.225  1.00 38.38           O  
ATOM   1026  H   SER A  82      13.736   9.413  50.688  1.00  0.00           H  
ATOM   1027  HA  SER A  82      10.871   9.629  50.462  1.00  0.00           H  
ATOM   1028 1HB  SER A  82      12.949   7.825  49.190  1.00  0.00           H  
ATOM   1029 2HB  SER A  82      11.233   7.609  48.882  1.00  0.00           H  
ATOM   1030  HG  SER A  82      11.837  10.192  48.717  1.00  0.00           H  
ATOM   1031  N   ASN A  83      11.736   7.116  52.271  1.00 33.89           N  
ATOM   1032  CA  ASN A  83      11.114   5.951  52.920  1.00 32.20           C  
ATOM   1033  C   ASN A  83      10.690   6.148  54.382  1.00 30.88           C  
ATOM   1034  O   ASN A  83      10.145   5.233  55.030  1.00 30.80           O  
ATOM   1035  CB  ASN A  83      11.910   4.644  52.652  1.00 32.20           C  
ATOM   1036  CG  ASN A  83      13.238   4.551  53.409  1.00 32.06           C  
ATOM   1037  OD1 ASN A  83      13.446   5.159  54.477  1.00 31.37           O  
ATOM   1038  ND2 ASN A  83      14.133   3.728  52.874  1.00 32.44           N  
ATOM   1039  H   ASN A  83      12.679   7.374  52.523  1.00  0.00           H  
ATOM   1040  HA  ASN A  83      10.110   5.823  52.512  1.00  0.00           H  
ATOM   1041 1HB  ASN A  83      11.302   3.783  52.933  1.00  0.00           H  
ATOM   1042 2HB  ASN A  83      12.124   4.560  51.586  1.00  0.00           H  
ATOM   1043 1HD2 ASN A  83      15.027   3.610  53.308  1.00  0.00           H  
ATOM   1044 2HD2 ASN A  83      13.914   3.226  52.038  1.00  0.00           H  
ATOM   1045  N   LEU A  84      10.895   7.362  54.882  1.00 29.12           N  
ATOM   1046  CA  LEU A  84      10.447   7.689  56.222  1.00 27.60           C  
ATOM   1047  C   LEU A  84       8.936   7.578  56.234  1.00 27.50           C  
ATOM   1048  O   LEU A  84       8.285   7.707  55.188  1.00 27.29           O  
ATOM   1049  CB  LEU A  84      10.894   9.086  56.622  1.00 27.16           C  
ATOM   1050  CG  LEU A  84      12.360   9.105  57.035  1.00 26.01           C  
ATOM   1051  CD1 LEU A  84      12.891  10.493  56.847  1.00 24.67           C  
ATOM   1052  CD2 LEU A  84      12.515   8.630  58.505  1.00 24.19           C  
ATOM   1053  H   LEU A  84      11.365   8.069  54.334  1.00  0.00           H  
ATOM   1054  HA  LEU A  84      10.887   6.975  56.918  1.00  0.00           H  
ATOM   1055 1HB  LEU A  84      10.738   9.756  55.778  1.00  0.00           H  
ATOM   1056 2HB  LEU A  84      10.271   9.427  57.449  1.00  0.00           H  
ATOM   1057  HG  LEU A  84      12.930   8.440  56.386  1.00  0.00           H  
ATOM   1058 1HD1 LEU A  84      13.941  10.524  57.138  1.00  0.00           H  
ATOM   1059 2HD1 LEU A  84      12.798  10.780  55.799  1.00  0.00           H  
ATOM   1060 3HD1 LEU A  84      12.323  11.187  57.466  1.00  0.00           H  
ATOM   1061 1HD2 LEU A  84      13.569   8.649  58.784  1.00  0.00           H  
ATOM   1062 2HD2 LEU A  84      11.953   9.293  59.163  1.00  0.00           H  
ATOM   1063 3HD2 LEU A  84      12.132   7.614  58.601  1.00  0.00           H  
ATOM   1064  N   VAL A  85       8.384   7.297  57.407  1.00 26.50           N  
ATOM   1065  CA  VAL A  85       6.947   7.143  57.504  1.00 26.97           C  
ATOM   1066  C   VAL A  85       6.335   8.346  58.210  1.00 27.39           C  
ATOM   1067  O   VAL A  85       6.817   8.755  59.283  1.00 27.59           O  
ATOM   1068  CB  VAL A  85       6.549   5.835  58.232  1.00 26.79           C  
ATOM   1069  CG1 VAL A  85       5.044   5.610  58.146  1.00 27.41           C  
ATOM   1070  CG2 VAL A  85       7.299   4.643  57.663  1.00 25.97           C  
ATOM   1071  H   VAL A  85       8.948   7.188  58.238  1.00  0.00           H  
ATOM   1072  HA  VAL A  85       6.534   7.103  56.495  1.00  0.00           H  
ATOM   1073  HB  VAL A  85       6.790   5.932  59.291  1.00  0.00           H  
ATOM   1074 1HG1 VAL A  85       4.784   4.686  58.664  1.00  0.00           H  
ATOM   1075 2HG1 VAL A  85       4.524   6.446  58.613  1.00  0.00           H  
ATOM   1076 3HG1 VAL A  85       4.747   5.535  57.100  1.00  0.00           H  
ATOM   1077 1HG2 VAL A  85       7.001   3.739  58.193  1.00  0.00           H  
ATOM   1078 2HG2 VAL A  85       7.064   4.537  56.604  1.00  0.00           H  
ATOM   1079 3HG2 VAL A  85       8.372   4.797  57.783  1.00  0.00           H  
ATOM   1080  N   LYS A  86       5.258   8.872  57.628  1.00 28.60           N  
ATOM   1081  CA  LYS A  86       4.498   9.964  58.235  1.00 29.79           C  
ATOM   1082  C   LYS A  86       3.326   9.418  59.022  1.00 30.23           C  
ATOM   1083  O   LYS A  86       2.460   8.712  58.473  1.00 30.25           O  
ATOM   1084  CB  LYS A  86       3.994  10.949  57.188  1.00 30.71           C  
ATOM   1085  CG  LYS A  86       3.313  12.186  57.808  1.00 32.32           C  
ATOM   1086  CD  LYS A  86       3.212  13.331  56.811  1.00 34.58           C  
ATOM   1087  CE  LYS A  86       2.133  13.076  55.773  1.00 36.70           C  
ATOM   1088  NZ  LYS A  86       2.024  14.243  54.854  1.00 36.95           N  
ATOM   1089  H   LYS A  86       4.960   8.501  56.737  1.00  0.00           H  
ATOM   1090  HA  LYS A  86       5.154  10.504  58.919  1.00  0.00           H  
ATOM   1091 1HB  LYS A  86       4.828  11.282  56.571  1.00  0.00           H  
ATOM   1092 2HB  LYS A  86       3.281  10.450  56.532  1.00  0.00           H  
ATOM   1093 1HG  LYS A  86       2.309  11.920  58.141  1.00  0.00           H  
ATOM   1094 2HG  LYS A  86       3.886  12.522  58.672  1.00  0.00           H  
ATOM   1095 1HD  LYS A  86       2.980  14.256  57.341  1.00  0.00           H  
ATOM   1096 2HD  LYS A  86       4.167  13.455  56.301  1.00  0.00           H  
ATOM   1097 1HE  LYS A  86       2.380  12.180  55.205  1.00  0.00           H  
ATOM   1098 2HE  LYS A  86       1.179  12.911  56.273  1.00  0.00           H  
ATOM   1099 1HZ  LYS A  86       1.304  14.066  54.168  1.00  0.00           H  
ATOM   1100 2HZ  LYS A  86       1.786  15.069  55.385  1.00  0.00           H  
ATOM   1101 3HZ  LYS A  86       2.907  14.387  54.386  1.00  0.00           H  
ATOM   1102  N   VAL A  87       3.313   9.755  60.309  1.00 29.73           N  
ATOM   1103  CA  VAL A  87       2.276   9.290  61.230  1.00 30.05           C  
ATOM   1104  C   VAL A  87       1.660  10.488  61.987  1.00 30.29           C  
ATOM   1105  O   VAL A  87       2.263  11.568  62.039  1.00 29.67           O  
ATOM   1106  CB  VAL A  87       2.821   8.246  62.243  1.00 29.50           C  
ATOM   1107  CG1 VAL A  87       3.364   6.999  61.515  1.00 30.02           C  
ATOM   1108  CG2 VAL A  87       3.889   8.844  63.147  1.00 29.86           C  
ATOM   1109  H   VAL A  87       4.048  10.354  60.657  1.00  0.00           H  
ATOM   1110  HA  VAL A  87       1.486   8.812  60.649  1.00  0.00           H  
ATOM   1111  HB  VAL A  87       1.998   7.892  62.864  1.00  0.00           H  
ATOM   1112 1HG1 VAL A  87       3.739   6.284  62.248  1.00  0.00           H  
ATOM   1113 2HG1 VAL A  87       2.564   6.538  60.936  1.00  0.00           H  
ATOM   1114 3HG1 VAL A  87       4.174   7.292  60.847  1.00  0.00           H  
ATOM   1115 1HG2 VAL A  87       4.245   8.084  63.842  1.00  0.00           H  
ATOM   1116 2HG2 VAL A  87       4.722   9.200  62.540  1.00  0.00           H  
ATOM   1117 3HG2 VAL A  87       3.466   9.678  63.708  1.00  0.00           H  
ATOM   1118  N   ASP A  88       0.469  10.289  62.552  1.00 30.72           N  
ATOM   1119  CA  ASP A  88      -0.187  11.333  63.363  1.00 32.14           C  
ATOM   1120  C   ASP A  88       0.297  11.174  64.801  1.00 32.45           C  
ATOM   1121  O   ASP A  88       1.146  10.332  65.064  1.00 31.89           O  
ATOM   1122  CB  ASP A  88      -1.724  11.242  63.265  1.00 32.90           C  
ATOM   1123  CG  ASP A  88      -2.284   9.893  63.738  1.00 34.21           C  
ATOM   1124  OD1 ASP A  88      -1.614   9.171  64.505  1.00 34.76           O  
ATOM   1125  OD2 ASP A  88      -3.422   9.558  63.338  1.00 36.71           O  
ATOM   1126  H   ASP A  88       0.004   9.402  62.422  1.00  0.00           H  
ATOM   1127  HA  ASP A  88       0.120  12.309  62.985  1.00  0.00           H  
ATOM   1128 1HB  ASP A  88      -2.174  12.032  63.866  1.00  0.00           H  
ATOM   1129 2HB  ASP A  88      -2.033  11.400  62.231  1.00  0.00           H  
ATOM   1130  N   ILE A  89      -0.235  11.963  65.725  1.00 34.12           N  
ATOM   1131  CA  ILE A  89       0.187  11.888  67.124  1.00 36.01           C  
ATOM   1132  C   ILE A  89      -0.063  10.517  67.774  1.00 37.52           C  
ATOM   1133  O   ILE A  89       0.627  10.143  68.721  1.00 38.73           O  
ATOM   1134  CB  ILE A  89      -0.389  13.057  67.972  1.00 36.20           C  
ATOM   1135  CG1 ILE A  89       0.433  13.282  69.251  1.00 37.19           C  
ATOM   1136  CG2 ILE A  89      -1.892  12.859  68.268  1.00 37.37           C  
ATOM   1137  CD1 ILE A  89       1.945  13.552  69.011  1.00 36.88           C  
ATOM   1138  H   ILE A  89      -0.946  12.630  65.461  1.00  0.00           H  
ATOM   1139  HA  ILE A  89       1.274  11.952  67.161  1.00  0.00           H  
ATOM   1140  HB  ILE A  89      -0.266  13.994  67.430  1.00  0.00           H  
ATOM   1141 1HG1 ILE A  89       0.026  14.130  69.800  1.00  0.00           H  
ATOM   1142 2HG1 ILE A  89       0.350  12.406  69.895  1.00  0.00           H  
ATOM   1143 1HG2 ILE A  89      -2.259  13.695  68.863  1.00  0.00           H  
ATOM   1144 2HG2 ILE A  89      -2.444  12.811  67.330  1.00  0.00           H  
ATOM   1145 3HG2 ILE A  89      -2.035  11.930  68.821  1.00  0.00           H  
ATOM   1146 1HD1 ILE A  89       2.445  13.698  69.969  1.00  0.00           H  
ATOM   1147 2HD1 ILE A  89       2.390  12.700  68.496  1.00  0.00           H  
ATOM   1148 3HD1 ILE A  89       2.062  14.447  68.401  1.00  0.00           H  
ATOM   1149  N   ASP A  90      -1.004   9.747  67.241  1.00 38.67           N  
ATOM   1150  CA  ASP A  90      -1.308   8.404  67.768  1.00 39.67           C  
ATOM   1151  C   ASP A  90      -0.434   7.298  67.204  1.00 39.02           C  
ATOM   1152  O   ASP A  90      -0.455   6.183  67.711  1.00 39.56           O  
ATOM   1153  CB  ASP A  90      -2.753   8.045  67.460  1.00 40.79           C  
ATOM   1154  CG  ASP A  90      -3.716   8.986  68.096  1.00 43.07           C  
ATOM   1155  OD1 ASP A  90      -3.385   9.486  69.195  1.00 45.06           O  
ATOM   1156  OD2 ASP A  90      -4.794   9.218  67.506  1.00 44.05           O  
ATOM   1157  H   ASP A  90      -1.526  10.095  66.450  1.00  0.00           H  
ATOM   1158  HA  ASP A  90      -1.169   8.417  68.849  1.00  0.00           H  
ATOM   1159 1HB  ASP A  90      -2.908   8.054  66.381  1.00  0.00           H  
ATOM   1160 2HB  ASP A  90      -2.960   7.034  67.812  1.00  0.00           H  
ATOM   1161  N   GLY A  91       0.307   7.600  66.145  1.00 37.95           N  
ATOM   1162  CA  GLY A  91       1.085   6.597  65.443  1.00 37.34           C  
ATOM   1163  C   GLY A  91       0.363   5.947  64.280  1.00 37.55           C  
ATOM   1164  O   GLY A  91       0.850   4.958  63.724  1.00 37.81           O  
ATOM   1165  H   GLY A  91       0.329   8.556  65.820  1.00  0.00           H  
ATOM   1166 1HA  GLY A  91       2.001   7.048  65.062  1.00  0.00           H  
ATOM   1167 2HA  GLY A  91       1.379   5.812  66.139  1.00  0.00           H  
ATOM   1168  N   THR A  92      -0.797   6.491  63.911  1.00 37.76           N  
ATOM   1169  CA  THR A  92      -1.551   5.977  62.776  1.00 38.14           C  
ATOM   1170  C   THR A  92      -0.850   6.450  61.508  1.00 37.54           C  
ATOM   1171  O   THR A  92      -0.475   7.604  61.402  1.00 37.21           O  
ATOM   1172  CB  THR A  92      -3.021   6.484  62.794  1.00 38.57           C  
ATOM   1173  OG1 THR A  92      -3.625   6.150  64.048  1.00 39.32           O  
ATOM   1174  CG2 THR A  92      -3.859   5.876  61.646  1.00 39.13           C  
ATOM   1175  H   THR A  92      -1.163   7.277  64.429  1.00  0.00           H  
ATOM   1176  HA  THR A  92      -1.566   4.888  62.835  1.00  0.00           H  
ATOM   1177  HB  THR A  92      -3.033   7.569  62.691  1.00  0.00           H  
ATOM   1178  HG1 THR A  92      -2.987   5.688  64.597  1.00  0.00           H  
ATOM   1179 1HG2 THR A  92      -4.878   6.258  61.698  1.00  0.00           H  
ATOM   1180 2HG2 THR A  92      -3.417   6.149  60.688  1.00  0.00           H  
ATOM   1181 3HG2 THR A  92      -3.874   4.791  61.742  1.00  0.00           H  
ATOM   1182  N   ILE A  93      -0.681   5.550  60.550  1.00 37.64           N  
ATOM   1183  CA  ILE A  93      -0.024   5.888  59.299  1.00 37.42           C  
ATOM   1184  C   ILE A  93      -0.824   6.994  58.644  1.00 37.48           C  
ATOM   1185  O   ILE A  93      -2.045   6.904  58.559  1.00 37.36           O  
ATOM   1186  CB  ILE A  93       0.001   4.669  58.335  1.00 37.60           C  
ATOM   1187  CG1 ILE A  93       0.759   3.472  58.940  1.00 37.26           C  
ATOM   1188  CG2 ILE A  93       0.523   5.063  56.952  1.00 37.95           C  
ATOM   1189  CD1 ILE A  93       2.147   3.781  59.463  1.00 37.40           C  
ATOM   1190  H   ILE A  93      -1.016   4.608  60.691  1.00  0.00           H  
ATOM   1191  HA  ILE A  93       1.004   6.176  59.515  1.00  0.00           H  
ATOM   1192  HB  ILE A  93      -1.008   4.272  58.224  1.00  0.00           H  
ATOM   1193 1HG1 ILE A  93       0.183   3.057  59.767  1.00  0.00           H  
ATOM   1194 2HG1 ILE A  93       0.861   2.689  58.189  1.00  0.00           H  
ATOM   1195 1HG2 ILE A  93       0.528   4.188  56.302  1.00  0.00           H  
ATOM   1196 2HG2 ILE A  93      -0.123   5.828  56.524  1.00  0.00           H  
ATOM   1197 3HG2 ILE A  93       1.537   5.453  57.043  1.00  0.00           H  
ATOM   1198 1HD1 ILE A  93       2.594   2.872  59.867  1.00  0.00           H  
ATOM   1199 2HD1 ILE A  93       2.767   4.160  58.649  1.00  0.00           H  
ATOM   1200 3HD1 ILE A  93       2.081   4.532  60.249  1.00  0.00           H  
ATOM   1201  N   VAL A  94      -0.141   8.039  58.200  1.00 37.45           N  
ATOM   1202  CA  VAL A  94      -0.752   9.012  57.305  1.00 38.67           C  
ATOM   1203  C   VAL A  94      -0.227   8.747  55.889  1.00 39.46           C  
ATOM   1204  O   VAL A  94      -0.992   8.750  54.930  1.00 39.92           O  
ATOM   1205  CB  VAL A  94      -0.522  10.473  57.778  1.00 38.70           C  
ATOM   1206  CG1 VAL A  94      -1.158  11.473  56.803  1.00 38.75           C  
ATOM   1207  CG2 VAL A  94      -1.098  10.668  59.183  1.00 38.02           C  
ATOM   1208  H   VAL A  94       0.820   8.167  58.484  1.00  0.00           H  
ATOM   1209  HA  VAL A  94      -1.828   8.835  57.284  1.00  0.00           H  
ATOM   1210  HB  VAL A  94       0.549  10.676  57.794  1.00  0.00           H  
ATOM   1211 1HG1 VAL A  94      -0.982  12.489  57.157  1.00  0.00           H  
ATOM   1212 2HG1 VAL A  94      -0.713  11.352  55.816  1.00  0.00           H  
ATOM   1213 3HG1 VAL A  94      -2.231  11.291  56.744  1.00  0.00           H  
ATOM   1214 1HG2 VAL A  94      -0.931  11.695  59.505  1.00  0.00           H  
ATOM   1215 2HG2 VAL A  94      -2.168  10.461  59.169  1.00  0.00           H  
ATOM   1216 3HG2 VAL A  94      -0.605   9.986  59.876  1.00  0.00           H  
ATOM   1217  N   ASP A  95       1.075   8.474  55.780  1.00 39.84           N  
ATOM   1218  CA  ASP A  95       1.723   8.218  54.499  1.00 40.28           C  
ATOM   1219  C   ASP A  95       2.898   7.262  54.714  1.00 39.94           C  
ATOM   1220  O   ASP A  95       3.929   7.659  55.245  1.00 39.05           O  
ATOM   1221  CB  ASP A  95       2.228   9.544  53.911  1.00 40.47           C  
ATOM   1222  CG  ASP A  95       2.600   9.441  52.430  1.00 42.49           C  
ATOM   1223  OD1 ASP A  95       2.839   8.325  51.924  1.00 43.62           O  
ATOM   1224  OD2 ASP A  95       2.680  10.499  51.779  1.00 43.09           O  
ATOM   1225  H   ASP A  95       1.627   8.445  56.625  1.00  0.00           H  
ATOM   1226  HA  ASP A  95       0.989   7.782  53.821  1.00  0.00           H  
ATOM   1227 1HB  ASP A  95       1.459  10.308  54.023  1.00  0.00           H  
ATOM   1228 2HB  ASP A  95       3.105   9.878  54.467  1.00  0.00           H  
ATOM   1229  N   ASP A  96       2.731   6.004  54.312  1.00 40.58           N  
ATOM   1230  CA  ASP A  96       3.788   5.005  54.461  1.00 41.40           C  
ATOM   1231  C   ASP A  96       4.249   4.493  53.103  1.00 42.44           C  
ATOM   1232  O   ASP A  96       3.676   3.533  52.577  1.00 42.26           O  
ATOM   1233  CB  ASP A  96       3.327   3.827  55.314  1.00 41.47           C  
ATOM   1234  CG  ASP A  96       4.401   2.751  55.468  1.00 41.61           C  
ATOM   1235  OD1 ASP A  96       5.568   2.974  55.057  1.00 40.34           O  
ATOM   1236  OD2 ASP A  96       4.074   1.675  56.017  1.00 42.99           O  
ATOM   1237  H   ASP A  96       1.853   5.732  53.894  1.00  0.00           H  
ATOM   1238  HA  ASP A  96       4.638   5.473  54.958  1.00  0.00           H  
ATOM   1239 1HB  ASP A  96       3.045   4.184  56.305  1.00  0.00           H  
ATOM   1240 2HB  ASP A  96       2.442   3.376  54.864  1.00  0.00           H  
ATOM   1241  N   PRO A  97       5.308   5.107  52.546  1.00 43.09           N  
ATOM   1242  CA  PRO A  97       5.798   4.704  51.222  1.00 43.86           C  
ATOM   1243  C   PRO A  97       6.372   3.276  51.183  1.00 44.23           C  
ATOM   1244  O   PRO A  97       6.624   2.762  50.098  1.00 44.62           O  
ATOM   1245  CB  PRO A  97       6.905   5.735  50.930  1.00 43.90           C  
ATOM   1246  CG  PRO A  97       6.609   6.889  51.837  1.00 43.32           C  
ATOM   1247  CD  PRO A  97       6.083   6.241  53.085  1.00 42.79           C  
ATOM   1248  HA  PRO A  97       4.980   4.789  50.492  1.00  0.00           H  
ATOM   1249 1HB  PRO A  97       7.893   5.291  51.124  1.00  0.00           H  
ATOM   1250 2HB  PRO A  97       6.883   6.020  49.868  1.00  0.00           H  
ATOM   1251 1HG  PRO A  97       7.521   7.478  52.013  1.00  0.00           H  
ATOM   1252 2HG  PRO A  97       5.880   7.565  51.366  1.00  0.00           H  
ATOM   1253 1HD  PRO A  97       6.926   5.907  53.708  1.00  0.00           H  
ATOM   1254 2HD  PRO A  97       5.454   6.958  53.634  1.00  0.00           H  
ATOM   1255  N   THR A  98       6.575   2.646  52.343  1.00 43.95           N  
ATOM   1256  CA  THR A  98       7.203   1.310  52.389  1.00 43.91           C  
ATOM   1257  C   THR A  98       6.225   0.149  52.519  1.00 44.48           C  
ATOM   1258  O   THR A  98       6.554  -0.986  52.174  1.00 45.20           O  
ATOM   1259  CB  THR A  98       8.195   1.180  53.560  1.00 43.55           C  
ATOM   1260  OG1 THR A  98       7.471   1.055  54.793  1.00 42.90           O  
ATOM   1261  CG2 THR A  98       9.112   2.399  53.638  1.00 43.14           C  
ATOM   1262  H   THR A  98       6.295   3.088  53.207  1.00  0.00           H  
ATOM   1263  HA  THR A  98       7.756   1.156  51.462  1.00  0.00           H  
ATOM   1264  HB  THR A  98       8.805   0.287  53.423  1.00  0.00           H  
ATOM   1265  HG1 THR A  98       6.528   1.080  54.614  1.00  0.00           H  
ATOM   1266 1HG2 THR A  98       9.803   2.282  54.473  1.00  0.00           H  
ATOM   1267 2HG2 THR A  98       9.676   2.490  52.710  1.00  0.00           H  
ATOM   1268 3HG2 THR A  98       8.512   3.296  53.787  1.00  0.00           H  
ATOM   1269  N   GLY A  99       5.041   0.417  53.063  1.00 44.24           N  
ATOM   1270  CA  GLY A  99       4.103  -0.646  53.405  1.00 43.61           C  
ATOM   1271  C   GLY A  99       4.538  -1.469  54.614  1.00 42.61           C  
ATOM   1272  O   GLY A  99       3.928  -2.494  54.915  1.00 43.07           O  
ATOM   1273  H   GLY A  99       4.784   1.377  53.244  1.00  0.00           H  
ATOM   1274 1HA  GLY A  99       3.124  -0.214  53.612  1.00  0.00           H  
ATOM   1275 2HA  GLY A  99       3.985  -1.315  52.553  1.00  0.00           H  
ATOM   1276  N   LEU A 100       5.596  -1.040  55.291  1.00 40.54           N  
ATOM   1277  CA  LEU A 100       6.110  -1.757  56.472  1.00 38.86           C  
ATOM   1278  C   LEU A 100       5.516  -1.259  57.778  1.00 37.51           C  
ATOM   1279  O   LEU A 100       5.659  -1.897  58.814  1.00 37.17           O  
ATOM   1280  CB  LEU A 100       7.640  -1.667  56.560  1.00 38.45           C  
ATOM   1281  CG  LEU A 100       8.493  -2.306  55.458  1.00 38.97           C  
ATOM   1282  CD1 LEU A 100       9.951  -1.873  55.595  1.00 38.85           C  
ATOM   1283  CD2 LEU A 100       8.377  -3.829  55.468  1.00 39.08           C  
ATOM   1284  H   LEU A 100       6.061  -0.197  54.986  1.00  0.00           H  
ATOM   1285  HA  LEU A 100       5.835  -2.808  56.385  1.00  0.00           H  
ATOM   1286 1HB  LEU A 100       7.925  -0.617  56.584  1.00  0.00           H  
ATOM   1287 2HB  LEU A 100       7.963  -2.131  57.492  1.00  0.00           H  
ATOM   1288  HG  LEU A 100       8.162  -1.943  54.485  1.00  0.00           H  
ATOM   1289 1HD1 LEU A 100      10.544  -2.335  54.805  1.00  0.00           H  
ATOM   1290 2HD1 LEU A 100      10.018  -0.788  55.510  1.00  0.00           H  
ATOM   1291 3HD1 LEU A 100      10.334  -2.186  56.566  1.00  0.00           H  
ATOM   1292 1HD2 LEU A 100       8.995  -4.246  54.672  1.00  0.00           H  
ATOM   1293 2HD2 LEU A 100       8.716  -4.213  56.430  1.00  0.00           H  
ATOM   1294 3HD2 LEU A 100       7.337  -4.116  55.308  1.00  0.00           H  
ATOM   1295  N   GLY A 101       4.875  -0.098  57.730  1.00 36.82           N  
ATOM   1296  CA  GLY A 101       4.369   0.546  58.936  1.00 35.27           C  
ATOM   1297  C   GLY A 101       5.496   0.918  59.871  1.00 34.38           C  
ATOM   1298  O   GLY A 101       6.659   1.026  59.456  1.00 34.47           O  
ATOM   1299  H   GLY A 101       4.734   0.351  56.836  1.00  0.00           H  
ATOM   1300 1HA  GLY A 101       3.808   1.440  58.663  1.00  0.00           H  
ATOM   1301 2HA  GLY A 101       3.677  -0.125  59.444  1.00  0.00           H  
ATOM   1302  N   ILE A 102       5.161   1.113  61.139  1.00 33.39           N  
ATOM   1303  CA  ILE A 102       6.127   1.597  62.109  1.00 32.71           C  
ATOM   1304  C   ILE A 102       6.158   0.667  63.291  1.00 32.83           C  
ATOM   1305  O   ILE A 102       5.310  -0.190  63.425  1.00 32.86           O  
ATOM   1306  CB  ILE A 102       5.793   3.048  62.619  1.00 32.59           C  
ATOM   1307  CG1 ILE A 102       4.488   3.079  63.442  1.00 33.02           C  
ATOM   1308  CG2 ILE A 102       5.758   4.037  61.451  1.00 32.32           C  
ATOM   1309  CD1 ILE A 102       4.363   4.312  64.400  1.00 34.37           C  
ATOM   1310  H   ILE A 102       4.216   0.922  61.439  1.00  0.00           H  
ATOM   1311  HA  ILE A 102       7.107   1.631  61.634  1.00  0.00           H  
ATOM   1312  HB  ILE A 102       6.555   3.368  63.329  1.00  0.00           H  
ATOM   1313 1HG1 ILE A 102       3.633   3.087  62.767  1.00  0.00           H  
ATOM   1314 2HG1 ILE A 102       4.418   2.174  64.047  1.00  0.00           H  
ATOM   1315 1HG2 ILE A 102       5.525   5.034  61.825  1.00  0.00           H  
ATOM   1316 2HG2 ILE A 102       6.729   4.053  60.959  1.00  0.00           H  
ATOM   1317 3HG2 ILE A 102       4.994   3.730  60.737  1.00  0.00           H  
ATOM   1318 1HD1 ILE A 102       3.418   4.258  64.942  1.00  0.00           H  
ATOM   1319 2HD1 ILE A 102       5.190   4.306  65.111  1.00  0.00           H  
ATOM   1320 3HD1 ILE A 102       4.393   5.231  63.816  1.00  0.00           H  
ATOM   1321  N   ASN A 103       7.161   0.829  64.134  1.00 33.11           N  
ATOM   1322  CA  ASN A 103       7.156   0.174  65.424  1.00 34.26           C  
ATOM   1323  C   ASN A 103       6.256   0.989  66.323  1.00 34.72           C  
ATOM   1324  O   ASN A 103       6.682   1.993  66.906  1.00 34.29           O  
ATOM   1325  CB  ASN A 103       8.558   0.142  66.014  1.00 34.05           C  
ATOM   1326  CG  ASN A 103       8.595  -0.478  67.382  1.00 35.29           C  
ATOM   1327  OD1 ASN A 103       7.558  -0.789  67.971  1.00 36.36           O  
ATOM   1328  ND2 ASN A 103       9.803  -0.677  67.898  1.00 36.16           N  
ATOM   1329  H   ASN A 103       7.944   1.415  63.883  1.00  0.00           H  
ATOM   1330  HA  ASN A 103       6.812  -0.853  65.290  1.00  0.00           H  
ATOM   1331 1HB  ASN A 103       9.218  -0.423  65.354  1.00  0.00           H  
ATOM   1332 2HB  ASN A 103       8.949   1.157  66.078  1.00  0.00           H  
ATOM   1333 1HD2 ASN A 103       9.898  -1.086  68.806  1.00  0.00           H  
ATOM   1334 2HD2 ASN A 103      10.617  -0.418  67.379  1.00  0.00           H  
ATOM   1335  N   TYR A 104       5.011   0.551  66.423  1.00 35.92           N  
ATOM   1336  CA  TYR A 104       3.991   1.309  67.132  1.00 37.37           C  
ATOM   1337  C   TYR A 104       4.351   1.537  68.605  1.00 37.31           C  
ATOM   1338  O   TYR A 104       4.148   2.633  69.131  1.00 37.72           O  
ATOM   1339  CB  TYR A 104       2.663   0.581  67.022  1.00 38.17           C  
ATOM   1340  CG  TYR A 104       1.440   1.381  67.393  1.00 41.39           C  
ATOM   1341  CD1 TYR A 104       0.965   1.395  68.713  1.00 42.85           C  
ATOM   1342  CD2 TYR A 104       0.719   2.077  66.415  1.00 42.81           C  
ATOM   1343  CE1 TYR A 104      -0.186   2.096  69.049  1.00 45.50           C  
ATOM   1344  CE2 TYR A 104      -0.427   2.788  66.742  1.00 44.54           C  
ATOM   1345  CZ  TYR A 104      -0.875   2.792  68.056  1.00 45.79           C  
ATOM   1346  OH  TYR A 104      -2.009   3.489  68.372  1.00 46.80           O  
ATOM   1347  H   TYR A 104       4.762  -0.330  65.997  1.00  0.00           H  
ATOM   1348  HA  TYR A 104       3.903   2.291  66.666  1.00  0.00           H  
ATOM   1349 1HB  TYR A 104       2.521   0.236  65.997  1.00  0.00           H  
ATOM   1350 2HB  TYR A 104       2.676  -0.299  67.665  1.00  0.00           H  
ATOM   1351  HD1 TYR A 104       1.501   0.851  69.491  1.00  0.00           H  
ATOM   1352  HD2 TYR A 104       1.055   2.065  65.378  1.00  0.00           H  
ATOM   1353  HE1 TYR A 104      -0.542   2.097  70.079  1.00  0.00           H  
ATOM   1354  HE2 TYR A 104      -0.967   3.336  65.970  1.00  0.00           H  
ATOM   1355  HH  TYR A 104      -2.358   3.906  67.581  1.00  0.00           H  
ATOM   1356  N   ALA A 105       4.900   0.516  69.255  1.00 36.85           N  
ATOM   1357  CA  ALA A 105       5.249   0.616  70.672  1.00 36.75           C  
ATOM   1358  C   ALA A 105       6.472   1.517  70.905  1.00 36.14           C  
ATOM   1359  O   ALA A 105       6.557   2.213  71.924  1.00 36.41           O  
ATOM   1360  CB  ALA A 105       5.478  -0.773  71.250  1.00 37.70           C  
ATOM   1361  H   ALA A 105       5.081  -0.348  68.763  1.00  0.00           H  
ATOM   1362  HA  ALA A 105       4.415   1.086  71.194  1.00  0.00           H  
ATOM   1363 1HB  ALA A 105       5.737  -0.690  72.305  1.00  0.00           H  
ATOM   1364 2HB  ALA A 105       4.569  -1.365  71.145  1.00  0.00           H  
ATOM   1365 3HB  ALA A 105       6.291  -1.260  70.714  1.00  0.00           H  
ATOM   1366  N   GLY A 106       7.411   1.509  69.957  1.00 34.38           N  
ATOM   1367  CA  GLY A 106       8.600   2.370  70.038  1.00 33.28           C  
ATOM   1368  C   GLY A 106       8.299   3.856  69.851  1.00 32.52           C  
ATOM   1369  O   GLY A 106       9.091   4.703  70.242  1.00 32.47           O  
ATOM   1370  H   GLY A 106       7.302   0.895  69.163  1.00  0.00           H  
ATOM   1371 1HA  GLY A 106       9.080   2.237  71.007  1.00  0.00           H  
ATOM   1372 2HA  GLY A 106       9.320   2.068  69.278  1.00  0.00           H  
ATOM   1373  N   TYR A 107       7.162   4.165  69.225  1.00 32.04           N  
ATOM   1374  CA  TYR A 107       6.748   5.543  68.956  1.00 31.22           C  
ATOM   1375  C   TYR A 107       6.099   6.270  70.143  1.00 31.39           C  
ATOM   1376  O   TYR A 107       6.004   7.506  70.154  1.00 31.70           O  
ATOM   1377  CB  TYR A 107       5.786   5.563  67.765  1.00 30.84           C  
ATOM   1378  CG  TYR A 107       5.245   6.930  67.383  1.00 30.34           C  
ATOM   1379  CD1 TYR A 107       6.078   7.914  66.843  1.00 30.75           C  
ATOM   1380  CD2 TYR A 107       3.886   7.230  67.525  1.00 29.77           C  
ATOM   1381  CE1 TYR A 107       5.566   9.190  66.474  1.00 31.27           C  
ATOM   1382  CE2 TYR A 107       3.378   8.501  67.172  1.00 30.13           C  
ATOM   1383  CZ  TYR A 107       4.221   9.464  66.641  1.00 31.01           C  
ATOM   1384  OH  TYR A 107       3.714  10.700  66.262  1.00 33.18           O  
ATOM   1385  H   TYR A 107       6.567   3.405  68.927  1.00  0.00           H  
ATOM   1386  HA  TYR A 107       7.634   6.129  68.710  1.00  0.00           H  
ATOM   1387 1HB  TYR A 107       6.287   5.156  66.885  1.00  0.00           H  
ATOM   1388 2HB  TYR A 107       4.929   4.924  67.979  1.00  0.00           H  
ATOM   1389  HD1 TYR A 107       7.139   7.710  66.698  1.00  0.00           H  
ATOM   1390  HD2 TYR A 107       3.200   6.478  67.914  1.00  0.00           H  
ATOM   1391  HE1 TYR A 107       6.232   9.944  66.055  1.00  0.00           H  
ATOM   1392  HE2 TYR A 107       2.321   8.725  67.318  1.00  0.00           H  
ATOM   1393  HH  TYR A 107       2.769  10.723  66.433  1.00  0.00           H  
ATOM   1394  N   VAL A 108       5.631   5.512  71.121  1.00 30.87           N  
ATOM   1395  CA  VAL A 108       4.944   6.090  72.270  1.00 30.83           C  
ATOM   1396  C   VAL A 108       5.753   7.170  73.000  1.00 29.95           C  
ATOM   1397  O   VAL A 108       5.211   8.217  73.358  1.00 30.43           O  
ATOM   1398  CB  VAL A 108       4.497   4.991  73.248  1.00 31.24           C  
ATOM   1399  CG1 VAL A 108       3.997   5.607  74.566  1.00 31.85           C  
ATOM   1400  CG2 VAL A 108       3.391   4.116  72.588  1.00 32.32           C  
ATOM   1401  H   VAL A 108       5.751   4.510  71.072  1.00  0.00           H  
ATOM   1402  HA  VAL A 108       4.058   6.618  71.914  1.00  0.00           H  
ATOM   1403  HB  VAL A 108       5.356   4.368  73.497  1.00  0.00           H  
ATOM   1404 1HG1 VAL A 108       3.686   4.812  75.244  1.00  0.00           H  
ATOM   1405 2HG1 VAL A 108       4.800   6.182  75.026  1.00  0.00           H  
ATOM   1406 3HG1 VAL A 108       3.150   6.262  74.363  1.00  0.00           H  
ATOM   1407 1HG2 VAL A 108       3.078   3.339  73.285  1.00  0.00           H  
ATOM   1408 2HG2 VAL A 108       2.535   4.742  72.334  1.00  0.00           H  
ATOM   1409 3HG2 VAL A 108       3.784   3.654  71.682  1.00  0.00           H  
ATOM   1410  N   ILE A 109       7.041   6.930  73.220  1.00 29.03           N  
ATOM   1411  CA  ILE A 109       7.868   7.949  73.878  1.00 28.59           C  
ATOM   1412  C   ILE A 109       7.946   9.246  73.062  1.00 27.32           C  
ATOM   1413  O   ILE A 109       7.828  10.329  73.605  1.00 27.21           O  
ATOM   1414  CB  ILE A 109       9.278   7.416  74.280  1.00 28.64           C  
ATOM   1415  CG1 ILE A 109      10.012   8.474  75.112  1.00 30.36           C  
ATOM   1416  CG2 ILE A 109      10.097   6.939  73.049  1.00 29.11           C  
ATOM   1417  CD1 ILE A 109      11.010   7.890  76.104  1.00 34.61           C  
ATOM   1418  H   ILE A 109       7.465   6.056  72.942  1.00  0.00           H  
ATOM   1419  HA  ILE A 109       7.365   8.266  74.791  1.00  0.00           H  
ATOM   1420  HB  ILE A 109       9.167   6.572  74.960  1.00  0.00           H  
ATOM   1421 1HG1 ILE A 109      10.547   9.152  74.448  1.00  0.00           H  
ATOM   1422 2HG1 ILE A 109       9.286   9.067  75.668  1.00  0.00           H  
ATOM   1423 1HG2 ILE A 109      11.071   6.577  73.378  1.00  0.00           H  
ATOM   1424 2HG2 ILE A 109       9.562   6.134  72.546  1.00  0.00           H  
ATOM   1425 3HG2 ILE A 109      10.233   7.771  72.358  1.00  0.00           H  
ATOM   1426 1HD1 ILE A 109      11.490   8.698  76.656  1.00  0.00           H  
ATOM   1427 2HD1 ILE A 109      10.488   7.234  76.801  1.00  0.00           H  
ATOM   1428 3HD1 ILE A 109      11.767   7.321  75.566  1.00  0.00           H  
ATOM   1429  N   HIS A 110       8.110   9.112  71.751  1.00 26.87           N  
ATOM   1430  CA  HIS A 110       8.135  10.243  70.851  1.00 26.62           C  
ATOM   1431  C   HIS A 110       6.819  11.008  70.921  1.00 27.18           C  
ATOM   1432  O   HIS A 110       6.818  12.228  71.098  1.00 27.33           O  
ATOM   1433  CB  HIS A 110       8.488   9.770  69.435  1.00 26.20           C  
ATOM   1434  CG  HIS A 110       9.856   9.159  69.361  1.00 25.52           C  
ATOM   1435  ND1 HIS A 110      10.995   9.910  69.155  1.00 23.07           N  
ATOM   1436  CD2 HIS A 110      10.275   7.882  69.552  1.00 24.46           C  
ATOM   1437  CE1 HIS A 110      12.052   9.118  69.190  1.00 23.47           C  
ATOM   1438  NE2 HIS A 110      11.645   7.882  69.429  1.00 23.87           N  
ATOM   1439  H   HIS A 110       8.221   8.181  71.375  1.00  0.00           H  
ATOM   1440  HA  HIS A 110       8.895  10.952  71.179  1.00  0.00           H  
ATOM   1441 1HB  HIS A 110       7.754   9.035  69.103  1.00  0.00           H  
ATOM   1442 2HB  HIS A 110       8.440  10.614  68.747  1.00  0.00           H  
ATOM   1443  HD2 HIS A 110       9.643   7.016  69.750  1.00  0.00           H  
ATOM   1444  HE1 HIS A 110      13.087   9.429  69.047  1.00  0.00           H  
ATOM   1445  HE2 HIS A 110      12.239   7.069  69.509  1.00  0.00           H  
ATOM   1446  N   SER A 111       5.712  10.273  70.821  1.00 28.00           N  
ATOM   1447  CA  SER A 111       4.371  10.839  70.909  1.00 29.00           C  
ATOM   1448  C   SER A 111       4.146  11.599  72.228  1.00 28.84           C  
ATOM   1449  O   SER A 111       3.636  12.721  72.230  1.00 28.90           O  
ATOM   1450  CB  SER A 111       3.340   9.713  70.795  1.00 28.77           C  
ATOM   1451  OG  SER A 111       2.049  10.279  70.828  1.00 33.29           O  
ATOM   1452  H   SER A 111       5.818   9.279  70.678  1.00  0.00           H  
ATOM   1453  HA  SER A 111       4.235  11.537  70.081  1.00  0.00           H  
ATOM   1454 1HB  SER A 111       3.500   9.166  69.866  1.00  0.00           H  
ATOM   1455 2HB  SER A 111       3.477   9.011  71.616  1.00  0.00           H  
ATOM   1456  HG  SER A 111       2.178  11.227  70.914  1.00  0.00           H  
ATOM   1457  N   ALA A 112       4.521  10.985  73.345  1.00 29.08           N  
ATOM   1458  CA  ALA A 112       4.341  11.634  74.656  1.00 29.35           C  
ATOM   1459  C   ALA A 112       5.076  12.974  74.727  1.00 29.23           C  
ATOM   1460  O   ALA A 112       4.513  13.982  75.189  1.00 30.02           O  
ATOM   1461  CB  ALA A 112       4.807  10.711  75.793  1.00 29.76           C  
ATOM   1462  H   ALA A 112       4.934  10.064  73.304  1.00  0.00           H  
ATOM   1463  HA  ALA A 112       3.279  11.841  74.788  1.00  0.00           H  
ATOM   1464 1HB  ALA A 112       4.664  11.212  76.750  1.00  0.00           H  
ATOM   1465 2HB  ALA A 112       4.225   9.790  75.775  1.00  0.00           H  
ATOM   1466 3HB  ALA A 112       5.862  10.476  75.661  1.00  0.00           H  
ATOM   1467  N   ILE A 113       6.328  12.994  74.273  1.00 28.96           N  
ATOM   1468  CA  ILE A 113       7.128  14.223  74.325  1.00 28.07           C  
ATOM   1469  C   ILE A 113       6.645  15.289  73.330  1.00 27.87           C  
ATOM   1470  O   ILE A 113       6.448  16.434  73.726  1.00 27.66           O  
ATOM   1471  CB  ILE A 113       8.664  13.963  74.166  1.00 27.56           C  
ATOM   1472  CG1 ILE A 113       9.176  12.929  75.185  1.00 29.17           C  
ATOM   1473  CG2 ILE A 113       9.450  15.271  74.298  1.00 27.29           C  
ATOM   1474  CD1 ILE A 113       8.868  13.256  76.684  1.00 30.72           C  
ATOM   1475  H   ILE A 113       6.738  12.156  73.887  1.00  0.00           H  
ATOM   1476  HA  ILE A 113       6.977  14.693  75.296  1.00  0.00           H  
ATOM   1477  HB  ILE A 113       8.860  13.532  73.185  1.00  0.00           H  
ATOM   1478 1HG1 ILE A 113       8.738  11.956  74.966  1.00  0.00           H  
ATOM   1479 2HG1 ILE A 113      10.258  12.829  75.090  1.00  0.00           H  
ATOM   1480 1HG2 ILE A 113      10.515  15.069  74.185  1.00  0.00           H  
ATOM   1481 2HG2 ILE A 113       9.129  15.967  73.524  1.00  0.00           H  
ATOM   1482 3HG2 ILE A 113       9.266  15.709  75.279  1.00  0.00           H  
ATOM   1483 1HD1 ILE A 113       9.271  12.467  77.319  1.00  0.00           H  
ATOM   1484 2HD1 ILE A 113       9.329  14.207  76.951  1.00  0.00           H  
ATOM   1485 3HD1 ILE A 113       7.790  13.322  76.828  1.00  0.00           H  
ATOM   1486  N   HIS A 114       6.449  14.913  72.059  1.00 28.29           N  
ATOM   1487  CA  HIS A 114       5.926  15.841  71.049  1.00 28.93           C  
ATOM   1488  C   HIS A 114       4.597  16.514  71.438  1.00 29.78           C  
ATOM   1489  O   HIS A 114       4.356  17.698  71.148  1.00 30.07           O  
ATOM   1490  CB  HIS A 114       5.777  15.150  69.677  1.00 28.13           C  
ATOM   1491  CG  HIS A 114       7.063  15.036  68.909  1.00 27.88           C  
ATOM   1492  ND1 HIS A 114       7.791  16.137  68.503  1.00 28.08           N  
ATOM   1493  CD2 HIS A 114       7.737  13.954  68.452  1.00 26.78           C  
ATOM   1494  CE1 HIS A 114       8.864  15.735  67.844  1.00 25.55           C  
ATOM   1495  NE2 HIS A 114       8.861  14.415  67.811  1.00 26.07           N  
ATOM   1496  H   HIS A 114       6.667  13.964  71.789  1.00  0.00           H  
ATOM   1497  HA  HIS A 114       6.618  16.674  70.928  1.00  0.00           H  
ATOM   1498 1HB  HIS A 114       5.376  14.146  69.817  1.00  0.00           H  
ATOM   1499 2HB  HIS A 114       5.065  15.705  69.066  1.00  0.00           H  
ATOM   1500  HD2 HIS A 114       7.453  12.910  68.589  1.00  0.00           H  
ATOM   1501  HE1 HIS A 114       9.622  16.383  67.404  1.00  0.00           H  
ATOM   1502  HE2 HIS A 114       9.568  13.833  67.385  1.00  0.00           H  
ATOM   1503  N   ALA A 115       3.718  15.758  72.078  1.00 31.05           N  
ATOM   1504  CA  ALA A 115       2.431  16.304  72.482  1.00 31.29           C  
ATOM   1505  C   ALA A 115       2.612  17.322  73.602  1.00 31.66           C  
ATOM   1506  O   ALA A 115       1.978  18.386  73.603  1.00 32.28           O  
ATOM   1507  CB  ALA A 115       1.505  15.186  72.920  1.00 31.62           C  
ATOM   1508  H   ALA A 115       3.933  14.795  72.292  1.00  0.00           H  
ATOM   1509  HA  ALA A 115       1.993  16.812  71.622  1.00  0.00           H  
ATOM   1510 1HB  ALA A 115       0.545  15.605  73.220  1.00  0.00           H  
ATOM   1511 2HB  ALA A 115       1.355  14.492  72.093  1.00  0.00           H  
ATOM   1512 3HB  ALA A 115       1.948  14.656  73.762  1.00  0.00           H  
ATOM   1513  N   ALA A 116       3.486  17.004  74.547  1.00 32.06           N  
ATOM   1514  CA  ALA A 116       3.709  17.854  75.723  1.00 32.09           C  
ATOM   1515  C   ALA A 116       4.529  19.106  75.447  1.00 32.11           C  
ATOM   1516  O   ALA A 116       4.419  20.099  76.165  1.00 32.59           O  
ATOM   1517  CB  ALA A 116       4.369  17.048  76.835  1.00 32.10           C  
ATOM   1518  H   ALA A 116       4.014  16.148  74.451  1.00  0.00           H  
ATOM   1519  HA  ALA A 116       2.740  18.212  76.071  1.00  0.00           H  
ATOM   1520 1HB  ALA A 116       4.530  17.688  77.702  1.00  0.00           H  
ATOM   1521 2HB  ALA A 116       3.723  16.215  77.113  1.00  0.00           H  
ATOM   1522 3HB  ALA A 116       5.326  16.663  76.486  1.00  0.00           H  
ATOM   1523  N   ARG A 117       5.354  19.057  74.410  1.00 31.86           N  
ATOM   1524  CA  ARG A 117       6.334  20.098  74.163  1.00 31.95           C  
ATOM   1525  C   ARG A 117       6.317  20.433  72.674  1.00 32.82           C  
ATOM   1526  O   ARG A 117       7.070  19.865  71.894  1.00 32.23           O  
ATOM   1527  CB  ARG A 117       7.716  19.604  74.617  1.00 31.87           C  
ATOM   1528  CG  ARG A 117       7.861  19.446  76.147  1.00 31.27           C  
ATOM   1529  CD  ARG A 117       8.009  20.822  76.779  1.00 31.15           C  
ATOM   1530  NE  ARG A 117       9.152  21.464  76.135  1.00 31.93           N  
ATOM   1531  CZ  ARG A 117      10.414  21.299  76.517  1.00 31.55           C  
ATOM   1532  NH1 ARG A 117      10.697  20.561  77.590  1.00 30.32           N  
ATOM   1533  NH2 ARG A 117      11.388  21.884  75.831  1.00 31.15           N  
ATOM   1534  H   ARG A 117       5.298  18.273  73.775  1.00  0.00           H  
ATOM   1535  HA  ARG A 117       6.057  20.979  74.743  1.00  0.00           H  
ATOM   1536 1HB  ARG A 117       7.926  18.639  74.158  1.00  0.00           H  
ATOM   1537 2HB  ARG A 117       8.482  20.301  74.277  1.00  0.00           H  
ATOM   1538 1HG  ARG A 117       6.975  18.953  76.547  1.00  0.00           H  
ATOM   1539 2HG  ARG A 117       8.743  18.844  76.369  1.00  0.00           H  
ATOM   1540 1HD  ARG A 117       7.099  21.398  76.613  1.00  0.00           H  
ATOM   1541 2HD  ARG A 117       8.180  20.714  77.849  1.00  0.00           H  
ATOM   1542  HE  ARG A 117       8.968  22.072  75.348  1.00  0.00           H  
ATOM   1543 1HH1 ARG A 117       9.951  20.126  78.115  1.00  0.00           H  
ATOM   1544 2HH1 ARG A 117      11.657  20.437  77.879  1.00  0.00           H  
ATOM   1545 1HH2 ARG A 117      11.168  22.451  75.023  1.00  0.00           H  
ATOM   1546 2HH2 ARG A 117      12.349  21.763  76.115  1.00  0.00           H  
ATOM   1547  N   HIS A 118       5.431  21.351  72.287  1.00 34.57           N  
ATOM   1548  CA  HIS A 118       5.262  21.751  70.880  1.00 36.49           C  
ATOM   1549  C   HIS A 118       6.491  22.467  70.313  1.00 36.26           C  
ATOM   1550  O   HIS A 118       6.667  22.561  69.093  1.00 36.64           O  
ATOM   1551  CB  HIS A 118       4.008  22.623  70.708  1.00 37.31           C  
ATOM   1552  CG  HIS A 118       2.732  21.839  70.722  1.00 40.69           C  
ATOM   1553  ND1 HIS A 118       1.490  22.433  70.696  1.00 43.24           N  
ATOM   1554  CD2 HIS A 118       2.510  20.501  70.769  1.00 43.07           C  
ATOM   1555  CE1 HIS A 118       0.558  21.498  70.721  1.00 45.14           C  
ATOM   1556  NE2 HIS A 118       1.151  20.315  70.761  1.00 44.52           N  
ATOM   1557  H   HIS A 118       4.856  21.785  72.994  1.00  0.00           H  
ATOM   1558  HA  HIS A 118       5.141  20.862  70.261  1.00  0.00           H  
ATOM   1559 1HB  HIS A 118       3.966  23.363  71.508  1.00  0.00           H  
ATOM   1560 2HB  HIS A 118       4.068  23.165  69.765  1.00  0.00           H  
ATOM   1561  HD2 HIS A 118       3.270  19.720  70.800  1.00  0.00           H  
ATOM   1562  HE1 HIS A 118      -0.518  21.670  70.710  1.00  0.00           H  
ATOM   1563  HE2 HIS A 118       0.683  19.420  70.782  1.00  0.00           H  
ATOM   1564  N   ASP A 119       7.340  22.957  71.204  1.00 35.63           N  
ATOM   1565  CA  ASP A 119       8.591  23.604  70.813  1.00 34.85           C  
ATOM   1566  C   ASP A 119       9.625  22.614  70.254  1.00 33.86           C  
ATOM   1567  O   ASP A 119      10.474  22.976  69.424  1.00 33.63           O  
ATOM   1568  CB  ASP A 119       9.167  24.383  72.001  1.00 35.86           C  
ATOM   1569  CG  ASP A 119       9.361  23.517  73.244  1.00 35.74           C  
ATOM   1570  OD1 ASP A 119       8.359  23.000  73.786  1.00 34.96           O  
ATOM   1571  OD2 ASP A 119      10.521  23.367  73.685  1.00 36.95           O  
ATOM   1572  H   ASP A 119       7.112  22.879  72.185  1.00  0.00           H  
ATOM   1573  HA  ASP A 119       8.381  24.301  70.001  1.00  0.00           H  
ATOM   1574 1HB  ASP A 119      10.130  24.813  71.722  1.00  0.00           H  
ATOM   1575 2HB  ASP A 119       8.501  25.209  72.252  1.00  0.00           H  
ATOM   1576  N   LEU A 120       9.549  21.360  70.694  1.00 32.24           N  
ATOM   1577  CA  LEU A 120      10.523  20.358  70.259  1.00 30.61           C  
ATOM   1578  C   LEU A 120      10.083  19.764  68.923  1.00 30.08           C  
ATOM   1579  O   LEU A 120       9.095  19.032  68.849  1.00 30.70           O  
ATOM   1580  CB  LEU A 120      10.773  19.299  71.329  1.00 29.93           C  
ATOM   1581  CG  LEU A 120      11.249  19.832  72.696  1.00 29.42           C  
ATOM   1582  CD1 LEU A 120      11.324  18.688  73.703  1.00 28.73           C  
ATOM   1583  CD2 LEU A 120      12.615  20.588  72.621  1.00 30.17           C  
ATOM   1584  H   LEU A 120       8.816  21.088  71.334  1.00  0.00           H  
ATOM   1585  HA  LEU A 120      11.469  20.860  70.058  1.00  0.00           H  
ATOM   1586 1HB  LEU A 120       9.850  18.745  71.492  1.00  0.00           H  
ATOM   1587 2HB  LEU A 120      11.529  18.605  70.961  1.00  0.00           H  
ATOM   1588  HG  LEU A 120      10.509  20.528  73.093  1.00  0.00           H  
ATOM   1589 1HD1 LEU A 120      11.661  19.072  74.666  1.00  0.00           H  
ATOM   1590 2HD1 LEU A 120      10.337  18.239  73.817  1.00  0.00           H  
ATOM   1591 3HD1 LEU A 120      12.027  17.936  73.347  1.00  0.00           H  
ATOM   1592 1HD2 LEU A 120      12.892  20.938  73.616  1.00  0.00           H  
ATOM   1593 2HD2 LEU A 120      13.385  19.913  72.246  1.00  0.00           H  
ATOM   1594 3HD2 LEU A 120      12.522  21.441  71.949  1.00  0.00           H  
ATOM   1595  N   GLN A 121      10.792  20.139  67.864  1.00 28.80           N  
ATOM   1596  CA  GLN A 121      10.483  19.686  66.520  1.00 28.06           C  
ATOM   1597  C   GLN A 121      11.162  18.336  66.223  1.00 27.13           C  
ATOM   1598  O   GLN A 121      10.904  17.716  65.179  1.00 26.62           O  
ATOM   1599  CB  GLN A 121      10.942  20.715  65.504  1.00 28.30           C  
ATOM   1600  CG  GLN A 121      10.306  22.128  65.684  1.00 31.48           C  
ATOM   1601  CD  GLN A 121       8.814  22.124  65.512  1.00 34.09           C  
ATOM   1602  OE1 GLN A 121       8.079  22.434  66.456  1.00 37.76           O  
ATOM   1603  NE2 GLN A 121       8.339  21.751  64.317  1.00 32.15           N  
ATOM   1604  H   GLN A 121      11.574  20.763  68.005  1.00  0.00           H  
ATOM   1605  HA  GLN A 121       9.403  19.566  66.435  1.00  0.00           H  
ATOM   1606 1HB  GLN A 121      12.025  20.826  65.562  1.00  0.00           H  
ATOM   1607 2HB  GLN A 121      10.703  20.366  64.500  1.00  0.00           H  
ATOM   1608 1HG  GLN A 121      10.529  22.490  66.688  1.00  0.00           H  
ATOM   1609 2HG  GLN A 121      10.730  22.803  64.940  1.00  0.00           H  
ATOM   1610 1HE2 GLN A 121       7.352  21.732  64.154  1.00  0.00           H  
ATOM   1611 2HE2 GLN A 121       8.970  21.491  63.586  1.00  0.00           H  
ATOM   1612  N   ALA A 122      12.031  17.885  67.124  1.00 25.43           N  
ATOM   1613  CA  ALA A 122      12.721  16.605  66.918  1.00 24.63           C  
ATOM   1614  C   ALA A 122      12.999  15.955  68.241  1.00 23.91           C  
ATOM   1615  O   ALA A 122      13.348  16.650  69.192  1.00 23.23           O  
ATOM   1616  CB  ALA A 122      14.004  16.788  66.147  1.00 24.32           C  
ATOM   1617  H   ALA A 122      12.224  18.419  67.959  1.00  0.00           H  
ATOM   1618  HA  ALA A 122      12.063  15.955  66.341  1.00  0.00           H  
ATOM   1619 1HB  ALA A 122      14.489  15.821  66.013  1.00  0.00           H  
ATOM   1620 2HB  ALA A 122      13.784  17.222  65.172  1.00  0.00           H  
ATOM   1621 3HB  ALA A 122      14.668  17.453  66.698  1.00  0.00           H  
ATOM   1622  N   VAL A 123      12.822  14.630  68.294  1.00 23.52           N  
ATOM   1623  CA  VAL A 123      13.080  13.863  69.520  1.00 23.07           C  
ATOM   1624  C   VAL A 123      13.895  12.626  69.149  1.00 22.71           C  
ATOM   1625  O   VAL A 123      13.454  11.797  68.336  1.00 23.63           O  
ATOM   1626  CB  VAL A 123      11.778  13.461  70.261  1.00 23.10           C  
ATOM   1627  CG1 VAL A 123      12.094  12.622  71.541  1.00 22.77           C  
ATOM   1628  CG2 VAL A 123      10.943  14.716  70.624  1.00 23.83           C  
ATOM   1629  H   VAL A 123      12.502  14.145  67.468  1.00  0.00           H  
ATOM   1630  HA  VAL A 123      13.667  14.483  70.199  1.00  0.00           H  
ATOM   1631  HB  VAL A 123      11.187  12.814  69.612  1.00  0.00           H  
ATOM   1632 1HG1 VAL A 123      11.162  12.354  72.040  1.00  0.00           H  
ATOM   1633 2HG1 VAL A 123      12.628  11.715  71.259  1.00  0.00           H  
ATOM   1634 3HG1 VAL A 123      12.711  13.211  72.219  1.00  0.00           H  
ATOM   1635 1HG2 VAL A 123      10.034  14.411  71.142  1.00  0.00           H  
ATOM   1636 2HG2 VAL A 123      11.529  15.368  71.272  1.00  0.00           H  
ATOM   1637 3HG2 VAL A 123      10.678  15.253  69.713  1.00  0.00           H  
ATOM   1638  N   LEU A 124      15.080  12.524  69.735  1.00 21.87           N  
ATOM   1639  CA  LEU A 124      16.007  11.428  69.483  1.00 21.42           C  
ATOM   1640  C   LEU A 124      16.179  10.541  70.682  1.00 22.28           C  
ATOM   1641  O   LEU A 124      16.385  11.016  71.803  1.00 22.37           O  
ATOM   1642  CB  LEU A 124      17.368  11.997  69.112  1.00 21.88           C  
ATOM   1643  CG  LEU A 124      17.402  13.110  68.047  1.00 22.66           C  
ATOM   1644  CD1 LEU A 124      18.827  13.605  67.826  1.00 22.65           C  
ATOM   1645  CD2 LEU A 124      16.765  12.695  66.733  1.00 22.04           C  
ATOM   1646  H   LEU A 124      15.342  13.249  70.387  1.00  0.00           H  
ATOM   1647  HA  LEU A 124      15.626  10.837  68.651  1.00  0.00           H  
ATOM   1648 1HB  LEU A 124      17.830  12.404  70.010  1.00  0.00           H  
ATOM   1649 2HB  LEU A 124      17.995  11.186  68.742  1.00  0.00           H  
ATOM   1650  HG  LEU A 124      16.862  13.983  68.415  1.00  0.00           H  
ATOM   1651 1HD1 LEU A 124      18.826  14.391  67.070  1.00  0.00           H  
ATOM   1652 2HD1 LEU A 124      19.223  14.002  68.761  1.00  0.00           H  
ATOM   1653 3HD1 LEU A 124      19.451  12.778  67.489  1.00  0.00           H  
ATOM   1654 1HD2 LEU A 124      16.820  13.522  66.025  1.00  0.00           H  
ATOM   1655 2HD2 LEU A 124      17.296  11.834  66.327  1.00  0.00           H  
ATOM   1656 3HD2 LEU A 124      15.721  12.431  66.902  1.00  0.00           H  
ATOM   1657  N   HIS A 125      16.158   9.235  70.464  1.00 23.18           N  
ATOM   1658  CA  HIS A 125      16.416   8.348  71.572  1.00 24.39           C  
ATOM   1659  C   HIS A 125      17.460   7.313  71.172  1.00 23.94           C  
ATOM   1660  O   HIS A 125      17.342   6.721  70.106  1.00 24.25           O  
ATOM   1661  CB  HIS A 125      15.113   7.674  72.022  1.00 25.27           C  
ATOM   1662  CG  HIS A 125      15.337   6.555  72.979  1.00 29.21           C  
ATOM   1663  ND1 HIS A 125      16.029   6.718  74.162  1.00 31.80           N  
ATOM   1664  CD2 HIS A 125      15.003   5.245  72.911  1.00 32.59           C  
ATOM   1665  CE1 HIS A 125      16.088   5.560  74.793  1.00 33.13           C  
ATOM   1666  NE2 HIS A 125      15.472   4.651  74.057  1.00 34.92           N  
ATOM   1667  H   HIS A 125      15.968   8.842  69.553  1.00  0.00           H  
ATOM   1668  HA  HIS A 125      16.814   8.919  72.410  1.00  0.00           H  
ATOM   1669 1HB  HIS A 125      14.466   8.413  72.496  1.00  0.00           H  
ATOM   1670 2HB  HIS A 125      14.584   7.286  71.151  1.00  0.00           H  
ATOM   1671  HD2 HIS A 125      14.453   4.755  72.107  1.00  0.00           H  
ATOM   1672  HE1 HIS A 125      16.564   5.383  75.757  1.00  0.00           H  
ATOM   1673  HE2 HIS A 125      15.361   3.675  74.294  1.00  0.00           H  
ATOM   1674  N   THR A 126      18.495   7.112  71.988  1.00 23.21           N  
ATOM   1675  CA  THR A 126      19.531   6.102  71.637  1.00 22.50           C  
ATOM   1676  C   THR A 126      19.822   5.105  72.748  1.00 22.44           C  
ATOM   1677  O   THR A 126      19.562   5.371  73.949  1.00 22.20           O  
ATOM   1678  CB  THR A 126      20.900   6.724  71.187  1.00 22.29           C  
ATOM   1679  OG1 THR A 126      21.409   7.535  72.233  1.00 23.29           O  
ATOM   1680  CG2 THR A 126      20.784   7.586  69.904  1.00 21.65           C  
ATOM   1681  H   THR A 126      18.590   7.636  72.846  1.00  0.00           H  
ATOM   1682  HA  THR A 126      19.163   5.505  70.802  1.00  0.00           H  
ATOM   1683  HB  THR A 126      21.615   5.926  70.989  1.00  0.00           H  
ATOM   1684  HG1 THR A 126      20.800   7.518  72.976  1.00  0.00           H  
ATOM   1685 1HG2 THR A 126      21.764   7.987  69.645  1.00  0.00           H  
ATOM   1686 2HG2 THR A 126      20.415   6.970  69.084  1.00  0.00           H  
ATOM   1687 3HG2 THR A 126      20.091   8.408  70.080  1.00  0.00           H  
ATOM   1688  N   HIS A 127      20.366   3.953  72.324  1.00 22.88           N  
ATOM   1689  CA  HIS A 127      20.809   2.896  73.224  1.00 23.53           C  
ATOM   1690  C   HIS A 127      22.258   2.561  72.934  1.00 22.79           C  
ATOM   1691  O   HIS A 127      22.544   1.495  72.392  1.00 24.81           O  
ATOM   1692  CB  HIS A 127      20.026   1.609  72.991  1.00 24.26           C  
ATOM   1693  CG  HIS A 127      18.609   1.637  73.462  1.00 27.46           C  
ATOM   1694  ND1 HIS A 127      17.715   0.641  73.127  1.00 31.58           N  
ATOM   1695  CD2 HIS A 127      17.931   2.507  74.247  1.00 30.44           C  
ATOM   1696  CE1 HIS A 127      16.541   0.906  73.672  1.00 32.55           C  
ATOM   1697  NE2 HIS A 127      16.645   2.033  74.355  1.00 32.64           N  
ATOM   1698  H   HIS A 127      20.468   3.825  71.327  1.00  0.00           H  
ATOM   1699  HA  HIS A 127      20.643   3.204  74.256  1.00  0.00           H  
ATOM   1700 1HB  HIS A 127      20.013   1.379  71.925  1.00  0.00           H  
ATOM   1701 2HB  HIS A 127      20.524   0.783  73.498  1.00  0.00           H  
ATOM   1702  HD2 HIS A 127      18.325   3.417  74.699  1.00  0.00           H  
ATOM   1703  HE1 HIS A 127      15.641   0.299  73.575  1.00  0.00           H  
ATOM   1704  HE2 HIS A 127      15.903   2.479  74.875  1.00  0.00           H  
ATOM   1705  N   THR A 128      23.178   3.447  73.269  1.00 21.80           N  
ATOM   1706  CA  THR A 128      24.589   3.214  73.006  1.00 20.20           C  
ATOM   1707  C   THR A 128      25.229   2.607  74.228  1.00 20.21           C  
ATOM   1708  O   THR A 128      24.714   2.771  75.336  1.00 20.02           O  
ATOM   1709  CB  THR A 128      25.342   4.558  72.713  1.00 21.14           C  
ATOM   1710  OG1 THR A 128      25.278   5.417  73.877  1.00 22.03           O  
ATOM   1711  CG2 THR A 128      24.750   5.246  71.490  1.00 19.64           C  
ATOM   1712  H   THR A 128      22.897   4.307  73.718  1.00  0.00           H  
ATOM   1713  HA  THR A 128      24.676   2.575  72.127  1.00  0.00           H  
ATOM   1714  HB  THR A 128      26.397   4.352  72.532  1.00  0.00           H  
ATOM   1715  HG1 THR A 128      24.788   4.974  74.574  1.00  0.00           H  
ATOM   1716 1HG2 THR A 128      25.285   6.177  71.301  1.00  0.00           H  
ATOM   1717 2HG2 THR A 128      24.843   4.591  70.624  1.00  0.00           H  
ATOM   1718 3HG2 THR A 128      23.698   5.463  71.669  1.00  0.00           H  
ATOM   1719  N   ARG A 129      26.357   1.918  74.032  1.00 20.18           N  
ATOM   1720  CA  ARG A 129      27.137   1.353  75.127  1.00 19.96           C  
ATOM   1721  C   ARG A 129      27.381   2.348  76.266  1.00 19.57           C  
ATOM   1722  O   ARG A 129      27.075   2.068  77.431  1.00 19.15           O  
ATOM   1723  CB  ARG A 129      28.472   0.831  74.577  1.00 20.46           C  
ATOM   1724  CG  ARG A 129      29.446   0.303  75.603  1.00 21.57           C  
ATOM   1725  CD  ARG A 129      30.861   0.236  75.012  1.00 21.98           C  
ATOM   1726  NE  ARG A 129      31.332   1.562  74.613  1.00 22.15           N  
ATOM   1727  CZ  ARG A 129      31.824   1.871  73.415  1.00 22.53           C  
ATOM   1728  NH1 ARG A 129      31.933   0.939  72.474  1.00 21.99           N  
ATOM   1729  NH2 ARG A 129      32.217   3.119  73.167  1.00 21.66           N  
ATOM   1730  H   ARG A 129      26.676   1.788  73.083  1.00  0.00           H  
ATOM   1731  HA  ARG A 129      26.576   0.524  75.559  1.00  0.00           H  
ATOM   1732 1HB  ARG A 129      28.283   0.024  73.870  1.00  0.00           H  
ATOM   1733 2HB  ARG A 129      28.979   1.629  74.035  1.00  0.00           H  
ATOM   1734 1HG  ARG A 129      29.455   0.963  76.470  1.00  0.00           H  
ATOM   1735 2HG  ARG A 129      29.142  -0.698  75.912  1.00  0.00           H  
ATOM   1736 1HD  ARG A 129      31.547  -0.166  75.756  1.00  0.00           H  
ATOM   1737 2HD  ARG A 129      30.858  -0.410  74.135  1.00  0.00           H  
ATOM   1738  HE  ARG A 129      31.282   2.305  75.298  1.00  0.00           H  
ATOM   1739 1HH1 ARG A 129      31.642  -0.009  72.666  1.00  0.00           H  
ATOM   1740 2HH1 ARG A 129      32.307   1.179  71.567  1.00  0.00           H  
ATOM   1741 1HH2 ARG A 129      32.141   3.825  73.886  1.00  0.00           H  
ATOM   1742 2HH2 ARG A 129      32.591   3.360  72.261  1.00  0.00           H  
ATOM   1743  N   ASP A 130      27.946   3.508  75.942  1.00 19.68           N  
ATOM   1744  CA  ASP A 130      28.346   4.441  77.003  1.00 19.84           C  
ATOM   1745  C   ASP A 130      27.205   5.327  77.535  1.00 19.07           C  
ATOM   1746  O   ASP A 130      27.183   5.675  78.732  1.00 19.35           O  
ATOM   1747  CB  ASP A 130      29.561   5.265  76.573  1.00 19.91           C  
ATOM   1748  CG  ASP A 130      30.805   4.401  76.346  1.00 22.27           C  
ATOM   1749  OD1 ASP A 130      30.871   3.247  76.841  1.00 24.25           O  
ATOM   1750  OD2 ASP A 130      31.704   4.869  75.624  1.00 25.00           O  
ATOM   1751  H   ASP A 130      28.106   3.762  74.978  1.00  0.00           H  
ATOM   1752  HA  ASP A 130      28.616   3.864  77.888  1.00  0.00           H  
ATOM   1753 1HB  ASP A 130      29.330   5.800  75.651  1.00  0.00           H  
ATOM   1754 2HB  ASP A 130      29.784   6.010  77.337  1.00  0.00           H  
ATOM   1755  N   GLY A 131      26.256   5.653  76.677  1.00 19.38           N  
ATOM   1756  CA  GLY A 131      24.997   6.338  77.101  1.00 19.15           C  
ATOM   1757  C   GLY A 131      24.190   5.525  78.118  1.00 19.44           C  
ATOM   1758  O   GLY A 131      23.793   6.037  79.198  1.00 20.31           O  
ATOM   1759  H   GLY A 131      26.390   5.430  75.701  1.00  0.00           H  
ATOM   1760 1HA  GLY A 131      25.239   7.307  77.538  1.00  0.00           H  
ATOM   1761 2HA  GLY A 131      24.374   6.526  76.228  1.00  0.00           H  
ATOM   1762  N   ILE A 132      23.974   4.240  77.818  1.00 19.40           N  
ATOM   1763  CA  ILE A 132      23.303   3.354  78.764  1.00 19.01           C  
ATOM   1764  C   ILE A 132      24.154   3.191  80.028  1.00 18.91           C  
ATOM   1765  O   ILE A 132      23.637   3.225  81.133  1.00 19.11           O  
ATOM   1766  CB  ILE A 132      22.956   2.002  78.134  1.00 19.21           C  
ATOM   1767  CG1 ILE A 132      22.083   2.205  76.876  1.00 19.72           C  
ATOM   1768  CG2 ILE A 132      22.291   1.083  79.141  1.00 20.23           C  
ATOM   1769  CD1 ILE A 132      21.865   0.943  76.122  1.00 21.61           C  
ATOM   1770  H   ILE A 132      24.276   3.871  76.928  1.00  0.00           H  
ATOM   1771  HA  ILE A 132      22.373   3.826  79.079  1.00  0.00           H  
ATOM   1772  HB  ILE A 132      23.867   1.523  77.775  1.00  0.00           H  
ATOM   1773 1HG1 ILE A 132      21.116   2.614  77.167  1.00  0.00           H  
ATOM   1774 2HG1 ILE A 132      22.559   2.931  76.216  1.00  0.00           H  
ATOM   1775 1HG2 ILE A 132      22.056   0.131  78.665  1.00  0.00           H  
ATOM   1776 2HG2 ILE A 132      22.966   0.912  79.979  1.00  0.00           H  
ATOM   1777 3HG2 ILE A 132      21.372   1.544  79.503  1.00  0.00           H  
ATOM   1778 1HD1 ILE A 132      21.246   1.144  75.248  1.00  0.00           H  
ATOM   1779 2HD1 ILE A 132      22.826   0.540  75.801  1.00  0.00           H  
ATOM   1780 3HD1 ILE A 132      21.363   0.219  76.762  1.00  0.00           H  
ATOM   1781  N   ALA A 133      25.475   3.065  79.860  1.00 18.90           N  
ATOM   1782  CA  ALA A 133      26.368   2.891  80.996  1.00 18.89           C  
ATOM   1783  C   ALA A 133      26.254   4.057  81.984  1.00 18.90           C  
ATOM   1784  O   ALA A 133      26.102   3.874  83.229  1.00 18.91           O  
ATOM   1785  CB  ALA A 133      27.829   2.731  80.489  1.00 18.88           C  
ATOM   1786  H   ALA A 133      25.864   3.091  78.928  1.00  0.00           H  
ATOM   1787  HA  ALA A 133      26.070   1.986  81.526  1.00  0.00           H  
ATOM   1788 1HB  ALA A 133      28.497   2.601  81.340  1.00  0.00           H  
ATOM   1789 2HB  ALA A 133      27.895   1.858  79.839  1.00  0.00           H  
ATOM   1790 3HB  ALA A 133      28.120   3.620  79.933  1.00  0.00           H  
ATOM   1791  N   VAL A 134      26.353   5.267  81.449  1.00 18.88           N  
ATOM   1792  CA  VAL A 134      26.131   6.450  82.301  1.00 19.28           C  
ATOM   1793  C   VAL A 134      24.719   6.464  82.898  1.00 19.38           C  
ATOM   1794  O   VAL A 134      24.554   6.786  84.105  1.00 19.93           O  
ATOM   1795  CB  VAL A 134      26.467   7.799  81.598  1.00 19.50           C  
ATOM   1796  CG1 VAL A 134      26.123   8.960  82.542  1.00 20.23           C  
ATOM   1797  CG2 VAL A 134      27.973   7.876  81.228  1.00 19.84           C  
ATOM   1798  H   VAL A 134      26.577   5.399  80.473  1.00  0.00           H  
ATOM   1799  HA  VAL A 134      26.779   6.374  83.175  1.00  0.00           H  
ATOM   1800  HB  VAL A 134      25.874   7.881  80.687  1.00  0.00           H  
ATOM   1801 1HG1 VAL A 134      26.356   9.907  82.054  1.00  0.00           H  
ATOM   1802 2HG1 VAL A 134      25.061   8.929  82.784  1.00  0.00           H  
ATOM   1803 3HG1 VAL A 134      26.708   8.870  83.457  1.00  0.00           H  
ATOM   1804 1HG2 VAL A 134      28.179   8.827  80.738  1.00  0.00           H  
ATOM   1805 2HG2 VAL A 134      28.575   7.796  82.133  1.00  0.00           H  
ATOM   1806 3HG2 VAL A 134      28.224   7.058  80.552  1.00  0.00           H  
ATOM   1807  N   SER A 135      23.720   6.115  82.082  1.00 19.57           N  
ATOM   1808  CA  SER A 135      22.343   5.944  82.576  1.00 19.98           C  
ATOM   1809  C   SER A 135      22.273   5.043  83.811  1.00 20.21           C  
ATOM   1810  O   SER A 135      21.455   5.281  84.695  1.00 20.42           O  
ATOM   1811  CB  SER A 135      21.427   5.350  81.509  1.00 19.94           C  
ATOM   1812  OG  SER A 135      21.577   6.013  80.264  1.00 21.31           O  
ATOM   1813  H   SER A 135      23.913   5.965  81.102  1.00  0.00           H  
ATOM   1814  HA  SER A 135      21.950   6.924  82.850  1.00  0.00           H  
ATOM   1815 1HB  SER A 135      21.653   4.291  81.384  1.00  0.00           H  
ATOM   1816 2HB  SER A 135      20.391   5.426  81.836  1.00  0.00           H  
ATOM   1817  HG  SER A 135      22.239   6.694  80.405  1.00  0.00           H  
ATOM   1818  N   ALA A 136      23.107   4.001  83.841  1.00 20.03           N  
ATOM   1819  CA  ALA A 136      23.018   2.954  84.868  1.00 20.66           C  
ATOM   1820  C   ALA A 136      23.687   3.314  86.195  1.00 21.24           C  
ATOM   1821  O   ALA A 136      23.701   2.495  87.129  1.00 21.45           O  
ATOM   1822  CB  ALA A 136      23.593   1.652  84.328  1.00 20.76           C  
ATOM   1823  H   ALA A 136      23.822   3.934  83.131  1.00  0.00           H  
ATOM   1824  HA  ALA A 136      21.966   2.807  85.111  1.00  0.00           H  
ATOM   1825 1HB  ALA A 136      23.525   0.879  85.093  1.00  0.00           H  
ATOM   1826 2HB  ALA A 136      23.029   1.342  83.448  1.00  0.00           H  
ATOM   1827 3HB  ALA A 136      24.637   1.801  84.056  1.00  0.00           H  
ATOM   1828  N   GLN A 137      24.251   4.520  86.294  1.00 21.93           N  
ATOM   1829  CA  GLN A 137      25.010   4.921  87.495  1.00 22.58           C  
ATOM   1830  C   GLN A 137      24.266   5.922  88.395  1.00 23.40           C  
ATOM   1831  O   GLN A 137      23.652   6.873  87.891  1.00 22.57           O  
ATOM   1832  CB  GLN A 137      26.382   5.501  87.085  1.00 22.94           C  
ATOM   1833  CG  GLN A 137      27.220   4.528  86.241  1.00 22.65           C  
ATOM   1834  CD  GLN A 137      28.532   5.107  85.759  1.00 21.71           C  
ATOM   1835  OE1 GLN A 137      28.811   6.312  85.896  1.00 22.00           O  
ATOM   1836  NE2 GLN A 137      29.319   4.262  85.123  1.00 20.85           N  
ATOM   1837  H   GLN A 137      24.157   5.174  85.530  1.00  0.00           H  
ATOM   1838  HA  GLN A 137      25.171   4.038  88.113  1.00  0.00           H  
ATOM   1839 1HB  GLN A 137      26.234   6.417  86.513  1.00  0.00           H  
ATOM   1840 2HB  GLN A 137      26.949   5.761  87.979  1.00  0.00           H  
ATOM   1841 1HG  GLN A 137      27.451   3.648  86.842  1.00  0.00           H  
ATOM   1842 2HG  GLN A 137      26.646   4.239  85.361  1.00  0.00           H  
ATOM   1843 1HE2 GLN A 137      30.205   4.569  84.773  1.00  0.00           H  
ATOM   1844 2HE2 GLN A 137      29.031   3.314  84.990  1.00  0.00           H  
ATOM   1845  N   LYS A 138      24.394   5.752  89.722  1.00 24.54           N  
ATOM   1846  CA  LYS A 138      23.667   6.567  90.688  1.00 25.85           C  
ATOM   1847  C   LYS A 138      23.771   8.052  90.433  1.00 25.52           C  
ATOM   1848  O   LYS A 138      22.758   8.758  90.399  1.00 25.49           O  
ATOM   1849  CB  LYS A 138      24.128   6.267  92.142  1.00 27.09           C  
ATOM   1850  CG  LYS A 138      23.859   4.852  92.572  1.00 31.67           C  
ATOM   1851  CD  LYS A 138      24.302   4.644  94.045  1.00 39.18           C  
ATOM   1852  CE  LYS A 138      24.261   3.158  94.426  1.00 43.71           C  
ATOM   1853  NZ  LYS A 138      22.957   2.492  94.050  1.00 47.63           N  
ATOM   1854  H   LYS A 138      25.018   5.032  90.057  1.00  0.00           H  
ATOM   1855  HA  LYS A 138      22.605   6.330  90.611  1.00  0.00           H  
ATOM   1856 1HB  LYS A 138      25.198   6.457  92.231  1.00  0.00           H  
ATOM   1857 2HB  LYS A 138      23.618   6.940  92.832  1.00  0.00           H  
ATOM   1858 1HG  LYS A 138      22.793   4.639  92.479  1.00  0.00           H  
ATOM   1859 2HG  LYS A 138      24.406   4.166  91.927  1.00  0.00           H  
ATOM   1860 1HD  LYS A 138      25.317   5.020  94.176  1.00  0.00           H  
ATOM   1861 2HD  LYS A 138      23.638   5.201  94.707  1.00  0.00           H  
ATOM   1862 1HE  LYS A 138      25.072   2.632  93.925  1.00  0.00           H  
ATOM   1863 2HE  LYS A 138      24.401   3.054  95.502  1.00  0.00           H  
ATOM   1864 1HZ  LYS A 138      22.984   1.520  94.323  1.00  0.00           H  
ATOM   1865 2HZ  LYS A 138      22.193   2.953  94.525  1.00  0.00           H  
ATOM   1866 3HZ  LYS A 138      22.821   2.557  93.051  1.00  0.00           H  
ATOM   1867  N   ASP A 139      24.994   8.532  90.251  1.00 25.17           N  
ATOM   1868  CA  ASP A 139      25.229   9.953  90.088  1.00 25.13           C  
ATOM   1869  C   ASP A 139      25.139  10.378  88.623  1.00 24.29           C  
ATOM   1870  O   ASP A 139      25.397  11.535  88.291  1.00 25.15           O  
ATOM   1871  CB  ASP A 139      26.591  10.318  90.660  1.00 25.88           C  
ATOM   1872  CG  ASP A 139      26.650  10.174  92.195  1.00 28.57           C  
ATOM   1873  OD1 ASP A 139      25.597  10.278  92.852  1.00 31.39           O  
ATOM   1874  OD2 ASP A 139      27.756   9.960  92.727  1.00 31.61           O  
ATOM   1875  H   ASP A 139      25.779   7.897  90.225  1.00  0.00           H  
ATOM   1876  HA  ASP A 139      24.457  10.496  90.634  1.00  0.00           H  
ATOM   1877 1HB  ASP A 139      27.355   9.678  90.218  1.00  0.00           H  
ATOM   1878 2HB  ASP A 139      26.833  11.348  90.395  1.00  0.00           H  
ATOM   1879  N   GLY A 140      24.791   9.456  87.741  1.00 23.53           N  
ATOM   1880  CA  GLY A 140      24.593   9.811  86.336  1.00 22.35           C  
ATOM   1881  C   GLY A 140      25.787  10.551  85.770  1.00 22.19           C  
ATOM   1882  O   GLY A 140      26.928  10.185  86.034  1.00 22.13           O  
ATOM   1883  H   GLY A 140      24.659   8.497  88.030  1.00  0.00           H  
ATOM   1884 1HA  GLY A 140      24.418   8.906  85.753  1.00  0.00           H  
ATOM   1885 2HA  GLY A 140      23.703  10.432  86.240  1.00  0.00           H  
ATOM   1886  N   LEU A 141      25.534  11.592  84.984  1.00 22.12           N  
ATOM   1887  CA  LEU A 141      26.617  12.281  84.272  1.00 21.96           C  
ATOM   1888  C   LEU A 141      27.367  13.227  85.197  1.00 21.88           C  
ATOM   1889  O   LEU A 141      26.807  14.188  85.690  1.00 21.95           O  
ATOM   1890  CB  LEU A 141      26.076  13.031  83.046  1.00 21.93           C  
ATOM   1891  CG  LEU A 141      27.094  13.703  82.124  1.00 21.56           C  
ATOM   1892  CD1 LEU A 141      27.844  12.721  81.237  1.00 22.97           C  
ATOM   1893  CD2 LEU A 141      26.411  14.792  81.282  1.00 21.01           C  
ATOM   1894  H   LEU A 141      24.585  11.919  84.871  1.00  0.00           H  
ATOM   1895  HA  LEU A 141      27.335  11.536  83.931  1.00  0.00           H  
ATOM   1896 1HB  LEU A 141      25.511  12.331  82.433  1.00  0.00           H  
ATOM   1897 2HB  LEU A 141      25.398  13.813  83.388  1.00  0.00           H  
ATOM   1898  HG  LEU A 141      27.883  14.158  82.723  1.00  0.00           H  
ATOM   1899 1HD1 LEU A 141      28.550  13.264  80.609  1.00  0.00           H  
ATOM   1900 2HD1 LEU A 141      28.387  12.009  81.860  1.00  0.00           H  
ATOM   1901 3HD1 LEU A 141      27.135  12.186  80.607  1.00  0.00           H  
ATOM   1902 1HD2 LEU A 141      27.147  15.263  80.630  1.00  0.00           H  
ATOM   1903 2HD2 LEU A 141      25.624  14.343  80.676  1.00  0.00           H  
ATOM   1904 3HD2 LEU A 141      25.977  15.543  81.942  1.00  0.00           H  
ATOM   1905  N   LEU A 142      28.658  12.953  85.382  1.00 22.07           N  
ATOM   1906  CA  LEU A 142      29.499  13.666  86.337  1.00 23.26           C  
ATOM   1907  C   LEU A 142      30.075  14.961  85.716  1.00 23.53           C  
ATOM   1908  O   LEU A 142      30.306  15.007  84.502  1.00 23.35           O  
ATOM   1909  CB  LEU A 142      30.618  12.716  86.813  1.00 23.49           C  
ATOM   1910  CG  LEU A 142      30.187  11.404  87.514  1.00 24.42           C  
ATOM   1911  CD1 LEU A 142      31.387  10.463  87.676  1.00 25.45           C  
ATOM   1912  CD2 LEU A 142      29.587  11.668  88.887  1.00 25.36           C  
ATOM   1913  H   LEU A 142      29.063  12.212  84.827  1.00  0.00           H  
ATOM   1914  HA  LEU A 142      28.884  13.960  87.187  1.00  0.00           H  
ATOM   1915 1HB  LEU A 142      31.221  12.430  85.952  1.00  0.00           H  
ATOM   1916 2HB  LEU A 142      31.256  13.254  87.514  1.00  0.00           H  
ATOM   1917  HG  LEU A 142      29.439  10.895  86.906  1.00  0.00           H  
ATOM   1918 1HD1 LEU A 142      31.066   9.546  88.170  1.00  0.00           H  
ATOM   1919 2HD1 LEU A 142      31.795  10.222  86.694  1.00  0.00           H  
ATOM   1920 3HD1 LEU A 142      32.153  10.951  88.278  1.00  0.00           H  
ATOM   1921 1HD2 LEU A 142      29.297  10.722  89.345  1.00  0.00           H  
ATOM   1922 2HD2 LEU A 142      30.325  12.165  89.517  1.00  0.00           H  
ATOM   1923 3HD2 LEU A 142      28.709  12.306  88.784  1.00  0.00           H  
ATOM   1924  N   PRO A 143      30.291  16.015  86.532  1.00 24.41           N  
ATOM   1925  CA  PRO A 143      30.893  17.242  85.988  1.00 24.58           C  
ATOM   1926  C   PRO A 143      32.452  17.191  86.003  1.00 24.31           C  
ATOM   1927  O   PRO A 143      33.093  17.857  86.810  1.00 24.72           O  
ATOM   1928  CB  PRO A 143      30.341  18.326  86.909  1.00 24.90           C  
ATOM   1929  CG  PRO A 143      30.176  17.662  88.247  1.00 25.72           C  
ATOM   1930  CD  PRO A 143      29.936  16.166  87.962  1.00 24.91           C  
ATOM   1931  HA  PRO A 143      30.547  17.387  84.954  1.00  0.00           H  
ATOM   1932 1HB  PRO A 143      31.037  19.177  86.948  1.00  0.00           H  
ATOM   1933 2HB  PRO A 143      29.389  18.708  86.512  1.00  0.00           H  
ATOM   1934 1HG  PRO A 143      31.074  17.819  88.862  1.00  0.00           H  
ATOM   1935 2HG  PRO A 143      29.334  18.112  88.793  1.00  0.00           H  
ATOM   1936 1HD  PRO A 143      30.593  15.560  88.603  1.00  0.00           H  
ATOM   1937 2HD  PRO A 143      28.880  15.922  88.148  1.00  0.00           H  
ATOM   1938  N   ILE A 144      33.046  16.390  85.130  1.00 23.17           N  
ATOM   1939  CA  ILE A 144      34.512  16.121  85.223  1.00 23.62           C  
ATOM   1940  C   ILE A 144      35.256  16.388  83.923  1.00 23.41           C  
ATOM   1941  O   ILE A 144      36.461  16.121  83.812  1.00 23.83           O  
ATOM   1942  CB  ILE A 144      34.824  14.678  85.732  1.00 22.62           C  
ATOM   1943  CG1 ILE A 144      34.011  13.613  84.980  1.00 22.49           C  
ATOM   1944  CG2 ILE A 144      34.495  14.563  87.216  1.00 23.74           C  
ATOM   1945  CD1 ILE A 144      34.578  13.249  83.627  1.00 25.54           C  
ATOM   1946  H   ILE A 144      32.512  15.953  84.393  1.00  0.00           H  
ATOM   1947  HA  ILE A 144      34.948  16.823  85.933  1.00  0.00           H  
ATOM   1948  HB  ILE A 144      35.881  14.460  85.583  1.00  0.00           H  
ATOM   1949 1HG1 ILE A 144      33.956  12.706  85.581  1.00  0.00           H  
ATOM   1950 2HG1 ILE A 144      32.991  13.969  84.835  1.00  0.00           H  
ATOM   1951 1HG2 ILE A 144      34.716  13.553  87.560  1.00  0.00           H  
ATOM   1952 2HG2 ILE A 144      35.096  15.277  87.778  1.00  0.00           H  
ATOM   1953 3HG2 ILE A 144      33.437  14.776  87.372  1.00  0.00           H  
ATOM   1954 1HD1 ILE A 144      33.947  12.492  83.160  1.00  0.00           H  
ATOM   1955 2HD1 ILE A 144      34.609  14.137  82.994  1.00  0.00           H  
ATOM   1956 3HD1 ILE A 144      35.586  12.855  83.749  1.00  0.00           H  
ATOM   1957  N   SER A 145      34.539  16.906  82.944  1.00 23.98           N  
ATOM   1958  CA  SER A 145      35.136  17.256  81.666  1.00 24.79           C  
ATOM   1959  C   SER A 145      34.431  18.480  81.102  1.00 25.39           C  
ATOM   1960  O   SER A 145      33.283  18.748  81.433  1.00 25.88           O  
ATOM   1961  CB  SER A 145      35.045  16.091  80.679  1.00 24.73           C  
ATOM   1962  OG  SER A 145      33.689  15.848  80.254  1.00 26.32           O  
ATOM   1963  H   SER A 145      33.551  17.063  83.085  1.00  0.00           H  
ATOM   1964  HA  SER A 145      36.190  17.488  81.828  1.00  0.00           H  
ATOM   1965 1HB  SER A 145      35.660  16.305  79.805  1.00  0.00           H  
ATOM   1966 2HB  SER A 145      35.440  15.189  81.144  1.00  0.00           H  
ATOM   1967  HG  SER A 145      33.149  16.499  80.708  1.00  0.00           H  
ATOM   1968  N   GLN A 146      35.095  19.229  80.224  1.00 26.42           N  
ATOM   1969  CA  GLN A 146      34.422  20.352  79.564  1.00 26.30           C  
ATOM   1970  C   GLN A 146      33.107  19.907  78.905  1.00 26.16           C  
ATOM   1971  O   GLN A 146      32.094  20.609  78.945  1.00 25.02           O  
ATOM   1972  CB  GLN A 146      35.326  20.973  78.519  1.00 27.66           C  
ATOM   1973  CG  GLN A 146      34.691  22.145  77.797  1.00 28.92           C  
ATOM   1974  CD  GLN A 146      35.727  23.054  77.185  1.00 30.77           C  
ATOM   1975  OE1 GLN A 146      35.889  23.092  75.948  1.00 33.10           O  
ATOM   1976  NE2 GLN A 146      36.450  23.781  78.035  1.00 26.80           N  
ATOM   1977  H   GLN A 146      36.061  19.036  80.003  1.00  0.00           H  
ATOM   1978  HA  GLN A 146      34.190  21.106  80.316  1.00  0.00           H  
ATOM   1979 1HB  GLN A 146      36.246  21.317  78.992  1.00  0.00           H  
ATOM   1980 2HB  GLN A 146      35.599  20.220  77.780  1.00  0.00           H  
ATOM   1981 1HG  GLN A 146      34.049  21.764  77.002  1.00  0.00           H  
ATOM   1982 2HG  GLN A 146      34.101  22.721  78.510  1.00  0.00           H  
ATOM   1983 1HE2 GLN A 146      37.154  24.403  77.689  1.00  0.00           H  
ATOM   1984 2HE2 GLN A 146      36.291  23.706  79.019  1.00  0.00           H  
ATOM   1985  N   HIS A 147      33.148  18.733  78.293  1.00 25.42           N  
ATOM   1986  CA  HIS A 147      32.011  18.177  77.566  1.00 24.60           C  
ATOM   1987  C   HIS A 147      30.808  17.856  78.466  1.00 24.23           C  
ATOM   1988  O   HIS A 147      29.668  18.157  78.106  1.00 23.76           O  
ATOM   1989  CB  HIS A 147      32.467  16.941  76.785  1.00 24.31           C  
ATOM   1990  CG  HIS A 147      33.571  17.240  75.825  1.00 25.10           C  
ATOM   1991  ND1 HIS A 147      34.849  17.562  76.242  1.00 24.70           N  
ATOM   1992  CD2 HIS A 147      33.583  17.311  74.474  1.00 25.70           C  
ATOM   1993  CE1 HIS A 147      35.604  17.800  75.182  1.00 26.65           C  
ATOM   1994  NE2 HIS A 147      34.863  17.651  74.099  1.00 26.88           N  
ATOM   1995  H   HIS A 147      34.009  18.207  78.337  1.00  0.00           H  
ATOM   1996  HA  HIS A 147      31.633  18.917  76.861  1.00  0.00           H  
ATOM   1997 1HB  HIS A 147      32.807  16.175  77.482  1.00  0.00           H  
ATOM   1998 2HB  HIS A 147      31.624  16.529  76.232  1.00  0.00           H  
ATOM   1999  HD2 HIS A 147      32.742  17.122  73.806  1.00  0.00           H  
ATOM   2000  HE1 HIS A 147      36.659  18.073  75.199  1.00  0.00           H  
ATOM   2001  HE2 HIS A 147      35.179  17.766  73.147  1.00  0.00           H  
ATOM   2002  N   SER A 148      31.057  17.255  79.631  1.00 24.04           N  
ATOM   2003  CA  SER A 148      29.974  16.966  80.564  1.00 24.02           C  
ATOM   2004  C   SER A 148      29.496  18.219  81.316  1.00 23.97           C  
ATOM   2005  O   SER A 148      28.295  18.347  81.590  1.00 23.73           O  
ATOM   2006  CB  SER A 148      30.377  15.886  81.571  1.00 23.31           C  
ATOM   2007  OG  SER A 148      31.515  16.283  82.299  1.00 24.57           O  
ATOM   2008  H   SER A 148      32.001  16.994  79.877  1.00  0.00           H  
ATOM   2009  HA  SER A 148      29.117  16.600  79.997  1.00  0.00           H  
ATOM   2010 1HB  SER A 148      29.549  15.698  82.254  1.00  0.00           H  
ATOM   2011 2HB  SER A 148      30.583  14.956  81.043  1.00  0.00           H  
ATOM   2012  HG  SER A 148      31.751  17.152  81.967  1.00  0.00           H  
ATOM   2013  N   ILE A 149      30.436  19.113  81.664  1.00 23.66           N  
ATOM   2014  CA  ILE A 149      30.140  20.306  82.483  1.00 23.78           C  
ATOM   2015  C   ILE A 149      29.234  21.250  81.691  1.00 24.03           C  
ATOM   2016  O   ILE A 149      28.367  21.920  82.259  1.00 24.31           O  
ATOM   2017  CB  ILE A 149      31.460  20.998  82.987  1.00 23.47           C  
ATOM   2018  CG1 ILE A 149      32.195  20.093  83.963  1.00 23.16           C  
ATOM   2019  CG2 ILE A 149      31.217  22.373  83.643  1.00 22.65           C  
ATOM   2020  CD1 ILE A 149      33.701  20.488  84.206  1.00 23.58           C  
ATOM   2021  H   ILE A 149      31.382  18.955  81.348  1.00  0.00           H  
ATOM   2022  HA  ILE A 149      29.566  19.993  83.354  1.00  0.00           H  
ATOM   2023  HB  ILE A 149      32.134  21.151  82.145  1.00  0.00           H  
ATOM   2024 1HG1 ILE A 149      31.684  20.105  84.925  1.00  0.00           H  
ATOM   2025 2HG1 ILE A 149      32.173  19.067  83.595  1.00  0.00           H  
ATOM   2026 1HG2 ILE A 149      32.168  22.794  83.968  1.00  0.00           H  
ATOM   2027 2HG2 ILE A 149      30.752  23.043  82.921  1.00  0.00           H  
ATOM   2028 3HG2 ILE A 149      30.559  22.254  84.504  1.00  0.00           H  
ATOM   2029 1HD1 ILE A 149      34.150  19.791  84.914  1.00  0.00           H  
ATOM   2030 2HD1 ILE A 149      34.245  20.447  83.262  1.00  0.00           H  
ATOM   2031 3HD1 ILE A 149      33.751  21.498  84.610  1.00  0.00           H  
ATOM   2032  N   ALA A 150      29.396  21.253  80.366  1.00 23.85           N  
ATOM   2033  CA  ALA A 150      28.522  22.006  79.485  1.00 23.96           C  
ATOM   2034  C   ALA A 150      27.027  21.605  79.591  1.00 24.08           C  
ATOM   2035  O   ALA A 150      26.138  22.411  79.288  1.00 24.45           O  
ATOM   2036  CB  ALA A 150      29.028  21.880  78.018  1.00 23.98           C  
ATOM   2037  H   ALA A 150      30.151  20.714  79.967  1.00  0.00           H  
ATOM   2038  HA  ALA A 150      28.555  23.052  79.789  1.00  0.00           H  
ATOM   2039 1HB  ALA A 150      28.371  22.446  77.357  1.00  0.00           H  
ATOM   2040 2HB  ALA A 150      30.042  22.275  77.948  1.00  0.00           H  
ATOM   2041 3HB  ALA A 150      29.026  20.832  77.722  1.00  0.00           H  
ATOM   2042  N   PHE A 151      26.754  20.366  80.014  1.00 23.34           N  
ATOM   2043  CA  PHE A 151      25.373  19.909  80.293  1.00 23.20           C  
ATOM   2044  C   PHE A 151      24.863  20.211  81.712  1.00 24.66           C  
ATOM   2045  O   PHE A 151      23.738  19.841  82.059  1.00 24.72           O  
ATOM   2046  CB  PHE A 151      25.261  18.400  80.006  1.00 22.06           C  
ATOM   2047  CG  PHE A 151      25.200  18.098  78.531  1.00 20.99           C  
ATOM   2048  CD1 PHE A 151      26.344  17.721  77.835  1.00 20.16           C  
ATOM   2049  CD2 PHE A 151      24.014  18.267  77.838  1.00 20.44           C  
ATOM   2050  CE1 PHE A 151      26.284  17.481  76.437  1.00 19.42           C  
ATOM   2051  CE2 PHE A 151      23.941  18.012  76.457  1.00 19.65           C  
ATOM   2052  CZ  PHE A 151      25.080  17.621  75.778  1.00 19.78           C  
ATOM   2053  H   PHE A 151      27.521  19.723  80.146  1.00  0.00           H  
ATOM   2054  HA  PHE A 151      24.690  20.449  79.635  1.00  0.00           H  
ATOM   2055 1HB  PHE A 151      26.118  17.883  80.437  1.00  0.00           H  
ATOM   2056 2HB  PHE A 151      24.366  18.004  80.484  1.00  0.00           H  
ATOM   2057  HD1 PHE A 151      27.285  17.612  78.376  1.00  0.00           H  
ATOM   2058  HD2 PHE A 151      23.121  18.576  78.383  1.00  0.00           H  
ATOM   2059  HE1 PHE A 151      27.184  17.189  75.896  1.00  0.00           H  
ATOM   2060  HE2 PHE A 151      22.998  18.121  75.921  1.00  0.00           H  
ATOM   2061  HZ  PHE A 151      25.017  17.424  74.709  1.00  0.00           H  
ATOM   2062  N   SER A 152      25.665  20.880  82.533  1.00 26.11           N  
ATOM   2063  CA  SER A 152      25.231  21.116  83.910  1.00 27.86           C  
ATOM   2064  C   SER A 152      23.941  21.943  83.914  1.00 29.03           C  
ATOM   2065  O   SER A 152      23.864  22.993  83.263  1.00 29.74           O  
ATOM   2066  CB  SER A 152      26.324  21.809  84.718  1.00 28.87           C  
ATOM   2067  OG  SER A 152      25.863  22.094  86.035  1.00 31.28           O  
ATOM   2068  H   SER A 152      26.564  21.230  82.234  1.00  0.00           H  
ATOM   2069  HA  SER A 152      25.018  20.153  84.376  1.00  0.00           H  
ATOM   2070 1HB  SER A 152      27.205  21.169  84.763  1.00  0.00           H  
ATOM   2071 2HB  SER A 152      26.616  22.732  84.218  1.00  0.00           H  
ATOM   2072  HG  SER A 152      24.961  21.768  86.076  1.00  0.00           H  
ATOM   2073  N   GLY A 153      22.925  21.437  84.615  1.00 29.14           N  
ATOM   2074  CA  GLY A 153      21.622  22.081  84.694  1.00 29.74           C  
ATOM   2075  C   GLY A 153      20.766  21.941  83.433  1.00 29.44           C  
ATOM   2076  O   GLY A 153      19.705  22.564  83.343  1.00 29.87           O  
ATOM   2077  H   GLY A 153      23.076  20.569  85.109  1.00  0.00           H  
ATOM   2078 1HA  GLY A 153      21.060  21.664  85.530  1.00  0.00           H  
ATOM   2079 2HA  GLY A 153      21.753  23.144  84.894  1.00  0.00           H  
ATOM   2080  N   ARG A 154      21.204  21.130  82.469  1.00 28.20           N  
ATOM   2081  CA  ARG A 154      20.416  20.916  81.247  1.00 27.04           C  
ATOM   2082  C   ARG A 154      19.725  19.532  81.198  1.00 25.98           C  
ATOM   2083  O   ARG A 154      18.950  19.248  80.276  1.00 26.16           O  
ATOM   2084  CB  ARG A 154      21.291  21.088  80.003  1.00 27.03           C  
ATOM   2085  CG  ARG A 154      21.664  22.546  79.667  1.00 28.96           C  
ATOM   2086  CD  ARG A 154      22.857  22.563  78.717  1.00 29.90           C  
ATOM   2087  NE  ARG A 154      22.558  22.055  77.362  1.00 30.38           N  
ATOM   2088  CZ  ARG A 154      23.482  21.685  76.473  1.00 29.80           C  
ATOM   2089  NH1 ARG A 154      24.775  21.718  76.784  1.00 29.36           N  
ATOM   2090  NH2 ARG A 154      23.119  21.271  75.260  1.00 30.24           N  
ATOM   2091  H   ARG A 154      22.088  20.653  82.574  1.00  0.00           H  
ATOM   2092  HA  ARG A 154      19.618  21.659  81.215  1.00  0.00           H  
ATOM   2093 1HB  ARG A 154      22.219  20.532  80.131  1.00  0.00           H  
ATOM   2094 2HB  ARG A 154      20.777  20.671  79.136  1.00  0.00           H  
ATOM   2095 1HG  ARG A 154      20.815  23.038  79.191  1.00  0.00           H  
ATOM   2096 2HG  ARG A 154      21.924  23.076  80.584  1.00  0.00           H  
ATOM   2097 1HD  ARG A 154      23.217  23.585  78.603  1.00  0.00           H  
ATOM   2098 2HD  ARG A 154      23.654  21.941  79.123  1.00  0.00           H  
ATOM   2099  HE  ARG A 154      21.586  21.983  77.091  1.00  0.00           H  
ATOM   2100 1HH1 ARG A 154      25.066  22.025  77.701  1.00  0.00           H  
ATOM   2101 2HH1 ARG A 154      25.465  21.436  76.103  1.00  0.00           H  
ATOM   2102 1HH2 ARG A 154      22.140  21.236  75.010  1.00  0.00           H  
ATOM   2103 2HH2 ARG A 154      23.821  20.992  74.591  1.00  0.00           H  
ATOM   2104  N   VAL A 155      20.035  18.672  82.167  1.00 24.68           N  
ATOM   2105  CA  VAL A 155      19.740  17.259  82.039  1.00 24.05           C  
ATOM   2106  C   VAL A 155      18.669  16.821  83.011  1.00 24.51           C  
ATOM   2107  O   VAL A 155      18.799  17.045  84.235  1.00 24.47           O  
ATOM   2108  CB  VAL A 155      21.033  16.380  82.200  1.00 24.26           C  
ATOM   2109  CG1 VAL A 155      20.706  14.901  81.969  1.00 23.29           C  
ATOM   2110  CG2 VAL A 155      22.110  16.870  81.238  1.00 23.20           C  
ATOM   2111  H   VAL A 155      20.484  19.007  83.008  1.00  0.00           H  
ATOM   2112  HA  VAL A 155      19.331  17.080  81.044  1.00  0.00           H  
ATOM   2113  HB  VAL A 155      21.393  16.464  83.226  1.00  0.00           H  
ATOM   2114 1HG1 VAL A 155      21.612  14.306  82.084  1.00  0.00           H  
ATOM   2115 2HG1 VAL A 155      19.963  14.575  82.696  1.00  0.00           H  
ATOM   2116 3HG1 VAL A 155      20.312  14.769  80.962  1.00  0.00           H  
ATOM   2117 1HG2 VAL A 155      23.005  16.259  81.352  1.00  0.00           H  
ATOM   2118 2HG2 VAL A 155      21.746  16.792  80.213  1.00  0.00           H  
ATOM   2119 3HG2 VAL A 155      22.350  17.910  81.460  1.00  0.00           H  
ATOM   2120  N   ALA A 156      17.609  16.219  82.462  1.00 24.36           N  
ATOM   2121  CA  ALA A 156      16.566  15.599  83.270  1.00 24.50           C  
ATOM   2122  C   ALA A 156      16.894  14.125  83.492  1.00 24.56           C  
ATOM   2123  O   ALA A 156      17.573  13.511  82.679  1.00 25.19           O  
ATOM   2124  CB  ALA A 156      15.196  15.741  82.603  1.00 23.95           C  
ATOM   2125  H   ALA A 156      17.531  16.195  81.455  1.00  0.00           H  
ATOM   2126  HA  ALA A 156      16.537  16.107  84.234  1.00  0.00           H  
ATOM   2127 1HB  ALA A 156      14.437  15.270  83.227  1.00  0.00           H  
ATOM   2128 2HB  ALA A 156      14.959  16.798  82.479  1.00  0.00           H  
ATOM   2129 3HB  ALA A 156      15.215  15.257  81.628  1.00  0.00           H  
ATOM   2130  N   TYR A 157      16.439  13.571  84.625  1.00 24.82           N  
ATOM   2131  CA  TYR A 157      16.498  12.111  84.835  1.00 24.93           C  
ATOM   2132  C   TYR A 157      15.113  11.483  85.005  1.00 25.49           C  
ATOM   2133  O   TYR A 157      14.210  12.062  85.655  1.00 26.09           O  
ATOM   2134  CB  TYR A 157      17.368  11.773  86.053  1.00 24.79           C  
ATOM   2135  CG  TYR A 157      18.812  12.055  85.830  1.00 23.58           C  
ATOM   2136  CD1 TYR A 157      19.313  13.354  85.950  1.00 23.30           C  
ATOM   2137  CD2 TYR A 157      19.692  11.028  85.480  1.00 23.60           C  
ATOM   2138  CE1 TYR A 157      20.654  13.628  85.719  1.00 23.17           C  
ATOM   2139  CE2 TYR A 157      21.044  11.288  85.257  1.00 22.99           C  
ATOM   2140  CZ  TYR A 157      21.515  12.586  85.387  1.00 22.70           C  
ATOM   2141  OH  TYR A 157      22.846  12.836  85.155  1.00 22.14           O  
ATOM   2142  H   TYR A 157      16.049  14.157  85.349  1.00  0.00           H  
ATOM   2143  HA  TYR A 157      16.944  11.652  83.952  1.00  0.00           H  
ATOM   2144 1HB  TYR A 157      17.029  12.350  86.914  1.00  0.00           H  
ATOM   2145 2HB  TYR A 157      17.253  10.718  86.300  1.00  0.00           H  
ATOM   2146  HD1 TYR A 157      18.648  14.171  86.229  1.00  0.00           H  
ATOM   2147  HD2 TYR A 157      19.325  10.007  85.377  1.00  0.00           H  
ATOM   2148  HE1 TYR A 157      21.027  14.647  85.817  1.00  0.00           H  
ATOM   2149  HE2 TYR A 157      21.717  10.476  84.983  1.00  0.00           H  
ATOM   2150  HH  TYR A 157      23.288  12.017  84.920  1.00  0.00           H  
ATOM   2151  N   HIS A 158      14.966  10.277  84.465  1.00 25.66           N  
ATOM   2152  CA  HIS A 158      13.717   9.527  84.533  1.00 26.79           C  
ATOM   2153  C   HIS A 158      14.052   8.086  84.974  1.00 26.86           C  
ATOM   2154  O   HIS A 158      14.790   7.369  84.283  1.00 26.31           O  
ATOM   2155  CB  HIS A 158      13.007   9.568  83.154  1.00 26.99           C  
ATOM   2156  CG  HIS A 158      11.776   8.715  83.075  1.00 27.78           C  
ATOM   2157  ND1 HIS A 158      10.582   9.068  83.674  1.00 28.71           N  
ATOM   2158  CD2 HIS A 158      11.552   7.530  82.455  1.00 28.26           C  
ATOM   2159  CE1 HIS A 158       9.685   8.124  83.449  1.00 29.92           C  
ATOM   2160  NE2 HIS A 158      10.245   7.186  82.701  1.00 29.61           N  
ATOM   2161  H   HIS A 158      15.759   9.870  83.989  1.00  0.00           H  
ATOM   2162  HA  HIS A 158      13.060   9.981  85.274  1.00  0.00           H  
ATOM   2163 1HB  HIS A 158      12.722  10.595  82.922  1.00  0.00           H  
ATOM   2164 2HB  HIS A 158      13.698   9.237  82.379  1.00  0.00           H  
ATOM   2165  HD2 HIS A 158      12.272   6.958  81.869  1.00  0.00           H  
ATOM   2166  HE1 HIS A 158       8.659   8.119  83.816  1.00  0.00           H  
ATOM   2167  HE2 HIS A 158       9.790   6.350  82.363  1.00  0.00           H  
ATOM   2168  N   GLY A 159      13.554   7.712  86.151  1.00 27.75           N  
ATOM   2169  CA  GLY A 159      13.664   6.348  86.701  1.00 28.32           C  
ATOM   2170  C   GLY A 159      13.062   5.277  85.799  1.00 28.08           C  
ATOM   2171  O   GLY A 159      12.013   5.489  85.211  1.00 28.72           O  
ATOM   2172  H   GLY A 159      13.074   8.421  86.687  1.00  0.00           H  
ATOM   2173 1HA  GLY A 159      14.714   6.107  86.870  1.00  0.00           H  
ATOM   2174 2HA  GLY A 159      13.165   6.305  87.668  1.00  0.00           H  
ATOM   2175  N   TYR A 160      13.721   4.123  85.709  1.00 27.55           N  
ATOM   2176  CA  TYR A 160      13.311   3.044  84.814  1.00 27.32           C  
ATOM   2177  C   TYR A 160      12.035   2.344  85.283  1.00 28.07           C  
ATOM   2178  O   TYR A 160      11.923   1.944  86.456  1.00 27.77           O  
ATOM   2179  CB  TYR A 160      14.425   2.003  84.651  1.00 26.92           C  
ATOM   2180  CG  TYR A 160      14.154   1.024  83.511  1.00 25.94           C  
ATOM   2181  CD1 TYR A 160      13.954   1.478  82.205  1.00 24.86           C  
ATOM   2182  CD2 TYR A 160      14.053  -0.360  83.756  1.00 25.69           C  
ATOM   2183  CE1 TYR A 160      13.687   0.573  81.145  1.00 24.39           C  
ATOM   2184  CE2 TYR A 160      13.780  -1.259  82.720  1.00 24.82           C  
ATOM   2185  CZ  TYR A 160      13.616  -0.780  81.416  1.00 23.74           C  
ATOM   2186  OH  TYR A 160      13.324  -1.688  80.420  1.00 23.82           O  
ATOM   2187  H   TYR A 160      14.539   3.998  86.289  1.00  0.00           H  
ATOM   2188  HA  TYR A 160      13.096   3.470  83.834  1.00  0.00           H  
ATOM   2189 1HB  TYR A 160      15.372   2.510  84.461  1.00  0.00           H  
ATOM   2190 2HB  TYR A 160      14.535   1.440  85.578  1.00  0.00           H  
ATOM   2191  HD1 TYR A 160      14.002   2.545  81.985  1.00  0.00           H  
ATOM   2192  HD2 TYR A 160      14.187  -0.746  84.767  1.00  0.00           H  
ATOM   2193  HE1 TYR A 160      13.534   0.948  80.134  1.00  0.00           H  
ATOM   2194  HE2 TYR A 160      13.696  -2.325  82.932  1.00  0.00           H  
ATOM   2195  HH  TYR A 160      13.274  -2.570  80.797  1.00  0.00           H  
ATOM   2196  N   GLU A 161      11.093   2.161  84.364  1.00 28.33           N  
ATOM   2197  CA  GLU A 161       9.834   1.491  84.725  1.00 30.47           C  
ATOM   2198  C   GLU A 161       9.466   0.284  83.843  1.00 30.98           C  
ATOM   2199  O   GLU A 161       8.437  -0.332  84.042  1.00 30.89           O  
ATOM   2200  CB  GLU A 161       8.680   2.500  84.794  1.00 31.01           C  
ATOM   2201  CG  GLU A 161       8.958   3.695  85.712  1.00 33.47           C  
ATOM   2202  CD  GLU A 161       7.729   4.554  85.943  1.00 37.74           C  
ATOM   2203  OE1 GLU A 161       6.620   3.987  86.080  1.00 39.24           O  
ATOM   2204  OE2 GLU A 161       7.869   5.797  85.987  1.00 38.82           O  
ATOM   2205  H   GLU A 161      11.228   2.477  83.414  1.00  0.00           H  
ATOM   2206  HA  GLU A 161       9.954   1.035  85.708  1.00  0.00           H  
ATOM   2207 1HB  GLU A 161       8.469   2.881  83.794  1.00  0.00           H  
ATOM   2208 2HB  GLU A 161       7.780   1.999  85.150  1.00  0.00           H  
ATOM   2209 1HG  GLU A 161       9.317   3.326  86.672  1.00  0.00           H  
ATOM   2210 2HG  GLU A 161       9.746   4.304  85.270  1.00  0.00           H  
ATOM   2211  N   GLY A 162      10.318  -0.058  82.885  1.00 31.18           N  
ATOM   2212  CA  GLY A 162      10.095  -1.250  82.072  1.00 32.15           C  
ATOM   2213  C   GLY A 162      10.088  -0.857  80.617  1.00 32.28           C  
ATOM   2214  O   GLY A 162      10.408   0.281  80.280  1.00 31.46           O  
ATOM   2215  H   GLY A 162      11.134   0.511  82.711  1.00  0.00           H  
ATOM   2216 1HA  GLY A 162      10.880  -1.980  82.273  1.00  0.00           H  
ATOM   2217 2HA  GLY A 162       9.149  -1.710  82.354  1.00  0.00           H  
ATOM   2218  N   ILE A 163       9.709  -1.797  79.759  1.00 33.64           N  
ATOM   2219  CA  ILE A 163       9.801  -1.585  78.305  1.00 35.26           C  
ATOM   2220  C   ILE A 163       8.646  -0.712  77.798  1.00 36.01           C  
ATOM   2221  O   ILE A 163       8.880   0.315  77.170  1.00 35.88           O  
ATOM   2222  CB  ILE A 163       9.892  -2.931  77.531  1.00 35.51           C  
ATOM   2223  CG1 ILE A 163      11.159  -3.698  77.948  1.00 37.06           C  
ATOM   2224  CG2 ILE A 163       9.869  -2.690  76.006  1.00 36.64           C  
ATOM   2225  CD1 ILE A 163      11.213  -5.167  77.482  1.00 39.45           C  
ATOM   2226  H   ILE A 163       9.350  -2.675  80.106  1.00  0.00           H  
ATOM   2227  HA  ILE A 163      10.705  -1.014  78.095  1.00  0.00           H  
ATOM   2228  HB  ILE A 163       9.046  -3.563  77.799  1.00  0.00           H  
ATOM   2229 1HG1 ILE A 163      12.038  -3.192  77.550  1.00  0.00           H  
ATOM   2230 2HG1 ILE A 163      11.246  -3.694  79.035  1.00  0.00           H  
ATOM   2231 1HG2 ILE A 163       9.934  -3.645  75.486  1.00  0.00           H  
ATOM   2232 2HG2 ILE A 163       8.941  -2.190  75.731  1.00  0.00           H  
ATOM   2233 3HG2 ILE A 163      10.716  -2.064  75.724  1.00  0.00           H  
ATOM   2234 1HD1 ILE A 163      12.142  -5.623  77.824  1.00  0.00           H  
ATOM   2235 2HD1 ILE A 163      10.366  -5.713  77.899  1.00  0.00           H  
ATOM   2236 3HD1 ILE A 163      11.170  -5.205  76.394  1.00  0.00           H  
ATOM   2237  N   ALA A 164       7.415  -1.121  78.089  1.00 37.25           N  
ATOM   2238  CA  ALA A 164       6.228  -0.415  77.619  1.00 38.99           C  
ATOM   2239  C   ALA A 164       5.980   0.809  78.478  1.00 40.13           C  
ATOM   2240  O   ALA A 164       6.150   0.781  79.700  1.00 40.07           O  
ATOM   2241  CB  ALA A 164       4.993  -1.332  77.629  1.00 39.27           C  
ATOM   2242  H   ALA A 164       7.303  -1.950  78.655  1.00  0.00           H  
ATOM   2243  HA  ALA A 164       6.410  -0.092  76.594  1.00  0.00           H  
ATOM   2244 1HB  ALA A 164       4.125  -0.777  77.274  1.00  0.00           H  
ATOM   2245 2HB  ALA A 164       5.169  -2.187  76.976  1.00  0.00           H  
ATOM   2246 3HB  ALA A 164       4.809  -1.682  78.643  1.00  0.00           H  
ATOM   2247  N   LEU A 165       5.583   1.888  77.817  1.00 41.19           N  
ATOM   2248  CA  LEU A 165       5.336   3.146  78.480  1.00 42.17           C  
ATOM   2249  C   LEU A 165       3.818   3.311  78.681  1.00 43.19           C  
ATOM   2250  O   LEU A 165       3.105   3.730  77.769  1.00 42.71           O  
ATOM   2251  CB  LEU A 165       5.940   4.268  77.634  1.00 42.27           C  
ATOM   2252  CG  LEU A 165       5.903   5.739  78.057  1.00 42.97           C  
ATOM   2253  CD1 LEU A 165       6.472   5.964  79.441  1.00 42.86           C  
ATOM   2254  CD2 LEU A 165       6.680   6.551  77.039  1.00 43.12           C  
ATOM   2255  H   LEU A 165       5.450   1.824  76.818  1.00  0.00           H  
ATOM   2256  HA  LEU A 165       5.820   3.123  79.456  1.00  0.00           H  
ATOM   2257 1HB  LEU A 165       7.000   4.064  77.492  1.00  0.00           H  
ATOM   2258 2HB  LEU A 165       5.457   4.265  76.657  1.00  0.00           H  
ATOM   2259  HG  LEU A 165       4.868   6.081  78.095  1.00  0.00           H  
ATOM   2260 1HD1 LEU A 165       6.420   7.024  79.688  1.00  0.00           H  
ATOM   2261 2HD1 LEU A 165       5.894   5.394  80.169  1.00  0.00           H  
ATOM   2262 3HD1 LEU A 165       7.511   5.637  79.465  1.00  0.00           H  
ATOM   2263 1HD2 LEU A 165       6.664   7.603  77.324  1.00  0.00           H  
ATOM   2264 2HD2 LEU A 165       7.712   6.200  77.005  1.00  0.00           H  
ATOM   2265 3HD2 LEU A 165       6.224   6.434  76.056  1.00  0.00           H  
ATOM   2266  N   ASP A 166       3.332   2.930  79.863  1.00 44.48           N  
ATOM   2267  CA  ASP A 166       1.917   3.097  80.189  1.00 46.06           C  
ATOM   2268  C   ASP A 166       1.650   4.539  80.598  1.00 45.80           C  
ATOM   2269  O   ASP A 166       2.582   5.330  80.767  1.00 45.23           O  
ATOM   2270  CB  ASP A 166       1.399   2.072  81.234  1.00 47.28           C  
ATOM   2271  CG  ASP A 166       1.887   2.337  82.680  1.00 50.44           C  
ATOM   2272  OD1 ASP A 166       1.975   3.508  83.132  1.00 51.72           O  
ATOM   2273  OD2 ASP A 166       2.150   1.336  83.389  1.00 53.52           O  
ATOM   2274  H   ASP A 166       3.949   2.518  80.548  1.00  0.00           H  
ATOM   2275  HA  ASP A 166       1.333   2.953  79.279  1.00  0.00           H  
ATOM   2276 1HB  ASP A 166       0.309   2.078  81.241  1.00  0.00           H  
ATOM   2277 2HB  ASP A 166       1.719   1.069  80.950  1.00  0.00           H  
ATOM   2278  N   LEU A 167       0.371   4.856  80.740  1.00 45.72           N  
ATOM   2279  CA  LEU A 167      -0.110   6.201  81.010  1.00 45.97           C  
ATOM   2280  C   LEU A 167       0.488   6.803  82.273  1.00 45.37           C  
ATOM   2281  O   LEU A 167       0.875   7.966  82.277  1.00 45.36           O  
ATOM   2282  CB  LEU A 167      -1.632   6.160  81.133  1.00 46.68           C  
ATOM   2283  CG  LEU A 167      -2.405   7.468  81.016  1.00 48.53           C  
ATOM   2284  CD1 LEU A 167      -2.255   8.090  79.621  1.00 49.33           C  
ATOM   2285  CD2 LEU A 167      -3.849   7.160  81.334  1.00 50.40           C  
ATOM   2286  H   LEU A 167      -0.297   4.103  80.652  1.00  0.00           H  
ATOM   2287  HA  LEU A 167       0.171   6.843  80.175  1.00  0.00           H  
ATOM   2288 1HB  LEU A 167      -2.025   5.503  80.359  1.00  0.00           H  
ATOM   2289 2HB  LEU A 167      -1.891   5.738  82.104  1.00  0.00           H  
ATOM   2290  HG  LEU A 167      -2.002   8.193  81.723  1.00  0.00           H  
ATOM   2291 1HD1 LEU A 167      -2.820   9.021  79.575  1.00  0.00           H  
ATOM   2292 2HD1 LEU A 167      -1.202   8.295  79.425  1.00  0.00           H  
ATOM   2293 3HD1 LEU A 167      -2.636   7.398  78.871  1.00  0.00           H  
ATOM   2294 1HD2 LEU A 167      -4.440   8.073  81.262  1.00  0.00           H  
ATOM   2295 2HD2 LEU A 167      -4.229   6.425  80.624  1.00  0.00           H  
ATOM   2296 3HD2 LEU A 167      -3.921   6.759  82.345  1.00  0.00           H  
ATOM   2297  N   SER A 168       0.551   6.005  83.336  1.00 45.06           N  
ATOM   2298  CA  SER A 168       1.158   6.417  84.596  1.00 44.48           C  
ATOM   2299  C   SER A 168       2.616   6.863  84.375  1.00 42.97           C  
ATOM   2300  O   SER A 168       3.017   7.931  84.844  1.00 42.50           O  
ATOM   2301  CB  SER A 168       1.089   5.269  85.602  1.00 45.23           C  
ATOM   2302  OG  SER A 168       0.825   5.742  86.909  1.00 47.01           O  
ATOM   2303  H   SER A 168       0.160   5.077  83.259  1.00  0.00           H  
ATOM   2304  HA  SER A 168       0.598   7.267  84.988  1.00  0.00           H  
ATOM   2305 1HB  SER A 168       0.307   4.571  85.304  1.00  0.00           H  
ATOM   2306 2HB  SER A 168       2.032   4.724  85.598  1.00  0.00           H  
ATOM   2307  HG  SER A 168       0.753   6.697  86.835  1.00  0.00           H  
ATOM   2308  N   GLU A 169       3.390   6.061  83.641  1.00 40.97           N  
ATOM   2309  CA  GLU A 169       4.761   6.431  83.307  1.00 39.81           C  
ATOM   2310  C   GLU A 169       4.865   7.586  82.305  1.00 39.40           C  
ATOM   2311  O   GLU A 169       5.761   8.410  82.440  1.00 38.54           O  
ATOM   2312  CB  GLU A 169       5.590   5.241  82.804  1.00 39.58           C  
ATOM   2313  CG  GLU A 169       7.106   5.574  82.783  1.00 39.39           C  
ATOM   2314  CD  GLU A 169       7.968   4.558  82.057  1.00 39.59           C  
ATOM   2315  OE1 GLU A 169       7.445   3.478  81.655  1.00 39.89           O  
ATOM   2316  OE2 GLU A 169       9.180   4.857  81.882  1.00 37.71           O  
ATOM   2317  H   GLU A 169       3.023   5.181  83.309  1.00  0.00           H  
ATOM   2318  HA  GLU A 169       5.245   6.813  84.206  1.00  0.00           H  
ATOM   2319 1HB  GLU A 169       5.417   4.379  83.448  1.00  0.00           H  
ATOM   2320 2HB  GLU A 169       5.265   4.969  81.800  1.00  0.00           H  
ATOM   2321 1HG  GLU A 169       7.248   6.540  82.300  1.00  0.00           H  
ATOM   2322 2HG  GLU A 169       7.464   5.655  83.809  1.00  0.00           H  
ATOM   2323  N   ARG A 170       3.985   7.629  81.298  1.00 39.69           N  
ATOM   2324  CA  ARG A 170       3.969   8.744  80.338  1.00 40.79           C  
ATOM   2325  C   ARG A 170       3.880  10.096  81.069  1.00 40.75           C  
ATOM   2326  O   ARG A 170       4.570  11.042  80.713  1.00 40.86           O  
ATOM   2327  CB  ARG A 170       2.769   8.661  79.399  1.00 41.29           C  
ATOM   2328  CG  ARG A 170       2.920   7.920  78.073  1.00 44.61           C  
ATOM   2329  CD  ARG A 170       1.540   8.014  77.359  1.00 51.22           C  
ATOM   2330  NE  ARG A 170       1.280   6.986  76.350  1.00 55.46           N  
ATOM   2331  CZ  ARG A 170       0.656   5.828  76.584  1.00 57.55           C  
ATOM   2332  NH1 ARG A 170       0.239   5.518  77.804  1.00 57.70           N  
ATOM   2333  NH2 ARG A 170       0.464   4.964  75.591  1.00 58.50           N  
ATOM   2334  H   ARG A 170       3.316   6.880  81.193  1.00  0.00           H  
ATOM   2335  HA  ARG A 170       4.875   8.694  79.734  1.00  0.00           H  
ATOM   2336 1HB  ARG A 170       1.940   8.174  79.911  1.00  0.00           H  
ATOM   2337 2HB  ARG A 170       2.444   9.667  79.134  1.00  0.00           H  
ATOM   2338 1HG  ARG A 170       3.701   8.394  77.478  1.00  0.00           H  
ATOM   2339 2HG  ARG A 170       3.191   6.881  78.265  1.00  0.00           H  
ATOM   2340 1HD  ARG A 170       0.742   7.928  78.096  1.00  0.00           H  
ATOM   2341 2HD  ARG A 170       1.460   8.973  76.848  1.00  0.00           H  
ATOM   2342  HE  ARG A 170       1.595   7.164  75.406  1.00  0.00           H  
ATOM   2343 1HH1 ARG A 170       0.392   6.160  78.569  1.00  0.00           H  
ATOM   2344 2HH1 ARG A 170      -0.231   4.640  77.969  1.00  0.00           H  
ATOM   2345 1HH2 ARG A 170       0.790   5.184  74.660  1.00  0.00           H  
ATOM   2346 2HH2 ARG A 170      -0.007   4.089  75.767  1.00  0.00           H  
ATOM   2347  N   GLU A 171       3.014  10.167  82.077  1.00 40.99           N  
ATOM   2348  CA  GLU A 171       2.839  11.382  82.869  1.00 41.50           C  
ATOM   2349  C   GLU A 171       4.148  11.756  83.574  1.00 40.26           C  
ATOM   2350  O   GLU A 171       4.570  12.914  83.530  1.00 39.69           O  
ATOM   2351  CB  GLU A 171       1.717  11.221  83.908  1.00 42.50           C  
ATOM   2352  CG  GLU A 171       0.344  10.838  83.359  1.00 46.77           C  
ATOM   2353  CD  GLU A 171      -0.548  10.100  84.392  1.00 52.71           C  
ATOM   2354  OE1 GLU A 171      -0.081   9.779  85.514  1.00 55.12           O  
ATOM   2355  OE2 GLU A 171      -1.728   9.829  84.081  1.00 54.64           O  
ATOM   2356  H   GLU A 171       2.461   9.351  82.299  1.00  0.00           H  
ATOM   2357  HA  GLU A 171       2.566  12.196  82.197  1.00  0.00           H  
ATOM   2358 1HB  GLU A 171       1.997  10.453  84.630  1.00  0.00           H  
ATOM   2359 2HB  GLU A 171       1.592  12.155  84.456  1.00  0.00           H  
ATOM   2360 1HG  GLU A 171      -0.172  11.742  83.037  1.00  0.00           H  
ATOM   2361 2HG  GLU A 171       0.478  10.200  82.487  1.00  0.00           H  
ATOM   2362  N   ARG A 172       4.780  10.771  84.217  1.00 38.90           N  
ATOM   2363  CA  ARG A 172       6.019  10.995  84.962  1.00 37.55           C  
ATOM   2364  C   ARG A 172       7.160  11.403  84.037  1.00 35.82           C  
ATOM   2365  O   ARG A 172       7.994  12.238  84.406  1.00 35.19           O  
ATOM   2366  CB  ARG A 172       6.392   9.756  85.779  1.00 38.22           C  
ATOM   2367  CG  ARG A 172       5.666   9.648  87.130  1.00 40.85           C  
ATOM   2368  CD  ARG A 172       6.230   8.504  87.979  1.00 44.74           C  
ATOM   2369  NE  ARG A 172       5.819   7.199  87.450  1.00 48.07           N  
ATOM   2370  CZ  ARG A 172       4.883   6.417  87.977  1.00 50.02           C  
ATOM   2371  NH1 ARG A 172       4.235   6.771  89.088  1.00 51.56           N  
ATOM   2372  NH2 ARG A 172       4.596   5.261  87.391  1.00 50.57           N  
ATOM   2373  H   ARG A 172       4.386   9.842  84.185  1.00  0.00           H  
ATOM   2374  HA  ARG A 172       5.864  11.828  85.648  1.00  0.00           H  
ATOM   2375 1HB  ARG A 172       6.165   8.859  85.204  1.00  0.00           H  
ATOM   2376 2HB  ARG A 172       7.465   9.758  85.973  1.00  0.00           H  
ATOM   2377 1HG  ARG A 172       5.786  10.580  87.683  1.00  0.00           H  
ATOM   2378 2HG  ARG A 172       4.605   9.461  86.959  1.00  0.00           H  
ATOM   2379 1HD  ARG A 172       7.318   8.552  87.977  1.00  0.00           H  
ATOM   2380 2HD  ARG A 172       5.864   8.595  89.001  1.00  0.00           H  
ATOM   2381  HE  ARG A 172       6.283   6.862  86.617  1.00  0.00           H  
ATOM   2382 1HH1 ARG A 172       4.453   7.646  89.543  1.00  0.00           H  
ATOM   2383 2HH1 ARG A 172       3.527   6.164  89.474  1.00  0.00           H  
ATOM   2384 1HH2 ARG A 172       5.088   4.984  86.552  1.00  0.00           H  
ATOM   2385 2HH2 ARG A 172       3.887   4.659  87.783  1.00  0.00           H  
ATOM   2386  N   LEU A 173       7.173  10.834  82.829  1.00 33.70           N  
ATOM   2387  CA  LEU A 173       8.210  11.127  81.837  1.00 32.33           C  
ATOM   2388  C   LEU A 173       8.182  12.602  81.450  1.00 31.60           C  
ATOM   2389  O   LEU A 173       9.241  13.246  81.362  1.00 30.82           O  
ATOM   2390  CB  LEU A 173       8.026  10.252  80.600  1.00 31.99           C  
ATOM   2391  CG  LEU A 173       8.865  10.476  79.353  1.00 32.82           C  
ATOM   2392  CD1 LEU A 173      10.297   9.971  79.553  1.00 33.11           C  
ATOM   2393  CD2 LEU A 173       8.203   9.724  78.197  1.00 34.42           C  
ATOM   2394  H   LEU A 173       6.440  10.179  82.596  1.00  0.00           H  
ATOM   2395  HA  LEU A 173       9.182  10.908  82.278  1.00  0.00           H  
ATOM   2396 1HB  LEU A 173       8.208   9.215  80.878  1.00  0.00           H  
ATOM   2397 2HB  LEU A 173       6.993  10.340  80.263  1.00  0.00           H  
ATOM   2398  HG  LEU A 173       8.910  11.543  79.131  1.00  0.00           H  
ATOM   2399 1HD1 LEU A 173      10.874  10.145  78.645  1.00  0.00           H  
ATOM   2400 2HD1 LEU A 173      10.759  10.506  80.383  1.00  0.00           H  
ATOM   2401 3HD1 LEU A 173      10.279   8.904  79.773  1.00  0.00           H  
ATOM   2402 1HD2 LEU A 173       8.786   9.869  77.287  1.00  0.00           H  
ATOM   2403 2HD2 LEU A 173       8.157   8.661  78.433  1.00  0.00           H  
ATOM   2404 3HD2 LEU A 173       7.193  10.106  78.046  1.00  0.00           H  
ATOM   2405  N   VAL A 174       6.974  13.119  81.210  1.00 31.21           N  
ATOM   2406  CA  VAL A 174       6.776  14.526  80.865  1.00 31.33           C  
ATOM   2407  C   VAL A 174       7.108  15.419  82.080  1.00 31.26           C  
ATOM   2408  O   VAL A 174       7.818  16.424  81.946  1.00 31.41           O  
ATOM   2409  CB  VAL A 174       5.336  14.774  80.302  1.00 31.64           C  
ATOM   2410  CG1 VAL A 174       5.006  16.263  80.235  1.00 32.18           C  
ATOM   2411  CG2 VAL A 174       5.175  14.121  78.903  1.00 32.23           C  
ATOM   2412  H   VAL A 174       6.171  12.510  81.271  1.00  0.00           H  
ATOM   2413  HA  VAL A 174       7.497  14.798  80.093  1.00  0.00           H  
ATOM   2414  HB  VAL A 174       4.608  14.337  80.986  1.00  0.00           H  
ATOM   2415 1HG1 VAL A 174       3.998  16.395  79.840  1.00  0.00           H  
ATOM   2416 2HG1 VAL A 174       5.062  16.693  81.235  1.00  0.00           H  
ATOM   2417 3HG1 VAL A 174       5.720  16.765  79.582  1.00  0.00           H  
ATOM   2418 1HG2 VAL A 174       4.168  14.304  78.530  1.00  0.00           H  
ATOM   2419 2HG2 VAL A 174       5.902  14.552  78.214  1.00  0.00           H  
ATOM   2420 3HG2 VAL A 174       5.343  13.047  78.981  1.00  0.00           H  
ATOM   2421  N   ALA A 175       6.629  15.032  83.263  1.00 30.78           N  
ATOM   2422  CA  ALA A 175       6.942  15.763  84.486  1.00 30.43           C  
ATOM   2423  C   ALA A 175       8.444  15.822  84.757  1.00 30.06           C  
ATOM   2424  O   ALA A 175       8.967  16.878  85.106  1.00 30.38           O  
ATOM   2425  CB  ALA A 175       6.192  15.169  85.688  1.00 30.87           C  
ATOM   2426  H   ALA A 175       6.037  14.216  83.316  1.00  0.00           H  
ATOM   2427  HA  ALA A 175       6.624  16.797  84.353  1.00  0.00           H  
ATOM   2428 1HB  ALA A 175       6.442  15.732  86.587  1.00  0.00           H  
ATOM   2429 2HB  ALA A 175       5.118  15.227  85.511  1.00  0.00           H  
ATOM   2430 3HB  ALA A 175       6.482  14.128  85.819  1.00  0.00           H  
ATOM   2431  N   ASP A 176       9.133  14.695  84.561  1.00 29.25           N  
ATOM   2432  CA  ASP A 176      10.581  14.623  84.727  1.00 28.44           C  
ATOM   2433  C   ASP A 176      11.328  15.524  83.734  1.00 27.58           C  
ATOM   2434  O   ASP A 176      12.250  16.226  84.115  1.00 27.24           O  
ATOM   2435  CB  ASP A 176      11.078  13.175  84.584  1.00 28.91           C  
ATOM   2436  CG  ASP A 176      10.639  12.262  85.730  1.00 31.02           C  
ATOM   2437  OD1 ASP A 176      10.374  12.734  86.861  1.00 33.72           O  
ATOM   2438  OD2 ASP A 176      10.540  11.047  85.483  1.00 33.56           O  
ATOM   2439  H   ASP A 176       8.627  13.865  84.288  1.00  0.00           H  
ATOM   2440  HA  ASP A 176      10.833  14.977  85.727  1.00  0.00           H  
ATOM   2441 1HB  ASP A 176      10.707  12.754  83.649  1.00  0.00           H  
ATOM   2442 2HB  ASP A 176      12.167  13.167  84.538  1.00  0.00           H  
ATOM   2443  N   LEU A 177      10.952  15.493  82.459  1.00 26.87           N  
ATOM   2444  CA  LEU A 177      11.606  16.344  81.480  1.00 26.73           C  
ATOM   2445  C   LEU A 177      11.430  17.835  81.785  1.00 27.34           C  
ATOM   2446  O   LEU A 177      12.388  18.630  81.671  1.00 26.96           O  
ATOM   2447  CB  LEU A 177      11.075  16.023  80.084  1.00 26.45           C  
ATOM   2448  CG  LEU A 177      11.698  16.808  78.931  1.00 27.10           C  
ATOM   2449  CD1 LEU A 177      13.157  16.386  78.750  1.00 27.88           C  
ATOM   2450  CD2 LEU A 177      10.907  16.545  77.665  1.00 27.43           C  
ATOM   2451  H   LEU A 177      10.209  14.878  82.158  1.00  0.00           H  
ATOM   2452  HA  LEU A 177      12.676  16.144  81.508  1.00  0.00           H  
ATOM   2453 1HB  LEU A 177      11.238  14.965  79.885  1.00  0.00           H  
ATOM   2454 2HB  LEU A 177      10.002  16.213  80.068  1.00  0.00           H  
ATOM   2455  HG  LEU A 177      11.675  17.873  79.162  1.00  0.00           H  
ATOM   2456 1HD1 LEU A 177      13.599  16.948  77.927  1.00  0.00           H  
ATOM   2457 2HD1 LEU A 177      13.711  16.590  79.666  1.00  0.00           H  
ATOM   2458 3HD1 LEU A 177      13.202  15.321  78.527  1.00  0.00           H  
ATOM   2459 1HD2 LEU A 177      11.347  17.104  76.838  1.00  0.00           H  
ATOM   2460 2HD2 LEU A 177      10.930  15.479  77.436  1.00  0.00           H  
ATOM   2461 3HD2 LEU A 177       9.874  16.863  77.809  1.00  0.00           H  
ATOM   2462  N   GLY A 178      10.211  18.211  82.199  1.00 29.04           N  
ATOM   2463  CA  GLY A 178       9.885  19.621  82.501  1.00 30.43           C  
ATOM   2464  C   GLY A 178      10.207  20.480  81.294  1.00 31.33           C  
ATOM   2465  O   GLY A 178       9.830  20.148  80.157  1.00 32.05           O  
ATOM   2466  H   GLY A 178       9.495  17.507  82.307  1.00  0.00           H  
ATOM   2467 1HA  GLY A 178       8.829  19.703  82.761  1.00  0.00           H  
ATOM   2468 2HA  GLY A 178      10.456  19.948  83.369  1.00  0.00           H  
ATOM   2469  N   ASP A 179      10.948  21.556  81.540  1.00 31.65           N  
ATOM   2470  CA  ASP A 179      11.301  22.537  80.510  1.00 31.45           C  
ATOM   2471  C   ASP A 179      12.580  22.202  79.738  1.00 30.34           C  
ATOM   2472  O   ASP A 179      12.951  22.936  78.823  1.00 30.15           O  
ATOM   2473  CB  ASP A 179      11.443  23.927  81.139  1.00 31.94           C  
ATOM   2474  CG  ASP A 179      10.118  24.499  81.596  1.00 33.48           C  
ATOM   2475  OD1 ASP A 179       9.070  23.945  81.213  1.00 35.20           O  
ATOM   2476  OD2 ASP A 179      10.119  25.504  82.336  1.00 34.93           O  
ATOM   2477  H   ASP A 179      11.278  21.694  82.485  1.00  0.00           H  
ATOM   2478  HA  ASP A 179      10.501  22.564  79.770  1.00  0.00           H  
ATOM   2479 1HB  ASP A 179      12.115  23.872  81.995  1.00  0.00           H  
ATOM   2480 2HB  ASP A 179      11.889  24.610  80.416  1.00  0.00           H  
ATOM   2481  N   LYS A 180      13.237  21.096  80.093  1.00 29.57           N  
ATOM   2482  CA  LYS A 180      14.570  20.761  79.546  1.00 27.57           C  
ATOM   2483  C   LYS A 180      14.424  20.062  78.192  1.00 26.31           C  
ATOM   2484  O   LYS A 180      13.310  19.755  77.765  1.00 26.08           O  
ATOM   2485  CB  LYS A 180      15.352  19.881  80.514  1.00 26.97           C  
ATOM   2486  CG  LYS A 180      15.577  20.538  81.898  1.00 29.08           C  
ATOM   2487  CD  LYS A 180      16.281  19.576  82.805  1.00 29.60           C  
ATOM   2488  CE  LYS A 180      17.218  20.288  83.746  1.00 33.43           C  
ATOM   2489  NZ  LYS A 180      16.549  20.551  85.019  1.00 35.24           N  
ATOM   2490  H   LYS A 180      12.806  20.469  80.758  1.00  0.00           H  
ATOM   2491  HA  LYS A 180      15.126  21.687  79.397  1.00  0.00           H  
ATOM   2492 1HB  LYS A 180      14.820  18.941  80.662  1.00  0.00           H  
ATOM   2493 2HB  LYS A 180      16.325  19.643  80.084  1.00  0.00           H  
ATOM   2494 1HG  LYS A 180      16.177  21.441  81.779  1.00  0.00           H  
ATOM   2495 2HG  LYS A 180      14.616  20.816  82.329  1.00  0.00           H  
ATOM   2496 1HD  LYS A 180      15.545  19.022  83.390  1.00  0.00           H  
ATOM   2497 2HD  LYS A 180      16.854  18.866  82.208  1.00  0.00           H  
ATOM   2498 1HE  LYS A 180      18.101  19.673  83.914  1.00  0.00           H  
ATOM   2499 2HE  LYS A 180      17.538  21.229  83.298  1.00  0.00           H  
ATOM   2500 1HZ  LYS A 180      17.185  21.029  85.642  1.00  0.00           H  
ATOM   2501 2HZ  LYS A 180      15.736  21.130  84.860  1.00  0.00           H  
ATOM   2502 3HZ  LYS A 180      16.263  19.677  85.436  1.00  0.00           H  
ATOM   2503  N   SER A 181      15.532  19.833  77.517  1.00 25.09           N  
ATOM   2504  CA  SER A 181      15.488  19.184  76.218  1.00 25.26           C  
ATOM   2505  C   SER A 181      16.513  18.045  76.093  1.00 24.69           C  
ATOM   2506  O   SER A 181      16.820  17.578  74.969  1.00 25.00           O  
ATOM   2507  CB  SER A 181      15.651  20.206  75.086  1.00 25.45           C  
ATOM   2508  OG  SER A 181      16.978  20.734  75.057  1.00 27.91           O  
ATOM   2509  H   SER A 181      16.425  20.108  77.899  1.00  0.00           H  
ATOM   2510  HA  SER A 181      14.517  18.699  76.106  1.00  0.00           H  
ATOM   2511 1HB  SER A 181      15.426  19.731  74.132  1.00  0.00           H  
ATOM   2512 2HB  SER A 181      14.938  21.018  75.223  1.00  0.00           H  
ATOM   2513  HG  SER A 181      17.450  20.304  75.775  1.00  0.00           H  
ATOM   2514  N   VAL A 182      17.058  17.634  77.242  1.00 23.91           N  
ATOM   2515  CA  VAL A 182      18.003  16.502  77.344  1.00 22.71           C  
ATOM   2516  C   VAL A 182      17.597  15.683  78.564  1.00 22.74           C  
ATOM   2517  O   VAL A 182      17.371  16.259  79.642  1.00 22.44           O  
ATOM   2518  CB  VAL A 182      19.450  16.975  77.577  1.00 22.73           C  
ATOM   2519  CG1 VAL A 182      20.383  15.775  77.648  1.00 22.37           C  
ATOM   2520  CG2 VAL A 182      19.912  17.967  76.483  1.00 22.89           C  
ATOM   2521  H   VAL A 182      16.799  18.136  78.079  1.00  0.00           H  
ATOM   2522  HA  VAL A 182      17.980  15.946  76.406  1.00  0.00           H  
ATOM   2523  HB  VAL A 182      19.508  17.473  78.545  1.00  0.00           H  
ATOM   2524 1HG1 VAL A 182      21.405  16.118  77.813  1.00  0.00           H  
ATOM   2525 2HG1 VAL A 182      20.081  15.127  78.471  1.00  0.00           H  
ATOM   2526 3HG1 VAL A 182      20.334  15.220  76.711  1.00  0.00           H  
ATOM   2527 1HG2 VAL A 182      20.937  18.278  76.683  1.00  0.00           H  
ATOM   2528 2HG2 VAL A 182      19.863  17.482  75.508  1.00  0.00           H  
ATOM   2529 3HG2 VAL A 182      19.261  18.841  76.486  1.00  0.00           H  
ATOM   2530  N   MET A 183      17.491  14.360  78.388  1.00 22.41           N  
ATOM   2531  CA  MET A 183      17.089  13.468  79.469  1.00 23.14           C  
ATOM   2532  C   MET A 183      17.919  12.185  79.478  1.00 22.47           C  
ATOM   2533  O   MET A 183      18.229  11.572  78.430  1.00 23.11           O  
ATOM   2534  CB  MET A 183      15.601  13.123  79.407  1.00 22.79           C  
ATOM   2535  CG  MET A 183      15.049  12.454  80.737  1.00 25.70           C  
ATOM   2536  SD  MET A 183      13.120  12.713  81.010  1.00 27.93           S  
ATOM   2537  CE  MET A 183      12.745  12.422  79.102  1.00 25.68           C  
ATOM   2538  H   MET A 183      17.696  13.970  77.479  1.00  0.00           H  
ATOM   2539  HA  MET A 183      17.276  13.969  80.419  1.00  0.00           H  
ATOM   2540 1HB  MET A 183      15.026  14.028  79.215  1.00  0.00           H  
ATOM   2541 2HB  MET A 183      15.420  12.438  78.578  1.00  0.00           H  
ATOM   2542 1HG  MET A 183      15.243  11.382  80.713  1.00  0.00           H  
ATOM   2543 2HG  MET A 183      15.568  12.874  81.598  1.00  0.00           H  
ATOM   2544 1HE  MET A 183      11.673  12.509  78.924  1.00  0.00           H  
ATOM   2545 2HE  MET A 183      13.273  13.170  78.509  1.00  0.00           H  
ATOM   2546 3HE  MET A 183      13.081  11.426  78.813  1.00  0.00           H  
ATOM   2547  N   ILE A 184      18.278  11.775  80.677  1.00 21.87           N  
ATOM   2548  CA  ILE A 184      18.885  10.483  80.813  1.00 21.76           C  
ATOM   2549  C   ILE A 184      17.798   9.548  81.333  1.00 21.73           C  
ATOM   2550  O   ILE A 184      17.220   9.738  82.430  1.00 21.78           O  
ATOM   2551  CB  ILE A 184      20.188  10.540  81.687  1.00 22.37           C  
ATOM   2552  CG1 ILE A 184      21.282  11.287  80.915  1.00 21.96           C  
ATOM   2553  CG2 ILE A 184      20.662   9.135  82.077  1.00 22.29           C  
ATOM   2554  CD1 ILE A 184      22.612  11.525  81.719  1.00 25.06           C  
ATOM   2555  H   ILE A 184      18.139  12.342  81.501  1.00  0.00           H  
ATOM   2556  HA  ILE A 184      19.160  10.124  79.822  1.00  0.00           H  
ATOM   2557  HB  ILE A 184      19.990  11.103  82.598  1.00  0.00           H  
ATOM   2558 1HG1 ILE A 184      21.535  10.731  80.013  1.00  0.00           H  
ATOM   2559 2HG1 ILE A 184      20.906  12.262  80.603  1.00  0.00           H  
ATOM   2560 1HG2 ILE A 184      21.566   9.211  82.681  1.00  0.00           H  
ATOM   2561 2HG2 ILE A 184      19.883   8.635  82.651  1.00  0.00           H  
ATOM   2562 3HG2 ILE A 184      20.875   8.560  81.176  1.00  0.00           H  
ATOM   2563 1HD1 ILE A 184      23.326  12.060  81.092  1.00  0.00           H  
ATOM   2564 2HD1 ILE A 184      22.398  12.116  82.610  1.00  0.00           H  
ATOM   2565 3HD1 ILE A 184      23.036  10.566  82.012  1.00  0.00           H  
ATOM   2566  N   LEU A 185      17.492   8.548  80.524  1.00 21.19           N  
ATOM   2567  CA  LEU A 185      16.515   7.537  80.912  1.00 21.30           C  
ATOM   2568  C   LEU A 185      17.305   6.474  81.671  1.00 20.91           C  
ATOM   2569  O   LEU A 185      18.034   5.693  81.082  1.00 20.28           O  
ATOM   2570  CB  LEU A 185      15.833   6.957  79.654  1.00 21.93           C  
ATOM   2571  CG  LEU A 185      15.176   7.983  78.729  1.00 23.44           C  
ATOM   2572  CD1 LEU A 185      14.955   7.395  77.338  1.00 26.26           C  
ATOM   2573  CD2 LEU A 185      13.855   8.530  79.309  1.00 25.03           C  
ATOM   2574  H   LEU A 185      17.940   8.479  79.621  1.00  0.00           H  
ATOM   2575  HA  LEU A 185      15.759   8.009  81.538  1.00  0.00           H  
ATOM   2576 1HB  LEU A 185      16.578   6.415  79.074  1.00  0.00           H  
ATOM   2577 2HB  LEU A 185      15.064   6.252  79.969  1.00  0.00           H  
ATOM   2578  HG  LEU A 185      15.853   8.824  78.579  1.00  0.00           H  
ATOM   2579 1HD1 LEU A 185      14.487   8.142  76.697  1.00  0.00           H  
ATOM   2580 2HD1 LEU A 185      15.914   7.101  76.911  1.00  0.00           H  
ATOM   2581 3HD1 LEU A 185      14.307   6.523  77.411  1.00  0.00           H  
ATOM   2582 1HD2 LEU A 185      13.426   9.256  78.617  1.00  0.00           H  
ATOM   2583 2HD2 LEU A 185      13.153   7.708  79.454  1.00  0.00           H  
ATOM   2584 3HD2 LEU A 185      14.050   9.013  80.266  1.00  0.00           H  
ATOM   2585  N   ARG A 186      17.213   6.501  83.006  1.00 21.28           N  
ATOM   2586  CA  ARG A 186      18.037   5.642  83.819  1.00 21.57           C  
ATOM   2587  C   ARG A 186      17.854   4.171  83.433  1.00 21.30           C  
ATOM   2588  O   ARG A 186      16.725   3.716  83.166  1.00 21.72           O  
ATOM   2589  CB  ARG A 186      17.732   5.822  85.337  1.00 22.14           C  
ATOM   2590  CG  ARG A 186      18.054   7.188  85.929  1.00 23.31           C  
ATOM   2591  CD  ARG A 186      17.955   7.066  87.448  1.00 27.79           C  
ATOM   2592  NE  ARG A 186      17.899   8.351  88.132  1.00 30.72           N  
ATOM   2593  CZ  ARG A 186      18.955   9.037  88.554  1.00 34.14           C  
ATOM   2594  NH1 ARG A 186      20.193   8.584  88.356  1.00 34.68           N  
ATOM   2595  NH2 ARG A 186      18.767  10.195  89.184  1.00 37.51           N  
ATOM   2596  H   ARG A 186      16.561   7.128  83.456  1.00  0.00           H  
ATOM   2597  HA  ARG A 186      19.082   5.904  83.650  1.00  0.00           H  
ATOM   2598 1HB  ARG A 186      16.674   5.639  85.519  1.00  0.00           H  
ATOM   2599 2HB  ARG A 186      18.295   5.086  85.911  1.00  0.00           H  
ATOM   2600 1HG  ARG A 186      19.062   7.483  85.636  1.00  0.00           H  
ATOM   2601 2HG  ARG A 186      17.338   7.923  85.559  1.00  0.00           H  
ATOM   2602 1HD  ARG A 186      17.051   6.518  87.711  1.00  0.00           H  
ATOM   2603 2HD  ARG A 186      18.826   6.533  87.828  1.00  0.00           H  
ATOM   2604  HE  ARG A 186      16.987   8.755  88.300  1.00  0.00           H  
ATOM   2605 1HH1 ARG A 186      20.339   7.706  87.878  1.00  0.00           H  
ATOM   2606 2HH1 ARG A 186      20.985   9.118  88.683  1.00  0.00           H  
ATOM   2607 1HH2 ARG A 186      17.830  10.542  89.336  1.00  0.00           H  
ATOM   2608 2HH2 ARG A 186      19.560  10.727  89.510  1.00  0.00           H  
ATOM   2609  N   ASN A 187      18.980   3.457  83.423  1.00 21.65           N  
ATOM   2610  CA  ASN A 187      19.107   2.058  83.030  1.00 22.58           C  
ATOM   2611  C   ASN A 187      18.559   1.813  81.637  1.00 22.77           C  
ATOM   2612  O   ASN A 187      18.083   0.728  81.345  1.00 24.24           O  
ATOM   2613  CB  ASN A 187      18.377   1.149  84.011  1.00 22.60           C  
ATOM   2614  CG  ASN A 187      18.834   1.370  85.441  1.00 24.05           C  
ATOM   2615  OD1 ASN A 187      18.132   2.019  86.199  1.00 27.16           O  
ATOM   2616  ND2 ASN A 187      20.030   0.864  85.802  1.00 21.38           N  
ATOM   2617  H   ASN A 187      19.803   3.961  83.721  1.00  0.00           H  
ATOM   2618  HA  ASN A 187      20.165   1.792  83.035  1.00  0.00           H  
ATOM   2619 1HB  ASN A 187      17.304   1.332  83.947  1.00  0.00           H  
ATOM   2620 2HB  ASN A 187      18.548   0.107  83.739  1.00  0.00           H  
ATOM   2621 1HD2 ASN A 187      20.365   0.990  86.736  1.00  0.00           H  
ATOM   2622 2HD2 ASN A 187      20.582   0.363  85.136  1.00  0.00           H  
ATOM   2623  N   HIS A 188      18.553   2.821  80.791  1.00 23.06           N  
ATOM   2624  CA  HIS A 188      17.792   2.632  79.569  1.00 24.11           C  
ATOM   2625  C   HIS A 188      18.511   3.249  78.395  1.00 24.51           C  
ATOM   2626  O   HIS A 188      18.724   2.557  77.397  1.00 27.08           O  
ATOM   2627  CB  HIS A 188      16.336   3.139  79.770  1.00 23.88           C  
ATOM   2628  CG  HIS A 188      15.451   2.992  78.564  1.00 24.92           C  
ATOM   2629  ND1 HIS A 188      14.150   3.446  78.539  1.00 25.27           N  
ATOM   2630  CD2 HIS A 188      15.686   2.461  77.338  1.00 26.89           C  
ATOM   2631  CE1 HIS A 188      13.616   3.182  77.357  1.00 27.58           C  
ATOM   2632  NE2 HIS A 188      14.533   2.596  76.606  1.00 27.24           N  
ATOM   2633  H   HIS A 188      19.035   3.696  80.940  1.00  0.00           H  
ATOM   2634  HA  HIS A 188      17.757   1.571  79.323  1.00  0.00           H  
ATOM   2635 1HB  HIS A 188      15.871   2.594  80.593  1.00  0.00           H  
ATOM   2636 2HB  HIS A 188      16.353   4.194  80.044  1.00  0.00           H  
ATOM   2637  HD2 HIS A 188      16.621   2.015  76.997  1.00  0.00           H  
ATOM   2638  HE1 HIS A 188      12.594   3.409  77.054  1.00  0.00           H  
ATOM   2639  HE2 HIS A 188      14.410   2.295  75.650  1.00  0.00           H  
ATOM   2640  N   GLY A 189      18.902   4.521  78.505  1.00 24.27           N  
ATOM   2641  CA  GLY A 189      19.668   5.213  77.450  1.00 23.14           C  
ATOM   2642  C   GLY A 189      19.469   6.739  77.465  1.00 22.95           C  
ATOM   2643  O   GLY A 189      19.226   7.362  78.526  1.00 21.59           O  
ATOM   2644  H   GLY A 189      18.660   5.023  79.347  1.00  0.00           H  
ATOM   2645 1HA  GLY A 189      20.730   4.997  77.570  1.00  0.00           H  
ATOM   2646 2HA  GLY A 189      19.371   4.830  76.474  1.00  0.00           H  
ATOM   2647  N   LEU A 190      19.579   7.356  76.296  1.00 22.44           N  
ATOM   2648  CA  LEU A 190      19.608   8.818  76.241  1.00 22.69           C  
ATOM   2649  C   LEU A 190      18.478   9.358  75.392  1.00 23.20           C  
ATOM   2650  O   LEU A 190      18.097   8.739  74.393  1.00 23.53           O  
ATOM   2651  CB  LEU A 190      20.952   9.327  75.689  1.00 22.88           C  
ATOM   2652  CG  LEU A 190      22.282   8.826  76.279  1.00 22.17           C  
ATOM   2653  CD1 LEU A 190      23.420   9.330  75.396  1.00 22.27           C  
ATOM   2654  CD2 LEU A 190      22.479   9.246  77.741  1.00 24.86           C  
ATOM   2655  H   LEU A 190      19.644   6.830  75.436  1.00  0.00           H  
ATOM   2656  HA  LEU A 190      19.485   9.204  77.252  1.00  0.00           H  
ATOM   2657 1HB  LEU A 190      21.005   9.087  74.628  1.00  0.00           H  
ATOM   2658 2HB  LEU A 190      20.984  10.411  75.798  1.00  0.00           H  
ATOM   2659  HG  LEU A 190      22.311   7.737  76.239  1.00  0.00           H  
ATOM   2660 1HD1 LEU A 190      24.373   8.985  75.798  1.00  0.00           H  
ATOM   2661 2HD1 LEU A 190      23.293   8.945  74.384  1.00  0.00           H  
ATOM   2662 3HD1 LEU A 190      23.409  10.419  75.375  1.00  0.00           H  
ATOM   2663 1HD2 LEU A 190      23.434   8.864  78.104  1.00  0.00           H  
ATOM   2664 2HD2 LEU A 190      22.473  10.334  77.811  1.00  0.00           H  
ATOM   2665 3HD2 LEU A 190      21.670   8.839  78.349  1.00  0.00           H  
ATOM   2666  N   LEU A 191      17.996  10.538  75.766  1.00 23.13           N  
ATOM   2667  CA  LEU A 191      17.003  11.241  74.999  1.00 23.57           C  
ATOM   2668  C   LEU A 191      17.365  12.724  74.846  1.00 23.57           C  
ATOM   2669  O   LEU A 191      17.706  13.432  75.813  1.00 22.46           O  
ATOM   2670  CB  LEU A 191      15.607  11.046  75.605  1.00 23.53           C  
ATOM   2671  CG  LEU A 191      14.453  11.555  74.726  1.00 25.69           C  
ATOM   2672  CD1 LEU A 191      13.267  10.635  74.745  1.00 24.91           C  
ATOM   2673  CD2 LEU A 191      14.058  12.986  75.112  1.00 26.38           C  
ATOM   2674  H   LEU A 191      18.342  10.952  76.620  1.00  0.00           H  
ATOM   2675  HA  LEU A 191      16.999  10.838  73.987  1.00  0.00           H  
ATOM   2676 1HB  LEU A 191      15.454   9.984  75.790  1.00  0.00           H  
ATOM   2677 2HB  LEU A 191      15.567  11.569  76.560  1.00  0.00           H  
ATOM   2678  HG  LEU A 191      14.761  11.548  73.680  1.00  0.00           H  
ATOM   2679 1HD1 LEU A 191      12.481  11.041  74.108  1.00  0.00           H  
ATOM   2680 2HD1 LEU A 191      13.562   9.653  74.374  1.00  0.00           H  
ATOM   2681 3HD1 LEU A 191      12.895  10.542  75.765  1.00  0.00           H  
ATOM   2682 1HD2 LEU A 191      13.240  13.322  74.474  1.00  0.00           H  
ATOM   2683 2HD2 LEU A 191      13.738  13.007  76.154  1.00  0.00           H  
ATOM   2684 3HD2 LEU A 191      14.915  13.647  74.982  1.00  0.00           H  
ATOM   2685  N   THR A 192      17.293  13.173  73.604  1.00 24.18           N  
ATOM   2686  CA  THR A 192      17.565  14.536  73.265  1.00 26.31           C  
ATOM   2687  C   THR A 192      16.385  15.127  72.472  1.00 26.82           C  
ATOM   2688  O   THR A 192      15.785  14.430  71.647  1.00 27.52           O  
ATOM   2689  CB  THR A 192      18.893  14.497  72.525  1.00 27.44           C  
ATOM   2690  OG1 THR A 192      19.921  15.061  73.348  1.00 30.12           O  
ATOM   2691  CG2 THR A 192      18.820  15.086  71.156  1.00 26.40           C  
ATOM   2692  H   THR A 192      17.036  12.526  72.872  1.00  0.00           H  
ATOM   2693  HA  THR A 192      17.643  15.113  74.187  1.00  0.00           H  
ATOM   2694  HB  THR A 192      19.224  13.463  72.426  1.00  0.00           H  
ATOM   2695  HG1 THR A 192      19.543  15.339  74.186  1.00  0.00           H  
ATOM   2696 1HG2 THR A 192      19.800  15.027  70.682  1.00  0.00           H  
ATOM   2697 2HG2 THR A 192      18.094  14.533  70.560  1.00  0.00           H  
ATOM   2698 3HG2 THR A 192      18.513  16.129  71.225  1.00  0.00           H  
ATOM   2699  N   GLY A 193      16.016  16.378  72.758  1.00 26.06           N  
ATOM   2700  CA  GLY A 193      15.041  17.078  71.948  1.00 27.08           C  
ATOM   2701  C   GLY A 193      15.738  18.262  71.318  1.00 27.48           C  
ATOM   2702  O   GLY A 193      16.855  18.595  71.719  1.00 28.38           O  
ATOM   2703  H   GLY A 193      16.423  16.848  73.554  1.00  0.00           H  
ATOM   2704 1HA  GLY A 193      14.641  16.400  71.194  1.00  0.00           H  
ATOM   2705 2HA  GLY A 193      14.206  17.391  72.574  1.00  0.00           H  
ATOM   2706  N   GLY A 194      15.084  18.904  70.350  1.00 27.52           N  
ATOM   2707  CA  GLY A 194      15.612  20.129  69.749  1.00 26.94           C  
ATOM   2708  C   GLY A 194      14.550  20.880  68.992  1.00 26.74           C  
ATOM   2709  O   GLY A 194      13.486  20.323  68.681  1.00 26.61           O  
ATOM   2710  H   GLY A 194      14.202  18.536  70.023  1.00  0.00           H  
ATOM   2711 1HA  GLY A 194      16.023  20.770  70.530  1.00  0.00           H  
ATOM   2712 2HA  GLY A 194      16.430  19.880  69.075  1.00  0.00           H  
ATOM   2713  N   VAL A 195      14.834  22.148  68.708  1.00 26.49           N  
ATOM   2714  CA  VAL A 195      13.929  23.026  67.979  1.00 27.19           C  
ATOM   2715  C   VAL A 195      14.016  22.675  66.488  1.00 27.45           C  
ATOM   2716  O   VAL A 195      13.266  23.197  65.665  1.00 27.75           O  
ATOM   2717  CB  VAL A 195      14.273  24.520  68.207  1.00 27.73           C  
ATOM   2718  CG1 VAL A 195      14.227  24.871  69.714  1.00 27.84           C  
ATOM   2719  CG2 VAL A 195      15.634  24.863  67.613  1.00 27.46           C  
ATOM   2720  H   VAL A 195      15.725  22.508  69.019  1.00  0.00           H  
ATOM   2721  HA  VAL A 195      12.914  22.854  68.340  1.00  0.00           H  
ATOM   2722  HB  VAL A 195      13.512  25.136  67.728  1.00  0.00           H  
ATOM   2723 1HG1 VAL A 195      14.472  25.925  69.850  1.00  0.00           H  
ATOM   2724 2HG1 VAL A 195      13.227  24.678  70.102  1.00  0.00           H  
ATOM   2725 3HG1 VAL A 195      14.951  24.259  70.252  1.00  0.00           H  
ATOM   2726 1HG2 VAL A 195      15.851  25.917  67.786  1.00  0.00           H  
ATOM   2727 2HG2 VAL A 195      16.402  24.251  68.086  1.00  0.00           H  
ATOM   2728 3HG2 VAL A 195      15.623  24.666  66.541  1.00  0.00           H  
ATOM   2729  N   SER A 196      14.954  21.782  66.164  1.00 26.72           N  
ATOM   2730  CA  SER A 196      15.149  21.299  64.798  1.00 26.24           C  
ATOM   2731  C   SER A 196      15.874  19.970  64.932  1.00 25.64           C  
ATOM   2732  O   SER A 196      16.373  19.645  66.012  1.00 24.92           O  
ATOM   2733  CB  SER A 196      16.018  22.286  64.015  1.00 26.59           C  
ATOM   2734  OG  SER A 196      17.318  22.370  64.584  1.00 26.01           O  
ATOM   2735  H   SER A 196      15.550  21.430  66.900  1.00  0.00           H  
ATOM   2736  HA  SER A 196      14.174  21.225  64.314  1.00  0.00           H  
ATOM   2737 1HB  SER A 196      16.089  21.964  62.977  1.00  0.00           H  
ATOM   2738 2HB  SER A 196      15.548  23.268  64.021  1.00  0.00           H  
ATOM   2739  HG  SER A 196      17.318  21.770  65.334  1.00  0.00           H  
ATOM   2740  N   VAL A 197      15.931  19.209  63.845  1.00 24.87           N  
ATOM   2741  CA  VAL A 197      16.737  17.989  63.775  1.00 24.50           C  
ATOM   2742  C   VAL A 197      18.216  18.327  64.063  1.00 24.16           C  
ATOM   2743  O   VAL A 197      18.890  17.627  64.815  1.00 24.38           O  
ATOM   2744  CB  VAL A 197      16.588  17.301  62.379  1.00 24.07           C  
ATOM   2745  CG1 VAL A 197      17.632  16.194  62.191  1.00 24.58           C  
ATOM   2746  CG2 VAL A 197      15.163  16.749  62.198  1.00 24.14           C  
ATOM   2747  H   VAL A 197      15.393  19.490  63.038  1.00  0.00           H  
ATOM   2748  HA  VAL A 197      16.384  17.297  64.540  1.00  0.00           H  
ATOM   2749  HB  VAL A 197      16.790  18.035  61.599  1.00  0.00           H  
ATOM   2750 1HG1 VAL A 197      17.503  15.735  61.211  1.00  0.00           H  
ATOM   2751 2HG1 VAL A 197      18.632  16.621  62.262  1.00  0.00           H  
ATOM   2752 3HG1 VAL A 197      17.504  15.438  62.965  1.00  0.00           H  
ATOM   2753 1HG2 VAL A 197      15.078  16.275  61.221  1.00  0.00           H  
ATOM   2754 2HG2 VAL A 197      14.955  16.015  62.977  1.00  0.00           H  
ATOM   2755 3HG2 VAL A 197      14.445  17.566  62.268  1.00  0.00           H  
ATOM   2756  N   GLU A 198      18.684  19.438  63.511  1.00 24.30           N  
ATOM   2757  CA  GLU A 198      20.080  19.869  63.670  1.00 24.37           C  
ATOM   2758  C   GLU A 198      20.404  20.133  65.149  1.00 23.84           C  
ATOM   2759  O   GLU A 198      21.435  19.697  65.665  1.00 22.85           O  
ATOM   2760  CB  GLU A 198      20.361  21.115  62.847  1.00 24.82           C  
ATOM   2761  CG  GLU A 198      20.012  20.990  61.336  1.00 27.54           C  
ATOM   2762  CD  GLU A 198      18.639  21.544  60.978  1.00 30.06           C  
ATOM   2763  OE1 GLU A 198      17.614  21.007  61.449  1.00 29.51           O  
ATOM   2764  OE2 GLU A 198      18.588  22.507  60.191  1.00 32.17           O  
ATOM   2765  H   GLU A 198      18.054  20.005  62.962  1.00  0.00           H  
ATOM   2766  HA  GLU A 198      20.732  19.069  63.317  1.00  0.00           H  
ATOM   2767 1HB  GLU A 198      19.792  21.953  63.250  1.00  0.00           H  
ATOM   2768 2HB  GLU A 198      21.418  21.370  62.923  1.00  0.00           H  
ATOM   2769 1HG  GLU A 198      20.762  21.526  60.755  1.00  0.00           H  
ATOM   2770 2HG  GLU A 198      20.053  19.940  61.050  1.00  0.00           H  
ATOM   2771  N   HIS A 199      19.523  20.863  65.811  1.00 23.39           N  
ATOM   2772  CA  HIS A 199      19.722  21.171  67.233  1.00 23.83           C  
ATOM   2773  C   HIS A 199      19.742  19.893  68.109  1.00 23.64           C  
ATOM   2774  O   HIS A 199      20.609  19.742  68.991  1.00 24.34           O  
ATOM   2775  CB  HIS A 199      18.645  22.173  67.687  1.00 23.92           C  
ATOM   2776  CG  HIS A 199      18.713  22.510  69.147  1.00 24.04           C  
ATOM   2777  ND1 HIS A 199      17.590  22.793  69.895  1.00 24.64           N  
ATOM   2778  CD2 HIS A 199      19.765  22.595  69.998  1.00 24.62           C  
ATOM   2779  CE1 HIS A 199      17.949  23.039  71.149  1.00 25.28           C  
ATOM   2780  NE2 HIS A 199      19.265  22.916  71.237  1.00 24.73           N  
ATOM   2781  H   HIS A 199      18.702  21.216  65.341  1.00  0.00           H  
ATOM   2782  HA  HIS A 199      20.704  21.622  67.373  1.00  0.00           H  
ATOM   2783 1HB  HIS A 199      18.745  23.098  67.118  1.00  0.00           H  
ATOM   2784 2HB  HIS A 199      17.657  21.765  67.477  1.00  0.00           H  
ATOM   2785  HD2 HIS A 199      20.813  22.428  69.746  1.00  0.00           H  
ATOM   2786  HE1 HIS A 199      17.276  23.297  71.966  1.00  0.00           H  
ATOM   2787  HE2 HIS A 199      19.815  23.037  72.075  1.00  0.00           H  
ATOM   2788  N   ALA A 200      18.778  18.993  67.876  1.00 22.91           N  
ATOM   2789  CA  ALA A 200      18.685  17.726  68.591  1.00 22.43           C  
ATOM   2790  C   ALA A 200      19.931  16.872  68.382  1.00 22.01           C  
ATOM   2791  O   ALA A 200      20.462  16.284  69.318  1.00 21.21           O  
ATOM   2792  CB  ALA A 200      17.391  16.948  68.184  1.00 22.43           C  
ATOM   2793  H   ALA A 200      18.089  19.212  67.171  1.00  0.00           H  
ATOM   2794  HA  ALA A 200      18.640  17.942  69.658  1.00  0.00           H  
ATOM   2795 1HB  ALA A 200      17.345  16.006  68.731  1.00  0.00           H  
ATOM   2796 2HB  ALA A 200      16.514  17.550  68.423  1.00  0.00           H  
ATOM   2797 3HB  ALA A 200      17.410  16.745  67.114  1.00  0.00           H  
ATOM   2798  N   ILE A 201      20.397  16.819  67.141  1.00 21.12           N  
ATOM   2799  CA  ILE A 201      21.560  16.033  66.822  1.00 21.76           C  
ATOM   2800  C   ILE A 201      22.834  16.612  67.439  1.00 22.02           C  
ATOM   2801  O   ILE A 201      23.726  15.841  67.833  1.00 21.95           O  
ATOM   2802  CB  ILE A 201      21.724  15.909  65.265  1.00 21.65           C  
ATOM   2803  CG1 ILE A 201      20.791  14.820  64.723  1.00 22.83           C  
ATOM   2804  CG2 ILE A 201      23.163  15.621  64.912  1.00 22.49           C  
ATOM   2805  CD1 ILE A 201      21.116  13.348  65.140  1.00 24.21           C  
ATOM   2806  H   ILE A 201      19.935  17.334  66.406  1.00  0.00           H  
ATOM   2807  HA  ILE A 201      21.429  15.036  67.240  1.00  0.00           H  
ATOM   2808  HB  ILE A 201      21.422  16.843  64.792  1.00  0.00           H  
ATOM   2809 1HG1 ILE A 201      19.771  15.021  65.048  1.00  0.00           H  
ATOM   2810 2HG1 ILE A 201      20.797  14.845  63.633  1.00  0.00           H  
ATOM   2811 1HG2 ILE A 201      23.262  15.537  63.830  1.00  0.00           H  
ATOM   2812 2HG2 ILE A 201      23.795  16.432  65.272  1.00  0.00           H  
ATOM   2813 3HG2 ILE A 201      23.472  14.685  65.378  1.00  0.00           H  
ATOM   2814 1HD1 ILE A 201      20.385  12.673  64.693  1.00  0.00           H  
ATOM   2815 2HD1 ILE A 201      22.115  13.083  64.792  1.00  0.00           H  
ATOM   2816 3HD1 ILE A 201      21.074  13.260  66.225  1.00  0.00           H  
ATOM   2817  N   GLN A 202      22.941  17.951  67.518  1.00 22.19           N  
ATOM   2818  CA  GLN A 202      24.132  18.548  68.104  1.00 22.52           C  
ATOM   2819  C   GLN A 202      24.186  18.175  69.577  1.00 21.94           C  
ATOM   2820  O   GLN A 202      25.228  17.779  70.066  1.00 21.55           O  
ATOM   2821  CB  GLN A 202      24.176  20.083  67.987  1.00 23.66           C  
ATOM   2822  CG  GLN A 202      25.510  20.681  68.551  1.00 25.28           C  
ATOM   2823  CD  GLN A 202      25.670  22.183  68.359  1.00 32.55           C  
ATOM   2824  OE1 GLN A 202      24.699  22.923  68.277  1.00 36.13           O  
ATOM   2825  NE2 GLN A 202      26.915  22.639  68.298  1.00 35.86           N  
ATOM   2826  H   GLN A 202      22.206  18.553  67.176  1.00  0.00           H  
ATOM   2827  HA  GLN A 202      25.006  18.162  67.580  1.00  0.00           H  
ATOM   2828 1HB  GLN A 202      24.071  20.371  66.941  1.00  0.00           H  
ATOM   2829 2HB  GLN A 202      23.335  20.514  68.531  1.00  0.00           H  
ATOM   2830 1HG  GLN A 202      25.557  20.489  69.623  1.00  0.00           H  
ATOM   2831 2HG  GLN A 202      26.351  20.203  68.049  1.00  0.00           H  
ATOM   2832 1HE2 GLN A 202      27.084  23.618  68.173  1.00  0.00           H  
ATOM   2833 2HE2 GLN A 202      27.685  22.005  68.377  1.00  0.00           H  
ATOM   2834  N   GLN A 203      23.055  18.291  70.268  1.00 21.54           N  
ATOM   2835  CA  GLN A 203      22.995  17.926  71.685  1.00 21.39           C  
ATOM   2836  C   GLN A 203      23.303  16.438  71.898  1.00 21.08           C  
ATOM   2837  O   GLN A 203      23.986  16.073  72.858  1.00 21.05           O  
ATOM   2838  CB  GLN A 203      21.613  18.251  72.247  1.00 21.52           C  
ATOM   2839  CG  GLN A 203      21.216  19.738  72.171  1.00 23.49           C  
ATOM   2840  CD  GLN A 203      20.219  20.077  73.248  1.00 25.96           C  
ATOM   2841  OE1 GLN A 203      20.589  20.591  74.304  1.00 27.95           O  
ATOM   2842  NE2 GLN A 203      18.950  19.784  72.999  1.00 26.76           N  
ATOM   2843  H   GLN A 203      22.222  18.636  69.813  1.00  0.00           H  
ATOM   2844  HA  GLN A 203      23.742  18.509  72.224  1.00  0.00           H  
ATOM   2845 1HB  GLN A 203      20.857  17.680  71.708  1.00  0.00           H  
ATOM   2846 2HB  GLN A 203      21.566  17.950  73.293  1.00  0.00           H  
ATOM   2847 1HG  GLN A 203      22.109  20.349  72.304  1.00  0.00           H  
ATOM   2848 2HG  GLN A 203      20.771  19.935  71.196  1.00  0.00           H  
ATOM   2849 1HE2 GLN A 203      18.246  19.988  73.681  1.00  0.00           H  
ATOM   2850 2HE2 GLN A 203      18.696  19.359  72.130  1.00  0.00           H  
ATOM   2851  N   LEU A 204      22.802  15.575  71.005  1.00 21.11           N  
ATOM   2852  CA  LEU A 204      23.015  14.127  71.154  1.00 20.69           C  
ATOM   2853  C   LEU A 204      24.496  13.753  70.958  1.00 20.92           C  
ATOM   2854  O   LEU A 204      25.070  13.000  71.757  1.00 21.34           O  
ATOM   2855  CB  LEU A 204      22.118  13.320  70.206  1.00 21.37           C  
ATOM   2856  CG  LEU A 204      22.317  11.791  70.201  1.00 22.23           C  
ATOM   2857  CD1 LEU A 204      21.877  11.183  71.522  1.00 22.98           C  
ATOM   2858  CD2 LEU A 204      21.570  11.160  68.995  1.00 24.25           C  
ATOM   2859  H   LEU A 204      22.270  15.915  70.217  1.00  0.00           H  
ATOM   2860  HA  LEU A 204      22.766  13.844  72.176  1.00  0.00           H  
ATOM   2861 1HB  LEU A 204      21.078  13.509  70.467  1.00  0.00           H  
ATOM   2862 2HB  LEU A 204      22.285  13.670  69.187  1.00  0.00           H  
ATOM   2863  HG  LEU A 204      23.380  11.563  70.122  1.00  0.00           H  
ATOM   2864 1HD1 LEU A 204      22.027  10.104  71.494  1.00  0.00           H  
ATOM   2865 2HD1 LEU A 204      22.467  11.610  72.333  1.00  0.00           H  
ATOM   2866 3HD1 LEU A 204      20.822  11.398  71.688  1.00  0.00           H  
ATOM   2867 1HD2 LEU A 204      21.718  10.080  69.000  1.00  0.00           H  
ATOM   2868 2HD2 LEU A 204      20.505  11.381  69.070  1.00  0.00           H  
ATOM   2869 3HD2 LEU A 204      21.962  11.575  68.066  1.00  0.00           H  
ATOM   2870  N   HIS A 205      25.081  14.252  69.877  1.00 21.12           N  
ATOM   2871  CA  HIS A 205      26.514  14.136  69.596  1.00 21.78           C  
ATOM   2872  C   HIS A 205      27.390  14.537  70.778  1.00 21.28           C  
ATOM   2873  O   HIS A 205      28.332  13.814  71.120  1.00 20.84           O  
ATOM   2874  CB  HIS A 205      26.868  14.950  68.347  1.00 22.27           C  
ATOM   2875  CG  HIS A 205      28.231  14.668  67.783  1.00 25.05           C  
ATOM   2876  ND1 HIS A 205      28.741  15.366  66.709  1.00 28.86           N  
ATOM   2877  CD2 HIS A 205      29.179  13.757  68.116  1.00 28.28           C  
ATOM   2878  CE1 HIS A 205      29.944  14.907  66.409  1.00 28.97           C  
ATOM   2879  NE2 HIS A 205      30.232  13.928  67.246  1.00 29.34           N  
ATOM   2880  H   HIS A 205      24.488  14.738  69.219  1.00  0.00           H  
ATOM   2881  HA  HIS A 205      26.765  13.092  69.409  1.00  0.00           H  
ATOM   2882 1HB  HIS A 205      26.136  14.751  67.563  1.00  0.00           H  
ATOM   2883 2HB  HIS A 205      26.818  16.013  68.580  1.00  0.00           H  
ATOM   2884  HD2 HIS A 205      29.118  13.025  68.922  1.00  0.00           H  
ATOM   2885  HE1 HIS A 205      30.585  15.275  65.609  1.00  0.00           H  
ATOM   2886  HE2 HIS A 205      31.086  13.388  67.252  1.00  0.00           H  
ATOM   2887  N   ALA A 206      27.089  15.678  71.391  1.00 20.73           N  
ATOM   2888  CA  ALA A 206      27.856  16.144  72.538  1.00 20.51           C  
ATOM   2889  C   ALA A 206      27.656  15.283  73.758  1.00 20.16           C  
ATOM   2890  O   ALA A 206      28.612  15.036  74.497  1.00 21.42           O  
ATOM   2891  CB  ALA A 206      27.528  17.600  72.876  1.00 21.08           C  
ATOM   2892  H   ALA A 206      26.315  16.235  71.058  1.00  0.00           H  
ATOM   2893  HA  ALA A 206      28.915  16.080  72.286  1.00  0.00           H  
ATOM   2894 1HB  ALA A 206      28.118  17.916  73.737  1.00  0.00           H  
ATOM   2895 2HB  ALA A 206      27.765  18.234  72.022  1.00  0.00           H  
ATOM   2896 3HB  ALA A 206      26.468  17.689  73.111  1.00  0.00           H  
ATOM   2897  N   LEU A 207      26.420  14.832  73.981  1.00 19.71           N  
ATOM   2898  CA  LEU A 207      26.097  14.047  75.161  1.00 19.47           C  
ATOM   2899  C   LEU A 207      26.765  12.670  75.065  1.00 19.28           C  
ATOM   2900  O   LEU A 207      27.281  12.158  76.057  1.00 19.08           O  
ATOM   2901  CB  LEU A 207      24.581  13.896  75.331  1.00 19.44           C  
ATOM   2902  CG  LEU A 207      24.112  13.210  76.628  1.00 21.33           C  
ATOM   2903  CD1 LEU A 207      24.656  13.947  77.878  1.00 22.21           C  
ATOM   2904  CD2 LEU A 207      22.572  13.028  76.673  1.00 21.77           C  
ATOM   2905  H   LEU A 207      25.691  15.041  73.314  1.00  0.00           H  
ATOM   2906  HA  LEU A 207      26.489  14.563  76.037  1.00  0.00           H  
ATOM   2907 1HB  LEU A 207      24.128  14.886  75.301  1.00  0.00           H  
ATOM   2908 2HB  LEU A 207      24.193  13.316  74.494  1.00  0.00           H  
ATOM   2909  HG  LEU A 207      24.571  12.224  76.705  1.00  0.00           H  
ATOM   2910 1HD1 LEU A 207      24.309  13.440  78.779  1.00  0.00           H  
ATOM   2911 2HD1 LEU A 207      25.746  13.943  77.857  1.00  0.00           H  
ATOM   2912 3HD1 LEU A 207      24.296  14.975  77.879  1.00  0.00           H  
ATOM   2913 1HD2 LEU A 207      22.290  12.539  77.606  1.00  0.00           H  
ATOM   2914 2HD2 LEU A 207      22.088  14.003  76.614  1.00  0.00           H  
ATOM   2915 3HD2 LEU A 207      22.253  12.413  75.831  1.00  0.00           H  
ATOM   2916  N   GLU A 208      26.745  12.092  73.868  1.00 19.38           N  
ATOM   2917  CA  GLU A 208      27.288  10.770  73.632  1.00 20.04           C  
ATOM   2918  C   GLU A 208      28.808  10.830  73.884  1.00 19.72           C  
ATOM   2919  O   GLU A 208      29.381   9.949  74.566  1.00 19.49           O  
ATOM   2920  CB  GLU A 208      27.042  10.361  72.160  1.00 21.21           C  
ATOM   2921  CG  GLU A 208      27.804   9.088  71.779  1.00 25.64           C  
ATOM   2922  CD  GLU A 208      27.337   7.864  72.555  1.00 29.81           C  
ATOM   2923  OE1 GLU A 208      26.131   7.815  72.942  1.00 30.24           O  
ATOM   2924  OE2 GLU A 208      28.180   6.954  72.768  1.00 33.72           O  
ATOM   2925  H   GLU A 208      26.334  12.600  73.098  1.00  0.00           H  
ATOM   2926  HA  GLU A 208      26.777  10.064  74.287  1.00  0.00           H  
ATOM   2927 1HB  GLU A 208      25.976  10.199  72.001  1.00  0.00           H  
ATOM   2928 2HB  GLU A 208      27.352  11.172  71.500  1.00  0.00           H  
ATOM   2929 1HG  GLU A 208      27.670   8.902  70.714  1.00  0.00           H  
ATOM   2930 2HG  GLU A 208      28.866   9.245  71.961  1.00  0.00           H  
ATOM   2931  N   TYR A 209      29.449  11.887  73.392  1.00 19.41           N  
ATOM   2932  CA  TYR A 209      30.876  12.066  73.668  1.00 19.39           C  
ATOM   2933  C   TYR A 209      31.168  12.264  75.160  1.00 19.05           C  
ATOM   2934  O   TYR A 209      32.122  11.699  75.682  1.00 19.31           O  
ATOM   2935  CB  TYR A 209      31.463  13.215  72.880  1.00 19.86           C  
ATOM   2936  CG  TYR A 209      32.990  13.093  72.711  1.00 23.11           C  
ATOM   2937  CD1 TYR A 209      33.594  11.851  72.449  1.00 26.68           C  
ATOM   2938  CD2 TYR A 209      33.811  14.206  72.802  1.00 26.11           C  
ATOM   2939  CE1 TYR A 209      34.993  11.737  72.279  1.00 28.51           C  
ATOM   2940  CE2 TYR A 209      35.198  14.108  72.626  1.00 27.57           C  
ATOM   2941  CZ  TYR A 209      35.778  12.880  72.357  1.00 28.08           C  
ATOM   2942  OH  TYR A 209      37.143  12.791  72.193  1.00 29.33           O  
ATOM   2943  H   TYR A 209      28.967  12.573  72.828  1.00  0.00           H  
ATOM   2944  HA  TYR A 209      31.401  11.156  73.377  1.00  0.00           H  
ATOM   2945 1HB  TYR A 209      31.000  13.254  71.893  1.00  0.00           H  
ATOM   2946 2HB  TYR A 209      31.238  14.154  73.384  1.00  0.00           H  
ATOM   2947  HD1 TYR A 209      32.982  10.952  72.373  1.00  0.00           H  
ATOM   2948  HD2 TYR A 209      33.381  15.185  73.016  1.00  0.00           H  
ATOM   2949  HE1 TYR A 209      35.440  10.764  72.077  1.00  0.00           H  
ATOM   2950  HE2 TYR A 209      35.821  14.999  72.702  1.00  0.00           H  
ATOM   2951  HH  TYR A 209      37.534  13.662  72.296  1.00  0.00           H  
ATOM   2952  N   ALA A 210      30.384  13.100  75.815  1.00 19.15           N  
ATOM   2953  CA  ALA A 210      30.547  13.280  77.277  1.00 18.93           C  
ATOM   2954  C   ALA A 210      30.485  11.919  77.968  1.00 18.87           C  
ATOM   2955  O   ALA A 210      31.307  11.635  78.830  1.00 19.70           O  
ATOM   2956  CB  ALA A 210      29.497  14.243  77.832  1.00 19.01           C  
ATOM   2957  H   ALA A 210      29.668  13.624  75.332  1.00  0.00           H  
ATOM   2958  HA  ALA A 210      31.536  13.702  77.458  1.00  0.00           H  
ATOM   2959 1HB  ALA A 210      29.640  14.357  78.907  1.00  0.00           H  
ATOM   2960 2HB  ALA A 210      29.601  15.214  77.347  1.00  0.00           H  
ATOM   2961 3HB  ALA A 210      28.502  13.846  77.639  1.00  0.00           H  
ATOM   2962  N   CYS A 211      29.549  11.056  77.568  1.00 18.87           N  
ATOM   2963  CA  CYS A 211      29.483   9.727  78.150  1.00 18.86           C  
ATOM   2964  C   CYS A 211      30.700   8.860  77.826  1.00 18.85           C  
ATOM   2965  O   CYS A 211      31.181   8.198  78.720  1.00 18.99           O  
ATOM   2966  CB  CYS A 211      28.195   8.970  77.801  1.00 18.86           C  
ATOM   2967  SG  CYS A 211      26.667   9.781  78.326  1.00 19.97           S  
ATOM   2968  H   CYS A 211      28.879  11.316  76.859  1.00  0.00           H  
ATOM   2969  HA  CYS A 211      29.516   9.823  79.235  1.00  0.00           H  
ATOM   2970 1HB  CYS A 211      28.138   8.828  76.722  1.00  0.00           H  
ATOM   2971 2HB  CYS A 211      28.218   7.982  78.261  1.00  0.00           H  
ATOM   2972  HG  CYS A 211      25.846   8.847  77.856  1.00  0.00           H  
ATOM   2973  N   ASN A 212      31.168   8.838  76.568  1.00 19.03           N  
ATOM   2974  CA  ASN A 212      32.398   8.116  76.233  1.00 19.70           C  
ATOM   2975  C   ASN A 212      33.552   8.462  77.202  1.00 19.17           C  
ATOM   2976  O   ASN A 212      34.317   7.596  77.671  1.00 19.76           O  
ATOM   2977  CB  ASN A 212      32.911   8.494  74.829  1.00 20.61           C  
ATOM   2978  CG  ASN A 212      31.950   8.160  73.689  1.00 23.60           C  
ATOM   2979  OD1 ASN A 212      31.949   8.869  72.668  1.00 27.96           O  
ATOM   2980  ND2 ASN A 212      31.212   7.050  73.793  1.00 26.50           N  
ATOM   2981  H   ASN A 212      30.669   9.325  75.837  1.00  0.00           H  
ATOM   2982  HA  ASN A 212      32.184   7.046  76.240  1.00  0.00           H  
ATOM   2983 1HB  ASN A 212      33.112   9.565  74.791  1.00  0.00           H  
ATOM   2984 2HB  ASN A 212      33.851   7.977  74.634  1.00  0.00           H  
ATOM   2985 1HD2 ASN A 212      30.573   6.804  73.063  1.00  0.00           H  
ATOM   2986 2HD2 ASN A 212      31.298   6.466  74.600  1.00  0.00           H  
ATOM   2987  N   ILE A 213      33.703   9.750  77.439  1.00 18.87           N  
ATOM   2988  CA  ILE A 213      34.799  10.272  78.170  1.00 18.88           C  
ATOM   2989  C   ILE A 213      34.601   9.831  79.636  1.00 18.87           C  
ATOM   2990  O   ILE A 213      35.567   9.468  80.302  1.00 19.17           O  
ATOM   2991  CB  ILE A 213      34.805  11.841  78.119  1.00 18.89           C  
ATOM   2992  CG1 ILE A 213      35.306  12.362  76.773  1.00 19.18           C  
ATOM   2993  CG2 ILE A 213      35.645  12.400  79.272  1.00 18.90           C  
ATOM   2994  CD1 ILE A 213      34.818  13.803  76.485  1.00 21.23           C  
ATOM   2995  H   ILE A 213      33.004  10.385  77.081  1.00  0.00           H  
ATOM   2996  HA  ILE A 213      35.721   9.908  77.718  1.00  0.00           H  
ATOM   2997  HB  ILE A 213      33.784  12.212  78.207  1.00  0.00           H  
ATOM   2998 1HG1 ILE A 213      36.395  12.345  76.759  1.00  0.00           H  
ATOM   2999 2HG1 ILE A 213      34.959  11.704  75.976  1.00  0.00           H  
ATOM   3000 1HG2 ILE A 213      35.644  13.489  79.228  1.00  0.00           H  
ATOM   3001 2HG2 ILE A 213      35.222  12.075  80.221  1.00  0.00           H  
ATOM   3002 3HG2 ILE A 213      36.669  12.034  79.187  1.00  0.00           H  
ATOM   3003 1HD1 ILE A 213      35.199  14.130  75.517  1.00  0.00           H  
ATOM   3004 2HD1 ILE A 213      33.728  13.822  76.471  1.00  0.00           H  
ATOM   3005 3HD1 ILE A 213      35.183  14.473  77.263  1.00  0.00           H  
ATOM   3006  N   GLN A 214      33.366   9.847  80.114  1.00 18.86           N  
ATOM   3007  CA  GLN A 214      33.121   9.510  81.570  1.00 18.86           C  
ATOM   3008  C   GLN A 214      33.523   8.064  81.907  1.00 18.86           C  
ATOM   3009  O   GLN A 214      34.081   7.782  82.984  1.00 19.14           O  
ATOM   3010  CB  GLN A 214      31.650   9.624  81.921  1.00 18.93           C  
ATOM   3011  CG  GLN A 214      31.386   9.248  83.482  1.00 19.02           C  
ATOM   3012  CD  GLN A 214      30.038   9.756  83.972  1.00 19.39           C  
ATOM   3013  OE1 GLN A 214      29.668  10.903  83.716  1.00 21.34           O  
ATOM   3014  NE2 GLN A 214      29.297   8.911  84.666  1.00 19.54           N  
ATOM   3015  H   GLN A 214      32.580  10.081  79.524  1.00  0.00           H  
ATOM   3016  HA  GLN A 214      33.675  10.217  82.187  1.00  0.00           H  
ATOM   3017 1HB  GLN A 214      31.308  10.641  81.728  1.00  0.00           H  
ATOM   3018 2HB  GLN A 214      31.071   8.957  81.283  1.00  0.00           H  
ATOM   3019 1HG  GLN A 214      31.407   8.164  83.593  1.00  0.00           H  
ATOM   3020 2HG  GLN A 214      32.168   9.701  84.091  1.00  0.00           H  
ATOM   3021 1HE2 GLN A 214      28.402   9.196  85.011  1.00  0.00           H  
ATOM   3022 2HE2 GLN A 214      29.630   7.986  84.847  1.00  0.00           H  
ATOM   3023  N   ILE A 215      33.174   7.156  81.002  1.00 18.85           N  
ATOM   3024  CA  ILE A 215      33.416   5.734  81.191  1.00 18.85           C  
ATOM   3025  C   ILE A 215      34.940   5.495  81.294  1.00 18.85           C  
ATOM   3026  O   ILE A 215      35.387   4.792  82.194  1.00 18.85           O  
ATOM   3027  CB  ILE A 215      32.789   4.872  80.052  1.00 18.84           C  
ATOM   3028  CG1 ILE A 215      31.254   4.963  80.063  1.00 19.36           C  
ATOM   3029  CG2 ILE A 215      33.205   3.360  80.170  1.00 19.04           C  
ATOM   3030  CD1 ILE A 215      30.618   4.870  81.471  1.00 18.91           C  
ATOM   3031  H   ILE A 215      32.725   7.470  80.154  1.00  0.00           H  
ATOM   3032  HA  ILE A 215      32.958   5.427  82.131  1.00  0.00           H  
ATOM   3033  HB  ILE A 215      33.126   5.245  79.086  1.00  0.00           H  
ATOM   3034 1HG1 ILE A 215      30.942   5.906  79.615  1.00  0.00           H  
ATOM   3035 2HG1 ILE A 215      30.837   4.160  79.454  1.00  0.00           H  
ATOM   3036 1HG2 ILE A 215      32.748   2.793  79.360  1.00  0.00           H  
ATOM   3037 2HG2 ILE A 215      34.289   3.275  80.106  1.00  0.00           H  
ATOM   3038 3HG2 ILE A 215      32.866   2.963  81.127  1.00  0.00           H  
ATOM   3039 1HD1 ILE A 215      29.533   4.942  81.386  1.00  0.00           H  
ATOM   3040 2HD1 ILE A 215      30.883   3.916  81.928  1.00  0.00           H  
ATOM   3041 3HD1 ILE A 215      30.988   5.685  82.091  1.00  0.00           H  
ATOM   3042  N   ALA A 216      35.709   6.133  80.406  1.00 18.92           N  
ATOM   3043  CA  ALA A 216      37.207   6.091  80.498  1.00 19.04           C  
ATOM   3044  C   ALA A 216      37.728   6.736  81.790  1.00 18.93           C  
ATOM   3045  O   ALA A 216      38.535   6.120  82.542  1.00 19.33           O  
ATOM   3046  CB  ALA A 216      37.827   6.757  79.288  1.00 19.18           C  
ATOM   3047  H   ALA A 216      35.277   6.655  79.657  1.00  0.00           H  
ATOM   3048  HA  ALA A 216      37.516   5.046  80.523  1.00  0.00           H  
ATOM   3049 1HB  ALA A 216      38.913   6.719  79.368  1.00  0.00           H  
ATOM   3050 2HB  ALA A 216      37.512   6.236  78.384  1.00  0.00           H  
ATOM   3051 3HB  ALA A 216      37.503   7.795  79.239  1.00  0.00           H  
ATOM   3052  N   ALA A 217      37.256   7.956  82.067  1.00 18.89           N  
ATOM   3053  CA  ALA A 217      37.729   8.767  83.220  1.00 19.15           C  
ATOM   3054  C   ALA A 217      37.629   8.030  84.534  1.00 19.20           C  
ATOM   3055  O   ALA A 217      38.559   8.065  85.391  1.00 19.77           O  
ATOM   3056  CB  ALA A 217      36.930  10.111  83.301  1.00 19.11           C  
ATOM   3057  H   ALA A 217      36.545   8.335  81.458  1.00  0.00           H  
ATOM   3058  HA  ALA A 217      38.785   8.991  83.066  1.00  0.00           H  
ATOM   3059 1HB  ALA A 217      37.286  10.695  84.149  1.00  0.00           H  
ATOM   3060 2HB  ALA A 217      37.078  10.678  82.382  1.00  0.00           H  
ATOM   3061 3HB  ALA A 217      35.870   9.897  83.428  1.00  0.00           H  
ATOM   3062  N   GLN A 218      36.504   7.345  84.689  1.00 19.27           N  
ATOM   3063  CA  GLN A 218      36.167   6.698  85.955  1.00 19.94           C  
ATOM   3064  C   GLN A 218      36.728   5.250  86.090  1.00 19.99           C  
ATOM   3065  O   GLN A 218      36.430   4.547  87.077  1.00 20.38           O  
ATOM   3066  CB  GLN A 218      34.643   6.748  86.166  1.00 20.45           C  
ATOM   3067  CG  GLN A 218      33.907   5.661  85.395  1.00 20.59           C  
ATOM   3068  CD  GLN A 218      32.392   5.907  85.267  1.00 22.97           C  
ATOM   3069  OE1 GLN A 218      31.782   5.422  84.314  1.00 24.46           O  
ATOM   3070  NE2 GLN A 218      31.791   6.627  86.224  1.00 20.23           N  
ATOM   3071  H   GLN A 218      35.864   7.269  83.912  1.00  0.00           H  
ATOM   3072  HA  GLN A 218      36.658   7.241  86.762  1.00  0.00           H  
ATOM   3073 1HB  GLN A 218      34.419   6.638  87.227  1.00  0.00           H  
ATOM   3074 2HB  GLN A 218      34.264   7.720  85.850  1.00  0.00           H  
ATOM   3075 1HG  GLN A 218      34.318   5.604  84.387  1.00  0.00           H  
ATOM   3076 2HG  GLN A 218      34.044   4.709  85.909  1.00  0.00           H  
ATOM   3077 1HE2 GLN A 218      30.808   6.806  86.173  1.00  0.00           H  
ATOM   3078 2HE2 GLN A 218      32.325   6.986  86.990  1.00  0.00           H  
ATOM   3079  N   SER A 219      37.546   4.801  85.139  1.00 19.61           N  
ATOM   3080  CA  SER A 219      38.051   3.408  85.170  1.00 19.58           C  
ATOM   3081  C   SER A 219      38.753   2.975  86.472  1.00 19.96           C  
ATOM   3082  O   SER A 219      38.782   1.787  86.793  1.00 19.91           O  
ATOM   3083  CB  SER A 219      38.969   3.149  83.998  1.00 19.67           C  
ATOM   3084  OG  SER A 219      38.349   3.613  82.835  1.00 18.91           O  
ATOM   3085  H   SER A 219      37.830   5.410  84.385  1.00  0.00           H  
ATOM   3086  HA  SER A 219      37.200   2.730  85.101  1.00  0.00           H  
ATOM   3087 1HB  SER A 219      39.919   3.657  84.161  1.00  0.00           H  
ATOM   3088 2HB  SER A 219      39.177   2.082  83.928  1.00  0.00           H  
ATOM   3089  HG  SER A 219      37.502   3.971  83.111  1.00  0.00           H  
ATOM   3090  N   ALA A 220      39.332   3.923  87.204  1.00 20.47           N  
ATOM   3091  CA  ALA A 220      39.857   3.597  88.551  1.00 20.45           C  
ATOM   3092  C   ALA A 220      38.934   3.955  89.684  1.00 21.18           C  
ATOM   3093  O   ALA A 220      39.358   3.928  90.841  1.00 22.44           O  
ATOM   3094  CB  ALA A 220      41.256   4.197  88.792  1.00 20.49           C  
ATOM   3095  H   ALA A 220      39.421   4.867  86.857  1.00  0.00           H  
ATOM   3096  HA  ALA A 220      39.937   2.513  88.630  1.00  0.00           H  
ATOM   3097 1HB  ALA A 220      41.599   3.931  89.792  1.00  0.00           H  
ATOM   3098 2HB  ALA A 220      41.953   3.803  88.053  1.00  0.00           H  
ATOM   3099 3HB  ALA A 220      41.207   5.281  88.702  1.00  0.00           H  
ATOM   3100  N   GLY A 221      37.667   4.235  89.393  1.00 21.84           N  
ATOM   3101  CA  GLY A 221      36.734   4.624  90.454  1.00 22.59           C  
ATOM   3102  C   GLY A 221      36.464   6.120  90.422  1.00 22.65           C  
ATOM   3103  O   GLY A 221      37.324   6.921  90.025  1.00 22.12           O  
ATOM   3104  H   GLY A 221      37.335   4.183  88.441  1.00  0.00           H  
ATOM   3105 1HA  GLY A 221      35.798   4.077  90.334  1.00  0.00           H  
ATOM   3106 2HA  GLY A 221      37.147   4.344  91.422  1.00  0.00           H  
ATOM   3107  N   ASN A 222      35.264   6.495  90.843  1.00 23.34           N  
ATOM   3108  CA  ASN A 222      34.893   7.911  90.940  1.00 24.11           C  
ATOM   3109  C   ASN A 222      35.781   8.687  91.944  1.00 25.13           C  
ATOM   3110  O   ASN A 222      36.034   9.887  91.778  1.00 25.26           O  
ATOM   3111  CB  ASN A 222      33.382   8.031  91.259  1.00 23.74           C  
ATOM   3112  CG  ASN A 222      32.494   7.759  90.046  1.00 23.95           C  
ATOM   3113  OD1 ASN A 222      32.982   7.543  88.929  1.00 24.11           O  
ATOM   3114  ND2 ASN A 222      31.161   7.784  90.259  1.00 25.33           N  
ATOM   3115  H   ASN A 222      34.589   5.791  91.103  1.00  0.00           H  
ATOM   3116  HA  ASN A 222      35.094   8.388  89.979  1.00  0.00           H  
ATOM   3117 1HB  ASN A 222      33.119   7.326  92.049  1.00  0.00           H  
ATOM   3118 2HB  ASN A 222      33.167   9.033  91.631  1.00  0.00           H  
ATOM   3119 1HD2 ASN A 222      30.530   7.613  89.502  1.00  0.00           H  
ATOM   3120 2HD2 ASN A 222      30.804   7.973  91.173  1.00  0.00           H  
ATOM   3121  N   ALA A 223      36.295   7.988  92.957  1.00 26.39           N  
ATOM   3122  CA  ALA A 223      37.153   8.633  93.955  1.00 27.63           C  
ATOM   3123  C   ALA A 223      38.496   9.161  93.394  1.00 27.88           C  
ATOM   3124  O   ALA A 223      39.155   9.948  94.037  1.00 28.04           O  
ATOM   3125  CB  ALA A 223      37.386   7.711  95.144  1.00 28.06           C  
ATOM   3126  H   ALA A 223      36.095   7.002  93.044  1.00  0.00           H  
ATOM   3127  HA  ALA A 223      36.648   9.533  94.305  1.00  0.00           H  
ATOM   3128 1HB  ALA A 223      38.025   8.210  95.872  1.00  0.00           H  
ATOM   3129 2HB  ALA A 223      36.430   7.467  95.608  1.00  0.00           H  
ATOM   3130 3HB  ALA A 223      37.869   6.796  94.805  1.00  0.00           H  
ATOM   3131  N   GLU A 224      38.875   8.756  92.179  1.00 28.00           N  
ATOM   3132  CA  GLU A 224      40.108   9.276  91.578  1.00 27.21           C  
ATOM   3133  C   GLU A 224      39.874  10.558  90.771  1.00 26.62           C  
ATOM   3134  O   GLU A 224      40.825  11.189  90.283  1.00 26.16           O  
ATOM   3135  CB  GLU A 224      40.777   8.204  90.711  1.00 28.32           C  
ATOM   3136  CG  GLU A 224      41.147   6.949  91.480  1.00 29.96           C  
ATOM   3137  CD  GLU A 224      42.381   7.139  92.376  1.00 33.72           C  
ATOM   3138  OE1 GLU A 224      42.949   8.266  92.421  1.00 34.89           O  
ATOM   3139  OE2 GLU A 224      42.791   6.154  93.024  1.00 36.05           O  
ATOM   3140  H   GLU A 224      38.319   8.090  91.662  1.00  0.00           H  
ATOM   3141  HA  GLU A 224      40.793   9.553  92.380  1.00  0.00           H  
ATOM   3142 1HB  GLU A 224      40.107   7.924  89.898  1.00  0.00           H  
ATOM   3143 2HB  GLU A 224      41.683   8.612  90.263  1.00  0.00           H  
ATOM   3144 1HG  GLU A 224      40.302   6.654  92.102  1.00  0.00           H  
ATOM   3145 2HG  GLU A 224      41.339   6.145  90.771  1.00  0.00           H  
ATOM   3146  N   LEU A 225      38.607  10.949  90.645  1.00 25.56           N  
ATOM   3147  CA  LEU A 225      38.242  12.042  89.765  1.00 25.12           C  
ATOM   3148  C   LEU A 225      38.502  13.406  90.377  1.00 25.03           C  
ATOM   3149  O   LEU A 225      38.357  13.588  91.594  1.00 24.83           O  
ATOM   3150  CB  LEU A 225      36.778  11.913  89.335  1.00 24.91           C  
ATOM   3151  CG  LEU A 225      36.395  10.684  88.519  1.00 23.93           C  
ATOM   3152  CD1 LEU A 225      34.901  10.660  88.344  1.00 25.49           C  
ATOM   3153  CD2 LEU A 225      37.062  10.688  87.169  1.00 22.89           C  
ATOM   3154  H   LEU A 225      37.884  10.478  91.170  1.00  0.00           H  
ATOM   3155  HA  LEU A 225      38.872  11.996  88.878  1.00  0.00           H  
ATOM   3156 1HB  LEU A 225      36.153  11.907  90.227  1.00  0.00           H  
ATOM   3157 2HB  LEU A 225      36.513  12.785  88.737  1.00  0.00           H  
ATOM   3158  HG  LEU A 225      36.701   9.783  89.052  1.00  0.00           H  
ATOM   3159 1HD1 LEU A 225      34.617   9.784  87.761  1.00  0.00           H  
ATOM   3160 2HD1 LEU A 225      34.421  10.616  89.322  1.00  0.00           H  
ATOM   3161 3HD1 LEU A 225      34.581  11.561  87.822  1.00  0.00           H  
ATOM   3162 1HD2 LEU A 225      36.767   9.797  86.615  1.00  0.00           H  
ATOM   3163 2HD2 LEU A 225      36.758  11.577  86.616  1.00  0.00           H  
ATOM   3164 3HD2 LEU A 225      38.144  10.693  87.298  1.00  0.00           H  
ATOM   3165  N   VAL A 226      38.931  14.341  89.540  1.00 24.94           N  
ATOM   3166  CA  VAL A 226      38.993  15.762  89.930  1.00 25.50           C  
ATOM   3167  C   VAL A 226      37.701  16.449  89.509  1.00 25.48           C  
ATOM   3168  O   VAL A 226      37.356  16.498  88.321  1.00 24.46           O  
ATOM   3169  CB  VAL A 226      40.172  16.543  89.268  1.00 25.18           C  
ATOM   3170  CG1 VAL A 226      40.128  18.014  89.658  1.00 25.34           C  
ATOM   3171  CG2 VAL A 226      41.483  15.974  89.645  1.00 27.31           C  
ATOM   3172  H   VAL A 226      39.223  14.073  88.611  1.00  0.00           H  
ATOM   3173  HA  VAL A 226      39.137  15.819  91.010  1.00  0.00           H  
ATOM   3174  HB  VAL A 226      40.068  16.490  88.184  1.00  0.00           H  
ATOM   3175 1HG1 VAL A 226      40.958  18.541  89.186  1.00  0.00           H  
ATOM   3176 2HG1 VAL A 226      39.186  18.450  89.326  1.00  0.00           H  
ATOM   3177 3HG1 VAL A 226      40.210  18.106  90.741  1.00  0.00           H  
ATOM   3178 1HG2 VAL A 226      42.278  16.543  89.165  1.00  0.00           H  
ATOM   3179 2HG2 VAL A 226      41.604  16.024  90.727  1.00  0.00           H  
ATOM   3180 3HG2 VAL A 226      41.535  14.934  89.321  1.00  0.00           H  
ATOM   3181  N   PHE A 227      37.012  17.007  90.499  1.00 27.27           N  
ATOM   3182  CA  PHE A 227      35.813  17.805  90.274  1.00 28.22           C  
ATOM   3183  C   PHE A 227      36.199  19.282  90.362  1.00 28.07           C  
ATOM   3184  O   PHE A 227      36.553  19.761  91.461  1.00 27.65           O  
ATOM   3185  CB  PHE A 227      34.760  17.477  91.352  1.00 29.87           C  
ATOM   3186  CG  PHE A 227      34.198  16.079  91.256  1.00 32.87           C  
ATOM   3187  CD1 PHE A 227      32.972  15.856  90.634  1.00 36.26           C  
ATOM   3188  CD2 PHE A 227      34.894  14.989  91.779  1.00 34.85           C  
ATOM   3189  CE1 PHE A 227      32.454  14.559  90.532  1.00 37.21           C  
ATOM   3190  CE2 PHE A 227      34.377  13.688  91.679  1.00 35.92           C  
ATOM   3191  CZ  PHE A 227      33.162  13.474  91.061  1.00 35.94           C  
ATOM   3192  H   PHE A 227      37.340  16.867  91.444  1.00  0.00           H  
ATOM   3193  HA  PHE A 227      35.408  17.552  89.293  1.00  0.00           H  
ATOM   3194 1HB  PHE A 227      35.202  17.597  92.340  1.00  0.00           H  
ATOM   3195 2HB  PHE A 227      33.932  18.180  91.277  1.00  0.00           H  
ATOM   3196  HD1 PHE A 227      32.420  16.703  90.226  1.00  0.00           H  
ATOM   3197  HD2 PHE A 227      35.854  15.158  92.268  1.00  0.00           H  
ATOM   3198  HE1 PHE A 227      31.497  14.392  90.039  1.00  0.00           H  
ATOM   3199  HE2 PHE A 227      34.934  12.846  92.090  1.00  0.00           H  
ATOM   3200  HZ  PHE A 227      32.754  12.467  90.986  1.00  0.00           H  
ATOM   3201  N   PRO A 228      36.150  20.011  89.222  1.00 27.84           N  
ATOM   3202  CA  PRO A 228      36.387  21.460  89.271  1.00 28.22           C  
ATOM   3203  C   PRO A 228      35.432  22.141  90.258  1.00 29.04           C  
ATOM   3204  O   PRO A 228      34.359  21.596  90.549  1.00 28.13           O  
ATOM   3205  CB  PRO A 228      36.064  21.914  87.835  1.00 28.28           C  
ATOM   3206  CG  PRO A 228      36.283  20.705  87.004  1.00 26.69           C  
ATOM   3207  CD  PRO A 228      35.820  19.565  87.848  1.00 27.37           C  
ATOM   3208  HA  PRO A 228      37.444  21.646  89.514  1.00  0.00           H  
ATOM   3209 1HB  PRO A 228      35.029  22.284  87.781  1.00  0.00           H  
ATOM   3210 2HB  PRO A 228      36.719  22.750  87.548  1.00  0.00           H  
ATOM   3211 1HG  PRO A 228      35.719  20.784  86.063  1.00  0.00           H  
ATOM   3212 2HG  PRO A 228      37.345  20.619  86.732  1.00  0.00           H  
ATOM   3213 1HD  PRO A 228      34.737  19.425  87.714  1.00  0.00           H  
ATOM   3214 2HD  PRO A 228      36.367  18.653  87.565  1.00  0.00           H  
ATOM   3215  N   PRO A 229      35.805  23.330  90.768  1.00 30.71           N  
ATOM   3216  CA  PRO A 229      34.989  23.965  91.796  1.00 31.48           C  
ATOM   3217  C   PRO A 229      33.645  24.377  91.224  1.00 31.70           C  
ATOM   3218  O   PRO A 229      33.488  24.484  89.993  1.00 30.19           O  
ATOM   3219  CB  PRO A 229      35.811  25.199  92.207  1.00 32.08           C  
ATOM   3220  CG  PRO A 229      37.134  25.044  91.572  1.00 31.82           C  
ATOM   3221  CD  PRO A 229      36.942  24.177  90.376  1.00 30.69           C  
ATOM   3222  HA  PRO A 229      34.875  23.275  92.645  1.00  0.00           H  
ATOM   3223 1HB  PRO A 229      35.303  26.117  91.875  1.00  0.00           H  
ATOM   3224 2HB  PRO A 229      35.887  25.252  93.303  1.00  0.00           H  
ATOM   3225 1HG  PRO A 229      37.539  26.028  91.293  1.00  0.00           H  
ATOM   3226 2HG  PRO A 229      37.846  24.597  92.281  1.00  0.00           H  
ATOM   3227 1HD  PRO A 229      36.704  24.803  89.503  1.00  0.00           H  
ATOM   3228 2HD  PRO A 229      37.856  23.591  90.196  1.00  0.00           H  
ATOM   3229  N   ARG A 230      32.682  24.550  92.118  1.00 32.94           N  
ATOM   3230  CA  ARG A 230      31.304  24.894  91.754  1.00 35.19           C  
ATOM   3231  C   ARG A 230      31.222  26.156  90.883  1.00 35.06           C  
ATOM   3232  O   ARG A 230      30.459  26.184  89.907  1.00 35.40           O  
ATOM   3233  CB  ARG A 230      30.443  25.034  93.023  1.00 36.29           C  
ATOM   3234  CG  ARG A 230      30.203  23.701  93.746  1.00 40.80           C  
ATOM   3235  CD  ARG A 230      28.848  23.075  93.363  1.00 48.69           C  
ATOM   3236  NE  ARG A 230      28.810  21.608  93.454  1.00 53.62           N  
ATOM   3237  CZ  ARG A 230      28.706  20.900  94.583  1.00 56.45           C  
ATOM   3238  NH1 ARG A 230      28.644  21.491  95.775  1.00 56.86           N  
ATOM   3239  NH2 ARG A 230      28.680  19.573  94.516  1.00 58.33           N  
ATOM   3240  H   ARG A 230      32.920  24.437  93.093  1.00  0.00           H  
ATOM   3241  HA  ARG A 230      30.898  24.090  91.139  1.00  0.00           H  
ATOM   3242 1HB  ARG A 230      30.927  25.720  93.717  1.00  0.00           H  
ATOM   3243 2HB  ARG A 230      29.476  25.463  92.761  1.00  0.00           H  
ATOM   3244 1HG  ARG A 230      30.991  22.996  93.481  1.00  0.00           H  
ATOM   3245 2HG  ARG A 230      30.210  23.865  94.824  1.00  0.00           H  
ATOM   3246 1HD  ARG A 230      28.071  23.455  94.026  1.00  0.00           H  
ATOM   3247 2HD  ARG A 230      28.605  23.336  92.334  1.00  0.00           H  
ATOM   3248  HE  ARG A 230      28.867  21.082  92.592  1.00  0.00           H  
ATOM   3249 1HH1 ARG A 230      28.675  22.499  95.841  1.00  0.00           H  
ATOM   3250 2HH1 ARG A 230      28.566  20.932  96.612  1.00  0.00           H  
ATOM   3251 1HH2 ARG A 230      28.739  19.111  93.619  1.00  0.00           H  
ATOM   3252 2HH2 ARG A 230      28.602  19.027  95.361  1.00  0.00           H  
ATOM   3253  N   GLU A 231      32.007  27.176  91.234  1.00 35.14           N  
ATOM   3254  CA  GLU A 231      32.042  28.435  90.481  1.00 35.15           C  
ATOM   3255  C   GLU A 231      32.433  28.205  89.022  1.00 34.13           C  
ATOM   3256  O   GLU A 231      31.874  28.831  88.116  1.00 33.91           O  
ATOM   3257  CB  GLU A 231      33.005  29.423  91.129  1.00 35.80           C  
ATOM   3258  CG  GLU A 231      32.925  29.442  92.654  1.00 37.65           C  
ATOM   3259  CD  GLU A 231      33.789  28.372  93.275  1.00 38.88           C  
ATOM   3260  OE1 GLU A 231      35.010  28.614  93.402  1.00 40.88           O  
ATOM   3261  OE2 GLU A 231      33.256  27.296  93.626  1.00 37.23           O  
ATOM   3262  H   GLU A 231      32.596  27.073  92.048  1.00  0.00           H  
ATOM   3263  HA  GLU A 231      31.042  28.870  90.488  1.00  0.00           H  
ATOM   3264 1HB  GLU A 231      34.027  29.176  90.843  1.00  0.00           H  
ATOM   3265 2HB  GLU A 231      32.796  30.428  90.762  1.00  0.00           H  
ATOM   3266 1HG  GLU A 231      33.247  30.420  93.012  1.00  0.00           H  
ATOM   3267 2HG  GLU A 231      31.888  29.299  92.955  1.00  0.00           H  
ATOM   3268  N   VAL A 232      33.384  27.296  88.806  1.00 33.08           N  
ATOM   3269  CA  VAL A 232      33.856  26.978  87.446  1.00 31.38           C  
ATOM   3270  C   VAL A 232      32.754  26.294  86.635  1.00 30.53           C  
ATOM   3271  O   VAL A 232      32.554  26.607  85.456  1.00 30.20           O  
ATOM   3272  CB  VAL A 232      35.149  26.134  87.474  1.00 31.02           C  
ATOM   3273  CG1 VAL A 232      35.540  25.683  86.061  1.00 30.10           C  
ATOM   3274  CG2 VAL A 232      36.275  26.918  88.142  1.00 30.32           C  
ATOM   3275  H   VAL A 232      33.792  26.813  89.594  1.00  0.00           H  
ATOM   3276  HA  VAL A 232      34.073  27.913  86.928  1.00  0.00           H  
ATOM   3277  HB  VAL A 232      34.962  25.219  88.036  1.00  0.00           H  
ATOM   3278 1HG1 VAL A 232      36.454  25.090  86.108  1.00  0.00           H  
ATOM   3279 2HG1 VAL A 232      34.738  25.079  85.637  1.00  0.00           H  
ATOM   3280 3HG1 VAL A 232      35.708  26.558  85.433  1.00  0.00           H  
ATOM   3281 1HG2 VAL A 232      37.181  26.313  88.156  1.00  0.00           H  
ATOM   3282 2HG2 VAL A 232      36.460  27.836  87.584  1.00  0.00           H  
ATOM   3283 3HG2 VAL A 232      35.989  27.167  89.164  1.00  0.00           H  
ATOM   3284  N   ILE A 233      32.047  25.360  87.274  1.00 30.46           N  
ATOM   3285  CA  ILE A 233      30.878  24.697  86.670  1.00 30.77           C  
ATOM   3286  C   ILE A 233      29.856  25.776  86.293  1.00 31.42           C  
ATOM   3287  O   ILE A 233      29.392  25.828  85.139  1.00 31.32           O  
ATOM   3288  CB  ILE A 233      30.235  23.647  87.644  1.00 30.91           C  
ATOM   3289  CG1 ILE A 233      31.247  22.574  88.085  1.00 31.43           C  
ATOM   3290  CG2 ILE A 233      28.930  23.039  87.081  1.00 29.45           C  
ATOM   3291  CD1 ILE A 233      31.931  21.934  86.995  1.00 34.63           C  
ATOM   3292  H   ILE A 233      32.330  25.102  88.209  1.00  0.00           H  
ATOM   3293  HA  ILE A 233      31.204  24.170  85.774  1.00  0.00           H  
ATOM   3294  HB  ILE A 233      29.999  24.128  88.593  1.00  0.00           H  
ATOM   3295 1HG1 ILE A 233      31.994  23.025  88.737  1.00  0.00           H  
ATOM   3296 2HG1 ILE A 233      30.733  21.804  88.661  1.00  0.00           H  
ATOM   3297 1HG2 ILE A 233      28.527  22.319  87.793  1.00  0.00           H  
ATOM   3298 2HG2 ILE A 233      28.202  23.832  86.915  1.00  0.00           H  
ATOM   3299 3HG2 ILE A 233      29.140  22.536  86.137  1.00  0.00           H  
ATOM   3300 1HD1 ILE A 233      32.626  21.191  87.387  1.00  0.00           H  
ATOM   3301 2HD1 ILE A 233      31.204  21.444  86.346  1.00  0.00           H  
ATOM   3302 3HD1 ILE A 233      32.483  22.680  86.424  1.00  0.00           H  
ATOM   3303  N   ALA A 234      29.559  26.645  87.257  1.00 31.54           N  
ATOM   3304  CA  ALA A 234      28.624  27.780  87.058  1.00 33.84           C  
ATOM   3305  C   ALA A 234      28.977  28.677  85.876  1.00 34.35           C  
ATOM   3306  O   ALA A 234      28.099  29.022  85.085  1.00 34.65           O  
ATOM   3307  CB  ALA A 234      28.512  28.608  88.303  1.00 33.68           C  
ATOM   3308  H   ALA A 234      29.994  26.518  88.160  1.00  0.00           H  
ATOM   3309  HA  ALA A 234      27.641  27.372  86.822  1.00  0.00           H  
ATOM   3310 1HB  ALA A 234      27.821  29.433  88.130  1.00  0.00           H  
ATOM   3311 2HB  ALA A 234      28.141  27.989  89.120  1.00  0.00           H  
ATOM   3312 3HB  ALA A 234      29.492  29.005  88.565  1.00  0.00           H  
ATOM   3313  N   LYS A 235      30.255  29.030  85.767  1.00 35.03           N  
ATOM   3314  CA  LYS A 235      30.777  29.769  84.615  1.00 36.07           C  
ATOM   3315  C   LYS A 235      30.496  29.051  83.287  1.00 35.41           C  
ATOM   3316  O   LYS A 235      30.048  29.672  82.329  1.00 35.55           O  
ATOM   3317  CB  LYS A 235      32.282  30.068  84.792  1.00 36.45           C  
ATOM   3318  CG  LYS A 235      32.943  30.883  83.637  1.00 40.08           C  
ATOM   3319  CD  LYS A 235      34.152  31.757  84.097  1.00 43.89           C  
ATOM   3320  CE  LYS A 235      35.209  32.027  82.964  1.00 45.59           C  
ATOM   3321  NZ  LYS A 235      35.930  30.768  82.384  1.00 44.32           N  
ATOM   3322  H   LYS A 235      30.885  28.774  86.514  1.00  0.00           H  
ATOM   3323  HA  LYS A 235      30.242  30.717  84.541  1.00  0.00           H  
ATOM   3324 1HB  LYS A 235      32.436  30.629  85.714  1.00  0.00           H  
ATOM   3325 2HB  LYS A 235      32.831  29.131  84.883  1.00  0.00           H  
ATOM   3326 1HG  LYS A 235      33.302  30.198  82.867  1.00  0.00           H  
ATOM   3327 2HG  LYS A 235      32.203  31.547  83.191  1.00  0.00           H  
ATOM   3328 1HD  LYS A 235      33.789  32.723  84.450  1.00  0.00           H  
ATOM   3329 2HD  LYS A 235      34.668  31.261  84.919  1.00  0.00           H  
ATOM   3330 1HE  LYS A 235      34.724  32.523  82.125  1.00  0.00           H  
ATOM   3331 2HE  LYS A 235      35.990  32.685  83.344  1.00  0.00           H  
ATOM   3332 1HZ  LYS A 235      36.583  31.053  81.668  1.00  0.00           H  
ATOM   3333 2HZ  LYS A 235      36.428  30.293  83.124  1.00  0.00           H  
ATOM   3334 3HZ  LYS A 235      35.246  30.142  81.984  1.00  0.00           H  
ATOM   3335  N   VAL A 236      30.764  27.750  83.226  1.00 35.10           N  
ATOM   3336  CA  VAL A 236      30.532  27.001  81.997  1.00 34.53           C  
ATOM   3337  C   VAL A 236      29.040  26.975  81.650  1.00 35.88           C  
ATOM   3338  O   VAL A 236      28.662  27.037  80.455  1.00 35.60           O  
ATOM   3339  CB  VAL A 236      31.152  25.595  82.055  1.00 34.05           C  
ATOM   3340  CG1 VAL A 236      30.755  24.758  80.809  1.00 32.67           C  
ATOM   3341  CG2 VAL A 236      32.682  25.704  82.148  1.00 32.40           C  
ATOM   3342  H   VAL A 236      31.132  27.268  84.034  1.00  0.00           H  
ATOM   3343  HA  VAL A 236      30.997  27.539  81.171  1.00  0.00           H  
ATOM   3344  HB  VAL A 236      30.769  25.075  82.933  1.00  0.00           H  
ATOM   3345 1HG1 VAL A 236      31.207  23.768  80.876  1.00  0.00           H  
ATOM   3346 2HG1 VAL A 236      29.670  24.659  80.768  1.00  0.00           H  
ATOM   3347 3HG1 VAL A 236      31.110  25.257  79.907  1.00  0.00           H  
ATOM   3348 1HG2 VAL A 236      33.116  24.705  82.190  1.00  0.00           H  
ATOM   3349 2HG2 VAL A 236      33.063  26.230  81.272  1.00  0.00           H  
ATOM   3350 3HG2 VAL A 236      32.953  26.255  83.049  1.00  0.00           H  
ATOM   3351  N   GLU A 237      28.205  26.908  82.692  1.00 37.71           N  
ATOM   3352  CA  GLU A 237      26.749  26.954  82.545  1.00 40.20           C  
ATOM   3353  C   GLU A 237      26.340  28.257  81.870  1.00 41.65           C  
ATOM   3354  O   GLU A 237      25.495  28.254  80.989  1.00 42.25           O  
ATOM   3355  CB  GLU A 237      26.030  26.848  83.900  1.00 40.66           C  
ATOM   3356  CG  GLU A 237      26.145  25.502  84.589  1.00 43.10           C  
ATOM   3357  CD  GLU A 237      25.226  25.367  85.803  1.00 46.44           C  
ATOM   3358  OE1 GLU A 237      24.271  26.161  85.949  1.00 48.37           O  
ATOM   3359  OE2 GLU A 237      25.455  24.444  86.608  1.00 47.20           O  
ATOM   3360  H   GLU A 237      28.604  26.822  83.616  1.00  0.00           H  
ATOM   3361  HA  GLU A 237      26.436  26.108  81.932  1.00  0.00           H  
ATOM   3362 1HB  GLU A 237      26.428  27.599  84.583  1.00  0.00           H  
ATOM   3363 2HB  GLU A 237      24.969  27.057  83.766  1.00  0.00           H  
ATOM   3364 1HG  GLU A 237      25.897  24.717  83.875  1.00  0.00           H  
ATOM   3365 2HG  GLU A 237      27.177  25.355  84.905  1.00  0.00           H  
ATOM   3366  N   GLU A 238      26.951  29.365  82.293  1.00 43.36           N  
ATOM   3367  CA  GLU A 238      26.659  30.671  81.706  1.00 45.14           C  
ATOM   3368  C   GLU A 238      27.186  30.742  80.266  1.00 44.98           C  
ATOM   3369  O   GLU A 238      26.481  31.192  79.369  1.00 45.16           O  
ATOM   3370  CB  GLU A 238      27.219  31.792  82.585  1.00 45.97           C  
ATOM   3371  CG  GLU A 238      26.687  33.183  82.254  1.00 49.90           C  
ATOM   3372  CD  GLU A 238      25.178  33.325  82.404  1.00 54.23           C  
ATOM   3373  OE1 GLU A 238      24.555  32.505  83.130  1.00 56.59           O  
ATOM   3374  OE2 GLU A 238      24.618  34.270  81.800  1.00 55.05           O  
ATOM   3375  H   GLU A 238      27.632  29.301  83.036  1.00  0.00           H  
ATOM   3376  HA  GLU A 238      25.577  30.787  81.641  1.00  0.00           H  
ATOM   3377 1HB  GLU A 238      26.986  31.586  83.630  1.00  0.00           H  
ATOM   3378 2HB  GLU A 238      28.305  31.820  82.491  1.00  0.00           H  
ATOM   3379 1HG  GLU A 238      27.164  33.909  82.912  1.00  0.00           H  
ATOM   3380 2HG  GLU A 238      26.958  33.430  81.229  1.00  0.00           H  
ATOM   3381  N   GLN A 239      28.406  30.254  80.058  1.00 44.77           N  
ATOM   3382  CA  GLN A 239      29.025  30.154  78.728  1.00 44.94           C  
ATOM   3383  C   GLN A 239      28.206  29.320  77.732  1.00 45.06           C  
ATOM   3384  O   GLN A 239      28.146  29.646  76.544  1.00 45.02           O  
ATOM   3385  CB  GLN A 239      30.452  29.591  78.858  1.00 44.74           C  
ATOM   3386  CG  GLN A 239      31.490  30.621  79.363  1.00 44.60           C  
ATOM   3387  CD  GLN A 239      32.741  30.010  80.012  1.00 44.57           C  
ATOM   3388  OE1 GLN A 239      33.671  30.738  80.371  1.00 44.65           O  
ATOM   3389  NE2 GLN A 239      32.761  28.684  80.176  1.00 42.77           N  
ATOM   3390  H   GLN A 239      28.923  29.939  80.866  1.00  0.00           H  
ATOM   3391  HA  GLN A 239      29.076  31.153  78.294  1.00  0.00           H  
ATOM   3392 1HB  GLN A 239      30.449  28.747  79.548  1.00  0.00           H  
ATOM   3393 2HB  GLN A 239      30.786  29.220  77.889  1.00  0.00           H  
ATOM   3394 1HG  GLN A 239      31.829  31.223  78.520  1.00  0.00           H  
ATOM   3395 2HG  GLN A 239      31.020  31.258  80.112  1.00  0.00           H  
ATOM   3396 1HE2 GLN A 239      33.556  28.243  80.595  1.00  0.00           H  
ATOM   3397 2HE2 GLN A 239      31.982  28.131  79.881  1.00  0.00           H  
ATOM   3398  N   ALA A 240      27.583  28.243  78.219  1.00 45.57           N  
ATOM   3399  CA  ALA A 240      26.734  27.392  77.373  1.00 46.06           C  
ATOM   3400  C   ALA A 240      25.287  27.894  77.263  1.00 46.97           C  
ATOM   3401  O   ALA A 240      24.598  27.533  76.318  1.00 46.77           O  
ATOM   3402  CB  ALA A 240      26.775  25.929  77.840  1.00 45.49           C  
ATOM   3403  H   ALA A 240      27.699  28.008  79.194  1.00  0.00           H  
ATOM   3404  HA  ALA A 240      27.115  27.441  76.353  1.00  0.00           H  
ATOM   3405 1HB  ALA A 240      26.138  25.323  77.196  1.00  0.00           H  
ATOM   3406 2HB  ALA A 240      27.799  25.559  77.789  1.00  0.00           H  
ATOM   3407 3HB  ALA A 240      26.418  25.865  78.867  1.00  0.00           H  
ATOM   3408  N   LYS A 241      24.844  28.705  78.232  1.00 49.10           N  
ATOM   3409  CA  LYS A 241      23.490  29.316  78.257  1.00 51.55           C  
ATOM   3410  C   LYS A 241      23.275  30.312  77.114  1.00 53.14           C  
ATOM   3411  O   LYS A 241      22.159  30.490  76.631  1.00 53.36           O  
ATOM   3412  CB  LYS A 241      23.199  29.963  79.623  1.00 51.76           C  
ATOM   3413  CG  LYS A 241      22.201  31.127  79.631  1.00 52.56           C  
ATOM   3414  CD  LYS A 241      21.792  31.480  81.061  1.00 54.14           C  
ATOM   3415  CE  LYS A 241      21.835  32.990  81.322  1.00 55.51           C  
ATOM   3416  NZ  LYS A 241      20.807  33.781  80.577  1.00 55.56           N  
ATOM   3417  H   LYS A 241      25.487  28.902  78.986  1.00  0.00           H  
ATOM   3418  HA  LYS A 241      22.753  28.531  78.085  1.00  0.00           H  
ATOM   3419 1HB  LYS A 241      22.807  29.209  80.307  1.00  0.00           H  
ATOM   3420 2HB  LYS A 241      24.127  30.343  80.051  1.00  0.00           H  
ATOM   3421 1HG  LYS A 241      22.656  32.000  79.161  1.00  0.00           H  
ATOM   3422 2HG  LYS A 241      21.315  30.850  79.061  1.00  0.00           H  
ATOM   3423 1HD  LYS A 241      20.778  31.125  81.248  1.00  0.00           H  
ATOM   3424 2HD  LYS A 241      22.465  30.989  81.764  1.00  0.00           H  
ATOM   3425 1HE  LYS A 241      21.686  33.180  82.384  1.00  0.00           H  
ATOM   3426 2HE  LYS A 241      22.813  33.380  81.040  1.00  0.00           H  
ATOM   3427 1HZ  LYS A 241      20.905  34.760  80.805  1.00  0.00           H  
ATOM   3428 2HZ  LYS A 241      20.937  33.652  79.583  1.00  0.00           H  
ATOM   3429 3HZ  LYS A 241      19.884  33.466  80.839  1.00  0.00           H  
ATOM   3430  N   ALA A 242      24.352  30.970  76.705  1.00 55.12           N  
ATOM   3431  CA  ALA A 242      24.428  31.507  75.355  1.00 56.46           C  
ATOM   3432  C   ALA A 242      24.544  30.295  74.408  1.00 56.87           C  
ATOM   3433  O   ALA A 242      25.655  29.899  74.025  1.00 57.07           O  
ATOM   3434  CB  ALA A 242      25.623  32.432  75.221  1.00 56.63           C  
ATOM   3435  H   ALA A 242      25.132  31.104  77.332  1.00  0.00           H  
ATOM   3436  HA  ALA A 242      23.518  32.076  75.165  1.00  0.00           H  
ATOM   3437 1HB  ALA A 242      25.666  32.826  74.205  1.00  0.00           H  
ATOM   3438 2HB  ALA A 242      25.525  33.257  75.926  1.00  0.00           H  
ATOM   3439 3HB  ALA A 242      26.536  31.879  75.435  1.00  0.00           H  
ATOM   3440  N   ILE A 243      23.386  29.687  74.109  1.00 56.99           N  
ATOM   3441  CA  ILE A 243      23.197  28.578  73.142  1.00 56.72           C  
ATOM   3442  C   ILE A 243      21.870  27.857  73.410  1.00 56.73           C  
ATOM   3443  O   ILE A 243      20.856  28.107  72.742  1.00 56.54           O  
ATOM   3444  CB  ILE A 243      24.371  27.569  73.152  1.00 56.80           C  
ATOM   3445  CG1 ILE A 243      25.430  27.992  74.173  1.00  0.00           C  
ATOM   3446  CG2 ILE A 243      24.982  27.451  71.764  1.00  0.00           C  
ATOM   3447  CD1 ILE A 243      25.089  29.265  74.915  1.00  0.00           C  
ATOM   3448  H   ILE A 243      22.585  30.045  74.610  1.00  0.00           H  
ATOM   3449  HA  ILE A 243      23.135  29.000  72.140  1.00  0.00           H  
ATOM   3450  HB  ILE A 243      24.007  26.590  73.463  1.00  0.00           H  
ATOM   3451 1HG1 ILE A 243      25.567  27.197  74.905  1.00  0.00           H  
ATOM   3452 2HG1 ILE A 243      26.385  28.138  73.668  1.00  0.00           H  
ATOM   3453 1HG2 ILE A 243      25.806  26.738  71.790  1.00  0.00           H  
ATOM   3454 2HG2 ILE A 243      24.225  27.105  71.062  1.00  0.00           H  
ATOM   3455 3HG2 ILE A 243      25.355  28.425  71.447  1.00  0.00           H  
ATOM   3456 1HD1 ILE A 243      25.887  29.500  75.620  1.00  0.00           H  
ATOM   3457 2HD1 ILE A 243      24.982  30.083  74.202  1.00  0.00           H  
ATOM   3458 3HD1 ILE A 243      24.155  29.131  75.457  1.00  0.00           H  
ATOM   3459  N   GLY A 246      18.912  26.913  70.467  1.00 38.05           N  
ATOM   3460  CA  GLY A 246      19.063  25.893  69.426  1.00 38.64           C  
ATOM   3461  C   GLY A 246      18.966  26.423  68.003  1.00 39.84           C  
ATOM   3462  O   GLY A 246      19.091  25.667  67.027  1.00 38.10           O  
ATOM   3463  H   GLY A 246      18.055  27.446  70.513  1.00  0.00           H  
ATOM   3464 1HA  GLY A 246      20.030  25.401  69.536  1.00  0.00           H  
ATOM   3465 2HA  GLY A 246      18.297  25.128  69.552  1.00  0.00           H  
ATOM   3466  N   ASN A 247      18.730  27.724  67.896  1.00 45.52           N  
ATOM   3467  CA  ASN A 247      18.716  28.401  66.607  1.00 49.34           C  
ATOM   3468  C   ASN A 247      19.959  29.248  66.357  1.00 49.32           C  
ATOM   3469  O   ASN A 247      20.017  29.985  65.375  1.00 50.24           O  
ATOM   3470  CB  ASN A 247      17.440  29.239  66.439  1.00 51.50           C  
ATOM   3471  CG  ASN A 247      16.256  28.402  66.013  1.00 55.37           C  
ATOM   3472  OD1 ASN A 247      16.348  27.626  65.058  1.00 58.01           O  
ATOM   3473  ND2 ASN A 247      15.134  28.548  66.717  1.00 57.68           N  
ATOM   3474  H   ASN A 247      18.555  28.259  68.735  1.00  0.00           H  
ATOM   3475  HA  ASN A 247      18.738  27.646  65.819  1.00  0.00           H  
ATOM   3476 1HB  ASN A 247      17.203  29.735  67.381  1.00  0.00           H  
ATOM   3477 2HB  ASN A 247      17.611  30.016  65.694  1.00  0.00           H  
ATOM   3478 1HD2 ASN A 247      14.320  28.018  66.477  1.00  0.00           H  
ATOM   3479 2HD2 ASN A 247      15.105  29.187  67.485  1.00  0.00           H  
ATOM   3480  N   GLY A 248      20.946  29.129  67.244  1.00 47.89           N  
ATOM   3481  CA  GLY A 248      22.233  29.804  67.087  1.00 46.07           C  
ATOM   3482  C   GLY A 248      23.065  29.333  65.892  1.00 44.45           C  
ATOM   3483  O   GLY A 248      22.865  28.228  65.385  1.00 44.43           O  
ATOM   3484  H   GLY A 248      20.791  28.547  68.055  1.00  0.00           H  
ATOM   3485 1HA  GLY A 248      22.070  30.876  66.977  1.00  0.00           H  
ATOM   3486 2HA  GLY A 248      22.831  29.660  67.986  1.00  0.00           H  
ATOM   3487  N   PRO A 249      24.006  30.174  65.430  1.00 43.31           N  
ATOM   3488  CA  PRO A 249      24.888  29.854  64.283  1.00 41.85           C  
ATOM   3489  C   PRO A 249      25.818  28.641  64.494  1.00 39.32           C  
ATOM   3490  O   PRO A 249      26.276  28.025  63.526  1.00 38.51           O  
ATOM   3491  CB  PRO A 249      25.699  31.142  64.077  1.00 42.70           C  
ATOM   3492  CG  PRO A 249      25.485  31.977  65.294  1.00 43.46           C  
ATOM   3493  CD  PRO A 249      24.207  31.543  65.938  1.00 43.57           C  
ATOM   3494  HA  PRO A 249      24.269  29.640  63.399  1.00  0.00           H  
ATOM   3495 1HB  PRO A 249      26.762  30.898  63.933  1.00  0.00           H  
ATOM   3496 2HB  PRO A 249      25.361  31.658  63.166  1.00  0.00           H  
ATOM   3497 1HG  PRO A 249      26.330  31.861  65.988  1.00  0.00           H  
ATOM   3498 2HG  PRO A 249      25.442  33.042  65.021  1.00  0.00           H  
ATOM   3499 1HD  PRO A 249      24.325  31.552  67.032  1.00  0.00           H  
ATOM   3500 2HD  PRO A 249      23.394  32.217  65.630  1.00  0.00           H  
ATOM   3501  N   GLY A 250      26.081  28.293  65.749  1.00 37.13           N  
ATOM   3502  CA  GLY A 250      26.902  27.128  66.054  1.00 34.58           C  
ATOM   3503  C   GLY A 250      26.234  25.804  65.699  1.00 32.75           C  
ATOM   3504  O   GLY A 250      26.915  24.820  65.418  1.00 32.65           O  
ATOM   3505  H   GLY A 250      25.707  28.844  66.509  1.00  0.00           H  
ATOM   3506 1HA  GLY A 250      27.846  27.196  65.512  1.00  0.00           H  
ATOM   3507 2HA  GLY A 250      27.142  27.120  67.117  1.00  0.00           H  
ATOM   3508  N   VAL A 251      24.901  25.776  65.721  1.00 31.80           N  
ATOM   3509  CA  VAL A 251      24.128  24.584  65.354  1.00 30.90           C  
ATOM   3510  C   VAL A 251      24.298  24.273  63.860  1.00 30.97           C  
ATOM   3511  O   VAL A 251      24.618  23.139  63.488  1.00 30.05           O  
ATOM   3512  CB  VAL A 251      22.624  24.734  65.722  1.00 31.21           C  
ATOM   3513  CG1 VAL A 251      21.811  23.565  65.220  1.00 29.81           C  
ATOM   3514  CG2 VAL A 251      22.445  24.890  67.242  1.00 32.13           C  
ATOM   3515  H   VAL A 251      24.411  26.613  66.003  1.00  0.00           H  
ATOM   3516  HA  VAL A 251      24.526  23.731  65.904  1.00  0.00           H  
ATOM   3517  HB  VAL A 251      22.224  25.618  65.224  1.00  0.00           H  
ATOM   3518 1HG1 VAL A 251      20.765  23.704  65.495  1.00  0.00           H  
ATOM   3519 2HG1 VAL A 251      21.895  23.503  64.135  1.00  0.00           H  
ATOM   3520 3HG1 VAL A 251      22.184  22.644  65.668  1.00  0.00           H  
ATOM   3521 1HG2 VAL A 251      21.386  24.994  67.475  1.00  0.00           H  
ATOM   3522 2HG2 VAL A 251      22.843  24.010  67.748  1.00  0.00           H  
ATOM   3523 3HG2 VAL A 251      22.980  25.777  67.582  1.00  0.00           H  
ATOM   3524  N   ALA A 252      24.115  25.288  63.020  1.00 31.76           N  
ATOM   3525  CA  ALA A 252      24.240  25.132  61.566  1.00 32.72           C  
ATOM   3526  C   ALA A 252      25.643  24.685  61.162  1.00 33.02           C  
ATOM   3527  O   ALA A 252      25.800  23.816  60.321  1.00 33.90           O  
ATOM   3528  CB  ALA A 252      23.874  26.443  60.856  1.00 33.31           C  
ATOM   3529  H   ALA A 252      23.882  26.195  63.399  1.00  0.00           H  
ATOM   3530  HA  ALA A 252      23.547  24.353  61.248  1.00  0.00           H  
ATOM   3531 1HB  ALA A 252      23.971  26.313  59.778  1.00  0.00           H  
ATOM   3532 2HB  ALA A 252      22.846  26.713  61.098  1.00  0.00           H  
ATOM   3533 3HB  ALA A 252      24.544  27.235  61.187  1.00  0.00           H  
ATOM   3534  N   ARG A 253      26.663  25.258  61.790  1.00 32.99           N  
ATOM   3535  CA  ARG A 253      28.052  24.929  61.462  1.00 32.72           C  
ATOM   3536  C   ARG A 253      28.379  23.456  61.770  1.00 31.82           C  
ATOM   3537  O   ARG A 253      28.978  22.750  60.951  1.00 31.25           O  
ATOM   3538  CB  ARG A 253      28.993  25.873  62.224  1.00 33.32           C  
ATOM   3539  CG  ARG A 253      30.462  25.741  61.899  1.00 34.71           C  
ATOM   3540  CD  ARG A 253      31.319  26.744  62.692  1.00 38.53           C  
ATOM   3541  NE  ARG A 253      30.898  28.112  62.420  1.00 41.73           N  
ATOM   3542  CZ  ARG A 253      30.284  28.894  63.304  1.00 43.74           C  
ATOM   3543  NH1 ARG A 253      30.060  28.471  64.546  1.00 43.31           N  
ATOM   3544  NH2 ARG A 253      29.923  30.117  62.953  1.00 45.48           N  
ATOM   3545  H   ARG A 253      26.476  25.938  62.513  1.00  0.00           H  
ATOM   3546  HA  ARG A 253      28.197  25.068  60.390  1.00  0.00           H  
ATOM   3547 1HB  ARG A 253      28.712  26.906  62.024  1.00  0.00           H  
ATOM   3548 2HB  ARG A 253      28.886  25.707  63.296  1.00  0.00           H  
ATOM   3549 1HG  ARG A 253      30.800  24.734  62.146  1.00  0.00           H  
ATOM   3550 2HG  ARG A 253      30.618  25.926  60.836  1.00  0.00           H  
ATOM   3551 1HD  ARG A 253      31.213  26.549  63.759  1.00  0.00           H  
ATOM   3552 2HD  ARG A 253      32.364  26.635  62.406  1.00  0.00           H  
ATOM   3553  HE  ARG A 253      31.086  28.488  61.500  1.00  0.00           H  
ATOM   3554 1HH1 ARG A 253      30.357  27.547  64.826  1.00  0.00           H  
ATOM   3555 2HH1 ARG A 253      29.593  29.074  65.208  1.00  0.00           H  
ATOM   3556 1HH2 ARG A 253      30.114  30.452  62.018  1.00  0.00           H  
ATOM   3557 2HH2 ARG A 253      29.457  30.716  63.618  1.00  0.00           H  
ATOM   3558  N   HIS A 254      28.005  23.019  62.974  1.00 30.68           N  
ATOM   3559  CA  HIS A 254      28.189  21.643  63.424  1.00 30.00           C  
ATOM   3560  C   HIS A 254      27.472  20.685  62.480  1.00 29.23           C  
ATOM   3561  O   HIS A 254      28.019  19.659  62.098  1.00 28.83           O  
ATOM   3562  CB  HIS A 254      27.619  21.510  64.846  1.00 30.12           C  
ATOM   3563  CG  HIS A 254      27.845  20.181  65.488  1.00 31.62           C  
ATOM   3564  ND1 HIS A 254      28.718  20.004  66.542  1.00 34.98           N  
ATOM   3565  CD2 HIS A 254      27.261  18.977  65.281  1.00 33.31           C  
ATOM   3566  CE1 HIS A 254      28.690  18.740  66.928  1.00 34.29           C  
ATOM   3567  NE2 HIS A 254      27.807  18.097  66.186  1.00 33.00           N  
ATOM   3568  H   HIS A 254      27.573  23.687  63.597  1.00  0.00           H  
ATOM   3569  HA  HIS A 254      29.252  21.406  63.444  1.00  0.00           H  
ATOM   3570 1HB  HIS A 254      28.065  22.269  65.490  1.00  0.00           H  
ATOM   3571 2HB  HIS A 254      26.544  21.689  64.825  1.00  0.00           H  
ATOM   3572  HD2 HIS A 254      26.503  18.747  64.531  1.00  0.00           H  
ATOM   3573  HE1 HIS A 254      29.293  18.303  67.724  1.00  0.00           H  
ATOM   3574  HE2 HIS A 254      27.568  17.119  66.266  1.00  0.00           H  
ATOM   3575  N   TRP A 255      26.241  21.023  62.124  1.00 28.98           N  
ATOM   3576  CA  TRP A 255      25.420  20.163  61.292  1.00 30.25           C  
ATOM   3577  C   TRP A 255      25.990  20.077  59.870  1.00 30.95           C  
ATOM   3578  O   TRP A 255      26.026  18.990  59.281  1.00 31.64           O  
ATOM   3579  CB  TRP A 255      23.992  20.696  61.220  1.00 30.15           C  
ATOM   3580  CG  TRP A 255      23.126  19.970  60.217  1.00 31.82           C  
ATOM   3581  CD1 TRP A 255      22.813  20.364  58.930  1.00 32.80           C  
ATOM   3582  CD2 TRP A 255      22.447  18.726  60.436  1.00 29.74           C  
ATOM   3583  NE1 TRP A 255      21.974  19.431  58.352  1.00 32.87           N  
ATOM   3584  CE2 TRP A 255      21.751  18.412  59.247  1.00 31.17           C  
ATOM   3585  CE3 TRP A 255      22.374  17.844  61.522  1.00 27.96           C  
ATOM   3586  CZ2 TRP A 255      20.970  17.248  59.117  1.00 29.96           C  
ATOM   3587  CZ3 TRP A 255      21.613  16.682  61.397  1.00 29.08           C  
ATOM   3588  CH2 TRP A 255      20.921  16.395  60.200  1.00 29.70           C  
ATOM   3589  H   TRP A 255      25.865  21.905  62.442  1.00  0.00           H  
ATOM   3590  HA  TRP A 255      25.399  19.169  61.738  1.00  0.00           H  
ATOM   3591 1HB  TRP A 255      23.523  20.613  62.201  1.00  0.00           H  
ATOM   3592 2HB  TRP A 255      24.011  21.753  60.954  1.00  0.00           H  
ATOM   3593  HD1 TRP A 255      23.175  21.272  58.451  1.00  0.00           H  
ATOM   3594  HE1 TRP A 255      21.585  19.486  57.422  1.00  0.00           H  
ATOM   3595  HE3 TRP A 255      22.906  18.064  62.447  1.00  0.00           H  
ATOM   3596  HZ2 TRP A 255      20.423  17.017  58.203  1.00  0.00           H  
ATOM   3597  HZ3 TRP A 255      21.564  16.000  62.246  1.00  0.00           H  
ATOM   3598  HH2 TRP A 255      20.335  15.478  60.133  1.00  0.00           H  
ATOM   3599  N   ASN A 256      26.411  21.214  59.326  1.00 31.65           N  
ATOM   3600  CA  ASN A 256      26.894  21.271  57.923  1.00 32.53           C  
ATOM   3601  C   ASN A 256      28.150  20.409  57.713  1.00 31.94           C  
ATOM   3602  O   ASN A 256      28.381  19.885  56.616  1.00 32.36           O  
ATOM   3603  CB  ASN A 256      27.212  22.715  57.517  1.00 33.39           C  
ATOM   3604  CG  ASN A 256      25.973  23.567  57.318  1.00 35.20           C  
ATOM   3605  OD1 ASN A 256      24.858  23.063  57.221  1.00 37.01           O  
ATOM   3606  ND2 ASN A 256      26.172  24.873  57.225  1.00 36.55           N  
ATOM   3607  H   ASN A 256      26.403  22.060  59.878  1.00  0.00           H  
ATOM   3608  HA  ASN A 256      26.106  20.893  57.270  1.00  0.00           H  
ATOM   3609 1HB  ASN A 256      27.832  23.181  58.284  1.00  0.00           H  
ATOM   3610 2HB  ASN A 256      27.784  22.715  56.589  1.00  0.00           H  
ATOM   3611 1HD2 ASN A 256      25.395  25.489  57.093  1.00  0.00           H  
ATOM   3612 2HD2 ASN A 256      27.098  25.243  57.287  1.00  0.00           H  
ATOM   3613  N   ALA A 257      28.971  20.301  58.752  1.00 30.84           N  
ATOM   3614  CA  ALA A 257      30.167  19.448  58.721  1.00 30.82           C  
ATOM   3615  C   ALA A 257      29.772  17.974  58.799  1.00 30.88           C  
ATOM   3616  O   ALA A 257      30.304  17.153  58.067  1.00 32.64           O  
ATOM   3617  CB  ALA A 257      31.153  19.809  59.848  1.00 29.89           C  
ATOM   3618  H   ALA A 257      28.762  20.825  59.590  1.00  0.00           H  
ATOM   3619  HA  ALA A 257      30.669  19.603  57.766  1.00  0.00           H  
ATOM   3620 1HB  ALA A 257      32.024  19.157  59.792  1.00  0.00           H  
ATOM   3621 2HB  ALA A 257      31.469  20.846  59.737  1.00  0.00           H  
ATOM   3622 3HB  ALA A 257      30.665  19.680  60.813  1.00  0.00           H  
ATOM   3623  N   LEU A 258      28.840  17.639  59.680  1.00 30.23           N  
ATOM   3624  CA  LEU A 258      28.283  16.278  59.711  1.00 30.53           C  
ATOM   3625  C   LEU A 258      27.774  15.863  58.327  1.00 31.60           C  
ATOM   3626  O   LEU A 258      28.053  14.757  57.875  1.00 32.41           O  
ATOM   3627  CB  LEU A 258      27.173  16.154  60.750  1.00 29.38           C  
ATOM   3628  CG  LEU A 258      27.665  16.178  62.205  1.00 30.19           C  
ATOM   3629  CD1 LEU A 258      26.503  16.023  63.175  1.00 28.64           C  
ATOM   3630  CD2 LEU A 258      28.719  15.107  62.501  1.00 31.04           C  
ATOM   3631  H   LEU A 258      28.503  18.324  60.342  1.00  0.00           H  
ATOM   3632  HA  LEU A 258      29.079  15.585  59.980  1.00  0.00           H  
ATOM   3633 1HB  LEU A 258      26.472  16.976  60.609  1.00  0.00           H  
ATOM   3634 2HB  LEU A 258      26.642  15.218  60.581  1.00  0.00           H  
ATOM   3635  HG  LEU A 258      28.111  17.149  62.422  1.00  0.00           H  
ATOM   3636 1HD1 LEU A 258      26.878  16.043  64.198  1.00  0.00           H  
ATOM   3637 2HD1 LEU A 258      25.798  16.842  63.032  1.00  0.00           H  
ATOM   3638 3HD1 LEU A 258      26.001  15.074  62.992  1.00  0.00           H  
ATOM   3639 1HD2 LEU A 258      29.026  15.177  63.545  1.00  0.00           H  
ATOM   3640 2HD2 LEU A 258      28.297  14.119  62.312  1.00  0.00           H  
ATOM   3641 3HD2 LEU A 258      29.585  15.261  61.857  1.00  0.00           H  
ATOM   3642  N   ILE A 259      27.039  16.756  57.668  1.00 32.50           N  
ATOM   3643  CA  ILE A 259      26.521  16.513  56.291  1.00 33.90           C  
ATOM   3644  C   ILE A 259      27.626  16.289  55.264  1.00 35.28           C  
ATOM   3645  O   ILE A 259      27.549  15.342  54.483  1.00 36.57           O  
ATOM   3646  CB  ILE A 259      25.570  17.642  55.812  1.00 33.61           C  
ATOM   3647  CG1 ILE A 259      24.284  17.665  56.647  1.00 33.39           C  
ATOM   3648  CG2 ILE A 259      25.240  17.530  54.288  1.00 34.29           C  
ATOM   3649  CD1 ILE A 259      23.493  16.372  56.627  1.00 32.14           C  
ATOM   3650  H   ILE A 259      26.828  17.631  58.126  1.00  0.00           H  
ATOM   3651  HA  ILE A 259      25.956  15.582  56.294  1.00  0.00           H  
ATOM   3652  HB  ILE A 259      26.038  18.610  55.986  1.00  0.00           H  
ATOM   3653 1HG1 ILE A 259      24.528  17.890  57.685  1.00  0.00           H  
ATOM   3654 2HG1 ILE A 259      23.630  18.459  56.286  1.00  0.00           H  
ATOM   3655 1HG2 ILE A 259      24.571  18.341  54.000  1.00  0.00           H  
ATOM   3656 2HG2 ILE A 259      26.161  17.597  53.711  1.00  0.00           H  
ATOM   3657 3HG2 ILE A 259      24.756  16.573  54.090  1.00  0.00           H  
ATOM   3658 1HD1 ILE A 259      22.601  16.482  57.244  1.00  0.00           H  
ATOM   3659 2HD1 ILE A 259      23.200  16.141  55.602  1.00  0.00           H  
ATOM   3660 3HD1 ILE A 259      24.108  15.564  57.020  1.00  0.00           H  
ATOM   3661  N   ARG A 260      28.631  17.163  55.237  1.00 36.51           N  
ATOM   3662  CA  ARG A 260      29.781  16.978  54.344  1.00 37.92           C  
ATOM   3663  C   ARG A 260      30.442  15.614  54.594  1.00 38.42           C  
ATOM   3664  O   ARG A 260      30.799  14.930  53.649  1.00 37.48           O  
ATOM   3665  CB  ARG A 260      30.830  18.113  54.463  1.00 38.14           C  
ATOM   3666  CG  ARG A 260      30.360  19.504  54.036  1.00 38.68           C  
ATOM   3667  CD  ARG A 260      31.537  20.508  53.823  1.00 40.44           C  
ATOM   3668  NE  ARG A 260      32.403  20.601  54.996  1.00 39.14           N  
ATOM   3669  CZ  ARG A 260      32.156  21.326  56.095  1.00 38.41           C  
ATOM   3670  NH1 ARG A 260      31.075  22.104  56.197  1.00 35.69           N  
ATOM   3671  NH2 ARG A 260      33.020  21.288  57.104  1.00 37.36           N  
ATOM   3672  H   ARG A 260      28.603  17.971  55.843  1.00  0.00           H  
ATOM   3673  HA  ARG A 260      29.422  16.972  53.314  1.00  0.00           H  
ATOM   3674 1HB  ARG A 260      31.165  18.192  55.496  1.00  0.00           H  
ATOM   3675 2HB  ARG A 260      31.701  17.869  53.855  1.00  0.00           H  
ATOM   3676 1HG  ARG A 260      29.814  19.431  53.095  1.00  0.00           H  
ATOM   3677 2HG  ARG A 260      29.706  19.919  54.804  1.00  0.00           H  
ATOM   3678 1HD  ARG A 260      32.145  20.182  52.979  1.00  0.00           H  
ATOM   3679 2HD  ARG A 260      31.136  21.500  53.619  1.00  0.00           H  
ATOM   3680  HE  ARG A 260      33.267  20.075  54.986  1.00  0.00           H  
ATOM   3681 1HH1 ARG A 260      30.417  22.157  55.432  1.00  0.00           H  
ATOM   3682 2HH1 ARG A 260      30.916  22.639  57.038  1.00  0.00           H  
ATOM   3683 1HH2 ARG A 260      33.851  20.717  57.036  1.00  0.00           H  
ATOM   3684 2HH2 ARG A 260      32.846  21.829  57.938  1.00  0.00           H  
ATOM   3685  N   GLU A 261      30.604  15.232  55.867  1.00 38.52           N  
ATOM   3686  CA  GLU A 261      31.194  13.936  56.213  1.00 40.12           C  
ATOM   3687  C   GLU A 261      30.330  12.778  55.738  1.00 40.19           C  
ATOM   3688  O   GLU A 261      30.832  11.825  55.129  1.00 40.82           O  
ATOM   3689  CB  GLU A 261      31.399  13.804  57.725  1.00 40.23           C  
ATOM   3690  CG  GLU A 261      32.316  12.636  58.088  1.00 44.74           C  
ATOM   3691  CD  GLU A 261      32.390  12.382  59.582  1.00 48.44           C  
ATOM   3692  OE1 GLU A 261      32.145  13.324  60.376  1.00 50.64           O  
ATOM   3693  OE2 GLU A 261      32.691  11.230  59.956  1.00 50.60           O  
ATOM   3694  H   GLU A 261      30.312  15.853  56.608  1.00  0.00           H  
ATOM   3695  HA  GLU A 261      32.168  13.859  55.728  1.00  0.00           H  
ATOM   3696 1HB  GLU A 261      31.829  14.726  58.116  1.00  0.00           H  
ATOM   3697 2HB  GLU A 261      30.434  13.661  58.212  1.00  0.00           H  
ATOM   3698 1HG  GLU A 261      31.951  11.735  57.597  1.00  0.00           H  
ATOM   3699 2HG  GLU A 261      33.316  12.842  57.710  1.00  0.00           H  
ATOM   3700  N   LEU A 262      29.031  12.863  56.032  1.00 39.83           N  
ATOM   3701  CA  LEU A 262      28.064  11.885  55.556  1.00 40.47           C  
ATOM   3702  C   LEU A 262      28.124  11.695  54.029  1.00 42.72           C  
ATOM   3703  O   LEU A 262      28.242  10.574  53.567  1.00 42.29           O  
ATOM   3704  CB  LEU A 262      26.639  12.249  56.019  1.00 39.35           C  
ATOM   3705  CG  LEU A 262      25.492  11.330  55.554  1.00 38.82           C  
ATOM   3706  CD1 LEU A 262      25.716   9.875  55.971  1.00 36.81           C  
ATOM   3707  CD2 LEU A 262      24.162  11.823  56.049  1.00 36.99           C  
ATOM   3708  H   LEU A 262      28.712  13.632  56.604  1.00  0.00           H  
ATOM   3709  HA  LEU A 262      28.323  10.912  55.972  1.00  0.00           H  
ATOM   3710 1HB  LEU A 262      26.619  12.256  57.108  1.00  0.00           H  
ATOM   3711 2HB  LEU A 262      26.405  13.253  55.666  1.00  0.00           H  
ATOM   3712  HG  LEU A 262      25.467  11.302  54.464  1.00  0.00           H  
ATOM   3713 1HD1 LEU A 262      24.883   9.264  55.622  1.00  0.00           H  
ATOM   3714 2HD1 LEU A 262      26.643   9.509  55.530  1.00  0.00           H  
ATOM   3715 3HD1 LEU A 262      25.780   9.814  57.057  1.00  0.00           H  
ATOM   3716 1HD2 LEU A 262      23.374  11.153  55.703  1.00  0.00           H  
ATOM   3717 2HD2 LEU A 262      24.165  11.847  57.139  1.00  0.00           H  
ATOM   3718 3HD2 LEU A 262      23.980  12.827  55.665  1.00  0.00           H  
ATOM   3719  N   GLU A 263      28.073  12.791  53.273  1.00 46.01           N  
ATOM   3720  CA  GLU A 263      28.051  12.770  51.798  1.00 50.92           C  
ATOM   3721  C   GLU A 263      29.263  12.057  51.191  1.00 54.23           C  
ATOM   3722  O   GLU A 263      29.223  11.594  50.039  1.00 54.66           O  
ATOM   3723  CB  GLU A 263      28.016  14.204  51.263  1.00 51.70           C  
ATOM   3724  CG  GLU A 263      26.869  15.051  51.802  1.00 53.28           C  
ATOM   3725  CD  GLU A 263      25.829  15.375  50.761  1.00 56.83           C  
ATOM   3726  OE1 GLU A 263      26.210  15.531  49.588  1.00 59.48           O  
ATOM   3727  OE2 GLU A 263      24.632  15.480  51.109  1.00 57.46           O  
ATOM   3728  H   GLU A 263      28.049  13.679  53.753  1.00  0.00           H  
ATOM   3729  HA  GLU A 263      27.151  12.247  51.473  1.00  0.00           H  
ATOM   3730 1HB  GLU A 263      28.950  14.708  51.513  1.00  0.00           H  
ATOM   3731 2HB  GLU A 263      27.935  14.185  50.176  1.00  0.00           H  
ATOM   3732 1HG  GLU A 263      26.388  14.515  52.620  1.00  0.00           H  
ATOM   3733 2HG  GLU A 263      27.274  15.980  52.201  1.00  0.00           H  
ATOM   3734  N   ARG A 264      30.343  12.010  51.973  1.00 57.02           N  
ATOM   3735  CA  ARG A 264      31.544  11.240  51.677  1.00 60.47           C  
ATOM   3736  C   ARG A 264      31.227   9.755  51.471  1.00 61.29           C  
ATOM   3737  O   ARG A 264      31.964   9.063  50.779  1.00 62.15           O  
ATOM   3738  CB  ARG A 264      32.533  11.408  52.829  1.00 60.92           C  
ATOM   3739  CG  ARG A 264      33.978  11.528  52.431  1.00 64.53           C  
ATOM   3740  CD  ARG A 264      34.783  12.216  53.528  1.00 67.59           C  
ATOM   3741  NE  ARG A 264      34.481  13.645  53.585  1.00 69.97           N  
ATOM   3742  CZ  ARG A 264      34.798  14.451  54.593  1.00 70.19           C  
ATOM   3743  NH1 ARG A 264      35.430  13.977  55.662  1.00 70.50           N  
ATOM   3744  NH2 ARG A 264      34.468  15.736  54.533  1.00 69.94           N  
ATOM   3745  H   ARG A 264      30.304  12.553  52.824  1.00  0.00           H  
ATOM   3746  HA  ARG A 264      31.986  11.628  50.759  1.00  0.00           H  
ATOM   3747 1HB  ARG A 264      32.280  12.301  53.398  1.00  0.00           H  
ATOM   3748 2HB  ARG A 264      32.453  10.556  53.504  1.00  0.00           H  
ATOM   3749 1HG  ARG A 264      34.392  10.534  52.261  1.00  0.00           H  
ATOM   3750 2HG  ARG A 264      34.056  12.116  51.515  1.00  0.00           H  
ATOM   3751 1HD  ARG A 264      34.540  11.770  54.492  1.00  0.00           H  
ATOM   3752 2HD  ARG A 264      35.847  12.093  53.330  1.00  0.00           H  
ATOM   3753  HE  ARG A 264      33.994  14.054  52.799  1.00  0.00           H  
ATOM   3754 1HH1 ARG A 264      35.673  12.998  55.712  1.00  0.00           H  
ATOM   3755 2HH1 ARG A 264      35.667  14.596  56.424  1.00  0.00           H  
ATOM   3756 1HH2 ARG A 264      33.979  16.095  53.724  1.00  0.00           H  
ATOM   3757 2HH2 ARG A 264      34.705  16.354  55.295  1.00  0.00           H  
ATOM   3758  N   SER A 265      30.132   9.275  52.069  1.00 61.42           N  
ATOM   3759  CA  SER A 265      29.658   7.889  51.867  1.00 61.72           C  
ATOM   3760  C   SER A 265      28.603   7.759  50.760  1.00 61.90           C  
ATOM   3761  O   SER A 265      28.011   6.693  50.594  1.00 62.23           O  
ATOM   3762  CB  SER A 265      29.073   7.309  53.164  1.00 61.24           C  
ATOM   3763  OG  SER A 265      29.784   7.738  54.312  1.00 62.10           O  
ATOM   3764  H   SER A 265      29.613   9.888  52.681  1.00  0.00           H  
ATOM   3765  HA  SER A 265      30.507   7.273  51.568  1.00  0.00           H  
ATOM   3766 1HB  SER A 265      28.030   7.610  53.259  1.00  0.00           H  
ATOM   3767 2HB  SER A 265      29.096   6.221  53.119  1.00  0.00           H  
ATOM   3768  HG  SER A 265      30.486   8.309  53.991  1.00  0.00           H  
ATOM   3769  N   GLY A 266      28.359   8.835  50.013  1.00 61.75           N  
ATOM   3770  CA  GLY A 266      27.279   8.859  49.017  1.00 61.36           C  
ATOM   3771  C   GLY A 266      26.022   9.602  49.473  1.00 60.08           C  
ATOM   3772  O   GLY A 266      25.845   9.884  50.666  1.00 59.27           O  
ATOM   3773  H   GLY A 266      28.933   9.657  50.136  1.00  0.00           H  
ATOM   3774 1HA  GLY A 266      27.638   9.330  48.102  1.00  0.00           H  
ATOM   3775 2HA  GLY A 266      26.996   7.838  48.763  1.00  0.00           H  
ATOM   3776  N   THR A 267      25.144   9.900  48.513  1.00 60.32           N  
ATOM   3777  CA  THR A 267      24.004  10.799  48.732  1.00 59.41           C  
ATOM   3778  C   THR A 267      22.642  10.102  48.696  1.00 59.02           C  
ATOM   3779  O   THR A 267      21.607  10.752  48.536  1.00 58.52           O  
ATOM   3780  CB  THR A 267      23.988  11.937  47.690  1.00 60.17           C  
ATOM   3781  OG1 THR A 267      23.773  11.380  46.389  1.00 59.99           O  
ATOM   3782  CG2 THR A 267      25.307  12.728  47.708  1.00 60.43           C  
ATOM   3783  H   THR A 267      25.276   9.486  47.601  1.00  0.00           H  
ATOM   3784  HA  THR A 267      24.098  11.242  49.724  1.00  0.00           H  
ATOM   3785  HB  THR A 267      23.167  12.619  47.909  1.00  0.00           H  
ATOM   3786  HG1 THR A 267      23.688  10.426  46.460  1.00  0.00           H  
ATOM   3787 1HG2 THR A 267      25.265  13.523  46.964  1.00  0.00           H  
ATOM   3788 2HG2 THR A 267      25.457  13.163  48.696  1.00  0.00           H  
ATOM   3789 3HG2 THR A 267      26.135  12.059  47.477  1.00  0.00           H  
ATOM   3790  N   ASP A 268      22.643   8.784  48.859  1.00 58.75           N  
ATOM   3791  CA  ASP A 268      21.410   7.996  48.876  1.00 58.77           C  
ATOM   3792  C   ASP A 268      20.398   8.456  49.934  1.00 56.38           C  
ATOM   3793  O   ASP A 268      19.189   8.338  49.736  1.00 57.00           O  
ATOM   3794  CB  ASP A 268      21.735   6.518  49.105  1.00 59.85           C  
ATOM   3795  CG  ASP A 268      22.402   5.866  47.903  1.00 64.24           C  
ATOM   3796  OD1 ASP A 268      22.138   6.285  46.754  1.00 66.80           O  
ATOM   3797  OD2 ASP A 268      23.194   4.920  48.110  1.00 66.86           O  
ATOM   3798  H   ASP A 268      23.529   8.314  48.975  1.00  0.00           H  
ATOM   3799  HA  ASP A 268      20.918   8.103  47.909  1.00  0.00           H  
ATOM   3800 1HB  ASP A 268      22.396   6.420  49.967  1.00  0.00           H  
ATOM   3801 2HB  ASP A 268      20.817   5.975  49.332  1.00  0.00           H  
ATOM   3802  N   TYR A 269      20.889   8.984  51.046  1.00 53.34           N  
ATOM   3803  CA  TYR A 269      20.018   9.357  52.161  1.00 50.88           C  
ATOM   3804  C   TYR A 269      18.955  10.387  51.777  1.00 52.06           C  
ATOM   3805  O   TYR A 269      17.882  10.426  52.378  1.00 51.55           O  
ATOM   3806  CB  TYR A 269      20.833   9.862  53.360  1.00 48.73           C  
ATOM   3807  CG  TYR A 269      21.357  11.265  53.197  1.00 44.67           C  
ATOM   3808  CD1 TYR A 269      20.577  12.368  53.562  1.00 42.49           C  
ATOM   3809  CD2 TYR A 269      22.629  11.495  52.673  1.00 42.15           C  
ATOM   3810  CE1 TYR A 269      21.042  13.658  53.401  1.00 42.56           C  
ATOM   3811  CE2 TYR A 269      23.111  12.795  52.510  1.00 42.21           C  
ATOM   3812  CZ  TYR A 269      22.308  13.867  52.866  1.00 42.94           C  
ATOM   3813  OH  TYR A 269      22.772  15.152  52.705  1.00 45.50           O  
ATOM   3814  H   TYR A 269      21.885   9.133  51.128  1.00  0.00           H  
ATOM   3815  HA  TYR A 269      19.460   8.474  52.475  1.00  0.00           H  
ATOM   3816 1HB  TYR A 269      20.215   9.834  54.258  1.00  0.00           H  
ATOM   3817 2HB  TYR A 269      21.683   9.201  53.527  1.00  0.00           H  
ATOM   3818  HD1 TYR A 269      19.582  12.217  53.982  1.00  0.00           H  
ATOM   3819  HD2 TYR A 269      23.260  10.654  52.384  1.00  0.00           H  
ATOM   3820  HE1 TYR A 269      20.418  14.502  53.692  1.00  0.00           H  
ATOM   3821  HE2 TYR A 269      24.110  12.959  52.105  1.00  0.00           H  
ATOM   3822  HH  TYR A 269      23.659  15.127  52.339  1.00  0.00           H  
ATOM   3823  N   ARG A 270      19.262  11.226  50.789  1.00 54.41           N  
ATOM   3824  CA  ARG A 270      18.370  12.334  50.444  1.00 57.24           C  
ATOM   3825  C   ARG A 270      17.475  12.062  49.241  1.00 60.21           C  
ATOM   3826  O   ARG A 270      16.720  12.940  48.822  1.00 61.15           O  
ATOM   3827  CB  ARG A 270      19.138  13.661  50.294  1.00 57.39           C  
ATOM   3828  CG  ARG A 270      20.216  13.679  49.224  1.00 57.94           C  
ATOM   3829  CD  ARG A 270      20.894  15.033  49.184  1.00 61.10           C  
ATOM   3830  NE  ARG A 270      22.031  15.090  48.260  1.00 65.03           N  
ATOM   3831  CZ  ARG A 270      21.957  14.924  46.938  1.00 68.93           C  
ATOM   3832  NH1 ARG A 270      20.794  14.657  46.340  1.00 70.45           N  
ATOM   3833  NH2 ARG A 270      23.064  15.012  46.203  1.00 69.74           N  
ATOM   3834  H   ARG A 270      20.118  11.103  50.267  1.00  0.00           H  
ATOM   3835  HA  ARG A 270      17.642  12.455  51.247  1.00  0.00           H  
ATOM   3836 1HB  ARG A 270      18.438  14.462  50.060  1.00  0.00           H  
ATOM   3837 2HB  ARG A 270      19.618  13.912  51.240  1.00  0.00           H  
ATOM   3838 1HG  ARG A 270      20.961  12.914  49.445  1.00  0.00           H  
ATOM   3839 2HG  ARG A 270      19.767  13.477  48.251  1.00  0.00           H  
ATOM   3840 1HD  ARG A 270      20.177  15.789  48.866  1.00  0.00           H  
ATOM   3841 2HD  ARG A 270      21.268  15.282  50.177  1.00  0.00           H  
ATOM   3842  HE  ARG A 270      22.946  15.269  48.651  1.00  0.00           H  
ATOM   3843 1HH1 ARG A 270      19.950  14.577  46.890  1.00  0.00           H  
ATOM   3844 2HH1 ARG A 270      20.758  14.535  45.338  1.00  0.00           H  
ATOM   3845 1HH2 ARG A 270      23.952  15.203  46.647  1.00  0.00           H  
ATOM   3846 2HH2 ARG A 270      23.017  14.888  45.203  1.00  0.00           H  
ATOM   3847  N   ASP A 271      17.544  10.850  48.694  1.00 62.72           N  
ATOM   3848  CA  ASP A 271      16.621  10.457  47.630  1.00 66.03           C  
ATOM   3849  C   ASP A 271      15.265  10.118  48.232  1.00 66.34           C  
ATOM   3850  O   ASP A 271      15.144   9.826  49.427  1.00 66.22           O  
ATOM   3851  OXT ASP A 271      14.262  10.152  47.533  1.00 66.69           O  
ATOM   3852  CB  ASP A 271      17.148   9.260  46.840  1.00 66.88           C  
ATOM   3853  CG  ASP A 271      18.400   9.581  46.046  1.00 69.01           C  
ATOM   3854  OD1 ASP A 271      18.750  10.774  45.888  1.00 69.55           O  
ATOM   3855  OD2 ASP A 271      19.037   8.615  45.576  1.00 71.02           O  
ATOM   3856  H   ASP A 271      18.239  10.189  49.012  1.00  0.00           H  
ATOM   3857  HA  ASP A 271      16.510  11.295  46.941  1.00  0.00           H  
ATOM   3858 1HB  ASP A 271      17.370   8.441  47.525  1.00  0.00           H  
ATOM   3859 2HB  ASP A 271      16.378   8.911  46.151  1.00  0.00           H  
TER                                                                             
