# Supplementary material for: A new benchmark illustrates that integration of geometric constraints inferred from enzyme reaction chemistry can increase enzyme active site modeling accuracy
Source: PLoS One. 2019 Apr 4;14(4):e0214126. doi: 10.1371/journal.pone.0214126 (PMC6448891; doi:10.1371/journal.pone.0214126)
Supplement: S1 Files — (GZ) [file pone.0214126.s008.gz › benchmark-lite/templates/4fua/3ocr.pdb.pdb]

REMARK query_anchored_aln MERNKLARQIIDTCLEMTRLGLNQGTAGNVSVRYQDGMLITPTGIPYEKLTESHIVFIDGNGKHEEGKLPSSEWRFHMAAYQSRPDANAVVHNHAVHCTAVSILNRSIPAIHYMIAAA-GNSIPCAPYATFGTRELSEHVALALKNRKATLLQHHGLIACEVNLEKALWLAHEVEVLAQLYLTTLAITDPVPVLSDEEIAVVLEKFKTYGLRIEE
ATOM      1  N   MET A   1       7.300  21.265  50.116  1.00  0.00           N  
ATOM      2  CA  MET A   1       8.743  21.489  50.136  1.00  0.00           C  
ATOM      3  C   MET A   1       9.290  21.539  51.567  1.00  0.00           C  
ATOM      4  O   MET A   1      10.408  21.095  51.803  1.00  0.00           O  
ATOM      5  CB  MET A   1       9.080  22.779  49.392  1.00  0.00           C  
ATOM      6  CG  MET A   1       8.803  22.734  47.896  1.00  0.00           C  
ATOM      7  SD  MET A   1       9.723  21.429  47.057  1.00  0.00           S  
ATOM      8  CE  MET A   1      11.397  22.046  47.205  1.00  0.00           C  
ATOM      9 1H   MET A   1       6.979  21.238  49.169  1.00  0.00           H  
ATOM     10 2H   MET A   1       7.091  20.395  50.563  1.00  0.00           H  
ATOM     11 3H   MET A   1       6.840  22.008  50.602  1.00  0.00           H  
ATOM     12  HA  MET A   1       9.230  20.654  49.633  1.00  0.00           H  
ATOM     13 1HB  MET A   1       8.506  23.603  49.813  1.00  0.00           H  
ATOM     14 2HB  MET A   1      10.137  23.013  49.529  1.00  0.00           H  
ATOM     15 1HG  MET A   1       7.740  22.569  47.728  1.00  0.00           H  
ATOM     16 2HG  MET A   1       9.075  23.690  47.447  1.00  0.00           H  
ATOM     17 1HE  MET A   1      12.086  21.345  46.732  1.00  0.00           H  
ATOM     18 2HE  MET A   1      11.472  23.017  46.714  1.00  0.00           H  
ATOM     19 3HE  MET A   1      11.654  22.151  48.260  1.00  0.00           H  
ATOM     20  N   GLU A   2       8.494  22.049  52.506  1.00  0.00           N  
ATOM     21  CA  GLU A   2       8.884  22.091  53.919  1.00  0.00           C  
ATOM     22  C   GLU A   2       8.943  20.681  54.532  1.00  0.00           C  
ATOM     23  O   GLU A   2       9.884  20.361  55.281  1.00  0.00           O  
ATOM     24  CB  GLU A   2       7.906  22.962  54.711  1.00  0.00           C  
ATOM     25  CG  GLU A   2       7.985  24.447  54.390  1.00  0.00           C  
ATOM     26  CD  GLU A   2       6.965  25.262  55.136  1.00  0.00           C  
ATOM     27  OE1 GLU A   2       6.134  24.682  55.793  1.00  0.00           O  
ATOM     28  OE2 GLU A   2       7.017  26.466  55.049  1.00  0.00           O  
ATOM     29  H   GLU A   2       7.594  22.418  52.233  1.00  0.00           H  
ATOM     30  HA  GLU A   2       9.880  22.528  53.990  1.00  0.00           H  
ATOM     31 1HB  GLU A   2       6.886  22.631  54.517  1.00  0.00           H  
ATOM     32 2HB  GLU A   2       8.093  22.840  55.778  1.00  0.00           H  
ATOM     33 1HG  GLU A   2       8.980  24.811  54.645  1.00  0.00           H  
ATOM     34 2HG  GLU A   2       7.841  24.585  53.320  1.00  0.00           H  
ATOM     35  N   ARG A   3       7.958  19.838  54.216  1.00  0.00           N  
ATOM     36  CA  ARG A   3       8.028  18.439  54.627  1.00  0.00           C  
ATOM     37  C   ARG A   3       9.241  17.753  54.006  1.00  0.00           C  
ATOM     38  O   ARG A   3       9.986  17.109  54.722  1.00  0.00           O  
ATOM     39  CB  ARG A   3       6.763  17.696  54.224  1.00  0.00           C  
ATOM     40  CG  ARG A   3       5.517  18.082  55.005  1.00  0.00           C  
ATOM     41  CD  ARG A   3       4.316  17.359  54.515  1.00  0.00           C  
ATOM     42  NE  ARG A   3       4.404  15.930  54.764  1.00  0.00           N  
ATOM     43  CZ  ARG A   3       3.603  15.004  54.200  1.00  0.00           C  
ATOM     44  NH1 ARG A   3       2.663  15.373  53.359  1.00  0.00           N  
ATOM     45  NH2 ARG A   3       3.764  13.725  54.493  1.00  0.00           N  
ATOM     46  H   ARG A   3       7.156  20.157  53.691  1.00  0.00           H  
ATOM     47  HA  ARG A   3       8.121  18.402  55.713  1.00  0.00           H  
ATOM     48 1HB  ARG A   3       6.559  17.872  53.169  1.00  0.00           H  
ATOM     49 2HB  ARG A   3       6.914  16.624  54.353  1.00  0.00           H  
ATOM     50 1HG  ARG A   3       5.658  17.839  56.058  1.00  0.00           H  
ATOM     51 2HG  ARG A   3       5.340  19.153  54.900  1.00  0.00           H  
ATOM     52 1HD  ARG A   3       3.430  17.740  55.023  1.00  0.00           H  
ATOM     53 2HD  ARG A   3       4.212  17.512  53.441  1.00  0.00           H  
ATOM     54  HE  ARG A   3       5.115  15.607  55.406  1.00  0.00           H  
ATOM     55 1HH1 ARG A   3       2.540  16.351  53.135  1.00  0.00           H  
ATOM     56 2HH1 ARG A   3       2.063  14.679  52.936  1.00  0.00           H  
ATOM     57 1HH2 ARG A   3       4.487  13.441  55.140  1.00  0.00           H  
ATOM     58 2HH2 ARG A   3       3.165  13.032  54.070  1.00  0.00           H  
ATOM     59  N   ASN A   4       9.431  17.890  52.688  1.00  0.00           N  
ATOM     60  CA  ASN A   4      10.599  17.299  52.020  1.00  0.00           C  
ATOM     61  C   ASN A   4      11.964  17.647  52.681  1.00  0.00           C  
ATOM     62  O   ASN A   4      12.819  16.761  52.850  1.00  0.00           O  
ATOM     63  CB  ASN A   4      10.606  17.714  50.560  1.00  0.00           C  
ATOM     64  CG  ASN A   4       9.547  17.013  49.755  1.00  0.00           C  
ATOM     65  OD1 ASN A   4       9.121  15.905  50.099  1.00  0.00           O  
ATOM     66  ND2 ASN A   4       9.114  17.638  48.690  1.00  0.00           N  
ATOM     67  H   ASN A   4       8.761  18.409  52.139  1.00  0.00           H  
ATOM     68  HA  ASN A   4      10.521  16.212  52.084  1.00  0.00           H  
ATOM     69 1HB  ASN A   4      10.447  18.791  50.487  1.00  0.00           H  
ATOM     70 2HB  ASN A   4      11.581  17.497  50.124  1.00  0.00           H  
ATOM     71 1HD2 ASN A   4       8.410  17.219  48.116  1.00  0.00           H  
ATOM     72 2HD2 ASN A   4       9.488  18.533  48.449  1.00  0.00           H  
ATOM     73  N   LYS A   5      12.126  18.917  53.051  1.00  0.00           N  
ATOM     74  CA  LYS A   5      13.325  19.420  53.719  1.00  0.00           C  
ATOM     75  C   LYS A   5      13.596  18.651  55.008  1.00  0.00           C  
ATOM     76  O   LYS A   5      14.738  18.287  55.297  1.00  0.00           O  
ATOM     77  CB  LYS A   5      13.188  20.914  54.016  1.00  0.00           C  
ATOM     78  CG  LYS A   5      14.413  21.540  54.670  1.00  0.00           C  
ATOM     79  CD  LYS A   5      14.226  23.036  54.875  1.00  0.00           C  
ATOM     80  CE  LYS A   5      15.434  23.657  55.561  1.00  0.00           C  
ATOM     81  NZ  LYS A   5      15.266  25.121  55.768  1.00  0.00           N  
ATOM     82  H   LYS A   5      11.369  19.556  52.852  1.00  0.00           H  
ATOM     83  HA  LYS A   5      14.178  19.274  53.055  1.00  0.00           H  
ATOM     84 1HB  LYS A   5      12.992  21.453  53.089  1.00  0.00           H  
ATOM     85 2HB  LYS A   5      12.336  21.077  54.677  1.00  0.00           H  
ATOM     86 1HG  LYS A   5      14.590  21.069  55.638  1.00  0.00           H  
ATOM     87 2HG  LYS A   5      15.286  21.375  54.040  1.00  0.00           H  
ATOM     88 1HD  LYS A   5      14.079  23.520  53.909  1.00  0.00           H  
ATOM     89 2HD  LYS A   5      13.342  23.212  55.488  1.00  0.00           H  
ATOM     90 1HE  LYS A   5      15.587  23.180  56.528  1.00  0.00           H  
ATOM     91 2HE  LYS A   5      16.324  23.489  54.954  1.00  0.00           H  
ATOM     92 1HZ  LYS A   5      16.086  25.493  56.224  1.00  0.00           H  
ATOM     93 2HZ  LYS A   5      15.141  25.576  54.875  1.00  0.00           H  
ATOM     94 3HZ  LYS A   5      14.455  25.288  56.346  1.00  0.00           H  
ATOM     95  N   LEU A   6      12.534  18.389  55.764  1.00  0.00           N  
ATOM     96  CA  LEU A   6      12.646  17.709  57.067  1.00  0.00           C  
ATOM     97  C   LEU A   6      12.866  16.199  56.891  1.00  0.00           C  
ATOM     98  O   LEU A   6      13.576  15.576  57.673  1.00  0.00           O  
ATOM     99  CB  LEU A   6      11.383  17.952  57.903  1.00  0.00           C  
ATOM    100  CG  LEU A   6      11.153  19.399  58.356  1.00  0.00           C  
ATOM    101  CD1 LEU A   6       9.805  19.505  59.055  1.00  0.00           C  
ATOM    102  CD2 LEU A   6      12.284  19.828  59.280  1.00  0.00           C  
ATOM    103  H   LEU A   6      11.622  18.667  55.431  1.00  0.00           H  
ATOM    104  HA  LEU A   6      13.503  18.121  57.599  1.00  0.00           H  
ATOM    105 1HB  LEU A   6      10.516  17.646  57.319  1.00  0.00           H  
ATOM    106 2HB  LEU A   6      11.432  17.329  58.796  1.00  0.00           H  
ATOM    107  HG  LEU A   6      11.130  20.054  57.484  1.00  0.00           H  
ATOM    108 1HD1 LEU A   6       9.642  20.534  59.377  1.00  0.00           H  
ATOM    109 2HD1 LEU A   6       9.013  19.212  58.365  1.00  0.00           H  
ATOM    110 3HD1 LEU A   6       9.793  18.848  59.923  1.00  0.00           H  
ATOM    111 1HD2 LEU A   6      12.121  20.857  59.602  1.00  0.00           H  
ATOM    112 2HD2 LEU A   6      12.307  19.174  60.153  1.00  0.00           H  
ATOM    113 3HD2 LEU A   6      13.233  19.759  58.750  1.00  0.00           H  
ATOM    114  N   ALA A   7      12.298  15.637  55.822  1.00  0.00           N  
ATOM    115  CA  ALA A   7      12.545  14.247  55.453  1.00  0.00           C  
ATOM    116  C   ALA A   7      14.023  14.030  55.170  1.00  0.00           C  
ATOM    117  O   ALA A   7      14.594  13.032  55.596  1.00  0.00           O  
ATOM    118  CB  ALA A   7      11.708  13.855  54.244  1.00  0.00           C  
ATOM    119  H   ALA A   7      11.678  16.195  55.252  1.00  0.00           H  
ATOM    120  HA  ALA A   7      12.260  13.617  56.296  1.00  0.00           H  
ATOM    121 1HB  ALA A   7      11.907  12.815  53.986  1.00  0.00           H  
ATOM    122 2HB  ALA A   7      10.650  13.974  54.480  1.00  0.00           H  
ATOM    123 3HB  ALA A   7      11.966  14.494  53.401  1.00  0.00           H  
ATOM    124  N   ARG A   8      14.638  14.984  54.473  1.00  0.00           N  
ATOM    125  CA  ARG A   8      16.052  14.911  54.119  1.00  0.00           C  
ATOM    126  C   ARG A   8      16.915  14.997  55.384  1.00  0.00           C  
ATOM    127  O   ARG A   8      17.804  14.168  55.583  1.00  0.00           O  
ATOM    128  CB  ARG A   8      16.428  16.033  53.162  1.00  0.00           C  
ATOM    129  CG  ARG A   8      17.891  16.056  52.747  1.00  0.00           C  
ATOM    130  CD  ARG A   8      18.268  14.831  51.997  1.00  0.00           C  
ATOM    131  NE  ARG A   8      17.503  14.690  50.768  1.00  0.00           N  
ATOM    132  CZ  ARG A   8      17.819  15.278  49.598  1.00  0.00           C  
ATOM    133  NH1 ARG A   8      18.886  16.042  49.514  1.00  0.00           N  
ATOM    134  NH2 ARG A   8      17.057  15.087  48.535  1.00  0.00           N  
ATOM    135  H   ARG A   8      14.099  15.787  54.181  1.00  0.00           H  
ATOM    136  HA  ARG A   8      16.236  13.957  53.623  1.00  0.00           H  
ATOM    137 1HB  ARG A   8      15.830  15.953  52.256  1.00  0.00           H  
ATOM    138 2HB  ARG A   8      16.200  16.995  53.621  1.00  0.00           H  
ATOM    139 1HG  ARG A   8      18.074  16.920  52.108  1.00  0.00           H  
ATOM    140 2HG  ARG A   8      18.520  16.121  53.636  1.00  0.00           H  
ATOM    141 1HD  ARG A   8      19.326  14.875  51.737  1.00  0.00           H  
ATOM    142 2HD  ARG A   8      18.084  13.954  52.616  1.00  0.00           H  
ATOM    143  HE  ARG A   8      16.675  14.110  50.794  1.00  0.00           H  
ATOM    144 1HH1 ARG A   8      19.469  16.188  50.326  1.00  0.00           H  
ATOM    145 2HH1 ARG A   8      19.123  16.483  48.637  1.00  0.00           H  
ATOM    146 1HH2 ARG A   8      16.237  14.500  48.601  1.00  0.00           H  
ATOM    147 2HH2 ARG A   8      17.294  15.528  47.659  1.00  0.00           H  
ATOM    148  N   GLN A   9      16.639  15.993  56.225  1.00  0.00           N  
ATOM    149  CA  GLN A   9      17.346  16.192  57.516  1.00  0.00           C  
ATOM    150  C   GLN A   9      17.227  15.016  58.478  1.00  0.00           C  
ATOM    151  O   GLN A   9      18.230  14.594  59.058  1.00  0.00           O  
ATOM    152  CB  GLN A   9      16.826  17.453  58.212  1.00  0.00           C  
ATOM    153  CG  GLN A   9      17.221  18.750  57.526  1.00  0.00           C  
ATOM    154  CD  GLN A   9      16.613  19.967  58.196  1.00  0.00           C  
ATOM    155  OE1 GLN A   9      15.568  19.878  58.847  1.00  0.00           O  
ATOM    156  NE2 GLN A   9      17.264  21.114  58.041  1.00  0.00           N  
ATOM    157  H   GLN A   9      15.909  16.639  55.959  1.00  0.00           H  
ATOM    158  HA  GLN A   9      18.409  16.316  57.312  1.00  0.00           H  
ATOM    159 1HB  GLN A   9      15.738  17.417  58.263  1.00  0.00           H  
ATOM    160 2HB  GLN A   9      17.201  17.485  59.234  1.00  0.00           H  
ATOM    161 1HG  GLN A   9      18.306  18.849  57.557  1.00  0.00           H  
ATOM    162 2HG  GLN A   9      16.877  18.721  56.492  1.00  0.00           H  
ATOM    163 1HE2 GLN A   9      16.911  21.951  58.460  1.00  0.00           H  
ATOM    164 2HE2 GLN A   9      18.108  21.142  57.505  1.00  0.00           H  
ATOM    165  N   ILE A  10      16.018  14.484  58.651  1.00  0.00           N  
ATOM    166  CA  ILE A  10      15.815  13.323  59.545  1.00  0.00           C  
ATOM    167  C   ILE A  10      16.503  12.065  58.992  1.00  0.00           C  
ATOM    168  O   ILE A  10      17.101  11.319  59.759  1.00  0.00           O  
ATOM    169  CB  ILE A  10      14.316  13.037  59.746  1.00  0.00           C  
ATOM    170  CG1 ILE A  10      14.110  12.045  60.894  1.00  0.00           C  
ATOM    171  CG2 ILE A  10      13.698  12.505  58.462  1.00  0.00           C  
ATOM    172  CD1 ILE A  10      14.551  12.571  62.241  1.00  0.00           C  
ATOM    173  H   ILE A  10      15.224  14.876  58.166  1.00  0.00           H  
ATOM    174  HA  ILE A  10      16.254  13.553  60.515  1.00  0.00           H  
ATOM    175  HB  ILE A  10      13.805  13.957  60.030  1.00  0.00           H  
ATOM    176 1HG1 ILE A  10      13.056  11.779  60.960  1.00  0.00           H  
ATOM    177 2HG1 ILE A  10      14.666  11.130  60.688  1.00  0.00           H  
ATOM    178 1HG2 ILE A  10      12.639  12.308  58.622  1.00  0.00           H  
ATOM    179 2HG2 ILE A  10      13.814  13.244  57.670  1.00  0.00           H  
ATOM    180 3HG2 ILE A  10      14.200  11.581  58.173  1.00  0.00           H  
ATOM    181 1HD1 ILE A  10      14.375  11.812  63.004  1.00  0.00           H  
ATOM    182 2HD1 ILE A  10      15.614  12.812  62.208  1.00  0.00           H  
ATOM    183 3HD1 ILE A  10      13.983  13.468  62.485  1.00  0.00           H  
ATOM    184  N   ILE A  11      16.466  11.862  57.662  1.00  0.00           N  
ATOM    185  CA  ILE A  11      17.195  10.752  57.060  1.00  0.00           C  
ATOM    186  C   ILE A  11      18.713  10.858  57.266  1.00  0.00           C  
ATOM    187  O   ILE A  11      19.379   9.856  57.580  1.00  0.00           O  
ATOM    188  CB  ILE A  11      16.891  10.668  55.553  1.00  0.00           C  
ATOM    189  CG1 ILE A  11      15.411  10.350  55.324  1.00  0.00           C  
ATOM    190  CG2 ILE A  11      17.772   9.621  54.890  1.00  0.00           C  
ATOM    191  CD1 ILE A  11      14.972   9.028  55.912  1.00  0.00           C  
ATOM    192  H   ILE A  11      15.931  12.479  57.068  1.00  0.00           H  
ATOM    193  HA  ILE A  11      16.870   9.827  57.535  1.00  0.00           H  
ATOM    194  HB  ILE A  11      17.080  11.636  55.089  1.00  0.00           H  
ATOM    195 1HG1 ILE A  11      14.798  11.138  55.761  1.00  0.00           H  
ATOM    196 2HG1 ILE A  11      15.204  10.332  54.254  1.00  0.00           H  
ATOM    197 1HG2 ILE A  11      17.543   9.575  53.825  1.00  0.00           H  
ATOM    198 2HG2 ILE A  11      18.819   9.890  55.024  1.00  0.00           H  
ATOM    199 3HG2 ILE A  11      17.586   8.648  55.344  1.00  0.00           H  
ATOM    200 1HD1 ILE A  11      13.913   8.873  55.709  1.00  0.00           H  
ATOM    201 2HD1 ILE A  11      15.550   8.220  55.462  1.00  0.00           H  
ATOM    202 3HD1 ILE A  11      15.137   9.036  56.988  1.00  0.00           H  
ATOM    203  N   ASP A  12      19.254  12.071  57.123  1.00  0.00           N  
ATOM    204  CA  ASP A  12      20.658  12.319  57.394  1.00  0.00           C  
ATOM    205  C   ASP A  12      20.963  12.007  58.843  1.00  0.00           C  
ATOM    206  O   ASP A  12      22.023  11.463  59.145  1.00  0.00           O  
ATOM    207  CB  ASP A  12      21.028  13.771  57.082  1.00  0.00           C  
ATOM    208  CG  ASP A  12      21.058  14.067  55.588  1.00  0.00           C  
ATOM    209  OD1 ASP A  12      21.105  13.136  54.819  1.00  0.00           O  
ATOM    210  OD2 ASP A  12      21.034  15.220  55.231  1.00  0.00           O  
ATOM    211  H   ASP A  12      18.669  12.836  56.818  1.00  0.00           H  
ATOM    212  HA  ASP A  12      21.254  11.667  56.755  1.00  0.00           H  
ATOM    213 1HB  ASP A  12      20.308  14.440  57.555  1.00  0.00           H  
ATOM    214 2HB  ASP A  12      22.009  13.995  57.502  1.00  0.00           H  
ATOM    215  N   THR A  13      20.042  12.345  59.737  1.00  0.00           N  
ATOM    216  CA  THR A  13      20.254  12.080  61.178  1.00  0.00           C  
ATOM    217  C   THR A  13      20.337  10.565  61.443  1.00  0.00           C  
ATOM    218  O   THR A  13      21.241  10.105  62.147  1.00  0.00           O  
ATOM    219  CB  THR A  13      19.131  12.696  62.033  1.00  0.00           C  
ATOM    220  OG1 THR A  13      19.117  14.118  61.856  1.00  0.00           O  
ATOM    221  CG2 THR A  13      19.343  12.374  63.504  1.00  0.00           C  
ATOM    222  H   THR A  13      19.185  12.788  59.439  1.00  0.00           H  
ATOM    223  HA  THR A  13      21.199  12.534  61.478  1.00  0.00           H  
ATOM    224  HB  THR A  13      18.169  12.294  61.714  1.00  0.00           H  
ATOM    225  HG1 THR A  13      18.963  14.323  60.930  1.00  0.00           H  
ATOM    226 1HG2 THR A  13      18.540  12.816  64.093  1.00  0.00           H  
ATOM    227 2HG2 THR A  13      19.343  11.293  63.644  1.00  0.00           H  
ATOM    228 3HG2 THR A  13      20.299  12.781  63.831  1.00  0.00           H  
ATOM    229  N   CYS A  14      19.442   9.787  60.823  1.00  0.00           N  
ATOM    230  CA  CYS A  14      19.525   8.318  60.903  1.00  0.00           C  
ATOM    231  C   CYS A  14      20.851   7.731  60.399  1.00  0.00           C  
ATOM    232  O   CYS A  14      21.474   6.942  61.099  1.00  0.00           O  
ATOM    233  CB  CYS A  14      18.384   7.691  60.102  1.00  0.00           C  
ATOM    234  SG  CYS A  14      16.746   7.944  60.828  1.00  0.00           S  
ATOM    235  H   CYS A  14      18.695  10.209  60.290  1.00  0.00           H  
ATOM    236  HA  CYS A  14      19.429   8.023  61.948  1.00  0.00           H  
ATOM    237 1HB  CYS A  14      18.374   8.107  59.095  1.00  0.00           H  
ATOM    238 2HB  CYS A  14      18.550   6.618  60.011  1.00  0.00           H  
ATOM    239  HG  CYS A  14      16.779   9.272  60.784  1.00  0.00           H  
ATOM    240  N   LEU A  15      21.263   8.097  59.182  1.00  0.00           N  
ATOM    241  CA  LEU A  15      22.552   7.703  58.630  1.00  0.00           C  
ATOM    242  C   LEU A  15      23.789   8.161  59.387  1.00  0.00           C  
ATOM    243  O   LEU A  15      24.797   7.451  59.407  1.00  0.00           O  
ATOM    244  CB  LEU A  15      22.648   8.222  57.190  1.00  0.00           C  
ATOM    245  CG  LEU A  15      21.714   7.550  56.176  1.00  0.00           C  
ATOM    246  CD1 LEU A  15      21.801   8.279  54.843  1.00  0.00           C  
ATOM    247  CD2 LEU A  15      22.098   6.085  56.025  1.00  0.00           C  
ATOM    248  H   LEU A  15      20.646   8.673  58.628  1.00  0.00           H  
ATOM    249  HA  LEU A  15      22.610   6.615  58.629  1.00  0.00           H  
ATOM    250 1HB  LEU A  15      22.425   9.288  57.189  1.00  0.00           H  
ATOM    251 2HB  LEU A  15      23.671   8.086  56.839  1.00  0.00           H  
ATOM    252  HG  LEU A  15      20.684   7.620  56.528  1.00  0.00           H  
ATOM    253 1HD1 LEU A  15      21.136   7.801  54.122  1.00  0.00           H  
ATOM    254 2HD1 LEU A  15      21.502   9.319  54.976  1.00  0.00           H  
ATOM    255 3HD1 LEU A  15      22.825   8.240  54.473  1.00  0.00           H  
ATOM    256 1HD2 LEU A  15      21.433   5.607  55.305  1.00  0.00           H  
ATOM    257 2HD2 LEU A  15      23.127   6.014  55.672  1.00  0.00           H  
ATOM    258 3HD2 LEU A  15      22.010   5.584  56.989  1.00  0.00           H  
ATOM    259  N   GLU A  16      23.738   9.360  59.957  1.00  0.00           N  
ATOM    260  CA  GLU A  16      24.840   9.866  60.789  1.00  0.00           C  
ATOM    261  C   GLU A  16      25.006   9.022  62.055  1.00  0.00           C  
ATOM    262  O   GLU A  16      26.137   8.722  62.480  1.00  0.00           O  
ATOM    263  CB  GLU A  16      24.598  11.328  61.169  1.00  0.00           C  
ATOM    264  CG  GLU A  16      24.701  12.306  60.007  1.00  0.00           C  
ATOM    265  CD  GLU A  16      26.079  12.359  59.408  1.00  0.00           C  
ATOM    266  OE1 GLU A  16      27.030  12.270  60.146  1.00  0.00           O  
ATOM    267  OE2 GLU A  16      26.180  12.489  58.211  1.00  0.00           O  
ATOM    268  H   GLU A  16      22.922   9.939  59.816  1.00  0.00           H  
ATOM    269  HA  GLU A  16      25.764   9.804  60.214  1.00  0.00           H  
ATOM    270 1HB  GLU A  16      23.604  11.431  61.605  1.00  0.00           H  
ATOM    271 2HB  GLU A  16      25.320  11.632  61.926  1.00  0.00           H  
ATOM    272 1HG  GLU A  16      23.992  12.010  59.233  1.00  0.00           H  
ATOM    273 2HG  GLU A  16      24.422  13.299  60.355  1.00  0.00           H  
ATOM    274  N   MET A  17      23.871   8.633  62.625  1.00  0.00           N  
ATOM    275  CA  MET A  17      23.857   7.823  63.859  1.00  0.00           C  
ATOM    276  C   MET A  17      24.453   6.449  63.551  1.00  0.00           C  
ATOM    277  O   MET A  17      25.146   5.860  64.383  1.00  0.00           O  
ATOM    278  CB  MET A  17      22.440   7.689  64.413  1.00  0.00           C  
ATOM    279  CG  MET A  17      21.868   8.974  64.997  1.00  0.00           C  
ATOM    280  SD  MET A  17      20.297   8.714  65.844  1.00  0.00           S  
ATOM    281  CE  MET A  17      19.196   8.483  64.452  1.00  0.00           C  
ATOM    282  H   MET A  17      22.994   8.899  62.201  1.00  0.00           H  
ATOM    283  HA  MET A  17      24.472   8.322  64.607  1.00  0.00           H  
ATOM    284 1HB  MET A  17      21.770   7.355  63.622  1.00  0.00           H  
ATOM    285 2HB  MET A  17      22.425   6.931  65.197  1.00  0.00           H  
ATOM    286 1HG  MET A  17      22.577   9.398  65.707  1.00  0.00           H  
ATOM    287 2HG  MET A  17      21.713   9.699  64.198  1.00  0.00           H  
ATOM    288 1HE  MET A  17      18.182   8.310  64.814  1.00  0.00           H  
ATOM    289 2HE  MET A  17      19.211   9.375  63.824  1.00  0.00           H  
ATOM    290 3HE  MET A  17      19.524   7.622  63.867  1.00  0.00           H  
ATOM    291  N   THR A  18      24.191   5.966  62.333  1.00  0.00           N  
ATOM    292  CA  THR A  18      24.744   4.710  61.868  1.00  0.00           C  
ATOM    293  C   THR A  18      26.241   4.859  61.673  1.00  0.00           C  
ATOM    294  O   THR A  18      27.006   4.037  62.167  1.00  0.00           O  
ATOM    295  CB  THR A  18      24.082   4.252  60.555  1.00  0.00           C  
ATOM    296  OG1 THR A  18      22.678   4.052  60.769  1.00  0.00           O  
ATOM    297  CG2 THR A  18      24.706   2.953  60.068  1.00  0.00           C  
ATOM    298  H   THR A  18      23.588   6.495  61.719  1.00  0.00           H  
ATOM    299  HA  THR A  18      24.558   3.948  62.626  1.00  0.00           H  
ATOM    300  HB  THR A  18      24.214   5.020  59.794  1.00  0.00           H  
ATOM    301  HG1 THR A  18      22.194   4.816  60.447  1.00  0.00           H  
ATOM    302 1HG2 THR A  18      24.226   2.645  59.140  1.00  0.00           H  
ATOM    303 2HG2 THR A  18      25.771   3.105  59.894  1.00  0.00           H  
ATOM    304 3HG2 THR A  18      24.569   2.179  60.822  1.00  0.00           H  
ATOM    305  N   ARG A  19      26.656   5.921  60.982  1.00  0.00           N  
ATOM    306  CA  ARG A  19      28.084   6.224  60.800  1.00  0.00           C  
ATOM    307  C   ARG A  19      28.816   6.347  62.140  1.00  0.00           C  
ATOM    308  O   ARG A  19      29.893   5.795  62.301  1.00  0.00           O  
ATOM    309  CB  ARG A  19      28.259   7.517  60.016  1.00  0.00           C  
ATOM    310  CG  ARG A  19      29.702   7.903  59.733  1.00  0.00           C  
ATOM    311  CD  ARG A  19      29.793   9.210  59.034  1.00  0.00           C  
ATOM    312  NE  ARG A  19      29.281  10.299  59.850  1.00  0.00           N  
ATOM    313  CZ  ARG A  19      29.966  10.897  60.844  1.00  0.00           C  
ATOM    314  NH1 ARG A  19      31.186  10.501  61.133  1.00  0.00           N  
ATOM    315  NH2 ARG A  19      29.411  11.881  61.530  1.00  0.00           N  
ATOM    316  H   ARG A  19      25.967   6.535  60.572  1.00  0.00           H  
ATOM    317  HA  ARG A  19      28.541   5.410  60.236  1.00  0.00           H  
ATOM    318 1HB  ARG A  19      27.746   7.433  59.059  1.00  0.00           H  
ATOM    319 2HB  ARG A  19      27.798   8.339  60.564  1.00  0.00           H  
ATOM    320 1HG  ARG A  19      30.249   7.978  60.673  1.00  0.00           H  
ATOM    321 2HG  ARG A  19      30.165   7.143  59.103  1.00  0.00           H  
ATOM    322 1HD  ARG A  19      30.835   9.423  58.795  1.00  0.00           H  
ATOM    323 2HD  ARG A  19      29.211   9.171  58.113  1.00  0.00           H  
ATOM    324  HE  ARG A  19      28.346  10.631  59.657  1.00  0.00           H  
ATOM    325 1HH1 ARG A  19      31.610   9.749  60.609  1.00  0.00           H  
ATOM    326 2HH1 ARG A  19      31.699  10.949  61.878  1.00  0.00           H  
ATOM    327 1HH2 ARG A  19      28.473  12.186  61.308  1.00  0.00           H  
ATOM    328 2HH2 ARG A  19      29.924  12.329  62.275  1.00  0.00           H  
ATOM    329  N   LEU A  20      28.227   7.067  63.088  1.00  0.00           N  
ATOM    330  CA  LEU A  20      28.826   7.266  64.409  1.00  0.00           C  
ATOM    331  C   LEU A  20      28.564   6.109  65.362  1.00  0.00           C  
ATOM    332  O   LEU A  20      28.949   6.177  66.530  1.00  0.00           O  
ATOM    333  CB  LEU A  20      28.292   8.562  65.032  1.00  0.00           C  
ATOM    334  CG  LEU A  20      28.656   9.855  64.292  1.00  0.00           C  
ATOM    335  CD1 LEU A  20      27.959  11.035  64.957  1.00  0.00           C  
ATOM    336  CD2 LEU A  20      30.166  10.037  64.300  1.00  0.00           C  
ATOM    337  H   LEU A  20      27.333   7.490  62.884  1.00  0.00           H  
ATOM    338  HA  LEU A  20      29.906   7.349  64.290  1.00  0.00           H  
ATOM    339 1HB  LEU A  20      27.206   8.502  65.080  1.00  0.00           H  
ATOM    340 2HB  LEU A  20      28.676   8.643  66.049  1.00  0.00           H  
ATOM    341  HG  LEU A  20      28.302   9.797  63.262  1.00  0.00           H  
ATOM    342 1HD1 LEU A  20      28.217  11.954  64.431  1.00  0.00           H  
ATOM    343 2HD1 LEU A  20      26.879  10.887  64.920  1.00  0.00           H  
ATOM    344 3HD1 LEU A  20      28.280  11.109  65.995  1.00  0.00           H  
ATOM    345 1HD2 LEU A  20      30.425  10.956  63.773  1.00  0.00           H  
ATOM    346 2HD2 LEU A  20      30.520  10.097  65.329  1.00  0.00           H  
ATOM    347 3HD2 LEU A  20      30.637   9.189  63.803  1.00  0.00           H  
ATOM    348  N   GLY A  21      27.892   5.067  64.869  1.00  0.00           N  
ATOM    349  CA  GLY A  21      27.604   3.860  65.649  1.00  0.00           C  
ATOM    350  C   GLY A  21      26.757   4.134  66.905  1.00  0.00           C  
ATOM    351  O   GLY A  21      27.048   3.607  67.982  1.00  0.00           O  
ATOM    352  H   GLY A  21      27.571   5.123  63.913  1.00  0.00           H  
ATOM    353 1HA  GLY A  21      27.076   3.140  65.024  1.00  0.00           H  
ATOM    354 2HA  GLY A  21      28.539   3.393  65.956  1.00  0.00           H  
ATOM    355  N   LEU A  22      25.714   4.956  66.774  1.00  0.00           N  
ATOM    356  CA  LEU A  22      24.809   5.207  67.898  1.00  0.00           C  
ATOM    357  C   LEU A  22      23.582   4.293  67.839  1.00  0.00           C  
ATOM    358  O   LEU A  22      22.524   4.656  68.326  1.00  0.00           O  
ATOM    359  CB  LEU A  22      24.361   6.674  67.899  1.00  0.00           C  
ATOM    360  CG  LEU A  22      25.341   7.668  68.538  1.00  0.00           C  
ATOM    361  CD1 LEU A  22      26.630   7.701  67.728  1.00  0.00           C  
ATOM    362  CD2 LEU A  22      24.698   9.045  68.600  1.00  0.00           C  
ATOM    363  H   LEU A  22      25.541   5.414  65.891  1.00  0.00           H  
ATOM    364  HA  LEU A  22      25.344   5.002  68.825  1.00  0.00           H  
ATOM    365 1HB  LEU A  22      24.196   6.988  66.870  1.00  0.00           H  
ATOM    366 2HB  LEU A  22      23.416   6.749  68.437  1.00  0.00           H  
ATOM    367  HG  LEU A  22      25.589   7.337  69.547  1.00  0.00           H  
ATOM    368 1HD1 LEU A  22      27.326   8.407  68.182  1.00  0.00           H  
ATOM    369 2HD1 LEU A  22      27.078   6.708  67.717  1.00  0.00           H  
ATOM    370 3HD1 LEU A  22      26.411   8.013  66.708  1.00  0.00           H  
ATOM    371 1HD2 LEU A  22      25.393   9.751  69.054  1.00  0.00           H  
ATOM    372 2HD2 LEU A  22      24.451   9.377  67.591  1.00  0.00           H  
ATOM    373 3HD2 LEU A  22      23.788   8.996  69.198  1.00  0.00           H  
ATOM    374  N   ASN A  23      23.723   3.126  67.222  1.00  0.00           N  
ATOM    375  CA  ASN A  23      22.559   2.311  66.860  1.00  0.00           C  
ATOM    376  C   ASN A  23      22.450   1.073  67.730  1.00  0.00           C  
ATOM    377  O   ASN A  23      23.431   0.627  68.301  1.00  0.00           O  
ATOM    378  CB  ASN A  23      22.613   1.920  65.394  1.00  0.00           C  
ATOM    379  CG  ASN A  23      23.778   1.024  65.078  1.00  0.00           C  
ATOM    380  OD1 ASN A  23      24.148   0.160  65.880  1.00  0.00           O  
ATOM    381  ND2 ASN A  23      24.363   1.214  63.923  1.00  0.00           N  
ATOM    382  H   ASN A  23      24.648   2.790  66.996  1.00  0.00           H  
ATOM    383  HA  ASN A  23      21.657   2.901  67.029  1.00  0.00           H  
ATOM    384 1HB  ASN A  23      21.690   1.408  65.120  1.00  0.00           H  
ATOM    385 2HB  ASN A  23      22.683   2.819  64.781  1.00  0.00           H  
ATOM    386 1HD2 ASN A  23      25.144   0.647  63.658  1.00  0.00           H  
ATOM    387 2HD2 ASN A  23      24.030   1.926  63.305  1.00  0.00           H  
ATOM    388  N   GLN A  24      21.244   0.515  67.773  1.00  0.00           N  
ATOM    389  CA  GLN A  24      20.972  -0.727  68.460  1.00  0.00           C  
ATOM    390  C   GLN A  24      20.112  -1.549  67.482  1.00  0.00           C  
ATOM    391  O   GLN A  24      18.909  -1.764  67.678  1.00  0.00           O  
ATOM    392  CB  GLN A  24      20.255  -0.494  69.793  1.00  0.00           C  
ATOM    393  CG  GLN A  24      19.953  -1.766  70.567  1.00  0.00           C  
ATOM    394  CD  GLN A  24      21.211  -2.463  71.048  1.00  0.00           C  
ATOM    395  OE1 GLN A  24      22.079  -1.848  71.674  1.00  0.00           O  
ATOM    396  NE2 GLN A  24      21.319  -3.755  70.757  1.00  0.00           N  
ATOM    397  H   GLN A  24      20.489   0.991  67.299  1.00  0.00           H  
ATOM    398  HA  GLN A  24      21.921  -1.221  68.670  1.00  0.00           H  
ATOM    399 1HB  GLN A  24      20.865   0.149  70.426  1.00  0.00           H  
ATOM    400 2HB  GLN A  24      19.312   0.022  69.613  1.00  0.00           H  
ATOM    401 1HG  GLN A  24      19.348  -1.513  71.438  1.00  0.00           H  
ATOM    402 2HG  GLN A  24      19.407  -2.452  69.920  1.00  0.00           H  
ATOM    403 1HE2 GLN A  24      22.127  -4.268  71.048  1.00  0.00           H  
ATOM    404 2HE2 GLN A  24      20.592  -4.215  70.247  1.00  0.00           H  
ATOM    405  N   GLY A  25      20.764  -1.974  66.393  1.00  0.00           N  
ATOM    406  CA  GLY A  25      20.131  -2.775  65.344  1.00  0.00           C  
ATOM    407  C   GLY A  25      18.873  -2.057  64.857  1.00  0.00           C  
ATOM    408  O   GLY A  25      18.947  -0.910  64.434  1.00  0.00           O  
ATOM    409  H   GLY A  25      21.738  -1.724  66.301  1.00  0.00           H  
ATOM    410 1HA  GLY A  25      20.834  -2.922  64.524  1.00  0.00           H  
ATOM    411 2HA  GLY A  25      19.886  -3.761  65.737  1.00  0.00           H  
ATOM    412  N   THR A  26      17.717  -2.701  64.954  1.00  0.00           N  
ATOM    413  CA  THR A  26      16.490  -2.096  64.443  1.00  0.00           C  
ATOM    414  C   THR A  26      15.658  -1.380  65.501  1.00  0.00           C  
ATOM    415  O   THR A  26      14.514  -1.006  65.234  1.00  0.00           O  
ATOM    416  CB  THR A  26      15.614  -3.163  63.760  1.00  0.00           C  
ATOM    417  OG1 THR A  26      15.275  -4.184  64.707  1.00  0.00           O  
ATOM    418  CG2 THR A  26      16.354  -3.789  62.587  1.00  0.00           C  
ATOM    419  H   THR A  26      17.674  -3.615  65.382  1.00  0.00           H  
ATOM    420  HA  THR A  26      16.759  -1.339  63.706  1.00  0.00           H  
ATOM    421  HB  THR A  26      14.695  -2.702  63.398  1.00  0.00           H  
ATOM    422  HG1 THR A  26      15.082  -3.781  65.556  1.00  0.00           H  
ATOM    423 1HG2 THR A  26      15.719  -4.540  62.117  1.00  0.00           H  
ATOM    424 2HG2 THR A  26      16.603  -3.016  61.860  1.00  0.00           H  
ATOM    425 3HG2 THR A  26      17.269  -4.260  62.944  1.00  0.00           H  
ATOM    426  N   ALA A  27      16.209  -1.226  66.697  1.00  0.00           N  
ATOM    427  CA  ALA A  27      15.467  -0.649  67.790  1.00  0.00           C  
ATOM    428  C   ALA A  27      15.902   0.820  67.950  1.00  0.00           C  
ATOM    429  O   ALA A  27      16.853   1.267  67.304  1.00  0.00           O  
ATOM    430  CB  ALA A  27      15.692  -1.440  69.070  1.00  0.00           C  
ATOM    431  H   ALA A  27      17.164  -1.516  66.850  1.00  0.00           H  
ATOM    432  HA  ALA A  27      14.407  -0.686  67.537  1.00  0.00           H  
ATOM    433 1HB  ALA A  27      15.123  -0.988  69.882  1.00  0.00           H  
ATOM    434 2HB  ALA A  27      15.361  -2.469  68.925  1.00  0.00           H  
ATOM    435 3HB  ALA A  27      16.751  -1.432  69.321  1.00  0.00           H  
ATOM    436  N   GLY A  28      15.194   1.573  68.775  1.00  0.00           N  
ATOM    437  CA  GLY A  28      15.370   3.038  68.869  1.00  0.00           C  
ATOM    438  C   GLY A  28      15.022   3.821  67.593  1.00  0.00           C  
ATOM    439  O   GLY A  28      15.066   3.306  66.484  1.00  0.00           O  
ATOM    440  H   GLY A  28      14.507   1.121  69.362  1.00  0.00           H  
ATOM    441 1HA  GLY A  28      14.749   3.428  69.675  1.00  0.00           H  
ATOM    442 2HA  GLY A  28      16.405   3.264  69.123  1.00  0.00           H  
ATOM    443  N   ASN A  29      14.674   5.087  67.792  1.00  0.00           N  
ATOM    444  CA  ASN A  29      13.999   5.879  66.792  1.00  0.00           C  
ATOM    445  C   ASN A  29      14.287   7.354  66.944  1.00  0.00           C  
ATOM    446  O   ASN A  29      14.506   7.844  68.064  1.00  0.00           O  
ATOM    447  CB  ASN A  29      12.504   5.624  66.840  1.00  0.00           C  
ATOM    448  CG  ASN A  29      12.143   4.223  66.431  1.00  0.00           C  
ATOM    449  OD1 ASN A  29      12.424   3.801  65.303  1.00  0.00           O  
ATOM    450  ND2 ASN A  29      11.525   3.494  67.325  1.00  0.00           N  
ATOM    451  H   ASN A  29      14.895   5.505  68.684  1.00  0.00           H  
ATOM    452  HA  ASN A  29      14.373   5.587  65.809  1.00  0.00           H  
ATOM    453 1HB  ASN A  29      12.137   5.801  67.852  1.00  0.00           H  
ATOM    454 2HB  ASN A  29      11.993   6.326  66.180  1.00  0.00           H  
ATOM    455 1HD2 ASN A  29      11.260   2.554  67.108  1.00  0.00           H  
ATOM    456 2HD2 ASN A  29      11.317   3.877  68.225  1.00  0.00           H  
ATOM    457  N   VAL A  30      14.297   8.044  65.811  1.00  0.00           N  
ATOM    458  CA  VAL A  30      14.351   9.512  65.774  1.00  0.00           C  
ATOM    459  C   VAL A  30      13.060  10.020  65.149  1.00  0.00           C  
ATOM    460  O   VAL A  30      12.682   9.554  64.075  1.00  0.00           O  
ATOM    461  CB  VAL A  30      15.559  10.007  64.957  1.00  0.00           C  
ATOM    462  CG1 VAL A  30      15.501   9.464  63.537  1.00  0.00           C  
ATOM    463  CG2 VAL A  30      15.593  11.528  64.952  1.00  0.00           C  
ATOM    464  H   VAL A  30      14.266   7.531  64.942  1.00  0.00           H  
ATOM    465  HA  VAL A  30      14.455   9.880  66.795  1.00  0.00           H  
ATOM    466  HB  VAL A  30      16.474   9.624  65.410  1.00  0.00           H  
ATOM    467 1HG1 VAL A  30      16.363   9.824  62.974  1.00  0.00           H  
ATOM    468 2HG1 VAL A  30      15.514   8.375  63.564  1.00  0.00           H  
ATOM    469 3HG1 VAL A  30      14.585   9.805  63.055  1.00  0.00           H  
ATOM    470 1HG2 VAL A  30      16.450  11.871  64.373  1.00  0.00           H  
ATOM    471 2HG2 VAL A  30      14.675  11.910  64.504  1.00  0.00           H  
ATOM    472 3HG2 VAL A  30      15.677  11.893  65.976  1.00  0.00           H  
ATOM    473  N   SER A  31      12.408  11.003  65.767  1.00  0.00           N  
ATOM    474  CA  SER A  31      11.192  11.584  65.158  1.00  0.00           C  
ATOM    475  C   SER A  31      11.370  13.083  64.903  1.00  0.00           C  
ATOM    476  O   SER A  31      12.147  13.741  65.607  1.00  0.00           O  
ATOM    477  CB  SER A  31       9.991  11.357  66.056  1.00  0.00           C  
ATOM    478  OG  SER A  31       8.844  11.959  65.521  1.00  0.00           O  
ATOM    479  H   SER A  31      12.734  11.361  66.653  1.00  0.00           H  
ATOM    480  HA  SER A  31      11.013  11.088  64.203  1.00  0.00           H  
ATOM    481 1HB  SER A  31       9.822  10.287  66.174  1.00  0.00           H  
ATOM    482 2HB  SER A  31      10.193  11.768  67.044  1.00  0.00           H  
ATOM    483  HG  SER A  31       8.880  11.803  64.575  1.00  0.00           H  
ATOM    484  N   VAL A  32      10.662  13.599  63.894  1.00  0.00           N  
ATOM    485  CA  VAL A  32      10.580  15.033  63.609  1.00  0.00           C  
ATOM    486  C   VAL A  32       9.149  15.435  63.271  1.00  0.00           C  
ATOM    487  O   VAL A  32       8.449  14.705  62.567  1.00  0.00           O  
ATOM    488  CB  VAL A  32      11.506  15.404  62.435  1.00  0.00           C  
ATOM    489  CG1 VAL A  32      11.091  14.661  61.174  1.00  0.00           C  
ATOM    490  CG2 VAL A  32      11.479  16.908  62.209  1.00  0.00           C  
ATOM    491  H   VAL A  32      10.161  12.951  63.304  1.00  0.00           H  
ATOM    492  HA  VAL A  32      10.904  15.581  64.495  1.00  0.00           H  
ATOM    493  HB  VAL A  32      12.523  15.090  62.674  1.00  0.00           H  
ATOM    494 1HG1 VAL A  32      11.757  14.935  60.355  1.00  0.00           H  
ATOM    495 2HG1 VAL A  32      11.153  13.587  61.348  1.00  0.00           H  
ATOM    496 3HG1 VAL A  32      10.067  14.929  60.914  1.00  0.00           H  
ATOM    497 1HG2 VAL A  32      12.136  17.163  61.379  1.00  0.00           H  
ATOM    498 2HG2 VAL A  32      10.461  17.222  61.977  1.00  0.00           H  
ATOM    499 3HG2 VAL A  32      11.819  17.418  63.111  1.00  0.00           H  
ATOM    500  N   ARG A  33       8.733  16.610  63.730  1.00  0.00           N  
ATOM    501  CA  ARG A  33       7.473  17.168  63.307  1.00  0.00           C  
ATOM    502  C   ARG A  33       7.544  17.643  61.848  1.00  0.00           C  
ATOM    503  O   ARG A  33       8.523  18.264  61.434  1.00  0.00           O  
ATOM    504  CB  ARG A  33       7.082  18.329  64.210  1.00  0.00           C  
ATOM    505  CG  ARG A  33       5.717  18.932  63.921  1.00  0.00           C  
ATOM    506  CD  ARG A  33       5.378  20.011  64.884  1.00  0.00           C  
ATOM    507  NE  ARG A  33       4.102  20.635  64.573  1.00  0.00           N  
ATOM    508  CZ  ARG A  33       2.908  20.198  65.018  1.00  0.00           C  
ATOM    509  NH1 ARG A  33       2.843  19.136  65.791  1.00  0.00           N  
ATOM    510  NH2 ARG A  33       1.802  20.836  64.678  1.00  0.00           N  
ATOM    511  H   ARG A  33       9.304  17.125  64.385  1.00  0.00           H  
ATOM    512  HA  ARG A  33       6.709  16.393  63.381  1.00  0.00           H  
ATOM    513 1HB  ARG A  33       7.084  17.999  65.248  1.00  0.00           H  
ATOM    514 2HB  ARG A  33       7.821  19.125  64.118  1.00  0.00           H  
ATOM    515 1HG  ARG A  33       5.711  19.355  62.916  1.00  0.00           H  
ATOM    516 2HG  ARG A  33       4.953  18.156  63.992  1.00  0.00           H  
ATOM    517 1HD  ARG A  33       5.318  19.595  65.889  1.00  0.00           H  
ATOM    518 2HD  ARG A  33       6.149  20.780  64.855  1.00  0.00           H  
ATOM    519  HE  ARG A  33       4.111  21.454  63.980  1.00  0.00           H  
ATOM    520 1HH1 ARG A  33       3.688  18.648  66.051  1.00  0.00           H  
ATOM    521 2HH1 ARG A  33       1.948  18.809  66.125  1.00  0.00           H  
ATOM    522 1HH2 ARG A  33       1.852  21.652  64.084  1.00  0.00           H  
ATOM    523 2HH2 ARG A  33       0.907  20.509  65.011  1.00  0.00           H  
ATOM    524  N   TYR A  34       6.513  17.313  61.080  1.00  0.00           N  
ATOM    525  CA  TYR A  34       6.333  17.829  59.722  1.00  0.00           C  
ATOM    526  C   TYR A  34       5.846  19.277  59.854  1.00  0.00           C  
ATOM    527  O   TYR A  34       4.813  19.521  60.480  1.00  0.00           O  
ATOM    528  CB  TYR A  34       5.344  16.978  58.922  1.00  0.00           C  
ATOM    529  CG  TYR A  34       5.863  15.599  58.580  1.00  0.00           C  
ATOM    530  CD1 TYR A  34       5.177  14.473  59.011  1.00  0.00           C  
ATOM    531  CD2 TYR A  34       7.025  15.460  57.835  1.00  0.00           C  
ATOM    532  CE1 TYR A  34       5.651  13.214  58.699  1.00  0.00           C  
ATOM    533  CE2 TYR A  34       7.499  14.201  57.523  1.00  0.00           C  
ATOM    534  CZ  TYR A  34       6.816  13.081  57.952  1.00  0.00           C  
ATOM    535  OH  TYR A  34       7.288  11.826  57.641  1.00  0.00           O  
ATOM    536  H   TYR A  34       5.827  16.676  61.459  1.00  0.00           H  
ATOM    537  HA  TYR A  34       7.296  17.800  59.211  1.00  0.00           H  
ATOM    538 1HB  TYR A  34       4.420  16.863  59.490  1.00  0.00           H  
ATOM    539 2HB  TYR A  34       5.095  17.488  57.992  1.00  0.00           H  
ATOM    540  HD1 TYR A  34       4.264  14.582  59.596  1.00  0.00           H  
ATOM    541  HD2 TYR A  34       7.565  16.345  57.497  1.00  0.00           H  
ATOM    542  HE1 TYR A  34       5.112  12.329  59.037  1.00  0.00           H  
ATOM    543  HE2 TYR A  34       8.412  14.092  56.938  1.00  0.00           H  
ATOM    544  HH  TYR A  34       6.701  11.163  58.012  1.00  0.00           H  
ATOM    545  N   GLN A  35       6.602  20.254  59.306  1.00  0.00           N  
ATOM    546  CA  GLN A  35       6.128  21.631  59.428  1.00  0.00           C  
ATOM    547  C   GLN A  35       4.824  21.820  58.676  1.00  0.00           C  
ATOM    548  O   GLN A  35       4.674  21.305  57.569  1.00  0.00           O  
ATOM    549  CB  GLN A  35       7.179  22.615  58.906  1.00  0.00           C  
ATOM    550  CG  GLN A  35       6.788  24.076  59.047  1.00  0.00           C  
ATOM    551  CD  GLN A  35       6.687  24.510  60.497  1.00  0.00           C  
ATOM    552  OE1 GLN A  35       7.603  24.285  61.293  1.00  0.00           O  
ATOM    553  NE2 GLN A  35       5.571  25.137  60.850  1.00  0.00           N  
ATOM    554  H   GLN A  35       7.470  20.074  58.822  1.00  0.00           H  
ATOM    555  HA  GLN A  35       5.949  21.843  60.482  1.00  0.00           H  
ATOM    556 1HB  GLN A  35       8.116  22.464  59.441  1.00  0.00           H  
ATOM    557 2HB  GLN A  35       7.369  22.418  57.851  1.00  0.00           H  
ATOM    558 1HG  GLN A  35       7.542  24.692  58.558  1.00  0.00           H  
ATOM    559 2HG  GLN A  35       5.817  24.229  58.576  1.00  0.00           H  
ATOM    560 1HE2 GLN A  35       5.447  25.448  61.793  1.00  0.00           H  
ATOM    561 2HE2 GLN A  35       4.853  25.300  60.173  1.00  0.00           H  
ATOM    562  N   ASP A  36      -0.627  18.028  62.998  1.00  0.00           N  
ATOM    563  CA  ASP A  36       0.225  17.360  63.972  1.00  0.00           C  
ATOM    564  C   ASP A  36       0.690  16.007  63.418  1.00  0.00           C  
ATOM    565  O   ASP A  36       0.283  14.945  63.894  1.00  0.00           O  
ATOM    566  CB  ASP A  36      -0.518  17.163  65.296  1.00  0.00           C  
ATOM    567  CG  ASP A  36      -0.786  18.472  66.026  1.00  0.00           C  
ATOM    568  OD1 ASP A  36       0.110  19.278  66.107  1.00  0.00           O  
ATOM    569  OD2 ASP A  36      -1.884  18.653  66.495  1.00  0.00           O  
ATOM    570  H   ASP A  36      -1.627  17.899  63.049  1.00  0.00           H  
ATOM    571  HA  ASP A  36       1.098  17.987  64.155  1.00  0.00           H  
ATOM    572 1HB  ASP A  36      -1.470  16.666  65.108  1.00  0.00           H  
ATOM    573 2HB  ASP A  36       0.067  16.513  65.948  1.00  0.00           H  
ATOM    574  N   GLY A  37       1.530  16.075  62.384  1.00  0.00           N  
ATOM    575  CA  GLY A  37       2.100  14.899  61.736  1.00  0.00           C  
ATOM    576  C   GLY A  37       3.602  14.826  61.985  1.00  0.00           C  
ATOM    577  O   GLY A  37       4.253  15.864  62.161  1.00  0.00           O  
ATOM    578  H   GLY A  37       1.776  16.993  62.042  1.00  0.00           H  
ATOM    579 1HA  GLY A  37       1.614  14.001  62.118  1.00  0.00           H  
ATOM    580 2HA  GLY A  37       1.901  14.941  60.666  1.00  0.00           H  
ATOM    581  N   MET A  38       4.121  13.593  62.024  1.00  0.00           N  
ATOM    582  CA  MET A  38       5.502  13.290  62.397  1.00  0.00           C  
ATOM    583  C   MET A  38       6.117  12.217  61.518  1.00  0.00           C  
ATOM    584  O   MET A  38       5.426  11.335  61.012  1.00  0.00           O  
ATOM    585  CB  MET A  38       5.566  12.864  63.862  1.00  0.00           C  
ATOM    586  CG  MET A  38       5.263  13.976  64.856  1.00  0.00           C  
ATOM    587  SD  MET A  38       3.501  14.346  64.969  1.00  0.00           S  
ATOM    588  CE  MET A  38       3.485  15.504  66.335  1.00  0.00           C  
ATOM    589  H   MET A  38       3.501  12.835  61.776  1.00  0.00           H  
ATOM    590  HA  MET A  38       6.101  14.191  62.265  1.00  0.00           H  
ATOM    591 1HB  MET A  38       4.856  12.057  64.038  1.00  0.00           H  
ATOM    592 2HB  MET A  38       6.562  12.478  64.086  1.00  0.00           H  
ATOM    593 1HG  MET A  38       5.619  13.688  65.844  1.00  0.00           H  
ATOM    594 2HG  MET A  38       5.786  14.884  64.557  1.00  0.00           H  
ATOM    595 1HE  MET A  38       2.461  15.826  66.527  1.00  0.00           H  
ATOM    596 2HE  MET A  38       3.888  15.020  67.226  1.00  0.00           H  
ATOM    597 3HE  MET A  38       4.097  16.371  66.084  1.00  0.00           H  
ATOM    598  N   LEU A  39       7.433  12.301  61.351  1.00  0.00           N  
ATOM    599  CA  LEU A  39       8.197  11.327  60.574  1.00  0.00           C  
ATOM    600  C   LEU A  39       9.022  10.418  61.472  1.00  0.00           C  
ATOM    601  O   LEU A  39       9.611  10.869  62.467  1.00  0.00           O  
ATOM    602  CB  LEU A  39       9.122  12.047  59.585  1.00  0.00           C  
ATOM    603  CG  LEU A  39       9.955  11.139  58.672  1.00  0.00           C  
ATOM    604  CD1 LEU A  39      10.243  11.861  57.362  1.00  0.00           C  
ATOM    605  CD2 LEU A  39      11.246  10.755  59.379  1.00  0.00           C  
ATOM    606  H   LEU A  39       7.918  13.075  61.783  1.00  0.00           H  
ATOM    607  HA  LEU A  39       7.498  10.707  60.013  1.00  0.00           H  
ATOM    608 1HB  LEU A  39       8.516  12.690  58.948  1.00  0.00           H  
ATOM    609 2HB  LEU A  39       9.812  12.675  60.148  1.00  0.00           H  
ATOM    610  HG  LEU A  39       9.388  10.238  58.438  1.00  0.00           H  
ATOM    611 1HD1 LEU A  39      10.836  11.216  56.713  1.00  0.00           H  
ATOM    612 2HD1 LEU A  39       9.303  12.107  56.868  1.00  0.00           H  
ATOM    613 3HD1 LEU A  39      10.797  12.777  57.566  1.00  0.00           H  
ATOM    614 1HD2 LEU A  39      11.838  10.108  58.730  1.00  0.00           H  
ATOM    615 2HD2 LEU A  39      11.816  11.655  59.612  1.00  0.00           H  
ATOM    616 3HD2 LEU A  39      11.011  10.225  60.302  1.00  0.00           H  
ATOM    617  N   ILE A  40       9.059   9.133  61.119  1.00  0.00           N  
ATOM    618  CA  ILE A  40       9.820   8.118  61.854  1.00  0.00           C  
ATOM    619  C   ILE A  40      10.225   6.999  60.873  1.00  0.00           C  
ATOM    620  O   ILE A  40       9.673   6.908  59.748  1.00  0.00           O  
ATOM    621  CB  ILE A  40       9.002   7.535  63.021  1.00  0.00           C  
ATOM    622  CG1 ILE A  40       9.896   6.689  63.930  1.00  0.00           C  
ATOM    623  CG2 ILE A  40       7.839   6.708  62.494  1.00  0.00           C  
ATOM    624  CD1 ILE A  40       9.266   6.348  65.261  1.00  0.00           C  
ATOM    625  H   ILE A  40       8.532   8.857  60.302  1.00  0.00           H  
ATOM    626  HA  ILE A  40      10.713   8.587  62.266  1.00  0.00           H  
ATOM    627  HB  ILE A  40       8.610   8.347  63.632  1.00  0.00           H  
ATOM    628 1HG1 ILE A  40      10.152   5.758  63.425  1.00  0.00           H  
ATOM    629 2HG1 ILE A  40      10.828   7.222  64.122  1.00  0.00           H  
ATOM    630 1HG2 ILE A  40       7.272   6.303  63.331  1.00  0.00           H  
ATOM    631 2HG2 ILE A  40       7.190   7.338  61.887  1.00  0.00           H  
ATOM    632 3HG2 ILE A  40       8.222   5.889  61.885  1.00  0.00           H  
ATOM    633 1HD1 ILE A  40       9.960   5.747  65.849  1.00  0.00           H  
ATOM    634 2HD1 ILE A  40       9.034   7.267  65.800  1.00  0.00           H  
ATOM    635 3HD1 ILE A  40       8.350   5.783  65.095  1.00  0.00           H  
ATOM    636  N   THR A  41      11.215   6.190  61.258  1.00  0.00           N  
ATOM    637  CA  THR A  41      11.624   5.043  60.438  1.00  0.00           C  
ATOM    638  C   THR A  41      10.526   3.991  60.317  1.00  0.00           C  
ATOM    639  O   THR A  41       9.707   3.816  61.233  1.00  0.00           O  
ATOM    640  CB  THR A  41      12.894   4.385  61.010  1.00  0.00           C  
ATOM    641  OG1 THR A  41      13.347   3.360  60.117  1.00  0.00           O  
ATOM    642  CG2 THR A  41      12.610   3.775  62.374  1.00  0.00           C  
ATOM    643  H   THR A  41      11.694   6.367  62.129  1.00  0.00           H  
ATOM    644  HA  THR A  41      11.843   5.398  59.431  1.00  0.00           H  
ATOM    645  HB  THR A  41      13.678   5.135  61.109  1.00  0.00           H  
ATOM    646  HG1 THR A  41      12.825   2.565  60.251  1.00  0.00           H  
ATOM    647 1HG2 THR A  41      13.519   3.316  62.763  1.00  0.00           H  
ATOM    648 2HG2 THR A  41      12.276   4.555  63.059  1.00  0.00           H  
ATOM    649 3HG2 THR A  41      11.833   3.018  62.280  1.00  0.00           H  
ATOM    650  N   PRO A  42      10.507   3.333  59.166  1.00  0.00           N  
ATOM    651  CA  PRO A  42       9.677   2.163  58.930  1.00  0.00           C  
ATOM    652  C   PRO A  42      10.154   0.998  59.787  1.00  0.00           C  
ATOM    653  O   PRO A  42      11.357   0.833  60.009  1.00  0.00           O  
ATOM    654  CB  PRO A  42       9.874   1.890  57.435  1.00  0.00           C  
ATOM    655  CG  PRO A  42      11.202   2.492  57.125  1.00  0.00           C  
ATOM    656  CD  PRO A  42      11.291   3.690  58.033  1.00  0.00           C  
ATOM    657  HA  PRO A  42       8.628   2.413  59.148  1.00  0.00           H  
ATOM    658 1HB  PRO A  42       9.840   0.808  57.243  1.00  0.00           H  
ATOM    659 2HB  PRO A  42       9.054   2.344  56.859  1.00  0.00           H  
ATOM    660 1HG  PRO A  42      12.002   1.760  57.309  1.00  0.00           H  
ATOM    661 2HG  PRO A  42      11.257   2.763  56.061  1.00  0.00           H  
ATOM    662 1HD  PRO A  42      12.339   3.850  58.327  1.00  0.00           H  
ATOM    663 2HD  PRO A  42      10.894   4.574  57.514  1.00  0.00           H  
ATOM    664  N   THR A  43       9.187   0.180  60.214  1.00  0.00           N  
ATOM    665  CA  THR A  43       9.375  -0.987  61.088  1.00  0.00           C  
ATOM    666  C   THR A  43      10.354  -1.983  60.498  1.00  0.00           C  
ATOM    667  O   THR A  43      10.081  -2.579  59.455  1.00  0.00           O  
ATOM    668  CB  THR A  43       8.037  -1.697  61.364  1.00  0.00           C  
ATOM    669  OG1 THR A  43       7.122  -0.777  61.974  1.00  0.00           O  
ATOM    670  CG2 THR A  43       8.245  -2.887  62.289  1.00  0.00           C  
ATOM    671  H   THR A  43       8.257   0.409  59.892  1.00  0.00           H  
ATOM    672  HA  THR A  43       9.784  -0.645  62.039  1.00  0.00           H  
ATOM    673  HB  THR A  43       7.609  -2.045  60.424  1.00  0.00           H  
ATOM    674  HG1 THR A  43       6.224  -1.099  61.863  1.00  0.00           H  
ATOM    675 1HG2 THR A  43       7.289  -3.376  62.473  1.00  0.00           H  
ATOM    676 2HG2 THR A  43       8.932  -3.594  61.823  1.00  0.00           H  
ATOM    677 3HG2 THR A  43       8.664  -2.544  63.234  1.00  0.00           H  
ATOM    678  N   GLY A  44      11.507  -2.143  61.132  1.00  0.00           N  
ATOM    679  CA  GLY A  44      12.443  -3.188  60.698  1.00  0.00           C  
ATOM    680  C   GLY A  44      13.580  -2.773  59.775  1.00  0.00           C  
ATOM    681  O   GLY A  44      14.443  -3.586  59.474  1.00  0.00           O  
ATOM    682  H   GLY A  44      11.755  -1.554  61.914  1.00  0.00           H  
ATOM    683 1HA  GLY A  44      12.908  -3.646  61.571  1.00  0.00           H  
ATOM    684 2HA  GLY A  44      11.896  -3.973  60.177  1.00  0.00           H  
ATOM    685  N   ILE A  45      13.600  -1.518  59.337  1.00  0.00           N  
ATOM    686  CA  ILE A  45      14.740  -1.003  58.572  1.00  0.00           C  
ATOM    687  C   ILE A  45      15.861  -0.568  59.496  1.00  0.00           C  
ATOM    688  O   ILE A  45      15.606  -0.036  60.562  1.00  0.00           O  
ATOM    689  CB  ILE A  45      14.323   0.183  57.683  1.00  0.00           C  
ATOM    690  CG1 ILE A  45      13.220  -0.241  56.710  1.00  0.00           C  
ATOM    691  CG2 ILE A  45      15.525   0.727  56.925  1.00  0.00           C  
ATOM    692  CD1 ILE A  45      13.621  -1.367  55.784  1.00  0.00           C  
ATOM    693  H   ILE A  45      12.821  -0.905  59.531  1.00  0.00           H  
ATOM    694  HA  ILE A  45      15.112  -1.799  57.928  1.00  0.00           H  
ATOM    695  HB  ILE A  45      13.908   0.975  58.304  1.00  0.00           H  
ATOM    696 1HG1 ILE A  45      12.342  -0.558  57.272  1.00  0.00           H  
ATOM    697 2HG1 ILE A  45      12.925   0.612  56.099  1.00  0.00           H  
ATOM    698 1HG2 ILE A  45      15.212   1.564  56.301  1.00  0.00           H  
ATOM    699 2HG2 ILE A  45      16.279   1.065  57.634  1.00  0.00           H  
ATOM    700 3HG2 ILE A  45      15.944  -0.058  56.296  1.00  0.00           H  
ATOM    701 1HD1 ILE A  45      12.788  -1.611  55.125  1.00  0.00           H  
ATOM    702 2HD1 ILE A  45      14.479  -1.058  55.185  1.00  0.00           H  
ATOM    703 3HD1 ILE A  45      13.886  -2.244  56.372  1.00  0.00           H  
ATOM    704  N   PRO A  46      17.095  -0.777  59.060  1.00  0.00           N  
ATOM    705  CA  PRO A  46      18.275  -0.267  59.749  1.00  0.00           C  
ATOM    706  C   PRO A  46      18.478   1.234  59.473  1.00  0.00           C  
ATOM    707  O   PRO A  46      18.088   1.730  58.423  1.00  0.00           O  
ATOM    708  CB  PRO A  46      19.406  -1.113  59.155  1.00  0.00           C  
ATOM    709  CG  PRO A  46      18.708  -2.283  58.550  1.00  0.00           C  
ATOM    710  CD  PRO A  46      17.382  -1.734  58.094  1.00  0.00           C  
ATOM    711  HA  PRO A  46      18.170  -0.449  60.829  1.00  0.00           H  
ATOM    712 1HB  PRO A  46      19.969  -0.523  58.417  1.00  0.00           H  
ATOM    713 2HB  PRO A  46      20.115  -1.401  59.945  1.00  0.00           H  
ATOM    714 1HG  PRO A  46      19.304  -2.693  57.721  1.00  0.00           H  
ATOM    715 2HG  PRO A  46      18.601  -3.087  59.292  1.00  0.00           H  
ATOM    716 1HD  PRO A  46      17.489  -1.306  57.087  1.00  0.00           H  
ATOM    717 2HD  PRO A  46      16.632  -2.538  58.097  1.00  0.00           H  
ATOM    718  N   TYR A  47      19.102   1.934  60.421  1.00  0.00           N  
ATOM    719  CA  TYR A  47      19.377   3.375  60.327  1.00  0.00           C  
ATOM    720  C   TYR A  47      20.108   3.674  59.034  1.00  0.00           C  
ATOM    721  O   TYR A  47      19.919   4.726  58.428  1.00  0.00           O  
ATOM    722  CB  TYR A  47      20.195   3.861  61.525  1.00  0.00           C  
ATOM    723  CG  TYR A  47      19.408   3.927  62.815  1.00  0.00           C  
ATOM    724  CD1 TYR A  47      19.474   2.880  63.723  1.00  0.00           C  
ATOM    725  CD2 TYR A  47      18.620   5.035  63.091  1.00  0.00           C  
ATOM    726  CE1 TYR A  47      18.755   2.941  64.901  1.00  0.00           C  
ATOM    727  CE2 TYR A  47      17.901   5.096  64.269  1.00  0.00           C  
ATOM    728  CZ  TYR A  47      17.967   4.054  65.172  1.00  0.00           C  
ATOM    729  OH  TYR A  47      17.251   4.114  66.345  1.00  0.00           O  
ATOM    730  H   TYR A  47      19.396   1.430  61.245  1.00  0.00           H  
ATOM    731  HA  TYR A  47      18.426   3.909  60.322  1.00  0.00           H  
ATOM    732 1HB  TYR A  47      21.046   3.196  61.679  1.00  0.00           H  
ATOM    733 2HB  TYR A  47      20.590   4.855  61.317  1.00  0.00           H  
ATOM    734  HD1 TYR A  47      20.093   2.009  63.506  1.00  0.00           H  
ATOM    735  HD2 TYR A  47      18.568   5.857  62.378  1.00  0.00           H  
ATOM    736  HE1 TYR A  47      18.807   2.118  65.614  1.00  0.00           H  
ATOM    737  HE2 TYR A  47      17.282   5.966  64.485  1.00  0.00           H  
ATOM    738  HH  TYR A  47      17.407   3.316  66.855  1.00  0.00           H  
ATOM    739  N   GLU A  48      20.916   2.698  58.628  1.00  0.00           N  
ATOM    740  CA  GLU A  48      21.728   2.683  57.427  1.00  0.00           C  
ATOM    741  C   GLU A  48      20.929   2.670  56.133  1.00  0.00           C  
ATOM    742  O   GLU A  48      21.483   2.860  55.052  1.00  0.00           O  
ATOM    743  CB  GLU A  48      22.658   1.468  57.456  1.00  0.00           C  
ATOM    744  CG  GLU A  48      21.946   0.129  57.321  1.00  0.00           C  
ATOM    745  CD  GLU A  48      22.883  -1.043  57.418  1.00  0.00           C  
ATOM    746  OE1 GLU A  48      24.063  -0.827  57.557  1.00  0.00           O  
ATOM    747  OE2 GLU A  48      22.418  -2.157  57.354  1.00  0.00           O  
ATOM    748  H   GLU A  48      20.939   1.901  59.248  1.00  0.00           H  
ATOM    749  HA  GLU A  48      22.329   3.593  57.404  1.00  0.00           H  
ATOM    750 1HB  GLU A  48      23.383   1.545  56.646  1.00  0.00           H  
ATOM    751 2HB  GLU A  48      23.214   1.458  58.393  1.00  0.00           H  
ATOM    752 1HG  GLU A  48      21.197   0.046  58.108  1.00  0.00           H  
ATOM    753 2HG  GLU A  48      21.431   0.098  56.362  1.00  0.00           H  
ATOM    754  N   LYS A  49      19.641   2.377  56.238  1.00  0.00           N  
ATOM    755  CA  LYS A  49      18.815   2.153  55.062  1.00  0.00           C  
ATOM    756  C   LYS A  49      17.847   3.298  54.879  1.00  0.00           C  
ATOM    757  O   LYS A  49      17.161   3.389  53.866  1.00  0.00           O  
ATOM    758  CB  LYS A  49      18.055   0.830  55.172  1.00  0.00           C  
ATOM    759  CG  LYS A  49      18.946  -0.398  55.306  1.00  0.00           C  
ATOM    760  CD  LYS A  49      19.808  -0.592  54.068  1.00  0.00           C  
ATOM    761  CE  LYS A  49      20.630  -1.870  54.160  1.00  0.00           C  
ATOM    762  NZ  LYS A  49      21.509  -2.052  52.973  1.00  0.00           N  
ATOM    763  H   LYS A  49      19.222   2.307  57.154  1.00  0.00           H  
ATOM    764  HA  LYS A  49      19.464   2.106  54.187  1.00  0.00           H  
ATOM    765 1HB  LYS A  49      17.395   0.861  56.040  1.00  0.00           H  
ATOM    766 2HB  LYS A  49      17.429   0.695  54.290  1.00  0.00           H  
ATOM    767 1HG  LYS A  49      19.594  -0.285  56.176  1.00  0.00           H  
ATOM    768 2HG  LYS A  49      18.326  -1.283  55.449  1.00  0.00           H  
ATOM    769 1HD  LYS A  49      19.171  -0.643  53.184  1.00  0.00           H  
ATOM    770 2HD  LYS A  49      20.484   0.256  53.959  1.00  0.00           H  
ATOM    771 1HE  LYS A  49      21.250  -1.840  55.055  1.00  0.00           H  
ATOM    772 2HE  LYS A  49      19.962  -2.727  54.236  1.00  0.00           H  
ATOM    773 1HZ  LYS A  49      22.036  -2.909  53.072  1.00  0.00           H  
ATOM    774 2HZ  LYS A  49      20.943  -2.100  52.138  1.00  0.00           H  
ATOM    775 3HZ  LYS A  49      22.147  -1.272  52.903  1.00  0.00           H  
ATOM    776  N   LEU A  50      17.797   4.184  55.863  1.00  0.00           N  
ATOM    777  CA  LEU A  50      16.768   5.213  55.880  1.00  0.00           C  
ATOM    778  C   LEU A  50      17.055   6.245  54.785  1.00  0.00           C  
ATOM    779  O   LEU A  50      18.216   6.606  54.557  1.00  0.00           O  
ATOM    780  CB  LEU A  50      16.713   5.896  57.252  1.00  0.00           C  
ATOM    781  CG  LEU A  50      15.890   5.170  58.324  1.00  0.00           C  
ATOM    782  CD1 LEU A  50      16.541   3.832  58.647  1.00  0.00           C  
ATOM    783  CD2 LEU A  50      15.790   6.044  59.566  1.00  0.00           C  
ATOM    784  H   LEU A  50      18.474   4.153  56.612  1.00  0.00           H  
ATOM    785  HA  LEU A  50      15.805   4.742  55.687  1.00  0.00           H  
ATOM    786 1HB  LEU A  50      17.730   5.999  57.630  1.00  0.00           H  
ATOM    787 2HB  LEU A  50      16.291   6.893  57.128  1.00  0.00           H  
ATOM    788  HG  LEU A  50      14.889   4.970  57.940  1.00  0.00           H  
ATOM    789 1HD1 LEU A  50      15.955   3.317  59.408  1.00  0.00           H  
ATOM    790 2HD1 LEU A  50      16.581   3.221  57.745  1.00  0.00           H  
ATOM    791 3HD1 LEU A  50      17.551   4.000  59.018  1.00  0.00           H  
ATOM    792 1HD2 LEU A  50      15.204   5.528  60.327  1.00  0.00           H  
ATOM    793 2HD2 LEU A  50      16.790   6.243  59.951  1.00  0.00           H  
ATOM    794 3HD2 LEU A  50      15.305   6.986  59.310  1.00  0.00           H  
ATOM    795  N   THR A  51      16.000   6.685  54.110  1.00  0.00           N  
ATOM    796  CA  THR A  51      16.101   7.718  53.082  1.00  0.00           C  
ATOM    797  C   THR A  51      14.961   8.720  53.272  1.00  0.00           C  
ATOM    798  O   THR A  51      13.946   8.402  53.882  1.00  0.00           O  
ATOM    799  CB  THR A  51      16.052   7.118  51.665  1.00  0.00           C  
ATOM    800  OG1 THR A  51      14.779   6.494  51.450  1.00  0.00           O  
ATOM    801  CG2 THR A  51      17.155   6.085  51.485  1.00  0.00           C  
ATOM    802  H   THR A  51      15.096   6.286  54.320  1.00  0.00           H  
ATOM    803  HA  THR A  51      17.056   8.230  53.199  1.00  0.00           H  
ATOM    804  HB  THR A  51      16.182   7.911  50.929  1.00  0.00           H  
ATOM    805  HG1 THR A  51      14.339   6.914  50.708  1.00  0.00           H  
ATOM    806 1HG2 THR A  51      17.105   5.672  50.477  1.00  0.00           H  
ATOM    807 2HG2 THR A  51      18.125   6.559  51.636  1.00  0.00           H  
ATOM    808 3HG2 THR A  51      17.026   5.285  52.212  1.00  0.00           H  
ATOM    809  N   GLU A  52      15.136   9.926  52.755  1.00  0.00           N  
ATOM    810  CA  GLU A  52      14.061  10.920  52.712  1.00  0.00           C  
ATOM    811  C   GLU A  52      12.756  10.316  52.211  1.00  0.00           C  
ATOM    812  O   GLU A  52      11.700  10.533  52.802  1.00  0.00           O  
ATOM    813  CB  GLU A  52      14.459  12.097  51.818  1.00  0.00           C  
ATOM    814  CG  GLU A  52      13.428  13.215  51.755  1.00  0.00           C  
ATOM    815  CD  GLU A  52      13.868  14.368  50.896  1.00  0.00           C  
ATOM    816  OE1 GLU A  52      14.957  14.316  50.377  1.00  0.00           O  
ATOM    817  OE2 GLU A  52      13.113  15.302  50.759  1.00  0.00           O  
ATOM    818  H   GLU A  52      16.042  10.165  52.379  1.00  0.00           H  
ATOM    819  HA  GLU A  52      13.892  11.291  53.724  1.00  0.00           H  
ATOM    820 1HB  GLU A  52      15.395  12.525  52.176  1.00  0.00           H  
ATOM    821 2HB  GLU A  52      14.629  11.741  50.802  1.00  0.00           H  
ATOM    822 1HG  GLU A  52      12.497  12.814  51.356  1.00  0.00           H  
ATOM    823 2HG  GLU A  52      13.234  13.573  52.765  1.00  0.00           H  
ATOM    824  N   SER A  53      12.835   9.545  51.125  1.00  0.00           N  
ATOM    825  CA  SER A  53      11.670   8.892  50.555  1.00  0.00           C  
ATOM    826  C   SER A  53      11.017   7.781  51.373  1.00  0.00           C  
ATOM    827  O   SER A  53       9.841   7.513  51.180  1.00  0.00           O  
ATOM    828  CB  SER A  53      12.058   8.327  49.203  1.00  0.00           C  
ATOM    829  OG  SER A  53      12.986   7.286  49.341  1.00  0.00           O  
ATOM    830  H   SER A  53      13.736   9.413  50.688  1.00  0.00           H  
ATOM    831  HA  SER A  53      10.882   9.636  50.431  1.00  0.00           H  
ATOM    832 1HB  SER A  53      11.168   7.960  48.692  1.00  0.00           H  
ATOM    833 2HB  SER A  53      12.485   9.118  48.587  1.00  0.00           H  
ATOM    834  HG  SER A  53      12.571   6.510  48.956  1.00  0.00           H  
ATOM    835  N   HIS A  54      11.736   7.116  52.271  1.00  0.00           N  
ATOM    836  CA  HIS A  54      11.114   5.951  52.920  1.00  0.00           C  
ATOM    837  C   HIS A  54      10.690   6.148  54.382  1.00  0.00           C  
ATOM    838  O   HIS A  54      10.145   5.233  55.030  1.00  0.00           O  
ATOM    839  CB  HIS A  54      12.072   4.757  52.848  1.00  0.00           C  
ATOM    840  CG  HIS A  54      12.351   4.293  51.453  1.00  0.00           C  
ATOM    841  ND1 HIS A  54      13.532   4.574  50.798  1.00  0.00           N  
ATOM    842  CD2 HIS A  54      11.604   3.569  50.587  1.00  0.00           C  
ATOM    843  CE1 HIS A  54      13.499   4.041  49.589  1.00  0.00           C  
ATOM    844  NE2 HIS A  54      12.340   3.427  49.437  1.00  0.00           N  
ATOM    845  H   HIS A  54      12.679   7.374  52.523  1.00  0.00           H  
ATOM    846  HA  HIS A  54      10.194   5.692  52.397  1.00  0.00           H  
ATOM    847 1HB  HIS A  54      13.020   5.023  53.316  1.00  0.00           H  
ATOM    848 2HB  HIS A  54      11.653   3.921  53.408  1.00  0.00           H  
ATOM    849  HD1 HIS A  54      14.331   5.031  51.190  1.00  0.00           H  
ATOM    850  HD2 HIS A  54      10.609   3.128  50.657  1.00  0.00           H  
ATOM    851  HE1 HIS A  54      14.344   4.151  48.910  1.00  0.00           H  
ATOM    852  N   ILE A  55      10.895   7.362  54.882  1.00  0.00           N  
ATOM    853  CA  ILE A  55      10.447   7.689  56.222  1.00  0.00           C  
ATOM    854  C   ILE A  55       8.936   7.578  56.234  1.00  0.00           C  
ATOM    855  O   ILE A  55       8.285   7.707  55.188  1.00  0.00           O  
ATOM    856  CB  ILE A  55      10.886   9.102  56.647  1.00  0.00           C  
ATOM    857  CG1 ILE A  55      10.314  10.150  55.690  1.00  0.00           C  
ATOM    858  CG2 ILE A  55      12.404   9.195  56.698  1.00  0.00           C  
ATOM    859  CD1 ILE A  55       8.915  10.601  56.043  1.00  0.00           C  
ATOM    860  H   ILE A  55      11.365   8.069  54.334  1.00  0.00           H  
ATOM    861  HA  ILE A  55      10.889   6.977  56.918  1.00  0.00           H  
ATOM    862  HB  ILE A  55      10.485   9.326  57.635  1.00  0.00           H  
ATOM    863 1HG1 ILE A  55      10.962  11.026  55.679  1.00  0.00           H  
ATOM    864 2HG1 ILE A  55      10.295   9.746  54.677  1.00  0.00           H  
ATOM    865 1HG2 ILE A  55      12.697  10.200  57.000  1.00  0.00           H  
ATOM    866 2HG2 ILE A  55      12.788   8.473  57.418  1.00  0.00           H  
ATOM    867 3HG2 ILE A  55      12.814   8.978  55.712  1.00  0.00           H  
ATOM    868 1HD1 ILE A  55       8.578  11.343  55.319  1.00  0.00           H  
ATOM    869 2HD1 ILE A  55       8.241   9.744  56.025  1.00  0.00           H  
ATOM    870 3HD1 ILE A  55       8.916  11.042  57.039  1.00  0.00           H  
ATOM    871  N   VAL A  56       8.384   7.297  57.407  1.00  0.00           N  
ATOM    872  CA  VAL A  56       6.947   7.143  57.504  1.00  0.00           C  
ATOM    873  C   VAL A  56       6.335   8.346  58.210  1.00  0.00           C  
ATOM    874  O   VAL A  56       6.817   8.755  59.283  1.00  0.00           O  
ATOM    875  CB  VAL A  56       6.595   5.855  58.271  1.00  0.00           C  
ATOM    876  CG1 VAL A  56       5.087   5.725  58.431  1.00  0.00           C  
ATOM    877  CG2 VAL A  56       7.167   4.647  57.545  1.00  0.00           C  
ATOM    878  H   VAL A  56       8.948   7.188  58.238  1.00  0.00           H  
ATOM    879  HA  VAL A  56       6.538   7.071  56.496  1.00  0.00           H  
ATOM    880  HB  VAL A  56       7.020   5.912  59.274  1.00  0.00           H  
ATOM    881 1HG1 VAL A  56       4.856   4.809  58.975  1.00  0.00           H  
ATOM    882 2HG1 VAL A  56       4.705   6.582  58.984  1.00  0.00           H  
ATOM    883 3HG1 VAL A  56       4.620   5.689  57.447  1.00  0.00           H  
ATOM    884 1HG2 VAL A  56       6.915   3.740  58.094  1.00  0.00           H  
ATOM    885 2HG2 VAL A  56       6.746   4.593  56.541  1.00  0.00           H  
ATOM    886 3HG2 VAL A  56       8.251   4.741  57.480  1.00  0.00           H  
ATOM    887  N   PHE A  57       5.258   8.872  57.628  1.00  0.00           N  
ATOM    888  CA  PHE A  57       4.498   9.964  58.235  1.00  0.00           C  
ATOM    889  C   PHE A  57       3.326   9.418  59.022  1.00  0.00           C  
ATOM    890  O   PHE A  57       2.460   8.712  58.473  1.00  0.00           O  
ATOM    891  CB  PHE A  57       3.993  10.936  57.167  1.00  0.00           C  
ATOM    892  CG  PHE A  57       3.228  12.103  57.723  1.00  0.00           C  
ATOM    893  CD1 PHE A  57       3.823  13.350  57.837  1.00  0.00           C  
ATOM    894  CD2 PHE A  57       1.912  11.956  58.134  1.00  0.00           C  
ATOM    895  CE1 PHE A  57       3.121  14.425  58.348  1.00  0.00           C  
ATOM    896  CE2 PHE A  57       1.206  13.029  58.644  1.00  0.00           C  
ATOM    897  CZ  PHE A  57       1.812  14.264  58.752  1.00  0.00           C  
ATOM    898  H   PHE A  57       4.960   8.501  56.737  1.00  0.00           H  
ATOM    899  HA  PHE A  57       5.156  10.508  58.914  1.00  0.00           H  
ATOM    900 1HB  PHE A  57       4.838  11.323  56.599  1.00  0.00           H  
ATOM    901 2HB  PHE A  57       3.345  10.406  56.470  1.00  0.00           H  
ATOM    902  HD1 PHE A  57       4.858  13.478  57.516  1.00  0.00           H  
ATOM    903  HD2 PHE A  57       1.433  10.980  58.050  1.00  0.00           H  
ATOM    904  HE1 PHE A  57       3.601  15.399  58.432  1.00  0.00           H  
ATOM    905  HE2 PHE A  57       0.172  12.900  58.963  1.00  0.00           H  
ATOM    906  HZ  PHE A  57       1.258  15.110  59.156  1.00  0.00           H  
ATOM    907  N   ILE A  58       3.313   9.755  60.309  1.00  0.00           N  
ATOM    908  CA  ILE A  58       2.276   9.290  61.230  1.00  0.00           C  
ATOM    909  C   ILE A  58       1.660  10.488  61.987  1.00  0.00           C  
ATOM    910  O   ILE A  58       2.263  11.568  62.039  1.00  0.00           O  
ATOM    911  CB  ILE A  58       2.847   8.270  62.233  1.00  0.00           C  
ATOM    912  CG1 ILE A  58       3.928   8.922  63.099  1.00  0.00           C  
ATOM    913  CG2 ILE A  58       3.405   7.060  61.501  1.00  0.00           C  
ATOM    914  CD1 ILE A  58       4.402   8.051  64.241  1.00  0.00           C  
ATOM    915  H   ILE A  58       4.048  10.354  60.657  1.00  0.00           H  
ATOM    916  HA  ILE A  58       1.493   8.802  60.651  1.00  0.00           H  
ATOM    917  HB  ILE A  58       2.057   7.943  62.908  1.00  0.00           H  
ATOM    918 1HG1 ILE A  58       4.789   9.172  62.480  1.00  0.00           H  
ATOM    919 2HG1 ILE A  58       3.546   9.853  63.518  1.00  0.00           H  
ATOM    920 1HG2 ILE A  58       3.805   6.350  62.224  1.00  0.00           H  
ATOM    921 2HG2 ILE A  58       2.611   6.584  60.926  1.00  0.00           H  
ATOM    922 3HG2 ILE A  58       4.200   7.377  60.826  1.00  0.00           H  
ATOM    923 1HD1 ILE A  58       5.166   8.581  64.809  1.00  0.00           H  
ATOM    924 2HD1 ILE A  58       3.560   7.818  64.894  1.00  0.00           H  
ATOM    925 3HD1 ILE A  58       4.821   7.128  63.844  1.00  0.00           H  
ATOM    926  N   ASP A  59       0.469  10.289  62.552  1.00  0.00           N  
ATOM    927  CA  ASP A  59      -0.187  11.333  63.363  1.00  0.00           C  
ATOM    928  C   ASP A  59       0.297  11.174  64.801  1.00  0.00           C  
ATOM    929  O   ASP A  59       1.146  10.332  65.064  1.00  0.00           O  
ATOM    930  CB  ASP A  59      -1.713  11.225  63.299  1.00  0.00           C  
ATOM    931  CG  ASP A  59      -2.247   9.970  63.976  1.00  0.00           C  
ATOM    932  OD1 ASP A  59      -1.469   9.263  64.571  1.00  0.00           O  
ATOM    933  OD2 ASP A  59      -3.427   9.731  63.892  1.00  0.00           O  
ATOM    934  H   ASP A  59       0.004   9.402  62.422  1.00  0.00           H  
ATOM    935  HA  ASP A  59       0.099  12.308  62.969  1.00  0.00           H  
ATOM    936 1HB  ASP A  59      -2.159  12.097  63.778  1.00  0.00           H  
ATOM    937 2HB  ASP A  59      -2.034  11.223  62.257  1.00  0.00           H  
ATOM    938  N   GLY A  60      -0.235  11.963  65.725  1.00  0.00           N  
ATOM    939  CA  GLY A  60       0.187  11.888  67.124  1.00  0.00           C  
ATOM    940  C   GLY A  60      -0.063  10.517  67.774  1.00  0.00           C  
ATOM    941  O   GLY A  60       0.627  10.143  68.721  1.00  0.00           O  
ATOM    942  H   GLY A  60      -0.946  12.630  65.461  1.00  0.00           H  
ATOM    943 1HA  GLY A  60       1.251  12.113  67.196  1.00  0.00           H  
ATOM    944 2HA  GLY A  60      -0.341  12.644  67.704  1.00  0.00           H  
ATOM    945  N   ASN A  61      -1.004   9.747  67.241  1.00  0.00           N  
ATOM    946  CA  ASN A  61      -1.308   8.404  67.768  1.00  0.00           C  
ATOM    947  C   ASN A  61      -0.434   7.298  67.204  1.00  0.00           C  
ATOM    948  O   ASN A  61      -0.455   6.183  67.711  1.00  0.00           O  
ATOM    949  CB  ASN A  61      -2.768   8.068  67.524  1.00  0.00           C  
ATOM    950  CG  ASN A  61      -3.699   8.890  68.371  1.00  0.00           C  
ATOM    951  OD1 ASN A  61      -3.341   9.315  69.476  1.00  0.00           O  
ATOM    952  ND2 ASN A  61      -4.888   9.123  67.876  1.00  0.00           N  
ATOM    953  H   ASN A  61      -1.526  10.095  66.450  1.00  0.00           H  
ATOM    954  HA  ASN A  61      -1.121   8.403  68.843  1.00  0.00           H  
ATOM    955 1HB  ASN A  61      -3.009   8.234  66.473  1.00  0.00           H  
ATOM    956 2HB  ASN A  61      -2.939   7.013  67.737  1.00  0.00           H  
ATOM    957 1HD2 ASN A  61      -5.549   9.664  68.395  1.00  0.00           H  
ATOM    958 2HD2 ASN A  61      -5.134   8.759  66.978  1.00  0.00           H  
ATOM    959  N   GLY A  62       0.307   7.600  66.145  1.00  0.00           N  
ATOM    960  CA  GLY A  62       1.085   6.597  65.443  1.00  0.00           C  
ATOM    961  C   GLY A  62       0.363   5.947  64.280  1.00  0.00           C  
ATOM    962  O   GLY A  62       0.850   4.958  63.724  1.00  0.00           O  
ATOM    963  H   GLY A  62       0.329   8.556  65.820  1.00  0.00           H  
ATOM    964 1HA  GLY A  62       2.001   7.048  65.062  1.00  0.00           H  
ATOM    965 2HA  GLY A  62       1.379   5.812  66.139  1.00  0.00           H  
ATOM    966  N   LYS A  63      -0.797   6.491  63.911  1.00  0.00           N  
ATOM    967  CA  LYS A  63      -1.551   5.977  62.776  1.00  0.00           C  
ATOM    968  C   LYS A  63      -0.850   6.450  61.508  1.00  0.00           C  
ATOM    969  O   LYS A  63      -0.475   7.604  61.402  1.00  0.00           O  
ATOM    970  CB  LYS A  63      -3.006   6.449  62.809  1.00  0.00           C  
ATOM    971  CG  LYS A  63      -3.879   5.873  61.702  1.00  0.00           C  
ATOM    972  CD  LYS A  63      -5.325   6.321  61.849  1.00  0.00           C  
ATOM    973  CE  LYS A  63      -6.199   5.747  60.744  1.00  0.00           C  
ATOM    974  NZ  LYS A  63      -7.617   6.177  60.876  1.00  0.00           N  
ATOM    975  H   LYS A  63      -1.163   7.277  64.429  1.00  0.00           H  
ATOM    976  HA  LYS A  63      -1.546   4.887  62.822  1.00  0.00           H  
ATOM    977 1HB  LYS A  63      -3.455   6.177  63.765  1.00  0.00           H  
ATOM    978 2HB  LYS A  63      -3.038   7.535  62.729  1.00  0.00           H  
ATOM    979 1HG  LYS A  63      -3.502   6.203  60.733  1.00  0.00           H  
ATOM    980 2HG  LYS A  63      -3.839   4.785  61.736  1.00  0.00           H  
ATOM    981 1HD  LYS A  63      -5.712   5.991  62.815  1.00  0.00           H  
ATOM    982 2HD  LYS A  63      -5.375   7.409  61.810  1.00  0.00           H  
ATOM    983 1HE  LYS A  63      -5.821   6.073  59.776  1.00  0.00           H  
ATOM    984 2HE  LYS A  63      -6.158   4.658  60.776  1.00  0.00           H  
ATOM    985 1HZ  LYS A  63      -8.162   5.776  60.126  1.00  0.00           H  
ATOM    986 2HZ  LYS A  63      -7.984   5.863  61.763  1.00  0.00           H  
ATOM    987 3HZ  LYS A  63      -7.670   7.184  60.828  1.00  0.00           H  
ATOM    988  N   HIS A  64      -0.681   5.550  60.550  1.00  0.00           N  
ATOM    989  CA  HIS A  64      -0.024   5.888  59.299  1.00  0.00           C  
ATOM    990  C   HIS A  64      -0.824   6.994  58.644  1.00  0.00           C  
ATOM    991  O   HIS A  64      -2.045   6.904  58.559  1.00  0.00           O  
ATOM    992  CB  HIS A  64       0.080   4.676  58.367  1.00  0.00           C  
ATOM    993  CG  HIS A  64       0.996   3.605  58.873  1.00  0.00           C  
ATOM    994  ND1 HIS A  64       2.368   3.744  58.885  1.00  0.00           N  
ATOM    995  CD2 HIS A  64       0.737   2.379  59.384  1.00  0.00           C  
ATOM    996  CE1 HIS A  64       2.914   2.648  59.383  1.00  0.00           C  
ATOM    997  NE2 HIS A  64       1.946   1.805  59.693  1.00  0.00           N  
ATOM    998  H   HIS A  64      -1.016   4.608  60.691  1.00  0.00           H  
ATOM    999  HA  HIS A  64       0.989   6.234  59.502  1.00  0.00           H  
ATOM   1000 1HB  HIS A  64      -0.909   4.240  58.225  1.00  0.00           H  
ATOM   1001 2HB  HIS A  64       0.439   4.998  57.390  1.00  0.00           H  
ATOM   1002  HD1 HIS A  64       2.881   4.568  58.641  1.00  0.00           H  
ATOM   1003  HD2 HIS A  64      -0.189   1.833  59.568  1.00  0.00           H  
ATOM   1004  HE1 HIS A  64       3.996   2.561  59.478  1.00  0.00           H  
ATOM   1005  N   GLU A  65      -0.141   8.039  58.200  1.00  0.00           N  
ATOM   1006  CA  GLU A  65      -0.752   9.012  57.305  1.00  0.00           C  
ATOM   1007  C   GLU A  65      -0.227   8.747  55.889  1.00  0.00           C  
ATOM   1008  O   GLU A  65      -0.992   8.750  54.930  1.00  0.00           O  
ATOM   1009  CB  GLU A  65      -0.433  10.443  57.744  1.00  0.00           C  
ATOM   1010  CG  GLU A  65      -1.075  11.522  56.884  1.00  0.00           C  
ATOM   1011  CD  GLU A  65      -2.576  11.521  56.967  1.00  0.00           C  
ATOM   1012  OE1 GLU A  65      -3.099  11.003  57.924  1.00  0.00           O  
ATOM   1013  OE2 GLU A  65      -3.200  12.039  56.071  1.00  0.00           O  
ATOM   1014  H   GLU A  65       0.820   8.167  58.484  1.00  0.00           H  
ATOM   1015  HA  GLU A  65      -1.834   8.877  57.334  1.00  0.00           H  
ATOM   1016 1HB  GLU A  65      -0.768  10.591  58.771  1.00  0.00           H  
ATOM   1017 2HB  GLU A  65       0.646  10.597  57.726  1.00  0.00           H  
ATOM   1018 1HG  GLU A  65      -0.705  12.496  57.206  1.00  0.00           H  
ATOM   1019 2HG  GLU A  65      -0.772  11.374  55.848  1.00  0.00           H  
ATOM   1020  N   GLU A  66       1.075   8.474  55.780  1.00  0.00           N  
ATOM   1021  CA  GLU A  66       1.723   8.218  54.499  1.00  0.00           C  
ATOM   1022  C   GLU A  66       2.898   7.262  54.714  1.00  0.00           C  
ATOM   1023  O   GLU A  66       3.929   7.659  55.245  1.00  0.00           O  
ATOM   1024  CB  GLU A  66       2.205   9.523  53.861  1.00  0.00           C  
ATOM   1025  CG  GLU A  66       2.827   9.356  52.482  1.00  0.00           C  
ATOM   1026  CD  GLU A  66       3.215  10.665  51.852  1.00  0.00           C  
ATOM   1027  OE1 GLU A  66       2.987  11.684  52.458  1.00  0.00           O  
ATOM   1028  OE2 GLU A  66       3.742  10.645  50.765  1.00  0.00           O  
ATOM   1029  H   GLU A  66       1.627   8.445  56.625  1.00  0.00           H  
ATOM   1030  HA  GLU A  66       0.997   7.754  53.830  1.00  0.00           H  
ATOM   1031 1HB  GLU A  66       1.367  10.214  53.768  1.00  0.00           H  
ATOM   1032 2HB  GLU A  66       2.946   9.992  54.507  1.00  0.00           H  
ATOM   1033 1HG  GLU A  66       3.715   8.730  52.569  1.00  0.00           H  
ATOM   1034 2HG  GLU A  66       2.117   8.843  51.834  1.00  0.00           H  
ATOM   1035  N   GLY A  67       2.731   6.004  54.312  1.00  0.00           N  
ATOM   1036  CA  GLY A  67       3.788   5.005  54.461  1.00  0.00           C  
ATOM   1037  C   GLY A  67       4.249   4.493  53.103  1.00  0.00           C  
ATOM   1038  O   GLY A  67       3.676   3.533  52.577  1.00  0.00           O  
ATOM   1039  H   GLY A  67       1.853   5.732  53.894  1.00  0.00           H  
ATOM   1040 1HA  GLY A  67       4.630   5.444  54.996  1.00  0.00           H  
ATOM   1041 2HA  GLY A  67       3.422   4.175  55.064  1.00  0.00           H  
ATOM   1042  N   LYS A  68       5.596  -1.040  55.291  1.00  0.00           N  
ATOM   1043  CA  LYS A  68       6.110  -1.757  56.472  1.00  0.00           C  
ATOM   1044  C   LYS A  68       5.516  -1.259  57.778  1.00  0.00           C  
ATOM   1045  O   LYS A  68       5.659  -1.897  58.814  1.00  0.00           O  
ATOM   1046  CB  LYS A  68       7.634  -1.648  56.536  1.00  0.00           C  
ATOM   1047  CG  LYS A  68       8.358  -2.237  55.333  1.00  0.00           C  
ATOM   1048  CD  LYS A  68       8.144  -3.740  55.240  1.00  0.00           C  
ATOM   1049  CE  LYS A  68       8.924  -4.340  54.079  1.00  0.00           C  
ATOM   1050  NZ  LYS A  68       8.686  -5.803  53.947  1.00  0.00           N  
ATOM   1051  H   LYS A  68       5.335  -1.568  54.470  1.00  0.00           H  
ATOM   1052  HA  LYS A  68       5.837  -2.809  56.384  1.00  0.00           H  
ATOM   1053 1HB  LYS A  68       7.921  -0.599  56.619  1.00  0.00           H  
ATOM   1054 2HB  LYS A  68       7.998  -2.158  57.428  1.00  0.00           H  
ATOM   1055 1HG  LYS A  68       7.988  -1.768  54.420  1.00  0.00           H  
ATOM   1056 2HG  LYS A  68       9.426  -2.035  55.416  1.00  0.00           H  
ATOM   1057 1HD  LYS A  68       8.469  -4.212  56.168  1.00  0.00           H  
ATOM   1058 2HD  LYS A  68       7.084  -3.948  55.099  1.00  0.00           H  
ATOM   1059 1HE  LYS A  68       8.630  -3.851  53.152  1.00  0.00           H  
ATOM   1060 2HE  LYS A  68       9.990  -4.171  54.231  1.00  0.00           H  
ATOM   1061 1HZ  LYS A  68       9.220  -6.163  53.168  1.00  0.00           H  
ATOM   1062 2HZ  LYS A  68       8.974  -6.270  54.796  1.00  0.00           H  
ATOM   1063 3HZ  LYS A  68       7.704  -5.972  53.787  1.00  0.00           H  
ATOM   1064  N   LEU A  69       4.875  -0.098  57.730  1.00  0.00           N  
ATOM   1065  CA  LEU A  69       4.369   0.546  58.936  1.00  0.00           C  
ATOM   1066  C   LEU A  69       5.496   0.918  59.871  1.00  0.00           C  
ATOM   1067  O   LEU A  69       6.659   1.026  59.456  1.00  0.00           O  
ATOM   1068  CB  LEU A  69       3.384  -0.379  59.662  1.00  0.00           C  
ATOM   1069  CG  LEU A  69       2.141  -0.787  58.862  1.00  0.00           C  
ATOM   1070  CD1 LEU A  69       1.318  -1.780  59.671  1.00  0.00           C  
ATOM   1071  CD2 LEU A  69       1.325   0.452  58.525  1.00  0.00           C  
ATOM   1072  H   LEU A  69       4.734   0.351  56.836  1.00  0.00           H  
ATOM   1073  HA  LEU A  69       3.845   1.457  58.648  1.00  0.00           H  
ATOM   1074 1HB  LEU A  69       3.908  -1.289  59.947  1.00  0.00           H  
ATOM   1075 2HB  LEU A  69       3.045   0.120  60.570  1.00  0.00           H  
ATOM   1076  HG  LEU A  69       2.448  -1.281  57.940  1.00  0.00           H  
ATOM   1077 1HD1 LEU A  69       0.435  -2.070  59.102  1.00  0.00           H  
ATOM   1078 2HD1 LEU A  69       1.920  -2.664  59.882  1.00  0.00           H  
ATOM   1079 3HD1 LEU A  69       1.010  -1.318  60.609  1.00  0.00           H  
ATOM   1080 1HD2 LEU A  69       0.441   0.163  57.955  1.00  0.00           H  
ATOM   1081 2HD2 LEU A  69       1.016   0.947  59.446  1.00  0.00           H  
ATOM   1082 3HD2 LEU A  69       1.931   1.137  57.931  1.00  0.00           H  
ATOM   1083  N   PRO A  70       5.161   1.113  61.139  1.00  0.00           N  
ATOM   1084  CA  PRO A  70       6.127   1.597  62.109  1.00  0.00           C  
ATOM   1085  C   PRO A  70       6.158   0.667  63.291  1.00  0.00           C  
ATOM   1086  O   PRO A  70       5.310  -0.190  63.425  1.00  0.00           O  
ATOM   1087  CB  PRO A  70       5.595   2.983  62.488  1.00  0.00           C  
ATOM   1088  CG  PRO A  70       4.123   2.879  62.280  1.00  0.00           C  
ATOM   1089  CD  PRO A  70       3.976   1.961  61.095  1.00  0.00           C  
ATOM   1090  HA  PRO A  70       7.113   1.677  61.628  1.00  0.00           H  
ATOM   1091 1HB  PRO A  70       5.863   3.217  63.529  1.00  0.00           H  
ATOM   1092 2HB  PRO A  70       6.062   3.751  61.855  1.00  0.00           H  
ATOM   1093 1HG  PRO A  70       3.638   2.483  63.184  1.00  0.00           H  
ATOM   1094 2HG  PRO A  70       3.693   3.875  62.099  1.00  0.00           H  
ATOM   1095 1HD  PRO A  70       3.065   1.356  61.210  1.00  0.00           H  
ATOM   1096 2HD  PRO A  70       3.932   2.557  60.172  1.00  0.00           H  
ATOM   1097  N   SER A  71       7.161   0.829  64.134  1.00  0.00           N  
ATOM   1098  CA  SER A  71       7.156   0.174  65.424  1.00  0.00           C  
ATOM   1099  C   SER A  71       6.256   0.989  66.323  1.00  0.00           C  
ATOM   1100  O   SER A  71       6.682   1.993  66.906  1.00  0.00           O  
ATOM   1101  CB  SER A  71       8.555   0.079  66.001  1.00  0.00           C  
ATOM   1102  OG  SER A  71       9.049   1.347  66.331  1.00  0.00           O  
ATOM   1103  H   SER A  71       7.944   1.415  63.883  1.00  0.00           H  
ATOM   1104  HA  SER A  71       6.770  -0.838  65.297  1.00  0.00           H  
ATOM   1105 1HB  SER A  71       8.540  -0.552  66.890  1.00  0.00           H  
ATOM   1106 2HB  SER A  71       9.216  -0.395  65.276  1.00  0.00           H  
ATOM   1107  HG  SER A  71      10.004   1.255  66.379  1.00  0.00           H  
ATOM   1108  N   SER A  72       4.900   0.516  69.255  1.00  0.00           N  
ATOM   1109  CA  SER A  72       5.249   0.616  70.672  1.00  0.00           C  
ATOM   1110  C   SER A  72       6.472   1.517  70.905  1.00  0.00           C  
ATOM   1111  O   SER A  72       6.557   2.213  71.924  1.00  0.00           O  
ATOM   1112  CB  SER A  72       5.518  -0.767  71.232  1.00  0.00           C  
ATOM   1113  OG  SER A  72       4.362  -1.558  71.195  1.00  0.00           O  
ATOM   1114  H   SER A  72       3.971   0.215  68.997  1.00  0.00           H  
ATOM   1115  HA  SER A  72       4.406   1.058  71.206  1.00  0.00           H  
ATOM   1116 1HB  SER A  72       6.308  -1.246  70.655  1.00  0.00           H  
ATOM   1117 2HB  SER A  72       5.870  -0.681  72.259  1.00  0.00           H  
ATOM   1118  HG  SER A  72       4.451  -2.121  70.422  1.00  0.00           H  
ATOM   1119  N   GLU A  73       7.411   1.509  69.957  1.00  0.00           N  
ATOM   1120  CA  GLU A  73       8.600   2.370  70.038  1.00  0.00           C  
ATOM   1121  C   GLU A  73       8.299   3.856  69.851  1.00  0.00           C  
ATOM   1122  O   GLU A  73       9.091   4.703  70.242  1.00  0.00           O  
ATOM   1123  CB  GLU A  73       9.628   1.933  68.992  1.00  0.00           C  
ATOM   1124  CG  GLU A  73      10.253   0.570  69.257  1.00  0.00           C  
ATOM   1125  CD  GLU A  73      11.245   0.167  68.201  1.00  0.00           C  
ATOM   1126  OE1 GLU A  73      11.363   0.867  67.225  1.00  0.00           O  
ATOM   1127  OE2 GLU A  73      11.886  -0.843  68.372  1.00  0.00           O  
ATOM   1128  H   GLU A  73       7.302   0.895  69.163  1.00  0.00           H  
ATOM   1129  HA  GLU A  73       9.037   2.264  71.031  1.00  0.00           H  
ATOM   1130 1HB  GLU A  73       9.157   1.900  68.010  1.00  0.00           H  
ATOM   1131 2HB  GLU A  73      10.433   2.666  68.945  1.00  0.00           H  
ATOM   1132 1HG  GLU A  73      10.757   0.595  70.222  1.00  0.00           H  
ATOM   1133 2HG  GLU A  73       9.462  -0.176  69.310  1.00  0.00           H  
ATOM   1134  N   TRP A  74       7.162   4.165  69.225  1.00  0.00           N  
ATOM   1135  CA  TRP A  74       6.748   5.543  68.956  1.00  0.00           C  
ATOM   1136  C   TRP A  74       6.099   6.270  70.143  1.00  0.00           C  
ATOM   1137  O   TRP A  74       6.004   7.506  70.154  1.00  0.00           O  
ATOM   1138  CB  TRP A  74       5.771   5.554  67.779  1.00  0.00           C  
ATOM   1139  CG  TRP A  74       4.537   4.738  68.017  1.00  0.00           C  
ATOM   1140  CD1 TRP A  74       4.185   3.587  67.377  1.00  0.00           C  
ATOM   1141  CD2 TRP A  74       3.480   5.008  68.969  1.00  0.00           C  
ATOM   1142  NE1 TRP A  74       2.987   3.125  67.862  1.00  0.00           N  
ATOM   1143  CE2 TRP A  74       2.542   3.981  68.838  1.00  0.00           C  
ATOM   1144  CE3 TRP A  74       3.259   6.022  69.909  1.00  0.00           C  
ATOM   1145  CZ2 TRP A  74       1.392   3.935  69.610  1.00  0.00           C  
ATOM   1146  CZ3 TRP A  74       2.106   5.975  70.684  1.00  0.00           C  
ATOM   1147  CH2 TRP A  74       1.198   4.958  70.538  1.00  0.00           C  
ATOM   1148  H   TRP A  74       6.567   3.405  68.927  1.00  0.00           H  
ATOM   1149  HA  TRP A  74       7.632   6.125  68.695  1.00  0.00           H  
ATOM   1150 1HB  TRP A  74       5.468   6.580  67.567  1.00  0.00           H  
ATOM   1151 2HB  TRP A  74       6.270   5.170  66.889  1.00  0.00           H  
ATOM   1152  HD1 TRP A  74       4.769   3.105  66.596  1.00  0.00           H  
ATOM   1153  HE1 TRP A  74       2.509   2.291  67.552  1.00  0.00           H  
ATOM   1154  HE3 TRP A  74       3.978   6.831  70.030  1.00  0.00           H  
ATOM   1155  HZ2 TRP A  74       0.658   3.135  69.509  1.00  0.00           H  
ATOM   1156  HZ3 TRP A  74       1.941   6.770  71.412  1.00  0.00           H  
ATOM   1157  HH2 TRP A  74       0.304   4.951  71.163  1.00  0.00           H  
ATOM   1158  N   ARG A  75       5.631   5.512  71.121  1.00  0.00           N  
ATOM   1159  CA  ARG A  75       4.944   6.090  72.270  1.00  0.00           C  
ATOM   1160  C   ARG A  75       5.753   7.170  73.000  1.00  0.00           C  
ATOM   1161  O   ARG A  75       5.211   8.217  73.358  1.00  0.00           O  
ATOM   1162  CB  ARG A  75       4.587   4.991  73.260  1.00  0.00           C  
ATOM   1163  CG  ARG A  75       3.482   4.052  72.802  1.00  0.00           C  
ATOM   1164  CD  ARG A  75       3.247   2.961  73.782  1.00  0.00           C  
ATOM   1165  NE  ARG A  75       2.781   3.471  75.061  1.00  0.00           N  
ATOM   1166  CZ  ARG A  75       1.494   3.743  75.353  1.00  0.00           C  
ATOM   1167  NH1 ARG A  75       0.560   3.549  74.450  1.00  0.00           N  
ATOM   1168  NH2 ARG A  75       1.172   4.205  76.549  1.00  0.00           N  
ATOM   1169  H   ARG A  75       5.751   4.510  71.072  1.00  0.00           H  
ATOM   1170  HA  ARG A  75       4.027   6.566  71.921  1.00  0.00           H  
ATOM   1171 1HB  ARG A  75       5.469   4.385  73.464  1.00  0.00           H  
ATOM   1172 2HB  ARG A  75       4.271   5.438  74.202  1.00  0.00           H  
ATOM   1173 1HG  ARG A  75       2.554   4.613  72.685  1.00  0.00           H  
ATOM   1174 2HG  ARG A  75       3.757   3.603  71.847  1.00  0.00           H  
ATOM   1175 1HD  ARG A  75       2.493   2.278  73.392  1.00  0.00           H  
ATOM   1176 2HD  ARG A  75       4.176   2.417  73.950  1.00  0.00           H  
ATOM   1177  HE  ARG A  75       3.472   3.633  75.782  1.00  0.00           H  
ATOM   1178 1HH1 ARG A  75       0.806   3.196  73.536  1.00  0.00           H  
ATOM   1179 2HH1 ARG A  75      -0.405   3.753  74.669  1.00  0.00           H  
ATOM   1180 1HH2 ARG A  75       1.891   4.355  77.244  1.00  0.00           H  
ATOM   1181 2HH2 ARG A  75       0.208   4.409  76.768  1.00  0.00           H  
ATOM   1182  N   PHE A  76       7.041   6.930  73.220  1.00  0.00           N  
ATOM   1183  CA  PHE A  76       7.868   7.949  73.878  1.00  0.00           C  
ATOM   1184  C   PHE A  76       7.946   9.246  73.062  1.00  0.00           C  
ATOM   1185  O   PHE A  76       7.828  10.329  73.605  1.00  0.00           O  
ATOM   1186  CB  PHE A  76       9.280   7.410  74.114  1.00  0.00           C  
ATOM   1187  CG  PHE A  76      10.190   8.380  74.813  1.00  0.00           C  
ATOM   1188  CD1 PHE A  76      10.449   8.255  76.170  1.00  0.00           C  
ATOM   1189  CD2 PHE A  76      10.787   9.420  74.117  1.00  0.00           C  
ATOM   1190  CE1 PHE A  76      11.286   9.146  76.815  1.00  0.00           C  
ATOM   1191  CE2 PHE A  76      11.624  10.312  74.758  1.00  0.00           C  
ATOM   1192  CZ  PHE A  76      11.873  10.175  76.109  1.00  0.00           C  
ATOM   1193  H   PHE A  76       7.465   6.056  72.942  1.00  0.00           H  
ATOM   1194  HA  PHE A  76       7.418   8.190  74.842  1.00  0.00           H  
ATOM   1195 1HB  PHE A  76       9.227   6.502  74.712  1.00  0.00           H  
ATOM   1196 2HB  PHE A  76       9.733   7.147  73.159  1.00  0.00           H  
ATOM   1197  HD1 PHE A  76       9.986   7.441  76.728  1.00  0.00           H  
ATOM   1198  HD2 PHE A  76      10.589   9.528  73.050  1.00  0.00           H  
ATOM   1199  HE1 PHE A  76      11.481   9.036  77.881  1.00  0.00           H  
ATOM   1200  HE2 PHE A  76      12.087  11.124  74.199  1.00  0.00           H  
ATOM   1201  HZ  PHE A  76      12.532  10.878  76.616  1.00  0.00           H  
ATOM   1202  N   HIS A  77       8.110   9.112  71.751  1.00  0.00           N  
ATOM   1203  CA  HIS A  77       8.135  10.243  70.851  1.00  0.00           C  
ATOM   1204  C   HIS A  77       6.819  11.008  70.921  1.00  0.00           C  
ATOM   1205  O   HIS A  77       6.818  12.228  71.098  1.00  0.00           O  
ATOM   1206  CB  HIS A  77       8.402   9.786  69.413  1.00  0.00           C  
ATOM   1207  CG  HIS A  77       9.804   9.313  69.183  1.00  0.00           C  
ATOM   1208  ND1 HIS A  77      10.907  10.018  69.617  1.00  0.00           N  
ATOM   1209  CD2 HIS A  77      10.282   8.209  68.563  1.00  0.00           C  
ATOM   1210  CE1 HIS A  77      12.004   9.366  69.275  1.00  0.00           C  
ATOM   1211  NE2 HIS A  77      11.652   8.266  68.634  1.00  0.00           N  
ATOM   1212  H   HIS A  77       8.221   8.181  71.375  1.00  0.00           H  
ATOM   1213  HA  HIS A  77       8.935  10.922  71.143  1.00  0.00           H  
ATOM   1214 1HB  HIS A  77       7.721   8.973  69.158  1.00  0.00           H  
ATOM   1215 2HB  HIS A  77       8.202  10.608  68.727  1.00  0.00           H  
ATOM   1216  HD1 HIS A  77      10.896  10.846  70.178  1.00  0.00           H  
ATOM   1217  HD2 HIS A  77       9.796   7.369  68.066  1.00  0.00           H  
ATOM   1218  HE1 HIS A  77      12.987   9.761  69.530  1.00  0.00           H  
ATOM   1219  N   MET A  78       5.712  10.273  70.821  1.00  0.00           N  
ATOM   1220  CA  MET A  78       4.371  10.839  70.909  1.00  0.00           C  
ATOM   1221  C   MET A  78       4.146  11.599  72.228  1.00  0.00           C  
ATOM   1222  O   MET A  78       3.636  12.721  72.230  1.00  0.00           O  
ATOM   1223  CB  MET A  78       3.333   9.730  70.750  1.00  0.00           C  
ATOM   1224  CG  MET A  78       3.317   9.075  69.376  1.00  0.00           C  
ATOM   1225  SD  MET A  78       2.935  10.242  68.054  1.00  0.00           S  
ATOM   1226  CE  MET A  78       4.579  10.629  67.459  1.00  0.00           C  
ATOM   1227  H   MET A  78       5.818   9.279  70.678  1.00  0.00           H  
ATOM   1228  HA  MET A  78       4.247  11.561  70.102  1.00  0.00           H  
ATOM   1229 1HB  MET A  78       3.517   8.951  71.488  1.00  0.00           H  
ATOM   1230 2HB  MET A  78       2.337  10.133  70.940  1.00  0.00           H  
ATOM   1231 1HG  MET A  78       4.291   8.631  69.173  1.00  0.00           H  
ATOM   1232 2HG  MET A  78       2.570   8.281  69.360  1.00  0.00           H  
ATOM   1233 1HE  MET A  78       4.510  11.341  66.637  1.00  0.00           H  
ATOM   1234 2HE  MET A  78       5.167  11.063  68.269  1.00  0.00           H  
ATOM   1235 3HE  MET A  78       5.063   9.716  67.108  1.00  0.00           H  
ATOM   1236  N   ALA A  79       4.521  10.985  73.345  1.00  0.00           N  
ATOM   1237  CA  ALA A  79       4.341  11.634  74.656  1.00  0.00           C  
ATOM   1238  C   ALA A  79       5.076  12.974  74.727  1.00  0.00           C  
ATOM   1239  O   ALA A  79       4.513  13.982  75.189  1.00  0.00           O  
ATOM   1240  CB  ALA A  79       4.818  10.716  75.772  1.00  0.00           C  
ATOM   1241  H   ALA A  79       4.934  10.064  73.304  1.00  0.00           H  
ATOM   1242  HA  ALA A  79       3.278  11.832  74.793  1.00  0.00           H  
ATOM   1243 1HB  ALA A  79       4.679  11.210  76.734  1.00  0.00           H  
ATOM   1244 2HB  ALA A  79       4.243   9.790  75.753  1.00  0.00           H  
ATOM   1245 3HB  ALA A  79       5.874  10.490  75.631  1.00  0.00           H  
ATOM   1246  N   ALA A  80       6.328  12.994  74.273  1.00  0.00           N  
ATOM   1247  CA  ALA A  80       7.128  14.223  74.325  1.00  0.00           C  
ATOM   1248  C   ALA A  80       6.645  15.289  73.330  1.00  0.00           C  
ATOM   1249  O   ALA A  80       6.448  16.434  73.726  1.00  0.00           O  
ATOM   1250  CB  ALA A  80       8.593  13.898  74.069  1.00  0.00           C  
ATOM   1251  H   ALA A  80       6.738  12.156  73.887  1.00  0.00           H  
ATOM   1252  HA  ALA A  80       7.026  14.652  75.322  1.00  0.00           H  
ATOM   1253 1HB  ALA A  80       9.181  14.815  74.109  1.00  0.00           H  
ATOM   1254 2HB  ALA A  80       8.950  13.204  74.830  1.00  0.00           H  
ATOM   1255 3HB  ALA A  80       8.697  13.443  73.086  1.00  0.00           H  
ATOM   1256  N   TYR A  81       6.449  14.913  72.059  1.00  0.00           N  
ATOM   1257  CA  TYR A  81       5.926  15.841  71.049  1.00  0.00           C  
ATOM   1258  C   TYR A  81       4.597  16.514  71.438  1.00  0.00           C  
ATOM   1259  O   TYR A  81       4.356  17.698  71.148  1.00  0.00           O  
ATOM   1260  CB  TYR A  81       5.759  15.106  69.717  1.00  0.00           C  
ATOM   1261  CG  TYR A  81       7.066  14.798  69.022  1.00  0.00           C  
ATOM   1262  CD1 TYR A  81       7.383  13.490  68.687  1.00  0.00           C  
ATOM   1263  CD2 TYR A  81       7.949  15.824  68.718  1.00  0.00           C  
ATOM   1264  CE1 TYR A  81       8.577  13.209  68.052  1.00  0.00           C  
ATOM   1265  CE2 TYR A  81       9.143  15.543  68.083  1.00  0.00           C  
ATOM   1266  CZ  TYR A  81       9.458  14.242  67.750  1.00  0.00           C  
ATOM   1267  OH  TYR A  81      10.647  13.962  67.118  1.00  0.00           O  
ATOM   1268  H   TYR A  81       6.667  13.964  71.789  1.00  0.00           H  
ATOM   1269  HA  TYR A  81       6.642  16.653  70.921  1.00  0.00           H  
ATOM   1270 1HB  TYR A  81       5.233  14.165  69.884  1.00  0.00           H  
ATOM   1271 2HB  TYR A  81       5.149  15.707  69.044  1.00  0.00           H  
ATOM   1272  HD1 TYR A  81       6.690  12.683  68.926  1.00  0.00           H  
ATOM   1273  HD2 TYR A  81       7.700  16.852  68.982  1.00  0.00           H  
ATOM   1274  HE1 TYR A  81       8.826  12.181  67.789  1.00  0.00           H  
ATOM   1275  HE2 TYR A  81       9.837  16.350  67.845  1.00  0.00           H  
ATOM   1276  HH  TYR A  81      11.136  14.777  66.983  1.00  0.00           H  
ATOM   1277  N   GLN A  82       3.718  15.758  72.078  1.00  0.00           N  
ATOM   1278  CA  GLN A  82       2.431  16.304  72.482  1.00  0.00           C  
ATOM   1279  C   GLN A  82       2.612  17.322  73.602  1.00  0.00           C  
ATOM   1280  O   GLN A  82       1.978  18.386  73.603  1.00  0.00           O  
ATOM   1281  CB  GLN A  82       1.487  15.185  72.932  1.00  0.00           C  
ATOM   1282  CG  GLN A  82       1.023  14.273  71.809  1.00  0.00           C  
ATOM   1283  CD  GLN A  82       0.154  13.135  72.309  1.00  0.00           C  
ATOM   1284  OE1 GLN A  82      -0.166  13.057  73.498  1.00  0.00           O  
ATOM   1285  NE2 GLN A  82      -0.233  12.245  71.403  1.00  0.00           N  
ATOM   1286  H   GLN A  82       3.933  14.795  72.292  1.00  0.00           H  
ATOM   1287  HA  GLN A  82       1.986  16.810  71.626  1.00  0.00           H  
ATOM   1288 1HB  GLN A  82       1.984  14.570  73.682  1.00  0.00           H  
ATOM   1289 2HB  GLN A  82       0.604  15.621  73.398  1.00  0.00           H  
ATOM   1290 1HG  GLN A  82       0.443  14.859  71.095  1.00  0.00           H  
ATOM   1291 2HG  GLN A  82       1.897  13.846  71.318  1.00  0.00           H  
ATOM   1292 1HE2 GLN A  82      -0.808  11.472  71.674  1.00  0.00           H  
ATOM   1293 2HE2 GLN A  82       0.050  12.347  70.449  1.00  0.00           H  
ATOM   1294  N   SER A  83       3.486  17.004  74.547  1.00  0.00           N  
ATOM   1295  CA  SER A  83       3.709  17.854  75.723  1.00  0.00           C  
ATOM   1296  C   SER A  83       4.529  19.106  75.447  1.00  0.00           C  
ATOM   1297  O   SER A  83       4.419  20.099  76.165  1.00  0.00           O  
ATOM   1298  CB  SER A  83       4.398  17.046  76.806  1.00  0.00           C  
ATOM   1299  OG  SER A  83       5.696  16.690  76.417  1.00  0.00           O  
ATOM   1300  H   SER A  83       4.014  16.148  74.451  1.00  0.00           H  
ATOM   1301  HA  SER A  83       2.741  18.195  76.092  1.00  0.00           H  
ATOM   1302 1HB  SER A  83       4.437  17.629  77.725  1.00  0.00           H  
ATOM   1303 2HB  SER A  83       3.818  16.147  77.013  1.00  0.00           H  
ATOM   1304  HG  SER A  83       5.717  16.767  75.460  1.00  0.00           H  
ATOM   1305  N   ARG A  84       5.354  19.057  74.410  1.00  0.00           N  
ATOM   1306  CA  ARG A  84       6.334  20.098  74.163  1.00  0.00           C  
ATOM   1307  C   ARG A  84       6.317  20.433  72.674  1.00  0.00           C  
ATOM   1308  O   ARG A  84       7.070  19.865  71.894  1.00  0.00           O  
ATOM   1309  CB  ARG A  84       7.727  19.655  74.586  1.00  0.00           C  
ATOM   1310  CG  ARG A  84       7.896  19.414  76.077  1.00  0.00           C  
ATOM   1311  CD  ARG A  84       7.804  20.678  76.852  1.00  0.00           C  
ATOM   1312  NE  ARG A  84       8.841  21.624  76.472  1.00  0.00           N  
ATOM   1313  CZ  ARG A  84      10.092  21.629  76.972  1.00  0.00           C  
ATOM   1314  NH1 ARG A  84      10.446  20.734  77.868  1.00  0.00           N  
ATOM   1315  NH2 ARG A  84      10.964  22.533  76.561  1.00  0.00           N  
ATOM   1316  H   ARG A  84       5.298  18.273  73.775  1.00  0.00           H  
ATOM   1317  HA  ARG A  84       6.062  20.976  74.750  1.00  0.00           H  
ATOM   1318 1HB  ARG A  84       7.986  18.731  74.071  1.00  0.00           H  
ATOM   1319 2HB  ARG A  84       8.455  20.410  74.289  1.00  0.00           H  
ATOM   1320 1HG  ARG A  84       7.115  18.739  76.428  1.00  0.00           H  
ATOM   1321 2HG  ARG A  84       8.873  18.967  76.265  1.00  0.00           H  
ATOM   1322 1HD  ARG A  84       6.835  21.144  76.673  1.00  0.00           H  
ATOM   1323 2HD  ARG A  84       7.912  20.462  77.914  1.00  0.00           H  
ATOM   1324  HE  ARG A  84       8.606  22.328  75.785  1.00  0.00           H  
ATOM   1325 1HH1 ARG A  84       9.779  20.043  78.182  1.00  0.00           H  
ATOM   1326 2HH1 ARG A  84      11.383  20.738  78.242  1.00  0.00           H  
ATOM   1327 1HH2 ARG A  84      10.692  23.221  75.872  1.00  0.00           H  
ATOM   1328 2HH2 ARG A  84      11.901  22.537  76.935  1.00  0.00           H  
ATOM   1329  N   PRO A  85       5.431  21.351  72.287  1.00  0.00           N  
ATOM   1330  CA  PRO A  85       5.262  21.751  70.880  1.00  0.00           C  
ATOM   1331  C   PRO A  85       6.491  22.467  70.313  1.00  0.00           C  
ATOM   1332  O   PRO A  85       6.667  22.561  69.093  1.00  0.00           O  
ATOM   1333  CB  PRO A  85       4.052  22.689  70.941  1.00  0.00           C  
ATOM   1334  CG  PRO A  85       4.055  23.199  72.341  1.00  0.00           C  
ATOM   1335  CD  PRO A  85       4.553  22.039  73.161  1.00  0.00           C  
ATOM   1336  HA  PRO A  85       5.042  20.859  70.274  1.00  0.00           H  
ATOM   1337 1HB  PRO A  85       4.160  23.490  70.195  1.00  0.00           H  
ATOM   1338 2HB  PRO A  85       3.135  22.137  70.690  1.00  0.00           H  
ATOM   1339 1HG  PRO A  85       4.704  24.084  72.422  1.00  0.00           H  
ATOM   1340 2HG  PRO A  85       3.043  23.520  72.631  1.00  0.00           H  
ATOM   1341 1HD  PRO A  85       5.094  22.416  74.041  1.00  0.00           H  
ATOM   1342 2HD  PRO A  85       3.701  21.414  73.468  1.00  0.00           H  
ATOM   1343  N   ASP A  86       7.340  22.957  71.204  1.00  0.00           N  
ATOM   1344  CA  ASP A  86       8.591  23.604  70.813  1.00  0.00           C  
ATOM   1345  C   ASP A  86       9.625  22.614  70.254  1.00  0.00           C  
ATOM   1346  O   ASP A  86      10.474  22.976  69.424  1.00  0.00           O  
ATOM   1347  CB  ASP A  86       9.191  24.345  72.010  1.00  0.00           C  
ATOM   1348  CG  ASP A  86       9.483  23.428  73.190  1.00  0.00           C  
ATOM   1349  OD1 ASP A  86       8.820  22.425  73.316  1.00  0.00           O  
ATOM   1350  OD2 ASP A  86      10.366  23.738  73.953  1.00  0.00           O  
ATOM   1351  H   ASP A  86       7.112  22.879  72.185  1.00  0.00           H  
ATOM   1352  HA  ASP A  86       8.376  24.324  70.023  1.00  0.00           H  
ATOM   1353 1HB  ASP A  86      10.118  24.833  71.709  1.00  0.00           H  
ATOM   1354 2HB  ASP A  86       8.503  25.125  72.337  1.00  0.00           H  
ATOM   1355  N   ALA A  87       9.549  21.360  70.694  1.00  0.00           N  
ATOM   1356  CA  ALA A  87      10.523  20.358  70.259  1.00  0.00           C  
ATOM   1357  C   ALA A  87      10.083  19.764  68.923  1.00  0.00           C  
ATOM   1358  O   ALA A  87       9.095  19.032  68.849  1.00  0.00           O  
ATOM   1359  CB  ALA A  87      10.683  19.266  71.307  1.00  0.00           C  
ATOM   1360  H   ALA A  87       8.816  21.088  71.334  1.00  0.00           H  
ATOM   1361  HA  ALA A  87      11.484  20.856  70.124  1.00  0.00           H  
ATOM   1362 1HB  ALA A  87      11.412  18.534  70.961  1.00  0.00           H  
ATOM   1363 2HB  ALA A  87      11.028  19.708  72.242  1.00  0.00           H  
ATOM   1364 3HB  ALA A  87       9.725  18.775  71.470  1.00  0.00           H  
ATOM   1365  N   ASN A  88      10.792  20.139  67.864  1.00  0.00           N  
ATOM   1366  CA  ASN A  88      10.483  19.686  66.520  1.00  0.00           C  
ATOM   1367  C   ASN A  88      11.162  18.336  66.223  1.00  0.00           C  
ATOM   1368  O   ASN A  88      10.904  17.716  65.179  1.00  0.00           O  
ATOM   1369  CB  ASN A  88      10.892  20.736  65.503  1.00  0.00           C  
ATOM   1370  CG  ASN A  88      10.025  21.963  65.560  1.00  0.00           C  
ATOM   1371  OD1 ASN A  88       8.847  21.890  65.927  1.00  0.00           O  
ATOM   1372  ND2 ASN A  88      10.586  23.091  65.203  1.00  0.00           N  
ATOM   1373  H   ASN A  88      11.574  20.763  68.005  1.00  0.00           H  
ATOM   1374  HA  ASN A  88       9.406  19.528  66.447  1.00  0.00           H  
ATOM   1375 1HB  ASN A  88      11.928  21.028  65.678  1.00  0.00           H  
ATOM   1376 2HB  ASN A  88      10.836  20.312  64.500  1.00  0.00           H  
ATOM   1377 1HD2 ASN A  88      10.057  23.940  65.221  1.00  0.00           H  
ATOM   1378 2HD2 ASN A  88      11.542  23.103  64.913  1.00  0.00           H  
ATOM   1379  N   ALA A  89      12.031  17.885  67.124  1.00  0.00           N  
ATOM   1380  CA  ALA A  89      12.721  16.605  66.918  1.00  0.00           C  
ATOM   1381  C   ALA A  89      12.999  15.955  68.241  1.00  0.00           C  
ATOM   1382  O   ALA A  89      13.348  16.650  69.192  1.00  0.00           O  
ATOM   1383  CB  ALA A  89      14.018  16.796  66.145  1.00  0.00           C  
ATOM   1384  H   ALA A  89      12.224  18.419  67.959  1.00  0.00           H  
ATOM   1385  HA  ALA A  89      12.065  15.956  66.338  1.00  0.00           H  
ATOM   1386 1HB  ALA A  89      14.505  15.831  66.008  1.00  0.00           H  
ATOM   1387 2HB  ALA A  89      13.799  17.233  65.171  1.00  0.00           H  
ATOM   1388 3HB  ALA A  89      14.678  17.460  66.701  1.00  0.00           H  
ATOM   1389  N   VAL A  90      12.822  14.630  68.294  1.00  0.00           N  
ATOM   1390  CA  VAL A  90      13.080  13.863  69.520  1.00  0.00           C  
ATOM   1391  C   VAL A  90      13.895  12.626  69.149  1.00  0.00           C  
ATOM   1392  O   VAL A  90      13.454  11.797  68.336  1.00  0.00           O  
ATOM   1393  CB  VAL A  90      11.764  13.441  70.201  1.00  0.00           C  
ATOM   1394  CG1 VAL A  90      12.050  12.632  71.457  1.00  0.00           C  
ATOM   1395  CG2 VAL A  90      10.934  14.672  70.529  1.00  0.00           C  
ATOM   1396  H   VAL A  90      12.502  14.145  67.468  1.00  0.00           H  
ATOM   1397  HA  VAL A  90      13.637  14.495  70.213  1.00  0.00           H  
ATOM   1398  HB  VAL A  90      11.206  12.796  69.523  1.00  0.00           H  
ATOM   1399 1HG1 VAL A  90      11.109  12.342  71.925  1.00  0.00           H  
ATOM   1400 2HG1 VAL A  90      12.614  11.738  71.193  1.00  0.00           H  
ATOM   1401 3HG1 VAL A  90      12.630  13.236  72.154  1.00  0.00           H  
ATOM   1402 1HG2 VAL A  90      10.005  14.367  71.010  1.00  0.00           H  
ATOM   1403 2HG2 VAL A  90      11.495  15.321  71.203  1.00  0.00           H  
ATOM   1404 3HG2 VAL A  90      10.706  15.214  69.611  1.00  0.00           H  
ATOM   1405  N   VAL A  91      15.080  12.524  69.735  1.00  0.00           N  
ATOM   1406  CA  VAL A  91      16.007  11.428  69.483  1.00  0.00           C  
ATOM   1407  C   VAL A  91      16.179  10.541  70.682  1.00  0.00           C  
ATOM   1408  O   VAL A  91      16.385  11.016  71.803  1.00  0.00           O  
ATOM   1409  CB  VAL A  91      17.386  11.978  69.071  1.00  0.00           C  
ATOM   1410  CG1 VAL A  91      18.375  10.839  68.871  1.00  0.00           C  
ATOM   1411  CG2 VAL A  91      17.255  12.808  67.804  1.00  0.00           C  
ATOM   1412  H   VAL A  91      15.342  13.249  70.387  1.00  0.00           H  
ATOM   1413  HA  VAL A  91      15.613  10.823  68.666  1.00  0.00           H  
ATOM   1414  HB  VAL A  91      17.773  12.602  69.877  1.00  0.00           H  
ATOM   1415 1HG1 VAL A  91      19.344  11.246  68.581  1.00  0.00           H  
ATOM   1416 2HG1 VAL A  91      18.480  10.281  69.801  1.00  0.00           H  
ATOM   1417 3HG1 VAL A  91      18.011  10.175  68.087  1.00  0.00           H  
ATOM   1418 1HG2 VAL A  91      18.233  13.194  67.519  1.00  0.00           H  
ATOM   1419 2HG2 VAL A  91      16.862  12.185  67.000  1.00  0.00           H  
ATOM   1420 3HG2 VAL A  91      16.574  13.641  67.983  1.00  0.00           H  
ATOM   1421  N   HIS A  92      16.158   9.235  70.464  1.00  0.00           N  
ATOM   1422  CA  HIS A  92      16.416   8.348  71.572  1.00  0.00           C  
ATOM   1423  C   HIS A  92      17.460   7.313  71.172  1.00  0.00           C  
ATOM   1424  O   HIS A  92      17.342   6.721  70.106  1.00  0.00           O  
ATOM   1425  CB  HIS A  92      15.128   7.655  72.027  1.00  0.00           C  
ATOM   1426  CG  HIS A  92      15.316   6.745  73.201  1.00  0.00           C  
ATOM   1427  ND1 HIS A  92      16.242   5.723  73.209  1.00  0.00           N  
ATOM   1428  CD2 HIS A  92      14.699   6.704  74.405  1.00  0.00           C  
ATOM   1429  CE1 HIS A  92      16.185   5.092  74.369  1.00  0.00           C  
ATOM   1430  NE2 HIS A  92      15.258   5.667  75.112  1.00  0.00           N  
ATOM   1431  H   HIS A  92      15.968   8.842  69.553  1.00  0.00           H  
ATOM   1432  HA  HIS A  92      16.804   8.921  72.414  1.00  0.00           H  
ATOM   1433 1HB  HIS A  92      14.384   8.407  72.293  1.00  0.00           H  
ATOM   1434 2HB  HIS A  92      14.720   7.069  71.204  1.00  0.00           H  
ATOM   1435  HD1 HIS A  92      16.915   5.529  72.495  1.00  0.00           H  
ATOM   1436  HD2 HIS A  92      13.908   7.306  74.853  1.00  0.00           H  
ATOM   1437  HE1 HIS A  92      16.843   4.247  74.574  1.00  0.00           H  
ATOM   1438  N   ASN A  93      18.495   7.112  71.988  1.00  0.00           N  
ATOM   1439  CA  ASN A  93      19.531   6.102  71.637  1.00  0.00           C  
ATOM   1440  C   ASN A  93      19.822   5.105  72.748  1.00  0.00           C  
ATOM   1441  O   ASN A  93      19.562   5.371  73.949  1.00  0.00           O  
ATOM   1442  CB  ASN A  93      20.821   6.789  71.228  1.00  0.00           C  
ATOM   1443  CG  ASN A  93      20.678   7.574  69.953  1.00  0.00           C  
ATOM   1444  OD1 ASN A  93      20.386   8.775  69.979  1.00  0.00           O  
ATOM   1445  ND2 ASN A  93      20.878   6.919  68.838  1.00  0.00           N  
ATOM   1446  H   ASN A  93      18.590   7.636  72.846  1.00  0.00           H  
ATOM   1447  HA  ASN A  93      19.167   5.511  70.795  1.00  0.00           H  
ATOM   1448 1HB  ASN A  93      21.142   7.464  72.022  1.00  0.00           H  
ATOM   1449 2HB  ASN A  93      21.604   6.044  71.095  1.00  0.00           H  
ATOM   1450 1HD2 ASN A  93      20.796   7.390  67.960  1.00  0.00           H  
ATOM   1451 2HD2 ASN A  93      21.112   5.947  68.865  1.00  0.00           H  
ATOM   1452  N   HIS A  94      20.366   3.953  72.324  1.00  0.00           N  
ATOM   1453  CA  HIS A  94      20.809   2.896  73.224  1.00  0.00           C  
ATOM   1454  C   HIS A  94      22.258   2.561  72.934  1.00  0.00           C  
ATOM   1455  O   HIS A  94      22.544   1.495  72.392  1.00  0.00           O  
ATOM   1456  CB  HIS A  94      19.941   1.642  73.079  1.00  0.00           C  
ATOM   1457  CG  HIS A  94      20.191   0.611  74.136  1.00  0.00           C  
ATOM   1458  ND1 HIS A  94      19.386   0.475  75.247  1.00  0.00           N  
ATOM   1459  CD2 HIS A  94      21.156  -0.331  74.251  1.00  0.00           C  
ATOM   1460  CE1 HIS A  94      19.846  -0.509  76.001  1.00  0.00           C  
ATOM   1461  NE2 HIS A  94      20.918  -1.013  75.419  1.00  0.00           N  
ATOM   1462  H   HIS A  94      20.468   3.825  71.327  1.00  0.00           H  
ATOM   1463  HA  HIS A  94      20.728   3.238  74.255  1.00  0.00           H  
ATOM   1464 1HB  HIS A  94      18.888   1.922  73.117  1.00  0.00           H  
ATOM   1465 2HB  HIS A  94      20.123   1.184  72.107  1.00  0.00           H  
ATOM   1466  HD1 HIS A  94      18.538   0.974  75.428  1.00  0.00           H  
ATOM   1467  HD2 HIS A  94      22.005  -0.603  73.624  1.00  0.00           H  
ATOM   1468  HE1 HIS A  94      19.344  -0.776  76.931  1.00  0.00           H  
ATOM   1469  N   ALA A  95      23.178   3.447  73.269  1.00  0.00           N  
ATOM   1470  CA  ALA A  95      24.589   3.214  73.006  1.00  0.00           C  
ATOM   1471  C   ALA A  95      25.229   2.607  74.228  1.00  0.00           C  
ATOM   1472  O   ALA A  95      24.714   2.771  75.336  1.00  0.00           O  
ATOM   1473  CB  ALA A  95      25.294   4.505  72.616  1.00  0.00           C  
ATOM   1474  H   ALA A  95      22.897   4.307  73.718  1.00  0.00           H  
ATOM   1475  HA  ALA A  95      24.667   2.512  72.176  1.00  0.00           H  
ATOM   1476 1HB  ALA A  95      26.348   4.301  72.425  1.00  0.00           H  
ATOM   1477 2HB  ALA A  95      24.835   4.913  71.716  1.00  0.00           H  
ATOM   1478 3HB  ALA A  95      25.206   5.226  73.427  1.00  0.00           H  
ATOM   1479  N   VAL A  96      26.357   1.918  74.032  1.00  0.00           N  
ATOM   1480  CA  VAL A  96      27.137   1.353  75.127  1.00  0.00           C  
ATOM   1481  C   VAL A  96      27.381   2.348  76.266  1.00  0.00           C  
ATOM   1482  O   VAL A  96      27.075   2.068  77.431  1.00  0.00           O  
ATOM   1483  CB  VAL A  96      28.494   0.857  74.594  1.00  0.00           C  
ATOM   1484  CG1 VAL A  96      29.407   0.464  75.746  1.00  0.00           C  
ATOM   1485  CG2 VAL A  96      28.283  -0.315  73.649  1.00  0.00           C  
ATOM   1486  H   VAL A  96      26.676   1.788  73.083  1.00  0.00           H  
ATOM   1487  HA  VAL A  96      26.588   0.507  75.543  1.00  0.00           H  
ATOM   1488  HB  VAL A  96      28.984   1.672  74.060  1.00  0.00           H  
ATOM   1489 1HG1 VAL A  96      30.362   0.116  75.351  1.00  0.00           H  
ATOM   1490 2HG1 VAL A  96      29.574   1.327  76.389  1.00  0.00           H  
ATOM   1491 3HG1 VAL A  96      28.941  -0.335  76.322  1.00  0.00           H  
ATOM   1492 1HG2 VAL A  96      29.246  -0.660  73.275  1.00  0.00           H  
ATOM   1493 2HG2 VAL A  96      27.788  -1.127  74.182  1.00  0.00           H  
ATOM   1494 3HG2 VAL A  96      27.661   0.001  72.811  1.00  0.00           H  
ATOM   1495  N   HIS A  97      27.946   3.508  75.942  1.00  0.00           N  
ATOM   1496  CA  HIS A  97      28.346   4.441  77.003  1.00  0.00           C  
ATOM   1497  C   HIS A  97      27.205   5.327  77.535  1.00  0.00           C  
ATOM   1498  O   HIS A  97      27.183   5.675  78.732  1.00  0.00           O  
ATOM   1499  CB  HIS A  97      29.480   5.339  76.499  1.00  0.00           C  
ATOM   1500  CG  HIS A  97      30.771   4.612  76.279  1.00  0.00           C  
ATOM   1501  ND1 HIS A  97      30.861   3.475  75.504  1.00  0.00           N  
ATOM   1502  CD2 HIS A  97      32.022   4.859  76.732  1.00  0.00           C  
ATOM   1503  CE1 HIS A  97      32.114   3.054  75.490  1.00  0.00           C  
ATOM   1504  NE2 HIS A  97      32.837   3.877  76.227  1.00  0.00           N  
ATOM   1505  H   HIS A  97      28.106   3.762  74.978  1.00  0.00           H  
ATOM   1506  HA  HIS A  97      28.705   3.879  77.865  1.00  0.00           H  
ATOM   1507 1HB  HIS A  97      29.186   5.805  75.558  1.00  0.00           H  
ATOM   1508 2HB  HIS A  97      29.658   6.139  77.218  1.00  0.00           H  
ATOM   1509  HD2 HIS A  97      32.326   5.684  77.378  1.00  0.00           H  
ATOM   1510  HE1 HIS A  97      32.486   2.178  74.959  1.00  0.00           H  
ATOM   1511  HE2 HIS A  97      33.830   3.800  76.396  1.00  0.00           H  
ATOM   1512  N   CYS A  98      26.256   5.653  76.677  1.00  0.00           N  
ATOM   1513  CA  CYS A  98      24.997   6.338  77.101  1.00  0.00           C  
ATOM   1514  C   CYS A  98      24.190   5.525  78.118  1.00  0.00           C  
ATOM   1515  O   CYS A  98      23.793   6.037  79.198  1.00  0.00           O  
ATOM   1516  CB  CYS A  98      24.105   6.619  75.891  1.00  0.00           C  
ATOM   1517  SG  CYS A  98      24.751   7.890  74.778  1.00  0.00           S  
ATOM   1518  H   CYS A  98      26.390   5.430  75.701  1.00  0.00           H  
ATOM   1519  HA  CYS A  98      25.260   7.287  77.568  1.00  0.00           H  
ATOM   1520 1HB  CYS A  98      23.972   5.703  75.316  1.00  0.00           H  
ATOM   1521 2HB  CYS A  98      23.120   6.938  76.232  1.00  0.00           H  
ATOM   1522  HG  CYS A  98      24.773   8.867  75.680  1.00  0.00           H  
ATOM   1523  N   THR A  99      23.974   4.240  77.818  1.00  0.00           N  
ATOM   1524  CA  THR A  99      23.303   3.354  78.764  1.00  0.00           C  
ATOM   1525  C   THR A  99      24.154   3.191  80.028  1.00  0.00           C  
ATOM   1526  O   THR A  99      23.637   3.225  81.133  1.00  0.00           O  
ATOM   1527  CB  THR A  99      23.021   1.976  78.137  1.00  0.00           C  
ATOM   1528  OG1 THR A  99      22.159   2.132  77.002  1.00  0.00           O  
ATOM   1529  CG2 THR A  99      22.359   1.054  79.149  1.00  0.00           C  
ATOM   1530  H   THR A  99      24.276   3.871  76.928  1.00  0.00           H  
ATOM   1531  HA  THR A  99      22.350   3.804  79.042  1.00  0.00           H  
ATOM   1532  HB  THR A  99      23.958   1.529  77.805  1.00  0.00           H  
ATOM   1533  HG1 THR A  99      22.683   2.106  76.197  1.00  0.00           H  
ATOM   1534 1HG2 THR A  99      22.168   0.085  78.689  1.00  0.00           H  
ATOM   1535 2HG2 THR A  99      23.017   0.925  80.008  1.00  0.00           H  
ATOM   1536 3HG2 THR A  99      21.417   1.492  79.477  1.00  0.00           H  
ATOM   1537  N   ALA A 100      25.475   3.065  79.860  1.00  0.00           N  
ATOM   1538  CA  ALA A 100      26.368   2.891  80.996  1.00  0.00           C  
ATOM   1539  C   ALA A 100      26.254   4.057  81.984  1.00  0.00           C  
ATOM   1540  O   ALA A 100      26.102   3.874  83.229  1.00  0.00           O  
ATOM   1541  CB  ALA A 100      27.804   2.741  80.515  1.00  0.00           C  
ATOM   1542  H   ALA A 100      25.864   3.091  78.928  1.00  0.00           H  
ATOM   1543  HA  ALA A 100      26.073   1.983  81.523  1.00  0.00           H  
ATOM   1544 1HB  ALA A 100      28.464   2.611  81.373  1.00  0.00           H  
ATOM   1545 2HB  ALA A 100      27.880   1.870  79.863  1.00  0.00           H  
ATOM   1546 3HB  ALA A 100      28.097   3.633  79.963  1.00  0.00           H  
ATOM   1547  N   VAL A 101      26.353   5.267  81.449  1.00  0.00           N  
ATOM   1548  CA  VAL A 101      26.131   6.450  82.301  1.00  0.00           C  
ATOM   1549  C   VAL A 101      24.719   6.464  82.898  1.00  0.00           C  
ATOM   1550  O   VAL A 101      24.554   6.786  84.105  1.00  0.00           O  
ATOM   1551  CB  VAL A 101      26.347   7.740  81.488  1.00  0.00           C  
ATOM   1552  CG1 VAL A 101      25.921   8.957  82.297  1.00  0.00           C  
ATOM   1553  CG2 VAL A 101      27.807   7.853  81.074  1.00  0.00           C  
ATOM   1554  H   VAL A 101      26.577   5.399  80.473  1.00  0.00           H  
ATOM   1555  HA  VAL A 101      26.851   6.427  83.120  1.00  0.00           H  
ATOM   1556  HB  VAL A 101      25.718   7.709  80.599  1.00  0.00           H  
ATOM   1557 1HG1 VAL A 101      26.080   9.860  81.707  1.00  0.00           H  
ATOM   1558 2HG1 VAL A 101      24.864   8.872  82.551  1.00  0.00           H  
ATOM   1559 3HG1 VAL A 101      26.512   9.012  83.210  1.00  0.00           H  
ATOM   1560 1HG2 VAL A 101      27.952   8.767  80.500  1.00  0.00           H  
ATOM   1561 2HG2 VAL A 101      28.436   7.879  81.964  1.00  0.00           H  
ATOM   1562 3HG2 VAL A 101      28.079   6.993  80.462  1.00  0.00           H  
ATOM   1563  N   SER A 102      23.720   6.115  82.082  1.00  0.00           N  
ATOM   1564  CA  SER A 102      22.343   5.944  82.576  1.00  0.00           C  
ATOM   1565  C   SER A 102      22.273   5.043  83.811  1.00  0.00           C  
ATOM   1566  O   SER A 102      21.455   5.281  84.695  1.00  0.00           O  
ATOM   1567  CB  SER A 102      21.469   5.365  81.480  1.00  0.00           C  
ATOM   1568  OG  SER A 102      20.152   5.196  81.925  1.00  0.00           O  
ATOM   1569  H   SER A 102      23.913   5.965  81.102  1.00  0.00           H  
ATOM   1570  HA  SER A 102      21.953   6.923  82.860  1.00  0.00           H  
ATOM   1571 1HB  SER A 102      21.482   6.029  80.616  1.00  0.00           H  
ATOM   1572 2HB  SER A 102      21.874   4.406  81.161  1.00  0.00           H  
ATOM   1573  HG  SER A 102      19.606   5.736  81.348  1.00  0.00           H  
ATOM   1574  N   ILE A 103      23.107   4.001  83.841  1.00  0.00           N  
ATOM   1575  CA  ILE A 103      23.018   2.954  84.868  1.00  0.00           C  
ATOM   1576  C   ILE A 103      23.687   3.314  86.195  1.00  0.00           C  
ATOM   1577  O   ILE A 103      23.701   2.495  87.129  1.00  0.00           O  
ATOM   1578  CB  ILE A 103      23.638   1.646  84.344  1.00  0.00           C  
ATOM   1579  CG1 ILE A 103      23.156   0.455  85.178  1.00  0.00           C  
ATOM   1580  CG2 ILE A 103      25.156   1.732  84.363  1.00  0.00           C  
ATOM   1581  CD1 ILE A 103      23.473  -0.889  84.563  1.00  0.00           C  
ATOM   1582  H   ILE A 103      23.822   3.934  83.131  1.00  0.00           H  
ATOM   1583  HA  ILE A 103      21.967   2.779  85.093  1.00  0.00           H  
ATOM   1584  HB  ILE A 103      23.306   1.469  83.322  1.00  0.00           H  
ATOM   1585 1HG1 ILE A 103      23.612   0.495  86.166  1.00  0.00           H  
ATOM   1586 2HG1 ILE A 103      22.076   0.520  85.314  1.00  0.00           H  
ATOM   1587 1HG2 ILE A 103      25.578   0.799  83.990  1.00  0.00           H  
ATOM   1588 2HG2 ILE A 103      25.481   2.555  83.728  1.00  0.00           H  
ATOM   1589 3HG2 ILE A 103      25.499   1.903  85.383  1.00  0.00           H  
ATOM   1590 1HD1 ILE A 103      23.100  -1.682  85.211  1.00  0.00           H  
ATOM   1591 2HD1 ILE A 103      22.996  -0.964  83.586  1.00  0.00           H  
ATOM   1592 3HD1 ILE A 103      24.551  -0.991  84.450  1.00  0.00           H  
ATOM   1593  N   LEU A 104      24.251   4.520  86.294  1.00  0.00           N  
ATOM   1594  CA  LEU A 104      25.010   4.921  87.495  1.00  0.00           C  
ATOM   1595  C   LEU A 104      24.266   5.922  88.395  1.00  0.00           C  
ATOM   1596  O   LEU A 104      23.652   6.873  87.891  1.00  0.00           O  
ATOM   1597  CB  LEU A 104      26.353   5.531  87.073  1.00  0.00           C  
ATOM   1598  CG  LEU A 104      27.275   4.612  86.262  1.00  0.00           C  
ATOM   1599  CD1 LEU A 104      28.524   5.381  85.850  1.00  0.00           C  
ATOM   1600  CD2 LEU A 104      27.635   3.391  87.095  1.00  0.00           C  
ATOM   1601  H   LEU A 104      24.157   5.174  85.530  1.00  0.00           H  
ATOM   1602  HA  LEU A 104      25.196   4.033  88.099  1.00  0.00           H  
ATOM   1603 1HB  LEU A 104      26.158   6.418  86.472  1.00  0.00           H  
ATOM   1604 2HB  LEU A 104      26.893   5.836  87.969  1.00  0.00           H  
ATOM   1605  HG  LEU A 104      26.765   4.294  85.353  1.00  0.00           H  
ATOM   1606 1HD1 LEU A 104      29.179   4.728  85.274  1.00  0.00           H  
ATOM   1607 2HD1 LEU A 104      28.238   6.238  85.240  1.00  0.00           H  
ATOM   1608 3HD1 LEU A 104      29.048   5.727  86.740  1.00  0.00           H  
ATOM   1609 1HD2 LEU A 104      28.291   2.737  86.518  1.00  0.00           H  
ATOM   1610 2HD2 LEU A 104      28.147   3.708  88.004  1.00  0.00           H  
ATOM   1611 3HD2 LEU A 104      26.726   2.851  87.360  1.00  0.00           H  
ATOM   1612  N   ASN A 105      24.394   5.752  89.722  1.00  0.00           N  
ATOM   1613  CA  ASN A 105      23.667   6.567  90.688  1.00  0.00           C  
ATOM   1614  C   ASN A 105      23.771   8.052  90.433  1.00  0.00           C  
ATOM   1615  O   ASN A 105      22.758   8.758  90.399  1.00  0.00           O  
ATOM   1616  CB  ASN A 105      24.143   6.254  92.095  1.00  0.00           C  
ATOM   1617  CG  ASN A 105      23.662   4.916  92.583  1.00  0.00           C  
ATOM   1618  OD1 ASN A 105      22.626   4.413  92.134  1.00  0.00           O  
ATOM   1619  ND2 ASN A 105      24.396   4.329  93.494  1.00  0.00           N  
ATOM   1620  H   ASN A 105      25.018   5.032  90.057  1.00  0.00           H  
ATOM   1621  HA  ASN A 105      22.605   6.328  90.613  1.00  0.00           H  
ATOM   1622 1HB  ASN A 105      25.233   6.268  92.122  1.00  0.00           H  
ATOM   1623 2HB  ASN A 105      23.788   7.026  92.779  1.00  0.00           H  
ATOM   1624 1HD2 ASN A 105      24.125   3.436  93.856  1.00  0.00           H  
ATOM   1625 2HD2 ASN A 105      25.227   4.772  93.828  1.00  0.00           H  
ATOM   1626  N   ARG A 106      24.994   8.532  90.251  1.00  0.00           N  
ATOM   1627  CA  ARG A 106      25.229   9.953  90.088  1.00  0.00           C  
ATOM   1628  C   ARG A 106      25.139  10.378  88.623  1.00  0.00           C  
ATOM   1629  O   ARG A 106      25.397  11.535  88.291  1.00  0.00           O  
ATOM   1630  CB  ARG A 106      26.597  10.327  90.640  1.00  0.00           C  
ATOM   1631  CG  ARG A 106      26.749  10.153  92.143  1.00  0.00           C  
ATOM   1632  CD  ARG A 106      28.109  10.534  92.604  1.00  0.00           C  
ATOM   1633  NE  ARG A 106      28.261  10.366  94.041  1.00  0.00           N  
ATOM   1634  CZ  ARG A 106      29.387  10.640  94.728  1.00  0.00           C  
ATOM   1635  NH1 ARG A 106      30.448  11.092  94.098  1.00  0.00           N  
ATOM   1636  NH2 ARG A 106      29.424  10.453  96.036  1.00  0.00           N  
ATOM   1637  H   ARG A 106      25.779   7.897  90.225  1.00  0.00           H  
ATOM   1638  HA  ARG A 106      24.465  10.496  90.645  1.00  0.00           H  
ATOM   1639 1HB  ARG A 106      27.362   9.720  90.158  1.00  0.00           H  
ATOM   1640 2HB  ARG A 106      26.811  11.370  90.405  1.00  0.00           H  
ATOM   1641 1HG  ARG A 106      26.024  10.783  92.658  1.00  0.00           H  
ATOM   1642 2HG  ARG A 106      26.577   9.109  92.408  1.00  0.00           H  
ATOM   1643 1HD  ARG A 106      28.850   9.908  92.108  1.00  0.00           H  
ATOM   1644 2HD  ARG A 106      28.296  11.579  92.362  1.00  0.00           H  
ATOM   1645  HE  ARG A 106      27.465  10.019  94.560  1.00  0.00           H  
ATOM   1646 1HH1 ARG A 106      30.419  11.235  93.098  1.00  0.00           H  
ATOM   1647 2HH1 ARG A 106      31.292  11.298  94.613  1.00  0.00           H  
ATOM   1648 1HH2 ARG A 106      28.608  10.105  96.520  1.00  0.00           H  
ATOM   1649 2HH2 ARG A 106      30.267  10.658  96.551  1.00  0.00           H  
ATOM   1650  N   SER A 107      24.791   9.456  87.741  1.00  0.00           N  
ATOM   1651  CA  SER A 107      24.593   9.811  86.336  1.00  0.00           C  
ATOM   1652  C   SER A 107      25.787  10.551  85.770  1.00  0.00           C  
ATOM   1653  O   SER A 107      26.928  10.185  86.034  1.00  0.00           O  
ATOM   1654  CB  SER A 107      23.349  10.665  86.183  1.00  0.00           C  
ATOM   1655  OG  SER A 107      23.028  10.845  84.831  1.00  0.00           O  
ATOM   1656  H   SER A 107      24.659   8.497  88.030  1.00  0.00           H  
ATOM   1657  HA  SER A 107      24.462   8.893  85.762  1.00  0.00           H  
ATOM   1658 1HB  SER A 107      22.515  10.188  86.697  1.00  0.00           H  
ATOM   1659 2HB  SER A 107      23.513  11.634  86.652  1.00  0.00           H  
ATOM   1660  HG  SER A 107      22.461  11.619  84.795  1.00  0.00           H  
ATOM   1661  N   ILE A 108      25.534  11.592  84.984  1.00  0.00           N  
ATOM   1662  CA  ILE A 108      26.617  12.281  84.272  1.00  0.00           C  
ATOM   1663  C   ILE A 108      27.367  13.227  85.197  1.00  0.00           C  
ATOM   1664  O   ILE A 108      26.807  14.188  85.690  1.00  0.00           O  
ATOM   1665  CB  ILE A 108      26.074  13.071  83.067  1.00  0.00           C  
ATOM   1666  CG1 ILE A 108      25.417  12.123  82.060  1.00  0.00           C  
ATOM   1667  CG2 ILE A 108      27.189  13.866  82.406  1.00  0.00           C  
ATOM   1668  CD1 ILE A 108      24.649  12.831  80.967  1.00  0.00           C  
ATOM   1669  H   ILE A 108      24.585  11.919  84.871  1.00  0.00           H  
ATOM   1670  HA  ILE A 108      27.319  11.534  83.904  1.00  0.00           H  
ATOM   1671  HB  ILE A 108      25.299  13.759  83.403  1.00  0.00           H  
ATOM   1672 1HG1 ILE A 108      26.181  11.502  81.593  1.00  0.00           H  
ATOM   1673 2HG1 ILE A 108      24.730  11.457  82.582  1.00  0.00           H  
ATOM   1674 1HG2 ILE A 108      26.787  14.418  81.556  1.00  0.00           H  
ATOM   1675 2HG2 ILE A 108      27.612  14.566  83.125  1.00  0.00           H  
ATOM   1676 3HG2 ILE A 108      27.967  13.185  82.062  1.00  0.00           H  
ATOM   1677 1HD1 ILE A 108      24.213  12.093  80.293  1.00  0.00           H  
ATOM   1678 2HD1 ILE A 108      23.854  13.431  81.411  1.00  0.00           H  
ATOM   1679 3HD1 ILE A 108      25.324  13.477  80.408  1.00  0.00           H  
ATOM   1680  N   PRO A 109      28.658  12.953  85.382  1.00  0.00           N  
ATOM   1681  CA  PRO A 109      29.499  13.666  86.337  1.00  0.00           C  
ATOM   1682  C   PRO A 109      30.075  14.961  85.716  1.00  0.00           C  
ATOM   1683  O   PRO A 109      30.306  15.007  84.502  1.00  0.00           O  
ATOM   1684  CB  PRO A 109      30.597  12.644  86.648  1.00  0.00           C  
ATOM   1685  CG  PRO A 109      30.014  11.340  86.220  1.00  0.00           C  
ATOM   1686  CD  PRO A 109      29.141  11.688  85.044  1.00  0.00           C  
ATOM   1687  HA  PRO A 109      28.909  13.899  87.235  1.00  0.00           H  
ATOM   1688 1HB  PRO A 109      31.516  12.900  86.100  1.00  0.00           H  
ATOM   1689 2HB  PRO A 109      30.843  12.670  87.719  1.00  0.00           H  
ATOM   1690 1HG  PRO A 109      30.815  10.633  85.959  1.00  0.00           H  
ATOM   1691 2HG  PRO A 109      29.449  10.887  87.048  1.00  0.00           H  
ATOM   1692 1HD  PRO A 109      29.747  11.694  84.126  1.00  0.00           H  
ATOM   1693 2HD  PRO A 109      28.323  10.956  84.965  1.00  0.00           H  
ATOM   1694  N   ALA A 110      30.291  16.015  86.532  1.00  0.00           N  
ATOM   1695  CA  ALA A 110      30.893  17.242  85.988  1.00  0.00           C  
ATOM   1696  C   ALA A 110      32.452  17.191  86.003  1.00  0.00           C  
ATOM   1697  O   ALA A 110      33.093  17.857  86.810  1.00  0.00           O  
ATOM   1698  CB  ALA A 110      30.394  18.449  86.769  1.00  0.00           C  
ATOM   1699  H   ALA A 110      30.047  15.979  87.511  1.00  0.00           H  
ATOM   1700  HA  ALA A 110      30.586  17.337  84.946  1.00  0.00           H  
ATOM   1701 1HB  ALA A 110      30.842  19.356  86.363  1.00  0.00           H  
ATOM   1702 2HB  ALA A 110      29.309  18.512  86.686  1.00  0.00           H  
ATOM   1703 3HB  ALA A 110      30.672  18.345  87.816  1.00  0.00           H  
ATOM   1704  N   ILE A 111      33.046  16.390  85.130  1.00  0.00           N  
ATOM   1705  CA  ILE A 111      34.512  16.121  85.223  1.00  0.00           C  
ATOM   1706  C   ILE A 111      35.256  16.388  83.923  1.00  0.00           C  
ATOM   1707  O   ILE A 111      36.461  16.121  83.812  1.00  0.00           O  
ATOM   1708  CB  ILE A 111      34.777  14.664  85.643  1.00  0.00           C  
ATOM   1709  CG1 ILE A 111      34.213  13.696  84.600  1.00  0.00           C  
ATOM   1710  CG2 ILE A 111      34.174  14.387  87.012  1.00  0.00           C  
ATOM   1711  CD1 ILE A 111      34.639  12.260  84.806  1.00  0.00           C  
ATOM   1712  H   ILE A 111      32.512  15.953  84.393  1.00  0.00           H  
ATOM   1713  HA  ILE A 111      34.937  16.781  85.979  1.00  0.00           H  
ATOM   1714  HB  ILE A 111      35.852  14.488  85.688  1.00  0.00           H  
ATOM   1715 1HG1 ILE A 111      33.125  13.735  84.618  1.00  0.00           H  
ATOM   1716 2HG1 ILE A 111      34.534  14.006  83.605  1.00  0.00           H  
ATOM   1717 1HG2 ILE A 111      34.370  13.353  87.293  1.00  0.00           H  
ATOM   1718 2HG2 ILE A 111      34.621  15.054  87.748  1.00  0.00           H  
ATOM   1719 3HG2 ILE A 111      33.097  14.555  86.976  1.00  0.00           H  
ATOM   1720 1HD1 ILE A 111      34.200  11.635  84.028  1.00  0.00           H  
ATOM   1721 2HD1 ILE A 111      35.726  12.192  84.756  1.00  0.00           H  
ATOM   1722 3HD1 ILE A 111      34.298  11.916  85.781  1.00  0.00           H  
ATOM   1723  N   HIS A 112      34.539  16.906  82.944  1.00  0.00           N  
ATOM   1724  CA  HIS A 112      35.136  17.256  81.666  1.00  0.00           C  
ATOM   1725  C   HIS A 112      34.431  18.480  81.102  1.00  0.00           C  
ATOM   1726  O   HIS A 112      33.283  18.748  81.433  1.00  0.00           O  
ATOM   1727  CB  HIS A 112      35.048  16.091  80.675  1.00  0.00           C  
ATOM   1728  CG  HIS A 112      35.800  16.325  79.402  1.00  0.00           C  
ATOM   1729  ND1 HIS A 112      35.294  17.084  78.368  1.00  0.00           N  
ATOM   1730  CD2 HIS A 112      37.020  15.900  78.997  1.00  0.00           C  
ATOM   1731  CE1 HIS A 112      36.172  17.116  77.380  1.00  0.00           C  
ATOM   1732  NE2 HIS A 112      37.226  16.406  77.737  1.00  0.00           N  
ATOM   1733  H   HIS A 112      33.551  17.063  83.085  1.00  0.00           H  
ATOM   1734  HA  HIS A 112      36.190  17.492  81.809  1.00  0.00           H  
ATOM   1735 1HB  HIS A 112      35.439  15.186  81.142  1.00  0.00           H  
ATOM   1736 2HB  HIS A 112      34.004  15.904  80.425  1.00  0.00           H  
ATOM   1737  HD2 HIS A 112      37.709  15.274  79.563  1.00  0.00           H  
ATOM   1738  HE1 HIS A 112      36.046  17.640  76.433  1.00  0.00           H  
ATOM   1739  HE2 HIS A 112      38.054  16.256  77.177  1.00  0.00           H  
ATOM   1740  N   TYR A 113      35.095  19.229  80.224  1.00  0.00           N  
ATOM   1741  CA  TYR A 113      34.422  20.352  79.564  1.00  0.00           C  
ATOM   1742  C   TYR A 113      33.107  19.907  78.905  1.00  0.00           C  
ATOM   1743  O   TYR A 113      32.094  20.609  78.945  1.00  0.00           O  
ATOM   1744  CB  TYR A 113      35.347  20.991  78.526  1.00  0.00           C  
ATOM   1745  CG  TYR A 113      34.726  22.160  77.793  1.00  0.00           C  
ATOM   1746  CD1 TYR A 113      34.650  23.402  78.406  1.00  0.00           C  
ATOM   1747  CD2 TYR A 113      34.234  21.990  76.507  1.00  0.00           C  
ATOM   1748  CE1 TYR A 113      34.083  24.469  77.736  1.00  0.00           C  
ATOM   1749  CE2 TYR A 113      33.667  23.057  75.838  1.00  0.00           C  
ATOM   1750  CZ  TYR A 113      33.591  24.292  76.448  1.00  0.00           C  
ATOM   1751  OH  TYR A 113      33.027  25.355  75.781  1.00  0.00           O  
ATOM   1752  H   TYR A 113      36.061  19.036  80.003  1.00  0.00           H  
ATOM   1753  HA  TYR A 113      34.174  21.099  80.319  1.00  0.00           H  
ATOM   1754 1HB  TYR A 113      36.257  21.341  79.015  1.00  0.00           H  
ATOM   1755 2HB  TYR A 113      35.638  20.244  77.789  1.00  0.00           H  
ATOM   1756  HD1 TYR A 113      35.037  23.536  79.416  1.00  0.00           H  
ATOM   1757  HD2 TYR A 113      34.293  21.014  76.026  1.00  0.00           H  
ATOM   1758  HE1 TYR A 113      34.023  25.445  78.218  1.00  0.00           H  
ATOM   1759  HE2 TYR A 113      33.279  22.923  74.828  1.00  0.00           H  
ATOM   1760  HH  TYR A 113      32.739  25.069  74.911  1.00  0.00           H  
ATOM   1761  N   MET A 114      33.148  18.733  78.293  1.00  0.00           N  
ATOM   1762  CA  MET A 114      32.011  18.177  77.566  1.00  0.00           C  
ATOM   1763  C   MET A 114      30.808  17.856  78.466  1.00  0.00           C  
ATOM   1764  O   MET A 114      29.668  18.157  78.106  1.00  0.00           O  
ATOM   1765  CB  MET A 114      32.453  16.922  76.816  1.00  0.00           C  
ATOM   1766  CG  MET A 114      33.398  17.184  75.652  1.00  0.00           C  
ATOM   1767  SD  MET A 114      32.659  18.227  74.379  1.00  0.00           S  
ATOM   1768  CE  MET A 114      31.392  17.135  73.740  1.00  0.00           C  
ATOM   1769  H   MET A 114      34.009  18.207  78.337  1.00  0.00           H  
ATOM   1770  HA  MET A 114      31.663  18.919  76.848  1.00  0.00           H  
ATOM   1771 1HB  MET A 114      32.954  16.244  77.506  1.00  0.00           H  
ATOM   1772 2HB  MET A 114      31.577  16.403  76.426  1.00  0.00           H  
ATOM   1773 1HG  MET A 114      34.300  17.674  76.018  1.00  0.00           H  
ATOM   1774 2HG  MET A 114      33.686  16.237  75.196  1.00  0.00           H  
ATOM   1775 1HE  MET A 114      30.845  17.639  72.943  1.00  0.00           H  
ATOM   1776 2HE  MET A 114      31.855  16.229  73.348  1.00  0.00           H  
ATOM   1777 3HE  MET A 114      30.701  16.871  74.542  1.00  0.00           H  
ATOM   1778  N   ILE A 115      31.057  17.255  79.631  1.00  0.00           N  
ATOM   1779  CA  ILE A 115      29.974  16.966  80.564  1.00  0.00           C  
ATOM   1780  C   ILE A 115      29.496  18.219  81.316  1.00  0.00           C  
ATOM   1781  O   ILE A 115      28.295  18.347  81.590  1.00  0.00           O  
ATOM   1782  CB  ILE A 115      30.415  15.897  81.580  1.00  0.00           C  
ATOM   1783  CG1 ILE A 115      29.202  15.346  82.335  1.00  0.00           C  
ATOM   1784  CG2 ILE A 115      31.433  16.474  82.552  1.00  0.00           C  
ATOM   1785  CD1 ILE A 115      28.220  14.607  81.456  1.00  0.00           C  
ATOM   1786  H   ILE A 115      32.001  16.994  79.877  1.00  0.00           H  
ATOM   1787  HA  ILE A 115      29.125  16.583  80.000  1.00  0.00           H  
ATOM   1788  HB  ILE A 115      30.865  15.057  81.053  1.00  0.00           H  
ATOM   1789 1HG1 ILE A 115      29.539  14.666  83.117  1.00  0.00           H  
ATOM   1790 2HG1 ILE A 115      28.673  16.166  82.822  1.00  0.00           H  
ATOM   1791 1HG2 ILE A 115      31.733  15.705  83.263  1.00  0.00           H  
ATOM   1792 2HG2 ILE A 115      32.307  16.819  82.000  1.00  0.00           H  
ATOM   1793 3HG2 ILE A 115      30.989  17.312  83.089  1.00  0.00           H  
ATOM   1794 1HD1 ILE A 115      27.388  14.247  82.062  1.00  0.00           H  
ATOM   1795 2HD1 ILE A 115      27.842  15.280  80.685  1.00  0.00           H  
ATOM   1796 3HD1 ILE A 115      28.718  13.760  80.985  1.00  0.00           H  
ATOM   1797  N   ALA A 116      30.436  19.113  81.664  1.00  0.00           N  
ATOM   1798  CA  ALA A 116      30.140  20.306  82.483  1.00  0.00           C  
ATOM   1799  C   ALA A 116      29.234  21.250  81.691  1.00  0.00           C  
ATOM   1800  O   ALA A 116      28.367  21.920  82.259  1.00  0.00           O  
ATOM   1801  CB  ALA A 116      31.420  21.016  82.900  1.00  0.00           C  
ATOM   1802  H   ALA A 116      31.382  18.955  81.348  1.00  0.00           H  
ATOM   1803  HA  ALA A 116      29.616  19.979  83.381  1.00  0.00           H  
ATOM   1804 1HB  ALA A 116      31.171  21.890  83.502  1.00  0.00           H  
ATOM   1805 2HB  ALA A 116      32.038  20.336  83.486  1.00  0.00           H  
ATOM   1806 3HB  ALA A 116      31.967  21.330  82.013  1.00  0.00           H  
ATOM   1807  N   ALA A 117      29.396  21.253  80.366  1.00  0.00           N  
ATOM   1808  CA  ALA A 117      28.522  22.006  79.485  1.00  0.00           C  
ATOM   1809  C   ALA A 117      27.027  21.605  79.591  1.00  0.00           C  
ATOM   1810  O   ALA A 117      26.138  22.411  79.288  1.00  0.00           O  
ATOM   1811  CB  ALA A 117      29.008  21.850  78.051  1.00  0.00           C  
ATOM   1812  H   ALA A 117      30.151  20.714  79.967  1.00  0.00           H  
ATOM   1813  HA  ALA A 117      28.572  23.056  79.774  1.00  0.00           H  
ATOM   1814 1HB  ALA A 117      28.356  22.413  77.383  1.00  0.00           H  
ATOM   1815 2HB  ALA A 117      30.027  22.229  77.969  1.00  0.00           H  
ATOM   1816 3HB  ALA A 117      28.989  20.797  77.774  1.00  0.00           H  
ATOM   1817  N   ALA A 118      26.754  20.366  80.014  1.00  0.00           N  
ATOM   1818  CA  ALA A 118      25.373  19.909  80.293  1.00  0.00           C  
ATOM   1819  C   ALA A 118      24.863  20.211  81.712  1.00  0.00           C  
ATOM   1820  O   ALA A 118      23.738  19.841  82.059  1.00  0.00           O  
ATOM   1821  CB  ALA A 118      25.273  18.413  80.032  1.00  0.00           C  
ATOM   1822  H   ALA A 118      27.521  19.723  80.146  1.00  0.00           H  
ATOM   1823  HA  ALA A 118      24.699  20.439  79.620  1.00  0.00           H  
ATOM   1824 1HB  ALA A 118      24.257  18.075  80.237  1.00  0.00           H  
ATOM   1825 2HB  ALA A 118      25.520  18.208  78.991  1.00  0.00           H  
ATOM   1826 3HB  ALA A 118      25.968  17.884  80.681  1.00  0.00           H  
ATOM   1827  N   GLY A 120      25.665  20.880  82.533  1.00  0.00           N  
ATOM   1828  CA  GLY A 120      25.231  21.116  83.910  1.00  0.00           C  
ATOM   1829  C   GLY A 120      23.941  21.943  83.914  1.00  0.00           C  
ATOM   1830  O   GLY A 120      23.864  22.993  83.263  1.00  0.00           O  
ATOM   1831  H   GLY A 120      26.635  21.026  82.291  1.00  0.00           H  
ATOM   1832 1HA  GLY A 120      25.072  20.161  84.410  1.00  0.00           H  
ATOM   1833 2HA  GLY A 120      26.018  21.636  84.455  1.00  0.00           H  
ATOM   1834  N   ASN A 121      22.925  21.437  84.615  1.00  0.00           N  
ATOM   1835  CA  ASN A 121      21.622  22.081  84.694  1.00  0.00           C  
ATOM   1836  C   ASN A 121      20.766  21.941  83.433  1.00  0.00           C  
ATOM   1837  O   ASN A 121      19.705  22.564  83.343  1.00  0.00           O  
ATOM   1838  CB  ASN A 121      21.804  23.549  85.035  1.00  0.00           C  
ATOM   1839  CG  ASN A 121      22.424  23.755  86.389  1.00  0.00           C  
ATOM   1840  OD1 ASN A 121      22.233  22.944  87.303  1.00  0.00           O  
ATOM   1841  ND2 ASN A 121      23.162  24.825  86.536  1.00  0.00           N  
ATOM   1842  H   ASN A 121      23.076  20.569  85.109  1.00  0.00           H  
ATOM   1843  HA  ASN A 121      21.045  21.599  85.485  1.00  0.00           H  
ATOM   1844 1HB  ASN A 121      22.436  24.022  84.283  1.00  0.00           H  
ATOM   1845 2HB  ASN A 121      20.836  24.050  85.011  1.00  0.00           H  
ATOM   1846 1HD2 ASN A 121      23.600  25.014  87.416  1.00  0.00           H  
ATOM   1847 2HD2 ASN A 121      23.289  25.454  85.770  1.00  0.00           H  
ATOM   1848  N   SER A 122      21.204  21.130  82.469  1.00  0.00           N  
ATOM   1849  CA  SER A 122      20.416  20.916  81.247  1.00  0.00           C  
ATOM   1850  C   SER A 122      19.725  19.532  81.198  1.00  0.00           C  
ATOM   1851  O   SER A 122      18.950  19.248  80.276  1.00  0.00           O  
ATOM   1852  CB  SER A 122      21.314  21.076  80.036  1.00  0.00           C  
ATOM   1853  OG  SER A 122      22.320  20.101  80.024  1.00  0.00           O  
ATOM   1854  H   SER A 122      22.088  20.653  82.574  1.00  0.00           H  
ATOM   1855  HA  SER A 122      19.625  21.667  81.209  1.00  0.00           H  
ATOM   1856 1HB  SER A 122      20.717  20.999  79.128  1.00  0.00           H  
ATOM   1857 2HB  SER A 122      21.765  22.068  80.046  1.00  0.00           H  
ATOM   1858  HG  SER A 122      22.387  19.779  80.926  1.00  0.00           H  
ATOM   1859  N   ILE A 123      20.035  18.672  82.167  1.00  0.00           N  
ATOM   1860  CA  ILE A 123      19.740  17.259  82.039  1.00  0.00           C  
ATOM   1861  C   ILE A 123      18.669  16.821  83.011  1.00  0.00           C  
ATOM   1862  O   ILE A 123      18.799  17.045  84.235  1.00  0.00           O  
ATOM   1863  CB  ILE A 123      21.007  16.414  82.262  1.00  0.00           C  
ATOM   1864  CG1 ILE A 123      22.114  16.845  81.297  1.00  0.00           C  
ATOM   1865  CG2 ILE A 123      20.696  14.934  82.094  1.00  0.00           C  
ATOM   1866  CD1 ILE A 123      21.752  16.678  79.838  1.00  0.00           C  
ATOM   1867  H   ILE A 123      20.484  19.007  83.008  1.00  0.00           H  
ATOM   1868  HA  ILE A 123      19.373  17.072  81.030  1.00  0.00           H  
ATOM   1869  HB  ILE A 123      21.385  16.583  83.270  1.00  0.00           H  
ATOM   1870 1HG1 ILE A 123      22.359  17.893  81.470  1.00  0.00           H  
ATOM   1871 2HG1 ILE A 123      23.015  16.263  81.492  1.00  0.00           H  
ATOM   1872 1HG2 ILE A 123      21.603  14.352  82.254  1.00  0.00           H  
ATOM   1873 2HG2 ILE A 123      19.941  14.637  82.819  1.00  0.00           H  
ATOM   1874 3HG2 ILE A 123      20.323  14.754  81.086  1.00  0.00           H  
ATOM   1875 1HD1 ILE A 123      22.585  17.005  79.216  1.00  0.00           H  
ATOM   1876 2HD1 ILE A 123      21.536  15.629  79.635  1.00  0.00           H  
ATOM   1877 3HD1 ILE A 123      20.873  17.280  79.611  1.00  0.00           H  
ATOM   1878  N   PRO A 124      17.609  16.219  82.462  1.00  0.00           N  
ATOM   1879  CA  PRO A 124      16.566  15.599  83.270  1.00  0.00           C  
ATOM   1880  C   PRO A 124      16.894  14.125  83.492  1.00  0.00           C  
ATOM   1881  O   PRO A 124      17.573  13.511  82.679  1.00  0.00           O  
ATOM   1882  CB  PRO A 124      15.304  15.783  82.421  1.00  0.00           C  
ATOM   1883  CG  PRO A 124      15.794  15.697  81.015  1.00  0.00           C  
ATOM   1884  CD  PRO A 124      17.154  16.341  81.052  1.00  0.00           C  
ATOM   1885  HA  PRO A 124      16.478  16.140  84.224  1.00  0.00           H  
ATOM   1886 1HB  PRO A 124      14.569  15.003  82.665  1.00  0.00           H  
ATOM   1887 2HB  PRO A 124      14.834  16.751  82.651  1.00  0.00           H  
ATOM   1888 1HG  PRO A 124      15.831  14.647  80.690  1.00  0.00           H  
ATOM   1889 2HG  PRO A 124      15.098  16.215  80.339  1.00  0.00           H  
ATOM   1890 1HD  PRO A 124      17.838  15.793  80.388  1.00  0.00           H  
ATOM   1891 2HD  PRO A 124      17.071  17.393  80.741  1.00  0.00           H  
ATOM   1892  N   CYS A 125      16.439  13.571  84.625  1.00  0.00           N  
ATOM   1893  CA  CYS A 125      16.498  12.111  84.835  1.00  0.00           C  
ATOM   1894  C   CYS A 125      15.113  11.483  85.005  1.00  0.00           C  
ATOM   1895  O   CYS A 125      14.210  12.062  85.655  1.00  0.00           O  
ATOM   1896  CB  CYS A 125      17.340  11.785  86.069  1.00  0.00           C  
ATOM   1897  SG  CYS A 125      19.067  12.307  85.944  1.00  0.00           S  
ATOM   1898  H   CYS A 125      16.049  14.157  85.349  1.00  0.00           H  
ATOM   1899  HA  CYS A 125      16.966  11.655  83.962  1.00  0.00           H  
ATOM   1900 1HB  CYS A 125      16.904  12.267  86.944  1.00  0.00           H  
ATOM   1901 2HB  CYS A 125      17.324  10.709  86.246  1.00  0.00           H  
ATOM   1902  HG  CYS A 125      19.357  11.572  84.875  1.00  0.00           H  
ATOM   1903  N   ALA A 126      14.966  10.277  84.465  1.00  0.00           N  
ATOM   1904  CA  ALA A 126      13.717   9.527  84.533  1.00  0.00           C  
ATOM   1905  C   ALA A 126      14.052   8.086  84.974  1.00  0.00           C  
ATOM   1906  O   ALA A 126      14.790   7.369  84.283  1.00  0.00           O  
ATOM   1907  CB  ALA A 126      12.995   9.545  83.193  1.00  0.00           C  
ATOM   1908  H   ALA A 126      15.759   9.870  83.989  1.00  0.00           H  
ATOM   1909  HA  ALA A 126      13.078  10.000  85.278  1.00  0.00           H  
ATOM   1910 1HB  ALA A 126      12.067   8.979  83.273  1.00  0.00           H  
ATOM   1911 2HB  ALA A 126      12.769  10.575  82.916  1.00  0.00           H  
ATOM   1912 3HB  ALA A 126      13.631   9.096  82.432  1.00  0.00           H  
ATOM   1913  N   PRO A 127      13.554   7.712  86.151  1.00  0.00           N  
ATOM   1914  CA  PRO A 127      13.664   6.348  86.701  1.00  0.00           C  
ATOM   1915  C   PRO A 127      13.062   5.277  85.799  1.00  0.00           C  
ATOM   1916  O   PRO A 127      12.013   5.489  85.211  1.00  0.00           O  
ATOM   1917  CB  PRO A 127      12.889   6.455  88.018  1.00  0.00           C  
ATOM   1918  CG  PRO A 127      12.978   7.899  88.378  1.00  0.00           C  
ATOM   1919  CD  PRO A 127      12.900   8.619  87.059  1.00  0.00           C  
ATOM   1920  HA  PRO A 127      14.724   6.115  86.882  1.00  0.00           H  
ATOM   1921 1HB  PRO A 127      11.853   6.114  87.874  1.00  0.00           H  
ATOM   1922 2HB  PRO A 127      13.341   5.798  88.775  1.00  0.00           H  
ATOM   1923 1HG  PRO A 127      12.157   8.172  89.058  1.00  0.00           H  
ATOM   1924 2HG  PRO A 127      13.916   8.099  88.916  1.00  0.00           H  
ATOM   1925 1HD  PRO A 127      11.846   8.779  86.789  1.00  0.00           H  
ATOM   1926 2HD  PRO A 127      13.432   9.580  87.133  1.00  0.00           H  
ATOM   1927  N   TYR A 128      13.721   4.123  85.709  1.00  0.00           N  
ATOM   1928  CA  TYR A 128      13.311   3.044  84.814  1.00  0.00           C  
ATOM   1929  C   TYR A 128      12.035   2.344  85.283  1.00  0.00           C  
ATOM   1930  O   TYR A 128      11.923   1.944  86.456  1.00  0.00           O  
ATOM   1931  CB  TYR A 128      14.443   2.025  84.669  1.00  0.00           C  
ATOM   1932  CG  TYR A 128      14.119   0.880  83.735  1.00  0.00           C  
ATOM   1933  CD1 TYR A 128      14.163   1.072  82.362  1.00  0.00           C  
ATOM   1934  CD2 TYR A 128      13.776  -0.361  84.251  1.00  0.00           C  
ATOM   1935  CE1 TYR A 128      13.867   0.027  81.508  1.00  0.00           C  
ATOM   1936  CE2 TYR A 128      13.480  -1.406  83.398  1.00  0.00           C  
ATOM   1937  CZ  TYR A 128      13.524  -1.215  82.032  1.00  0.00           C  
ATOM   1938  OH  TYR A 128      13.229  -2.256  81.182  1.00  0.00           O  
ATOM   1939  H   TYR A 128      14.539   3.998  86.289  1.00  0.00           H  
ATOM   1940  HA  TYR A 128      13.093   3.471  83.835  1.00  0.00           H  
ATOM   1941 1HB  TYR A 128      15.338   2.525  84.296  1.00  0.00           H  
ATOM   1942 2HB  TYR A 128      14.685   1.608  85.647  1.00  0.00           H  
ATOM   1943  HD1 TYR A 128      14.432   2.047  81.956  1.00  0.00           H  
ATOM   1944  HD2 TYR A 128      13.740  -0.511  85.330  1.00  0.00           H  
ATOM   1945  HE1 TYR A 128      13.902   0.177  80.430  1.00  0.00           H  
ATOM   1946  HE2 TYR A 128      13.210  -2.381  83.804  1.00  0.00           H  
ATOM   1947  HH  TYR A 128      13.306  -1.958  80.273  1.00  0.00           H  
ATOM   1948  N   ALA A 129      11.093   2.161  84.364  1.00  0.00           N  
ATOM   1949  CA  ALA A 129       9.834   1.491  84.725  1.00  0.00           C  
ATOM   1950  C   ALA A 129       9.466   0.284  83.843  1.00  0.00           C  
ATOM   1951  O   ALA A 129       8.437  -0.332  84.042  1.00  0.00           O  
ATOM   1952  CB  ALA A 129       8.700   2.505  84.695  1.00  0.00           C  
ATOM   1953  H   ALA A 129      11.228   2.477  83.414  1.00  0.00           H  
ATOM   1954  HA  ALA A 129       9.939   1.094  85.735  1.00  0.00           H  
ATOM   1955 1HB  ALA A 129       7.764   2.013  84.962  1.00  0.00           H  
ATOM   1956 2HB  ALA A 129       8.906   3.303  85.408  1.00  0.00           H  
ATOM   1957 3HB  ALA A 129       8.615   2.926  83.694  1.00  0.00           H  
ATOM   1958  N   THR A 130      10.318  -0.058  82.885  1.00  0.00           N  
ATOM   1959  CA  THR A 130      10.095  -1.250  82.072  1.00  0.00           C  
ATOM   1960  C   THR A 130      10.088  -0.857  80.617  1.00  0.00           C  
ATOM   1961  O   THR A 130      10.408   0.281  80.280  1.00  0.00           O  
ATOM   1962  CB  THR A 130       8.774  -1.954  82.432  1.00  0.00           C  
ATOM   1963  OG1 THR A 130       7.674  -1.067  82.187  1.00  0.00           O  
ATOM   1964  CG2 THR A 130       8.771  -2.367  83.896  1.00  0.00           C  
ATOM   1965  H   THR A 130      11.134   0.511  82.711  1.00  0.00           H  
ATOM   1966  HA  THR A 130      10.909  -1.951  82.255  1.00  0.00           H  
ATOM   1967  HB  THR A 130       8.653  -2.841  81.810  1.00  0.00           H  
ATOM   1968  HG1 THR A 130       7.196  -0.918  83.006  1.00  0.00           H  
ATOM   1969 1HG2 THR A 130       7.830  -2.863  84.132  1.00  0.00           H  
ATOM   1970 2HG2 THR A 130       9.599  -3.050  84.083  1.00  0.00           H  
ATOM   1971 3HG2 THR A 130       8.881  -1.483  84.523  1.00  0.00           H  
ATOM   1972  N   PHE A 131       9.709  -1.797  79.759  1.00  0.00           N  
ATOM   1973  CA  PHE A 131       9.801  -1.585  78.305  1.00  0.00           C  
ATOM   1974  C   PHE A 131       8.646  -0.712  77.798  1.00  0.00           C  
ATOM   1975  O   PHE A 131       8.880   0.315  77.170  1.00  0.00           O  
ATOM   1976  CB  PHE A 131       9.795  -2.925  77.567  1.00  0.00           C  
ATOM   1977  CG  PHE A 131       9.882  -2.794  76.073  1.00  0.00           C  
ATOM   1978  CD1 PHE A 131      11.091  -2.508  75.456  1.00  0.00           C  
ATOM   1979  CD2 PHE A 131       8.755  -2.955  75.281  1.00  0.00           C  
ATOM   1980  CE1 PHE A 131      11.172  -2.387  74.082  1.00  0.00           C  
ATOM   1981  CE2 PHE A 131       8.833  -2.835  73.907  1.00  0.00           C  
ATOM   1982  CZ  PHE A 131      10.043  -2.551  73.307  1.00  0.00           C  
ATOM   1983  H   PHE A 131       9.350  -2.675  80.106  1.00  0.00           H  
ATOM   1984  HA  PHE A 131      10.739  -1.072  78.089  1.00  0.00           H  
ATOM   1985 1HB  PHE A 131      10.635  -3.530  77.904  1.00  0.00           H  
ATOM   1986 2HB  PHE A 131       8.882  -3.468  77.808  1.00  0.00           H  
ATOM   1987  HD1 PHE A 131      11.983  -2.380  76.069  1.00  0.00           H  
ATOM   1988  HD2 PHE A 131       7.798  -3.179  75.755  1.00  0.00           H  
ATOM   1989  HE1 PHE A 131      12.128  -2.163  73.611  1.00  0.00           H  
ATOM   1990  HE2 PHE A 131       7.940  -2.965  73.296  1.00  0.00           H  
ATOM   1991  HZ  PHE A 131      10.106  -2.455  72.224  1.00  0.00           H  
ATOM   1992  N   GLY A 132       7.415  -1.121  78.089  1.00  0.00           N  
ATOM   1993  CA  GLY A 132       6.228  -0.415  77.619  1.00  0.00           C  
ATOM   1994  C   GLY A 132       5.980   0.809  78.478  1.00  0.00           C  
ATOM   1995  O   GLY A 132       6.150   0.781  79.700  1.00  0.00           O  
ATOM   1996  H   GLY A 132       7.303  -1.950  78.655  1.00  0.00           H  
ATOM   1997 1HA  GLY A 132       6.366  -0.125  76.577  1.00  0.00           H  
ATOM   1998 2HA  GLY A 132       5.369  -1.084  77.656  1.00  0.00           H  
ATOM   1999  N   THR A 133       5.583   1.888  77.817  1.00  0.00           N  
ATOM   2000  CA  THR A 133       5.336   3.146  78.480  1.00  0.00           C  
ATOM   2001  C   THR A 133       3.818   3.311  78.681  1.00  0.00           C  
ATOM   2002  O   THR A 133       3.105   3.730  77.769  1.00  0.00           O  
ATOM   2003  CB  THR A 133       5.910   4.326  77.674  1.00  0.00           C  
ATOM   2004  OG1 THR A 133       5.263   4.395  76.397  1.00  0.00           O  
ATOM   2005  CG2 THR A 133       7.408   4.156  77.471  1.00  0.00           C  
ATOM   2006  H   THR A 133       5.450   1.824  76.818  1.00  0.00           H  
ATOM   2007  HA  THR A 133       5.827   3.127  79.453  1.00  0.00           H  
ATOM   2008  HB  THR A 133       5.725   5.257  78.211  1.00  0.00           H  
ATOM   2009  HG1 THR A 133       5.808   4.902  75.790  1.00  0.00           H  
ATOM   2010 1HG2 THR A 133       7.796   4.999  76.900  1.00  0.00           H  
ATOM   2011 2HG2 THR A 133       7.904   4.114  78.441  1.00  0.00           H  
ATOM   2012 3HG2 THR A 133       7.598   3.231  76.927  1.00  0.00           H  
ATOM   2013  N   ARG A 134       0.371   4.856  80.740  1.00  0.00           N  
ATOM   2014  CA  ARG A 134      -0.110   6.201  81.010  1.00  0.00           C  
ATOM   2015  C   ARG A 134       0.488   6.803  82.273  1.00  0.00           C  
ATOM   2016  O   ARG A 134       0.875   7.966  82.277  1.00  0.00           O  
ATOM   2017  CB  ARG A 134      -1.626   6.198  81.134  1.00  0.00           C  
ATOM   2018  CG  ARG A 134      -2.374   5.931  79.837  1.00  0.00           C  
ATOM   2019  CD  ARG A 134      -3.844   5.901  80.047  1.00  0.00           C  
ATOM   2020  NE  ARG A 134      -4.563   5.644  78.809  1.00  0.00           N  
ATOM   2021  CZ  ARG A 134      -5.896   5.465  78.722  1.00  0.00           C  
ATOM   2022  NH1 ARG A 134      -6.638   5.518  79.805  1.00  0.00           N  
ATOM   2023  NH2 ARG A 134      -6.456   5.236  77.547  1.00  0.00           N  
ATOM   2024  H   ARG A 134      -0.163   4.066  81.074  1.00  0.00           H  
ATOM   2025  HA  ARG A 134       0.174   6.844  80.176  1.00  0.00           H  
ATOM   2026 1HB  ARG A 134      -1.931   5.438  81.852  1.00  0.00           H  
ATOM   2027 2HB  ARG A 134      -1.962   7.162  81.516  1.00  0.00           H  
ATOM   2028 1HG  ARG A 134      -2.146   6.717  79.117  1.00  0.00           H  
ATOM   2029 2HG  ARG A 134      -2.066   4.967  79.431  1.00  0.00           H  
ATOM   2030 1HD  ARG A 134      -4.095   5.114  80.757  1.00  0.00           H  
ATOM   2031 2HD  ARG A 134      -4.175   6.862  80.440  1.00  0.00           H  
ATOM   2032  HE  ARG A 134      -4.025   5.596  77.954  1.00  0.00           H  
ATOM   2033 1HH1 ARG A 134      -6.210   5.693  80.703  1.00  0.00           H  
ATOM   2034 2HH1 ARG A 134      -7.637   5.383  79.740  1.00  0.00           H  
ATOM   2035 1HH2 ARG A 134      -5.885   5.195  76.714  1.00  0.00           H  
ATOM   2036 2HH2 ARG A 134      -7.454   5.101  77.482  1.00  0.00           H  
ATOM   2037  N   GLU A 135       0.551   6.005  83.336  1.00  0.00           N  
ATOM   2038  CA  GLU A 135       1.158   6.417  84.596  1.00  0.00           C  
ATOM   2039  C   GLU A 135       2.616   6.863  84.375  1.00  0.00           C  
ATOM   2040  O   GLU A 135       3.017   7.931  84.844  1.00  0.00           O  
ATOM   2041  CB  GLU A 135       1.102   5.274  85.612  1.00  0.00           C  
ATOM   2042  CG  GLU A 135       1.671   5.620  86.980  1.00  0.00           C  
ATOM   2043  CD  GLU A 135       1.569   4.485  87.961  1.00  0.00           C  
ATOM   2044  OE1 GLU A 135       1.050   3.457  87.598  1.00  0.00           O  
ATOM   2045  OE2 GLU A 135       2.012   4.646  89.073  1.00  0.00           O  
ATOM   2046  H   GLU A 135       0.160   5.077  83.259  1.00  0.00           H  
ATOM   2047  HA  GLU A 135       0.595   7.264  84.991  1.00  0.00           H  
ATOM   2048 1HB  GLU A 135       0.067   4.960  85.749  1.00  0.00           H  
ATOM   2049 2HB  GLU A 135       1.655   4.417  85.227  1.00  0.00           H  
ATOM   2050 1HG  GLU A 135       2.719   5.895  86.868  1.00  0.00           H  
ATOM   2051 2HG  GLU A 135       1.138   6.484  87.376  1.00  0.00           H  
ATOM   2052  N   LEU A 136       3.390   6.061  83.641  1.00  0.00           N  
ATOM   2053  CA  LEU A 136       4.761   6.431  83.307  1.00  0.00           C  
ATOM   2054  C   LEU A 136       4.865   7.586  82.305  1.00  0.00           C  
ATOM   2055  O   LEU A 136       5.761   8.410  82.440  1.00  0.00           O  
ATOM   2056  CB  LEU A 136       5.494   5.207  82.743  1.00  0.00           C  
ATOM   2057  CG  LEU A 136       6.976   5.416  82.408  1.00  0.00           C  
ATOM   2058  CD1 LEU A 136       7.725   5.850  83.661  1.00  0.00           C  
ATOM   2059  CD2 LEU A 136       7.556   4.127  81.844  1.00  0.00           C  
ATOM   2060  H   LEU A 136       3.023   5.181  83.309  1.00  0.00           H  
ATOM   2061  HA  LEU A 136       5.261   6.761  84.217  1.00  0.00           H  
ATOM   2062 1HB  LEU A 136       5.430   4.399  83.470  1.00  0.00           H  
ATOM   2063 2HB  LEU A 136       4.989   4.889  81.831  1.00  0.00           H  
ATOM   2064  HG  LEU A 136       7.074   6.212  81.669  1.00  0.00           H  
ATOM   2065 1HD1 LEU A 136       8.778   5.998  83.422  1.00  0.00           H  
ATOM   2066 2HD1 LEU A 136       7.303   6.784  84.032  1.00  0.00           H  
ATOM   2067 3HD1 LEU A 136       7.631   5.080  84.425  1.00  0.00           H  
ATOM   2068 1HD2 LEU A 136       8.609   4.276  81.605  1.00  0.00           H  
ATOM   2069 2HD2 LEU A 136       7.460   3.331  82.583  1.00  0.00           H  
ATOM   2070 3HD2 LEU A 136       7.014   3.850  80.939  1.00  0.00           H  
ATOM   2071  N   SER A 137       3.985   7.629  81.298  1.00  0.00           N  
ATOM   2072  CA  SER A 137       3.969   8.744  80.338  1.00  0.00           C  
ATOM   2073  C   SER A 137       3.880  10.096  81.069  1.00  0.00           C  
ATOM   2074  O   SER A 137       4.570  11.042  80.713  1.00  0.00           O  
ATOM   2075  CB  SER A 137       2.802   8.595  79.382  1.00  0.00           C  
ATOM   2076  OG  SER A 137       2.768   9.652  78.462  1.00  0.00           O  
ATOM   2077  H   SER A 137       3.316   6.880  81.193  1.00  0.00           H  
ATOM   2078  HA  SER A 137       4.897   8.721  79.765  1.00  0.00           H  
ATOM   2079 1HB  SER A 137       2.886   7.648  78.849  1.00  0.00           H  
ATOM   2080 2HB  SER A 137       1.870   8.570  79.946  1.00  0.00           H  
ATOM   2081  HG  SER A 137       2.105  10.265  78.788  1.00  0.00           H  
ATOM   2082  N   GLU A 138       3.014  10.167  82.077  1.00  0.00           N  
ATOM   2083  CA  GLU A 138       2.839  11.382  82.869  1.00  0.00           C  
ATOM   2084  C   GLU A 138       4.148  11.756  83.574  1.00  0.00           C  
ATOM   2085  O   GLU A 138       4.570  12.914  83.530  1.00  0.00           O  
ATOM   2086  CB  GLU A 138       1.722  11.195  83.898  1.00  0.00           C  
ATOM   2087  CG  GLU A 138       1.433  12.427  84.744  1.00  0.00           C  
ATOM   2088  CD  GLU A 138       0.304  12.219  85.714  1.00  0.00           C  
ATOM   2089  OE1 GLU A 138      -0.261  11.152  85.720  1.00  0.00           O  
ATOM   2090  OE2 GLU A 138       0.006  13.129  86.452  1.00  0.00           O  
ATOM   2091  H   GLU A 138       2.461   9.351  82.299  1.00  0.00           H  
ATOM   2092  HA  GLU A 138       2.562  12.196  82.198  1.00  0.00           H  
ATOM   2093 1HB  GLU A 138       0.800  10.917  83.387  1.00  0.00           H  
ATOM   2094 2HB  GLU A 138       1.981  10.379  84.573  1.00  0.00           H  
ATOM   2095 1HG  GLU A 138       2.332  12.691  85.301  1.00  0.00           H  
ATOM   2096 2HG  GLU A 138       1.190  13.259  84.084  1.00  0.00           H  
ATOM   2097  N   HIS A 139       4.780  10.771  84.217  1.00  0.00           N  
ATOM   2098  CA  HIS A 139       6.019  10.995  84.962  1.00  0.00           C  
ATOM   2099  C   HIS A 139       7.160  11.403  84.037  1.00  0.00           C  
ATOM   2100  O   HIS A 139       7.994  12.238  84.406  1.00  0.00           O  
ATOM   2101  CB  HIS A 139       6.416   9.738  85.743  1.00  0.00           C  
ATOM   2102  CG  HIS A 139       5.517   9.441  86.903  1.00  0.00           C  
ATOM   2103  ND1 HIS A 139       5.530   8.231  87.563  1.00  0.00           N  
ATOM   2104  CD2 HIS A 139       4.578  10.197  87.519  1.00  0.00           C  
ATOM   2105  CE1 HIS A 139       4.637   8.255  88.538  1.00  0.00           C  
ATOM   2106  NE2 HIS A 139       4.047   9.436  88.532  1.00  0.00           N  
ATOM   2107  H   HIS A 139       4.386   9.842  84.185  1.00  0.00           H  
ATOM   2108  HA  HIS A 139       5.872  11.804  85.677  1.00  0.00           H  
ATOM   2109 1HB  HIS A 139       6.406   8.876  85.074  1.00  0.00           H  
ATOM   2110 2HB  HIS A 139       7.432   9.849  86.118  1.00  0.00           H  
ATOM   2111  HD2 HIS A 139       4.296  11.218  87.261  1.00  0.00           H  
ATOM   2112  HE1 HIS A 139       4.425   7.440  89.229  1.00  0.00           H  
ATOM   2113  HE2 HIS A 139       3.321   9.737  89.167  1.00  0.00           H  
ATOM   2114  N   VAL A 140       7.173  10.834  82.829  1.00  0.00           N  
ATOM   2115  CA  VAL A 140       8.210  11.127  81.837  1.00  0.00           C  
ATOM   2116  C   VAL A 140       8.182  12.602  81.450  1.00  0.00           C  
ATOM   2117  O   VAL A 140       9.241  13.246  81.362  1.00  0.00           O  
ATOM   2118  CB  VAL A 140       8.012  10.263  80.577  1.00  0.00           C  
ATOM   2119  CG1 VAL A 140       8.959  10.707  79.473  1.00  0.00           C  
ATOM   2120  CG2 VAL A 140       8.229   8.796  80.916  1.00  0.00           C  
ATOM   2121  H   VAL A 140       6.440  10.179  82.596  1.00  0.00           H  
ATOM   2122  HA  VAL A 140       9.182  10.891  82.272  1.00  0.00           H  
ATOM   2123  HB  VAL A 140       6.997  10.405  80.207  1.00  0.00           H  
ATOM   2124 1HG1 VAL A 140       8.805  10.086  78.590  1.00  0.00           H  
ATOM   2125 2HG1 VAL A 140       8.761  11.749  79.221  1.00  0.00           H  
ATOM   2126 3HG1 VAL A 140       9.989  10.604  79.813  1.00  0.00           H  
ATOM   2127 1HG2 VAL A 140       8.087   8.191  80.021  1.00  0.00           H  
ATOM   2128 2HG2 VAL A 140       9.243   8.656  81.292  1.00  0.00           H  
ATOM   2129 3HG2 VAL A 140       7.513   8.489  81.679  1.00  0.00           H  
ATOM   2130  N   ALA A 141       6.974  13.119  81.210  1.00  0.00           N  
ATOM   2131  CA  ALA A 141       6.776  14.526  80.865  1.00  0.00           C  
ATOM   2132  C   ALA A 141       7.108  15.419  82.080  1.00  0.00           C  
ATOM   2133  O   ALA A 141       7.818  16.424  81.946  1.00  0.00           O  
ATOM   2134  CB  ALA A 141       5.349  14.763  80.392  1.00  0.00           C  
ATOM   2135  H   ALA A 141       6.171  12.510  81.271  1.00  0.00           H  
ATOM   2136  HA  ALA A 141       7.462  14.776  80.055  1.00  0.00           H  
ATOM   2137 1HB  ALA A 141       5.220  15.815  80.139  1.00  0.00           H  
ATOM   2138 2HB  ALA A 141       5.152  14.151  79.511  1.00  0.00           H  
ATOM   2139 3HB  ALA A 141       4.654  14.492  81.184  1.00  0.00           H  
ATOM   2140  N   LEU A 142       6.629  15.032  83.263  1.00  0.00           N  
ATOM   2141  CA  LEU A 142       6.942  15.763  84.486  1.00  0.00           C  
ATOM   2142  C   LEU A 142       8.444  15.822  84.757  1.00  0.00           C  
ATOM   2143  O   LEU A 142       8.967  16.878  85.106  1.00  0.00           O  
ATOM   2144  CB  LEU A 142       6.232  15.111  85.679  1.00  0.00           C  
ATOM   2145  CG  LEU A 142       4.705  15.261  85.707  1.00  0.00           C  
ATOM   2146  CD1 LEU A 142       4.132  14.410  86.832  1.00  0.00           C  
ATOM   2147  CD2 LEU A 142       4.342  16.727  85.890  1.00  0.00           C  
ATOM   2148  H   LEU A 142       6.037  14.216  83.316  1.00  0.00           H  
ATOM   2149  HA  LEU A 142       6.585  16.787  84.378  1.00  0.00           H  
ATOM   2150 1HB  LEU A 142       6.460  14.047  85.680  1.00  0.00           H  
ATOM   2151 2HB  LEU A 142       6.624  15.547  86.598  1.00  0.00           H  
ATOM   2152  HG  LEU A 142       4.287  14.898  84.768  1.00  0.00           H  
ATOM   2153 1HD1 LEU A 142       3.047  14.516  86.852  1.00  0.00           H  
ATOM   2154 2HD1 LEU A 142       4.390  13.364  86.666  1.00  0.00           H  
ATOM   2155 3HD1 LEU A 142       4.546  14.740  87.785  1.00  0.00           H  
ATOM   2156 1HD2 LEU A 142       3.257  16.833  85.910  1.00  0.00           H  
ATOM   2157 2HD2 LEU A 142       4.759  17.090  86.830  1.00  0.00           H  
ATOM   2158 3HD2 LEU A 142       4.749  17.309  85.063  1.00  0.00           H  
ATOM   2159  N   ALA A 143       9.133  14.695  84.561  1.00  0.00           N  
ATOM   2160  CA  ALA A 143      10.581  14.623  84.727  1.00  0.00           C  
ATOM   2161  C   ALA A 143      11.328  15.524  83.734  1.00  0.00           C  
ATOM   2162  O   ALA A 143      12.250  16.226  84.115  1.00  0.00           O  
ATOM   2163  CB  ALA A 143      11.047  13.182  84.582  1.00  0.00           C  
ATOM   2164  H   ALA A 143       8.627  13.865  84.288  1.00  0.00           H  
ATOM   2165  HA  ALA A 143      10.825  14.979  85.728  1.00  0.00           H  
ATOM   2166 1HB  ALA A 143      12.129  13.135  84.707  1.00  0.00           H  
ATOM   2167 2HB  ALA A 143      10.567  12.566  85.343  1.00  0.00           H  
ATOM   2168 3HB  ALA A 143      10.781  12.811  83.594  1.00  0.00           H  
ATOM   2169  N   LEU A 144      10.952  15.493  82.459  1.00  0.00           N  
ATOM   2170  CA  LEU A 144      11.606  16.344  81.480  1.00  0.00           C  
ATOM   2171  C   LEU A 144      11.430  17.835  81.785  1.00  0.00           C  
ATOM   2172  O   LEU A 144      12.388  18.630  81.671  1.00  0.00           O  
ATOM   2173  CB  LEU A 144      11.056  16.037  80.082  1.00  0.00           C  
ATOM   2174  CG  LEU A 144      11.672  16.844  78.932  1.00  0.00           C  
ATOM   2175  CD1 LEU A 144      13.169  16.575  78.867  1.00  0.00           C  
ATOM   2176  CD2 LEU A 144      10.990  16.468  77.625  1.00  0.00           C  
ATOM   2177  H   LEU A 144      10.209  14.878  82.158  1.00  0.00           H  
ATOM   2178  HA  LEU A 144      12.674  16.132  81.496  1.00  0.00           H  
ATOM   2179 1HB  LEU A 144      11.218  14.981  79.869  1.00  0.00           H  
ATOM   2180 2HB  LEU A 144       9.982  16.226  80.081  1.00  0.00           H  
ATOM   2181  HG  LEU A 144      11.533  17.909  79.120  1.00  0.00           H  
ATOM   2182 1HD1 LEU A 144      13.607  17.149  78.050  1.00  0.00           H  
ATOM   2183 2HD1 LEU A 144      13.633  16.871  79.807  1.00  0.00           H  
ATOM   2184 3HD1 LEU A 144      13.340  15.513  78.695  1.00  0.00           H  
ATOM   2185 1HD2 LEU A 144      11.428  17.043  76.808  1.00  0.00           H  
ATOM   2186 2HD2 LEU A 144      11.130  15.403  77.435  1.00  0.00           H  
ATOM   2187 3HD2 LEU A 144       9.925  16.688  77.693  1.00  0.00           H  
ATOM   2188  N   LYS A 145      10.211  18.211  82.199  1.00  0.00           N  
ATOM   2189  CA  LYS A 145       9.885  19.621  82.501  1.00  0.00           C  
ATOM   2190  C   LYS A 145      10.207  20.480  81.294  1.00  0.00           C  
ATOM   2191  O   LYS A 145       9.830  20.148  80.157  1.00  0.00           O  
ATOM   2192  CB  LYS A 145      10.653  20.122  83.725  1.00  0.00           C  
ATOM   2193  CG  LYS A 145      10.376  19.343  85.004  1.00  0.00           C  
ATOM   2194  CD  LYS A 145      11.092  19.962  86.195  1.00  0.00           C  
ATOM   2195  CE  LYS A 145      10.824  19.179  87.471  1.00  0.00           C  
ATOM   2196  NZ  LYS A 145      11.542  19.757  88.640  1.00  0.00           N  
ATOM   2197  H   LYS A 145       9.495  17.507  82.307  1.00  0.00           H  
ATOM   2198  HA  LYS A 145       8.818  19.691  82.716  1.00  0.00           H  
ATOM   2199 1HB  LYS A 145      11.724  20.073  83.529  1.00  0.00           H  
ATOM   2200 2HB  LYS A 145      10.402  21.167  83.909  1.00  0.00           H  
ATOM   2201 1HG  LYS A 145       9.303  19.335  85.200  1.00  0.00           H  
ATOM   2202 2HG  LYS A 145      10.713  18.314  84.883  1.00  0.00           H  
ATOM   2203 1HD  LYS A 145      12.166  19.977  86.006  1.00  0.00           H  
ATOM   2204 2HD  LYS A 145      10.751  20.988  86.331  1.00  0.00           H  
ATOM   2205 1HE  LYS A 145       9.756  19.179  87.681  1.00  0.00           H  
ATOM   2206 2HE  LYS A 145      11.146  18.146  87.339  1.00  0.00           H  
ATOM   2207 1HZ  LYS A 145      11.339  19.210  89.465  1.00  0.00           H  
ATOM   2208 2HZ  LYS A 145      12.537  19.744  88.464  1.00  0.00           H  
ATOM   2209 3HZ  LYS A 145      11.238  20.709  88.785  1.00  0.00           H  
ATOM   2210  N   ASN A 146      10.948  21.556  81.540  1.00  0.00           N  
ATOM   2211  CA  ASN A 146      11.301  22.537  80.510  1.00  0.00           C  
ATOM   2212  C   ASN A 146      12.580  22.202  79.738  1.00  0.00           C  
ATOM   2213  O   ASN A 146      12.951  22.936  78.823  1.00  0.00           O  
ATOM   2214  CB  ASN A 146      11.422  23.915  81.135  1.00  0.00           C  
ATOM   2215  CG  ASN A 146      10.095  24.469  81.575  1.00  0.00           C  
ATOM   2216  OD1 ASN A 146       9.052  24.151  80.992  1.00  0.00           O  
ATOM   2217  ND2 ASN A 146      10.114  25.291  82.593  1.00  0.00           N  
ATOM   2218  H   ASN A 146      11.278  21.694  82.485  1.00  0.00           H  
ATOM   2219  HA  ASN A 146      10.507  22.555  79.762  1.00  0.00           H  
ATOM   2220 1HB  ASN A 146      12.087  23.866  81.998  1.00  0.00           H  
ATOM   2221 2HB  ASN A 146      11.869  24.602  80.416  1.00  0.00           H  
ATOM   2222 1HD2 ASN A 146       9.261  25.690  82.929  1.00  0.00           H  
ATOM   2223 2HD2 ASN A 146      10.981  25.520  83.034  1.00  0.00           H  
ATOM   2224  N   ARG A 147      13.237  21.096  80.093  1.00  0.00           N  
ATOM   2225  CA  ARG A 147      14.570  20.761  79.546  1.00  0.00           C  
ATOM   2226  C   ARG A 147      14.424  20.062  78.192  1.00  0.00           C  
ATOM   2227  O   ARG A 147      13.310  19.755  77.765  1.00  0.00           O  
ATOM   2228  CB  ARG A 147      15.343  19.861  80.499  1.00  0.00           C  
ATOM   2229  CG  ARG A 147      15.697  20.497  81.834  1.00  0.00           C  
ATOM   2230  CD  ARG A 147      16.477  19.570  82.694  1.00  0.00           C  
ATOM   2231  NE  ARG A 147      16.891  20.202  83.936  1.00  0.00           N  
ATOM   2232  CZ  ARG A 147      16.152  20.233  85.062  1.00  0.00           C  
ATOM   2233  NH1 ARG A 147      14.967  19.664  85.086  1.00  0.00           N  
ATOM   2234  NH2 ARG A 147      16.618  20.834  86.143  1.00  0.00           N  
ATOM   2235  H   ARG A 147      12.806  20.469  80.758  1.00  0.00           H  
ATOM   2236  HA  ARG A 147      15.133  21.686  79.415  1.00  0.00           H  
ATOM   2237 1HB  ARG A 147      14.760  18.964  80.705  1.00  0.00           H  
ATOM   2238 2HB  ARG A 147      16.273  19.545  80.027  1.00  0.00           H  
ATOM   2239 1HG  ARG A 147      16.295  21.392  81.663  1.00  0.00           H  
ATOM   2240 2HG  ARG A 147      14.782  20.767  82.362  1.00  0.00           H  
ATOM   2241 1HD  ARG A 147      15.867  18.702  82.940  1.00  0.00           H  
ATOM   2242 2HD  ARG A 147      17.371  19.246  82.162  1.00  0.00           H  
ATOM   2243  HE  ARG A 147      17.797  20.651  83.956  1.00  0.00           H  
ATOM   2244 1HH1 ARG A 147      14.610  19.204  84.260  1.00  0.00           H  
ATOM   2245 2HH1 ARG A 147      14.413  19.686  85.930  1.00  0.00           H  
ATOM   2246 1HH2 ARG A 147      17.529  21.272  86.124  1.00  0.00           H  
ATOM   2247 2HH2 ARG A 147      16.064  20.857  86.986  1.00  0.00           H  
ATOM   2248  N   LYS A 148      15.532  19.833  77.517  1.00  0.00           N  
ATOM   2249  CA  LYS A 148      15.488  19.184  76.218  1.00  0.00           C  
ATOM   2250  C   LYS A 148      16.513  18.045  76.093  1.00  0.00           C  
ATOM   2251  O   LYS A 148      16.820  17.578  74.969  1.00  0.00           O  
ATOM   2252  CB  LYS A 148      15.715  20.218  75.114  1.00  0.00           C  
ATOM   2253  CG  LYS A 148      14.624  21.275  75.008  1.00  0.00           C  
ATOM   2254  CD  LYS A 148      14.924  22.270  73.897  1.00  0.00           C  
ATOM   2255  CE  LYS A 148      13.777  23.251  73.707  1.00  0.00           C  
ATOM   2256  NZ  LYS A 148      13.597  24.133  74.892  1.00  0.00           N  
ATOM   2257  H   LYS A 148      16.425  20.108  77.899  1.00  0.00           H  
ATOM   2258  HA  LYS A 148      14.502  18.737  76.088  1.00  0.00           H  
ATOM   2259 1HB  LYS A 148      16.662  20.731  75.285  1.00  0.00           H  
ATOM   2260 2HB  LYS A 148      15.786  19.712  74.151  1.00  0.00           H  
ATOM   2261 1HG  LYS A 148      13.668  20.792  74.803  1.00  0.00           H  
ATOM   2262 2HG  LYS A 148      14.544  21.811  75.953  1.00  0.00           H  
ATOM   2263 1HD  LYS A 148      15.831  22.826  74.142  1.00  0.00           H  
ATOM   2264 2HD  LYS A 148      15.089  21.733  72.963  1.00  0.00           H  
ATOM   2265 1HE  LYS A 148      13.971  23.872  72.833  1.00  0.00           H  
ATOM   2266 2HE  LYS A 148      12.852  22.701  73.535  1.00  0.00           H  
ATOM   2267 1HZ  LYS A 148      12.828  24.768  74.726  1.00  0.00           H  
ATOM   2268 2HZ  LYS A 148      13.397  23.568  75.705  1.00  0.00           H  
ATOM   2269 3HZ  LYS A 148      14.442  24.663  75.049  1.00  0.00           H  
ATOM   2270  N   ALA A 149      17.058  17.634  77.242  1.00  0.00           N  
ATOM   2271  CA  ALA A 149      18.003  16.502  77.344  1.00  0.00           C  
ATOM   2272  C   ALA A 149      17.597  15.683  78.564  1.00  0.00           C  
ATOM   2273  O   ALA A 149      17.371  16.259  79.642  1.00  0.00           O  
ATOM   2274  CB  ALA A 149      19.444  16.978  77.460  1.00  0.00           C  
ATOM   2275  H   ALA A 149      16.799  18.136  78.079  1.00  0.00           H  
ATOM   2276  HA  ALA A 149      17.914  15.903  76.437  1.00  0.00           H  
ATOM   2277 1HB  ALA A 149      20.107  16.116  77.532  1.00  0.00           H  
ATOM   2278 2HB  ALA A 149      19.705  17.564  76.578  1.00  0.00           H  
ATOM   2279 3HB  ALA A 149      19.552  17.595  78.350  1.00  0.00           H  
ATOM   2280  N   THR A 150      17.491  14.360  78.388  1.00  0.00           N  
ATOM   2281  CA  THR A 150      17.089  13.468  79.469  1.00  0.00           C  
ATOM   2282  C   THR A 150      17.919  12.185  79.478  1.00  0.00           C  
ATOM   2283  O   THR A 150      18.229  11.572  78.430  1.00  0.00           O  
ATOM   2284  CB  THR A 150      15.594  13.115  79.363  1.00  0.00           C  
ATOM   2285  OG1 THR A 150      14.812  14.316  79.409  1.00  0.00           O  
ATOM   2286  CG2 THR A 150      15.179  12.201  80.506  1.00  0.00           C  
ATOM   2287  H   THR A 150      17.696  13.970  77.479  1.00  0.00           H  
ATOM   2288  HA  THR A 150      17.257  13.977  80.418  1.00  0.00           H  
ATOM   2289  HB  THR A 150      15.405  12.611  78.415  1.00  0.00           H  
ATOM   2290  HG1 THR A 150      14.027  14.166  79.941  1.00  0.00           H  
ATOM   2291 1HG2 THR A 150      14.120  11.962  80.414  1.00  0.00           H  
ATOM   2292 2HG2 THR A 150      15.764  11.282  80.467  1.00  0.00           H  
ATOM   2293 3HG2 THR A 150      15.357  12.703  81.456  1.00  0.00           H  
ATOM   2294  N   LEU A 151      18.278  11.775  80.677  1.00  0.00           N  
ATOM   2295  CA  LEU A 151      18.885  10.483  80.813  1.00  0.00           C  
ATOM   2296  C   LEU A 151      17.798   9.548  81.333  1.00  0.00           C  
ATOM   2297  O   LEU A 151      17.220   9.738  82.430  1.00  0.00           O  
ATOM   2298  CB  LEU A 151      20.082  10.531  81.771  1.00  0.00           C  
ATOM   2299  CG  LEU A 151      20.774   9.189  82.038  1.00  0.00           C  
ATOM   2300  CD1 LEU A 151      21.381   8.663  80.744  1.00  0.00           C  
ATOM   2301  CD2 LEU A 151      21.841   9.371  83.107  1.00  0.00           C  
ATOM   2302  H   LEU A 151      18.139  12.342  81.501  1.00  0.00           H  
ATOM   2303  HA  LEU A 151      19.243  10.164  79.834  1.00  0.00           H  
ATOM   2304 1HB  LEU A 151      20.827  11.212  81.362  1.00  0.00           H  
ATOM   2305 2HB  LEU A 151      19.745  10.926  82.729  1.00  0.00           H  
ATOM   2306  HG  LEU A 151      20.038   8.461  82.381  1.00  0.00           H  
ATOM   2307 1HD1 LEU A 151      21.873   7.709  80.934  1.00  0.00           H  
ATOM   2308 2HD1 LEU A 151      20.593   8.523  80.004  1.00  0.00           H  
ATOM   2309 3HD1 LEU A 151      22.111   9.379  80.367  1.00  0.00           H  
ATOM   2310 1HD2 LEU A 151      22.333   8.417  83.298  1.00  0.00           H  
ATOM   2311 2HD2 LEU A 151      22.579  10.098  82.765  1.00  0.00           H  
ATOM   2312 3HD2 LEU A 151      21.378   9.731  84.026  1.00  0.00           H  
ATOM   2313  N   LEU A 152      17.492   8.548  80.524  1.00  0.00           N  
ATOM   2314  CA  LEU A 152      16.515   7.537  80.912  1.00  0.00           C  
ATOM   2315  C   LEU A 152      17.305   6.474  81.671  1.00  0.00           C  
ATOM   2316  O   LEU A 152      18.034   5.693  81.082  1.00  0.00           O  
ATOM   2317  CB  LEU A 152      15.806   6.934  79.693  1.00  0.00           C  
ATOM   2318  CG  LEU A 152      14.735   5.880  80.000  1.00  0.00           C  
ATOM   2319  CD1 LEU A 152      13.624   6.510  80.827  1.00  0.00           C  
ATOM   2320  CD2 LEU A 152      14.193   5.313  78.696  1.00  0.00           C  
ATOM   2321  H   LEU A 152      17.940   8.479  79.621  1.00  0.00           H  
ATOM   2322  HA  LEU A 152      15.761   8.009  81.541  1.00  0.00           H  
ATOM   2323 1HB  LEU A 152      15.329   7.739  79.135  1.00  0.00           H  
ATOM   2324 2HB  LEU A 152      16.554   6.469  79.050  1.00  0.00           H  
ATOM   2325  HG  LEU A 152      15.175   5.075  80.590  1.00  0.00           H  
ATOM   2326 1HD1 LEU A 152      12.862   5.761  81.045  1.00  0.00           H  
ATOM   2327 2HD1 LEU A 152      14.036   6.890  81.762  1.00  0.00           H  
ATOM   2328 3HD1 LEU A 152      13.175   7.331  80.268  1.00  0.00           H  
ATOM   2329 1HD2 LEU A 152      13.432   4.563  78.914  1.00  0.00           H  
ATOM   2330 2HD2 LEU A 152      13.751   6.116  78.106  1.00  0.00           H  
ATOM   2331 3HD2 LEU A 152      15.005   4.852  78.133  1.00  0.00           H  
ATOM   2332  N   GLN A 153      17.213   6.501  83.006  1.00  0.00           N  
ATOM   2333  CA  GLN A 153      18.037   5.642  83.819  1.00  0.00           C  
ATOM   2334  C   GLN A 153      17.854   4.171  83.433  1.00  0.00           C  
ATOM   2335  O   GLN A 153      16.725   3.716  83.166  1.00  0.00           O  
ATOM   2336  CB  GLN A 153      17.711   5.848  85.301  1.00  0.00           C  
ATOM   2337  CG  GLN A 153      18.094   7.216  85.838  1.00  0.00           C  
ATOM   2338  CD  GLN A 153      17.776   7.368  87.313  1.00  0.00           C  
ATOM   2339  OE1 GLN A 153      16.884   6.699  87.843  1.00  0.00           O  
ATOM   2340  NE2 GLN A 153      18.504   8.251  87.987  1.00  0.00           N  
ATOM   2341  H   GLN A 153      16.561   7.128  83.456  1.00  0.00           H  
ATOM   2342  HA  GLN A 153      19.081   5.903  83.649  1.00  0.00           H  
ATOM   2343 1HB  GLN A 153      16.641   5.712  85.460  1.00  0.00           H  
ATOM   2344 2HB  GLN A 153      18.229   5.096  85.895  1.00  0.00           H  
ATOM   2345 1HG  GLN A 153      19.166   7.361  85.703  1.00  0.00           H  
ATOM   2346 2HG  GLN A 153      17.542   7.979  85.289  1.00  0.00           H  
ATOM   2347 1HE2 GLN A 153      18.340   8.395  88.964  1.00  0.00           H  
ATOM   2348 2HE2 GLN A 153      19.218   8.773  87.519  1.00  0.00           H  
ATOM   2349  N   HIS A 154      18.980   3.457  83.423  1.00  0.00           N  
ATOM   2350  CA  HIS A 154      19.107   2.058  83.030  1.00  0.00           C  
ATOM   2351  C   HIS A 154      18.559   1.813  81.637  1.00  0.00           C  
ATOM   2352  O   HIS A 154      18.083   0.728  81.345  1.00  0.00           O  
ATOM   2353  CB  HIS A 154      18.385   1.149  84.029  1.00  0.00           C  
ATOM   2354  CG  HIS A 154      18.897   1.269  85.431  1.00  0.00           C  
ATOM   2355  ND1 HIS A 154      19.798   0.376  85.972  1.00  0.00           N  
ATOM   2356  CD2 HIS A 154      18.635   2.174  86.402  1.00  0.00           C  
ATOM   2357  CE1 HIS A 154      20.069   0.729  87.217  1.00  0.00           C  
ATOM   2358  NE2 HIS A 154      19.376   1.816  87.501  1.00  0.00           N  
ATOM   2359  H   HIS A 154      19.803   3.961  83.721  1.00  0.00           H  
ATOM   2360  HA  HIS A 154      20.160   1.778  83.018  1.00  0.00           H  
ATOM   2361 1HB  HIS A 154      17.320   1.386  84.034  1.00  0.00           H  
ATOM   2362 2HB  HIS A 154      18.487   0.110  83.716  1.00  0.00           H  
ATOM   2363  HD2 HIS A 154      17.962   3.029  86.326  1.00  0.00           H  
ATOM   2364  HE1 HIS A 154      20.748   0.211  87.893  1.00  0.00           H  
ATOM   2365  HE2 HIS A 154      19.385   2.309  88.383  1.00  0.00           H  
ATOM   2366  N   HIS A 155      18.553   2.821  80.791  1.00  0.00           N  
ATOM   2367  CA  HIS A 155      17.792   2.632  79.569  1.00  0.00           C  
ATOM   2368  C   HIS A 155      18.511   3.249  78.395  1.00  0.00           C  
ATOM   2369  O   HIS A 155      18.724   2.557  77.397  1.00  0.00           O  
ATOM   2370  CB  HIS A 155      16.391   3.240  79.695  1.00  0.00           C  
ATOM   2371  CG  HIS A 155      15.528   3.018  78.492  1.00  0.00           C  
ATOM   2372  ND1 HIS A 155      14.245   2.522  78.580  1.00  0.00           N  
ATOM   2373  CD2 HIS A 155      15.764   3.223  77.175  1.00  0.00           C  
ATOM   2374  CE1 HIS A 155      13.728   2.432  77.366  1.00  0.00           C  
ATOM   2375  NE2 HIS A 155      14.630   2.851  76.497  1.00  0.00           N  
ATOM   2376  H   HIS A 155      19.035   3.696  80.940  1.00  0.00           H  
ATOM   2377  HA  HIS A 155      17.678   1.566  79.373  1.00  0.00           H  
ATOM   2378 1HB  HIS A 155      15.886   2.813  80.562  1.00  0.00           H  
ATOM   2379 2HB  HIS A 155      16.475   4.314  79.862  1.00  0.00           H  
ATOM   2380  HD2 HIS A 155      16.683   3.611  76.735  1.00  0.00           H  
ATOM   2381  HE1 HIS A 155      12.727   2.074  77.124  1.00  0.00           H  
ATOM   2382  HE2 HIS A 155      14.510   2.894  75.495  1.00  0.00           H  
ATOM   2383  N   GLY A 156      18.902   4.521  78.505  1.00  0.00           N  
ATOM   2384  CA  GLY A 156      19.668   5.213  77.450  1.00  0.00           C  
ATOM   2385  C   GLY A 156      19.469   6.739  77.465  1.00  0.00           C  
ATOM   2386  O   GLY A 156      19.226   7.362  78.526  1.00  0.00           O  
ATOM   2387  H   GLY A 156      18.660   5.023  79.347  1.00  0.00           H  
ATOM   2388 1HA  GLY A 156      20.730   4.997  77.570  1.00  0.00           H  
ATOM   2389 2HA  GLY A 156      19.371   4.830  76.474  1.00  0.00           H  
ATOM   2390  N   LEU A 157      19.579   7.356  76.296  1.00  0.00           N  
ATOM   2391  CA  LEU A 157      19.608   8.818  76.241  1.00  0.00           C  
ATOM   2392  C   LEU A 157      18.478   9.358  75.392  1.00  0.00           C  
ATOM   2393  O   LEU A 157      18.097   8.739  74.393  1.00  0.00           O  
ATOM   2394  CB  LEU A 157      20.949   9.306  75.678  1.00  0.00           C  
ATOM   2395  CG  LEU A 157      21.257   8.885  74.235  1.00  0.00           C  
ATOM   2396  CD1 LEU A 157      20.581   9.848  73.269  1.00  0.00           C  
ATOM   2397  CD2 LEU A 157      22.764   8.864  74.023  1.00  0.00           C  
ATOM   2398  H   LEU A 157      19.644   6.830  75.436  1.00  0.00           H  
ATOM   2399  HA  LEU A 157      19.494   9.204  77.253  1.00  0.00           H  
ATOM   2400 1HB  LEU A 157      20.966  10.394  75.716  1.00  0.00           H  
ATOM   2401 2HB  LEU A 157      21.750   8.928  76.312  1.00  0.00           H  
ATOM   2402  HG  LEU A 157      20.851   7.890  74.052  1.00  0.00           H  
ATOM   2403 1HD1 LEU A 157      20.800   9.549  72.244  1.00  0.00           H  
ATOM   2404 2HD1 LEU A 157      19.503   9.828  73.430  1.00  0.00           H  
ATOM   2405 3HD1 LEU A 157      20.956  10.857  73.440  1.00  0.00           H  
ATOM   2406 1HD2 LEU A 157      22.983   8.564  72.998  1.00  0.00           H  
ATOM   2407 2HD2 LEU A 157      23.170   9.859  74.205  1.00  0.00           H  
ATOM   2408 3HD2 LEU A 157      23.219   8.155  74.714  1.00  0.00           H  
ATOM   2409  N   ILE A 158      17.996  10.538  75.766  1.00  0.00           N  
ATOM   2410  CA  ILE A 158      17.003  11.241  74.999  1.00  0.00           C  
ATOM   2411  C   ILE A 158      17.365  12.724  74.846  1.00  0.00           C  
ATOM   2412  O   ILE A 158      17.706  13.432  75.813  1.00  0.00           O  
ATOM   2413  CB  ILE A 158      15.618  11.103  75.658  1.00  0.00           C  
ATOM   2414  CG1 ILE A 158      15.245   9.627  75.813  1.00  0.00           C  
ATOM   2415  CG2 ILE A 158      14.566  11.839  74.843  1.00  0.00           C  
ATOM   2416  CD1 ILE A 158      15.622   9.040  77.155  1.00  0.00           C  
ATOM   2417  H   ILE A 158      18.342  10.952  76.620  1.00  0.00           H  
ATOM   2418  HA  ILE A 158      16.960  10.801  74.003  1.00  0.00           H  
ATOM   2419  HB  ILE A 158      15.650  11.528  76.661  1.00  0.00           H  
ATOM   2420 1HG1 ILE A 158      14.171   9.507  75.677  1.00  0.00           H  
ATOM   2421 2HG1 ILE A 158      15.739   9.043  75.036  1.00  0.00           H  
ATOM   2422 1HG2 ILE A 158      13.593  11.731  75.323  1.00  0.00           H  
ATOM   2423 2HG2 ILE A 158      14.825  12.895  74.783  1.00  0.00           H  
ATOM   2424 3HG2 ILE A 158      14.524  11.418  73.839  1.00  0.00           H  
ATOM   2425 1HD1 ILE A 158      15.326   7.991  77.188  1.00  0.00           H  
ATOM   2426 2HD1 ILE A 158      16.700   9.117  77.296  1.00  0.00           H  
ATOM   2427 3HD1 ILE A 158      15.111   9.585  77.947  1.00  0.00           H  
ATOM   2428  N   ALA A 159      17.293  13.173  73.604  1.00  0.00           N  
ATOM   2429  CA  ALA A 159      17.565  14.536  73.265  1.00  0.00           C  
ATOM   2430  C   ALA A 159      16.385  15.127  72.472  1.00  0.00           C  
ATOM   2431  O   ALA A 159      15.785  14.430  71.647  1.00  0.00           O  
ATOM   2432  CB  ALA A 159      18.863  14.629  72.476  1.00  0.00           C  
ATOM   2433  H   ALA A 159      17.036  12.526  72.872  1.00  0.00           H  
ATOM   2434  HA  ALA A 159      17.671  15.101  74.191  1.00  0.00           H  
ATOM   2435 1HB  ALA A 159      19.061  15.670  72.222  1.00  0.00           H  
ATOM   2436 2HB  ALA A 159      19.684  14.239  73.078  1.00  0.00           H  
ATOM   2437 3HB  ALA A 159      18.775  14.044  71.562  1.00  0.00           H  
ATOM   2438  N   CYS A 160      16.016  16.378  72.758  1.00  0.00           N  
ATOM   2439  CA  CYS A 160      15.041  17.078  71.948  1.00  0.00           C  
ATOM   2440  C   CYS A 160      15.738  18.262  71.318  1.00  0.00           C  
ATOM   2441  O   CYS A 160      16.855  18.595  71.719  1.00  0.00           O  
ATOM   2442  CB  CYS A 160      13.850  17.550  72.782  1.00  0.00           C  
ATOM   2443  SG  CYS A 160      12.924  16.212  73.571  1.00  0.00           S  
ATOM   2444  H   CYS A 160      16.423  16.848  73.554  1.00  0.00           H  
ATOM   2445  HA  CYS A 160      14.670  16.394  71.185  1.00  0.00           H  
ATOM   2446 1HB  CYS A 160      14.198  18.226  73.564  1.00  0.00           H  
ATOM   2447 2HB  CYS A 160      13.161  18.109  72.149  1.00  0.00           H  
ATOM   2448  HG  CYS A 160      12.027  16.994  74.164  1.00  0.00           H  
ATOM   2449  N   GLU A 161      15.084  18.904  70.350  1.00  0.00           N  
ATOM   2450  CA  GLU A 161      15.612  20.129  69.749  1.00  0.00           C  
ATOM   2451  C   GLU A 161      14.550  20.880  68.992  1.00  0.00           C  
ATOM   2452  O   GLU A 161      13.486  20.323  68.681  1.00  0.00           O  
ATOM   2453  CB  GLU A 161      16.776  19.809  68.808  1.00  0.00           C  
ATOM   2454  CG  GLU A 161      16.396  18.957  67.605  1.00  0.00           C  
ATOM   2455  CD  GLU A 161      17.576  18.603  66.743  1.00  0.00           C  
ATOM   2456  OE1 GLU A 161      18.664  19.020  67.058  1.00  0.00           O  
ATOM   2457  OE2 GLU A 161      17.388  17.914  65.769  1.00  0.00           O  
ATOM   2458  H   GLU A 161      14.202  18.536  70.023  1.00  0.00           H  
ATOM   2459  HA  GLU A 161      15.978  20.776  70.547  1.00  0.00           H  
ATOM   2460 1HB  GLU A 161      17.209  20.738  68.437  1.00  0.00           H  
ATOM   2461 2HB  GLU A 161      17.555  19.282  69.359  1.00  0.00           H  
ATOM   2462 1HG  GLU A 161      15.928  18.038  67.957  1.00  0.00           H  
ATOM   2463 2HG  GLU A 161      15.664  19.498  67.007  1.00  0.00           H  
ATOM   2464  N   VAL A 162      14.834  22.148  68.708  1.00  0.00           N  
ATOM   2465  CA  VAL A 162      13.929  23.026  67.979  1.00  0.00           C  
ATOM   2466  C   VAL A 162      14.016  22.675  66.488  1.00  0.00           C  
ATOM   2467  O   VAL A 162      13.266  23.197  65.665  1.00  0.00           O  
ATOM   2468  CB  VAL A 162      14.299  24.505  68.201  1.00  0.00           C  
ATOM   2469  CG1 VAL A 162      14.224  24.856  69.679  1.00  0.00           C  
ATOM   2470  CG2 VAL A 162      15.690  24.779  67.651  1.00  0.00           C  
ATOM   2471  H   VAL A 162      15.725  22.508  69.019  1.00  0.00           H  
ATOM   2472  HA  VAL A 162      12.916  22.864  68.350  1.00  0.00           H  
ATOM   2473  HB  VAL A 162      13.573  25.133  67.684  1.00  0.00           H  
ATOM   2474 1HG1 VAL A 162      14.488  25.905  69.818  1.00  0.00           H  
ATOM   2475 2HG1 VAL A 162      13.210  24.686  70.043  1.00  0.00           H  
ATOM   2476 3HG1 VAL A 162      14.920  24.231  70.238  1.00  0.00           H  
ATOM   2477 1HG2 VAL A 162      15.944  25.826  67.811  1.00  0.00           H  
ATOM   2478 2HG2 VAL A 162      16.415  24.147  68.164  1.00  0.00           H  
ATOM   2479 3HG2 VAL A 162      15.709  24.560  66.583  1.00  0.00           H  
ATOM   2480  N   ASN A 163      14.954  21.782  66.164  1.00  0.00           N  
ATOM   2481  CA  ASN A 163      15.149  21.299  64.798  1.00  0.00           C  
ATOM   2482  C   ASN A 163      15.874  19.970  64.932  1.00  0.00           C  
ATOM   2483  O   ASN A 163      16.373  19.645  66.012  1.00  0.00           O  
ATOM   2484  CB  ASN A 163      15.926  22.284  63.944  1.00  0.00           C  
ATOM   2485  CG  ASN A 163      15.673  22.100  62.474  1.00  0.00           C  
ATOM   2486  OD1 ASN A 163      15.446  20.978  62.006  1.00  0.00           O  
ATOM   2487  ND2 ASN A 163      15.708  23.179  61.735  1.00  0.00           N  
ATOM   2488  H   ASN A 163      15.550  21.430  66.900  1.00  0.00           H  
ATOM   2489  HA  ASN A 163      14.170  21.159  64.337  1.00  0.00           H  
ATOM   2490 1HB  ASN A 163      15.652  23.303  64.223  1.00  0.00           H  
ATOM   2491 2HB  ASN A 163      16.993  22.168  64.135  1.00  0.00           H  
ATOM   2492 1HD2 ASN A 163      15.547  23.117  60.750  1.00  0.00           H  
ATOM   2493 2HD2 ASN A 163      15.895  24.067  62.156  1.00  0.00           H  
ATOM   2494  N   LEU A 164      15.931  19.209  63.845  1.00  0.00           N  
ATOM   2495  CA  LEU A 164      16.737  17.989  63.775  1.00  0.00           C  
ATOM   2496  C   LEU A 164      18.216  18.327  64.063  1.00  0.00           C  
ATOM   2497  O   LEU A 164      18.890  17.627  64.815  1.00  0.00           O  
ATOM   2498  CB  LEU A 164      16.599  17.334  62.395  1.00  0.00           C  
ATOM   2499  CG  LEU A 164      15.230  16.715  62.085  1.00  0.00           C  
ATOM   2500  CD1 LEU A 164      15.190  16.273  60.629  1.00  0.00           C  
ATOM   2501  CD2 LEU A 164      14.981  15.541  63.020  1.00  0.00           C  
ATOM   2502  H   LEU A 164      15.393  19.490  63.038  1.00  0.00           H  
ATOM   2503  HA  LEU A 164      16.375  17.291  64.529  1.00  0.00           H  
ATOM   2504 1HB  LEU A 164      16.803  18.085  61.633  1.00  0.00           H  
ATOM   2505 2HB  LEU A 164      17.347  16.546  62.308  1.00  0.00           H  
ATOM   2506  HG  LEU A 164      14.451  17.465  62.228  1.00  0.00           H  
ATOM   2507 1HD1 LEU A 164      14.217  15.834  60.409  1.00  0.00           H  
ATOM   2508 2HD1 LEU A 164      15.352  17.136  59.982  1.00  0.00           H  
ATOM   2509 3HD1 LEU A 164      15.970  15.534  60.451  1.00  0.00           H  
ATOM   2510 1HD2 LEU A 164      14.007  15.102  62.801  1.00  0.00           H  
ATOM   2511 2HD2 LEU A 164      15.759  14.791  62.877  1.00  0.00           H  
ATOM   2512 3HD2 LEU A 164      14.998  15.889  64.054  1.00  0.00           H  
ATOM   2513  N   GLU A 165      18.684  19.438  63.511  1.00  0.00           N  
ATOM   2514  CA  GLU A 165      20.080  19.869  63.670  1.00  0.00           C  
ATOM   2515  C   GLU A 165      20.404  20.133  65.149  1.00  0.00           C  
ATOM   2516  O   GLU A 165      21.435  19.697  65.665  1.00  0.00           O  
ATOM   2517  CB  GLU A 165      20.350  21.128  62.843  1.00  0.00           C  
ATOM   2518  CG  GLU A 165      20.356  20.902  61.338  1.00  0.00           C  
ATOM   2519  CD  GLU A 165      20.537  22.173  60.556  1.00  0.00           C  
ATOM   2520  OE1 GLU A 165      20.536  23.222  61.155  1.00  0.00           O  
ATOM   2521  OE2 GLU A 165      20.676  22.096  59.358  1.00  0.00           O  
ATOM   2522  H   GLU A 165      18.054  20.005  62.962  1.00  0.00           H  
ATOM   2523  HA  GLU A 165      20.731  19.071  63.312  1.00  0.00           H  
ATOM   2524 1HB  GLU A 165      19.591  21.879  63.065  1.00  0.00           H  
ATOM   2525 2HB  GLU A 165      21.317  21.546  63.122  1.00  0.00           H  
ATOM   2526 1HG  GLU A 165      21.165  20.216  61.087  1.00  0.00           H  
ATOM   2527 2HG  GLU A 165      19.416  20.433  61.048  1.00  0.00           H  
ATOM   2528  N   LYS A 166      19.523  20.863  65.811  1.00  0.00           N  
ATOM   2529  CA  LYS A 166      19.722  21.171  67.233  1.00  0.00           C  
ATOM   2530  C   LYS A 166      19.742  19.893  68.109  1.00  0.00           C  
ATOM   2531  O   LYS A 166      20.609  19.742  68.991  1.00  0.00           O  
ATOM   2532  CB  LYS A 166      18.630  22.125  67.720  1.00  0.00           C  
ATOM   2533  CG  LYS A 166      18.768  22.548  69.176  1.00  0.00           C  
ATOM   2534  CD  LYS A 166      19.995  23.423  69.384  1.00  0.00           C  
ATOM   2535  CE  LYS A 166      20.109  23.883  70.830  1.00  0.00           C  
ATOM   2536  NZ  LYS A 166      18.962  24.740  71.234  1.00  0.00           N  
ATOM   2537  H   LYS A 166      18.702  21.216  65.341  1.00  0.00           H  
ATOM   2538  HA  LYS A 166      20.692  21.656  67.350  1.00  0.00           H  
ATOM   2539 1HB  LYS A 166      18.636  23.027  67.107  1.00  0.00           H  
ATOM   2540 2HB  LYS A 166      17.655  21.654  67.599  1.00  0.00           H  
ATOM   2541 1HG  LYS A 166      17.880  23.104  69.480  1.00  0.00           H  
ATOM   2542 2HG  LYS A 166      18.853  21.663  69.806  1.00  0.00           H  
ATOM   2543 1HD  LYS A 166      20.891  22.863  69.117  1.00  0.00           H  
ATOM   2544 2HD  LYS A 166      19.930  24.300  68.739  1.00  0.00           H  
ATOM   2545 1HE  LYS A 166      20.147  23.014  71.486  1.00  0.00           H  
ATOM   2546 2HE  LYS A 166      21.032  24.449  70.960  1.00  0.00           H  
ATOM   2547 1HZ  LYS A 166      19.076  25.024  72.197  1.00  0.00           H  
ATOM   2548 2HZ  LYS A 166      18.929  25.560  70.644  1.00  0.00           H  
ATOM   2549 3HZ  LYS A 166      18.102  24.220  71.136  1.00  0.00           H  
ATOM   2550  N   ALA A 167      18.778  18.993  67.876  1.00  0.00           N  
ATOM   2551  CA  ALA A 167      18.685  17.726  68.591  1.00  0.00           C  
ATOM   2552  C   ALA A 167      19.931  16.872  68.382  1.00  0.00           C  
ATOM   2553  O   ALA A 167      20.462  16.284  69.318  1.00  0.00           O  
ATOM   2554  CB  ALA A 167      17.443  16.964  68.152  1.00  0.00           C  
ATOM   2555  H   ALA A 167      18.089  19.212  67.171  1.00  0.00           H  
ATOM   2556  HA  ALA A 167      18.609  17.943  69.657  1.00  0.00           H  
ATOM   2557 1HB  ALA A 167      17.386  16.019  68.693  1.00  0.00           H  
ATOM   2558 2HB  ALA A 167      16.556  17.559  68.366  1.00  0.00           H  
ATOM   2559 3HB  ALA A 167      17.498  16.765  67.083  1.00  0.00           H  
ATOM   2560  N   LEU A 168      20.397  16.819  67.141  1.00  0.00           N  
ATOM   2561  CA  LEU A 168      21.560  16.033  66.822  1.00  0.00           C  
ATOM   2562  C   LEU A 168      22.834  16.612  67.439  1.00  0.00           C  
ATOM   2563  O   LEU A 168      23.726  15.841  67.833  1.00  0.00           O  
ATOM   2564  CB  LEU A 168      21.715  15.939  65.299  1.00  0.00           C  
ATOM   2565  CG  LEU A 168      22.861  15.050  64.800  1.00  0.00           C  
ATOM   2566  CD1 LEU A 168      22.666  13.631  65.316  1.00  0.00           C  
ATOM   2567  CD2 LEU A 168      22.902  15.079  63.279  1.00  0.00           C  
ATOM   2568  H   LEU A 168      19.935  17.334  66.406  1.00  0.00           H  
ATOM   2569  HA  LEU A 168      21.423  15.032  67.228  1.00  0.00           H  
ATOM   2570 1HB  LEU A 168      20.788  15.551  64.879  1.00  0.00           H  
ATOM   2571 2HB  LEU A 168      21.876  16.942  64.903  1.00  0.00           H  
ATOM   2572  HG  LEU A 168      23.807  15.421  65.195  1.00  0.00           H  
ATOM   2573 1HD1 LEU A 168      23.480  13.000  64.962  1.00  0.00           H  
ATOM   2574 2HD1 LEU A 168      22.660  13.638  66.406  1.00  0.00           H  
ATOM   2575 3HD1 LEU A 168      21.718  13.239  64.950  1.00  0.00           H  
ATOM   2576 1HD2 LEU A 168      23.717  14.448  62.925  1.00  0.00           H  
ATOM   2577 2HD2 LEU A 168      21.956  14.707  62.883  1.00  0.00           H  
ATOM   2578 3HD2 LEU A 168      23.060  16.102  62.939  1.00  0.00           H  
ATOM   2579  N   TRP A 169      22.941  17.951  67.518  1.00  0.00           N  
ATOM   2580  CA  TRP A 169      24.132  18.548  68.104  1.00  0.00           C  
ATOM   2581  C   TRP A 169      24.186  18.175  69.577  1.00  0.00           C  
ATOM   2582  O   TRP A 169      25.228  17.779  70.066  1.00  0.00           O  
ATOM   2583  CB  TRP A 169      24.123  20.069  67.943  1.00  0.00           C  
ATOM   2584  CG  TRP A 169      24.369  20.523  66.535  1.00  0.00           C  
ATOM   2585  CD1 TRP A 169      24.952  19.803  65.537  1.00  0.00           C  
ATOM   2586  CD2 TRP A 169      24.037  21.810  65.960  1.00  0.00           C  
ATOM   2587  NE1 TRP A 169      25.007  20.548  64.385  1.00  0.00           N  
ATOM   2588  CE2 TRP A 169      24.450  21.779  64.626  1.00  0.00           C  
ATOM   2589  CE3 TRP A 169      23.430  22.967  66.463  1.00  0.00           C  
ATOM   2590  CZ2 TRP A 169      24.280  22.864  63.780  1.00  0.00           C  
ATOM   2591  CZ3 TRP A 169      23.258  24.055  65.614  1.00  0.00           C  
ATOM   2592  CH2 TRP A 169      23.672  24.003  64.307  1.00  0.00           C  
ATOM   2593  H   TRP A 169      22.206  18.553  67.176  1.00  0.00           H  
ATOM   2594  HA  TRP A 169      25.007  18.154  67.587  1.00  0.00           H  
ATOM   2595 1HB  TRP A 169      23.160  20.464  68.267  1.00  0.00           H  
ATOM   2596 2HB  TRP A 169      24.888  20.508  68.583  1.00  0.00           H  
ATOM   2597  HD1 TRP A 169      25.321  18.784  65.638  1.00  0.00           H  
ATOM   2598  HE1 TRP A 169      25.395  20.243  63.504  1.00  0.00           H  
ATOM   2599  HE3 TRP A 169      23.097  23.013  67.500  1.00  0.00           H  
ATOM   2600  HZ2 TRP A 169      24.602  22.842  62.738  1.00  0.00           H  
ATOM   2601  HZ3 TRP A 169      22.786  24.952  66.014  1.00  0.00           H  
ATOM   2602  HH2 TRP A 169      23.522  24.874  63.669  1.00  0.00           H  
ATOM   2603  N   LEU A 170      23.055  18.291  70.268  1.00  0.00           N  
ATOM   2604  CA  LEU A 170      22.995  17.926  71.685  1.00  0.00           C  
ATOM   2605  C   LEU A 170      23.303  16.438  71.898  1.00  0.00           C  
ATOM   2606  O   LEU A 170      23.986  16.073  72.858  1.00  0.00           O  
ATOM   2607  CB  LEU A 170      21.609  18.253  72.254  1.00  0.00           C  
ATOM   2608  CG  LEU A 170      21.276  19.746  72.378  1.00  0.00           C  
ATOM   2609  CD1 LEU A 170      19.818  19.909  72.784  1.00  0.00           C  
ATOM   2610  CD2 LEU A 170      22.203  20.389  73.399  1.00  0.00           C  
ATOM   2611  H   LEU A 170      22.222  18.636  69.813  1.00  0.00           H  
ATOM   2612  HA  LEU A 170      23.743  18.507  72.224  1.00  0.00           H  
ATOM   2613 1HB  LEU A 170      20.854  17.798  71.614  1.00  0.00           H  
ATOM   2614 2HB  LEU A 170      21.527  17.812  73.247  1.00  0.00           H  
ATOM   2615  HG  LEU A 170      21.409  20.230  71.411  1.00  0.00           H  
ATOM   2616 1HD1 LEU A 170      19.581  20.970  72.873  1.00  0.00           H  
ATOM   2617 2HD1 LEU A 170      19.176  19.457  72.027  1.00  0.00           H  
ATOM   2618 3HD1 LEU A 170      19.650  19.419  73.743  1.00  0.00           H  
ATOM   2619 1HD2 LEU A 170      21.967  21.450  73.487  1.00  0.00           H  
ATOM   2620 2HD2 LEU A 170      22.070  19.906  74.367  1.00  0.00           H  
ATOM   2621 3HD2 LEU A 170      23.237  20.273  73.075  1.00  0.00           H  
ATOM   2622  N   ALA A 171      22.802  15.575  71.005  1.00  0.00           N  
ATOM   2623  CA  ALA A 171      23.015  14.127  71.154  1.00  0.00           C  
ATOM   2624  C   ALA A 171      24.496  13.753  70.958  1.00  0.00           C  
ATOM   2625  O   ALA A 171      25.070  13.000  71.757  1.00  0.00           O  
ATOM   2626  CB  ALA A 171      22.142  13.362  70.170  1.00  0.00           C  
ATOM   2627  H   ALA A 171      22.270  15.915  70.217  1.00  0.00           H  
ATOM   2628  HA  ALA A 171      22.734  13.846  72.169  1.00  0.00           H  
ATOM   2629 1HB  ALA A 171      22.309  12.292  70.291  1.00  0.00           H  
ATOM   2630 2HB  ALA A 171      21.093  13.589  70.361  1.00  0.00           H  
ATOM   2631 3HB  ALA A 171      22.397  13.656  69.153  1.00  0.00           H  
ATOM   2632  N   HIS A 172      25.081  14.252  69.877  1.00  0.00           N  
ATOM   2633  CA  HIS A 172      26.514  14.136  69.596  1.00  0.00           C  
ATOM   2634  C   HIS A 172      27.390  14.537  70.778  1.00  0.00           C  
ATOM   2635  O   HIS A 172      28.332  13.814  71.120  1.00  0.00           O  
ATOM   2636  CB  HIS A 172      26.887  14.992  68.382  1.00  0.00           C  
ATOM   2637  CG  HIS A 172      28.341  14.937  68.030  1.00  0.00           C  
ATOM   2638  ND1 HIS A 172      28.930  13.821  67.473  1.00  0.00           N  
ATOM   2639  CD2 HIS A 172      29.325  15.859  68.157  1.00  0.00           C  
ATOM   2640  CE1 HIS A 172      30.214  14.060  67.272  1.00  0.00           C  
ATOM   2641  NE2 HIS A 172      30.478  15.288  67.678  1.00  0.00           N  
ATOM   2642  H   HIS A 172      24.488  14.738  69.219  1.00  0.00           H  
ATOM   2643  HA  HIS A 172      26.757  13.098  69.370  1.00  0.00           H  
ATOM   2644 1HB  HIS A 172      26.313  14.663  67.514  1.00  0.00           H  
ATOM   2645 2HB  HIS A 172      26.621  16.032  68.574  1.00  0.00           H  
ATOM   2646  HD2 HIS A 172      29.221  16.865  68.563  1.00  0.00           H  
ATOM   2647  HE1 HIS A 172      30.933  13.362  66.843  1.00  0.00           H  
ATOM   2648  HE2 HIS A 172      31.381  15.740  67.645  1.00  0.00           H  
ATOM   2649  N   GLU A 173      27.089  15.678  71.391  1.00  0.00           N  
ATOM   2650  CA  GLU A 173      27.856  16.144  72.538  1.00  0.00           C  
ATOM   2651  C   GLU A 173      27.656  15.283  73.758  1.00  0.00           C  
ATOM   2652  O   GLU A 173      28.612  15.036  74.497  1.00  0.00           O  
ATOM   2653  CB  GLU A 173      27.481  17.589  72.873  1.00  0.00           C  
ATOM   2654  CG  GLU A 173      27.932  18.612  71.840  1.00  0.00           C  
ATOM   2655  CD  GLU A 173      27.495  20.011  72.172  1.00  0.00           C  
ATOM   2656  OE1 GLU A 173      26.756  20.175  73.113  1.00  0.00           O  
ATOM   2657  OE2 GLU A 173      27.901  20.918  71.484  1.00  0.00           O  
ATOM   2658  H   GLU A 173      26.315  16.235  71.058  1.00  0.00           H  
ATOM   2659  HA  GLU A 173      28.916  16.106  72.284  1.00  0.00           H  
ATOM   2660 1HB  GLU A 173      26.398  17.670  72.973  1.00  0.00           H  
ATOM   2661 2HB  GLU A 173      27.920  17.866  73.832  1.00  0.00           H  
ATOM   2662 1HG  GLU A 173      29.019  18.589  71.772  1.00  0.00           H  
ATOM   2663 2HG  GLU A 173      27.529  18.332  70.867  1.00  0.00           H  
ATOM   2664  N   VAL A 174      26.420  14.832  73.981  1.00  0.00           N  
ATOM   2665  CA  VAL A 174      26.097  14.047  75.161  1.00  0.00           C  
ATOM   2666  C   VAL A 174      26.765  12.670  75.065  1.00  0.00           C  
ATOM   2667  O   VAL A 174      27.281  12.158  76.057  1.00  0.00           O  
ATOM   2668  CB  VAL A 174      24.572  13.882  75.299  1.00  0.00           C  
ATOM   2669  CG1 VAL A 174      24.240  12.920  76.429  1.00  0.00           C  
ATOM   2670  CG2 VAL A 174      23.924  15.238  75.536  1.00  0.00           C  
ATOM   2671  H   VAL A 174      25.691  15.041  73.314  1.00  0.00           H  
ATOM   2672  HA  VAL A 174      26.471  14.573  76.040  1.00  0.00           H  
ATOM   2673  HB  VAL A 174      24.178  13.447  74.380  1.00  0.00           H  
ATOM   2674 1HG1 VAL A 174      23.158  12.815  76.512  1.00  0.00           H  
ATOM   2675 2HG1 VAL A 174      24.683  11.946  76.220  1.00  0.00           H  
ATOM   2676 3HG1 VAL A 174      24.639  13.308  77.366  1.00  0.00           H  
ATOM   2677 1HG2 VAL A 174      22.846  15.114  75.632  1.00  0.00           H  
ATOM   2678 2HG2 VAL A 174      24.322  15.676  76.452  1.00  0.00           H  
ATOM   2679 3HG2 VAL A 174      24.140  15.897  74.695  1.00  0.00           H  
ATOM   2680  N   GLU A 175      26.745  12.092  73.868  1.00  0.00           N  
ATOM   2681  CA  GLU A 175      27.288  10.770  73.632  1.00  0.00           C  
ATOM   2682  C   GLU A 175      28.808  10.830  73.884  1.00  0.00           C  
ATOM   2683  O   GLU A 175      29.381   9.949  74.566  1.00  0.00           O  
ATOM   2684  CB  GLU A 175      26.985  10.300  72.207  1.00  0.00           C  
ATOM   2685  CG  GLU A 175      27.485   8.899  71.887  1.00  0.00           C  
ATOM   2686  CD  GLU A 175      26.796   7.833  72.693  1.00  0.00           C  
ATOM   2687  OE1 GLU A 175      25.720   8.086  73.180  1.00  0.00           O  
ATOM   2688  OE2 GLU A 175      27.346   6.765  72.822  1.00  0.00           O  
ATOM   2689  H   GLU A 175      26.334  12.600  73.098  1.00  0.00           H  
ATOM   2690  HA  GLU A 175      26.822  10.075  74.331  1.00  0.00           H  
ATOM   2691 1HB  GLU A 175      25.908  10.317  72.040  1.00  0.00           H  
ATOM   2692 2HB  GLU A 175      27.438  10.988  71.493  1.00  0.00           H  
ATOM   2693 1HG  GLU A 175      27.323   8.699  70.829  1.00  0.00           H  
ATOM   2694 2HG  GLU A 175      28.557   8.855  72.077  1.00  0.00           H  
ATOM   2695  N   VAL A 176      29.449  11.887  73.392  1.00  0.00           N  
ATOM   2696  CA  VAL A 176      30.876  12.066  73.668  1.00  0.00           C  
ATOM   2697  C   VAL A 176      31.168  12.264  75.160  1.00  0.00           C  
ATOM   2698  O   VAL A 176      32.122  11.699  75.682  1.00  0.00           O  
ATOM   2699  CB  VAL A 176      31.412  13.280  72.886  1.00  0.00           C  
ATOM   2700  CG1 VAL A 176      32.838  13.599  73.309  1.00  0.00           C  
ATOM   2701  CG2 VAL A 176      31.342  13.004  71.391  1.00  0.00           C  
ATOM   2702  H   VAL A 176      28.967  12.573  72.828  1.00  0.00           H  
ATOM   2703  HA  VAL A 176      31.407  11.171  73.341  1.00  0.00           H  
ATOM   2704  HB  VAL A 176      30.803  14.152  73.124  1.00  0.00           H  
ATOM   2705 1HG1 VAL A 176      33.200  14.460  72.747  1.00  0.00           H  
ATOM   2706 2HG1 VAL A 176      32.858  13.829  74.375  1.00  0.00           H  
ATOM   2707 3HG1 VAL A 176      33.478  12.740  73.110  1.00  0.00           H  
ATOM   2708 1HG2 VAL A 176      31.722  13.866  70.844  1.00  0.00           H  
ATOM   2709 2HG2 VAL A 176      31.947  12.128  71.154  1.00  0.00           H  
ATOM   2710 3HG2 VAL A 176      30.307  12.819  71.103  1.00  0.00           H  
ATOM   2711  N   LEU A 177      30.384  13.100  75.815  1.00  0.00           N  
ATOM   2712  CA  LEU A 177      30.547  13.280  77.277  1.00  0.00           C  
ATOM   2713  C   LEU A 177      30.485  11.919  77.968  1.00  0.00           C  
ATOM   2714  O   LEU A 177      31.307  11.635  78.830  1.00  0.00           O  
ATOM   2715  CB  LEU A 177      29.458  14.201  77.842  1.00  0.00           C  
ATOM   2716  CG  LEU A 177      29.595  14.560  79.327  1.00  0.00           C  
ATOM   2717  CD1 LEU A 177      29.099  13.399  80.178  1.00  0.00           C  
ATOM   2718  CD2 LEU A 177      31.048  14.885  79.639  1.00  0.00           C  
ATOM   2719  H   LEU A 177      29.668  13.624  75.332  1.00  0.00           H  
ATOM   2720  HA  LEU A 177      31.517  13.740  77.463  1.00  0.00           H  
ATOM   2721 1HB  LEU A 177      29.461  15.130  77.275  1.00  0.00           H  
ATOM   2722 2HB  LEU A 177      28.490  13.719  77.705  1.00  0.00           H  
ATOM   2723  HG  LEU A 177      28.973  15.427  79.550  1.00  0.00           H  
ATOM   2724 1HD1 LEU A 177      29.196  13.655  81.234  1.00  0.00           H  
ATOM   2725 2HD1 LEU A 177      28.052  13.201  79.949  1.00  0.00           H  
ATOM   2726 3HD1 LEU A 177      29.692  12.511  79.964  1.00  0.00           H  
ATOM   2727 1HD2 LEU A 177      31.146  15.141  80.694  1.00  0.00           H  
ATOM   2728 2HD2 LEU A 177      31.671  14.018  79.417  1.00  0.00           H  
ATOM   2729 3HD2 LEU A 177      31.371  15.729  79.030  1.00  0.00           H  
ATOM   2730  N   ALA A 178      29.549  11.056  77.568  1.00  0.00           N  
ATOM   2731  CA  ALA A 178      29.483   9.727  78.150  1.00  0.00           C  
ATOM   2732  C   ALA A 178      30.700   8.860  77.826  1.00  0.00           C  
ATOM   2733  O   ALA A 178      31.181   8.198  78.720  1.00  0.00           O  
ATOM   2734  CB  ALA A 178      28.211   9.031  77.687  1.00  0.00           C  
ATOM   2735  H   ALA A 178      28.879  11.316  76.859  1.00  0.00           H  
ATOM   2736  HA  ALA A 178      29.461   9.833  79.235  1.00  0.00           H  
ATOM   2737 1HB  ALA A 178      28.163   8.034  78.124  1.00  0.00           H  
ATOM   2738 2HB  ALA A 178      27.344   9.609  78.004  1.00  0.00           H  
ATOM   2739 3HB  ALA A 178      28.216   8.951  76.601  1.00  0.00           H  
ATOM   2740  N   GLN A 179      31.168   8.838  76.568  1.00  0.00           N  
ATOM   2741  CA  GLN A 179      32.398   8.116  76.233  1.00  0.00           C  
ATOM   2742  C   GLN A 179      33.552   8.462  77.202  1.00  0.00           C  
ATOM   2743  O   GLN A 179      34.317   7.596  77.671  1.00  0.00           O  
ATOM   2744  CB  GLN A 179      32.813   8.426  74.792  1.00  0.00           C  
ATOM   2745  CG  GLN A 179      31.900   7.823  73.738  1.00  0.00           C  
ATOM   2746  CD  GLN A 179      32.300   8.221  72.330  1.00  0.00           C  
ATOM   2747  OE1 GLN A 179      32.922   9.266  72.118  1.00  0.00           O  
ATOM   2748  NE2 GLN A 179      31.944   7.390  71.357  1.00  0.00           N  
ATOM   2749  H   GLN A 179      30.669   9.325  75.837  1.00  0.00           H  
ATOM   2750  HA  GLN A 179      32.207   7.047  76.322  1.00  0.00           H  
ATOM   2751 1HB  GLN A 179      32.832   9.505  74.643  1.00  0.00           H  
ATOM   2752 2HB  GLN A 179      33.822   8.053  74.616  1.00  0.00           H  
ATOM   2753 1HG  GLN A 179      31.945   6.736  73.812  1.00  0.00           H  
ATOM   2754 2HG  GLN A 179      30.881   8.167  73.915  1.00  0.00           H  
ATOM   2755 1HE2 GLN A 179      32.180   7.600  70.408  1.00  0.00           H  
ATOM   2756 2HE2 GLN A 179      31.440   6.554  71.573  1.00  0.00           H  
ATOM   2757  N   LEU A 180      33.703   9.750  77.439  1.00  0.00           N  
ATOM   2758  CA  LEU A 180      34.799  10.272  78.170  1.00  0.00           C  
ATOM   2759  C   LEU A 180      34.601   9.831  79.636  1.00  0.00           C  
ATOM   2760  O   LEU A 180      35.567   9.468  80.302  1.00  0.00           O  
ATOM   2761  CB  LEU A 180      34.858  11.799  78.041  1.00  0.00           C  
ATOM   2762  CG  LEU A 180      35.215  12.336  76.648  1.00  0.00           C  
ATOM   2763  CD1 LEU A 180      35.067  13.851  76.634  1.00  0.00           C  
ATOM   2764  CD2 LEU A 180      36.635  11.921  76.294  1.00  0.00           C  
ATOM   2765  H   LEU A 180      33.004  10.385  77.081  1.00  0.00           H  
ATOM   2766  HA  LEU A 180      35.718   9.854  77.761  1.00  0.00           H  
ATOM   2767 1HB  LEU A 180      33.887  12.209  78.314  1.00  0.00           H  
ATOM   2768 2HB  LEU A 180      35.600  12.179  78.743  1.00  0.00           H  
ATOM   2769  HG  LEU A 180      34.523  11.926  75.912  1.00  0.00           H  
ATOM   2770 1HD1 LEU A 180      35.321  14.232  75.645  1.00  0.00           H  
ATOM   2771 2HD1 LEU A 180      34.038  14.118  76.872  1.00  0.00           H  
ATOM   2772 3HD1 LEU A 180      35.737  14.289  77.374  1.00  0.00           H  
ATOM   2773 1HD2 LEU A 180      36.889  12.302  75.304  1.00  0.00           H  
ATOM   2774 2HD2 LEU A 180      37.328  12.332  77.029  1.00  0.00           H  
ATOM   2775 3HD2 LEU A 180      36.708  10.834  76.294  1.00  0.00           H  
ATOM   2776  N   TYR A 181      33.366   9.847  80.114  1.00  0.00           N  
ATOM   2777  CA  TYR A 181      33.121   9.510  81.570  1.00  0.00           C  
ATOM   2778  C   TYR A 181      33.523   8.064  81.907  1.00  0.00           C  
ATOM   2779  O   TYR A 181      34.081   7.782  82.984  1.00  0.00           O  
ATOM   2780  CB  TYR A 181      31.652   9.728  81.940  1.00  0.00           C  
ATOM   2781  CG  TYR A 181      31.340   9.446  83.392  1.00  0.00           C  
ATOM   2782  CD1 TYR A 181      32.077  10.063  84.393  1.00  0.00           C  
ATOM   2783  CD2 TYR A 181      30.317   8.570  83.725  1.00  0.00           C  
ATOM   2784  CE1 TYR A 181      31.792   9.805  85.720  1.00  0.00           C  
ATOM   2785  CE2 TYR A 181      30.032   8.313  85.052  1.00  0.00           C  
ATOM   2786  CZ  TYR A 181      30.765   8.927  86.047  1.00  0.00           C  
ATOM   2787  OH  TYR A 181      30.481   8.670  87.368  1.00  0.00           O  
ATOM   2788  H   TYR A 181      32.580  10.081  79.524  1.00  0.00           H  
ATOM   2789  HA  TYR A 181      33.733  10.169  82.186  1.00  0.00           H  
ATOM   2790 1HB  TYR A 181      31.372  10.760  81.725  1.00  0.00           H  
ATOM   2791 2HB  TYR A 181      31.023   9.084  81.325  1.00  0.00           H  
ATOM   2792  HD1 TYR A 181      32.881  10.751  84.132  1.00  0.00           H  
ATOM   2793  HD2 TYR A 181      29.738   8.085  82.939  1.00  0.00           H  
ATOM   2794  HE1 TYR A 181      32.371  10.290  86.505  1.00  0.00           H  
ATOM   2795  HE2 TYR A 181      29.228   7.624  85.313  1.00  0.00           H  
ATOM   2796  HH  TYR A 181      31.078   9.174  87.926  1.00  0.00           H  
ATOM   2797  N   LEU A 182      33.174   7.156  81.002  1.00  0.00           N  
ATOM   2798  CA  LEU A 182      33.416   5.734  81.191  1.00  0.00           C  
ATOM   2799  C   LEU A 182      34.940   5.495  81.294  1.00  0.00           C  
ATOM   2800  O   LEU A 182      35.387   4.792  82.194  1.00  0.00           O  
ATOM   2801  CB  LEU A 182      32.819   4.929  80.030  1.00  0.00           C  
ATOM   2802  CG  LEU A 182      32.911   3.403  80.162  1.00  0.00           C  
ATOM   2803  CD1 LEU A 182      31.797   2.754  79.353  1.00  0.00           C  
ATOM   2804  CD2 LEU A 182      34.278   2.933  79.686  1.00  0.00           C  
ATOM   2805  H   LEU A 182      32.725   7.470  80.154  1.00  0.00           H  
ATOM   2806  HA  LEU A 182      32.933   5.421  82.116  1.00  0.00           H  
ATOM   2807 1HB  LEU A 182      31.767   5.189  79.931  1.00  0.00           H  
ATOM   2808 2HB  LEU A 182      33.331   5.213  79.111  1.00  0.00           H  
ATOM   2809  HG  LEU A 182      32.774   3.119  81.206  1.00  0.00           H  
ATOM   2810 1HD1 LEU A 182      31.862   1.670  79.447  1.00  0.00           H  
ATOM   2811 2HD1 LEU A 182      30.831   3.093  79.727  1.00  0.00           H  
ATOM   2812 3HD1 LEU A 182      31.898   3.034  78.305  1.00  0.00           H  
ATOM   2813 1HD2 LEU A 182      34.343   1.849  79.780  1.00  0.00           H  
ATOM   2814 2HD2 LEU A 182      34.416   3.215  78.642  1.00  0.00           H  
ATOM   2815 3HD2 LEU A 182      35.055   3.398  80.293  1.00  0.00           H  
ATOM   2816  N   THR A 183      35.709   6.133  80.406  1.00  0.00           N  
ATOM   2817  CA  THR A 183      37.207   6.091  80.498  1.00  0.00           C  
ATOM   2818  C   THR A 183      37.728   6.736  81.790  1.00  0.00           C  
ATOM   2819  O   THR A 183      38.535   6.120  82.542  1.00  0.00           O  
ATOM   2820  CB  THR A 183      37.861   6.792  79.293  1.00  0.00           C  
ATOM   2821  OG1 THR A 183      37.495   6.113  78.085  1.00  0.00           O  
ATOM   2822  CG2 THR A 183      39.376   6.789  79.432  1.00  0.00           C  
ATOM   2823  H   THR A 183      35.277   6.655  79.657  1.00  0.00           H  
ATOM   2824  HA  THR A 183      37.524   5.048  80.500  1.00  0.00           H  
ATOM   2825  HB  THR A 183      37.509   7.822  79.236  1.00  0.00           H  
ATOM   2826  HG1 THR A 183      36.614   6.387  77.819  1.00  0.00           H  
ATOM   2827 1HG2 THR A 183      39.821   7.289  78.572  1.00  0.00           H  
ATOM   2828 2HG2 THR A 183      39.658   7.315  80.344  1.00  0.00           H  
ATOM   2829 3HG2 THR A 183      39.735   5.762  79.480  1.00  0.00           H  
ATOM   2830  N   THR A 184      37.256   7.956  82.067  1.00  0.00           N  
ATOM   2831  CA  THR A 184      37.729   8.767  83.220  1.00  0.00           C  
ATOM   2832  C   THR A 184      37.629   8.030  84.534  1.00  0.00           C  
ATOM   2833  O   THR A 184      38.559   8.065  85.391  1.00  0.00           O  
ATOM   2834  CB  THR A 184      36.942  10.085  83.337  1.00  0.00           C  
ATOM   2835  OG1 THR A 184      35.545   9.799  83.485  1.00  0.00           O  
ATOM   2836  CG2 THR A 184      37.152  10.944  82.099  1.00  0.00           C  
ATOM   2837  H   THR A 184      36.545   8.335  81.458  1.00  0.00           H  
ATOM   2838  HA  THR A 184      38.780   9.010  83.064  1.00  0.00           H  
ATOM   2839  HB  THR A 184      37.281  10.635  84.215  1.00  0.00           H  
ATOM   2840  HG1 THR A 184      35.366   8.909  83.172  1.00  0.00           H  
ATOM   2841 1HG2 THR A 184      36.588  11.871  82.199  1.00  0.00           H  
ATOM   2842 2HG2 THR A 184      38.212  11.172  81.990  1.00  0.00           H  
ATOM   2843 3HG2 THR A 184      36.805  10.403  81.219  1.00  0.00           H  
ATOM   2844  N   LEU A 185      36.504   7.345  84.689  1.00  0.00           N  
ATOM   2845  CA  LEU A 185      36.167   6.698  85.955  1.00  0.00           C  
ATOM   2846  C   LEU A 185      36.728   5.250  86.090  1.00  0.00           C  
ATOM   2847  O   LEU A 185      36.430   4.547  87.077  1.00  0.00           O  
ATOM   2848  CB  LEU A 185      34.641   6.675  86.113  1.00  0.00           C  
ATOM   2849  CG  LEU A 185      33.961   8.046  86.200  1.00  0.00           C  
ATOM   2850  CD1 LEU A 185      32.450   7.862  86.249  1.00  0.00           C  
ATOM   2851  CD2 LEU A 185      34.462   8.784  87.433  1.00  0.00           C  
ATOM   2852  H   LEU A 185      35.864   7.269  83.912  1.00  0.00           H  
ATOM   2853  HA  LEU A 185      36.605   7.277  86.767  1.00  0.00           H  
ATOM   2854 1HB  LEU A 185      34.212   6.146  85.263  1.00  0.00           H  
ATOM   2855 2HB  LEU A 185      34.394   6.123  87.020  1.00  0.00           H  
ATOM   2856  HG  LEU A 185      34.197   8.628  85.309  1.00  0.00           H  
ATOM   2857 1HD1 LEU A 185      31.966   8.837  86.312  1.00  0.00           H  
ATOM   2858 2HD1 LEU A 185      32.117   7.349  85.347  1.00  0.00           H  
ATOM   2859 3HD1 LEU A 185      32.184   7.269  87.124  1.00  0.00           H  
ATOM   2860 1HD2 LEU A 185      33.978   9.760  87.495  1.00  0.00           H  
ATOM   2861 2HD2 LEU A 185      34.225   8.205  88.325  1.00  0.00           H  
ATOM   2862 3HD2 LEU A 185      35.541   8.918  87.363  1.00  0.00           H  
ATOM   2863  N   ALA A 186      37.546   4.801  85.139  1.00  0.00           N  
ATOM   2864  CA  ALA A 186      38.051   3.408  85.170  1.00  0.00           C  
ATOM   2865  C   ALA A 186      38.753   2.975  86.472  1.00  0.00           C  
ATOM   2866  O   ALA A 186      38.782   1.787  86.793  1.00  0.00           O  
ATOM   2867  CB  ALA A 186      39.001   3.196  84.000  1.00  0.00           C  
ATOM   2868  H   ALA A 186      37.830   5.410  84.385  1.00  0.00           H  
ATOM   2869  HA  ALA A 186      37.198   2.736  85.072  1.00  0.00           H  
ATOM   2870 1HB  ALA A 186      39.376   2.173  84.017  1.00  0.00           H  
ATOM   2871 2HB  ALA A 186      38.471   3.373  83.064  1.00  0.00           H  
ATOM   2872 3HB  ALA A 186      39.836   3.890  84.080  1.00  0.00           H  
ATOM   2873  N   ILE A 187      39.332   3.923  87.204  1.00  0.00           N  
ATOM   2874  CA  ILE A 187      39.857   3.597  88.551  1.00  0.00           C  
ATOM   2875  C   ILE A 187      38.934   3.955  89.684  1.00  0.00           C  
ATOM   2876  O   ILE A 187      39.358   3.928  90.841  1.00  0.00           O  
ATOM   2877  CB  ILE A 187      41.203   4.303  88.794  1.00  0.00           C  
ATOM   2878  CG1 ILE A 187      41.021   5.823  88.770  1.00  0.00           C  
ATOM   2879  CG2 ILE A 187      42.226   3.870  87.755  1.00  0.00           C  
ATOM   2880  CD1 ILE A 187      42.236   6.591  89.237  1.00  0.00           C  
ATOM   2881  H   ILE A 187      39.421   4.867  86.857  1.00  0.00           H  
ATOM   2882  HA  ILE A 187      40.014   2.521  88.609  1.00  0.00           H  
ATOM   2883  HB  ILE A 187      41.575   4.046  89.786  1.00  0.00           H  
ATOM   2884 1HG1 ILE A 187      40.782   6.145  87.757  1.00  0.00           H  
ATOM   2885 2HG1 ILE A 187      40.180   6.099  89.407  1.00  0.00           H  
ATOM   2886 1HG2 ILE A 187      43.172   4.379  87.942  1.00  0.00           H  
ATOM   2887 2HG2 ILE A 187      42.376   2.793  87.819  1.00  0.00           H  
ATOM   2888 3HG2 ILE A 187      41.865   4.128  86.760  1.00  0.00           H  
ATOM   2889 1HD1 ILE A 187      42.030   7.661  89.192  1.00  0.00           H  
ATOM   2890 2HD1 ILE A 187      42.473   6.310  90.263  1.00  0.00           H  
ATOM   2891 3HD1 ILE A 187      43.083   6.359  88.592  1.00  0.00           H  
ATOM   2892  N   THR A 188      37.667   4.235  89.393  1.00  0.00           N  
ATOM   2893  CA  THR A 188      36.734   4.624  90.454  1.00  0.00           C  
ATOM   2894  C   THR A 188      36.464   6.120  90.422  1.00  0.00           C  
ATOM   2895  O   THR A 188      37.324   6.921  90.025  1.00  0.00           O  
ATOM   2896  CB  THR A 188      37.269   4.228  91.842  1.00  0.00           C  
ATOM   2897  OG1 THR A 188      38.502   4.913  92.096  1.00  0.00           O  
ATOM   2898  CG2 THR A 188      37.504   2.727  91.915  1.00  0.00           C  
ATOM   2899  H   THR A 188      37.335   4.183  88.441  1.00  0.00           H  
ATOM   2900  HA  THR A 188      35.789   4.105  90.291  1.00  0.00           H  
ATOM   2901  HB  THR A 188      36.546   4.514  92.606  1.00  0.00           H  
ATOM   2902  HG1 THR A 188      39.115   4.317  92.533  1.00  0.00           H  
ATOM   2903 1HG2 THR A 188      37.882   2.465  92.903  1.00  0.00           H  
ATOM   2904 2HG2 THR A 188      36.566   2.202  91.734  1.00  0.00           H  
ATOM   2905 3HG2 THR A 188      38.233   2.436  91.160  1.00  0.00           H  
ATOM   2906  N   ASP A 189      35.264   6.495  90.843  1.00  0.00           N  
ATOM   2907  CA  ASP A 189      34.893   7.911  90.940  1.00  0.00           C  
ATOM   2908  C   ASP A 189      35.781   8.687  91.944  1.00  0.00           C  
ATOM   2909  O   ASP A 189      36.034   9.887  91.778  1.00  0.00           O  
ATOM   2910  CB  ASP A 189      33.423   8.039  91.348  1.00  0.00           C  
ATOM   2911  CG  ASP A 189      32.905   9.468  91.258  1.00  0.00           C  
ATOM   2912  OD1 ASP A 189      33.012  10.053  90.206  1.00  0.00           O  
ATOM   2913  OD2 ASP A 189      32.408   9.961  92.242  1.00  0.00           O  
ATOM   2914  H   ASP A 189      34.589   5.791  91.103  1.00  0.00           H  
ATOM   2915  HA  ASP A 189      35.030   8.372  89.961  1.00  0.00           H  
ATOM   2916 1HB  ASP A 189      32.811   7.405  90.705  1.00  0.00           H  
ATOM   2917 2HB  ASP A 189      33.298   7.685  92.372  1.00  0.00           H  
ATOM   2918  N   PRO A 190      36.295   7.988  92.957  1.00  0.00           N  
ATOM   2919  CA  PRO A 190      37.153   8.633  93.955  1.00  0.00           C  
ATOM   2920  C   PRO A 190      38.496   9.161  93.394  1.00  0.00           C  
ATOM   2921  O   PRO A 190      39.155   9.948  94.037  1.00  0.00           O  
ATOM   2922  CB  PRO A 190      37.379   7.499  94.960  1.00  0.00           C  
ATOM   2923  CG  PRO A 190      36.240   6.567  94.721  1.00  0.00           C  
ATOM   2924  CD  PRO A 190      35.990   6.653  93.239  1.00  0.00           C  
ATOM   2925  HA  PRO A 190      36.608   9.473  94.412  1.00  0.00           H  
ATOM   2926 1HB  PRO A 190      38.358   7.029  94.783  1.00  0.00           H  
ATOM   2927 2HB  PRO A 190      37.394   7.900  95.983  1.00  0.00           H  
ATOM   2928 1HG  PRO A 190      36.505   5.551  95.047  1.00  0.00           H  
ATOM   2929 2HG  PRO A 190      35.367   6.874  95.316  1.00  0.00           H  
ATOM   2930 1HD  PRO A 190      36.655   5.953  92.713  1.00  0.00           H  
ATOM   2931 2HD  PRO A 190      34.936   6.418  93.030  1.00  0.00           H  
ATOM   2932  N   VAL A 191      38.607  10.949  90.645  1.00  0.00           N  
ATOM   2933  CA  VAL A 191      38.242  12.042  89.765  1.00  0.00           C  
ATOM   2934  C   VAL A 191      38.502  13.406  90.377  1.00  0.00           C  
ATOM   2935  O   VAL A 191      38.357  13.588  91.594  1.00  0.00           O  
ATOM   2936  CB  VAL A 191      36.751  11.936  89.393  1.00  0.00           C  
ATOM   2937  CG1 VAL A 191      36.325  13.132  88.554  1.00  0.00           C  
ATOM   2938  CG2 VAL A 191      36.494  10.635  88.648  1.00  0.00           C  
ATOM   2939  H   VAL A 191      39.293  10.276  90.335  1.00  0.00           H  
ATOM   2940  HA  VAL A 191      38.840  11.969  88.856  1.00  0.00           H  
ATOM   2941  HB  VAL A 191      36.156  11.956  90.307  1.00  0.00           H  
ATOM   2942 1HG1 VAL A 191      35.269  13.040  88.301  1.00  0.00           H  
ATOM   2943 2HG1 VAL A 191      36.484  14.049  89.121  1.00  0.00           H  
ATOM   2944 3HG1 VAL A 191      36.916  13.162  87.639  1.00  0.00           H  
ATOM   2945 1HG2 VAL A 191      35.438  10.567  88.389  1.00  0.00           H  
ATOM   2946 2HG2 VAL A 191      37.094  10.613  87.738  1.00  0.00           H  
ATOM   2947 3HG2 VAL A 191      36.767   9.792  89.283  1.00  0.00           H  
ATOM   2948  N   PRO A 192      38.931  14.341  89.540  1.00  0.00           N  
ATOM   2949  CA  PRO A 192      38.993  15.762  89.930  1.00  0.00           C  
ATOM   2950  C   PRO A 192      37.701  16.449  89.509  1.00  0.00           C  
ATOM   2951  O   PRO A 192      37.356  16.498  88.321  1.00  0.00           O  
ATOM   2952  CB  PRO A 192      40.203  16.300  89.159  1.00  0.00           C  
ATOM   2953  CG  PRO A 192      40.260  15.455  87.933  1.00  0.00           C  
ATOM   2954  CD  PRO A 192      39.732  14.117  88.375  1.00  0.00           C  
ATOM   2955  HA  PRO A 192      39.162  15.832  91.015  1.00  0.00           H  
ATOM   2956 1HB  PRO A 192      40.062  17.368  88.936  1.00  0.00           H  
ATOM   2957 2HB  PRO A 192      41.109  16.218  89.777  1.00  0.00           H  
ATOM   2958 1HG  PRO A 192      39.655  15.906  87.132  1.00  0.00           H  
ATOM   2959 2HG  PRO A 192      41.293  15.400  87.558  1.00  0.00           H  
ATOM   2960 1HD  PRO A 192      39.091  13.696  87.586  1.00  0.00           H  
ATOM   2961 2HD  PRO A 192      40.574  13.443  88.592  1.00  0.00           H  
ATOM   2962  N   VAL A 193      37.012  17.007  90.499  1.00  0.00           N  
ATOM   2963  CA  VAL A 193      35.813  17.805  90.274  1.00  0.00           C  
ATOM   2964  C   VAL A 193      36.199  19.282  90.362  1.00  0.00           C  
ATOM   2965  O   VAL A 193      36.553  19.761  91.461  1.00  0.00           O  
ATOM   2966  CB  VAL A 193      34.727  17.477  91.315  1.00  0.00           C  
ATOM   2967  CG1 VAL A 193      33.489  18.331  91.081  1.00  0.00           C  
ATOM   2968  CG2 VAL A 193      34.380  15.997  91.253  1.00  0.00           C  
ATOM   2969  H   VAL A 193      37.340  16.867  91.444  1.00  0.00           H  
ATOM   2970  HA  VAL A 193      35.422  17.570  89.283  1.00  0.00           H  
ATOM   2971  HB  VAL A 193      35.103  17.722  92.309  1.00  0.00           H  
ATOM   2972 1HG1 VAL A 193      32.732  18.086  91.826  1.00  0.00           H  
ATOM   2973 2HG1 VAL A 193      33.753  19.385  91.166  1.00  0.00           H  
ATOM   2974 3HG1 VAL A 193      33.094  18.133  90.085  1.00  0.00           H  
ATOM   2975 1HG2 VAL A 193      33.612  15.772  91.993  1.00  0.00           H  
ATOM   2976 2HG2 VAL A 193      34.010  15.751  90.258  1.00  0.00           H  
ATOM   2977 3HG2 VAL A 193      35.271  15.406  91.465  1.00  0.00           H  
ATOM   2978  N   LEU A 194      36.150  20.011  89.222  1.00  0.00           N  
ATOM   2979  CA  LEU A 194      36.387  21.460  89.271  1.00  0.00           C  
ATOM   2980  C   LEU A 194      35.432  22.141  90.258  1.00  0.00           C  
ATOM   2981  O   LEU A 194      34.359  21.596  90.549  1.00  0.00           O  
ATOM   2982  CB  LEU A 194      36.215  22.074  87.876  1.00  0.00           C  
ATOM   2983  CG  LEU A 194      37.235  21.627  86.821  1.00  0.00           C  
ATOM   2984  CD1 LEU A 194      36.855  22.211  85.467  1.00  0.00           C  
ATOM   2985  CD2 LEU A 194      38.627  22.075  87.239  1.00  0.00           C  
ATOM   2986  H   LEU A 194      35.952  19.575  88.333  1.00  0.00           H  
ATOM   2987  HA  LEU A 194      37.410  21.632  89.605  1.00  0.00           H  
ATOM   2988 1HB  LEU A 194      35.223  21.822  87.506  1.00  0.00           H  
ATOM   2989 2HB  LEU A 194      36.282  23.159  87.963  1.00  0.00           H  
ATOM   2990  HG  LEU A 194      37.214  20.540  86.733  1.00  0.00           H  
ATOM   2991 1HD1 LEU A 194      37.580  21.892  84.718  1.00  0.00           H  
ATOM   2992 2HD1 LEU A 194      35.863  21.859  85.184  1.00  0.00           H  
ATOM   2993 3HD1 LEU A 194      36.851  23.298  85.529  1.00  0.00           H  
ATOM   2994 1HD2 LEU A 194      39.352  21.756  86.490  1.00  0.00           H  
ATOM   2995 2HD2 LEU A 194      38.649  23.161  87.326  1.00  0.00           H  
ATOM   2996 3HD2 LEU A 194      38.880  21.628  88.201  1.00  0.00           H  
ATOM   2997  N   SER A 195      35.805  23.330  90.768  1.00  0.00           N  
ATOM   2998  CA  SER A 195      34.989  23.965  91.796  1.00  0.00           C  
ATOM   2999  C   SER A 195      33.645  24.377  91.224  1.00  0.00           C  
ATOM   3000  O   SER A 195      33.488  24.484  89.993  1.00  0.00           O  
ATOM   3001  CB  SER A 195      35.702  25.176  92.366  1.00  0.00           C  
ATOM   3002  OG  SER A 195      35.808  26.193  91.408  1.00  0.00           O  
ATOM   3003  H   SER A 195      36.644  23.793  90.450  1.00  0.00           H  
ATOM   3004  HA  SER A 195      34.824  23.246  92.600  1.00  0.00           H  
ATOM   3005 1HB  SER A 195      35.156  25.545  93.233  1.00  0.00           H  
ATOM   3006 2HB  SER A 195      36.696  24.886  92.704  1.00  0.00           H  
ATOM   3007  HG  SER A 195      36.549  25.952  90.847  1.00  0.00           H  
ATOM   3008  N   ASP A 196      32.682  24.550  92.118  1.00  0.00           N  
ATOM   3009  CA  ASP A 196      31.304  24.894  91.754  1.00  0.00           C  
ATOM   3010  C   ASP A 196      31.222  26.156  90.883  1.00  0.00           C  
ATOM   3011  O   ASP A 196      30.459  26.184  89.907  1.00  0.00           O  
ATOM   3012  CB  ASP A 196      30.461  25.091  93.016  1.00  0.00           C  
ATOM   3013  CG  ASP A 196      30.168  23.785  93.743  1.00  0.00           C  
ATOM   3014  OD1 ASP A 196      30.331  22.747  93.147  1.00  0.00           O  
ATOM   3015  OD2 ASP A 196      29.783  23.839  94.886  1.00  0.00           O  
ATOM   3016  H   ASP A 196      32.920  24.437  93.093  1.00  0.00           H  
ATOM   3017  HA  ASP A 196      30.884  24.072  91.175  1.00  0.00           H  
ATOM   3018 1HB  ASP A 196      30.981  25.762  93.700  1.00  0.00           H  
ATOM   3019 2HB  ASP A 196      29.514  25.563  92.752  1.00  0.00           H  
ATOM   3020  N   GLU A 197      32.007  27.176  91.234  1.00  0.00           N  
ATOM   3021  CA  GLU A 197      32.042  28.435  90.481  1.00  0.00           C  
ATOM   3022  C   GLU A 197      32.433  28.205  89.022  1.00  0.00           C  
ATOM   3023  O   GLU A 197      31.874  28.831  88.116  1.00  0.00           O  
ATOM   3024  CB  GLU A 197      33.021  29.416  91.129  1.00  0.00           C  
ATOM   3025  CG  GLU A 197      33.078  30.782  90.459  1.00  0.00           C  
ATOM   3026  CD  GLU A 197      33.996  31.742  91.164  1.00  0.00           C  
ATOM   3027  OE1 GLU A 197      34.562  31.368  92.163  1.00  0.00           O  
ATOM   3028  OE2 GLU A 197      34.132  32.850  90.702  1.00  0.00           O  
ATOM   3029  H   GLU A 197      32.596  27.073  92.048  1.00  0.00           H  
ATOM   3030  HA  GLU A 197      31.044  28.875  90.496  1.00  0.00           H  
ATOM   3031 1HB  GLU A 197      32.748  29.567  92.173  1.00  0.00           H  
ATOM   3032 2HB  GLU A 197      34.026  28.993  91.111  1.00  0.00           H  
ATOM   3033 1HG  GLU A 197      33.420  30.658  89.432  1.00  0.00           H  
ATOM   3034 2HG  GLU A 197      32.073  31.203  90.430  1.00  0.00           H  
ATOM   3035  N   GLU A 198      33.384  27.296  88.806  1.00  0.00           N  
ATOM   3036  CA  GLU A 198      33.856  26.978  87.446  1.00  0.00           C  
ATOM   3037  C   GLU A 198      32.754  26.294  86.635  1.00  0.00           C  
ATOM   3038  O   GLU A 198      32.554  26.607  85.456  1.00  0.00           O  
ATOM   3039  CB  GLU A 198      35.094  26.079  87.500  1.00  0.00           C  
ATOM   3040  CG  GLU A 198      36.345  26.764  88.030  1.00  0.00           C  
ATOM   3041  CD  GLU A 198      37.521  25.834  88.136  1.00  0.00           C  
ATOM   3042  OE1 GLU A 198      37.453  24.905  88.905  1.00  0.00           O  
ATOM   3043  OE2 GLU A 198      38.490  26.052  87.447  1.00  0.00           O  
ATOM   3044  H   GLU A 198      33.792  26.813  89.594  1.00  0.00           H  
ATOM   3045  HA  GLU A 198      34.125  27.909  86.946  1.00  0.00           H  
ATOM   3046 1HB  GLU A 198      34.890  25.217  88.135  1.00  0.00           H  
ATOM   3047 2HB  GLU A 198      35.315  25.705  86.501  1.00  0.00           H  
ATOM   3048 1HG  GLU A 198      36.606  27.587  87.365  1.00  0.00           H  
ATOM   3049 2HG  GLU A 198      36.129  27.182  89.013  1.00  0.00           H  
ATOM   3050  N   ILE A 199      32.047  25.360  87.274  1.00  0.00           N  
ATOM   3051  CA  ILE A 199      30.878  24.697  86.670  1.00  0.00           C  
ATOM   3052  C   ILE A 199      29.856  25.776  86.293  1.00  0.00           C  
ATOM   3053  O   ILE A 199      29.392  25.828  85.139  1.00  0.00           O  
ATOM   3054  CB  ILE A 199      30.241  23.675  87.629  1.00  0.00           C  
ATOM   3055  CG1 ILE A 199      31.184  22.488  87.847  1.00  0.00           C  
ATOM   3056  CG2 ILE A 199      28.901  23.201  87.088  1.00  0.00           C  
ATOM   3057  CD1 ILE A 199      30.773  21.584  88.987  1.00  0.00           C  
ATOM   3058  H   ILE A 199      32.330  25.102  88.209  1.00  0.00           H  
ATOM   3059  HA  ILE A 199      31.206  24.163  85.779  1.00  0.00           H  
ATOM   3060  HB  ILE A 199      30.086  24.137  88.603  1.00  0.00           H  
ATOM   3061 1HG1 ILE A 199      31.232  21.891  86.938  1.00  0.00           H  
ATOM   3062 2HG1 ILE A 199      32.190  22.855  88.050  1.00  0.00           H  
ATOM   3063 1HG2 ILE A 199      28.465  22.479  87.778  1.00  0.00           H  
ATOM   3064 2HG2 ILE A 199      28.230  24.053  86.983  1.00  0.00           H  
ATOM   3065 3HG2 ILE A 199      29.046  22.732  86.115  1.00  0.00           H  
ATOM   3066 1HD1 ILE A 199      31.489  20.767  89.079  1.00  0.00           H  
ATOM   3067 2HD1 ILE A 199      30.752  22.155  89.915  1.00  0.00           H  
ATOM   3068 3HD1 ILE A 199      29.783  21.176  88.789  1.00  0.00           H  
ATOM   3069  N   ALA A 200      29.559  26.645  87.257  1.00  0.00           N  
ATOM   3070  CA  ALA A 200      28.624  27.780  87.058  1.00  0.00           C  
ATOM   3071  C   ALA A 200      28.977  28.677  85.876  1.00  0.00           C  
ATOM   3072  O   ALA A 200      28.099  29.022  85.085  1.00  0.00           O  
ATOM   3073  CB  ALA A 200      28.555  28.623  88.323  1.00  0.00           C  
ATOM   3074  H   ALA A 200      29.994  26.518  88.160  1.00  0.00           H  
ATOM   3075  HA  ALA A 200      27.636  27.372  86.847  1.00  0.00           H  
ATOM   3076 1HB  ALA A 200      27.866  29.454  88.169  1.00  0.00           H  
ATOM   3077 2HB  ALA A 200      28.202  28.008  89.151  1.00  0.00           H  
ATOM   3078 3HB  ALA A 200      29.545  29.011  88.556  1.00  0.00           H  
ATOM   3079  N   VAL A 201      30.255  29.030  85.767  1.00  0.00           N  
ATOM   3080  CA  VAL A 201      30.777  29.769  84.615  1.00  0.00           C  
ATOM   3081  C   VAL A 201      30.496  29.051  83.287  1.00  0.00           C  
ATOM   3082  O   VAL A 201      30.048  29.672  82.329  1.00  0.00           O  
ATOM   3083  CB  VAL A 201      32.296  29.974  84.767  1.00  0.00           C  
ATOM   3084  CG1 VAL A 201      32.887  30.545  83.487  1.00  0.00           C  
ATOM   3085  CG2 VAL A 201      32.579  30.891  85.948  1.00  0.00           C  
ATOM   3086  H   VAL A 201      30.885  28.774  86.514  1.00  0.00           H  
ATOM   3087  HA  VAL A 201      30.290  30.744  84.580  1.00  0.00           H  
ATOM   3088  HB  VAL A 201      32.769  29.007  84.937  1.00  0.00           H  
ATOM   3089 1HG1 VAL A 201      33.962  30.683  83.613  1.00  0.00           H  
ATOM   3090 2HG1 VAL A 201      32.705  29.855  82.663  1.00  0.00           H  
ATOM   3091 3HG1 VAL A 201      32.422  31.505  83.268  1.00  0.00           H  
ATOM   3092 1HG2 VAL A 201      33.654  31.031  86.050  1.00  0.00           H  
ATOM   3093 2HG2 VAL A 201      32.101  31.857  85.781  1.00  0.00           H  
ATOM   3094 3HG2 VAL A 201      32.183  30.443  86.859  1.00  0.00           H  
ATOM   3095  N   VAL A 202      30.764  27.750  83.226  1.00  0.00           N  
ATOM   3096  CA  VAL A 202      30.532  27.001  81.997  1.00  0.00           C  
ATOM   3097  C   VAL A 202      29.040  26.975  81.650  1.00  0.00           C  
ATOM   3098  O   VAL A 202      28.662  27.037  80.455  1.00  0.00           O  
ATOM   3099  CB  VAL A 202      31.053  25.559  82.144  1.00  0.00           C  
ATOM   3100  CG1 VAL A 202      30.647  24.721  80.940  1.00  0.00           C  
ATOM   3101  CG2 VAL A 202      32.565  25.569  82.309  1.00  0.00           C  
ATOM   3102  H   VAL A 202      31.132  27.268  84.034  1.00  0.00           H  
ATOM   3103  HA  VAL A 202      31.075  27.489  81.187  1.00  0.00           H  
ATOM   3104  HB  VAL A 202      30.594  25.104  83.022  1.00  0.00           H  
ATOM   3105 1HG1 VAL A 202      31.024  23.705  81.061  1.00  0.00           H  
ATOM   3106 2HG1 VAL A 202      29.561  24.698  80.863  1.00  0.00           H  
ATOM   3107 3HG1 VAL A 202      31.068  25.158  80.035  1.00  0.00           H  
ATOM   3108 1HG2 VAL A 202      32.927  24.547  82.413  1.00  0.00           H  
ATOM   3109 2HG2 VAL A 202      33.024  26.030  81.433  1.00  0.00           H  
ATOM   3110 3HG2 VAL A 202      32.830  26.140  83.199  1.00  0.00           H  
ATOM   3111  N   LEU A 203      28.205  26.908  82.692  1.00  0.00           N  
ATOM   3112  CA  LEU A 203      26.749  26.954  82.545  1.00  0.00           C  
ATOM   3113  C   LEU A 203      26.340  28.257  81.870  1.00  0.00           C  
ATOM   3114  O   LEU A 203      25.495  28.254  80.989  1.00  0.00           O  
ATOM   3115  CB  LEU A 203      26.062  26.833  83.911  1.00  0.00           C  
ATOM   3116  CG  LEU A 203      24.530  26.766  83.881  1.00  0.00           C  
ATOM   3117  CD1 LEU A 203      24.029  26.038  85.122  1.00  0.00           C  
ATOM   3118  CD2 LEU A 203      23.961  28.175  83.807  1.00  0.00           C  
ATOM   3119  H   LEU A 203      28.604  26.822  83.616  1.00  0.00           H  
ATOM   3120  HA  LEU A 203      26.437  26.114  81.925  1.00  0.00           H  
ATOM   3121 1HB  LEU A 203      26.424  25.932  84.403  1.00  0.00           H  
ATOM   3122 2HB  LEU A 203      26.344  27.692  84.519  1.00  0.00           H  
ATOM   3123  HG  LEU A 203      24.207  26.198  83.008  1.00  0.00           H  
ATOM   3124 1HD1 LEU A 203      22.940  25.990  85.100  1.00  0.00           H  
ATOM   3125 2HD1 LEU A 203      24.436  25.027  85.139  1.00  0.00           H  
ATOM   3126 3HD1 LEU A 203      24.351  26.575  86.013  1.00  0.00           H  
ATOM   3127 1HD2 LEU A 203      22.872  28.127  83.786  1.00  0.00           H  
ATOM   3128 2HD2 LEU A 203      24.282  28.743  84.681  1.00  0.00           H  
ATOM   3129 3HD2 LEU A 203      24.321  28.666  82.903  1.00  0.00           H  
ATOM   3130  N   GLU A 204      26.951  29.365  82.293  1.00  0.00           N  
ATOM   3131  CA  GLU A 204      26.659  30.671  81.706  1.00  0.00           C  
ATOM   3132  C   GLU A 204      27.186  30.742  80.266  1.00  0.00           C  
ATOM   3133  O   GLU A 204      26.481  31.192  79.369  1.00  0.00           O  
ATOM   3134  CB  GLU A 204      27.278  31.788  82.550  1.00  0.00           C  
ATOM   3135  CG  GLU A 204      26.624  31.983  83.910  1.00  0.00           C  
ATOM   3136  CD  GLU A 204      27.302  33.039  84.739  1.00  0.00           C  
ATOM   3137  OE1 GLU A 204      28.328  33.524  84.325  1.00  0.00           O  
ATOM   3138  OE2 GLU A 204      26.794  33.360  85.787  1.00  0.00           O  
ATOM   3139  H   GLU A 204      27.632  29.301  83.036  1.00  0.00           H  
ATOM   3140  HA  GLU A 204      25.577  30.807  81.686  1.00  0.00           H  
ATOM   3141 1HB  GLU A 204      28.335  31.577  82.713  1.00  0.00           H  
ATOM   3142 2HB  GLU A 204      27.212  32.732  82.008  1.00  0.00           H  
ATOM   3143 1HG  GLU A 204      25.582  32.267  83.764  1.00  0.00           H  
ATOM   3144 2HG  GLU A 204      26.643  31.037  84.450  1.00  0.00           H  
ATOM   3145  N   LYS A 205      28.406  30.254  80.058  1.00  0.00           N  
ATOM   3146  CA  LYS A 205      29.025  30.154  78.728  1.00  0.00           C  
ATOM   3147  C   LYS A 205      28.206  29.320  77.732  1.00  0.00           C  
ATOM   3148  O   LYS A 205      28.146  29.646  76.544  1.00  0.00           O  
ATOM   3149  CB  LYS A 205      30.431  29.565  78.853  1.00  0.00           C  
ATOM   3150  CG  LYS A 205      31.195  29.476  77.538  1.00  0.00           C  
ATOM   3151  CD  LYS A 205      32.617  28.981  77.758  1.00  0.00           C  
ATOM   3152  CE  LYS A 205      33.410  28.982  76.460  1.00  0.00           C  
ATOM   3153  NZ  LYS A 205      32.857  28.021  75.468  1.00  0.00           N  
ATOM   3154  H   LYS A 205      28.923  29.939  80.866  1.00  0.00           H  
ATOM   3155  HA  LYS A 205      29.097  31.156  78.304  1.00  0.00           H  
ATOM   3156 1HB  LYS A 205      31.020  30.172  79.542  1.00  0.00           H  
ATOM   3157 2HB  LYS A 205      30.369  28.561  79.272  1.00  0.00           H  
ATOM   3158 1HG  LYS A 205      30.680  28.791  76.864  1.00  0.00           H  
ATOM   3159 2HG  LYS A 205      31.230  30.460  77.071  1.00  0.00           H  
ATOM   3160 1HD  LYS A 205      33.119  29.624  78.482  1.00  0.00           H  
ATOM   3161 2HD  LYS A 205      32.591  27.967  78.156  1.00  0.00           H  
ATOM   3162 1HE  LYS A 205      33.397  29.981  76.026  1.00  0.00           H  
ATOM   3163 2HE  LYS A 205      34.447  28.715  76.667  1.00  0.00           H  
ATOM   3164 1HZ  LYS A 205      33.411  28.052  74.623  1.00  0.00           H  
ATOM   3165 2HZ  LYS A 205      32.882  27.087  75.853  1.00  0.00           H  
ATOM   3166 3HZ  LYS A 205      31.902  28.270  75.253  1.00  0.00           H  
ATOM   3167  N   PHE A 206      27.583  28.243  78.219  1.00  0.00           N  
ATOM   3168  CA  PHE A 206      26.734  27.392  77.373  1.00  0.00           C  
ATOM   3169  C   PHE A 206      25.287  27.894  77.263  1.00  0.00           C  
ATOM   3170  O   PHE A 206      24.598  27.533  76.318  1.00  0.00           O  
ATOM   3171  CB  PHE A 206      26.729  25.962  77.915  1.00  0.00           C  
ATOM   3172  CG  PHE A 206      26.046  24.974  77.012  1.00  0.00           C  
ATOM   3173  CD1 PHE A 206      26.679  24.504  75.871  1.00  0.00           C  
ATOM   3174  CD2 PHE A 206      24.771  24.513  77.302  1.00  0.00           C  
ATOM   3175  CE1 PHE A 206      26.052  23.595  75.039  1.00  0.00           C  
ATOM   3176  CE2 PHE A 206      24.143  23.604  76.473  1.00  0.00           C  
ATOM   3177  CZ  PHE A 206      24.784  23.145  75.340  1.00  0.00           C  
ATOM   3178  H   PHE A 206      27.699  28.008  79.194  1.00  0.00           H  
ATOM   3179  HA  PHE A 206      27.147  27.386  76.363  1.00  0.00           H  
ATOM   3180 1HB  PHE A 206      27.754  25.628  78.071  1.00  0.00           H  
ATOM   3181 2HB  PHE A 206      26.227  25.941  78.882  1.00  0.00           H  
ATOM   3182  HD1 PHE A 206      27.682  24.859  75.634  1.00  0.00           H  
ATOM   3183  HD2 PHE A 206      24.264  24.876  78.196  1.00  0.00           H  
ATOM   3184  HE1 PHE A 206      26.561  23.234  74.146  1.00  0.00           H  
ATOM   3185  HE2 PHE A 206      23.140  23.249  76.712  1.00  0.00           H  
ATOM   3186  HZ  PHE A 206      24.289  22.429  74.685  1.00  0.00           H  
ATOM   3187  N   LYS A 207      24.844  28.705  78.232  1.00  0.00           N  
ATOM   3188  CA  LYS A 207      23.490  29.316  78.257  1.00  0.00           C  
ATOM   3189  C   LYS A 207      23.275  30.312  77.114  1.00  0.00           C  
ATOM   3190  O   LYS A 207      22.159  30.490  76.631  1.00  0.00           O  
ATOM   3191  CB  LYS A 207      23.244  30.015  79.595  1.00  0.00           C  
ATOM   3192  CG  LYS A 207      21.837  30.573  79.764  1.00  0.00           C  
ATOM   3193  CD  LYS A 207      21.635  31.149  81.157  1.00  0.00           C  
ATOM   3194  CE  LYS A 207      20.233  31.716  81.325  1.00  0.00           C  
ATOM   3195  NZ  LYS A 207      20.021  32.284  82.684  1.00  0.00           N  
ATOM   3196  H   LYS A 207      25.487  28.902  78.986  1.00  0.00           H  
ATOM   3197  HA  LYS A 207      22.751  28.524  78.136  1.00  0.00           H  
ATOM   3198 1HB  LYS A 207      23.426  29.315  80.410  1.00  0.00           H  
ATOM   3199 2HB  LYS A 207      23.947  30.840  79.709  1.00  0.00           H  
ATOM   3200 1HG  LYS A 207      21.666  31.359  79.027  1.00  0.00           H  
ATOM   3201 2HG  LYS A 207      21.109  29.780  79.599  1.00  0.00           H  
ATOM   3202 1HD  LYS A 207      21.793  30.367  81.901  1.00  0.00           H  
ATOM   3203 2HD  LYS A 207      22.361  31.944  81.331  1.00  0.00           H  
ATOM   3204 1HE  LYS A 207      20.068  32.500  80.587  1.00  0.00           H  
ATOM   3205 2HE  LYS A 207      19.499  30.928  81.156  1.00  0.00           H  
ATOM   3206 1HZ  LYS A 207      19.081  32.648  82.754  1.00  0.00           H  
ATOM   3207 2HZ  LYS A 207      20.153  31.560  83.376  1.00  0.00           H  
ATOM   3208 3HZ  LYS A 207      20.683  33.029  82.845  1.00  0.00           H  
ATOM   3209  N   THR A 208      24.352  30.970  76.705  1.00  0.00           N  
ATOM   3210  CA  THR A 208      24.428  31.507  75.355  1.00  0.00           C  
ATOM   3211  C   THR A 208      24.544  30.295  74.408  1.00  0.00           C  
ATOM   3212  O   THR A 208      25.655  29.899  74.025  1.00  0.00           O  
ATOM   3213  CB  THR A 208      25.620  32.466  75.178  1.00  0.00           C  
ATOM   3214  OG1 THR A 208      25.492  33.564  76.090  1.00  0.00           O  
ATOM   3215  CG2 THR A 208      25.670  32.997  73.754  1.00  0.00           C  
ATOM   3216  H   THR A 208      25.132  31.104  77.332  1.00  0.00           H  
ATOM   3217  HA  THR A 208      23.515  32.068  75.154  1.00  0.00           H  
ATOM   3218  HB  THR A 208      26.548  31.937  75.396  1.00  0.00           H  
ATOM   3219  HG1 THR A 208      25.788  33.292  76.962  1.00  0.00           H  
ATOM   3220 1HG2 THR A 208      26.519  33.673  73.647  1.00  0.00           H  
ATOM   3221 2HG2 THR A 208      25.779  32.165  73.059  1.00  0.00           H  
ATOM   3222 3HG2 THR A 208      24.749  33.535  73.534  1.00  0.00           H  
ATOM   3223  N   TYR A 209      23.386  29.687  74.109  1.00  0.00           N  
ATOM   3224  CA  TYR A 209      23.197  28.578  73.142  1.00  0.00           C  
ATOM   3225  C   TYR A 209      21.870  27.857  73.410  1.00  0.00           C  
ATOM   3226  O   TYR A 209      20.856  28.107  72.742  1.00  0.00           O  
ATOM   3227  CB  TYR A 209      24.362  27.588  73.211  1.00  0.00           C  
ATOM   3228  CG  TYR A 209      24.245  26.440  72.232  1.00  0.00           C  
ATOM   3229  CD1 TYR A 209      24.551  26.636  70.894  1.00  0.00           C  
ATOM   3230  CD2 TYR A 209      23.833  25.191  72.674  1.00  0.00           C  
ATOM   3231  CE1 TYR A 209      24.445  25.588  70.000  1.00  0.00           C  
ATOM   3232  CE2 TYR A 209      23.727  24.143  71.780  1.00  0.00           C  
ATOM   3233  CZ  TYR A 209      24.031  24.338  70.449  1.00  0.00           C  
ATOM   3234  OH  TYR A 209      23.925  23.294  69.559  1.00  0.00           O  
ATOM   3235  H   TYR A 209      22.585  30.045  74.610  1.00  0.00           H  
ATOM   3236  HA  TYR A 209      23.161  28.998  72.137  1.00  0.00           H  
ATOM   3237 1HB  TYR A 209      25.298  28.112  73.011  1.00  0.00           H  
ATOM   3238 2HB  TYR A 209      24.427  27.172  74.216  1.00  0.00           H  
ATOM   3239  HD1 TYR A 209      24.875  27.617  70.547  1.00  0.00           H  
ATOM   3240  HD2 TYR A 209      23.592  25.038  73.726  1.00  0.00           H  
ATOM   3241  HE1 TYR A 209      24.685  25.742  68.948  1.00  0.00           H  
ATOM   3242  HE2 TYR A 209      23.402  23.162  72.127  1.00  0.00           H  
ATOM   3243  HH  TYR A 209      23.630  22.508  70.024  1.00  0.00           H  
ATOM   3244  N   GLY A 210      27.940  10.345  -0.594  1.00  0.00           N  
ATOM   3245  CA  GLY A 210      26.988  10.696  -1.647  1.00  0.00           C  
ATOM   3246  C   GLY A 210      25.560  10.154  -1.405  1.00  0.00           C  
ATOM   3247  O   GLY A 210      24.581  10.893  -1.446  1.00  0.00           O  
ATOM   3248  H   GLY A 210      28.769   9.820  -0.835  1.00  0.00           H  
ATOM   3249 1HA  GLY A 210      26.932  11.781  -1.740  1.00  0.00           H  
ATOM   3250 2HA  GLY A 210      27.343  10.310  -2.602  1.00  0.00           H  
ATOM   3251  N   LEU A 211      25.445   8.862  -1.143  1.00  0.00           N  
ATOM   3252  CA  LEU A 211      24.139   8.275  -0.989  1.00  0.00           C  
ATOM   3253  C   LEU A 211      23.673   8.282   0.472  1.00  0.00           C  
ATOM   3254  O   LEU A 211      22.606   7.761   0.793  1.00  0.00           O  
ATOM   3255  CB  LEU A 211      24.156   6.838  -1.526  1.00  0.00           C  
ATOM   3256  CG  LEU A 211      24.461   6.690  -3.022  1.00  0.00           C  
ATOM   3257  CD1 LEU A 211      24.536   5.213  -3.382  1.00  0.00           C  
ATOM   3258  CD2 LEU A 211      23.384   7.396  -3.832  1.00  0.00           C  
ATOM   3259  H   LEU A 211      26.262   8.276  -1.048  1.00  0.00           H  
ATOM   3260  HA  LEU A 211      23.426   8.863  -1.566  1.00  0.00           H  
ATOM   3261 1HB  LEU A 211      24.906   6.271  -0.977  1.00  0.00           H  
ATOM   3262 2HB  LEU A 211      23.182   6.386  -1.340  1.00  0.00           H  
ATOM   3263  HG  LEU A 211      25.431   7.137  -3.241  1.00  0.00           H  
ATOM   3264 1HD1 LEU A 211      24.753   5.108  -4.445  1.00  0.00           H  
ATOM   3265 2HD1 LEU A 211      25.327   4.737  -2.802  1.00  0.00           H  
ATOM   3266 3HD1 LEU A 211      23.583   4.735  -3.157  1.00  0.00           H  
ATOM   3267 1HD2 LEU A 211      23.601   7.292  -4.895  1.00  0.00           H  
ATOM   3268 2HD2 LEU A 211      22.413   6.950  -3.614  1.00  0.00           H  
ATOM   3269 3HD2 LEU A 211      23.364   8.454  -3.568  1.00  0.00           H  
ATOM   3270  N   ARG A 212      24.449   8.914   1.333  1.00  0.00           N  
ATOM   3271  CA  ARG A 212      24.052   9.024   2.753  1.00  0.00           C  
ATOM   3272  C   ARG A 212      23.626   7.700   3.347  1.00  0.00           C  
ATOM   3273  O   ARG A 212      24.306   6.679   3.170  1.00  0.00           O  
ATOM   3274  CB  ARG A 212      22.908  10.015   2.915  1.00  0.00           C  
ATOM   3275  CG  ARG A 212      23.270  11.462   2.623  1.00  0.00           C  
ATOM   3276  CD  ARG A 212      22.102  12.364   2.788  1.00  0.00           C  
ATOM   3277  NE  ARG A 212      22.441  13.749   2.500  1.00  0.00           N  
ATOM   3278  CZ  ARG A 212      21.560  14.769   2.504  1.00  0.00           C  
ATOM   3279  NH1 ARG A 212      20.295  14.544   2.782  1.00  0.00           N  
ATOM   3280  NH2 ARG A 212      21.969  15.995   2.229  1.00  0.00           N  
ATOM   3281  H   ARG A 212      25.320   9.328   1.032  1.00  0.00           H  
ATOM   3282  HA  ARG A 212      24.908   9.385   3.325  1.00  0.00           H  
ATOM   3283 1HB  ARG A 212      22.092   9.738   2.250  1.00  0.00           H  
ATOM   3284 2HB  ARG A 212      22.529   9.969   3.936  1.00  0.00           H  
ATOM   3285 1HG  ARG A 212      24.054  11.787   3.308  1.00  0.00           H  
ATOM   3286 2HG  ARG A 212      23.627  11.548   1.596  1.00  0.00           H  
ATOM   3287 1HD  ARG A 212      21.308  12.059   2.107  1.00  0.00           H  
ATOM   3288 2HD  ARG A 212      21.741  12.308   3.814  1.00  0.00           H  
ATOM   3289  HE  ARG A 212      23.405  13.961   2.282  1.00  0.00           H  
ATOM   3290 1HH1 ARG A 212      19.983  13.606   2.992  1.00  0.00           H  
ATOM   3291 2HH1 ARG A 212      19.635  15.308   2.784  1.00  0.00           H  
ATOM   3292 1HH2 ARG A 212      22.941  16.168   2.016  1.00  0.00           H  
ATOM   3293 2HH2 ARG A 212      21.309  16.759   2.232  1.00  0.00           H  
ATOM   3294  N   ILE A 213       5.030   8.375  21.375  1.00  0.00           N  
ATOM   3295  CA  ILE A 213       4.168   8.189  22.551  1.00  0.00           C  
ATOM   3296  C   ILE A 213       4.134   6.744  23.061  1.00  0.00           C  
ATOM   3297  O   ILE A 213       3.952   6.518  24.259  1.00  0.00           O  
ATOM   3298  CB  ILE A 213       2.730   8.640  22.236  1.00  0.00           C  
ATOM   3299  CG1 ILE A 213       1.923   8.793  23.528  1.00  0.00           C  
ATOM   3300  CG2 ILE A 213       2.056   7.651  21.298  1.00  0.00           C  
ATOM   3301  CD1 ILE A 213       0.599   9.497  23.340  1.00  0.00           C  
ATOM   3302  H   ILE A 213       4.745   9.022  20.654  1.00  0.00           H  
ATOM   3303  HA  ILE A 213       4.556   8.801  23.364  1.00  0.00           H  
ATOM   3304  HB  ILE A 213       2.752   9.620  21.760  1.00  0.00           H  
ATOM   3305 1HG1 ILE A 213       1.730   7.810  23.954  1.00  0.00           H  
ATOM   3306 2HG1 ILE A 213       2.507   9.356  24.257  1.00  0.00           H  
ATOM   3307 1HG2 ILE A 213       1.040   7.984  21.086  1.00  0.00           H  
ATOM   3308 2HG2 ILE A 213       2.619   7.590  20.367  1.00  0.00           H  
ATOM   3309 3HG2 ILE A 213       2.024   6.667  21.767  1.00  0.00           H  
ATOM   3310 1HD1 ILE A 213       0.085   9.568  24.300  1.00  0.00           H  
ATOM   3311 2HD1 ILE A 213       0.771  10.499  22.946  1.00  0.00           H  
ATOM   3312 3HD1 ILE A 213      -0.017   8.933  22.641  1.00  0.00           H  
ATOM   3313  N   GLU A 214       4.306   5.788  22.141  1.00  0.00           N  
ATOM   3314  CA  GLU A 214       4.110   4.349  22.395  1.00  0.00           C  
ATOM   3315  C   GLU A 214       4.745   3.729  23.635  1.00  0.00           C  
ATOM   3316  O   GLU A 214       5.511   4.388  24.338  1.00  0.00           O  
ATOM   3317  CB  GLU A 214       4.611   3.569  21.177  1.00  0.00           C  
ATOM   3318  CG  GLU A 214       3.821   3.821  19.901  1.00  0.00           C  
ATOM   3319  CD  GLU A 214       2.419   3.280  19.965  1.00  0.00           C  
ATOM   3320  OE1 GLU A 214       2.228   2.245  20.557  1.00  0.00           O  
ATOM   3321  OE2 GLU A 214       1.538   3.904  19.421  1.00  0.00           O  
ATOM   3322  H   GLU A 214       4.588   6.091  21.220  1.00  0.00           H  
ATOM   3323  HA  GLU A 214       3.044   4.164  22.535  1.00  0.00           H  
ATOM   3324 1HB  GLU A 214       5.652   3.829  20.983  1.00  0.00           H  
ATOM   3325 2HB  GLU A 214       4.574   2.501  21.389  1.00  0.00           H  
ATOM   3326 1HG  GLU A 214       3.776   4.894  19.719  1.00  0.00           H  
ATOM   3327 2HG  GLU A 214       4.345   3.360  19.065  1.00  0.00           H  
ATOM   3328  N   GLU A 215       4.419   2.449  23.921  1.00  0.00           N  
ATOM   3329  CA  GLU A 215       5.044   1.734  25.050  1.00  0.00           C  
ATOM   3330  C   GLU A 215       6.500   1.326  24.778  1.00  0.00           C  
ATOM   3331  O   GLU A 215       7.271   1.101  25.722  1.00  0.00           O  
ATOM   3332  OXT GLU A 215       7.271   1.101  25.722  1.00  0.00           O  
ATOM   3333  CB  GLU A 215       4.226   0.487  25.393  1.00  0.00           C  
ATOM   3334  CG  GLU A 215       4.730  -0.281  26.607  1.00  0.00           C  
ATOM   3335  CD  GLU A 215       3.878  -1.474  26.940  1.00  0.00           C  
ATOM   3336  OE1 GLU A 215       2.903  -1.691  26.262  1.00  0.00           O  
ATOM   3337  OE2 GLU A 215       4.202  -2.168  27.874  1.00  0.00           O  
ATOM   3338  H   GLU A 215       3.735   1.970  23.353  1.00  0.00           H  
ATOM   3339  HA  GLU A 215       5.057   2.398  25.915  1.00  0.00           H  
ATOM   3340 1HB  GLU A 215       3.191   0.772  25.584  1.00  0.00           H  
ATOM   3341 2HB  GLU A 215       4.226  -0.194  24.542  1.00  0.00           H  
ATOM   3342 1HG  GLU A 215       5.748  -0.620  26.412  1.00  0.00           H  
ATOM   3343 2HG  GLU A 215       4.758   0.391  27.463  1.00  0.00           H  
TER                                                                             
