# Supplementary material for: A new benchmark illustrates that integration of geometric constraints inferred from enzyme reaction chemistry can increase enzyme active site modeling accuracy
Source: PLoS One. 2019 Apr 4;14(4):e0214126. doi: 10.1371/journal.pone.0214126 (PMC6448891; doi:10.1371/journal.pone.0214126)
Supplement: S1 Files — (GZ) [file pone.0214126.s008.gz › benchmark-lite/templates/4fua/4c24.pdb]

HEADER    LYASE                                   16-AUG-13   4C24              
TITLE     L-FUCULOSE 1-PHOSPHATE ALDOLASE                                       
COMPND    MOL_ID: 1;                                                            
COMPND   2 MOLECULE: L-FUCULOSE PHOSPHATE ALDOLASE;                             
COMPND   3 CHAIN: A;                                                            
COMPND   4 SYNONYM: L-FUCULOSE 1-PHOSPHATE ALDOLASE;                            
COMPND   5 EC: 4.1.2.17;                                                        
COMPND   6 ENGINEERED: YES                                                      
SOURCE    MOL_ID: 1;                                                            
SOURCE   2 ORGANISM_SCIENTIFIC: STREPTOCOCCUS PNEUMONIAE;                       
SOURCE   3 ORGANISM_TAXID: 170187;                                              
SOURCE   4 STRAIN: TIGR4;                                                       
SOURCE   5 EXPRESSION_SYSTEM: ESCHERICHIA COLI;                                 
SOURCE   6 EXPRESSION_SYSTEM_TAXID: 469008;                                     
SOURCE   7 EXPRESSION_SYSTEM_STRAIN: BL21(DE3);                                 
SOURCE   8 EXPRESSION_SYSTEM_VECTOR_TYPE: PLASMID;                              
SOURCE   9 EXPRESSION_SYSTEM_VECTOR: PET28                                      
KEYWDS    LYASE, FUCOSE PROCESSING                                              
EXPDTA    X-RAY DIFFRACTION                                                     
AUTHOR    M.A.HIGGINS,M.D.L.SUITS,C.MARSTERS,A.B.BORASTON                       
REVDAT   3   19-MAR-14 4C24    1       JRNL                                     
REVDAT   2   08-JAN-14 4C24    1       JRNL                                     
REVDAT   1   11-DEC-13 4C24    0                                                
JRNL        AUTH   M.A.HIGGINS,M.D.SUITS,C.MARSTERS,A.B.BORASTON                
JRNL        TITL   STRUCTURAL AND FUNCTIONAL ANALYSIS OF FUCOSE-PROCESSING      
JRNL        TITL 2 ENZYMES FROM STREPTOCOCCUS PNEUMONIAE.                       
JRNL        REF    J.MOL.BIOL.                   V. 426  1469 2014              
JRNL        REFN                   ISSN 0022-2836                               
JRNL        PMID   24333485                                                     
JRNL        DOI    10.1016/J.JMB.2013.12.006                                    
REMARK   2                                                                      
REMARK   2 RESOLUTION.    1.50 ANGSTROMS.                                       
REMARK   3                                                                      
REMARK   3 REFINEMENT.                                                          
REMARK   3   PROGRAM     : REFMAC 5.7.0029                                      
REMARK   3   AUTHORS     : MURSHUDOV,SKUBAK,LEBEDEV,PANNU,                      
REMARK   3                 STEINER,NICHOLLS,WINN,LONG,VAGIN                     
REMARK   3                                                                      
REMARK   3    REFINEMENT TARGET : MAXIMUM LIKELIHOOD                            
REMARK   3                                                                      
REMARK   3  DATA USED IN REFINEMENT.                                            
REMARK   3   RESOLUTION RANGE HIGH (ANGSTROMS) : 1.50                           
REMARK   3   RESOLUTION RANGE LOW  (ANGSTROMS) : 35.72                          
REMARK   3   DATA CUTOFF            (SIGMA(F)) : NONE                           
REMARK   3   COMPLETENESS FOR RANGE        (%) : 99.65                          
REMARK   3   NUMBER OF REFLECTIONS             : 39302                          
REMARK   3                                                                      
REMARK   3  FIT TO DATA USED IN REFINEMENT.                                     
REMARK   3   CROSS-VALIDATION METHOD          : THROUGHOUT                      
REMARK   3   FREE R VALUE TEST SET SELECTION  : RANDOM                          
REMARK   3   R VALUE     (WORKING + TEST SET) : 0.14062                         
REMARK   3   R VALUE            (WORKING SET) : 0.13952                         
REMARK   3   FREE R VALUE                     : 0.16066                         
REMARK   3   FREE R VALUE TEST SET SIZE   (%) : 5.2                             
REMARK   3   FREE R VALUE TEST SET COUNT      : 2157                            
REMARK   3                                                                      
REMARK   3  FIT IN THE HIGHEST RESOLUTION BIN.                                  
REMARK   3   TOTAL NUMBER OF BINS USED           : 20                           
REMARK   3   BIN RESOLUTION RANGE HIGH       (A) : 1.500                        
REMARK   3   BIN RESOLUTION RANGE LOW        (A) : 1.539                        
REMARK   3   REFLECTION IN BIN     (WORKING SET) : 2831                         
REMARK   3   BIN COMPLETENESS (WORKING+TEST) (%) : 99.17                        
REMARK   3   BIN R VALUE           (WORKING SET) : 0.163                        
REMARK   3   BIN FREE R VALUE SET COUNT          : 155                          
REMARK   3   BIN FREE R VALUE                    : 0.228                        
REMARK   3                                                                      
REMARK   3  NUMBER OF NON-HYDROGEN ATOMS USED IN REFINEMENT.                    
REMARK   3   PROTEIN ATOMS            : 1665                                    
REMARK   3   NUCLEIC ACID ATOMS       : 0                                       
REMARK   3   HETEROGEN ATOMS          : 22                                      
REMARK   3   SOLVENT ATOMS            : 102                                     
REMARK   3                                                                      
REMARK   3  B VALUES.                                                           
REMARK   3   FROM WILSON PLOT           (A**2) : NULL                           
REMARK   3   MEAN B VALUE      (OVERALL, A**2) : 19.271                         
REMARK   3   OVERALL ANISOTROPIC B VALUE.                                       
REMARK   3    B11 (A**2) : -9.65                                                
REMARK   3    B22 (A**2) : -9.65                                                
REMARK   3    B33 (A**2) : 19.30                                                
REMARK   3    B12 (A**2) : 0.00                                                 
REMARK   3    B13 (A**2) : 0.00                                                 
REMARK   3    B23 (A**2) : 0.00                                                 
REMARK   3                                                                      
REMARK   3  ESTIMATED OVERALL COORDINATE ERROR.                                 
REMARK   3   ESU BASED ON R VALUE                            (A): 0.013         
REMARK   3   ESU BASED ON FREE R VALUE                       (A): 0.011         
REMARK   3   ESU BASED ON MAXIMUM LIKELIHOOD                 (A): 0.028         
REMARK   3   ESU FOR B VALUES BASED ON MAXIMUM LIKELIHOOD (A**2): 1.537         
REMARK   3                                                                      
REMARK   3  CORRELATION COEFFICIENTS.                                           
REMARK   3   CORRELATION COEFFICIENT FO-FC      : 0.972                         
REMARK   3   CORRELATION COEFFICIENT FO-FC FREE : 0.969                         
REMARK   3                                                                      
REMARK   3  RMS DEVIATIONS FROM IDEAL VALUES        COUNT    RMS    WEIGHT      
REMARK   3   BOND LENGTHS REFINED ATOMS        (A):  1720 ; 0.010 ; 0.019       
REMARK   3   BOND LENGTHS OTHERS               (A):  NULL ;  NULL ;  NULL       
REMARK   3   BOND ANGLES REFINED ATOMS   (DEGREES):  2346 ; 1.351 ; 1.974       
REMARK   3   BOND ANGLES OTHERS          (DEGREES):  NULL ;  NULL ;  NULL       
REMARK   3   TORSION ANGLES, PERIOD 1    (DEGREES):   232 ; 5.176 ; 5.000       
REMARK   3   TORSION ANGLES, PERIOD 2    (DEGREES):    72 ;37.693 ;25.000       
REMARK   3   TORSION ANGLES, PERIOD 3    (DEGREES):   299 ;13.833 ;15.000       
REMARK   3   TORSION ANGLES, PERIOD 4    (DEGREES):     7 ;12.610 ;15.000       
REMARK   3   CHIRAL-CENTER RESTRAINTS       (A**3):   276 ; 0.088 ; 0.200       
REMARK   3   GENERAL PLANES REFINED ATOMS      (A):  1279 ; 0.007 ; 0.021       
REMARK   3   GENERAL PLANES OTHERS             (A):  NULL ;  NULL ;  NULL       
REMARK   3   NON-BONDED CONTACTS REFINED ATOMS (A):  NULL ;  NULL ;  NULL       
REMARK   3   NON-BONDED CONTACTS OTHERS        (A):  NULL ;  NULL ;  NULL       
REMARK   3   NON-BONDED TORSION REFINED ATOMS  (A):  NULL ;  NULL ;  NULL       
REMARK   3   NON-BONDED TORSION OTHERS         (A):  NULL ;  NULL ;  NULL       
REMARK   3   H-BOND (X...Y) REFINED ATOMS      (A):  NULL ;  NULL ;  NULL       
REMARK   3   H-BOND (X...Y) OTHERS             (A):  NULL ;  NULL ;  NULL       
REMARK   3   POTENTIAL METAL-ION REFINED ATOMS (A):  NULL ;  NULL ;  NULL       
REMARK   3   POTENTIAL METAL-ION OTHERS        (A):  NULL ;  NULL ;  NULL       
REMARK   3   SYMMETRY VDW REFINED ATOMS        (A):  NULL ;  NULL ;  NULL       
REMARK   3   SYMMETRY VDW OTHERS               (A):  NULL ;  NULL ;  NULL       
REMARK   3   SYMMETRY H-BOND REFINED ATOMS     (A):  NULL ;  NULL ;  NULL       
REMARK   3   SYMMETRY H-BOND OTHERS            (A):  NULL ;  NULL ;  NULL       
REMARK   3   SYMMETRY METAL-ION REFINED ATOMS  (A):  NULL ;  NULL ;  NULL       
REMARK   3   SYMMETRY METAL-ION OTHERS         (A):  NULL ;  NULL ;  NULL       
REMARK   3                                                                      
REMARK   3  ISOTROPIC THERMAL FACTOR RESTRAINTS.     COUNT   RMS    WEIGHT      
REMARK   3   MAIN-CHAIN BOND REFINED ATOMS  (A**2):  NULL ;  NULL ;  NULL       
REMARK   3   MAIN-CHAIN BOND OTHER ATOMS    (A**2):  NULL ;  NULL ;  NULL       
REMARK   3   MAIN-CHAIN ANGLE REFINED ATOMS (A**2):  NULL ;  NULL ;  NULL       
REMARK   3   SIDE-CHAIN BOND REFINED ATOMS  (A**2):  NULL ;  NULL ;  NULL       
REMARK   3   SIDE-CHAIN ANGLE REFINED ATOMS (A**2):  NULL ;  NULL ;  NULL       
REMARK   3                                                                      
REMARK   3  ANISOTROPIC THERMAL FACTOR RESTRAINTS.   COUNT   RMS    WEIGHT      
REMARK   3   RIGID-BOND RESTRAINTS          (A**2):  1720 ; 3.383 ; 3.000       
REMARK   3   SPHERICITY; FREE ATOMS         (A**2):    29 ;25.296 ; 5.000       
REMARK   3   SPHERICITY; BONDED ATOMS       (A**2):  1760 ;11.564 ; 5.000       
REMARK   3                                                                      
REMARK   3  NCS RESTRAINTS STATISTICS                                           
REMARK   3   NUMBER OF DIFFERENT NCS GROUPS : NULL                              
REMARK   3                                                                      
REMARK   3  TWIN DETAILS                                                        
REMARK   3   NUMBER OF TWIN DOMAINS  : 2                                        
REMARK   3      TWIN DOMAIN   : 1                                               
REMARK   3      TWIN OPERATOR : H, K, L                                         
REMARK   3      TWIN FRACTION : 0.755                                           
REMARK   3      TWIN DOMAIN   : 2                                               
REMARK   3      TWIN OPERATOR : K, H, -L                                        
REMARK   3      TWIN FRACTION : 0.245                                           
REMARK   3                                                                      
REMARK   3  TLS DETAILS                                                         
REMARK   3   NUMBER OF TLS GROUPS  : NULL                                       
REMARK   3                                                                      
REMARK   3  BULK SOLVENT MODELLING.                                             
REMARK   3   METHOD USED : MASK                                                 
REMARK   3   PARAMETERS FOR MASK CALCULATION                                    
REMARK   3   VDW PROBE RADIUS   : 1.20                                          
REMARK   3   ION PROBE RADIUS   : 0.80                                          
REMARK   3   SHRINKAGE RADIUS   : 0.80                                          
REMARK   3                                                                      
REMARK   3  OTHER REFINEMENT REMARKS: HYDROGENS HAVE BEEN ADDED IN THE          
REMARK   3   RIDING POSITIONS. HYDROGENS HAVE BEEN USED IF PRESENT IN           
REMARK   3     THE INPUT. U VALUES REFINED INDIVIDUALLY                         
REMARK   4                                                                      
REMARK   4 4C24 COMPLIES WITH FORMAT V. 3.30, 13-JUL-11                         
REMARK 100                                                                      
REMARK 100 THIS ENTRY HAS BEEN PROCESSED BY PDBE ON 16-AUG-13.                  
REMARK 100 THE PDBE ID CODE IS EBI-58053.                                       
REMARK 200                                                                      
REMARK 200 EXPERIMENTAL DETAILS                                                 
REMARK 200  EXPERIMENT TYPE                : X-RAY DIFFRACTION                  
REMARK 200  DATE OF DATA COLLECTION        : 01-JUL-12                          
REMARK 200  TEMPERATURE           (KELVIN) : 100                                
REMARK 200  PH                             : 8.0                                
REMARK 200  NUMBER OF CRYSTALS USED        : 1                                  
REMARK 200                                                                      
REMARK 200  SYNCHROTRON              (Y/N) : Y                                  
REMARK 200  RADIATION SOURCE               : SSRL                               
REMARK 200  BEAMLINE                       : BL12-2                             
REMARK 200  X-RAY GENERATOR MODEL          : NULL                               
REMARK 200  MONOCHROMATIC OR LAUE    (M/L) : M                                  
REMARK 200  WAVELENGTH OR RANGE        (A) : 0.97950                            
REMARK 200  MONOCHROMATOR                  : LIQUID NITROGEN-COOLED             
REMARK 200                                   DOUBLE CRYSTAL                     
REMARK 200  OPTICS                         : RH COATED                          
REMARK 200                                                                      
REMARK 200  DETECTOR TYPE                  : PIXEL (PILATUS 6M)                 
REMARK 200  DETECTOR MANUFACTURER          : DECTRIS                            
REMARK 200  INTENSITY-INTEGRATION SOFTWARE : XIA2                               
REMARK 200  DATA SCALING SOFTWARE          : SCALA                              
REMARK 200                                                                      
REMARK 200  NUMBER OF UNIQUE REFLECTIONS   : 41479                              
REMARK 200  RESOLUTION RANGE HIGH      (A) : 1.50                               
REMARK 200  RESOLUTION RANGE LOW       (A) : 36.00                              
REMARK 200  REJECTION CRITERIA  (SIGMA(I)) : 0.0                                
REMARK 200                                                                      
REMARK 200 OVERALL.                                                             
REMARK 200  COMPLETENESS FOR RANGE     (%) : 99.8                               
REMARK 200  DATA REDUNDANCY                : 6.4                                
REMARK 200  R MERGE                    (I) : 0.05                               
REMARK 200  R SYM                      (I) : NULL                               
REMARK 200  <I/SIGMA(I)> FOR THE DATA SET  : 20.50                              
REMARK 200                                                                      
REMARK 200 IN THE HIGHEST RESOLUTION SHELL.                                     
REMARK 200  HIGHEST RESOLUTION SHELL, RANGE HIGH (A) : 1.50                     
REMARK 200  HIGHEST RESOLUTION SHELL, RANGE LOW  (A) : 1.58                     
REMARK 200  COMPLETENESS FOR SHELL     (%) : 99.6                               
REMARK 200  DATA REDUNDANCY IN SHELL       : 6.9                                
REMARK 200  R MERGE FOR SHELL          (I) : 0.48                               
REMARK 200  R SYM FOR SHELL            (I) : NULL                               
REMARK 200  <I/SIGMA(I)> FOR SHELL         : 9.20                               
REMARK 200                                                                      
REMARK 200 DIFFRACTION PROTOCOL: SINGLE WAVELENGTH                              
REMARK 200 METHOD USED TO DETERMINE THE STRUCTURE: MOLECULAR REPLACEMENT        
REMARK 200 SOFTWARE USED: PHASER                                                
REMARK 200 STARTING MODEL: PDB ENTRY 2FUA                                       
REMARK 200                                                                      
REMARK 200 REMARK: NONE                                                         
REMARK 280                                                                      
REMARK 280 CRYSTAL                                                              
REMARK 280 SOLVENT CONTENT, VS   (%): 55.7                                      
REMARK 280 MATTHEWS COEFFICIENT, VM (ANGSTROMS**3/DA): 2.77                     
REMARK 280                                                                      
REMARK 280 CRYSTALLIZATION CONDITIONS: SPFCSA AT A CONCENTRATION OF 14          
REMARK 280  MG PER ML, BUFFERED IN 20 MM TRIS-HCL (PH 8.0) AND 5 MM             
REMARK 280  DITHIOTHREITOL (DTT) WAS CRYSTALLIZED BY MIXING EQUAL               
REMARK 280  VOLUMES WITH A SOLUTION OF 4% (V PER V) GLYCEROL, 1.50 M            
REMARK 280  AMMONIUM SULPHATE, 100 MM TRIS-HCL (PH 8.5) AND 8 MM ZINC           
REMARK 280  CHLORIDE                                                            
REMARK 290                                                                      
REMARK 290 CRYSTALLOGRAPHIC SYMMETRY                                            
REMARK 290 SYMMETRY OPERATORS FOR SPACE GROUP: I 4                              
REMARK 290                                                                      
REMARK 290      SYMOP   SYMMETRY                                                
REMARK 290     NNNMMM   OPERATOR                                                
REMARK 290       1555   X,Y,Z                                                   
REMARK 290       2555   -X,-Y,Z                                                 
REMARK 290       3555   -Y,X,Z                                                  
REMARK 290       4555   Y,-X,Z                                                  
REMARK 290       5555   X+1/2,Y+1/2,Z+1/2                                       
REMARK 290       6555   -X+1/2,-Y+1/2,Z+1/2                                     
REMARK 290       7555   -Y+1/2,X+1/2,Z+1/2                                      
REMARK 290       8555   Y+1/2,-X+1/2,Z+1/2                                      
REMARK 290                                                                      
REMARK 290     WHERE NNN -> OPERATOR NUMBER                                     
REMARK 290           MMM -> TRANSLATION VECTOR                                  
REMARK 290                                                                      
REMARK 290 CRYSTALLOGRAPHIC SYMMETRY TRANSFORMATIONS                            
REMARK 290 THE FOLLOWING TRANSFORMATIONS OPERATE ON THE ATOM/HETATM             
REMARK 290 RECORDS IN THIS ENTRY TO PRODUCE CRYSTALLOGRAPHICALLY                
REMARK 290 RELATED MOLECULES.                                                   
REMARK 290   SMTRY1   1  1.000000  0.000000  0.000000        0.00000            
REMARK 290   SMTRY2   1  0.000000  1.000000  0.000000        0.00000            
REMARK 290   SMTRY3   1  0.000000  0.000000  1.000000        0.00000            
REMARK 290   SMTRY1   2 -1.000000  0.000000  0.000000        0.00000            
REMARK 290   SMTRY2   2  0.000000 -1.000000  0.000000        0.00000            
REMARK 290   SMTRY3   2  0.000000  0.000000  1.000000        0.00000            
REMARK 290   SMTRY1   3  0.000000 -1.000000  0.000000        0.00000            
REMARK 290   SMTRY2   3  1.000000  0.000000  0.000000        0.00000            
REMARK 290   SMTRY3   3  0.000000  0.000000  1.000000        0.00000            
REMARK 290   SMTRY1   4  0.000000  1.000000  0.000000        0.00000            
REMARK 290   SMTRY2   4 -1.000000  0.000000  0.000000        0.00000            
REMARK 290   SMTRY3   4  0.000000  0.000000  1.000000        0.00000            
REMARK 290   SMTRY1   5  1.000000  0.000000  0.000000       56.48500            
REMARK 290   SMTRY2   5  0.000000  1.000000  0.000000       56.48500            
REMARK 290   SMTRY3   5  0.000000  0.000000  1.000000       20.45250            
REMARK 290   SMTRY1   6 -1.000000  0.000000  0.000000       56.48500            
REMARK 290   SMTRY2   6  0.000000 -1.000000  0.000000       56.48500            
REMARK 290   SMTRY3   6  0.000000  0.000000  1.000000       20.45250            
REMARK 290   SMTRY1   7  0.000000 -1.000000  0.000000       56.48500            
REMARK 290   SMTRY2   7  1.000000  0.000000  0.000000       56.48500            
REMARK 290   SMTRY3   7  0.000000  0.000000  1.000000       20.45250            
REMARK 290   SMTRY1   8  0.000000  1.000000  0.000000       56.48500            
REMARK 290   SMTRY2   8 -1.000000  0.000000  0.000000       56.48500            
REMARK 290   SMTRY3   8  0.000000  0.000000  1.000000       20.45250            
REMARK 290                                                                      
REMARK 290 REMARK: NULL                                                         
REMARK 300                                                                      
REMARK 300 BIOMOLECULE: 1                                                       
REMARK 300 SEE REMARK 350 FOR THE AUTHOR PROVIDED AND/OR PROGRAM                
REMARK 300 GENERATED ASSEMBLY INFORMATION FOR THE STRUCTURE IN                  
REMARK 300 THIS ENTRY. THE REMARK MAY ALSO PROVIDE INFORMATION ON               
REMARK 300 BURIED SURFACE AREA.                                                 
REMARK 350                                                                      
REMARK 350 COORDINATES FOR A COMPLETE MULTIMER REPRESENTING THE KNOWN           
REMARK 350 BIOLOGICALLY SIGNIFICANT OLIGOMERIZATION STATE OF THE                
REMARK 350 MOLECULE CAN BE GENERATED BY APPLYING BIOMT TRANSFORMATIONS          
REMARK 350 GIVEN BELOW.  BOTH NON-CRYSTALLOGRAPHIC AND                          
REMARK 350 CRYSTALLOGRAPHIC OPERATIONS ARE GIVEN.                               
REMARK 350                                                                      
REMARK 350 BIOMOLECULE: 1                                                       
REMARK 350 SOFTWARE DETERMINED QUATERNARY STRUCTURE: TETRAMERIC                 
REMARK 350 SOFTWARE USED: PISA                                                  
REMARK 350 TOTAL BURIED SURFACE AREA: 11990 ANGSTROM**2                         
REMARK 350 SURFACE AREA OF THE COMPLEX: 32040 ANGSTROM**2                       
REMARK 350 CHANGE IN SOLVENT FREE ENERGY: -386.2 KCAL/MOL                       
REMARK 350 APPLY THE FOLLOWING TO CHAINS: A                                     
REMARK 350   BIOMT1   1  1.000000  0.000000  0.000000        0.00000            
REMARK 350   BIOMT2   1  0.000000  1.000000  0.000000        0.00000            
REMARK 350   BIOMT3   1  0.000000  0.000000  1.000000        0.00000            
REMARK 350   BIOMT1   2  0.000000 -1.000000  0.000000        0.00000            
REMARK 350   BIOMT2   2  1.000000  0.000000  0.000000        0.00000            
REMARK 350   BIOMT3   2  0.000000  0.000000  1.000000        0.00000            
REMARK 350   BIOMT1   3  0.000000  1.000000  0.000000        0.00000            
REMARK 350   BIOMT2   3 -1.000000  0.000000  0.000000        0.00000            
REMARK 350   BIOMT3   3  0.000000  0.000000  1.000000        0.00000            
REMARK 350   BIOMT1   4 -1.000000  0.000000  0.000000        0.00000            
REMARK 350   BIOMT2   4  0.000000 -1.000000  0.000000        0.00000            
REMARK 350   BIOMT3   4  0.000000  0.000000  1.000000        0.00000            
REMARK 465                                                                      
REMARK 465 MISSING RESIDUES                                                     
REMARK 465 THE FOLLOWING RESIDUES WERE NOT LOCATED IN THE                       
REMARK 465 EXPERIMENT. (M=MODEL NUMBER; RES=RESIDUE NAME; C=CHAIN               
REMARK 465 IDENTIFIER; SSSEQ=SEQUENCE NUMBER; I=INSERTION CODE.)                
REMARK 465                                                                      
REMARK 465   M RES C SSSEQI                                                     
REMARK 465     THR A   207                                                      
REMARK 465     TYR A   208                                                      
REMARK 465     GLY A   209                                                      
REMARK 465     GLN A   210                                                      
REMARK 465     ARG A   211                                                      
REMARK 465     LYS A   212                                                      
REMARK 470                                                                      
REMARK 470 MISSING ATOM                                                         
REMARK 470 THE FOLLOWING RESIDUES HAVE MISSING ATOMS (M=MODEL NUMBER;           
REMARK 470 RES=RESIDUE NAME; C=CHAIN IDENTIFIER; SSEQ=SEQUENCE NUMBER;          
REMARK 470 I=INSERTION CODE):                                                   
REMARK 470   M RES CSSEQI  ATOMS                                                
REMARK 470     ASP A   3    CG   OD1  OD2                                       
REMARK 470     LYS A  14    CG   CD   CE   NZ                                   
REMARK 470     LYS A  22    CG   CD   CE   NZ                                   
REMARK 470     GLU A  34    CG   CD   OE1  OE2                                  
REMARK 470     GLU A 127    CG   CD   OE1  OE2                                  
REMARK 470     GLU A 135    CG   CD   OE1  OE2                                  
REMARK 470     GLN A 162    CG   CD   OE1  NE2                                  
REMARK 470     GLU A 199    CG   CD   OE1  OE2                                  
REMARK 500                                                                      
REMARK 500 GEOMETRY AND STEREOCHEMISTRY                                         
REMARK 500 SUBTOPIC: TORSION ANGLES                                             
REMARK 500                                                                      
REMARK 500 TORSION ANGLES OUTSIDE THE EXPECTED RAMACHANDRAN REGIONS:            
REMARK 500 (M=MODEL NUMBER; RES=RESIDUE NAME; C=CHAIN IDENTIFIER;               
REMARK 500 SSEQ=SEQUENCE NUMBER; I=INSERTION CODE).                             
REMARK 500                                                                      
REMARK 500 STANDARD TABLE:                                                      
REMARK 500 FORMAT:(10X,I3,1X,A3,1X,A1,I4,A1,4X,F7.2,3X,F7.2)                    
REMARK 500                                                                      
REMARK 500 EXPECTED VALUES: GJ KLEYWEGT AND TA JONES (1996). PHI/PSI-           
REMARK 500 CHOLOGY: RAMACHANDRAN REVISITED. STRUCTURE 4, 1395 - 1400            
REMARK 500                                                                      
REMARK 500  M RES CSSEQI        PSI       PHI                                   
REMARK 500    SER A  -3        5.66   -163.67                                   
REMARK 500    SER A  72      139.12    -37.58                                   
REMARK 500    THR A  97      -77.89    -90.25                                   
REMARK 500    HIS A 155      -68.74   -146.08                                   
REMARK 500                                                                      
REMARK 500 REMARK: NULL                                                         
REMARK 525                                                                      
REMARK 525 SOLVENT                                                              
REMARK 525                                                                      
REMARK 525 THE FOLLOWING SOLVENT MOLECULES LIE FARTHER THAN EXPECTED            
REMARK 525 FROM THE PROTEIN OR NUCLEIC ACID MOLECULE AND ARE                    
REMARK 525 ASSOCIATED WITH A SYMMETRY RELATED MOLECULE (M=MODEL                 
REMARK 525 NUMBER; RES=RESIDUE NAME; C=CHAIN IDENTIFIER; SSEQ=SEQUENCE          
REMARK 525 NUMBER; I=INSERTION CODE): THESE HAVE BEEN REPOSITIONED              
REMARK 525 BY APPLYING THE SYMMETRY TRANSFORMATION INDICATED.                   
REMARK 525                                                                      
REMARK 525  M RES CSSEQI     ORIGINAL COORDINATES   SYMMETRY TRANS.    DIST.    
REMARK 525                    X       Y       Z                                 
REMARK 525    HOH W  98    24.420  32.563 -27.892    006      555      3.22     
REMARK 525    HOH W  41     1.051  -1.748  -0.823    003      555      2.81     
REMARK 525    HOH W  82    22.553 -11.199   5.962    003      555      3.02     
REMARK 525    HOH W  83    33.681  26.819 -21.760    006      555      2.74     
REMARK 525    HOH W  69    35.530  25.489 -18.593    006      555      3.15     
REMARK 620                                                                      
REMARK 620 METAL COORDINATION                                                   
REMARK 620 (M=MODEL NUMBER; RES=RESIDUE NAME; C=CHAIN IDENTIFIER;               
REMARK 620 SSEQ=SEQUENCE NUMBER; I=INSERTION CODE):                             
REMARK 620                                                                      
REMARK 620 COORDINATION ANGLES FOR:  M RES CSSEQI METAL                         
REMARK 620                              ZN A 301  ZN                            
REMARK 620 N RES CSSEQI ATOM                                                    
REMARK 620 1 GLY A  25   O                                                      
REMARK 620 2 HIS A  93   NE2  81.0                                              
REMARK 620 3 HIS A  95   NE2  86.1 105.1                                        
REMARK 620 4 HIS A 155   NE2 175.9  96.0  97.5                                  
REMARK 620 5 HOH A2018   O    78.1 117.8 130.7 100.9                            
REMARK 620 N                    1     2     3     4                             
REMARK 620                                                                      
REMARK 620 COORDINATION ANGLES FOR:  M RES CSSEQI METAL                         
REMARK 620                              NI A 302  NI                            
REMARK 620 N RES CSSEQI ATOM                                                    
REMARK 620 1 GLY A  -4   N                                                      
REMARK 620 2 HIS A  -2   ND1  98.3                                              
REMARK 620 3 SER A  -3   N    82.7 179.0                                        
REMARK 620 4 HIS A  -2   N   154.0  96.4  82.6                                  
REMARK 620 N                    1     2     3                                   
REMARK 800                                                                      
REMARK 800 SITE                                                                 
REMARK 800 SITE_IDENTIFIER: AC1                                                 
REMARK 800 EVIDENCE_CODE: SOFTWARE                                              
REMARK 800 SITE_DESCRIPTION: BINDING SITE FOR RESIDUE  ZN A 301                 
REMARK 800                                                                      
REMARK 800 SITE_IDENTIFIER: AC2                                                 
REMARK 800 EVIDENCE_CODE: SOFTWARE                                              
REMARK 800 SITE_DESCRIPTION: BINDING SITE FOR RESIDUE  NI A 302                 
REMARK 800                                                                      
REMARK 800 SITE_IDENTIFIER: AC3                                                 
REMARK 800 EVIDENCE_CODE: SOFTWARE                                              
REMARK 800 SITE_DESCRIPTION: BINDING SITE FOR RESIDUE SO4 A1207                 
REMARK 800                                                                      
REMARK 800 SITE_IDENTIFIER: AC4                                                 
REMARK 800 EVIDENCE_CODE: SOFTWARE                                              
REMARK 800 SITE_DESCRIPTION: BINDING SITE FOR RESIDUE SO4 A1208                 
REMARK 800                                                                      
REMARK 800 SITE_IDENTIFIER: AC5                                                 
REMARK 800 EVIDENCE_CODE: SOFTWARE                                              
REMARK 800 SITE_DESCRIPTION: BINDING SITE FOR RESIDUE EDO A1209                 
REMARK 800                                                                      
REMARK 800 SITE_IDENTIFIER: AC6                                                 
REMARK 800 EVIDENCE_CODE: SOFTWARE                                              
REMARK 800 SITE_DESCRIPTION: BINDING SITE FOR RESIDUE GOL A1210                 
REMARK 900                                                                      
REMARK 900 RELATED ENTRIES                                                      
REMARK 900 RELATED ID: 4C20   RELATED DB: PDB                                   
REMARK 900  L-FUCOSE ISOMERASE                                                  
REMARK 900 RELATED ID: 4C21   RELATED DB: PDB                                   
REMARK 900  L-FUCOSE ISOMERASE IN COMPLEX WITH FUCITOL                          
REMARK 900 RELATED ID: 4C22   RELATED DB: PDB                                   
REMARK 900  L-FUCOSE ISOMERASE IN COMPLEX WITH FUCULOSE                         
REMARK 900 RELATED ID: 4C23   RELATED DB: PDB                                   
REMARK 900  L-FUCULOSE KINASE                                                   
REMARK 900 RELATED ID: 4C25   RELATED DB: PDB                                   
REMARK 900  L-FUCULOSE 1-PHOSPHATE ALDOLASE                                     
REMARK 999                                                                      
REMARK 999 SEQUENCE                                                             
REMARK 999 POLYPEPTIDE INCLUDES A PORTION OF THE PRECEDING N-TERMINAL           
REMARK 999 AFFINITY TAG                                                         
DBREF  4C24 A    2   212  UNP    Q04I08   Q04I08_STRP2     2    212             
SEQADV 4C24 GLY A   -4  UNP  Q04I08              EXPRESSION TAG                 
SEQADV 4C24 SER A   -3  UNP  Q04I08              EXPRESSION TAG                 
SEQADV 4C24 HIS A   -2  UNP  Q04I08              EXPRESSION TAG                 
SEQADV 4C24 MET A   -1  UNP  Q04I08              EXPRESSION TAG                 
SEQADV 4C24 ALA A    0  UNP  Q04I08              EXPRESSION TAG                 
SEQADV 4C24 SER A    1  UNP  Q04I08              EXPRESSION TAG                 
SEQRES   1 A  217  GLY SER HIS MET ALA SER SER ASP VAL LYS GLN GLU LEU          
SEQRES   2 A  217  ILE LYS TYR GLY LYS LYS LEU VAL GLU THR ASP LEU THR          
SEQRES   3 A  217  LYS GLY THR GLY GLY ASN LEU SER VAL PHE ASP ARG GLU          
SEQRES   4 A  217  LYS GLN LEU MET ALA ILE THR PRO SER GLY ILE ASP PHE          
SEQRES   5 A  217  PHE GLU ILE LYS GLU SER ASP ILE VAL VAL MET ASP ILE          
SEQRES   6 A  217  ASN GLY ASN VAL VAL GLU GLY GLU ARG LEU PRO SER SER          
SEQRES   7 A  217  GLU TRP TYR MET HIS LEU ILE GLN TYR GLN THR ARG ASP          
SEQRES   8 A  217  ASP ILE ASP ALA ILE ILE HIS ALA HIS THR THR TYR ALA          
SEQRES   9 A  217  THR VAL LEU ALA CYS LEU ARG GLU PRO LEU PRO ALA SER          
SEQRES  10 A  217  HIS TYR MET ILE ALA VAL ALA GLY LYS ASP VAL ARG VAL          
SEQRES  11 A  217  ALA GLU TYR ALA THR TYR GLY THR LYS GLU LEU ALA VAL          
SEQRES  12 A  217  ASN ALA ALA LYS ALA MET GLU GLY ARG ARG ALA VAL LEU          
SEQRES  13 A  217  LEU ALA ASN HIS GLY ILE LEU ALA GLY ALA GLN ASN LEU          
SEQRES  14 A  217  LEU ASN ALA PHE ASN ILE VAL GLU GLU VAL GLU TYR CYS          
SEQRES  15 A  217  ALA LYS ILE TYR CYS LEU ALA LYS ASN PHE GLY GLU PRO          
SEQRES  16 A  217  VAL VAL LEU PRO ASP GLU GLU MET GLU LEU MET ALA GLU          
SEQRES  17 A  217  LYS PHE LYS THR TYR GLY GLN ARG LYS                          
HET     ZN  A 301       1                                                       
HET     NI  A 302       1                                                       
HET    SO4  A1207       5                                                       
HET    SO4  A1208       5                                                       
HET    EDO  A1209       4                                                       
HET    GOL  A1210       6                                                       
HETNAM     EDO 1,2-ETHANEDIOL                                                   
HETNAM     SO4 SULFATE ION                                                      
HETNAM      ZN ZINC ION                                                         
HETNAM     GOL GLYCEROL                                                         
HETNAM      NI NICKEL (II) ION                                                  
HETSYN     EDO ETHYLENE GLYCOL                                                  
HETSYN     GOL GLYCERIN; PROPANE-1,2,3-TRIOL                                    
FORMUL   2  EDO    C2 H6 O2                                                     
FORMUL   3  SO4    2(O4 S 2-)                                                   
FORMUL   4   ZN    ZN 2+                                                        
FORMUL   5  GOL    C3 H8 O3                                                     
FORMUL   6   NI    NI 2+                                                        
FORMUL   7  HOH   *102(H2 O)                                                    
HELIX    1   1 SER A    1  THR A   18  1                                  18    
HELIX    2   2 ASP A   46  ILE A   50  5                                   5    
HELIX    3   3 LYS A   51  ILE A   55  5                                   5    
HELIX    4   4 GLU A   74  ARG A   85  1                                  12    
HELIX    5   5 THR A   97  ARG A  106  1                                  10    
HELIX    6   6 HIS A  113  ALA A  119  5                                   7    
HELIX    7   7 THR A  133  GLU A  145  1                                  13    
HELIX    8   8 ASN A  163  GLY A  188  1                                  26    
HELIX    9   9 PRO A  194  LYS A  206  1                                  13    
SHEET    1  AA 8 VAL A  64  GLU A  66  0                                        
SHEET    2  AA 8 VAL A  56  ASP A  59 -1  O  VAL A  57   N  VAL A  65           
SHEET    3  AA 8 LEU A  37  ILE A  40 -1  O  MET A  38   N  MET A  58           
SHEET    4  AA 8 ASN A  27  ASP A  32 -1  O  VAL A  30   N  ALA A  39           
SHEET    5  AA 8 ALA A  90  ALA A  94 -1  O  ILE A  91   N  SER A  29           
SHEET    6  AA 8 GLY A 156  ALA A 161 -1  O  ILE A 157   N  ALA A  94           
SHEET    7  AA 8 ALA A 149  LEU A 152 -1  O  VAL A 150   N  LEU A 158           
SHEET    8  AA 8 VAL A 125  ALA A 126  1  N  ALA A 126   O  LEU A 151           
LINK        ZN    ZN A 301                 O   GLY A  25     1555   1555  2.61  
LINK        ZN    ZN A 301                 NE2 HIS A  93     1555   1555  1.99  
LINK        ZN    ZN A 301                 NE2 HIS A  95     1555   1555  1.99  
LINK        ZN    ZN A 301                 NE2 HIS A 155     1555   1555  2.00  
LINK        ZN    ZN A 301                 O   HOH A2018     1555   1555  2.09  
LINK        NI    NI A 302                 ND1 HIS A  -2     1555   1555  1.91  
LINK        NI    NI A 302                 N   SER A  -3     1555   1555  1.87  
LINK        NI    NI A 302                 N   HIS A  -2     1555   1555  1.96  
LINK        NI    NI A 302                 N   GLY A  -4     1555   1555  2.05  
SITE     1 AC1  6 GLY A  25  HIS A  93  HIS A  95  TYR A 114                    
SITE     2 AC1  6 HIS A 155  HOH A2018                                          
SITE     1 AC2  3 GLY A  -4  HIS A  -2  SER A  -3                               
SITE     1 AC3  5 THR A  97  TYR A  98  LYS A 179  HOH A2048                    
SITE     2 AC3  5 HOH A2084                                                     
SITE     1 AC4  9 GLY A  25  GLY A  26  ASN A  27  SER A  43                    
SITE     2 AC4  9 GLY A  44  SER A  72  SER A  73  HOH A2017                    
SITE     3 AC4  9 HOH A2019                                                     
SITE     1 AC5  3 LYS A 121  ARG A 124  ARG A 147                               
SITE     1 AC6  5 THR A 133  LYS A 134  GLU A 135  HOH A2100                    
SITE     2 AC6  5 HOH A2101                                                     
CRYST1  112.970  112.970   40.905  90.00  90.00  90.00 I 4           8          
ORIGX1      1.000000  0.000000  0.000000        0.00000                         
ORIGX2      0.000000  1.000000  0.000000        0.00000                         
ORIGX3      0.000000  0.000000  1.000000        0.00000                         
SCALE1      0.008852  0.000000  0.000000        0.00000                         
SCALE2      0.000000  0.008852  0.000000        0.00000                         
SCALE3      0.000000  0.000000  0.024447        0.00000                         
ATOM      1  N   GLY A  -4      31.462  24.795 -35.090  1.00 32.01           N  
ANISOU    1  N   GLY A  -4     4972   4417   2772    154   -968    502       N  
ATOM      2  CA  GLY A  -4      30.829  23.772 -35.972  1.00 32.89           C  
ANISOU    2  CA  GLY A  -4     4592   3933   3968   -116   -573    449       C  
ATOM      3  C   GLY A  -4      31.179  22.384 -35.480  1.00 32.81           C  
ANISOU    3  C   GLY A  -4     5126   3768   3570    168   -897   -172       C  
ATOM      4  O   GLY A  -4      30.916  21.385 -36.149  1.00 33.07           O  
ANISOU    4  O   GLY A  -4     5295   4362   2906    201  -1467   -313       O  
ATOM      5  N   SER A  -3      31.793  22.343 -34.300  1.00 28.45           N  
ANISOU    5  N   SER A  -3     4533   3746   2529    542     63   -323       N  
ATOM      6  CA  SER A  -3      32.191  21.116 -33.632  1.00 27.28           C  
ANISOU    6  CA  SER A  -3     4478   3424   2464    247   -297   -607       C  
ATOM      7  C   SER A  -3      32.466  21.496 -32.171  1.00 24.59           C  
ANISOU    7  C   SER A  -3     4059   2921   2361    296   -545   -215       C  
ATOM      8  O   SER A  -3      32.929  20.669 -31.379  1.00 26.26           O  
ANISOU    8  O   SER A  -3     4601   2927   2447    600   -386   -292       O  
ATOM      9  CB  SER A  -3      33.458  20.548 -34.268  1.00 29.93           C  
ANISOU    9  CB  SER A  -3     4033   4320   3016    222   -189    155       C  
ATOM     10  OG  SER A  -3      34.512  21.484 -34.197  1.00 29.60           O  
ANISOU   10  OG  SER A  -3     4515   4461   2271    116   -231   -677       O  
ATOM     11  N   HIS A  -2      32.179  22.751 -31.834  1.00 18.57           N  
ANISOU   11  N   HIS A  -2     3062   2969   1024    -32      7    127       N  
ATOM     12  CA  HIS A  -2      32.599  23.299 -30.525  1.00 19.86           C  
ANISOU   12  CA  HIS A  -2     2912   2755   1876   -389   -161   -499       C  
ATOM     13  C   HIS A  -2      31.538  23.133 -29.466  1.00 20.64           C  
ANISOU   13  C   HIS A  -2     2949   2897   1996   -310   -106   -273       C  
ATOM     14  O   HIS A  -2      31.808  23.359 -28.280  1.00 22.49           O  
ANISOU   14  O   HIS A  -2     3771   3212   1560   -764     74   -152       O  
ATOM     15  CB  HIS A  -2      32.969  24.778 -30.658  1.00 18.66           C  
ANISOU   15  CB  HIS A  -2     2883   2521   1686     42     51   -415       C  
ATOM     16  CG  HIS A  -2      31.828  25.654 -31.074  1.00 16.75           C  
ANISOU   16  CG  HIS A  -2     2534   2466   1364   -352    183    128       C  
ATOM     17  ND1 HIS A  -2      31.054  25.386 -32.178  1.00 17.65           N  
ANISOU   17  ND1 HIS A  -2     2803   2270   1631   -225    -25   -200       N  
ATOM     18  CD2 HIS A  -2      31.342  26.808 -30.549  1.00 16.73           C  
ANISOU   18  CD2 HIS A  -2     2721   2656    978   -182    358    208       C  
ATOM     19  CE1 HIS A  -2      30.128  26.317 -32.305  1.00 17.49           C  
ANISOU   19  CE1 HIS A  -2     2668   1936   2038   -266    345   -263       C  
ATOM     20  NE2 HIS A  -2      30.267  27.182 -31.312  1.00 17.39           N  
ANISOU   20  NE2 HIS A  -2     2640   2515   1449   -514    218    -44       N  
ATOM     21  N   MET A  -1      30.340  22.766 -29.891  1.00 19.84           N  
ANISOU   21  N   MET A  -1     2782   3051   1706   -235    133   -402       N  
ATOM     22  CA  MET A  -1      29.177  22.640 -29.010  1.00 20.20           C  
ANISOU   22  CA  MET A  -1     2982   3014   1678   -408    235   -102       C  
ATOM     23  C   MET A  -1      28.757  21.182 -28.805  1.00 22.47           C  
ANISOU   23  C   MET A  -1     3299   2917   2319   -223    -15     -1       C  
ATOM     24  O   MET A  -1      29.336  20.257 -29.393  1.00 26.33           O  
ANISOU   24  O   MET A  -1     4095   3392   2518   -207    573   -102       O  
ATOM     25  CB  MET A  -1      28.004  23.456 -29.558  1.00 21.78           C  
ANISOU   25  CB  MET A  -1     3418   2878   1979   -263    164   -113       C  
ATOM     26  CG  MET A  -1      28.151  24.973 -29.438  1.00 23.48           C  
ANISOU   26  CG  MET A  -1     4083   2814   2022     92    501   -190       C  
ATOM     27  SD  MET A  -1      28.058  25.496 -27.716  1.00 28.71           S  
ANISOU   27  SD  MET A  -1     4211   4551   2146   -282    395   -546       S  
ATOM     28  CE  MET A  -1      29.682  26.158 -27.417  1.00 24.74           C  
ANISOU   28  CE  MET A  -1     3865   4216   1318   -273    221    274       C  
ATOM     29  N   ALA A   0      27.750  20.979 -27.962  1.00 26.02           N  
ANISOU   29  N   ALA A   0     3488   3569   2827   -229    287   -161       N  
ATOM     30  CA  ALA A   0      27.282  19.633 -27.648  1.00 26.15           C  
ANISOU   30  CA  ALA A   0     3657   3317   2962   -413    474   -664       C  
ATOM     31  C   ALA A   0      26.687  18.994 -28.903  1.00 26.74           C  
ANISOU   31  C   ALA A   0     3630   3502   3027   -411     24   -266       C  
ATOM     32  O   ALA A   0      25.972  19.655 -29.659  1.00 28.83           O  
ANISOU   32  O   ALA A   0     3785   3591   3577   -576    -25     74       O  
ATOM     33  CB  ALA A   0      26.262  19.668 -26.518  1.00 28.11           C  
ANISOU   33  CB  ALA A   0     3793   3684   3201    -11    679    325       C  
ATOM     34  N   SER A   1      26.990  17.717 -29.120  1.00 27.94           N  
ANISOU   34  N   SER A   1     4023   3531   3062   -725    192   -411       N  
ATOM     35  CA  SER A   1      26.585  17.035 -30.355  1.00 27.74           C  
ANISOU   35  CA  SER A   1     3805   3900   2834   -278   -635     36       C  
ATOM     36  C   SER A   1      25.077  16.818 -30.470  1.00 28.97           C  
ANISOU   36  C   SER A   1     3778   3995   3232   -834    257   -424       C  
ATOM     37  O   SER A   1      24.350  16.796 -29.464  1.00 27.94           O  
ANISOU   37  O   SER A   1     4096   3801   2717   -658     32    -44       O  
ATOM     38  CB  SER A   1      27.300  15.692 -30.475  1.00 30.79           C  
ANISOU   38  CB  SER A   1     4609   3867   3222   -226    421   -501       C  
ATOM     39  OG  SER A   1      26.816  14.788 -29.495  1.00 35.43           O  
ANISOU   39  OG  SER A   1     4915   4473   4073   -694    159    102       O  
ATOM     40  N   SER A   2      24.609  16.658 -31.707  1.00 28.67           N  
ANISOU   40  N   SER A   2     3932   4087   2872   -655    -10    601       N  
ATOM     41  CA  SER A   2      23.251  16.202 -31.963  1.00 28.79           C  
ANISOU   41  CA  SER A   2     3866   3976   3095   -337    294   -106       C  
ATOM     42  C   SER A   2      22.957  14.900 -31.228  1.00 26.60           C  
ANISOU   42  C   SER A   2     3466   3854   2785   -416   -189   -229       C  
ATOM     43  O   SER A   2      21.878  14.749 -30.637  1.00 28.43           O  
ANISOU   43  O   SER A   2     4031   4649   2120  -1034    -10   -540       O  
ATOM     44  CB  SER A   2      23.033  15.993 -33.461  1.00 34.26           C  
ANISOU   44  CB  SER A   2     5369   4386   3261   -545   -406    -68       C  
ATOM     45  OG  SER A   2      22.907  17.234 -34.120  1.00 37.96           O  
ANISOU   45  OG  SER A   2     5490   4362   4571    250    445    236       O  
ATOM     46  N   ASP A   3      23.924  13.981 -31.243  1.00 25.86           N  
ANISOU   46  N   ASP A   3     4097   3157   2571   -546     26   -532       N  
ATOM     47  CA  ASP A   3      23.762  12.692 -30.584  1.00 27.33           C  
ANISOU   47  CA  ASP A   3     4366   3446   2572   -306    207   -114       C  
ATOM     48  C   ASP A   3      23.312  12.881 -29.130  1.00 26.46           C  
ANISOU   48  C   ASP A   3     3474   3795   2782   -503    420   -118       C  
ATOM     49  O   ASP A   3      22.281  12.330 -28.736  1.00 24.66           O  
ANISOU   49  O   ASP A   3     4377   3563   1427   -676    801   -142       O  
ATOM     50  CB  ASP A   3      25.042  11.853 -30.676  1.00 26.04           C  
ANISOU   50  CB  ASP A   3     3933   3759   2200   -618    -31   -333       C  
ATOM     51  N   VAL A   4      24.041  13.703 -28.370  1.00 26.93           N  
ANISOU   51  N   VAL A   4     4306   3392   2532   -659    729   -178       N  
ATOM     52  C   VAL A   4      22.305  14.538 -26.767  1.00 21.81           C  
ANISOU   52  C   VAL A   4     3402   2936   1948   -876    199   -151       C  
ATOM     53  O   VAL A   4      21.568  14.128 -25.878  1.00 24.30           O  
ANISOU   53  O   VAL A   4     4408   3729   1096  -1170    235     77       O  
ATOM     54  CA AVAL A   4      23.688  13.910 -26.952  0.50 25.76           C  
ANISOU   54  CA AVAL A   4     3671   3679   2437   -413    358   -326       C  
ATOM     55  CB AVAL A   4      24.775  14.649 -26.114  0.50 26.56           C  
ANISOU   55  CB AVAL A   4     3575   3723   2791   -356    261   -270       C  
ATOM     56  CG1AVAL A   4      26.147  14.019 -26.312  0.50 30.82           C  
ANISOU   56  CG1AVAL A   4     3918   4166   3627     88    240   -195       C  
ATOM     57  CG2AVAL A   4      24.808  16.142 -26.403  0.50 22.67           C  
ANISOU   57  CG2AVAL A   4     3769   3694   1149   -290   1113   -336       C  
ATOM     58  CA BVAL A   4      23.722  13.987 -26.953  0.50 25.83           C  
ANISOU   58  CA BVAL A   4     3704   3659   2449   -354    362   -272       C  
ATOM     59  CB BVAL A   4      24.753  14.970 -26.335  0.50 27.07           C  
ANISOU   59  CB BVAL A   4     3594   3706   2984   -421    342   -113       C  
ATOM     60  CG1BVAL A   4      24.298  15.479 -24.973  0.50 26.99           C  
ANISOU   60  CG1BVAL A   4     3635   3622   2997   -623    807    162       C  
ATOM     61  CG2BVAL A   4      26.117  14.311 -26.213  0.50 29.74           C  
ANISOU   61  CG2BVAL A   4     3979   4077   3244     37    260   -108       C  
ATOM     62  N   LYS A   5      21.931  15.497 -27.601  1.00 20.55           N  
ANISOU   62  N   LYS A   5     3506   2852   1450   -552    319   -480       N  
ATOM     63  CA  LYS A   5      20.616  16.126 -27.518  1.00 18.68           C  
ANISOU   63  CA  LYS A   5     3454   2869    773   -324   -351   -376       C  
ATOM     64  C   LYS A   5      19.471  15.136 -27.746  1.00 22.97           C  
ANISOU   64  C   LYS A   5     3049   3276   2402   -456    369   -445       C  
ATOM     65  O   LYS A   5      18.479  15.103 -27.003  1.00 21.57           O  
ANISOU   65  O   LYS A   5     4236   3264    693  -1151    370    -27       O  
ATOM     66  CB  LYS A   5      20.526  17.309 -28.476  1.00 23.75           C  
ANISOU   66  CB  LYS A   5     4109   2820   2094   -814      1     86       C  
ATOM     67  CG  LYS A   5      21.491  18.440 -28.144  1.00 22.66           C  
ANISOU   67  CG  LYS A   5     3934   2801   1873   -724     77   -200       C  
ATOM     68  CD  LYS A   5      21.316  19.581 -29.128  1.00 25.07           C  
ANISOU   68  CD  LYS A   5     4039   3176   2310   -819   -473     40       C  
ATOM     69  CE  LYS A   5      22.182  20.771 -28.749  1.00 24.03           C  
ANISOU   69  CE  LYS A   5     3636   3169   2323   -849   -133    129       C  
ATOM     70  NZ  LYS A   5      21.984  21.900 -29.703  1.00 24.62           N  
ANISOU   70  NZ  LYS A   5     3775   3118   2461   -837    118    167       N  
ATOM     71  N   GLN A   6      19.627  14.315 -28.781  1.00 23.75           N  
ANISOU   71  N   GLN A   6     3918   2997   2108   -703    397   -295       N  
ATOM     72  CA  GLN A   6      18.636  13.306 -29.103  1.00 24.35           C  
ANISOU   72  CA  GLN A   6     3384   3203   2665   -609    287   -118       C  
ATOM     73  C   GLN A   6      18.499  12.313 -27.969  1.00 22.79           C  
ANISOU   73  C   GLN A   6     3367   3477   1815   -593    204   -460       C  
ATOM     74  O   GLN A   6      17.383  11.844 -27.687  1.00 21.28           O  
ANISOU   74  O   GLN A   6     3643   3882    560   -542    257   -520       O  
ATOM     75  CB  GLN A   6      19.032  12.546 -30.359  1.00 26.27           C  
ANISOU   75  CB  GLN A   6     3863   3302   2813   -546    219   -360       C  
ATOM     76  CG  GLN A   6      19.002  13.371 -31.625  1.00 29.00           C  
ANISOU   76  CG  GLN A   6     4461   3575   2980   -436   -251   -249       C  
ATOM     77  CD  GLN A   6      19.689  12.644 -32.765  1.00 37.22           C  
ANISOU   77  CD  GLN A   6     4408   5860   3873    426    235   -688       C  
ATOM     78  OE1 GLN A   6      20.842  12.233 -32.644  1.00 34.54           O  
ANISOU   78  OE1 GLN A   6     4295   5904   2923    143     75    -63       O  
ATOM     79  NE2 GLN A   6      18.972  12.456 -33.863  1.00 37.79           N  
ANISOU   79  NE2 GLN A   6     4269   5960   4129    -74    -81   -351       N  
ATOM     80  N   GLU A   7      19.636  11.984 -27.347  1.00 22.05           N  
ANISOU   80  N   GLU A   7     3415   3109   1853   -565    578   -138       N  
ATOM     81  CA  GLU A   7      19.654  11.033 -26.246  1.00 23.14           C  
ANISOU   81  CA  GLU A   7     3707   2905   2177   -665    416   -101       C  
ATOM     82  C   GLU A   7      18.915  11.577 -25.032  1.00 20.46           C  
ANISOU   82  C   GLU A   7     3023   2519   2232   -754    455    -36       C  
ATOM     83  O   GLU A   7      18.154  10.840 -24.403  1.00 19.31           O  
ANISOU   83  O   GLU A   7     3809   2807    719  -1006    381    -97       O  
ATOM     84  CB  GLU A   7      21.060  10.553 -25.899  1.00 22.71           C  
ANISOU   84  CB  GLU A   7     3604   2911   2112   -738    585   -409       C  
ATOM     85  CG  GLU A   7      21.068   9.319 -25.002  1.00 27.69           C  
ANISOU   85  CG  GLU A   7     4222   3577   2722   -454    524    201       C  
ATOM     86  CD  GLU A   7      22.458   8.798 -24.682  1.00 33.03           C  
ANISOU   86  CD  GLU A   7     4331   4599   3620   -277    306    220       C  
ATOM     87  OE1 GLU A   7      23.345   9.604 -24.315  1.00 41.46           O  
ANISOU   87  OE1 GLU A   7     5532   5800   4421  -1054   -348     56       O  
ATOM     88  OE2 GLU A   7      22.660   7.572 -24.787  1.00 39.64           O  
ANISOU   88  OE2 GLU A   7     5890   4884   4287    207    405    100       O  
ATOM     89  N   LEU A   8      19.085  12.857 -24.720  1.00 19.17           N  
ANISOU   89  N   LEU A   8     3069   2847   1364   -648    484   -267       N  
ATOM     90  CA  LEU A   8      18.289  13.472 -23.642  1.00 17.24           C  
ANISOU   90  CA  LEU A   8     2913   2574   1062   -506    597    214       C  
ATOM     91  C   LEU A   8      16.801  13.330 -23.888  1.00 19.07           C  
ANISOU   91  C   LEU A   8     2991   3013   1239   -481    104     39       C  
ATOM     92  O   LEU A   8      16.042  12.997 -23.004  1.00 20.37           O  
ANISOU   92  O   LEU A   8     3295   3249   1196   -973    229   -116       O  
ATOM     93  CB  LEU A   8      18.635  14.941 -23.474  1.00 18.24           C  
ANISOU   93  CB  LEU A   8     3388   2736    805   -458    369    153       C  
ATOM     94  CG  LEU A   8      20.002  15.197 -22.890  1.00 16.89           C  
ANISOU   94  CG  LEU A   8     2847   2868    701   -560    673    483       C  
ATOM     95  CD1 LEU A   8      20.362  16.644 -23.069  1.00 17.47           C  
ANISOU   95  CD1 LEU A   8     3651   2706    281   -731    289   -151       C  
ATOM     96  CD2 LEU A   8      20.034  14.867 -21.404  1.00 16.35           C  
ANISOU   96  CD2 LEU A   8     2889   2776    546   -793     95    136       C  
ATOM     97  N   ILE A   9      16.385  13.558 -25.128  1.00 19.59           N  
ANISOU   97  N   ILE A   9     3041   3219   1182   -430   -123   -160       N  
ATOM     98  C   ILE A   9      14.502  11.994 -25.351  1.00 19.30           C  
ANISOU   98  C   ILE A   9     2948   2855   1527   -403   -217    -50       C  
ATOM     99  O   ILE A   9      13.422  11.760 -24.805  1.00 20.82           O  
ANISOU   99  O   ILE A   9     3270   3457   1183   -616   -140   -134       O  
ATOM    100  CA AILE A   9      14.990  13.427 -25.516  0.50 19.89           C  
ANISOU  100  CA AILE A   9     3067   2965   1523   -480    -54    446       C  
ATOM    101  CB AILE A   9      14.803  13.890 -26.971  0.50 19.90           C  
ANISOU  101  CB AILE A   9     3208   2957   1394   -556    268    425       C  
ATOM    102  CG1AILE A   9      15.268  15.330 -27.092  0.50 20.50           C  
ANISOU  102  CG1AILE A   9     3364   2772   1651   -275   -306    399       C  
ATOM    103  CG2AILE A   9      13.351  13.747 -27.415  0.50 21.04           C  
ANISOU  103  CG2AILE A   9     3493   3602    899   -773    -43    594       C  
ATOM    104  CD1AILE A   9      14.584  16.231 -26.112  0.50 24.51           C  
ANISOU  104  CD1AILE A   9     3777   2915   2621    -44    426    503       C  
ATOM    105  CA BILE A   9      14.989  13.442 -25.497  0.50 19.72           C  
ANISOU  105  CA BILE A   9     3061   2951   1477   -483    -21    419       C  
ATOM    106  CB BILE A   9      14.769  14.005 -26.919  0.50 19.35           C  
ANISOU  106  CB BILE A   9     3182   2852   1319   -666    242    363       C  
ATOM    107  CG1BILE A   9      15.066  15.508 -26.927  0.50 20.19           C  
ANISOU  107  CG1BILE A   9     3279   2662   1728   -179     -5    174       C  
ATOM    108  CG2BILE A   9      13.353  13.730 -27.412  0.50 20.97           C  
ANISOU  108  CG2BILE A   9     3465   3613    887   -748    -70    553       C  
ATOM    109  CD1BILE A   9      15.180  16.103 -28.319  0.50 20.40           C  
ANISOU  109  CD1BILE A   9     2982   2658   2108   -916    387    487       C  
ATOM    110  N   LYS A  10      15.311  11.039 -25.812  1.00 19.35           N  
ANISOU  110  N   LYS A  10     3644   2830    878   -322   -307      1       N  
ATOM    111  CA  LYS A  10      14.995   9.622 -25.709  1.00 22.91           C  
ANISOU  111  CA  LYS A  10     3717   2883   2102   -422     89    479       C  
ATOM    112  C   LYS A  10      14.735   9.228 -24.250  1.00 22.17           C  
ANISOU  112  C   LYS A  10     3142   3428   1853   -763    -59     14       C  
ATOM    113  O   LYS A  10      13.693   8.641 -23.948  1.00 19.86           O  
ANISOU  113  O   LYS A  10     3600   3493    452   -890   -151   -487       O  
ATOM    114  CB  LYS A  10      16.140   8.790 -26.275  1.00 22.38           C  
ANISOU  114  CB  LYS A  10     3908   3238   1355   -338    -29     52       C  
ATOM    115  CG  LYS A  10      15.949   7.285 -26.198  1.00 25.26           C  
ANISOU  115  CG  LYS A  10     4308   3157   2132   -230     20    -79       C  
ATOM    116  CD  LYS A  10      17.246   6.580 -26.570  1.00 29.44           C  
ANISOU  116  CD  LYS A  10     4013   3564   3606   -512    447   -265       C  
ATOM    117  CE  LYS A  10      17.317   5.154 -26.038  1.00 35.77           C  
ANISOU  117  CE  LYS A  10     5026   4125   4440   -412     79    492       C  
ATOM    118  NZ  LYS A  10      16.434   4.222 -26.791  1.00 41.51           N  
ANISOU  118  NZ  LYS A  10     5515   5585   4670   -331    -45   -592       N  
ATOM    119  N   TYR A  11      15.663   9.577 -23.357  1.00 20.31           N  
ANISOU  119  N   TYR A  11     3209   3089   1418  -1053    280    187       N  
ATOM    120  CA  TYR A  11      15.522   9.184 -21.944  1.00 18.83           C  
ANISOU  120  CA  TYR A  11     2774   2850   1530   -645    173    381       C  
ATOM    121  C   TYR A  11      14.432   9.915 -21.192  1.00 16.93           C  
ANISOU  121  C   TYR A  11     2786   2388   1257   -831   -206     55       C  
ATOM    122  O   TYR A  11      13.845   9.340 -20.286  1.00 19.60           O  
ANISOU  122  O   TYR A  11     3456   3043    947   -803    178    158       O  
ATOM    123  CB  TYR A  11      16.867   9.195 -21.224  1.00 19.26           C  
ANISOU  123  CB  TYR A  11     2882   2762   1672   -488    111     -7       C  
ATOM    124  CG  TYR A  11      17.660   7.971 -21.612  1.00 20.57           C  
ANISOU  124  CG  TYR A  11     3083   2845   1888   -413    369   -180       C  
ATOM    125  CD1 TYR A  11      17.419   6.742 -20.999  1.00 21.57           C  
ANISOU  125  CD1 TYR A  11     3504   2932   1757   -372    140   -101       C  
ATOM    126  CD2 TYR A  11      18.588   8.013 -22.666  1.00 22.32           C  
ANISOU  126  CD2 TYR A  11     3126   3172   2182   -707    565   -306       C  
ATOM    127  CE1 TYR A  11      18.115   5.602 -21.357  1.00 22.35           C  
ANISOU  127  CE1 TYR A  11     3568   2927   1998   -271    513    328       C  
ATOM    128  CE2 TYR A  11      19.291   6.868 -23.041  1.00 24.31           C  
ANISOU  128  CE2 TYR A  11     4151   2860   2224   -344    492     49       C  
ATOM    129  CZ  TYR A  11      19.041   5.661 -22.392  1.00 23.57           C  
ANISOU  129  CZ  TYR A  11     3590   2755   2608   -513    882   -178       C  
ATOM    130  OH  TYR A  11      19.724   4.520 -22.748  1.00 31.44           O  
ANISOU  130  OH  TYR A  11     4983   3373   3589     20   1258   -472       O  
ATOM    131  N   GLY A  12      14.169  11.159 -21.561  1.00 16.17           N  
ANISOU  131  N   GLY A  12     2939   2431    773   -465   -563   -333       N  
ATOM    132  CA  GLY A  12      12.992  11.910 -21.118  1.00 14.48           C  
ANISOU  132  CA  GLY A  12     2835   2289    376   -657   -177    149       C  
ATOM    133  C   GLY A  12      11.734  11.124 -21.385  1.00 17.36           C  
ANISOU  133  C   GLY A  12     2065   3003   1528   -450     85    -91       C  
ATOM    134  O   GLY A  12      10.934  10.871 -20.489  1.00 18.78           O  
ANISOU  134  O   GLY A  12     2914   3350    870  -1054   -165    404       O  
ATOM    135  N   LYS A  13      11.567  10.700 -22.636  1.00 19.73           N  
ANISOU  135  N   LYS A  13     2935   3131   1430   -552   -374    243       N  
ATOM    136  CA  LYS A  13      10.449   9.878 -22.999  1.00 18.77           C  
ANISOU  136  CA  LYS A  13     2873   2731   1525   -392   -126   -103       C  
ATOM    137  C   LYS A  13      10.408   8.568 -22.225  1.00 16.90           C  
ANISOU  137  C   LYS A  13     2579   2625   1215   -398   -311   -342       C  
ATOM    138  O   LYS A  13       9.333   8.160 -21.793  1.00 20.15           O  
ANISOU  138  O   LYS A  13     2883   3750   1021   -542   -401    333       O  
ATOM    139  CB  LYS A  13      10.469   9.601 -24.504  1.00 21.39           C  
ANISOU  139  CB  LYS A  13     3549   2983   1594   -529   -235   -171       C  
ATOM    140  CG  LYS A  13      10.290  10.855 -25.312  1.00 22.91           C  
ANISOU  140  CG  LYS A  13     3802   2944   1958   -668  -1147   -254       C  
ATOM    141  CD  LYS A  13      10.373  10.511 -26.783  1.00 25.56           C  
ANISOU  141  CD  LYS A  13     4344   3277   2088   -765   -695   -568       C  
ATOM    142  CE  LYS A  13       9.999  11.727 -27.577  1.00 26.48           C  
ANISOU  142  CE  LYS A  13     4490   3644   1927   -246   -856   -686       C  
ATOM    143  NZ  LYS A  13       9.825  11.328 -28.998  1.00 27.47           N  
ANISOU  143  NZ  LYS A  13     4137   4955   1344   -246  -1243    162       N  
ATOM    144  N   LYS A  14      11.556   7.903 -22.071  1.00 16.90           N  
ANISOU  144  N   LYS A  14     2630   2615   1175   -278   -111   -124       N  
ATOM    145  CA  LYS A  14      11.623   6.611 -21.352  1.00 17.36           C  
ANISOU  145  CA  LYS A  14     2801   2457   1336   -483     62   -246       C  
ATOM    146  C   LYS A  14      11.118   6.758 -19.919  1.00 18.28           C  
ANISOU  146  C   LYS A  14     2737   2661   1545   -221    307    -69       C  
ATOM    147  O   LYS A  14      10.424   5.877 -19.413  1.00 16.83           O  
ANISOU  147  O   LYS A  14     2900   3149    343   -721   -216   -180       O  
ATOM    148  CB  LYS A  14      13.028   6.005 -21.344  1.00 19.24           C  
ANISOU  148  CB  LYS A  14     3060   3944    306   -286    155   -421       C  
ATOM    149  N   LEU A  15      11.433   7.876 -19.294  1.00 18.66           N  
ANISOU  149  N   LEU A  15     2481   3226   1381   -542    211   -134       N  
ATOM    150  CA  LEU A  15      10.937   8.099 -17.920  1.00 17.66           C  
ANISOU  150  CA  LEU A  15     2871   2632   1205   -317     85   -172       C  
ATOM    151  C   LEU A  15       9.404   8.067 -17.869  1.00 17.57           C  
ANISOU  151  C   LEU A  15     2716   2788   1170   -345   -108    253       C  
ATOM    152  O   LEU A  15       8.824   7.501 -16.953  1.00 17.84           O  
ANISOU  152  O   LEU A  15     2875   3245    659   -430   -249    201       O  
ATOM    153  CB  LEU A  15      11.473   9.420 -17.357  1.00 17.76           C  
ANISOU  153  CB  LEU A  15     3016   2755    976   -485   -110     52       C  
ATOM    154  CG  LEU A  15      12.932   9.474 -16.929  1.00 18.11           C  
ANISOU  154  CG  LEU A  15     2822   3003   1054   -484    222    694       C  
ATOM    155  CD1 LEU A  15      13.293  10.921 -16.653  1.00 21.62           C  
ANISOU  155  CD1 LEU A  15     3995   3046   1172   -704   -176    865       C  
ATOM    156  CD2 LEU A  15      13.210   8.629 -15.683  1.00 18.97           C  
ANISOU  156  CD2 LEU A  15     3162   3264    779   -525     10    555       C  
ATOM    157  N   VAL A  16       8.722   8.640 -18.872  1.00 17.52           N  
ANISOU  157  N   VAL A  16     2636   3017   1002   -171   -336    -68       N  
ATOM    158  CA  VAL A  16       7.250   8.630 -18.901  1.00 18.98           C  
ANISOU  158  CA  VAL A  16     2899   3051   1260    110   -116     86       C  
ATOM    159  C   VAL A  16       6.732   7.271 -19.377  1.00 20.25           C  
ANISOU  159  C   VAL A  16     2689   3091   1914   -210   -313    298       C  
ATOM    160  O   VAL A  16       5.767   6.744 -18.844  1.00 21.93           O  
ANISOU  160  O   VAL A  16     3371   3503   1458   -492   -323    561       O  
ATOM    161  CB  VAL A  16       6.676   9.751 -19.804  1.00 22.34           C  
ANISOU  161  CB  VAL A  16     3114   3021   2353    210   -193    413       C  
ATOM    162  CG1 VAL A  16       5.152   9.809 -19.709  1.00 23.15           C  
ANISOU  162  CG1 VAL A  16     3239   3708   1848    428     27    776       C  
ATOM    163  CG2 VAL A  16       7.295  11.099 -19.469  1.00 25.14           C  
ANISOU  163  CG2 VAL A  16     3007   3150   3394     44   -310    598       C  
ATOM    164  N   GLU A  17       7.373   6.704 -20.397  1.00 20.11           N  
ANISOU  164  N   GLU A  17     2975   2617   2049   -570   -184     22       N  
ATOM    165  CA  GLU A  17       6.901   5.448 -20.991  1.00 22.33           C  
ANISOU  165  CA  GLU A  17     3176   2808   2500   -733   -222   -122       C  
ATOM    166  C   GLU A  17       6.880   4.328 -19.948  1.00 23.04           C  
ANISOU  166  C   GLU A  17     3112   2812   2828   -592   -260     27       C  
ATOM    167  O   GLU A  17       5.951   3.513 -19.911  1.00 25.84           O  
ANISOU  167  O   GLU A  17     3484   3616   2719  -1048   -269   -504       O  
ATOM    168  CB  GLU A  17       7.796   5.061 -22.174  1.00 25.29           C  
ANISOU  168  CB  GLU A  17     3619   3506   2481   -458    -97   -487       C  
ATOM    169  CG  GLU A  17       7.692   6.014 -23.372  1.00 29.53           C  
ANISOU  169  CG  GLU A  17     4247   3496   3477   -338   -180     80       C  
ATOM    170  CD  GLU A  17       8.794   5.852 -24.430  1.00 36.47           C  
ANISOU  170  CD  GLU A  17     4746   5411   3699    833     55    286       C  
ATOM    171  OE1 GLU A  17       9.806   5.155 -24.202  1.00 35.24           O  
ANISOU  171  OE1 GLU A  17     4674   6302   2411    616  -1008    320       O  
ATOM    172  OE2 GLU A  17       8.653   6.453 -25.518  1.00 38.22           O  
ANISOU  172  OE2 GLU A  17     6054   4265   4201    -85    528    682       O  
ATOM    173  N   THR A  18       7.887   4.315 -19.079  1.00 21.46           N  
ANISOU  173  N   THR A  18     3044   2768   2341   -588    -44    213       N  
ATOM    174  CA  THR A  18       7.992   3.277 -18.045  1.00 19.81           C  
ANISOU  174  CA  THR A  18     2891   2582   2052   -311    -92     43       C  
ATOM    175  C   THR A  18       7.271   3.676 -16.759  1.00 19.55           C  
ANISOU  175  C   THR A  18     2651   2590   2186   -227   -242   -242       C  
ATOM    176  O   THR A  18       7.312   2.944 -15.774  1.00 24.17           O  
ANISOU  176  O   THR A  18     3900   2944   2340   -519   -365     32       O  
ATOM    177  CB  THR A  18       9.452   2.930 -17.698  1.00 22.29           C  
ANISOU  177  CB  THR A  18     3045   2787   2635   -138     64    -23       C  
ATOM    178  OG1 THR A  18      10.090   4.083 -17.150  1.00 23.28           O  
ANISOU  178  OG1 THR A  18     3806   3550   1488   -828   -243    132       O  
ATOM    179  CG2 THR A  18      10.226   2.445 -18.925  1.00 24.07           C  
ANISOU  179  CG2 THR A  18     3562   2943   2640    132    229     -3       C  
ATOM    180  N   ASP A  19       6.595   4.811 -16.794  1.00 20.52           N  
ANISOU  180  N   ASP A  19     3086   2891   1819   -130    -89    -57       N  
ATOM    181  CA  ASP A  19       5.818   5.317 -15.660  1.00 21.24           C  
ANISOU  181  CA  ASP A  19     2663   3218   2188    105    -52   -103       C  
ATOM    182  C   ASP A  19       6.641   5.583 -14.400  1.00 20.74           C  
ANISOU  182  C   ASP A  19     2563   3295   2020   -242    -43    397       C  
ATOM    183  O   ASP A  19       6.117   5.549 -13.276  1.00 23.04           O  
ANISOU  183  O   ASP A  19     3031   3759   1963   -170    266    604       O  
ATOM    184  CB  ASP A  19       4.630   4.409 -15.322  1.00 23.10           C  
ANISOU  184  CB  ASP A  19     2748   3622   2407    -90   -194    126       C  
ATOM    185  CG  ASP A  19       3.517   5.158 -14.605  1.00 27.05           C  
ANISOU  185  CG  ASP A  19     3514   3208   3553      6    254     43       C  
ATOM    186  OD1 ASP A  19       3.322   6.370 -14.870  1.00 34.74           O  
ANISOU  186  OD1 ASP A  19     4696   3586   4913   -156   -286    469       O  
ATOM    187  OD2 ASP A  19       2.833   4.526 -13.768  1.00 35.42           O  
ANISOU  187  OD2 ASP A  19     4414   5511   3530   -534    687    437       O  
ATOM    188  N   LEU A  20       7.918   5.873 -14.573  1.00 18.25           N  
ANISOU  188  N   LEU A  20     2413   3119   1400   -111   -332    307       N  
ATOM    189  CA  LEU A  20       8.703   6.364 -13.431  1.00 18.31           C  
ANISOU  189  CA  LEU A  20     2548   3139   1270   -201   -146     34       C  
ATOM    190  C   LEU A  20       8.227   7.748 -13.000  1.00 22.35           C  
ANISOU  190  C   LEU A  20     3529   3022   1938      2     69     35       C  
ATOM    191  O   LEU A  20       8.162   8.050 -11.807  1.00 23.30           O  
ANISOU  191  O   LEU A  20     3459   3379   2014   -151    130   -758       O  
ATOM    192  CB  LEU A  20      10.194   6.388 -13.750  1.00 18.67           C  
ANISOU  192  CB  LEU A  20     2617   3077   1399    -15   -185     64       C  
ATOM    193  CG  LEU A  20      10.901   5.057 -13.546  1.00 18.77           C  
ANISOU  193  CG  LEU A  20     2758   3077   1295     39    -62    275       C  
ATOM    194  CD1 LEU A  20      12.269   5.102 -14.225  1.00 21.99           C  
ANISOU  194  CD1 LEU A  20     2683   3405   2266     15    103    215       C  
ATOM    195  CD2 LEU A  20      11.027   4.723 -12.049  1.00 21.17           C  
ANISOU  195  CD2 LEU A  20     3228   3356   1458    236   -273    732       C  
ATOM    196  N   THR A  21       7.896   8.602 -13.966  1.00 23.30           N  
ANISOU  196  N   THR A  21     3930   3121   1799    -16     16     66       N  
ATOM    197  CA  THR A  21       7.372   9.931 -13.653  1.00 22.71           C  
ANISOU  197  CA  THR A  21     3746   3012   1869   -116    330    312       C  
ATOM    198  C   THR A  21       6.462  10.397 -14.778  1.00 27.31           C  
ANISOU  198  C   THR A  21     3730   3326   3320   -109   -478     47       C  
ATOM    199  O   THR A  21       6.494   9.829 -15.863  1.00 34.45           O  
ANISOU  199  O   THR A  21     5538   4286   3265    666   -275   -215       O  
ATOM    200  CB  THR A  21       8.514  10.941 -13.368  1.00 24.32           C  
ANISOU  200  CB  THR A  21     3371   3347   2520    -90    257    216       C  
ATOM    201  OG1 THR A  21       7.968  12.237 -13.089  1.00 30.02           O  
ANISOU  201  OG1 THR A  21     4339   3567   3497    236    309    237       O  
ATOM    202  CG2 THR A  21       9.455  11.046 -14.544  1.00 27.75           C  
ANISOU  202  CG2 THR A  21     3744   3653   3145   -589    800     85       C  
ATOM    203  N   LYS A  22       5.640  11.405 -14.506  1.00 31.20           N  
ANISOU  203  N   LYS A  22     3865   4040   3949    186   -180   -253       N  
ATOM    204  CA  LYS A  22       4.873  12.072 -15.555  1.00 34.34           C  
ANISOU  204  CA  LYS A  22     3955   4350   4741    382   -313     46       C  
ATOM    205  C   LYS A  22       5.727  13.116 -16.294  1.00 34.26           C  
ANISOU  205  C   LYS A  22     4246   4641   4129    117   -234     -7       C  
ATOM    206  O   LYS A  22       5.351  13.592 -17.368  1.00 39.35           O  
ANISOU  206  O   LYS A  22     5541   4924   4484    430  -1383   -455       O  
ATOM    207  CB  LYS A  22       3.619  12.722 -14.968  1.00 40.83           C  
ANISOU  207  CB  LYS A  22     4561   5277   5673    654    222   -688       C  
ATOM    208  N   GLY A  23       6.876  13.460 -15.710  1.00 32.65           N  
ANISOU  208  N   GLY A  23     4238   4364   3802     23     63   -209       N  
ATOM    209  CA  GLY A  23       7.784  14.459 -16.273  1.00 32.38           C  
ANISOU  209  CA  GLY A  23     4659   4089   3554    -21    -46   -376       C  
ATOM    210  C   GLY A  23       7.855  15.793 -15.551  1.00 28.05           C  
ANISOU  210  C   GLY A  23     3697   3720   3241     70    -98    175       C  
ATOM    211  O   GLY A  23       8.870  16.495 -15.624  1.00 24.27           O  
ANISOU  211  O   GLY A  23     3746   3936   1539     97   -192    473       O  
ATOM    212  N   THR A  24       6.784  16.158 -14.856  1.00 28.66           N  
ANISOU  212  N   THR A  24     3961   3481   3446    374     79    -56       N  
ATOM    213  CA  THR A  24       6.721  17.475 -14.228  1.00 25.71           C  
ANISOU  213  CA  THR A  24     3396   3616   2755    -85   -223   -178       C  
ATOM    214  C   THR A  24       7.810  17.597 -13.170  1.00 25.38           C  
ANISOU  214  C   THR A  24     3337   3336   2970    -63   -271    194       C  
ATOM    215  O   THR A  24       7.999  16.688 -12.349  1.00 25.89           O  
ANISOU  215  O   THR A  24     4003   3260   2571   -477     64    175       O  
ATOM    216  CB  THR A  24       5.337  17.770 -13.602  1.00 31.31           C  
ANISOU  216  CB  THR A  24     3415   5009   3471    -43   -123     22       C  
ATOM    217  OG1 THR A  24       5.166  16.998 -12.405  1.00 42.14           O  
ANISOU  217  OG1 THR A  24     6046   5612   4353   -246    851    443       O  
ATOM    218  CG2 THR A  24       4.206  17.463 -14.599  1.00 29.33           C  
ANISOU  218  CG2 THR A  24     3404   4560   3180   -345    154   -420       C  
ATOM    219  N   GLY A  25       8.548  18.702 -13.231  1.00 24.34           N  
ANISOU  219  N   GLY A  25     3294   3615   2340   -142   -124     51       N  
ATOM    220  CA  GLY A  25       9.645  18.965 -12.310  1.00 25.27           C  
ANISOU  220  CA  GLY A  25     2813   3599   3187    164   -143   -124       C  
ATOM    221  C   GLY A  25      10.861  18.080 -12.515  1.00 20.81           C  
ANISOU  221  C   GLY A  25     2861   2661   2386   -108    233    141       C  
ATOM    222  O   GLY A  25      11.832  18.212 -11.774  1.00 24.73           O  
ANISOU  222  O   GLY A  25     3218   3333   2843   -248    -28    534       O  
ATOM    223  N   GLY A  26      10.805  17.189 -13.517  1.00 19.88           N  
ANISOU  223  N   GLY A  26     3025   2938   1588    196     15    437       N  
ATOM    224  CA  GLY A  26      11.897  16.261 -13.829  1.00 18.30           C  
ANISOU  224  CA  GLY A  26     2728   3133   1090     22     56    583       C  
ATOM    225  C   GLY A  26      12.811  16.836 -14.890  1.00 16.27           C  
ANISOU  225  C   GLY A  26     2051   2552   1579   -251     89    -30       C  
ATOM    226  O   GLY A  26      12.407  17.704 -15.662  1.00 18.93           O  
ANISOU  226  O   GLY A  26     2742   2926   1523    -79    153    175       O  
ATOM    227  N   ASN A  27      14.052  16.380 -14.914  1.00 14.27           N  
ANISOU  227  N   ASN A  27     2009   2644    770   -284    474     -9       N  
ATOM    228  CA  ASN A  27      15.037  16.971 -15.854  1.00 12.58           C  
ANISOU  228  CA  ASN A  27     2064   2308    406   -179    156    362       C  
ATOM    229  C   ASN A  27      16.204  16.034 -16.055  1.00 13.77           C  
ANISOU  229  C   ASN A  27     2106   2208    914   -206    319    253       C  
ATOM    230  O   ASN A  27      16.493  15.184 -15.225  1.00 15.18           O  
ANISOU  230  O   ASN A  27     2699   2738    330    -55    358    240       O  
ATOM    231  CB  ASN A  27      15.494  18.400 -15.463  1.00 15.56           C  
ANISOU  231  CB  ASN A  27     2624   2384    902   -211    192    406       C  
ATOM    232  CG  ASN A  27      15.357  18.667 -13.976  1.00 15.21           C  
ANISOU  232  CG  ASN A  27     2091   2675   1013   -373    238    233       C  
ATOM    233  OD1 ASN A  27      16.232  18.294 -13.205  1.00 17.90           O  
ANISOU  233  OD1 ASN A  27     2340   2885   1573   -217   -127    220       O  
ATOM    234  ND2 ASN A  27      14.256  19.306 -13.576  1.00 16.93           N  
ANISOU  234  ND2 ASN A  27     2499   2788   1145   -130   -135     38       N  
ATOM    235  N   LEU A  28      16.875  16.173 -17.192  1.00 12.08           N  
ANISOU  235  N   LEU A  28     1988   2099    503   -331     23    111       N  
ATOM    236  CA  LEU A  28      18.005  15.330 -17.515  1.00 10.64           C  
ANISOU  236  CA  LEU A  28     1919   1840    283   -429   -151   -119       C  
ATOM    237  C   LEU A  28      19.104  16.213 -18.058  1.00 10.40           C  
ANISOU  237  C   LEU A  28     1943   1701    304   -233    202   -224       C  
ATOM    238  O   LEU A  28      18.841  17.232 -18.722  1.00 12.77           O  
ANISOU  238  O   LEU A  28     2360   2212    280   -154    155     94       O  
ATOM    239  CB  LEU A  28      17.672  14.296 -18.607  1.00 11.78           C  
ANISOU  239  CB  LEU A  28     2089   2080    306   -709    -64   -224       C  
ATOM    240  CG  LEU A  28      16.505  13.351 -18.354  1.00 12.40           C  
ANISOU  240  CG  LEU A  28     2210   1985    515   -688    -57    -19       C  
ATOM    241  CD1 LEU A  28      15.152  14.013 -18.642  1.00 14.75           C  
ANISOU  241  CD1 LEU A  28     2255   2626    722   -515   -112     22       C  
ATOM    242  CD2 LEU A  28      16.652  12.059 -19.129  1.00 17.44           C  
ANISOU  242  CD2 LEU A  28     3449   2293    883  -1219   -248   -512       C  
ATOM    243  N   SER A  29      20.329  15.775 -17.829  1.00 11.22           N  
ANISOU  243  N   SER A  29     1819   2159    284   -316    179   -176       N  
ATOM    244  CA  SER A  29      21.474  16.457 -18.382  1.00 12.82           C  
ANISOU  244  CA  SER A  29     1849   1963   1057   -430    143   -120       C  
ATOM    245  C   SER A  29      22.601  15.490 -18.677  1.00 13.26           C  
ANISOU  245  C   SER A  29     2042   1985   1010   -367    204    -89       C  
ATOM    246  O   SER A  29      22.653  14.361 -18.158  1.00 11.98           O  
ANISOU  246  O   SER A  29     2161   2062    329   -431    227   -265       O  
ATOM    247  CB  SER A  29      21.956  17.525 -17.406  1.00 13.59           C  
ANISOU  247  CB  SER A  29     2316   2055    792   -397   -183     53       C  
ATOM    248  OG  SER A  29      22.621  16.929 -16.318  1.00 14.08           O  
ANISOU  248  OG  SER A  29     2350   2312    688   -310    -93    177       O  
ATOM    249  N   VAL A  30      23.487  15.953 -19.566  1.00 12.08           N  
ANISOU  249  N   VAL A  30     2170   2137    283   -243     54    -70       N  
ATOM    250  C   VAL A  30      25.848  16.337 -19.792  1.00 12.08           C  
ANISOU  250  C   VAL A  30     2000   1927    663   -257    368   -140       C  
ATOM    251  O   VAL A  30      25.628  17.493 -20.163  1.00 15.35           O  
ANISOU  251  O   VAL A  30     2410   2177   1246   -392    168     11       O  
ATOM    252  CA AVAL A  30      24.754  15.289 -19.804  0.50 13.38           C  
ANISOU  252  CA AVAL A  30     2099   2057    925   -326     54   -127       C  
ATOM    253  CB AVAL A  30      24.823  14.530 -21.161  0.50 14.53           C  
ANISOU  253  CB AVAL A  30     2368   1998   1154   -159    109   -283       C  
ATOM    254  CG1AVAL A  30      24.107  13.188 -21.077  0.50 11.74           C  
ANISOU  254  CG1AVAL A  30     2115   1976    367    -36     26    118       C  
ATOM    255  CG2AVAL A  30      24.317  15.401 -22.310  0.50 17.80           C  
ANISOU  255  CG2AVAL A  30     2672   2148   1943    -10   -121     80       C  
ATOM    256  CA BVAL A  30      24.732  15.292 -19.865  0.50 13.32           C  
ANISOU  256  CA BVAL A  30     2079   2089    892   -325     55   -215       C  
ATOM    257  CB BVAL A  30      24.657  14.684 -21.288  0.50 13.47           C  
ANISOU  257  CB BVAL A  30     2109   2098    909   -238    -20   -239       C  
ATOM    258  CG1BVAL A  30      25.984  14.084 -21.731  0.50 14.17           C  
ANISOU  258  CG1BVAL A  30     2033   2336   1013   -258   -125   -441       C  
ATOM    259  CG2BVAL A  30      23.563  13.639 -21.340  0.50 12.05           C  
ANISOU  259  CG2BVAL A  30     1892   2136    549   -179    347   -248       C  
ATOM    260  N   PHE A  31      27.031  15.917 -19.364  1.00 12.68           N  
ANISOU  260  N   PHE A  31     1949   2242    626   -401    460   -173       N  
ATOM    261  CA  PHE A  31      28.205  16.776 -19.356  1.00 15.05           C  
ANISOU  261  CA  PHE A  31     2019   2344   1352   -428    -10   -185       C  
ATOM    262  C   PHE A  31      29.272  16.196 -20.271  1.00 16.10           C  
ANISOU  262  C   PHE A  31     2513   2251   1351   -336    357    206       C  
ATOM    263  O   PHE A  31      29.650  15.034 -20.146  1.00 17.92           O  
ANISOU  263  O   PHE A  31     2724   2560   1522   -216    752     52       O  
ATOM    264  CB  PHE A  31      28.751  16.910 -17.927  1.00 15.12           C  
ANISOU  264  CB  PHE A  31     2567   2288    887   -428    259    435       C  
ATOM    265  CG  PHE A  31      29.741  18.031 -17.766  1.00 13.91           C  
ANISOU  265  CG  PHE A  31     2299   2464    521   -262    217    -28       C  
ATOM    266  CD1 PHE A  31      29.317  19.356 -17.821  1.00 15.78           C  
ANISOU  266  CD1 PHE A  31     2621   2201   1173   -503    308   -177       C  
ATOM    267  CD2 PHE A  31      31.091  17.765 -17.570  1.00 18.19           C  
ANISOU  267  CD2 PHE A  31     2363   2770   1775   -352   -100   -187       C  
ATOM    268  CE1 PHE A  31      30.224  20.400 -17.680  1.00 17.43           C  
ANISOU  268  CE1 PHE A  31     2503   2672   1444   -592   -121   -443       C  
ATOM    269  CE2 PHE A  31      32.001  18.809 -17.420  1.00 19.88           C  
ANISOU  269  CE2 PHE A  31     2321   2895   2335   -308   -320   -404       C  
ATOM    270  CZ  PHE A  31      31.565  20.118 -17.489  1.00 19.09           C  
ANISOU  270  CZ  PHE A  31     2715   2840   1698   -346   -257   -616       C  
ATOM    271  N   ASP A  32      29.746  17.023 -21.203  1.00 16.07           N  
ANISOU  271  N   ASP A  32     2335   2213   1555   -413    429    216       N  
ATOM    272  CA  ASP A  32      30.822  16.639 -22.104  1.00 18.39           C  
ANISOU  272  CA  ASP A  32     2631   2506   1848    195    383    126       C  
ATOM    273  C   ASP A  32      32.102  17.133 -21.441  1.00 19.26           C  
ANISOU  273  C   ASP A  32     2774   2457   2083   -115    486    174       C  
ATOM    274  O   ASP A  32      32.302  18.352 -21.321  1.00 19.43           O  
ANISOU  274  O   ASP A  32     3219   2552   1609   -458    562    301       O  
ATOM    275  CB  ASP A  32      30.566  17.320 -23.455  1.00 21.03           C  
ANISOU  275  CB  ASP A  32     2988   2930   2072    -15    335    450       C  
ATOM    276  CG  ASP A  32      31.596  16.975 -24.511  1.00 22.13           C  
ANISOU  276  CG  ASP A  32     3077   3034   2296      6    155   -580       C  
ATOM    277  OD1 ASP A  32      32.788  16.782 -24.197  1.00 25.12           O  
ANISOU  277  OD1 ASP A  32     3366   3186   2992   -365    152    -51       O  
ATOM    278  OD2 ASP A  32      31.185  16.915 -25.697  1.00 29.29           O  
ANISOU  278  OD2 ASP A  32     4527   4423   2178   -549     58   -478       O  
ATOM    279  N   ARG A  33      32.953  16.210 -20.986  1.00 21.30           N  
ANISOU  279  N   ARG A  33     3091   2938   2062     94    328    197       N  
ATOM    280  CA  ARG A  33      34.189  16.576 -20.257  1.00 22.43           C  
ANISOU  280  CA  ARG A  33     3150   2748   2623     88    110    125       C  
ATOM    281  C   ARG A  33      35.270  17.235 -21.107  1.00 23.34           C  
ANISOU  281  C   ARG A  33     3006   3065   2796   -135     11     28       C  
ATOM    282  O   ARG A  33      36.052  18.040 -20.603  1.00 26.57           O  
ANISOU  282  O   ARG A  33     3433   3437   3222   -460   -220    187       O  
ATOM    283  CB  ARG A  33      34.801  15.365 -19.548  1.00 24.03           C  
ANISOU  283  CB  ARG A  33     3585   2943   2601    189    164    299       C  
ATOM    284  CG  ARG A  33      33.944  14.807 -18.435  1.00 26.40           C  
ANISOU  284  CG  ARG A  33     3758   3499   2771   -192    398    -68       C  
ATOM    285  CD  ARG A  33      34.121  15.604 -17.165  1.00 25.84           C  
ANISOU  285  CD  ARG A  33     3171   3626   3022   -605    206   -255       C  
ATOM    286  NE  ARG A  33      33.133  15.170 -16.198  1.00 25.00           N  
ANISOU  286  NE  ARG A  33     3783   3219   2496   -759    239   -312       N  
ATOM    287  CZ  ARG A  33      32.888  15.768 -15.043  1.00 23.66           C  
ANISOU  287  CZ  ARG A  33     3333   3281   2376   -770    408    -88       C  
ATOM    288  NH1 ARG A  33      33.580  16.843 -14.682  1.00 23.47           N  
ANISOU  288  NH1 ARG A  33     3803   3339   1774   -397   -146   -461       N  
ATOM    289  NH2 ARG A  33      31.942  15.276 -14.251  1.00 23.49           N  
ANISOU  289  NH2 ARG A  33     3169   3601   2154   -609    211    383       N  
ATOM    290  N   GLU A  34      35.323  16.877 -22.388  1.00 22.84           N  
ANISOU  290  N   GLU A  34     3013   2875   2789   -183    526     45       N  
ATOM    291  CA  GLU A  34      36.342  17.425 -23.282  1.00 22.86           C  
ANISOU  291  CA  GLU A  34     3034   2829   2820   -295    440     13       C  
ATOM    292  C   GLU A  34      35.982  18.881 -23.559  1.00 24.81           C  
ANISOU  292  C   GLU A  34     2771   3039   3615     -7    248    210       C  
ATOM    293  O   GLU A  34      36.837  19.773 -23.484  1.00 28.05           O  
ANISOU  293  O   GLU A  34     3097   3787   3772   -413    279   -310       O  
ATOM    294  CB  GLU A  34      36.411  16.617 -24.583  1.00 26.95           C  
ANISOU  294  CB  GLU A  34     4155   3271   2812    -98    455    -90       C  
ATOM    295  N   LYS A  35      34.700  19.115 -23.825  1.00 18.25           N  
ANISOU  295  N   LYS A  35     2846   2891   1197    186    314    176       N  
ATOM    296  CA  LYS A  35      34.198  20.456 -24.135  1.00 20.31           C  
ANISOU  296  CA  LYS A  35     2868   2425   2420     36    491    -14       C  
ATOM    297  C   LYS A  35      33.860  21.286 -22.900  1.00 19.73           C  
ANISOU  297  C   LYS A  35     2623   2480   2391    145    168    -16       C  
ATOM    298  O   LYS A  35      33.800  22.508 -22.976  1.00 21.79           O  
ANISOU  298  O   LYS A  35     3183   2623   2473   -247    451     53       O  
ATOM    299  CB  LYS A  35      32.976  20.376 -25.045  1.00 23.52           C  
ANISOU  299  CB  LYS A  35     3202   3113   2621    -20    251   -157       C  
ATOM    300  CG  LYS A  35      33.225  19.673 -26.368  1.00 25.64           C  
ANISOU  300  CG  LYS A  35     3225   3497   3020    195    720   -473       C  
ATOM    301  CD  LYS A  35      32.022  19.769 -27.287  1.00 30.17           C  
ANISOU  301  CD  LYS A  35     4128   3901   3432    570     79   -528       C  
ATOM    302  CE  LYS A  35      32.204  18.895 -28.519  1.00 34.32           C  
ANISOU  302  CE  LYS A  35     5427   4497   3114    280    -48   -563       C  
ATOM    303  NZ  LYS A  35      31.858  17.482 -28.206  1.00 36.92           N  
ANISOU  303  NZ  LYS A  35     6527   4582   2917     54   -129  -1007       N  
ATOM    304  N   GLN A  36      33.667  20.611 -21.767  1.00 20.24           N  
ANISOU  304  N   GLN A  36     2708   2605   2376     59    527    -82       N  
ATOM    305  CA  GLN A  36      33.224  21.244 -20.524  1.00 18.46           C  
ANISOU  305  CA  GLN A  36     2401   2590   2021   -243   -146   -260       C  
ATOM    306  C   GLN A  36      31.893  21.985 -20.712  1.00 16.84           C  
ANISOU  306  C   GLN A  36     2316   2389   1693   -336    143     87       C  
ATOM    307  O   GLN A  36      31.731  23.131 -20.295  1.00 18.82           O  
ANISOU  307  O   GLN A  36     2645   2387   2116   -380    -84    104       O  
ATOM    308  CB  GLN A  36      34.315  22.169 -19.969  1.00 20.16           C  
ANISOU  308  CB  GLN A  36     2464   2689   2505   -275   -395   -274       C  
ATOM    309  CG  GLN A  36      35.591  21.425 -19.606  1.00 22.85           C  
ANISOU  309  CG  GLN A  36     2833   2764   3083    160     34     43       C  
ATOM    310  CD  GLN A  36      35.472  20.706 -18.277  1.00 23.08           C  
ANISOU  310  CD  GLN A  36     3235   3003   2531     28   -142   -351       C  
ATOM    311  OE1 GLN A  36      35.215  21.332 -17.244  1.00 24.94           O  
ANISOU  311  OE1 GLN A  36     3328   3339   2808    407    193   -512       O  
ATOM    312  NE2 GLN A  36      35.667  19.394 -18.289  1.00 25.09           N  
ANISOU  312  NE2 GLN A  36     3191   3084   3256   -456   -457    118       N  
ATOM    313  N   LEU A  37      30.938  21.302 -21.333  1.00 14.88           N  
ANISOU  313  N   LEU A  37     2031   2499   1121   -362    400    201       N  
ATOM    314  CA  LEU A  37      29.617  21.850 -21.595  1.00 14.72           C  
ANISOU  314  CA  LEU A  37     2169   2238   1183   -351      5    -39       C  
ATOM    315  C   LEU A  37      28.590  20.908 -21.021  1.00 13.77           C  
ANISOU  315  C   LEU A  37     2229   2118    882   -212    167    -57       C  
ATOM    316  O   LEU A  37      28.718  19.678 -21.183  1.00 14.96           O  
ANISOU  316  O   LEU A  37     2683   2343    655   -163    560    176       O  
ATOM    317  CB  LEU A  37      29.364  21.965 -23.102  1.00 15.64           C  
ANISOU  317  CB  LEU A  37     2243   2497   1201   -370    163    436       C  
ATOM    318  CG  LEU A  37      30.216  23.014 -23.812  1.00 15.09           C  
ANISOU  318  CG  LEU A  37     2579   2165    989   -554    -13    193       C  
ATOM    319  CD1 LEU A  37      29.931  22.933 -25.310  1.00 19.38           C  
ANISOU  319  CD1 LEU A  37     3311   3191    861   -205    138    119       C  
ATOM    320  CD2 LEU A  37      29.926  24.395 -23.256  1.00 16.35           C  
ANISOU  320  CD2 LEU A  37     2933   2434    845   -212    369    127       C  
ATOM    321  N   MET A  38      27.564  21.479 -20.376  1.00 11.99           N  
ANISOU  321  N   MET A  38     1793   2318    442   -327     -4    217       N  
ATOM    322  CA  MET A  38      26.394  20.711 -19.994  1.00 12.16           C  
ANISOU  322  CA  MET A  38     1922   2163    535   -359     86    189       C  
ATOM    323  C   MET A  38      25.243  20.926 -20.981  1.00 12.60           C  
ANISOU  323  C   MET A  38     1936   1936    913   -378     19     34       C  
ATOM    324  O   MET A  38      24.913  22.058 -21.294  1.00 15.28           O  
ANISOU  324  O   MET A  38     2495   2297   1013   -197   -303    126       O  
ATOM    325  CB  MET A  38      25.964  21.093 -18.556  1.00 13.75           C  
ANISOU  325  CB  MET A  38     2187   2300    737   -458     26   -343       C  
ATOM    326  CG  MET A  38      24.732  20.340 -18.101  1.00 13.47           C  
ANISOU  326  CG  MET A  38     2367   2442    307   -567     -4      5       C  
ATOM    327  SD  MET A  38      24.222  20.758 -16.413  1.00 15.26           S  
ANISOU  327  SD  MET A  38     3016   2526    256   -550     43     64       S  
ATOM    328  CE  MET A  38      23.518  22.377 -16.637  1.00 16.00           C  
ANISOU  328  CE  MET A  38     3095   2709    273   -463    218   -131       C  
ATOM    329  N   ALA A  39      24.618  19.835 -21.430  1.00 12.44           N  
ANISOU  329  N   ALA A  39     2212   2156    356   -483    275     51       N  
ATOM    330  CA  ALA A  39      23.376  19.931 -22.160  1.00 13.71           C  
ANISOU  330  CA  ALA A  39     2133   2203    872   -435    244   -104       C  
ATOM    331  C   ALA A  39      22.255  19.493 -21.227  1.00 12.65           C  
ANISOU  331  C   ALA A  39     2004   2143    658   -450      7    -83       C  
ATOM    332  O   ALA A  39      22.359  18.449 -20.590  1.00 14.33           O  
ANISOU  332  O   ALA A  39     2475   2433    534   -358    374     41       O  
ATOM    333  CB  ALA A  39      23.423  19.045 -23.397  1.00 15.86           C  
ANISOU  333  CB  ALA A  39     2968   2388    670   -325    277    -76       C  
ATOM    334  N   ILE A  40      21.196  20.278 -21.165  1.00 11.77           N  
ANISOU  334  N   ILE A  40     1912   2284    274   -469   -121   -116       N  
ATOM    335  CA  ILE A  40      20.129  20.012 -20.201  1.00 12.93           C  
ANISOU  335  CA  ILE A  40     1809   2302    802   -397     50   -171       C  
ATOM    336  C   ILE A  40      18.757  20.233 -20.827  1.00 13.81           C  
ANISOU  336  C   ILE A  40     2017   2048   1182   -216    -11    350       C  
ATOM    337  O   ILE A  40      18.604  21.023 -21.753  1.00 14.29           O  
ANISOU  337  O   ILE A  40     2205   2552    670   -349    -97    440       O  
ATOM    338  CB  ILE A  40      20.354  20.867 -18.929  1.00 13.93           C  
ANISOU  338  CB  ILE A  40     2330   1984    976   -587   -359    -53       C  
ATOM    339  CG1 ILE A  40      19.404  20.401 -17.828  1.00 14.37           C  
ANISOU  339  CG1 ILE A  40     2367   2536    554   -607   -522    -26       C  
ATOM    340  CG2 ILE A  40      20.208  22.356 -19.220  1.00 15.01           C  
ANISOU  340  CG2 ILE A  40     2926   2006    769   -551     91    -17       C  
ATOM    341  CD1 ILE A  40      19.803  20.853 -16.428  1.00 15.68           C  
ANISOU  341  CD1 ILE A  40     2892   2479    587   -727   -936    311       C  
ATOM    342  N   THR A  41      17.756  19.519 -20.347  1.00 13.59           N  
ANISOU  342  N   THR A  41     2030   2690    442   -382    130    190       N  
ATOM    343  CA  THR A  41      16.380  19.744 -20.794  1.00 12.80           C  
ANISOU  343  CA  THR A  41     2171   2435    257   -348    -10    -86       C  
ATOM    344  C   THR A  41      15.860  21.118 -20.415  1.00 15.06           C  
ANISOU  344  C   THR A  41     2000   2441   1278   -248   -168    107       C  
ATOM    345  O   THR A  41      16.345  21.720 -19.452  1.00 16.63           O  
ANISOU  345  O   THR A  41     2846   2908    563   -200   -130     48       O  
ATOM    346  CB  THR A  41      15.467  18.621 -20.278  1.00 15.24           C  
ANISOU  346  CB  THR A  41     2669   2477    643   -440   -283    520       C  
ATOM    347  OG1 THR A  41      15.642  18.507 -18.846  1.00 15.61           O  
ANISOU  347  OG1 THR A  41     2406   2978    545   -413    -13    382       O  
ATOM    348  CG2 THR A  41      15.862  17.306 -20.926  1.00 17.31           C  
ANISOU  348  CG2 THR A  41     2724   2706   1146   -274   -188    520       C  
ATOM    349  N   PRO A  42      14.880  21.648 -21.165  1.00 16.00           N  
ANISOU  349  N   PRO A  42     2263   2760   1055   -251   -324    162       N  
ATOM    350  CA  PRO A  42      14.369  22.988 -20.914  1.00 15.87           C  
ANISOU  350  CA  PRO A  42     2167   2896    965    -47   -223    479       C  
ATOM    351  C   PRO A  42      13.313  22.988 -19.819  1.00 16.51           C  
ANISOU  351  C   PRO A  42     1911   2904   1458   -178   -176    327       C  
ATOM    352  O   PRO A  42      12.752  21.925 -19.514  1.00 19.05           O  
ANISOU  352  O   PRO A  42     2916   3045   1275   -347   -252    323       O  
ATOM    353  CB  PRO A  42      13.714  23.340 -22.254  1.00 18.02           C  
ANISOU  353  CB  PRO A  42     2583   3023   1240    -18   -629    479       C  
ATOM    354  CG  PRO A  42      13.172  22.020 -22.689  1.00 17.53           C  
ANISOU  354  CG  PRO A  42     2945   3029    683     45   -204    244       C  
ATOM    355  CD  PRO A  42      14.276  21.059 -22.382  1.00 16.48           C  
ANISOU  355  CD  PRO A  42     2266   2853   1141   -252   -162   -143       C  
ATOM    356  N   SER A  43      13.007  24.167 -19.286  1.00 19.03           N  
ANISOU  356  N   SER A  43     2333   3328   1569   -238   -128    107       N  
ATOM    357  CA  SER A  43      11.999  24.282 -18.219  1.00 20.94           C  
ANISOU  357  CA  SER A  43     2650   3427   1878   -174    169    194       C  
ATOM    358  C   SER A  43      10.593  24.191 -18.785  1.00 24.15           C  
ANISOU  358  C   SER A  43     2709   3735   2732    -42    -93    647       C  
ATOM    359  O   SER A  43      10.317  24.750 -19.850  1.00 24.98           O  
ANISOU  359  O   SER A  43     2915   4270   2303     20   -355    577       O  
ATOM    360  CB  SER A  43      12.139  25.607 -17.477  1.00 25.19           C  
ANISOU  360  CB  SER A  43     3360   3696   2515   -505    132    -77       C  
ATOM    361  OG  SER A  43      11.159  25.696 -16.457  1.00 30.98           O  
ANISOU  361  OG  SER A  43     3622   5045   3103   -604    266   -940       O  
ATOM    362  N   GLY A  44       9.717  23.483 -18.076  1.00 25.92           N  
ANISOU  362  N   GLY A  44     3249   4157   2441   -416   -263    734       N  
ATOM    363  CA  GLY A  44       8.279  23.538 -18.324  1.00 27.21           C  
ANISOU  363  CA  GLY A  44     3180   4284   2874   -828     24    299       C  
ATOM    364  C   GLY A  44       7.835  23.169 -19.722  1.00 30.25           C  
ANISOU  364  C   GLY A  44     3841   4227   3423     74   -515   -235       C  
ATOM    365  O   GLY A  44       6.879  23.759 -20.243  1.00 32.53           O  
ANISOU  365  O   GLY A  44     4089   4766   3504     32  -1217   -700       O  
ATOM    366  N   ILE A  45       8.541  22.223 -20.339  1.00 24.48           N  
ANISOU  366  N   ILE A  45     2998   3294   3007   -592   -600    -81       N  
ATOM    367  CA  ILE A  45       8.069  21.630 -21.587  1.00 24.27           C  
ANISOU  367  CA  ILE A  45     2773   3596   2850   -374     52   -387       C  
ATOM    368  C   ILE A  45       7.870  20.135 -21.350  1.00 25.96           C  
ANISOU  368  C   ILE A  45     3215   3744   2901   -273    123    183       C  
ATOM    369  O   ILE A  45       8.790  19.446 -20.903  1.00 26.98           O  
ANISOU  369  O   ILE A  45     3671   3949   2629   -296    169    640       O  
ATOM    370  CB  ILE A  45       9.027  21.911 -22.782  1.00 23.36           C  
ANISOU  370  CB  ILE A  45     2789   3501   2584   -463   -282     74       C  
ATOM    371  CG1 ILE A  45       9.169  23.423 -23.001  1.00 25.20           C  
ANISOU  371  CG1 ILE A  45     3312   3674   2586   -814   -484    389       C  
ATOM    372  CG2 ILE A  45       8.524  21.239 -24.062  1.00 26.33           C  
ANISOU  372  CG2 ILE A  45     3432   3952   2617   -303   -804    179       C  
ATOM    373  CD1 ILE A  45      10.059  23.805 -24.167  1.00 25.71           C  
ANISOU  373  CD1 ILE A  45     3398   3813   2557   -627   -435    716       C  
ATOM    374  N   ASP A  46       6.656  19.659 -21.638  1.00 26.07           N  
ANISOU  374  N   ASP A  46     3678   3834   2391   -542   -459    474       N  
ATOM    375  CA  ASP A  46       6.306  18.236 -21.625  1.00 27.35           C  
ANISOU  375  CA  ASP A  46     3782   3823   2784   -531     92    237       C  
ATOM    376  C   ASP A  46       7.383  17.415 -22.339  1.00 27.84           C  
ANISOU  376  C   ASP A  46     3339   3801   3438   -561    -24    294       C  
ATOM    377  O   ASP A  46       7.836  17.791 -23.429  1.00 25.50           O  
ANISOU  377  O   ASP A  46     3425   3550   2712   -862   -278    111       O  
ATOM    378  CB  ASP A  46       4.949  18.050 -22.328  1.00 30.38           C  
ANISOU  378  CB  ASP A  46     3380   4221   3942   -172    123    273       C  
ATOM    379  CG  ASP A  46       4.315  16.686 -22.066  1.00 36.90           C  
ANISOU  379  CG  ASP A  46     4458   4315   5245   -352    546    365       C  
ATOM    380  OD1 ASP A  46       4.880  15.653 -22.495  1.00 40.33           O  
ANISOU  380  OD1 ASP A  46     4734   4399   6190   -405    771     71       O  
ATOM    381  OD2 ASP A  46       3.218  16.654 -21.456  1.00 44.10           O  
ANISOU  381  OD2 ASP A  46     4605   6362   5788   -212    677    113       O  
ATOM    382  N   PHE A  47       7.806  16.311 -21.725  1.00 27.17           N  
ANISOU  382  N   PHE A  47     3049   3702   3571   -798   -570    205       N  
ATOM    383  CA  PHE A  47       8.874  15.480 -22.294  1.00 28.20           C  
ANISOU  383  CA  PHE A  47     3473   3619   3621   -598   -479    153       C  
ATOM    384  C   PHE A  47       8.586  15.019 -23.720  1.00 30.52           C  
ANISOU  384  C   PHE A  47     3723   4250   3622   -481   -295     91       C  
ATOM    385  O   PHE A  47       9.504  14.822 -24.518  1.00 29.83           O  
ANISOU  385  O   PHE A  47     3764   4454   3114   -499   -533    309       O  
ATOM    386  CB  PHE A  47       9.178  14.265 -21.412  1.00 29.03           C  
ANISOU  386  CB  PHE A  47     3899   3502   3626   -964   -348    331       C  
ATOM    387  CG  PHE A  47      10.024  14.576 -20.199  1.00 31.44           C  
ANISOU  387  CG  PHE A  47     3878   4114   3953   -229   -484    -24       C  
ATOM    388  CD1 PHE A  47      10.934  15.631 -20.201  1.00 35.61           C  
ANISOU  388  CD1 PHE A  47     4829   4479   4220   -723   -440   -133       C  
ATOM    389  CD2 PHE A  47       9.930  13.789 -19.065  1.00 32.88           C  
ANISOU  389  CD2 PHE A  47     4570   4137   3786   -653   -304   -110       C  
ATOM    390  CE1 PHE A  47      11.712  15.909 -19.083  1.00 33.74           C  
ANISOU  390  CE1 PHE A  47     4193   4169   4456   -774   -703    630       C  
ATOM    391  CE2 PHE A  47      10.712  14.054 -17.944  1.00 31.98           C  
ANISOU  391  CE2 PHE A  47     4380   4023   3746   -488   -273    -33       C  
ATOM    392  CZ  PHE A  47      11.600  15.118 -17.950  1.00 28.29           C  
ANISOU  392  CZ  PHE A  47     3728   4199   2821   -419   -391   -454       C  
ATOM    393  N   PHE A  48       7.307  14.854 -24.040  1.00 30.68           N  
ANISOU  393  N   PHE A  48     3969   4106   3578   -851   -558     82       N  
ATOM    394  CA  PHE A  48       6.931  14.379 -25.361  1.00 30.43           C  
ANISOU  394  CA  PHE A  48     3850   3916   3796   -771  -1024     80       C  
ATOM    395  C   PHE A  48       6.867  15.480 -26.415  1.00 34.93           C  
ANISOU  395  C   PHE A  48     5182   4088   4000   -932   -645    217       C  
ATOM    396  O   PHE A  48       6.616  15.213 -27.595  1.00 38.88           O  
ANISOU  396  O   PHE A  48     5592   4933   4245  -1411  -1307    263       O  
ATOM    397  CB  PHE A  48       5.632  13.580 -25.277  1.00 30.31           C  
ANISOU  397  CB  PHE A  48     4083   3608   3825   -731   -751   -183       C  
ATOM    398  CG  PHE A  48       5.860  12.136 -24.992  1.00 30.15           C  
ANISOU  398  CG  PHE A  48     4077   3792   3585   -309   -888      6       C  
ATOM    399  CD1 PHE A  48       6.109  11.253 -26.037  1.00 32.53           C  
ANISOU  399  CD1 PHE A  48     4896   4126   3337   -171   -156    214       C  
ATOM    400  CD2 PHE A  48       5.898  11.662 -23.689  1.00 31.35           C  
ANISOU  400  CD2 PHE A  48     4152   3915   3845   -340   -437    185       C  
ATOM    401  CE1 PHE A  48       6.344   9.917 -25.799  1.00 32.89           C  
ANISOU  401  CE1 PHE A  48     4500   4189   3806    482   -236   -129       C  
ATOM    402  CE2 PHE A  48       6.131  10.319 -23.443  1.00 29.37           C  
ANISOU  402  CE2 PHE A  48     4023   3885   3249   -129   -842     19       C  
ATOM    403  CZ  PHE A  48       6.360   9.449 -24.497  1.00 30.59           C  
ANISOU  403  CZ  PHE A  48     4008   3734   3877     60    525    220       C  
ATOM    404  N   GLU A  49       7.132  16.709 -25.982  1.00 30.04           N  
ANISOU  404  N   GLU A  49     3672   4025   3717   -568  -1389    318       N  
ATOM    405  CA  GLU A  49       7.121  17.873 -26.867  1.00 30.39           C  
ANISOU  405  CA  GLU A  49     3945   4045   3555   -452   -543    299       C  
ATOM    406  C   GLU A  49       8.494  18.538 -26.983  1.00 31.72           C  
ANISOU  406  C   GLU A  49     3858   3926   4267   -226   -490    450       C  
ATOM    407  O   GLU A  49       8.629  19.565 -27.640  1.00 31.73           O  
ANISOU  407  O   GLU A  49     4712   4533   2811   -558  -1056    605       O  
ATOM    408  CB  GLU A  49       6.089  18.892 -26.380  1.00 35.38           C  
ANISOU  408  CB  GLU A  49     4228   4537   4675      9   -474    350       C  
ATOM    409  CG  GLU A  49       4.660  18.368 -26.386  1.00 40.48           C  
ANISOU  409  CG  GLU A  49     4597   5628   5153   -487   -171     52       C  
ATOM    410  CD  GLU A  49       3.632  19.476 -26.363  1.00 48.69           C  
ANISOU  410  CD  GLU A  49     5787   6578   6132    464   -225    -98       C  
ATOM    411  OE1 GLU A  49       3.547  20.196 -25.344  1.00 53.82           O  
ANISOU  411  OE1 GLU A  49     6845   7682   5920   1004   -920   -319       O  
ATOM    412  OE2 GLU A  49       2.902  19.623 -27.367  1.00 58.16           O  
ANISOU  412  OE2 GLU A  49     7307   8489   6302    913   -901   -557       O  
ATOM    413  N   ILE A  50       9.512  17.957 -26.354  1.00 30.05           N  
ANISOU  413  N   ILE A  50     3648   4447   3323   -225     27    792       N  
ATOM    414  CA  ILE A  50      10.856  18.533 -26.416  1.00 29.69           C  
ANISOU  414  CA  ILE A  50     3674   4191   3413   -214   -146    613       C  
ATOM    415  C   ILE A  50      11.546  18.226 -27.750  1.00 27.06           C  
ANISOU  415  C   ILE A  50     4227   3326   2725   -303   -522    495       C  
ATOM    416  O   ILE A  50      11.683  17.058 -28.141  1.00 26.76           O  
ANISOU  416  O   ILE A  50     4793   3670   1701   -832   -246    192       O  
ATOM    417  CB  ILE A  50      11.752  18.080 -25.236  1.00 26.50           C  
ANISOU  417  CB  ILE A  50     3112   3584   3370   -329   -228    154       C  
ATOM    418  CG1 ILE A  50      11.087  18.411 -23.899  1.00 26.88           C  
ANISOU  418  CG1 ILE A  50     3016   4231   2964    187   -665    572       C  
ATOM    419  CG2 ILE A  50      13.129  18.742 -25.317  1.00 24.46           C  
ANISOU  419  CG2 ILE A  50     3342   3839   2111   -555     56    230       C  
ATOM    420  CD1 ILE A  50      11.859  17.883 -22.707  1.00 25.28           C  
ANISOU  420  CD1 ILE A  50     2926   4453   2223   -532  -1032   -144       C  
ATOM    421  N   LYS A  51      11.978  19.288 -28.436  1.00 27.16           N  
ANISOU  421  N   LYS A  51     3667   3367   3284   -905   -165     16       N  
ATOM    422  CA  LYS A  51      12.773  19.166 -29.656  1.00 26.13           C  
ANISOU  422  CA  LYS A  51     3581   3398   2948   -255   -355    451       C  
ATOM    423  C   LYS A  51      14.237  19.428 -29.354  1.00 24.52           C  
ANISOU  423  C   LYS A  51     3460   3124   2732   -351     21   -324       C  
ATOM    424  O   LYS A  51      14.572  20.049 -28.333  1.00 24.98           O  
ANISOU  424  O   LYS A  51     4067   3630   1792   -726   -180    180       O  
ATOM    425  CB  LYS A  51      12.310  20.184 -30.692  1.00 23.65           C  
ANISOU  425  CB  LYS A  51     3294   3177   2512   -169   -252    195       C  
ATOM    426  CG  LYS A  51      10.854  20.068 -31.101  1.00 26.36           C  
ANISOU  426  CG  LYS A  51     3237   3750   3026     28   -129    390       C  
ATOM    427  CD  LYS A  51      10.605  21.015 -32.257  1.00 29.33           C  
ANISOU  427  CD  LYS A  51     4322   4017   2804     45    633    607       C  
ATOM    428  CE  LYS A  51       9.168  21.499 -32.308  1.00 32.52           C  
ANISOU  428  CE  LYS A  51     4781   4478   3096    378    515    423       C  
ATOM    429  NZ  LYS A  51       9.087  22.910 -31.839  1.00 47.42           N  
ANISOU  429  NZ  LYS A  51     7108   4712   6196    189   -265   -397       N  
ATOM    430  N   GLU A  52      15.110  18.972 -30.246  1.00 23.60           N  
ANISOU  430  N   GLU A  52     3346   3942   1679   -228    -46    680       N  
ATOM    431  C   GLU A  52      16.842  20.698 -29.874  1.00 23.11           C  
ANISOU  431  C   GLU A  52     2864   3566   2350    -98    -62    166       C  
ATOM    432  O   GLU A  52      17.701  21.028 -29.052  1.00 22.73           O  
ANISOU  432  O   GLU A  52     3438   4545    651   -426    -88    810       O  
ATOM    433  CA AGLU A  52      16.538  19.212 -30.127  0.50 23.27           C  
ANISOU  433  CA AGLU A  52     3299   3644   1899   -283    105    222       C  
ATOM    434  CB AGLU A  52      17.268  18.686 -31.371  0.50 25.58           C  
ANISOU  434  CB AGLU A  52     3421   3880   2415    282    180    -17       C  
ATOM    435  CG AGLU A  52      18.777  18.697 -31.256  0.50 25.11           C  
ANISOU  435  CG AGLU A  52     3432   4009   2100    231    255     42       C  
ATOM    436  CD AGLU A  52      19.465  17.752 -32.225  0.50 24.74           C  
ANISOU  436  CD AGLU A  52     3477   3967   1953    264   -288   -234       C  
ATOM    437  OE1AGLU A  52      18.905  16.677 -32.529  0.50 32.52           O  
ANISOU  437  OE1AGLU A  52     4181   4156   4019     11   -300    -76       O  
ATOM    438  OE2AGLU A  52      20.583  18.084 -32.668  0.50 25.38           O  
ANISOU  438  OE2AGLU A  52     3717   4792   1135   -238   -353   -753       O  
ATOM    439  CA BGLU A  52      16.544  19.222 -30.126  0.50 24.06           C  
ANISOU  439  CA BGLU A  52     3344   3655   2143   -323     21    228       C  
ATOM    440  CB BGLU A  52      17.301  18.717 -31.361  0.50 27.39           C  
ANISOU  440  CB BGLU A  52     3629   3901   2873    238    250    -60       C  
ATOM    441  CG BGLU A  52      16.612  19.024 -32.681  0.50 28.94           C  
ANISOU  441  CG BGLU A  52     3881   3831   3282    -32    -64    247       C  
ATOM    442  CD BGLU A  52      17.197  20.227 -33.406  0.50 32.44           C  
ANISOU  442  CD BGLU A  52     4037   3948   4338   -160     52    443       C  
ATOM    443  OE1BGLU A  52      18.430  20.421 -33.369  0.50 35.30           O  
ANISOU  443  OE1BGLU A  52     3922   4881   4607   -134   1148    -23       O  
ATOM    444  OE2BGLU A  52      16.414  20.970 -34.034  0.50 36.77           O  
ANISOU  444  OE2BGLU A  52     4580   4729   4660    499    396   1023       O  
ATOM    445  N   SER A  53      16.115  21.587 -30.549  1.00 22.82           N  
ANISOU  445  N   SER A  53     3519   3398   1754   -504    -23    549       N  
ATOM    446  CA  SER A  53      16.323  23.017 -30.399  1.00 24.96           C  
ANISOU  446  CA  SER A  53     4111   3241   2129    255   -159    346       C  
ATOM    447  C   SER A  53      15.900  23.563 -29.041  1.00 23.01           C  
ANISOU  447  C   SER A  53     3513   2868   2361   -244     63    200       C  
ATOM    448  O   SER A  53      16.242  24.686 -28.716  1.00 24.40           O  
ANISOU  448  O   SER A  53     4060   3522   1686   -707   -246    433       O  
ATOM    449  CB  SER A  53      15.656  23.801 -31.539  1.00 26.44           C  
ANISOU  449  CB  SER A  53     3968   3877   2202   -150     87   1068       C  
ATOM    450  OG  SER A  53      14.249  23.649 -31.531  1.00 27.94           O  
ANISOU  450  OG  SER A  53     3997   5428   1190     87   -355   1127       O  
ATOM    451  N   ASP A  54      15.144  22.782 -28.269  1.00 22.63           N  
ANISOU  451  N   ASP A  54     3373   3337   1886   -457   -191    216       N  
ATOM    452  CA  ASP A  54      14.735  23.192 -26.911  1.00 22.00           C  
ANISOU  452  CA  ASP A  54     2710   3551   2097   -116   -198    203       C  
ATOM    453  C   ASP A  54      15.793  22.849 -25.867  1.00 19.64           C  
ANISOU  453  C   ASP A  54     2587   2704   2171   -429   -331     17       C  
ATOM    454  O   ASP A  54      15.739  23.369 -24.730  1.00 22.12           O  
ANISOU  454  O   ASP A  54     3299   3114   1991   -390   -266     17       O  
ATOM    455  CB  ASP A  54      13.448  22.487 -26.475  1.00 22.35           C  
ANISOU  455  CB  ASP A  54     2989   3942   1558   -773   -679     66       C  
ATOM    456  CG  ASP A  54      12.218  22.934 -27.259  1.00 25.67           C  
ANISOU  456  CG  ASP A  54     3118   3841   2792   -193   -540    519       C  
ATOM    457  OD1 ASP A  54      12.052  24.152 -27.520  1.00 28.69           O  
ANISOU  457  OD1 ASP A  54     4406   4040   2452   -129   -863    467       O  
ATOM    458  OD2 ASP A  54      11.398  22.043 -27.583  1.00 29.56           O  
ANISOU  458  OD2 ASP A  54     4707   4121   2402   -861  -1149    666       O  
ATOM    459  N   ILE A  55      16.704  21.944 -26.213  1.00 17.55           N  
ANISOU  459  N   ILE A  55     2472   2951   1243   -292   -347    292       N  
ATOM    460  CA  ILE A  55      17.826  21.578 -25.301  1.00 15.59           C  
ANISOU  460  CA  ILE A  55     2471   2518    931   -262   -217    313       C  
ATOM    461  C   ILE A  55      18.711  22.794 -25.123  1.00 17.26           C  
ANISOU  461  C   ILE A  55     2500   2742   1316   -531   -433    459       C  
ATOM    462  O   ILE A  55      19.001  23.539 -26.061  1.00 20.24           O  
ANISOU  462  O   ILE A  55     3070   3339   1279  -1042   -356    509       O  
ATOM    463  CB  ILE A  55      18.650  20.337 -25.762  1.00 14.57           C  
ANISOU  463  CB  ILE A  55     2456   2550    527   -379     51    602       C  
ATOM    464  CG1 ILE A  55      17.738  19.109 -25.906  1.00 17.62           C  
ANISOU  464  CG1 ILE A  55     2885   2796   1013   -689    114    373       C  
ATOM    465  CG2 ILE A  55      19.861  20.055 -24.838  1.00 18.38           C  
ANISOU  465  CG2 ILE A  55     3017   3272    693   -250   -530   -187       C  
ATOM    466  CD1 ILE A  55      17.092  18.651 -24.609  1.00 18.90           C  
ANISOU  466  CD1 ILE A  55     2846   3007   1329  -1029    183    565       C  
ATOM    467  N   VAL A  56      19.104  23.026 -23.877  1.00 15.64           N  
ANISOU  467  N   VAL A  56     2486   2429   1026   -511   -101    260       N  
ATOM    468  CA  VAL A  56      19.918  24.166 -23.546  1.00 13.98           C  
ANISOU  468  CA  VAL A  56     2215   2203    891   -289    316    170       C  
ATOM    469  C   VAL A  56      21.320  23.688 -23.240  1.00 13.79           C  
ANISOU  469  C   VAL A  56     2293   1953    991   -467    -51      5       C  
ATOM    470  O   VAL A  56      21.511  22.672 -22.551  1.00 14.73           O  
ANISOU  470  O   VAL A  56     2497   2503    595   -338    133    326       O  
ATOM    471  CB  VAL A  56      19.355  24.961 -22.337  1.00 14.15           C  
ANISOU  471  CB  VAL A  56     2372   2257    746   -190    172    125       C  
ATOM    472  CG1 VAL A  56      20.279  26.110 -21.995  1.00 14.63           C  
ANISOU  472  CG1 VAL A  56     2895   2328    336   -484    343    215       C  
ATOM    473  CG2 VAL A  56      17.951  25.491 -22.615  1.00 14.88           C  
ANISOU  473  CG2 VAL A  56     2597   2653    403    153    410    458       C  
ATOM    474  N   VAL A  57      22.307  24.405 -23.770  1.00 12.97           N  
ANISOU  474  N   VAL A  57     2249   2358    318   -490    166   -295       N  
ATOM    475  CA  VAL A  57      23.698  24.018 -23.557  1.00 12.61           C  
ANISOU  475  CA  VAL A  57     2072   2067    651   -470    412     -8       C  
ATOM    476  C   VAL A  57      24.356  25.148 -22.791  1.00 13.38           C  
ANISOU  476  C   VAL A  57     2191   2125    765   -303    -17   -121       C  
ATOM    477  O   VAL A  57      24.192  26.321 -23.111  1.00 14.01           O  
ANISOU  477  O   VAL A  57     2663   2402    257   -391     94      0       O  
ATOM    478  CB  VAL A  57      24.439  23.763 -24.891  1.00 13.60           C  
ANISOU  478  CB  VAL A  57     2326   2393    447   -358    319     43       C  
ATOM    479  CG1 VAL A  57      25.875  23.318 -24.637  1.00 16.21           C  
ANISOU  479  CG1 VAL A  57     2739   3025    393     -6    525    157       C  
ATOM    480  CG2 VAL A  57      23.681  22.697 -25.663  1.00 15.98           C  
ANISOU  480  CG2 VAL A  57     3139   2591    339   -465      1    -40       C  
ATOM    481  N   MET A  58      25.077  24.784 -21.736  1.00 14.36           N  
ANISOU  481  N   MET A  58     2202   2165   1088   -306    -62    238       N  
ATOM    482  C   MET A  58      27.133  25.428 -20.615  1.00 12.48           C  
ANISOU  482  C   MET A  58     2273   2018    450   -289    225   -120       C  
ATOM    483  O   MET A  58      27.523  24.277 -20.644  1.00 13.41           O  
ANISOU  483  O   MET A  58     2620   2146    326   -177     37    -37       O  
ATOM    484  CA AMET A  58      25.669  25.728 -20.829  0.50 15.13           C  
ANISOU  484  CA AMET A  58     2223   2321   1205   -302    184   -105       C  
ATOM    485  CB AMET A  58      25.012  25.482 -19.487  0.50 18.55           C  
ANISOU  485  CB AMET A  58     2477   3299   1268   -542    204    117       C  
ATOM    486  CG AMET A  58      24.493  26.693 -18.790  0.50 21.33           C  
ANISOU  486  CG AMET A  58     3068   3166   1869   -428    692    549       C  
ATOM    487  SD AMET A  58      23.687  25.931 -17.375  0.50 18.44           S  
ANISOU  487  SD AMET A  58     3124   3341    540   -220    456   -109       S  
ATOM    488  CE AMET A  58      22.012  25.858 -17.997  0.50 19.33           C  
ANISOU  488  CE AMET A  58     2855   3766    723   -806    711    728       C  
ATOM    489  CA BMET A  58      25.681  25.785 -20.879  0.50 14.51           C  
ANISOU  489  CA BMET A  58     2198   2257   1057   -272    209    -71       C  
ATOM    490  CB BMET A  58      24.923  25.907 -19.525  0.50 16.89           C  
ANISOU  490  CB BMET A  58     2527   2749   1140   -409    265   -933       C  
ATOM    491  CG BMET A  58      23.425  26.209 -19.606  0.50 19.68           C  
ANISOU  491  CG BMET A  58     2683   3217   1576   -110    779   -135       C  
ATOM    492  SD BMET A  58      22.605  25.932 -18.022  0.50 24.71           S  
ANISOU  492  SD BMET A  58     3660   4106   1622   -589    769    636       S  
ATOM    493  CE BMET A  58      24.102  25.689 -17.089  0.50 18.52           C  
ANISOU  493  CE BMET A  58     3567   2764    703   -354    898     89       C  
ATOM    494  N   ASP A  59      27.933  26.449 -20.339  1.00 12.96           N  
ANISOU  494  N   ASP A  59     2103   2197    624   -523    266     42       N  
ATOM    495  CA  ASP A  59      29.313  26.228 -19.926  1.00 14.71           C  
ANISOU  495  CA  ASP A  59     2250   2153   1184   -336     90     73       C  
ATOM    496  C   ASP A  59      29.388  25.930 -18.406  1.00 16.43           C  
ANISOU  496  C   ASP A  59     2201   2728   1311   -503    109    296       C  
ATOM    497  O   ASP A  59      28.374  25.929 -17.723  1.00 16.68           O  
ANISOU  497  O   ASP A  59     2325   2849   1161   -300    -96    124       O  
ATOM    498  CB  ASP A  59      30.225  27.380 -20.379  1.00 17.86           C  
ANISOU  498  CB  ASP A  59     2641   2181   1962   -469    325     63       C  
ATOM    499  CG  ASP A  59      30.115  28.632 -19.519  1.00 16.23           C  
ANISOU  499  CG  ASP A  59     2470   2346   1348   -417    186    164       C  
ATOM    500  OD1 ASP A  59      29.417  28.633 -18.465  1.00 18.69           O  
ANISOU  500  OD1 ASP A  59     3090   2962   1048   -411    241   -116       O  
ATOM    501  OD2 ASP A  59      30.756  29.649 -19.881  1.00 20.39           O  
ANISOU  501  OD2 ASP A  59     2969   2885   1891   -691    395    437       O  
ATOM    502  N   ILE A  60      30.593  25.667 -17.925  1.00 16.15           N  
ANISOU  502  N   ILE A  60     2371   2670   1095   -364     71    559       N  
ATOM    503  CA  ILE A  60      30.765  25.150 -16.551  1.00 16.90           C  
ANISOU  503  CA  ILE A  60     2695   2665   1060    -88    217    498       C  
ATOM    504  C   ILE A  60      30.339  26.174 -15.508  1.00 17.56           C  
ANISOU  504  C   ILE A  60     2668   2361   1641   -288    172    154       C  
ATOM    505  O   ILE A  60      30.067  25.789 -14.364  1.00 19.87           O  
ANISOU  505  O   ILE A  60     3125   3164   1258   -561     32     58       O  
ATOM    506  CB  ILE A  60      32.204  24.662 -16.277  1.00 17.49           C  
ANISOU  506  CB  ILE A  60     2789   2552   1304    -60    255    320       C  
ATOM    507  CG1 ILE A  60      32.255  23.794 -15.013  1.00 21.63           C  
ANISOU  507  CG1 ILE A  60     3389   3201   1627    -50     66    768       C  
ATOM    508  CG2 ILE A  60      33.172  25.837 -16.140  1.00 19.62           C  
ANISOU  508  CG2 ILE A  60     2919   3087   1446   -390   -209     66       C  
ATOM    509  CD1 ILE A  60      31.499  22.508 -15.140  1.00 22.75           C  
ANISOU  509  CD1 ILE A  60     3339   3544   1758   -171   -182    233       C  
ATOM    510  N   ASN A  61      30.259  27.446 -15.892  1.00 16.90           N  
ANISOU  510  N   ASN A  61     2584   2547   1290   -253     95    -23       N  
ATOM    511  CA  ASN A  61      29.781  28.497 -14.977  1.00 16.43           C  
ANISOU  511  CA  ASN A  61     2896   2555    791   -312    -36     36       C  
ATOM    512  C   ASN A  61      28.311  28.880 -15.168  1.00 16.70           C  
ANISOU  512  C   ASN A  61     2728   2474   1142   -395    265     49       C  
ATOM    513  O   ASN A  61      27.806  29.851 -14.591  1.00 19.08           O  
ANISOU  513  O   ASN A  61     3650   2873    725   -226    -66   -106       O  
ATOM    514  CB  ASN A  61      30.720  29.693 -15.053  1.00 16.61           C  
ANISOU  514  CB  ASN A  61     2909   2760    640   -315     49   -221       C  
ATOM    515  CG  ASN A  61      32.084  29.355 -14.513  1.00 21.67           C  
ANISOU  515  CG  ASN A  61     2920   3632   1680   -405   -261    267       C  
ATOM    516  OD1 ASN A  61      32.215  29.027 -13.334  1.00 24.47           O  
ANISOU  516  OD1 ASN A  61     4004   4003   1289   -945   -145     23       O  
ATOM    517  ND2 ASN A  61      33.095  29.377 -15.364  1.00 23.87           N  
ANISOU  517  ND2 ASN A  61     3118   4415   1535   -785   -263   -597       N  
ATOM    518  N   GLY A  62      27.605  28.099 -15.981  1.00 15.21           N  
ANISOU  518  N   GLY A  62     2587   2519    670   -379    147    202       N  
ATOM    519  CA  GLY A  62      26.190  28.318 -16.177  1.00 15.90           C  
ANISOU  519  CA  GLY A  62     2623   2468    948   -213    407    -87       C  
ATOM    520  C   GLY A  62      25.818  29.370 -17.194  1.00 16.95           C  
ANISOU  520  C   GLY A  62     2342   2674   1424   -225    221     83       C  
ATOM    521  O   GLY A  62      24.672  29.826 -17.219  1.00 18.90           O  
ANISOU  521  O   GLY A  62     2757   3503    918    184    616    332       O  
ATOM    522  N   ASN A  63      26.762  29.730 -18.062  1.00 16.20           N  
ANISOU  522  N   ASN A  63     2610   2542   1001   -196    247     72       N  
ATOM    523  CA  ASN A  63      26.454  30.661 -19.142  1.00 16.76           C  
ANISOU  523  CA  ASN A  63     2493   2476   1397   -358   -375     53       C  
ATOM    524  C   ASN A  63      25.901  29.865 -20.297  1.00 14.17           C  
ANISOU  524  C   ASN A  63     2367   2043    973   -231     24    178       C  
ATOM    525  O   ASN A  63      26.528  28.897 -20.747  1.00 15.72           O  
ANISOU  525  O   ASN A  63     2614   2500    858     32   -212    213       O  
ATOM    526  CB  ASN A  63      27.706  31.382 -19.585  1.00 15.27           C  
ANISOU  526  CB  ASN A  63     2672   2466    664   -436   -275    132       C  
ATOM    527  CG  ASN A  63      28.297  32.225 -18.483  1.00 15.33           C  
ANISOU  527  CG  ASN A  63     2799   2428    596   -572    365   -141       C  
ATOM    528  OD1 ASN A  63      27.734  33.231 -18.102  1.00 19.09           O  
ANISOU  528  OD1 ASN A  63     3841   2587    822   -220   -102   -124       O  
ATOM    529  ND2 ASN A  63      29.430  31.801 -17.971  1.00 18.95           N  
ANISOU  529  ND2 ASN A  63     2927   3411    861   -359    457     21       N  
ATOM    530  N   VAL A  64      24.708  30.252 -20.723  1.00 15.60           N  
ANISOU  530  N   VAL A  64     2290   2571   1064   -429   -121     93       N  
ATOM    531  CA  VAL A  64      24.040  29.574 -21.837  1.00 14.97           C  
ANISOU  531  CA  VAL A  64     2005   2524   1156   -443     -2     36       C  
ATOM    532  C   VAL A  64      24.772  29.911 -23.133  1.00 16.13           C  
ANISOU  532  C   VAL A  64     2493   2285   1348   -255    184    225       C  
ATOM    533  O   VAL A  64      25.035  31.078 -23.420  1.00 16.26           O  
ANISOU  533  O   VAL A  64     3170   2303    703   -285    -62   -126       O  
ATOM    534  CB  VAL A  64      22.572  29.994 -21.946  1.00 15.05           C  
ANISOU  534  CB  VAL A  64     1983   2644   1089   -403    392    -71       C  
ATOM    535  CG1 VAL A  64      21.938  29.342 -23.173  1.00 19.11           C  
ANISOU  535  CG1 VAL A  64     2531   3188   1542   -279    -70   -464       C  
ATOM    536  CG2 VAL A  64      21.831  29.556 -20.698  1.00 17.11           C  
ANISOU  536  CG2 VAL A  64     2265   3034   1200   -205    571    184       C  
ATOM    537  N   VAL A  65      25.122  28.868 -23.874  1.00 14.50           N  
ANISOU  537  N   VAL A  65     2294   2283    932   -422    267    345       N  
ATOM    538  CA  VAL A  65      25.829  29.043 -25.147  1.00 15.18           C  
ANISOU  538  CA  VAL A  65     2253   2491   1025   -382    371    200       C  
ATOM    539  C   VAL A  65      25.027  28.501 -26.338  1.00 14.40           C  
ANISOU  539  C   VAL A  65     2136   2224   1109   -449     60    520       C  
ATOM    540  O   VAL A  65      25.310  28.863 -27.502  1.00 17.52           O  
ANISOU  540  O   VAL A  65     2939   2767    951   -525    163    499       O  
ATOM    541  CB  VAL A  65      27.245  28.434 -25.089  1.00 14.24           C  
ANISOU  541  CB  VAL A  65     2336   2275    797   -428    240     -8       C  
ATOM    542  CG1 VAL A  65      28.137  29.281 -24.191  1.00 16.02           C  
ANISOU  542  CG1 VAL A  65     2648   2420   1016   -779    368    -46       C  
ATOM    543  CG2 VAL A  65      27.197  26.975 -24.634  1.00 14.78           C  
ANISOU  543  CG2 VAL A  65     2462   2312    839   -511    452    -43       C  
ATOM    544  N   GLU A  66      24.049  27.638 -26.109  1.00 15.21           N  
ANISOU  544  N   GLU A  66     2388   2424    966   -589      0    362       N  
ATOM    545  CA  GLU A  66      23.109  27.232 -27.172  1.00 16.89           C  
ANISOU  545  CA  GLU A  66     2362   2703   1351   -377   -288    412       C  
ATOM    546  C   GLU A  66      21.714  27.086 -26.617  1.00 18.93           C  
ANISOU  546  C   GLU A  66     2546   2799   1846   -724   -170    802       C  
ATOM    547  O   GLU A  66      21.559  26.594 -25.517  1.00 19.61           O  
ANISOU  547  O   GLU A  66     2673   3399   1376   -570    156    557       O  
ATOM    548  CB  GLU A  66      23.513  25.879 -27.753  1.00 22.71           C  
ANISOU  548  CB  GLU A  66     3454   2749   2424   -199   -322    196       C  
ATOM    549  CG  GLU A  66      24.663  25.868 -28.730  1.00 27.88           C  
ANISOU  549  CG  GLU A  66     3778   3454   3358      5     91     24       C  
ATOM    550  CD  GLU A  66      24.610  24.686 -29.700  1.00 33.08           C  
ANISOU  550  CD  GLU A  66     5219   3785   3564   -589     99   -262       C  
ATOM    551  OE1 GLU A  66      24.179  23.573 -29.306  1.00 33.45           O  
ANISOU  551  OE1 GLU A  66     4881   4670   3158  -1083    308    -83       O  
ATOM    552  OE2 GLU A  66      25.012  24.874 -30.874  1.00 35.42           O  
ANISOU  552  OE2 GLU A  66     4625   5112   3719   -830    172    -66       O  
ATOM    553  N   GLY A  67      20.703  27.470 -27.397  1.00 20.02           N  
ANISOU  553  N   GLY A  67     2448   3292   1865   -252    117    821       N  
ATOM    554  CA  GLY A  67      19.298  27.299 -27.044  1.00 19.07           C  
ANISOU  554  CA  GLY A  67     2528   3459   1258   -229    -22    940       C  
ATOM    555  C   GLY A  67      18.634  28.574 -26.587  1.00 20.41           C  
ANISOU  555  C   GLY A  67     2887   2867   2000   -545    -48    769       C  
ATOM    556  O   GLY A  67      19.221  29.352 -25.833  1.00 25.24           O  
ANISOU  556  O   GLY A  67     3251   3876   2461   -517   -378    164       O  
ATOM    557  N   GLU A  68      17.404  28.796 -27.045  1.00 22.75           N  
ANISOU  557  N   GLU A  68     3155   3698   1791   -185   -127   1047       N  
ATOM    558  CA  GLU A  68      16.664  30.003 -26.707  1.00 25.04           C  
ANISOU  558  CA  GLU A  68     2999   3903   2611   -274     82    561       C  
ATOM    559  C   GLU A  68      15.699  29.763 -25.565  1.00 23.26           C  
ANISOU  559  C   GLU A  68     3230   3241   2364    -90     68    316       C  
ATOM    560  O   GLU A  68      15.161  30.712 -25.016  1.00 23.68           O  
ANISOU  560  O   GLU A  68     3515   3359   2123    232    266    983       O  
ATOM    561  CB  GLU A  68      15.871  30.499 -27.914  1.00 31.47           C  
ANISOU  561  CB  GLU A  68     4111   4576   3269    300   -439    745       C  
ATOM    562  CG  GLU A  68      16.582  30.296 -29.238  1.00 38.60           C  
ANISOU  562  CG  GLU A  68     4878   5396   4392     29    337   -167       C  
ATOM    563  CD  GLU A  68      17.430  31.478 -29.639  1.00 42.35           C  
ANISOU  563  CD  GLU A  68     5450   5266   5373   -437     10    213       C  
ATOM    564  OE1 GLU A  68      18.159  32.029 -28.783  1.00 50.52           O  
ANISOU  564  OE1 GLU A  68     6854   6791   5549   -445  -1142    657       O  
ATOM    565  OE2 GLU A  68      17.362  31.855 -30.823  1.00 52.51           O  
ANISOU  565  OE2 GLU A  68     7499   6912   5539   -260   -466    511       O  
ATOM    566  N   ARG A  69      15.468  28.493 -25.245  1.00 22.16           N  
ANISOU  566  N   ARG A  69     3087   3531   1801   -484   -210    693       N  
ATOM    567  CA  ARG A  69      14.577  28.127 -24.138  1.00 22.52           C  
ANISOU  567  CA  ARG A  69     2956   3486   2113   -282    143    307       C  
ATOM    568  C   ARG A  69      15.282  28.379 -22.842  1.00 22.07           C  
ANISOU  568  C   ARG A  69     2827   3108   2447    -57    -98    550       C  
ATOM    569  O   ARG A  69      16.494  28.330 -22.785  1.00 23.28           O  
ANISOU  569  O   ARG A  69     3008   3511   2327     94   -163    770       O  
ATOM    570  CB  ARG A  69      14.196  26.651 -24.189  1.00 22.27           C  
ANISOU  570  CB  ARG A  69     3244   3477   1739    -87   -206    408       C  
ATOM    571  CG  ARG A  69      13.373  26.251 -25.395  1.00 26.75           C  
ANISOU  571  CG  ARG A  69     3420   4572   2171   -198   -356   -147       C  
ATOM    572  CD  ARG A  69      12.010  26.921 -25.398  1.00 28.83           C  
ANISOU  572  CD  ARG A  69     3542   4478   2934   -183     22    305       C  
ATOM    573  NE  ARG A  69      11.163  26.314 -26.416  1.00 35.73           N  
ANISOU  573  NE  ARG A  69     4425   5267   3882   -869   -486    -24       N  
ATOM    574  CZ  ARG A  69       9.873  26.581 -26.602  1.00 38.73           C  
ANISOU  574  CZ  ARG A  69     4748   5315   4652    367   -277   -151       C  
ATOM    575  NH1 ARG A  69       9.243  27.460 -25.834  1.00 40.35           N  
ANISOU  575  NH1 ARG A  69     4605   6069   4654    858   -412   -136       N  
ATOM    576  NH2 ARG A  69       9.215  25.955 -27.564  1.00 42.46           N  
ANISOU  576  NH2 ARG A  69     5150   6338   4643   -108   -976    485       N  
ATOM    577  N   LEU A  70      14.501  28.673 -21.813  1.00 22.42           N  
ANISOU  577  N   LEU A  70     3242   3155   2121     38   -130    621       N  
ATOM    578  CA  LEU A  70      15.017  28.682 -20.453  1.00 21.16           C  
ANISOU  578  CA  LEU A  70     3118   2701   2221    -77   -241    282       C  
ATOM    579  C   LEU A  70      15.382  27.261 -20.068  1.00 18.64           C  
ANISOU  579  C   LEU A  70     2616   2753   1712   -155     82    382       C  
ATOM    580  O   LEU A  70      14.615  26.318 -20.326  1.00 18.59           O  
ANISOU  580  O   LEU A  70     3014   3191    858   -267   -258    475       O  
ATOM    581  CB  LEU A  70      13.991  29.257 -19.478  1.00 24.47           C  
ANISOU  581  CB  LEU A  70     3442   2837   3015    188    -58     36       C  
ATOM    582  CG  LEU A  70      13.727  30.774 -19.523  1.00 26.58           C  
ANISOU  582  CG  LEU A  70     4074   2806   3217    -88    -11    -40       C  
ATOM    583  CD1 LEU A  70      13.006  31.210 -18.255  1.00 34.36           C  
ANISOU  583  CD1 LEU A  70     4560   4753   3741    247    237   -736       C  
ATOM    584  CD2 LEU A  70      14.999  31.590 -19.710  1.00 31.45           C  
ANISOU  584  CD2 LEU A  70     3442   4110   4397    -49    163   -750       C  
ATOM    585  N   PRO A  71      16.567  27.088 -19.458  1.00 17.82           N  
ANISOU  585  N   PRO A  71     2753   2692   1324   -117    129    269       N  
ATOM    586  CA  PRO A  71      16.957  25.764 -19.003  1.00 16.97           C  
ANISOU  586  CA  PRO A  71     2576   2584   1288   -173    130    410       C  
ATOM    587  C   PRO A  71      16.085  25.332 -17.827  1.00 16.56           C  
ANISOU  587  C   PRO A  71     2458   2382   1453   -281    188    220       C  
ATOM    588  O   PRO A  71      15.446  26.173 -17.165  1.00 17.48           O  
ANISOU  588  O   PRO A  71     2616   3041    983     75   -225    481       O  
ATOM    589  CB  PRO A  71      18.396  25.963 -18.522  1.00 18.90           C  
ANISOU  589  CB  PRO A  71     2639   3042   1500   -215    163    189       C  
ATOM    590  CG  PRO A  71      18.481  27.406 -18.171  1.00 20.01           C  
ANISOU  590  CG  PRO A  71     2795   2899   1907     82   -226    241       C  
ATOM    591  CD  PRO A  71      17.604  28.096 -19.179  1.00 17.55           C  
ANISOU  591  CD  PRO A  71     2609   2630   1427   -185    348    633       C  
ATOM    592  N   SER A  72      16.048  24.028 -17.612  1.00 15.55           N  
ANISOU  592  N   SER A  72     2436   2388   1083   -396     63    245       N  
ATOM    593  CA  SER A  72      15.406  23.454 -16.411  1.00 15.99           C  
ANISOU  593  CA  SER A  72     2647   2348   1080   -399     99    296       C  
ATOM    594  C   SER A  72      15.668  24.343 -15.199  1.00 17.13           C  
ANISOU  594  C   SER A  72     2351   2383   1774   -361     26   -111       C  
ATOM    595  O   SER A  72      16.793  24.811 -15.019  1.00 15.06           O  
ANISOU  595  O   SER A  72     2338   2544    838   -291    -26     42       O  
ATOM    596  CB  SER A  72      16.006  22.101 -16.116  1.00 16.14           C  
ANISOU  596  CB  SER A  72     2823   2401    906   -314    269    234       C  
ATOM    597  OG  SER A  72      15.582  21.641 -14.841  1.00 17.62           O  
ANISOU  597  OG  SER A  72     3132   2878    683   -397   -114    450       O  
ATOM    598  N   SER A  73      14.648  24.532 -14.357  1.00 16.10           N  
ANISOU  598  N   SER A  73     2578   2397   1140      8   -234     22       N  
ATOM    599  CA  SER A  73      14.851  25.308 -13.116  1.00 16.57           C  
ANISOU  599  CA  SER A  73     2238   2690   1365     72   -323   -252       C  
ATOM    600  C   SER A  73      15.921  24.664 -12.241  1.00 14.02           C  
ANISOU  600  C   SER A  73     2078   2072   1176   -201   -153    -72       C  
ATOM    601  O   SER A  73      16.501  25.350 -11.391  1.00 16.04           O  
ANISOU  601  O   SER A  73     2439   2831    825   -454   -353    -96       O  
ATOM    602  CB  SER A  73      13.565  25.434 -12.301  1.00 18.10           C  
ANISOU  602  CB  SER A  73     2166   2818   1893    174   -280   -400       C  
ATOM    603  OG  SER A  73      13.038  24.169 -11.981  1.00 22.77           O  
ANISOU  603  OG  SER A  73     3498   3370   1782   -280   -156   -286       O  
ATOM    604  N   GLU A  74      16.209  23.387 -12.451  1.00 13.71           N  
ANISOU  604  N   GLU A  74     2090   2254    863    -81   -114    212       N  
ATOM    605  CA  GLU A  74      17.195  22.674 -11.612  1.00 12.63           C  
ANISOU  605  CA  GLU A  74     1853   2048    899   -186   -339   -164       C  
ATOM    606  C   GLU A  74      18.607  22.623 -12.206  1.00 11.37           C  
ANISOU  606  C   GLU A  74     1905   1672    744   -206   -171    224       C  
ATOM    607  O   GLU A  74      19.440  21.802 -11.816  1.00 11.95           O  
ANISOU  607  O   GLU A  74     2201   1913    423    -91    -76    -76       O  
ATOM    608  CB  GLU A  74      16.705  21.258 -11.279  1.00 15.42           C  
ANISOU  608  CB  GLU A  74     2106   2409   1341   -443     30     18       C  
ATOM    609  CG  GLU A  74      15.369  21.232 -10.558  1.00 17.16           C  
ANISOU  609  CG  GLU A  74     2468   2691   1361   -674    420   -135       C  
ATOM    610  CD  GLU A  74      15.400  21.780  -9.129  1.00 19.11           C  
ANISOU  610  CD  GLU A  74     2944   2859   1457   -397    -78   -162       C  
ATOM    611  OE1 GLU A  74      16.410  22.363  -8.660  1.00 18.91           O  
ANISOU  611  OE1 GLU A  74     3355   3059    772   -472    -72     51       O  
ATOM    612  OE2 GLU A  74      14.343  21.635  -8.502  1.00 20.92           O  
ANISOU  612  OE2 GLU A  74     3249   3320   1377   -270    220    -30       O  
ATOM    613  N   TRP A  75      18.863  23.482 -13.210  1.00 11.64           N  
ANISOU  613  N   TRP A  75     2011   2134    275   -461   -189    100       N  
ATOM    614  CA  TRP A  75      20.121  23.421 -13.904  1.00 12.51           C  
ANISOU  614  CA  TRP A  75     1949   1916    886    -73   -126    400       C  
ATOM    615  C   TRP A  75      21.334  23.506 -13.015  1.00 12.07           C  
ANISOU  615  C   TRP A  75     1912   1899    775   -230     36     34       C  
ATOM    616  O   TRP A  75      22.318  22.838 -13.277  1.00 12.87           O  
ANISOU  616  O   TRP A  75     2202   2413    273     40   -153   -131       O  
ATOM    617  CB  TRP A  75      20.180  24.489 -15.015  1.00 12.25           C  
ANISOU  617  CB  TRP A  75     2340   1959    355   -328     51    189       C  
ATOM    618  CG  TRP A  75      20.213  25.897 -14.469  1.00 12.18           C  
ANISOU  618  CG  TRP A  75     2229   1924    474   -431     46    414       C  
ATOM    619  CD1 TRP A  75      19.144  26.722 -14.238  1.00 15.12           C  
ANISOU  619  CD1 TRP A  75     2633   2194    917    -72   -448     34       C  
ATOM    620  CD2 TRP A  75      21.380  26.634 -14.058  1.00 12.36           C  
ANISOU  620  CD2 TRP A  75     2285   2143    266   -388    -22    158       C  
ATOM    621  NE1 TRP A  75      19.569  27.916 -13.681  1.00 17.01           N  
ANISOU  621  NE1 TRP A  75     2620   2402   1441   -542   -253    111       N  
ATOM    622  CE2 TRP A  75      20.928  27.893 -13.555  1.00 15.14           C  
ANISOU  622  CE2 TRP A  75     2391   2124   1236   -383    162    237       C  
ATOM    623  CE3 TRP A  75      22.748  26.336 -14.019  1.00 12.23           C  
ANISOU  623  CE3 TRP A  75     2110   2244    290   -638    112    191       C  
ATOM    624  CZ2 TRP A  75      21.813  28.863 -13.051  1.00 15.76           C  
ANISOU  624  CZ2 TRP A  75     2709   1856   1422   -107    -74   -101       C  
ATOM    625  CZ3 TRP A  75      23.627  27.296 -13.527  1.00 12.00           C  
ANISOU  625  CZ3 TRP A  75     2264   1879    415   -402   -107    122       C  
ATOM    626  CH2 TRP A  75      23.153  28.551 -13.052  1.00 13.23           C  
ANISOU  626  CH2 TRP A  75     2609   1959    456   -286   -409    -59       C  
ATOM    627  N   TYR A  76      21.236  24.265 -11.909  1.00 12.66           N  
ANISOU  627  N   TYR A  76     2017   2131    660   -319   -199    -44       N  
ATOM    628  CA  TYR A  76      22.388  24.395 -11.043  1.00 12.60           C  
ANISOU  628  CA  TYR A  76     1850   1836   1099   -278   -172      1       C  
ATOM    629  C   TYR A  76      22.577  23.178 -10.141  1.00 11.22           C  
ANISOU  629  C   TYR A  76     1785   2055    422   -171    -87   -128       C  
ATOM    630  O   TYR A  76      23.717  22.783  -9.859  1.00 11.81           O  
ANISOU  630  O   TYR A  76     1935   2294    255    -67    -20     64       O  
ATOM    631  CB  TYR A  76      22.344  25.711 -10.286  1.00 12.18           C  
ANISOU  631  CB  TYR A  76     1960   2025    641   -286   -134    -76       C  
ATOM    632  CG  TYR A  76      23.553  25.956  -9.424  1.00 13.43           C  
ANISOU  632  CG  TYR A  76     1725   2324   1052   -372    -69   -157       C  
ATOM    633  CD1 TYR A  76      24.851  25.964  -9.941  1.00 14.03           C  
ANISOU  633  CD1 TYR A  76     1700   2370   1260   -406    -81    -62       C  
ATOM    634  CD2 TYR A  76      23.387  26.193  -8.069  1.00 14.55           C  
ANISOU  634  CD2 TYR A  76     1880   2684    965   -379   -101    -74       C  
ATOM    635  CE1 TYR A  76      25.957  26.205  -9.144  1.00 14.31           C  
ANISOU  635  CE1 TYR A  76     2006   2680    750   -558    110   -427       C  
ATOM    636  CE2 TYR A  76      24.478  26.412  -7.258  1.00 13.16           C  
ANISOU  636  CE2 TYR A  76     2001   2594    403   -201   -193    222       C  
ATOM    637  CZ  TYR A  76      25.755  26.418  -7.773  1.00 13.55           C  
ANISOU  637  CZ  TYR A  76     1986   2523    638   -473    -95   -242       C  
ATOM    638  OH  TYR A  76      26.842  26.636  -6.987  1.00 15.99           O  
ANISOU  638  OH  TYR A  76     2153   3209    710   -667    -49   -492       O  
ATOM    639  N   MET A  77      21.476  22.504  -9.817  1.00 11.67           N  
ANISOU  639  N   MET A  77     2197   1970    267   -334    -71   -125       N  
ATOM    640  CA  MET A  77      21.600  21.234  -9.110  1.00 12.52           C  
ANISOU  640  CA  MET A  77     2088   1967    699   -153     66     71       C  
ATOM    641  C   MET A  77      22.365  20.206  -9.945  1.00 12.20           C  
ANISOU  641  C   MET A  77     2039   1959    634   -107   -169    -52       C  
ATOM    642  O   MET A  77      23.172  19.449  -9.446  1.00 13.21           O  
ANISOU  642  O   MET A  77     2404   2349    266   -112   -152    -56       O  
ATOM    643  CB  MET A  77      20.235  20.718  -8.682  1.00 13.57           C  
ANISOU  643  CB  MET A  77     2075   2293    785   -390    -99    -82       C  
ATOM    644  CG  MET A  77      20.283  19.336  -8.088  1.00 16.76           C  
ANISOU  644  CG  MET A  77     2673   2397   1297   -316    103    157       C  
ATOM    645  SD  MET A  77      18.772  18.876  -7.223  1.00 18.02           S  
ANISOU  645  SD  MET A  77     3076   3056    712   -435    193    160       S  
ATOM    646  CE  MET A  77      17.642  18.866  -8.621  1.00 20.21           C  
ANISOU  646  CE  MET A  77     3512   2851   1312   -286   -405    794       C  
ATOM    647  N   HIS A  78      22.153  20.216 -11.274  1.00 12.31           N  
ANISOU  647  N   HIS A  78     2132   2011    535   -328     81    277       N  
ATOM    648  CA  HIS A  78      22.946  19.340 -12.115  1.00 12.27           C  
ANISOU  648  CA  HIS A  78     2057   2234    369    -82   -315     41       C  
ATOM    649  C   HIS A  78      24.372  19.828 -12.265  1.00 10.72           C  
ANISOU  649  C   HIS A  78     2028   1741    304    -33     -5   -275       C  
ATOM    650  O   HIS A  78      25.332  19.067 -12.063  1.00 12.25           O  
ANISOU  650  O   HIS A  78     2231   2169    254      9     39    -34       O  
ATOM    651  CB  HIS A  78      22.343  19.293 -13.557  1.00 11.65           C  
ANISOU  651  CB  HIS A  78     1875   2267    282   -247   -160    187       C  
ATOM    652  CG  HIS A  78      21.021  18.597 -13.651  1.00 11.75           C  
ANISOU  652  CG  HIS A  78     2026   2105    330   -259     93     79       C  
ATOM    653  ND1 HIS A  78      20.829  17.444 -14.389  1.00 13.86           N  
ANISOU  653  ND1 HIS A  78     2578   2366    321   -495    -16      2       N  
ATOM    654  CD2 HIS A  78      19.827  18.869 -13.058  1.00 13.31           C  
ANISOU  654  CD2 HIS A  78     1951   2021   1082   -422    330     49       C  
ATOM    655  CE1 HIS A  78      19.566  17.066 -14.291  1.00 13.89           C  
ANISOU  655  CE1 HIS A  78     2529   2433    313   -314     49    220       C  
ATOM    656  NE2 HIS A  78      18.942  17.892 -13.457  1.00 14.68           N  
ANISOU  656  NE2 HIS A  78     2513   2242    821   -565     52   -176       N  
ATOM    657  N   LEU A  79      24.520  21.112 -12.602  1.00 11.14           N  
ANISOU  657  N   LEU A  79     2019   1943    269   -117    -24   -162       N  
ATOM    658  CA  LEU A  79      25.828  21.674 -12.879  1.00 12.24           C  
ANISOU  658  CA  LEU A  79     2005   1975    670   -148    -74    -64       C  
ATOM    659  C   LEU A  79      26.823  21.528 -11.717  1.00 11.94           C  
ANISOU  659  C   LEU A  79     1578   2123    833   -285     12   -101       C  
ATOM    660  O   LEU A  79      27.985  21.188 -11.930  1.00 12.10           O  
ANISOU  660  O   LEU A  79     1916   2408    272   -197   -125    157       O  
ATOM    661  CB  LEU A  79      25.690  23.126 -13.298  1.00 12.58           C  
ANISOU  661  CB  LEU A  79     2174   1993    611    -67     39    -32       C  
ATOM    662  CG  LEU A  79      26.947  23.784 -13.863  1.00 14.50           C  
ANISOU  662  CG  LEU A  79     2180   2252   1077   -337   -102   -132       C  
ATOM    663  CD1 LEU A  79      27.458  23.073 -15.128  1.00 18.53           C  
ANISOU  663  CD1 LEU A  79     3325   2730    983   -355    392     15       C  
ATOM    664  CD2 LEU A  79      26.713  25.272 -14.096  1.00 18.01           C  
ANISOU  664  CD2 LEU A  79     3125   2385   1333   -172    -36    202       C  
ATOM    665  N   ILE A  80      26.351  21.748 -10.478  1.00 12.62           N  
ANISOU  665  N   ILE A  80     1847   2074    873   -432    224    170       N  
ATOM    666  CA  ILE A  80      27.267  21.666  -9.340  1.00 14.52           C  
ANISOU  666  CA  ILE A  80     2039   2329   1149    -67     40    -34       C  
ATOM    667  C   ILE A  80      27.814  20.244  -9.144  1.00 11.71           C  
ANISOU  667  C   ILE A  80     1706   2053    687   -445      8    180       C  
ATOM    668  O   ILE A  80      28.936  20.053  -8.667  1.00 14.43           O  
ANISOU  668  O   ILE A  80     2030   2568    881   -273   -306    -40       O  
ATOM    669  CB  ILE A  80      26.604  22.209  -8.060  1.00 13.88           C  
ANISOU  669  CB  ILE A  80     1985   2201   1085   -295    202     61       C  
ATOM    670  CG1 ILE A  80      27.673  22.577  -7.036  1.00 15.33           C  
ANISOU  670  CG1 ILE A  80     1941   2784   1099   -380    240   -103       C  
ATOM    671  CG2 ILE A  80      25.542  21.255  -7.509  1.00 12.51           C  
ANISOU  671  CG2 ILE A  80     2323   2098    331   -323    -72    381       C  
ATOM    672  CD1 ILE A  80      27.086  23.173  -5.770  1.00 16.90           C  
ANISOU  672  CD1 ILE A  80     3073   2992    353   -187     13    170       C  
ATOM    673  N   GLN A  81      27.036  19.233  -9.545  1.00 12.52           N  
ANISOU  673  N   GLN A  81     2260   1733    762   -440    -16    259       N  
ATOM    674  CA  GLN A  81      27.554  17.888  -9.530  1.00 12.53           C  
ANISOU  674  CA  GLN A  81     2017   1958    785   -176   -135   -100       C  
ATOM    675  C   GLN A  81      28.720  17.767 -10.492  1.00 13.76           C  
ANISOU  675  C   GLN A  81     1948   2130   1151   -299    -47    123       C  
ATOM    676  O   GLN A  81      29.752  17.235 -10.158  1.00 14.24           O  
ANISOU  676  O   GLN A  81     2426   2598    387    -77     45    -74       O  
ATOM    677  CB  GLN A  81      26.472  16.861  -9.851  1.00 15.03           C  
ANISOU  677  CB  GLN A  81     2229   2290   1192   -506      4    -28       C  
ATOM    678  CG  GLN A  81      25.256  16.917  -8.932  1.00 15.26           C  
ANISOU  678  CG  GLN A  81     2165   2373   1257   -272    -50    173       C  
ATOM    679  CD  GLN A  81      25.492  16.224  -7.587  1.00 17.18           C  
ANISOU  679  CD  GLN A  81     2244   3097   1185    275   -395     63       C  
ATOM    680  OE1 GLN A  81      26.461  15.481  -7.411  1.00 16.57           O  
ANISOU  680  OE1 GLN A  81     2587   3037    670    182   -311    479       O  
ATOM    681  NE2 GLN A  81      24.548  16.401  -6.668  1.00 19.90           N  
ANISOU  681  NE2 GLN A  81     2758   3388   1415    102   -132   -186       N  
ATOM    682  N   TYR A  82      28.534  18.251 -11.726  1.00 13.32           N  
ANISOU  682  N   TYR A  82     1978   2039   1045   -239   -174    -11       N  
ATOM    683  CA  TYR A  82      29.608  18.122 -12.677  1.00 14.03           C  
ANISOU  683  CA  TYR A  82     1877   2357   1097   -141   -150    124       C  
ATOM    684  C   TYR A  82      30.862  18.905 -12.284  1.00 14.47           C  
ANISOU  684  C   TYR A  82     2128   2058   1313   -262     -6    -61       C  
ATOM    685  O   TYR A  82      31.978  18.500 -12.597  1.00 17.99           O  
ANISOU  685  O   TYR A  82     2480   2994   1359    -72   -177   -689       O  
ATOM    686  CB  TYR A  82      29.131  18.582 -14.039  1.00 13.95           C  
ANISOU  686  CB  TYR A  82     2034   2290    975   -360   -228     17       C  
ATOM    687  CG  TYR A  82      28.004  17.772 -14.600  1.00 11.24           C  
ANISOU  687  CG  TYR A  82     1894   1974    401   -187    152   -218       C  
ATOM    688  CD1 TYR A  82      28.069  16.390 -14.640  1.00 12.04           C  
ANISOU  688  CD1 TYR A  82     2050   1972    552   -192    171   -178       C  
ATOM    689  CD2 TYR A  82      26.835  18.403 -15.054  1.00 11.91           C  
ANISOU  689  CD2 TYR A  82     1740   2527    257   -302    -13    102       C  
ATOM    690  CE1 TYR A  82      27.034  15.640 -15.190  1.00 12.28           C  
ANISOU  690  CE1 TYR A  82     1812   2330    523   -282    189   -187       C  
ATOM    691  CE2 TYR A  82      25.779  17.666 -15.594  1.00 11.71           C  
ANISOU  691  CE2 TYR A  82     2149   2003    294   -543    139    145       C  
ATOM    692  CZ  TYR A  82      25.885  16.292 -15.680  1.00 11.04           C  
ANISOU  692  CZ  TYR A  82     1845   2031    319   -389    304     39       C  
ATOM    693  OH  TYR A  82      24.850  15.553 -16.215  1.00 14.07           O  
ANISOU  693  OH  TYR A  82     2413   2674    258   -715    103      6       O  
ATOM    694  N   GLN A  83      30.665  20.025 -11.587  1.00 13.51           N  
ANISOU  694  N   GLN A  83     2251   1873   1007   -391     46    115       N  
ATOM    695  CA  GLN A  83      31.749  20.853 -11.073  1.00 16.02           C  
ANISOU  695  CA  GLN A  83     2052   2281   1754   -257   -335    156       C  
ATOM    696  C   GLN A  83      32.545  20.174  -9.983  1.00 15.81           C  
ANISOU  696  C   GLN A  83     2084   2348   1571   -337   -223    157       C  
ATOM    697  O   GLN A  83      33.695  20.517  -9.789  1.00 18.38           O  
ANISOU  697  O   GLN A  83     2207   3414   1362   -472   -567    228       O  
ATOM    698  CB  GLN A  83      31.191  22.139 -10.477  1.00 15.54           C  
ANISOU  698  CB  GLN A  83     2339   2241   1323   -156   -245    303       C  
ATOM    699  CG  GLN A  83      30.650  23.124 -11.500  1.00 14.35           C  
ANISOU  699  CG  GLN A  83     2650   2399    401   -336    -18    242       C  
ATOM    700  CD  GLN A  83      29.950  24.300 -10.862  1.00 15.41           C  
ANISOU  700  CD  GLN A  83     2314   2376   1162   -544     80     25       C  
ATOM    701  OE1 GLN A  83      29.757  24.321  -9.642  1.00 16.91           O  
ANISOU  701  OE1 GLN A  83     2813   2636    973   -455    -96    -66       O  
ATOM    702  NE2 GLN A  83      29.564  25.280 -11.661  1.00 16.57           N  
ANISOU  702  NE2 GLN A  83     2868   2271   1155   -603   -240    -12       N  
ATOM    703  N   THR A  84      31.923  19.244  -9.259  1.00 16.14           N  
ANISOU  703  N   THR A  84     2258   2292   1581   -174    -78    208       N  
ATOM    704  CA  THR A  84      32.539  18.729  -8.028  1.00 17.66           C  
ANISOU  704  CA  THR A  84     2308   2767   1633    -52   -274    104       C  
ATOM    705  C   THR A  84      32.880  17.240  -8.087  1.00 19.19           C  
ANISOU  705  C   THR A  84     2664   2838   1789    256   -189    -19       C  
ATOM    706  O   THR A  84      33.551  16.715  -7.186  1.00 23.65           O  
ANISOU  706  O   THR A  84     3522   3567   1897    370   -246    538       O  
ATOM    707  CB  THR A  84      31.625  18.997  -6.796  1.00 17.14           C  
ANISOU  707  CB  THR A  84     2352   2671   1488   -229   -319     24       C  
ATOM    708  OG1 THR A  84      30.354  18.376  -6.989  1.00 17.82           O  
ANISOU  708  OG1 THR A  84     2693   3361    717   -647   -320    -13       O  
ATOM    709  CG2 THR A  84      31.424  20.488  -6.561  1.00 17.35           C  
ANISOU  709  CG2 THR A  84     2732   2800   1057   -223   -337   -251       C  
ATOM    710  N   ARG A  85      32.407  16.561  -9.138  1.00 19.15           N  
ANISOU  710  N   ARG A  85     2855   2741   1678   -258     31    137       N  
ATOM    711  CA  ARG A  85      32.575  15.127  -9.309  1.00 21.99           C  
ANISOU  711  CA  ARG A  85     3162   3001   2189    309    337     12       C  
ATOM    712  C   ARG A  85      33.019  14.821 -10.722  1.00 21.21           C  
ANISOU  712  C   ARG A  85     2905   2873   2278    -62    438     30       C  
ATOM    713  O   ARG A  85      32.367  15.260 -11.662  1.00 27.32           O  
ANISOU  713  O   ARG A  85     3388   4459   2530    321    518    461       O  
ATOM    714  CB  ARG A  85      31.236  14.435  -9.107  1.00 24.34           C  
ANISOU  714  CB  ARG A  85     3865   2987   2394   -156    404     82       C  
ATOM    715  CG  ARG A  85      30.610  14.793  -7.790  1.00 26.90           C  
ANISOU  715  CG  ARG A  85     3788   3677   2754    -45    680     43       C  
ATOM    716  CD  ARG A  85      29.535  13.825  -7.452  1.00 24.17           C  
ANISOU  716  CD  ARG A  85     4306   2977   1897    -22    862    -23       C  
ATOM    717  NE  ARG A  85      29.902  12.410  -7.531  1.00 21.82           N  
ANISOU  717  NE  ARG A  85     3731   2749   1810   -600   1130   -201       N  
ATOM    718  CZ  ARG A  85      29.307  11.511  -6.753  1.00 20.34           C  
ANISOU  718  CZ  ARG A  85     2436   2787   2505   -189    385    585       C  
ATOM    719  NH1 ARG A  85      28.430  11.938  -5.857  1.00 20.60           N  
ANISOU  719  NH1 ARG A  85     3043   2791   1993    428   -182   -124       N  
ATOM    720  NH2 ARG A  85      29.588  10.226  -6.848  1.00 21.04           N  
ANISOU  720  NH2 ARG A  85     3190   2729   2073   -235   -261    285       N  
ATOM    721  N   ASP A  86      34.111  14.068 -10.831  1.00 22.32           N  
ANISOU  721  N   ASP A  86     2722   2914   2843   -250    -17   -120       N  
ATOM    722  C   ASP A  86      34.037  12.324 -12.613  1.00 25.13           C  
ANISOU  722  C   ASP A  86     3248   3518   2780     68    306   -294       C  
ATOM    723  O   ASP A  86      34.251  11.926 -13.772  1.00 27.46           O  
ANISOU  723  O   ASP A  86     3573   4119   2740     87    607   -234       O  
ATOM    724  CA AASP A  86      34.640  13.652 -12.128  0.50 24.89           C  
ANISOU  724  CA AASP A  86     2834   3579   3044    -12    223    -33       C  
ATOM    725  CB AASP A  86      36.175  13.566 -12.076  0.50 25.52           C  
ANISOU  725  CB AASP A  86     2740   3721   3235   -502     92     90       C  
ATOM    726  CG AASP A  86      36.680  12.651 -10.960  0.50 27.85           C  
ANISOU  726  CG AASP A  86     2922   4245   3413    -18   -104     69       C  
ATOM    727  OD1AASP A  86      35.847  12.075 -10.229  0.50 31.83           O  
ANISOU  727  OD1AASP A  86     3729   4839   3524   -286    353    160       O  
ATOM    728  OD2AASP A  86      37.915  12.508 -10.813  0.50 33.07           O  
ANISOU  728  OD2AASP A  86     3006   5465   4091     75   -167    -47       O  
ATOM    729  CA BASP A  86      34.720  13.569 -12.064  0.50 25.49           C  
ANISOU  729  CA BASP A  86     2885   3688   3110     -8    197   -100       C  
ATOM    730  CB BASP A  86      36.162  13.163 -11.755  0.50 28.48           C  
ANISOU  730  CB BASP A  86     2894   4097   3828   -115   -141   -110       C  
ATOM    731  CG BASP A  86      37.139  14.269 -11.988  0.50 30.24           C  
ANISOU  731  CG BASP A  86     3442   4346   3699   -285    119    142       C  
ATOM    732  OD1BASP A  86      37.417  14.553 -13.168  0.50 35.11           O  
ANISOU  732  OD1BASP A  86     4288   5183   3868   -416    181    402       O  
ATOM    733  OD2BASP A  86      37.643  14.839 -10.998  0.50 37.27           O  
ANISOU  733  OD2BASP A  86     4755   5413   3992   -177   -565   -256       O  
ATOM    734  N   ASP A  87      33.319  11.637 -11.727  1.00 23.37           N  
ANISOU  734  N   ASP A  87     2892   3244   2741     87   -438    275       N  
ATOM    735  CA  ASP A  87      32.773  10.309 -12.001  1.00 26.09           C  
ANISOU  735  CA  ASP A  87     3423   3491   2998   -201   -161    175       C  
ATOM    736  C   ASP A  87      31.339  10.281 -12.527  1.00 25.95           C  
ANISOU  736  C   ASP A  87     3402   3187   3270     45   -300    210       C  
ATOM    737  O   ASP A  87      30.772   9.200 -12.721  1.00 27.69           O  
ANISOU  737  O   ASP A  87     3851   3345   3324    -84   -461     26       O  
ATOM    738  CB  ASP A  87      32.890   9.410 -10.752  1.00 26.06           C  
ANISOU  738  CB  ASP A  87     3876   3105   2917    -29     62    145       C  
ATOM    739  CG  ASP A  87      32.125   9.953  -9.536  1.00 26.75           C  
ANISOU  739  CG  ASP A  87     3788   3127   3246     45    385    386       C  
ATOM    740  OD1 ASP A  87      31.877  11.171  -9.438  1.00 25.85           O  
ANISOU  740  OD1 ASP A  87     3936   3349   2535    191    655    438       O  
ATOM    741  OD2 ASP A  87      31.795   9.137  -8.639  1.00 31.16           O  
ANISOU  741  OD2 ASP A  87     4549   3639   3648   -105   1132    394       O  
ATOM    742  N   ILE A  88      30.766  11.460 -12.750  1.00 21.17           N  
ANISOU  742  N   ILE A  88     2918   3265   1860    -38   -115    168       N  
ATOM    743  CA  ILE A  88      29.369  11.599 -13.142  1.00 22.45           C  
ANISOU  743  CA  ILE A  88     3002   3109   2419     99   -100    404       C  
ATOM    744  C   ILE A  88      29.331  12.406 -14.425  1.00 19.52           C  
ANISOU  744  C   ILE A  88     2654   2731   2030   -357    109     33       C  
ATOM    745  O   ILE A  88      29.768  13.540 -14.428  1.00 19.51           O  
ANISOU  745  O   ILE A  88     2914   2883   1614   -387   -283   -239       O  
ATOM    746  CB  ILE A  88      28.568  12.355 -12.051  1.00 25.42           C  
ANISOU  746  CB  ILE A  88     3010   3449   3196    374    190    341       C  
ATOM    747  CG1 ILE A  88      28.508  11.546 -10.755  1.00 27.06           C  
ANISOU  747  CG1 ILE A  88     3489   3574   3215   -251   -432    300       C  
ATOM    748  CG2 ILE A  88      27.174  12.708 -12.541  1.00 26.60           C  
ANISOU  748  CG2 ILE A  88     3033   3929   3144   -117   -191    124       C  
ATOM    749  CD1 ILE A  88      27.935  10.158 -10.927  1.00 28.83           C  
ANISOU  749  CD1 ILE A  88     3772   3363   3816   -161   -606    472       C  
ATOM    750  N   ASP A  89      28.818  11.826 -15.506  1.00 17.77           N  
ANISOU  750  N   ASP A  89     1996   2587   2166   -387     -5    223       N  
ATOM    751  CA  ASP A  89      28.696  12.562 -16.777  1.00 17.09           C  
ANISOU  751  CA  ASP A  89     2201   2339   1951    -54    321     21       C  
ATOM    752  C   ASP A  89      27.251  12.691 -17.270  1.00 16.40           C  
ANISOU  752  C   ASP A  89     2163   2324   1743   -359    280    238       C  
ATOM    753  O   ASP A  89      26.988  13.254 -18.347  1.00 17.22           O  
ANISOU  753  O   ASP A  89     2324   2628   1591   -179    491    386       O  
ATOM    754  CB  ASP A  89      29.569  11.942 -17.881  1.00 19.70           C  
ANISOU  754  CB  ASP A  89     2628   3030   1825     38    366   -235       C  
ATOM    755  CG  ASP A  89      31.069  12.123 -17.645  1.00 23.90           C  
ANISOU  755  CG  ASP A  89     2840   3269   2970   -455    243   -503       C  
ATOM    756  OD1 ASP A  89      31.469  12.924 -16.779  1.00 26.08           O  
ANISOU  756  OD1 ASP A  89     2926   4122   2859  -1067    -85   -464       O  
ATOM    757  OD2 ASP A  89      31.869  11.470 -18.350  1.00 30.85           O  
ANISOU  757  OD2 ASP A  89     4007   4241   3473    -20    812   -676       O  
ATOM    758  N   ALA A  90      26.303  12.140 -16.521  1.00 13.90           N  
ANISOU  758  N   ALA A  90     2284   2279    716   -204    358   -238       N  
ATOM    759  CA  ALA A  90      24.905  12.258 -16.881  1.00 13.77           C  
ANISOU  759  CA  ALA A  90     2150   2058   1024   -230    511   -282       C  
ATOM    760  C   ALA A  90      24.091  12.206 -15.611  1.00 13.12           C  
ANISOU  760  C   ALA A  90     1855   2036   1091   -418    415     85       C  
ATOM    761  O   ALA A  90      24.436  11.440 -14.708  1.00 16.10           O  
ANISOU  761  O   ALA A  90     2402   2229   1484    196    220    110       O  
ATOM    762  CB  ALA A  90      24.488  11.140 -17.817  1.00 15.29           C  
ANISOU  762  CB  ALA A  90     2495   2376    937   -457    210   -248       C  
ATOM    763  N   ILE A  91      23.020  12.990 -15.565  1.00 13.08           N  
ANISOU  763  N   ILE A  91     2012   2175    780   -451    247    -13       N  
ATOM    764  CA  ILE A  91      22.205  13.120 -14.354  1.00 12.86           C  
ANISOU  764  CA  ILE A  91     1834   1837   1212   -292    438    -20       C  
ATOM    765  C   ILE A  91      20.742  13.121 -14.721  1.00 12.46           C  
ANISOU  765  C   ILE A  91     1908   1877    947    -90     59    338       C  
ATOM    766  O   ILE A  91      20.316  13.774 -15.713  1.00 13.24           O  
ANISOU  766  O   ILE A  91     2269   2497    262   -148    -84    121       O  
ATOM    767  CB  ILE A  91      22.544  14.428 -13.619  1.00 12.73           C  
ANISOU  767  CB  ILE A  91     1676   2165    995   -273    407   -258       C  
ATOM    768  CG1 ILE A  91      23.974  14.348 -13.121  1.00 12.90           C  
ANISOU  768  CG1 ILE A  91     1734   2266    899   -529    173    233       C  
ATOM    769  CG2 ILE A  91      21.599  14.680 -12.431  1.00 13.71           C  
ANISOU  769  CG2 ILE A  91     2051   2560    595   -250    399    -31       C  
ATOM    770  CD1 ILE A  91      24.535  15.632 -12.535  1.00 15.77           C  
ANISOU  770  CD1 ILE A  91     2397   2331   1263   -628    187      0       C  
ATOM    771  N   ILE A  92      19.941  12.422 -13.920  1.00 12.71           N  
ANISOU  771  N   ILE A  92     1996   1936    895   -363    151      6       N  
ATOM    772  CA  ILE A  92      18.515  12.465 -14.072  1.00 13.10           C  
ANISOU  772  CA  ILE A  92     2018   2139    819   -306    182    156       C  
ATOM    773  C   ILE A  92      17.901  12.859 -12.761  1.00 12.39           C  
ANISOU  773  C   ILE A  92     1788   2102    815    -80    -80     18       C  
ATOM    774  O   ILE A  92      18.290  12.299 -11.705  1.00 15.38           O  
ANISOU  774  O   ILE A  92     2323   2644    874    -27   -300    278       O  
ATOM    775  CB  ILE A  92      17.947  11.102 -14.517  1.00 13.27           C  
ANISOU  775  CB  ILE A  92     2109   2186    747   -405    270      5       C  
ATOM    776  CG1 ILE A  92      18.514  10.727 -15.914  1.00 14.08           C  
ANISOU  776  CG1 ILE A  92     2477   2206    666   -338    102   -166       C  
ATOM    777  CG2 ILE A  92      16.422  11.138 -14.506  1.00 13.95           C  
ANISOU  777  CG2 ILE A  92     2199   2566    532   -192     55   -198       C  
ATOM    778  CD1 ILE A  92      18.082   9.357 -16.397  1.00 15.37           C  
ANISOU  778  CD1 ILE A  92     2514   2440    885   -547    -27   -345       C  
ATOM    779  N   HIS A  93      16.994  13.829 -12.813  1.00 11.89           N  
ANISOU  779  N   HIS A  93     1785   2218    514   -121     67    -19       N  
ATOM    780  CA  HIS A  93      16.157  14.184 -11.653  1.00 12.80           C  
ANISOU  780  CA  HIS A  93     1917   2218    728    -56    211     51       C  
ATOM    781  C   HIS A  93      14.717  13.832 -11.980  1.00 12.80           C  
ANISOU  781  C   HIS A  93     1865   2093    905   -170    -89    423       C  
ATOM    782  O   HIS A  93      14.192  14.141 -13.079  1.00 14.96           O  
ANISOU  782  O   HIS A  93     2176   2815    693   -110   -188    155       O  
ATOM    783  CB  HIS A  93      16.312  15.658 -11.321  1.00 14.90           C  
ANISOU  783  CB  HIS A  93     2431   2299    928   -189    137     18       C  
ATOM    784  CG  HIS A  93      15.237  16.209 -10.425  1.00 15.66           C  
ANISOU  784  CG  HIS A  93     2586   2353   1009   -277    428     41       C  
ATOM    785  ND1 HIS A  93      15.081  15.799  -9.117  1.00 14.67           N  
ANISOU  785  ND1 HIS A  93     2455   2130    987   -154     34     85       N  
ATOM    786  CD2 HIS A  93      14.270  17.133 -10.648  1.00 13.90           C  
ANISOU  786  CD2 HIS A  93     2284   2442    555   -477    377     27       C  
ATOM    787  CE1 HIS A  93      14.060  16.443  -8.580  1.00 14.90           C  
ANISOU  787  CE1 HIS A  93     2454   2119   1085    251     77    367       C  
ATOM    788  NE2 HIS A  93      13.559  17.279  -9.476  1.00 12.87           N  
ANISOU  788  NE2 HIS A  93     2226   2300    363   -427    177    391       N  
ATOM    789  N   ALA A  94      14.051  13.164 -11.043  1.00 12.94           N  
ANISOU  789  N   ALA A  94     2018   2097    799   -110    149    190       N  
ATOM    790  CA  ALA A  94      12.700  12.736 -11.259  1.00 12.81           C  
ANISOU  790  CA  ALA A  94     1971   2113    781   -235    203     74       C  
ATOM    791  C   ALA A  94      11.887  12.826  -9.991  1.00 12.29           C  
ANISOU  791  C   ALA A  94     1755   2303    610   -234    -46    155       C  
ATOM    792  O   ALA A  94      12.466  12.778  -8.911  1.00 15.62           O  
ANISOU  792  O   ALA A  94     2325   2952    659   -181   -366    -24       O  
ATOM    793  CB  ALA A  94      12.674  11.313 -11.794  1.00 14.57           C  
ANISOU  793  CB  ALA A  94     2512   2287    734   -312    441   -140       C  
ATOM    794  N   HIS A  95      10.583  12.984 -10.124  1.00 12.09           N  
ANISOU  794  N   HIS A  95     1898   2181    514   -122    140    111       N  
ATOM    795  CA  HIS A  95       9.656  12.873  -8.987  1.00 12.43           C  
ANISOU  795  CA  HIS A  95     1892   2151    678   -259    200    205       C  
ATOM    796  C   HIS A  95       9.014  11.513  -9.134  1.00 14.89           C  
ANISOU  796  C   HIS A  95     2191   2090   1376   -119    105    174       C  
ATOM    797  O   HIS A  95       7.996  11.357  -9.819  1.00 20.00           O  
ANISOU  797  O   HIS A  95     2620   2811   2166    -54   -481    246       O  
ATOM    798  CB  HIS A  95       8.609  13.978  -9.026  1.00 14.63           C  
ANISOU  798  CB  HIS A  95     2094   2201   1264   -217   -186   -169       C  
ATOM    799  CG  HIS A  95       9.181  15.369  -9.028  1.00 13.96           C  
ANISOU  799  CG  HIS A  95     2513   2136    652   -114   -573    165       C  
ATOM    800  ND1 HIS A  95       8.408  16.483  -8.816  1.00 15.16           N  
ANISOU  800  ND1 HIS A  95     3080   1927    753   -252   -258   -100       N  
ATOM    801  CD2 HIS A  95      10.449  15.817  -9.213  1.00 14.22           C  
ANISOU  801  CD2 HIS A  95     2737   2330    334   -402   -420    209       C  
ATOM    802  CE1 HIS A  95       9.170  17.568  -8.922  1.00 14.41           C  
ANISOU  802  CE1 HIS A  95     2507   2321    647   -348    -57   -261       C  
ATOM    803  NE2 HIS A  95      10.420  17.183  -9.124  1.00 14.26           N  
ANISOU  803  NE2 HIS A  95     2756   2356    304    257   -345   -121       N  
ATOM    804  N   THR A  96       9.672  10.497  -8.589  1.00 13.23           N  
ANISOU  804  N   THR A  96     2383   2368    275   -189   -157    160       N  
ATOM    805  CA  THR A  96       9.144   9.150  -8.686  1.00 14.79           C  
ANISOU  805  CA  THR A  96     2678   2299    641   -126   -136    344       C  
ATOM    806  C   THR A  96       8.140   8.874  -7.553  1.00 15.68           C  
ANISOU  806  C   THR A  96     2721   2006   1228   -263     89    265       C  
ATOM    807  O   THR A  96       7.647   9.817  -6.897  1.00 18.58           O  
ANISOU  807  O   THR A  96     3259   2564   1233    -21    -20    218       O  
ATOM    808  CB  THR A  96      10.277   8.120  -8.756  1.00 14.27           C  
ANISOU  808  CB  THR A  96     2212   2322    886   -306   -437    442       C  
ATOM    809  OG1 THR A  96      10.970   8.121  -7.500  1.00 17.59           O  
ANISOU  809  OG1 THR A  96     2764   2816   1102    -51   -835    610       O  
ATOM    810  CG2 THR A  96      11.241   8.420  -9.926  1.00 18.16           C  
ANISOU  810  CG2 THR A  96     2573   2710   1616   -182    269     36       C  
ATOM    811  N   THR A  97       7.774   7.620  -7.360  1.00 12.16           N  
ANISOU  811  N   THR A  97     1848   2147    624   -348   -128    440       N  
ATOM    812  CA  THR A  97       6.792   7.354  -6.302  1.00 11.63           C  
ANISOU  812  CA  THR A  97     1801   1888    729    -93     31    320       C  
ATOM    813  C   THR A  97       7.411   7.074  -4.931  1.00 12.13           C  
ANISOU  813  C   THR A  97     1976   1747    884     41   -203     74       C  
ATOM    814  O   THR A  97       7.413   7.975  -4.067  1.00 11.59           O  
ANISOU  814  O   THR A  97     2373   1688    342    165     78    357       O  
ATOM    815  CB  THR A  97       5.818   6.251  -6.700  1.00 12.82           C  
ANISOU  815  CB  THR A  97     1713   2239    919   -100   -278    401       C  
ATOM    816  OG1 THR A  97       5.244   6.615  -7.956  1.00 15.12           O  
ANISOU  816  OG1 THR A  97     2445   2805    493    -31   -341    -83       O  
ATOM    817  CG2 THR A  97       4.713   6.093  -5.644  1.00 14.03           C  
ANISOU  817  CG2 THR A  97     1717   2388   1224   -501   -148     54       C  
ATOM    818  N   TYR A  98       7.923   5.865  -4.727  1.00 11.79           N  
ANISOU  818  N   TYR A  98     1969   1890    620    -45   -250    127       N  
ATOM    819  CA  TYR A  98       8.361   5.493  -3.364  1.00 11.01           C  
ANISOU  819  CA  TYR A  98     1961   1642    578      4   -142     98       C  
ATOM    820  C   TYR A  98       9.623   6.183  -2.927  1.00 10.73           C  
ANISOU  820  C   TYR A  98     1746   2005    326    -15     19    -54       C  
ATOM    821  O   TYR A  98       9.815   6.410  -1.709  1.00 11.25           O  
ANISOU  821  O   TYR A  98     1960   2052    260    -26    -39    109       O  
ATOM    822  CB  TYR A  98       8.418   3.978  -3.199  1.00 11.23           C  
ANISOU  822  CB  TYR A  98     1989   1657    620   -118    -65     46       C  
ATOM    823  CG  TYR A  98       7.050   3.369  -3.182  1.00 12.14           C  
ANISOU  823  CG  TYR A  98     1733   2000    877     22     61    -18       C  
ATOM    824  CD1 TYR A  98       6.396   3.023  -4.365  1.00 12.94           C  
ANISOU  824  CD1 TYR A  98     1805   2071   1039    -43   -187    -26       C  
ATOM    825  CD2 TYR A  98       6.364   3.167  -1.982  1.00 11.78           C  
ANISOU  825  CD2 TYR A  98     1773   2011    692    115    -55    274       C  
ATOM    826  CE1 TYR A  98       5.130   2.470  -4.353  1.00 12.89           C  
ANISOU  826  CE1 TYR A  98     1989   1839   1068   -179    296    161       C  
ATOM    827  CE2 TYR A  98       5.104   2.606  -1.952  1.00 11.79           C  
ANISOU  827  CE2 TYR A  98     1879   1945    653     42   -238    -90       C  
ATOM    828  CZ  TYR A  98       4.468   2.271  -3.148  1.00 11.28           C  
ANISOU  828  CZ  TYR A  98     1574   2074    638   -105   -183    101       C  
ATOM    829  OH  TYR A  98       3.212   1.707  -3.130  1.00 12.82           O  
ANISOU  829  OH  TYR A  98     1837   2324    708   -175    162     18       O  
ATOM    830  N   ALA A  99      10.520   6.501  -3.844  1.00 10.79           N  
ANISOU  830  N   ALA A  99     1695   1704    697   -124    216   -173       N  
ATOM    831  CA  ALA A  99      11.681   7.301  -3.514  1.00 11.46           C  
ANISOU  831  CA  ALA A  99     1662   2020    670    -10    -50    -73       C  
ATOM    832  C   ALA A  99      11.231   8.656  -2.974  1.00 11.88           C  
ANISOU  832  C   ALA A  99     1482   1911   1120   -210   -187   -196       C  
ATOM    833  O   ALA A  99      11.812   9.161  -2.021  1.00 11.98           O  
ANISOU  833  O   ALA A  99     2086   2139    327   -220    -14     -5       O  
ATOM    834  CB  ALA A  99      12.617   7.414  -4.706  1.00 14.91           C  
ANISOU  834  CB  ALA A  99     1792   2794   1077   -445    200    -69       C  
ATOM    835  N   THR A 100      10.175   9.220  -3.537  1.00 11.46           N  
ANISOU  835  N   THR A 100     2032   1729    594    115   -108     16       N  
ATOM    836  CA  THR A 100       9.672  10.508  -3.091  1.00 11.83           C  
ANISOU  836  CA  THR A 100     1905   1780    809    165     -3    250       C  
ATOM    837  C   THR A 100       8.936  10.353  -1.769  1.00 11.60           C  
ANISOU  837  C   THR A 100     1902   1661    841   -103      2    142       C  
ATOM    838  O   THR A 100       9.028  11.250  -0.942  1.00 12.42           O  
ANISOU  838  O   THR A 100     2201   1863    654   -187   -114    141       O  
ATOM    839  CB  THR A 100       8.786  11.134  -4.161  1.00 12.57           C  
ANISOU  839  CB  THR A 100     1794   2107    874     43     71    531       C  
ATOM    840  OG1 THR A 100       9.594  11.314  -5.320  1.00 14.54           O  
ANISOU  840  OG1 THR A 100     2294   2556    672   -344    188     85       O  
ATOM    841  CG2 THR A 100       8.241  12.485  -3.718  1.00 13.25           C  
ANISOU  841  CG2 THR A 100     2536   2177    320   -116   -102    350       C  
ATOM    842  N   VAL A 101       8.238   9.230  -1.576  1.00 11.01           N  
ANISOU  842  N   VAL A 101     1829   1882    470   -160    228    254       N  
ATOM    843  CA  VAL A 101       7.676   8.906  -0.227  1.00 10.26           C  
ANISOU  843  CA  VAL A 101     1616   1790    491   -276    131    307       C  
ATOM    844  C   VAL A 101       8.756   9.011   0.839  1.00 11.39           C  
ANISOU  844  C   VAL A 101     1712   1753    861     79    -89   -156       C  
ATOM    845  O   VAL A 101       8.586   9.713   1.877  1.00 12.36           O  
ANISOU  845  O   VAL A 101     2227   1970    498     21     39      0       O  
ATOM    846  CB  VAL A 101       7.034   7.517  -0.217  1.00  9.84           C  
ANISOU  846  CB  VAL A 101     1582   1844    312   -288    -21    304       C  
ATOM    847  CG1 VAL A 101       6.717   7.068   1.225  1.00 10.42           C  
ANISOU  847  CG1 VAL A 101     1760   1896    302   -397    227     90       C  
ATOM    848  CG2 VAL A 101       5.793   7.572  -1.073  1.00 12.07           C  
ANISOU  848  CG2 VAL A 101     1720   2240    623   -353   -217    471       C  
ATOM    849  N   LEU A 102       9.857   8.311   0.615  1.00 10.25           N  
ANISOU  849  N   LEU A 102     1640   1946    307     82   -168     39       N  
ATOM    850  CA  LEU A 102      10.967   8.384   1.573  1.00 10.34           C  
ANISOU  850  CA  LEU A 102     1480   1688    760     22   -238     64       C  
ATOM    851  C   LEU A 102      11.455   9.821   1.730  1.00 11.39           C  
ANISOU  851  C   LEU A 102     2026   1643    656   -144   -248     79       C  
ATOM    852  O   LEU A 102      11.714  10.285   2.822  1.00 12.88           O  
ANISOU  852  O   LEU A 102     2156   2022    713     30   -295   -170       O  
ATOM    853  CB  LEU A 102      12.087   7.450   1.172  1.00 11.27           C  
ANISOU  853  CB  LEU A 102     2095   1391    795     93    -59   -121       C  
ATOM    854  CG  LEU A 102      11.717   5.979   1.340  1.00  9.82           C  
ANISOU  854  CG  LEU A 102     2201   1271    256     92    -57    -45       C  
ATOM    855  CD1 LEU A 102      12.870   5.121   0.839  1.00 11.31           C  
ANISOU  855  CD1 LEU A 102     2036   1979    280    163    -94    -17       C  
ATOM    856  CD2 LEU A 102      11.466   5.637   2.843  1.00 14.05           C  
ANISOU  856  CD2 LEU A 102     2784   2030    521    -78   -180    679       C  
ATOM    857  N   ALA A 103      11.564  10.564   0.631  1.00 11.21           N  
ANISOU  857  N   ALA A 103     1969   1493    796   -148    -28    181       N  
ATOM    858  CA  ALA A 103      11.996  11.944   0.681  1.00 11.13           C  
ANISOU  858  CA  ALA A 103     1996   1509    723   -100     64    335       C  
ATOM    859  C   ALA A 103      11.053  12.815   1.508  1.00 11.78           C  
ANISOU  859  C   ALA A 103     1953   1666    853    -33   -161    152       C  
ATOM    860  O   ALA A 103      11.496  13.769   2.142  1.00 12.26           O  
ANISOU  860  O   ALA A 103     2295   2109    253   -145      4    -33       O  
ATOM    861  CB  ALA A 103      12.053  12.476  -0.759  1.00 13.49           C  
ANISOU  861  CB  ALA A 103     2655   1985    485   -211   -267    140       C  
ATOM    862  N   CYS A 104       9.753  12.537   1.446  1.00 13.64           N  
ANISOU  862  N   CYS A 104     1919   1954   1306    126     -2    142       N  
ATOM    863  CA  CYS A 104       8.784  13.341   2.187  1.00 13.48           C  
ANISOU  863  CA  CYS A 104     1828   2143   1149     -5    146    103       C  
ATOM    864  C   CYS A 104       8.747  13.005   3.662  1.00 15.79           C  
ANISOU  864  C   CYS A 104     2808   1998   1194    182     86     55       C  
ATOM    865  O   CYS A 104       8.304  13.832   4.455  1.00 18.73           O  
ANISOU  865  O   CYS A 104     3520   2391   1205    513    399    130       O  
ATOM    866  CB  CYS A 104       7.397  13.288   1.554  1.00 15.75           C  
ANISOU  866  CB  CYS A 104     2140   2827   1015    135   -140     10       C  
ATOM    867  SG  CYS A 104       7.366  14.008  -0.108  1.00 16.94           S  
ANISOU  867  SG  CYS A 104     2796   2802    836   -165   -188   -229       S  
ATOM    868  N   LEU A 105       9.181  11.795   3.989  1.00 13.88           N  
ANISOU  868  N   LEU A 105     2402   2134    735     76   -327     36       N  
ATOM    869  CA  LEU A 105       9.402  11.385   5.387  1.00 13.45           C  
ANISOU  869  CA  LEU A 105     2384   2043    683      9    -21     86       C  
ATOM    870  C   LEU A 105      10.757  11.868   5.850  1.00 15.41           C  
ANISOU  870  C   LEU A 105     2203   2695    954     -6     95   -220       C  
ATOM    871  O   LEU A 105      11.071  11.801   7.051  1.00 16.65           O  
ANISOU  871  O   LEU A 105     2809   2578    938   -202   -176    -78       O  
ATOM    872  CB  LEU A 105       9.366   9.869   5.491  1.00 11.80           C  
ANISOU  872  CB  LEU A 105     2126   2089    266    -21     72    137       C  
ATOM    873  CG  LEU A 105       8.030   9.213   5.229  1.00 13.09           C  
ANISOU  873  CG  LEU A 105     2303   2289    381   -360    281    191       C  
ATOM    874  CD1 LEU A 105       8.229   7.774   4.773  1.00 14.77           C  
ANISOU  874  CD1 LEU A 105     2985   2266    358   -169   -124    454       C  
ATOM    875  CD2 LEU A 105       7.125   9.308   6.455  1.00 15.79           C  
ANISOU  875  CD2 LEU A 105     2342   3345    312   -234    240    282       C  
ATOM    876  N   ARG A 106      11.592  12.316   4.911  1.00 16.23           N  
ANISOU  876  N   ARG A 106     2236   2271   1659   -366     76     86       N  
ATOM    877  CA  ARG A 106      13.002  12.596   5.167  1.00 14.77           C  
ANISOU  877  CA  ARG A 106     2256   1983   1370   -133    -12    -96       C  
ATOM    878  C   ARG A 106      13.721  11.377   5.793  1.00 13.64           C  
ANISOU  878  C   ARG A 106     1877   2088   1215   -264   -270    -20       C  
ATOM    879  O   ARG A 106      14.479  11.494   6.775  1.00 17.61           O  
ANISOU  879  O   ARG A 106     2876   2882    930   -384   -535    228       O  
ATOM    880  CB  ARG A 106      13.160  13.903   5.957  1.00 15.94           C  
ANISOU  880  CB  ARG A 106     2751   1867   1436    -37     -8    -29       C  
ATOM    881  CG  ARG A 106      12.475  15.068   5.267  1.00 15.76           C  
ANISOU  881  CG  ARG A 106     2944   1879   1164    -98    -34    -32       C  
ATOM    882  CD  ARG A 106      12.694  16.385   5.957  1.00 17.13           C  
ANISOU  882  CD  ARG A 106     2674   2035   1800    -61    -83   -199       C  
ATOM    883  NE  ARG A 106      11.983  17.467   5.302  1.00 14.09           N  
ANISOU  883  NE  ARG A 106     2508   2458    386    163    -14   -446       N  
ATOM    884  CZ  ARG A 106      12.094  18.742   5.652  1.00 15.03           C  
ANISOU  884  CZ  ARG A 106     2184   2264   1263   -184   -319   -275       C  
ATOM    885  NH1 ARG A 106      12.848  19.076   6.702  1.00 18.95           N  
ANISOU  885  NH1 ARG A 106     3009   3634    557   -551   -149   -336       N  
ATOM    886  NH2 ARG A 106      11.406  19.684   5.026  1.00 14.67           N  
ANISOU  886  NH2 ARG A 106     2878   2428    267   -359   -173    102       N  
ATOM    887  N   GLU A 107      13.450  10.200   5.210  1.00 14.31           N  
ANISOU  887  N   GLU A 107     2539   2201    694     45   -172    -87       N  
ATOM    888  CA  GLU A 107      13.976   8.923   5.640  1.00 14.23           C  
ANISOU  888  CA  GLU A 107     2355   1950   1100    145   -188   -493       C  
ATOM    889  C   GLU A 107      14.910   8.385   4.587  1.00 15.09           C  
ANISOU  889  C   GLU A 107     2104   2537   1090    207   -192   -262       C  
ATOM    890  O   GLU A 107      14.555   8.402   3.401  1.00 17.01           O  
ANISOU  890  O   GLU A 107     2777   2760    923    -47   -233    219       O  
ATOM    891  CB  GLU A 107      12.858   7.909   5.842  1.00 18.30           C  
ANISOU  891  CB  GLU A 107     2472   2728   1751   -186    -54   -457       C  
ATOM    892  CG  GLU A 107      12.031   8.124   7.102  1.00 22.61           C  
ANISOU  892  CG  GLU A 107     3036   3777   1775    334    168    -60       C  
ATOM    893  CD  GLU A 107      12.622   7.454   8.338  1.00 25.95           C  
ANISOU  893  CD  GLU A 107     3416   4183   2261    226   -390    173       C  
ATOM    894  OE1 GLU A 107      13.724   6.860   8.248  1.00 23.17           O  
ANISOU  894  OE1 GLU A 107     3373   4300   1129    -11    -85     36       O  
ATOM    895  OE2 GLU A 107      11.964   7.526   9.401  1.00 30.16           O  
ANISOU  895  OE2 GLU A 107     3900   4234   3322    155    376   -343       O  
ATOM    896  N   PRO A 108      16.106   7.954   4.977  1.00 13.47           N  
ANISOU  896  N   PRO A 108     2104   2231    782     34   -290   -171       N  
ATOM    897  CA  PRO A 108      17.039   7.377   4.026  1.00 13.83           C  
ANISOU  897  CA  PRO A 108     1804   2012   1438   -163    -76   -258       C  
ATOM    898  C   PRO A 108      16.631   5.981   3.564  1.00 12.32           C  
ANISOU  898  C   PRO A 108     1770   1939    969   -128     66   -265       C  
ATOM    899  O   PRO A 108      15.767   5.326   4.150  1.00 14.35           O  
ANISOU  899  O   PRO A 108     2386   2560    504   -337    208   -304       O  
ATOM    900  CB  PRO A 108      18.346   7.332   4.802  1.00 14.54           C  
ANISOU  900  CB  PRO A 108     1913   2551   1058   -176     -3     31       C  
ATOM    901  CG  PRO A 108      17.905   7.144   6.254  1.00 15.17           C  
ANISOU  901  CG  PRO A 108     1938   2740   1084   -195      1    294       C  
ATOM    902  CD  PRO A 108      16.613   7.886   6.375  1.00 15.20           C  
ANISOU  902  CD  PRO A 108     2039   2737    998    -18   -639   -287       C  
ATOM    903  N   LEU A 109      17.245   5.531   2.475  1.00 12.97           N  
ANISOU  903  N   LEU A 109     2310   1985    631     -9    120    -66       N  
ATOM    904  CA  LEU A 109      16.984   4.194   1.974  1.00 11.86           C  
ANISOU  904  CA  LEU A 109     1955   1661    889    -14    -25    376       C  
ATOM    905  C   LEU A 109      18.159   3.263   2.237  1.00 13.50           C  
ANISOU  905  C   LEU A 109     1774   2030   1323     17    -88    165       C  
ATOM    906  O   LEU A 109      19.237   3.455   1.672  1.00 13.65           O  
ANISOU  906  O   LEU A 109     2141   2376    668     47      6    252       O  
ATOM    907  CB  LEU A 109      16.744   4.277   0.454  1.00 13.39           C  
ANISOU  907  CB  LEU A 109     2288   1919    880   -199   -191    223       C  
ATOM    908  CG  LEU A 109      16.581   2.972  -0.326  1.00 12.68           C  
ANISOU  908  CG  LEU A 109     1988   1900    929   -322   -361    232       C  
ATOM    909  CD1 LEU A 109      15.429   2.121   0.172  1.00 12.61           C  
ANISOU  909  CD1 LEU A 109     2042   1904    846   -259    -36     34       C  
ATOM    910  CD2 LEU A 109      16.364   3.312  -1.793  1.00 16.60           C  
ANISOU  910  CD2 LEU A 109     2663   2806    835    -15   -141    271       C  
ATOM    911  N   PRO A 110      17.952   2.236   3.088  1.00 13.30           N  
ANISOU  911  N   PRO A 110     2124   2126    800     54   -137     24       N  
ATOM    912  CA  PRO A 110      19.021   1.299   3.372  1.00 13.42           C  
ANISOU  912  CA  PRO A 110     2271   2113    714    213     40    177       C  
ATOM    913  C   PRO A 110      19.012   0.084   2.462  1.00 13.14           C  
ANISOU  913  C   PRO A 110     1831   1980   1179     62    -53    136       C  
ATOM    914  O   PRO A 110      18.131  -0.025   1.605  1.00 14.29           O  
ANISOU  914  O   PRO A 110     2222   2203   1002     97   -261     21       O  
ATOM    915  CB  PRO A 110      18.709   0.860   4.814  1.00 12.98           C  
ANISOU  915  CB  PRO A 110     2014   2198    718     64   -279    419       C  
ATOM    916  CG  PRO A 110      17.222   0.882   4.850  1.00 13.41           C  
ANISOU  916  CG  PRO A 110     2089   2600    403    159    -66    278       C  
ATOM    917  CD  PRO A 110      16.735   1.921   3.851  1.00 14.31           C  
ANISOU  917  CD  PRO A 110     2156   2205   1076    -10   -194    368       C  
ATOM    918  N   ALA A 111      19.974  -0.817   2.667  1.00 12.61           N  
ANISOU  918  N   ALA A 111     2101   2157    531    189   -201    102       N  
ATOM    919  CA  ALA A 111      20.158  -2.013   1.849  1.00 13.88           C  
ANISOU  919  CA  ALA A 111     2144   1936   1193    113     90     94       C  
ATOM    920  C   ALA A 111      19.231  -3.171   2.217  1.00 12.83           C  
ANISOU  920  C   ALA A 111     1991   2037    847     50    252   -128       C  
ATOM    921  O   ALA A 111      19.704  -4.286   2.501  1.00 14.78           O  
ANISOU  921  O   ALA A 111     2404   2370    839    229     24     12       O  
ATOM    922  CB  ALA A 111      21.601  -2.462   1.914  1.00 15.44           C  
ANISOU  922  CB  ALA A 111     2098   2690   1077     99   -103    102       C  
ATOM    923  N   SER A 112      17.922  -2.938   2.168  1.00 12.86           N  
ANISOU  923  N   SER A 112     2033   2188    662    -65   -222    201       N  
ATOM    924  CA  SER A 112      16.972  -4.039   2.313  1.00 13.49           C  
ANISOU  924  CA  SER A 112     1956   1917   1250     -5   -359     31       C  
ATOM    925  C   SER A 112      16.962  -4.927   1.076  1.00 14.63           C  
ANISOU  925  C   SER A 112     2432   1926   1199     52    -62    161       C  
ATOM    926  O   SER A 112      16.603  -6.077   1.160  1.00 15.23           O  
ANISOU  926  O   SER A 112     2789   2297    699   -114   -275    257       O  
ATOM    927  CB  SER A 112      15.556  -3.552   2.657  1.00 15.61           C  
ANISOU  927  CB  SER A 112     2185   2321   1422    174    -56   -108       C  
ATOM    928  OG  SER A 112      15.176  -2.417   1.886  1.00 19.16           O  
ANISOU  928  OG  SER A 112     2803   2182   2293    173    232    172       O  
ATOM    929  N   HIS A 113      17.332  -4.352  -0.076  1.00 14.47           N  
ANISOU  929  N   HIS A 113     2228   2161   1108    273     46    218       N  
ATOM    930  CA  HIS A 113      17.556  -5.133  -1.280  1.00 14.93           C  
ANISOU  930  CA  HIS A 113     2112   2162   1399     79   -378    -43       C  
ATOM    931  C   HIS A 113      18.951  -4.869  -1.782  1.00 12.68           C  
ANISOU  931  C   HIS A 113     2229   1995    593    168   -344    171       C  
ATOM    932  O   HIS A 113      19.399  -3.708  -1.789  1.00 14.94           O  
ANISOU  932  O   HIS A 113     2305   2213   1156   -144   -220     28       O  
ATOM    933  CB  HIS A 113      16.548  -4.753  -2.353  1.00 13.35           C  
ANISOU  933  CB  HIS A 113     2316   1874    883    -83   -204    128       C  
ATOM    934  CG  HIS A 113      16.487  -5.746  -3.463  1.00 13.26           C  
ANISOU  934  CG  HIS A 113     2149   2024    865    -80     67     63       C  
ATOM    935  ND1 HIS A 113      17.436  -5.794  -4.462  1.00 13.77           N  
ANISOU  935  ND1 HIS A 113     2121   2297    813   -323     67     61       N  
ATOM    936  CD2 HIS A 113      15.626  -6.766  -3.700  1.00 13.35           C  
ANISOU  936  CD2 HIS A 113     2534   2057    478   -210    124    150       C  
ATOM    937  CE1 HIS A 113      17.144  -6.794  -5.283  1.00 16.86           C  
ANISOU  937  CE1 HIS A 113     2764   2321   1321   -488   -261    -71       C  
ATOM    938  NE2 HIS A 113      16.057  -7.404  -4.840  1.00 14.38           N  
ANISOU  938  NE2 HIS A 113     2320   2565    576     65   -155   -172       N  
ATOM    939  N   TYR A 114      19.647  -5.922  -2.209  1.00 13.13           N  
ANISOU  939  N   TYR A 114     2192   2355    440    261   -319     31       N  
ATOM    940  CA  TYR A 114      21.049  -5.780  -2.619  1.00 14.35           C  
ANISOU  940  CA  TYR A 114     2105   2212   1135     38   -261    306       C  
ATOM    941  C   TYR A 114      21.283  -4.866  -3.832  1.00 13.77           C  
ANISOU  941  C   TYR A 114     2117   1912   1203      1     57     98       C  
ATOM    942  O   TYR A 114      22.374  -4.334  -3.997  1.00 15.61           O  
ANISOU  942  O   TYR A 114     2352   2716    863   -157    -75     67       O  
ATOM    943  CB  TYR A 114      21.715  -7.131  -2.839  1.00 15.10           C  
ANISOU  943  CB  TYR A 114     2360   2079   1298    -46   -404    -63       C  
ATOM    944  CG  TYR A 114      21.442  -7.763  -4.169  1.00 14.21           C  
ANISOU  944  CG  TYR A 114     2038   2032   1327   -127     43   -129       C  
ATOM    945  CD1 TYR A 114      22.265  -7.475  -5.243  1.00 14.28           C  
ANISOU  945  CD1 TYR A 114     2038   2145   1243    133     52     35       C  
ATOM    946  CD2 TYR A 114      20.368  -8.634  -4.356  1.00 14.97           C  
ANISOU  946  CD2 TYR A 114     2178   2183   1323   -112   -418    -52       C  
ATOM    947  CE1 TYR A 114      22.037  -8.033  -6.482  1.00 15.00           C  
ANISOU  947  CE1 TYR A 114     2302   2092   1305   -141     -9    -16       C  
ATOM    948  CE2 TYR A 114      20.135  -9.196  -5.614  1.00 15.57           C  
ANISOU  948  CE2 TYR A 114     2408   2361   1146   -302   -292     92       C  
ATOM    949  CZ  TYR A 114      20.989  -8.890  -6.658  1.00 16.17           C  
ANISOU  949  CZ  TYR A 114     2204   2254   1682   -213   -136    266       C  
ATOM    950  OH  TYR A 114      20.752  -9.438  -7.899  1.00 19.61           O  
ANISOU  950  OH  TYR A 114     2754   2719   1976    233   -131   -352       O  
ATOM    951  N   MET A 115      20.247  -4.685  -4.652  1.00 13.87           N  
ANISOU  951  N   MET A 115     2115   1971   1182   -146     99    104       N  
ATOM    952  CA  MET A 115      20.407  -3.891  -5.878  1.00 14.75           C  
ANISOU  952  CA  MET A 115     2106   2097   1401   -255     65    368       C  
ATOM    953  C   MET A 115      20.677  -2.417  -5.641  1.00 14.15           C  
ANISOU  953  C   MET A 115     2200   2049   1126   -255    221    109       C  
ATOM    954  O   MET A 115      21.057  -1.670  -6.549  1.00 14.62           O  
ANISOU  954  O   MET A 115     2310   2298    947   -313    185    186       O  
ATOM    955  CB  MET A 115      19.206  -4.071  -6.796  1.00 16.49           C  
ANISOU  955  CB  MET A 115     2475   2451   1337   -479    -73     58       C  
ATOM    956  CG  MET A 115      19.229  -5.390  -7.532  1.00 19.52           C  
ANISOU  956  CG  MET A 115     3186   2201   2028   -202    110    239       C  
ATOM    957  SD  MET A 115      20.638  -5.590  -8.639  1.00 26.50           S  
ANISOU  957  SD  MET A 115     3897   3921   2251    161    522   -371       S  
ATOM    958  CE  MET A 115      20.569  -4.087  -9.580  1.00 22.61           C  
ANISOU  958  CE  MET A 115     3185   3473   1932    231    439   -724       C  
ATOM    959  N   ILE A 116      20.495  -1.954  -4.409  1.00 13.63           N  
ANISOU  959  N   ILE A 116     1897   1950   1329    -55     34   -221       N  
ATOM    960  C   ILE A 116      22.265  -0.271  -4.352  1.00 12.70           C  
ANISOU  960  C   ILE A 116     1968   1928    927   -131     -6   -114       C  
ATOM    961  O   ILE A 116      22.635   0.874  -4.464  1.00 13.53           O  
ANISOU  961  O   ILE A 116     2171   2150    818   -286    -24     -2       O  
ATOM    962  CA AILE A 116      20.786  -0.571  -4.103  0.50 14.53           C  
ANISOU  962  CA AILE A 116     2066   2063   1389   -202    167   -162       C  
ATOM    963  CB AILE A 116      20.328  -0.174  -2.672  0.50 15.04           C  
ANISOU  963  CB AILE A 116     2062   2429   1223    -44    183    106       C  
ATOM    964  CG1AILE A 116      20.185   1.351  -2.572  0.50 15.66           C  
ANISOU  964  CG1AILE A 116     2400   2455   1092    -50   -102   -213       C  
ATOM    965  CG2AILE A 116      21.221  -0.784  -1.576  0.50 17.74           C  
ANISOU  965  CG2AILE A 116     2779   2632   1328   -259   -234    258       C  
ATOM    966  CD1AILE A 116      19.315   1.949  -3.663  0.50 20.62           C  
ANISOU  966  CD1AILE A 116     2977   2927   1930    492   -266    369       C  
ATOM    967  CA BILE A 116      20.787  -0.569  -4.096  0.50 14.51           C  
ANISOU  967  CA BILE A 116     2065   2061   1386   -206    170   -158       C  
ATOM    968  CB BILE A 116      20.361  -0.214  -2.645  0.50 15.12           C  
ANISOU  968  CB BILE A 116     2063   2444   1235    -48    186    109       C  
ATOM    969  CG1BILE A 116      20.279   1.298  -2.431  0.50 17.04           C  
ANISOU  969  CG1BILE A 116     2491   2473   1507    -74   -143    -60       C  
ATOM    970  CG2BILE A 116      21.267  -0.866  -1.598  0.50 17.86           C  
ANISOU  970  CG2BILE A 116     2774   2632   1377   -238   -210    325       C  
ATOM    971  CD1BILE A 116      20.054   1.665  -0.973  0.50 19.05           C  
ANISOU  971  CD1BILE A 116     2778   2955   1505    205     -1   -101       C  
ATOM    972  N   ALA A 117      23.110  -1.299  -4.387  1.00 14.83           N  
ANISOU  972  N   ALA A 117     2041   2384   1207     38    -85     38       N  
ATOM    973  CA  ALA A 117      24.540  -1.111  -4.676  1.00 15.19           C  
ANISOU  973  CA  ALA A 117     2131   2411   1227     -7    178     22       C  
ATOM    974  C   ALA A 117      24.849  -0.400  -6.002  1.00 15.32           C  
ANISOU  974  C   ALA A 117     2087   2153   1578    -73    182    208       C  
ATOM    975  O   ALA A 117      25.951   0.101  -6.186  1.00 17.14           O  
ANISOU  975  O   ALA A 117     2354   2549   1607   -223     87    207       O  
ATOM    976  CB  ALA A 117      25.283  -2.424  -4.600  1.00 16.01           C  
ANISOU  976  CB  ALA A 117     2752   2541    789    261    193   -117       C  
ATOM    977  N   VAL A 118      23.869  -0.307  -6.893  1.00 16.10           N  
ANISOU  977  N   VAL A 118     2392   2118   1604    112    139    106       N  
ATOM    978  CA  VAL A 118      24.071   0.573  -8.055  1.00 16.77           C  
ANISOU  978  CA  VAL A 118     2452   2278   1639   -147     81    209       C  
ATOM    979  C   VAL A 118      24.274   2.040  -7.652  1.00 14.65           C  
ANISOU  979  C   VAL A 118     1909   2219   1436     81    147    103       C  
ATOM    980  O   VAL A 118      24.897   2.806  -8.370  1.00 18.39           O  
ANISOU  980  O   VAL A 118     2932   2682   1372   -339    -16    365       O  
ATOM    981  CB  VAL A 118      22.949   0.460  -9.105  1.00 17.18           C  
ANISOU  981  CB  VAL A 118     2544   2464   1517   -119     76    -82       C  
ATOM    982  CG1 VAL A 118      22.858  -0.964  -9.630  1.00 21.30           C  
ANISOU  982  CG1 VAL A 118     3767   2487   1836   -266    127     -1       C  
ATOM    983  CG2 VAL A 118      21.615   0.980  -8.566  1.00 17.13           C  
ANISOU  983  CG2 VAL A 118     2457   2479   1570    -89     90    326       C  
ATOM    984  N   ALA A 119      23.744   2.436  -6.489  1.00 14.66           N  
ANISOU  984  N   ALA A 119     2354   1956   1259     96    279    311       N  
ATOM    985  CA  ALA A 119      23.923   3.778  -5.999  1.00 16.37           C  
ANISOU  985  CA  ALA A 119     2338   2277   1601   -109    -22     93       C  
ATOM    986  C   ALA A 119      24.905   3.874  -4.827  1.00 15.94           C  
ANISOU  986  C   ALA A 119     2481   2130   1445    -86     76   -102       C  
ATOM    987  O   ALA A 119      25.601   4.865  -4.704  1.00 16.53           O  
ANISOU  987  O   ALA A 119     2956   2687    638   -537   -158    105       O  
ATOM    988  CB  ALA A 119      22.579   4.361  -5.625  1.00 17.42           C  
ANISOU  988  CB  ALA A 119     2444   2296   1878    -84    169   -180       C  
ATOM    989  N   GLY A 120      24.961   2.841  -3.991  1.00 16.94           N  
ANISOU  989  N   GLY A 120     2517   2327   1591   -349   -203    138       N  
ATOM    990  CA  GLY A 120      25.834   2.827  -2.802  1.00 18.62           C  
ANISOU  990  CA  GLY A 120     2486   2847   1741   -312   -276    298       C  
ATOM    991  C   GLY A 120      25.247   1.914  -1.747  1.00 16.97           C  
ANISOU  991  C   GLY A 120     2190   2482   1774    -70   -359    255       C  
ATOM    992  O   GLY A 120      24.307   1.182  -2.015  1.00 16.96           O  
ANISOU  992  O   GLY A 120     2465   2677   1302   -225   -246    468       O  
ATOM    993  N   LYS A 121      25.801   1.925  -0.537  1.00 16.38           N  
ANISOU  993  N   LYS A 121     2291   2429   1501    -45   -161    124       N  
ATOM    994  CA  LYS A 121      25.227   1.034   0.505  1.00 17.62           C  
ANISOU  994  CA  LYS A 121     2364   2570   1760    -54    -53    244       C  
ATOM    995  C   LYS A 121      23.861   1.501   0.986  1.00 15.60           C  
ANISOU  995  C   LYS A 121     2091   2146   1688   -239   -551     68       C  
ATOM    996  O   LYS A 121      23.084   0.722   1.550  1.00 17.56           O  
ANISOU  996  O   LYS A 121     2624   2489   1558   -178   -182    297       O  
ATOM    997  CB  LYS A 121      26.191   0.835   1.683  1.00 19.94           C  
ANISOU  997  CB  LYS A 121     2450   2887   2237    299   -367     43       C  
ATOM    998  CG  LYS A 121      26.412   2.078   2.521  1.00 20.53           C  
ANISOU  998  CG  LYS A 121     2939   3120   1739      0   -633    177       C  
ATOM    999  CD  LYS A 121      27.215   1.777   3.779  1.00 23.96           C  
ANISOU  999  CD  LYS A 121     3425   3399   2280    848   -889    504       C  
ATOM   1000  CE  LYS A 121      27.254   3.026   4.634  1.00 24.58           C  
ANISOU 1000  CE  LYS A 121     3798   3664   1877    450   -792    321       C  
ATOM   1001  NZ  LYS A 121      28.179   2.801   5.799  1.00 26.34           N  
ANISOU 1001  NZ  LYS A 121     3568   4380   2059    670   -790    350       N  
ATOM   1002  N   ASP A 122      23.605   2.789   0.805  1.00 15.70           N  
ANISOU 1002  N   ASP A 122     2474   2478   1010    184   -149    439       N  
ATOM   1003  CA  ASP A 122      22.326   3.400   1.119  1.00 14.21           C  
ANISOU 1003  CA  ASP A 122     2157   2287    953    110   -338    204       C  
ATOM   1004  C   ASP A 122      22.190   4.649   0.286  1.00 15.71           C  
ANISOU 1004  C   ASP A 122     2154   2009   1806    -30     24    263       C  
ATOM   1005  O   ASP A 122      23.144   5.058  -0.388  1.00 16.26           O  
ANISOU 1005  O   ASP A 122     2300   2676   1199     86     24    516       O  
ATOM   1006  CB  ASP A 122      22.187   3.717   2.638  1.00 16.05           C  
ANISOU 1006  CB  ASP A 122     2489   2607   1001    -77   -198     20       C  
ATOM   1007  CG  ASP A 122      23.320   4.568   3.181  1.00 17.91           C  
ANISOU 1007  CG  ASP A 122     2495   2926   1382   -214   -341    338       C  
ATOM   1008  OD1 ASP A 122      23.951   5.337   2.425  1.00 21.13           O  
ANISOU 1008  OD1 ASP A 122     3459   3182   1386   -432    -63    122       O  
ATOM   1009  OD2 ASP A 122      23.597   4.480   4.409  1.00 27.62           O  
ANISOU 1009  OD2 ASP A 122     4112   5059   1322     29   -736   -210       O  
ATOM   1010  N   VAL A 123      20.998   5.230   0.296  1.00 13.91           N  
ANISOU 1010  N   VAL A 123     2078   2044   1164    -37     38     -5       N  
ATOM   1011  CA  VAL A 123      20.759   6.526  -0.336  1.00 15.10           C  
ANISOU 1011  CA  VAL A 123     2406   2093   1236     28    -92     91       C  
ATOM   1012  C   VAL A 123      20.294   7.510   0.734  1.00 13.10           C  
ANISOU 1012  C   VAL A 123     1845   1994   1136    -68   -141    181       C  
ATOM   1013  O   VAL A 123      19.348   7.239   1.489  1.00 15.21           O  
ANISOU 1013  O   VAL A 123     2097   2546   1136   -257     48    -85       O  
ATOM   1014  CB  VAL A 123      19.730   6.421  -1.468  1.00 15.22           C  
ANISOU 1014  CB  VAL A 123     2257   2101   1421     99   -103    -48       C  
ATOM   1015  CG1 VAL A 123      19.476   7.785  -2.074  1.00 14.03           C  
ANISOU 1015  CG1 VAL A 123     2761   2028    540    -30   -128   -241       C  
ATOM   1016  CG2 VAL A 123      20.226   5.438  -2.521  1.00 16.72           C  
ANISOU 1016  CG2 VAL A 123     2596   1719   2037     86   -259   -355       C  
ATOM   1017  N   ARG A 124      21.022   8.607   0.842  1.00 11.66           N  
ANISOU 1017  N   ARG A 124     2336   1613    481     67   -115    172       N  
ATOM   1018  CA  ARG A 124      20.747   9.613   1.866  1.00 11.23           C  
ANISOU 1018  CA  ARG A 124     1806   1704    756   -110    -65    -50       C  
ATOM   1019  C   ARG A 124      19.650  10.563   1.443  1.00 13.96           C  
ANISOU 1019  C   ARG A 124     2149   2072   1081    139   -265     -9       C  
ATOM   1020  O   ARG A 124      19.296  10.632   0.258  1.00 15.46           O  
ANISOU 1020  O   ARG A 124     2589   2402    882    115   -192    -21       O  
ATOM   1021  CB  ARG A 124      22.001  10.427   2.140  1.00 12.03           C  
ANISOU 1021  CB  ARG A 124     1698   2061    809   -185    226   -284       C  
ATOM   1022  CG  ARG A 124      23.242   9.620   2.471  1.00 14.11           C  
ANISOU 1022  CG  ARG A 124     2030   2429    900    -73   -116    136       C  
ATOM   1023  CD  ARG A 124      24.306  10.552   3.005  1.00 13.50           C  
ANISOU 1023  CD  ARG A 124     2294   2248    585     23    -55    -96       C  
ATOM   1024  NE  ARG A 124      25.625   9.947   3.019  1.00 17.13           N  
ANISOU 1024  NE  ARG A 124     2279   2679   1551      0      0    188       N  
ATOM   1025  CZ  ARG A 124      26.498  10.029   2.026  1.00 15.97           C  
ANISOU 1025  CZ  ARG A 124     1978   2839   1248    267   -289    538       C  
ATOM   1026  NH1 ARG A 124      26.183  10.713   0.919  1.00 16.29           N  
ANISOU 1026  NH1 ARG A 124     2450   3045    693   -191    -47    447       N  
ATOM   1027  NH2 ARG A 124      27.678   9.431   2.137  1.00 20.78           N  
ANISOU 1027  NH2 ARG A 124     2177   3542   2176    444   -369    710       N  
ATOM   1028  N   VAL A 125      19.152  11.333   2.400  1.00 13.99           N  
ANISOU 1028  N   VAL A 125     2104   1851   1358   -106    -79   -120       N  
ATOM   1029  C   VAL A 125      18.899  13.763   2.318  1.00 14.22           C  
ANISOU 1029  C   VAL A 125     2067   1926   1407   -158   -104    185       C  
ATOM   1030  O   VAL A 125      19.472  14.055   3.387  1.00 17.68           O  
ANISOU 1030  O   VAL A 125     2822   2470   1425   -435   -207     56       O  
ATOM   1031  CA AVAL A 125      18.220  12.402   2.099  0.50 13.75           C  
ANISOU 1031  CA AVAL A 125     2006   2051   1165    -83   -151    -68       C  
ATOM   1032  CB AVAL A 125      16.874  12.236   2.850  0.50 15.70           C  
ANISOU 1032  CB AVAL A 125     2093   2538   1332    -93    -84   -142       C  
ATOM   1033  CG1AVAL A 125      17.044  12.474   4.350  0.50 17.85           C  
ANISOU 1033  CG1AVAL A 125     2509   2891   1379   -353   -323   -154       C  
ATOM   1034  CG2AVAL A 125      15.798  13.135   2.247  0.50 14.76           C  
ANISOU 1034  CG2AVAL A 125     1967   2703    937    -33    143   -164       C  
ATOM   1035  CA BVAL A 125      18.213  12.417   2.133  0.50 13.93           C  
ANISOU 1035  CA BVAL A 125     1968   2008   1313    -95    -90    -28       C  
ATOM   1036  CB BVAL A 125      16.997  12.368   3.066  0.50 15.42           C  
ANISOU 1036  CB BVAL A 125     2065   2151   1643   -179     60    -63       C  
ATOM   1037  CG1BVAL A 125      16.091  13.569   2.830  0.50 16.70           C  
ANISOU 1037  CG1BVAL A 125     2163   1970   2210   -185    278   -175       C  
ATOM   1038  CG2BVAL A 125      16.246  11.067   2.885  0.50 13.66           C  
ANISOU 1038  CG2BVAL A 125     1505   2026   1658   -103    339    260       C  
ATOM   1039  N   ALA A 126      18.872  14.590   1.285  1.00 13.98           N  
ANISOU 1039  N   ALA A 126     2233   1864   1214   -270     62     89       N  
ATOM   1040  CA  ALA A 126      19.431  15.917   1.378  1.00 13.96           C  
ANISOU 1040  CA  ALA A 126     2295   1749   1259   -148   -163    231       C  
ATOM   1041  C   ALA A 126      18.586  16.811   2.281  1.00 14.23           C  
ANISOU 1041  C   ALA A 126     2172   2133   1101   -145   -191    152       C  
ATOM   1042  O   ALA A 126      17.382  16.611   2.422  1.00 15.03           O  
ANISOU 1042  O   ALA A 126     2395   2367    948   -154    -96   -143       O  
ATOM   1043  CB  ALA A 126      19.510  16.529  -0.019  1.00 14.24           C  
ANISOU 1043  CB  ALA A 126     2334   2024   1050   -322   -281    118       C  
ATOM   1044  N   GLU A 127      19.221  17.826   2.855  1.00 15.21           N  
ANISOU 1044  N   GLU A 127     2783   2042    953   -275     92    169       N  
ATOM   1045  CA  GLU A 127      18.493  18.850   3.583  1.00 17.58           C  
ANISOU 1045  CA  GLU A 127     2616   2036   2025     85    -38     87       C  
ATOM   1046  C   GLU A 127      17.502  19.536   2.635  1.00 16.70           C  
ANISOU 1046  C   GLU A 127     2285   2362   1698      0     75     74       C  
ATOM   1047  O   GLU A 127      17.824  19.798   1.459  1.00 16.01           O  
ANISOU 1047  O   GLU A 127     2451   2214   1417   -564    -61   -209       O  
ATOM   1048  CB  GLU A 127      19.451  19.886   4.180  1.00 20.14           C  
ANISOU 1048  CB  GLU A 127     2746   2663   2241   -168   -248     65       C  
ATOM   1049  N   TYR A 128      16.308  19.829   3.135  1.00 14.58           N  
ANISOU 1049  N   TYR A 128     2153   2210   1176   -120    -65    -47       N  
ATOM   1050  CA  TYR A 128      15.307  20.541   2.350  1.00 13.86           C  
ANISOU 1050  CA  TYR A 128     2060   1963   1241     -6     77   -184       C  
ATOM   1051  C   TYR A 128      15.772  21.923   1.902  1.00 13.98           C  
ANISOU 1051  C   TYR A 128     2180   1908   1222    -36   -221     11       C  
ATOM   1052  O   TYR A 128      16.340  22.716   2.674  1.00 17.27           O  
ANISOU 1052  O   TYR A 128     2917   2267   1375   -437   -243   -117       O  
ATOM   1053  CB  TYR A 128      13.958  20.682   3.088  1.00 13.43           C  
ANISOU 1053  CB  TYR A 128     2208   2133    759     79    157   -131       C  
ATOM   1054  CG  TYR A 128      12.965  21.468   2.261  1.00 14.13           C  
ANISOU 1054  CG  TYR A 128     2230   2072   1064     21     16   -159       C  
ATOM   1055  CD1 TYR A 128      12.235  20.826   1.240  1.00 13.52           C  
ANISOU 1055  CD1 TYR A 128     2086   2090    959    114     14   -128       C  
ATOM   1056  CD2 TYR A 128      12.864  22.857   2.378  1.00 13.80           C  
ANISOU 1056  CD2 TYR A 128     2520   2126    597    326    262   -198       C  
ATOM   1057  CE1 TYR A 128      11.378  21.552   0.412  1.00 13.69           C  
ANISOU 1057  CE1 TYR A 128     2022   2161   1017     76    203    178       C  
ATOM   1058  CE2 TYR A 128      12.001  23.599   1.556  1.00 14.40           C  
ANISOU 1058  CE2 TYR A 128     2459   1976   1036    319     98   -300       C  
ATOM   1059  CZ  TYR A 128      11.274  22.928   0.562  1.00 15.15           C  
ANISOU 1059  CZ  TYR A 128     2215   2236   1305    110     10   -106       C  
ATOM   1060  OH  TYR A 128      10.434  23.629  -0.266  1.00 16.43           O  
ANISOU 1060  OH  TYR A 128     2592   2509   1139    107    -38     -9       O  
ATOM   1061  N   ALA A 129      15.502  22.231   0.630  1.00 14.57           N  
ANISOU 1061  N   ALA A 129     2451   2197    888    -40    129   -197       N  
ATOM   1062  CA  ALA A 129      15.578  23.606   0.176  1.00 15.28           C  
ANISOU 1062  CA  ALA A 129     2062   2164   1580   -286    -63   -231       C  
ATOM   1063  C   ALA A 129      14.625  23.748  -0.987  1.00 14.50           C  
ANISOU 1063  C   ALA A 129     2268   1918   1321   -112    -13   -141       C  
ATOM   1064  O   ALA A 129      14.287  22.754  -1.623  1.00 16.34           O  
ANISOU 1064  O   ALA A 129     2696   1999   1514   -365   -183   -159       O  
ATOM   1065  CB  ALA A 129      16.988  23.997  -0.226  1.00 16.25           C  
ANISOU 1065  CB  ALA A 129     2035   2524   1616   -312      1     76       C  
ATOM   1066  N   THR A 130      14.176  24.967  -1.227  1.00 13.59           N  
ANISOU 1066  N   THR A 130     2126   1951   1087   -124   -111   -309       N  
ATOM   1067  CA  THR A 130      13.197  25.267  -2.281  1.00 15.04           C  
ANISOU 1067  CA  THR A 130     2097   2366   1252     60    -62    -67       C  
ATOM   1068  C   THR A 130      13.711  24.801  -3.636  1.00 15.50           C  
ANISOU 1068  C   THR A 130     2040   2257   1590    -56    111   -314       C  
ATOM   1069  O   THR A 130      14.902  24.937  -3.941  1.00 14.36           O  
ANISOU 1069  O   THR A 130     2109   2305   1041   -124   -293   -274       O  
ATOM   1070  CB  THR A 130      12.921  26.781  -2.350  1.00 15.69           C  
ANISOU 1070  CB  THR A 130     2151   2421   1388    241    178   -351       C  
ATOM   1071  OG1 THR A 130      12.662  27.293  -1.027  1.00 18.93           O  
ANISOU 1071  OG1 THR A 130     2893   2857   1443     84     90   -591       O  
ATOM   1072  CG2 THR A 130      11.746  27.080  -3.243  1.00 17.19           C  
ANISOU 1072  CG2 THR A 130     2425   2512   1592    280    -54   -170       C  
ATOM   1073  N   TYR A 131      12.805  24.237  -4.430  1.00 15.19           N  
ANISOU 1073  N   TYR A 131     2068   2361   1343   -132    178    -88       N  
ATOM   1074  CA  TYR A 131      13.175  23.789  -5.758  1.00 14.81           C  
ANISOU 1074  CA  TYR A 131     2167   2152   1308   -344     50   -140       C  
ATOM   1075  C   TYR A 131      13.850  24.939  -6.506  1.00 15.50           C  
ANISOU 1075  C   TYR A 131     2173   2145   1569     -6     69    222       C  
ATOM   1076  O   TYR A 131      13.516  26.120  -6.309  1.00 15.45           O  
ANISOU 1076  O   TYR A 131     2577   2461    832     29   -132    382       O  
ATOM   1077  CB  TYR A 131      11.952  23.267  -6.515  1.00 16.12           C  
ANISOU 1077  CB  TYR A 131     2270   2589   1264   -132   -246   -116       C  
ATOM   1078  CG  TYR A 131      11.159  24.325  -7.242  1.00 17.98           C  
ANISOU 1078  CG  TYR A 131     2642   2537   1652    -54   -106    180       C  
ATOM   1079  CD1 TYR A 131      10.102  25.003  -6.640  1.00 18.61           C  
ANISOU 1079  CD1 TYR A 131     2742   2709   1620    -64    -56    105       C  
ATOM   1080  CD2 TYR A 131      11.470  24.637  -8.570  1.00 19.32           C  
ANISOU 1080  CD2 TYR A 131     2897   2795   1646    -52   -107    515       C  
ATOM   1081  CE1 TYR A 131       9.380  25.974  -7.328  1.00 19.52           C  
ANISOU 1081  CE1 TYR A 131     2384   2804   2227      4   -360   -107       C  
ATOM   1082  CE2 TYR A 131      10.776  25.609  -9.257  1.00 21.90           C  
ANISOU 1082  CE2 TYR A 131     2964   2971   2386    378   -570    172       C  
ATOM   1083  CZ  TYR A 131       9.741  26.273  -8.642  1.00 22.81           C  
ANISOU 1083  CZ  TYR A 131     2923   3331   2410    327   -298    400       C  
ATOM   1084  OH  TYR A 131       9.057  27.215  -9.365  1.00 27.67           O  
ANISOU 1084  OH  TYR A 131     4072   3711   2726    507  -1032    362       O  
ATOM   1085  N   GLY A 132      14.830  24.567  -7.328  1.00 14.47           N  
ANISOU 1085  N   GLY A 132     2586   2249    660   -125     80    227       N  
ATOM   1086  CA  GLY A 132      15.457  25.507  -8.243  1.00 16.32           C  
ANISOU 1086  CA  GLY A 132     2504   2258   1438   -468     14    423       C  
ATOM   1087  C   GLY A 132      16.412  26.500  -7.604  1.00 16.79           C  
ANISOU 1087  C   GLY A 132     2904   2114   1359   -439      0     88       C  
ATOM   1088  O   GLY A 132      16.844  27.454  -8.236  1.00 21.00           O  
ANISOU 1088  O   GLY A 132     3782   2668   1526  -1070      3    184       O  
ATOM   1089  N   THR A 133      16.766  26.283  -6.339  1.00 17.08           N  
ANISOU 1089  N   THR A 133     2322   2663   1505   -366   -159    184       N  
ATOM   1090  CA  THR A 133      17.650  27.215  -5.649  1.00 15.84           C  
ANISOU 1090  CA  THR A 133     2248   2139   1629   -251    296    -96       C  
ATOM   1091  C   THR A 133      19.085  26.705  -5.515  1.00 13.39           C  
ANISOU 1091  C   THR A 133     2261   2091    734   -229    137    198       C  
ATOM   1092  O   THR A 133      19.342  25.517  -5.658  1.00 16.09           O  
ANISOU 1092  O   THR A 133     2783   2301   1026   -204     40     71       O  
ATOM   1093  CB  THR A 133      17.137  27.548  -4.238  1.00 16.88           C  
ANISOU 1093  CB  THR A 133     2312   2283   1816   -214    474   -148       C  
ATOM   1094  OG1 THR A 133      17.133  26.354  -3.452  1.00 17.50           O  
ANISOU 1094  OG1 THR A 133     2867   2515   1266   -345    271   -148       O  
ATOM   1095  CG2 THR A 133      15.754  28.178  -4.304  1.00 16.86           C  
ANISOU 1095  CG2 THR A 133     2573   2201   1631    -51     30   -141       C  
ATOM   1096  N   LYS A 134      20.020  27.628  -5.244  1.00 16.17           N  
ANISOU 1096  N   LYS A 134     2317   2449   1377   -465    496    182       N  
ATOM   1097  CA  LYS A 134      21.407  27.262  -4.940  1.00 14.89           C  
ANISOU 1097  CA  LYS A 134     2339   2052   1265   -424    202      5       C  
ATOM   1098  C   LYS A 134      21.505  26.373  -3.715  1.00 14.77           C  
ANISOU 1098  C   LYS A 134     2203   1914   1495   -309     53     50       C  
ATOM   1099  O   LYS A 134      22.360  25.505  -3.655  1.00 14.75           O  
ANISOU 1099  O   LYS A 134     2425   2171   1006   -229      9   -121       O  
ATOM   1100  CB  LYS A 134      22.290  28.485  -4.717  1.00 16.86           C  
ANISOU 1100  CB  LYS A 134     2609   2216   1580   -614    115    290       C  
ATOM   1101  CG  LYS A 134      22.445  29.366  -5.946  1.00 16.98           C  
ANISOU 1101  CG  LYS A 134     2546   2366   1540   -184    114    389       C  
ATOM   1102  CD  LYS A 134      23.425  30.508  -5.690  1.00 17.91           C  
ANISOU 1102  CD  LYS A 134     3057   2328   1420   -417    301     55       C  
ATOM   1103  CE  LYS A 134      23.103  31.382  -4.466  1.00 17.60           C  
ANISOU 1103  CE  LYS A 134     2898   2388   1401   -326     -8    -47       C  
ATOM   1104  NZ  LYS A 134      21.854  32.174  -4.558  1.00 20.28           N  
ANISOU 1104  NZ  LYS A 134     3243   2748   1711    -96    246    -17       N  
ATOM   1105  N   GLU A 135      20.661  26.655  -2.723  1.00 15.22           N  
ANISOU 1105  N   GLU A 135     2252   2102   1427   -507      7    -74       N  
ATOM   1106  CA  GLU A 135      20.651  25.872  -1.492  1.00 16.06           C  
ANISOU 1106  CA  GLU A 135     2355   1928   1819   -385    163    206       C  
ATOM   1107  C   GLU A 135      20.337  24.413  -1.814  1.00 13.83           C  
ANISOU 1107  C   GLU A 135     1935   2052   1267   -293    112   -100       C  
ATOM   1108  O   GLU A 135      21.033  23.525  -1.349  1.00 15.62           O  
ANISOU 1108  O   GLU A 135     2543   2506    885    -83   -100   -224       O  
ATOM   1109  CB  GLU A 135      19.616  26.410  -0.530  1.00 16.94           C  
ANISOU 1109  CB  GLU A 135     2782   2068   1585   -578    -68   -728       C  
ATOM   1110  N   LEU A 136      19.330  24.165  -2.659  1.00 13.94           N  
ANISOU 1110  N   LEU A 136     2318   2183    793   -428     75     64       N  
ATOM   1111  CA  LEU A 136      18.996  22.789  -3.037  1.00 13.45           C  
ANISOU 1111  CA  LEU A 136     2045   2033   1030   -295     91    269       C  
ATOM   1112  C   LEU A 136      20.166  22.139  -3.767  1.00 12.04           C  
ANISOU 1112  C   LEU A 136     1985   1691    898   -297    -72     51       C  
ATOM   1113  O   LEU A 136      20.533  21.002  -3.468  1.00 13.24           O  
ANISOU 1113  O   LEU A 136     2630   2146    254    -98     19     40       O  
ATOM   1114  CB  LEU A 136      17.715  22.713  -3.864  1.00 13.77           C  
ANISOU 1114  CB  LEU A 136     2083   1979   1169   -258     24    189       C  
ATOM   1115  CG  LEU A 136      17.327  21.291  -4.264  1.00 14.55           C  
ANISOU 1115  CG  LEU A 136     2332   1933   1261   -310   -214    355       C  
ATOM   1116  CD1 LEU A 136      17.107  20.404  -3.044  1.00 15.14           C  
ANISOU 1116  CD1 LEU A 136     2496   1994   1261   -310   -194    379       C  
ATOM   1117  CD2 LEU A 136      16.094  21.314  -5.150  1.00 17.53           C  
ANISOU 1117  CD2 LEU A 136     2300   2978   1380   -115   -238    210       C  
ATOM   1118  N   ALA A 137      20.782  22.896  -4.694  1.00 11.40           N  
ANISOU 1118  N   ALA A 137     1961   1793    575   -351    -92    -81       N  
ATOM   1119  CA  ALA A 137      21.925  22.368  -5.424  1.00 11.96           C  
ANISOU 1119  CA  ALA A 137     1723   1919    901   -365     -4     89       C  
ATOM   1120  C   ALA A 137      23.056  21.942  -4.491  1.00 12.22           C  
ANISOU 1120  C   ALA A 137     1910   1832    899   -208    -45    -95       C  
ATOM   1121  O   ALA A 137      23.604  20.860  -4.621  1.00 12.19           O  
ANISOU 1121  O   ALA A 137     2394   1974    262   -175   -109     87       O  
ATOM   1122  CB  ALA A 137      22.433  23.380  -6.446  1.00 12.64           C  
ANISOU 1122  CB  ALA A 137     2366   2178    258   -434     78    -86       C  
ATOM   1123  N   VAL A 138      23.388  22.821  -3.538  1.00 11.79           N  
ANISOU 1123  N   VAL A 138     1866   1985    625   -203     82   -117       N  
ATOM   1124  CA  VAL A 138      24.444  22.505  -2.585  1.00 13.30           C  
ANISOU 1124  CA  VAL A 138     1924   2031   1098   -466   -178     30       C  
ATOM   1125  C   VAL A 138      24.067  21.321  -1.660  1.00 11.42           C  
ANISOU 1125  C   VAL A 138     2026   1713    598   -248   -316   -276       C  
ATOM   1126  O   VAL A 138      24.864  20.424  -1.451  1.00 12.60           O  
ANISOU 1126  O   VAL A 138     2309   2176    301   -154   -312     63       O  
ATOM   1127  CB  VAL A 138      24.831  23.757  -1.766  1.00 13.83           C  
ANISOU 1127  CB  VAL A 138     2529   1779    944   -343   -166    149       C  
ATOM   1128  CG1 VAL A 138      25.710  23.400  -0.558  1.00 16.04           C  
ANISOU 1128  CG1 VAL A 138     2385   2395   1312   -203   -503   -234       C  
ATOM   1129  CG2 VAL A 138      25.492  24.791  -2.656  1.00 17.05           C  
ANISOU 1129  CG2 VAL A 138     3008   1851   1618   -810    163    -40       C  
ATOM   1130  N   ASN A 139      22.837  21.324  -1.165  1.00 12.85           N  
ANISOU 1130  N   ASN A 139     2213   2055    614   -376   -103   -254       N  
ATOM   1131  CA  ASN A 139      22.350  20.259  -0.278  1.00 13.41           C  
ANISOU 1131  CA  ASN A 139     2087   1924   1083   -286   -187    -71       C  
ATOM   1132  C   ASN A 139      22.407  18.900  -0.964  1.00 12.54           C  
ANISOU 1132  C   ASN A 139     2074   1873    816   -186   -293    -16       C  
ATOM   1133  O   ASN A 139      22.828  17.912  -0.396  1.00 13.78           O  
ANISOU 1133  O   ASN A 139     2615   2211    408    -44    -12    -38       O  
ATOM   1134  CB  ASN A 139      20.935  20.549   0.229  1.00 13.61           C  
ANISOU 1134  CB  ASN A 139     2353   2069    749   -124    -52   -311       C  
ATOM   1135  CG  ASN A 139      20.875  21.745   1.169  1.00 14.51           C  
ANISOU 1135  CG  ASN A 139     2349   2062   1101   -290     21   -439       C  
ATOM   1136  OD1 ASN A 139      21.906  22.341   1.545  1.00 17.14           O  
ANISOU 1136  OD1 ASN A 139     2529   3341    642   -583    257   -757       O  
ATOM   1137  ND2 ASN A 139      19.655  22.123   1.525  1.00 17.08           N  
ANISOU 1137  ND2 ASN A 139     2711   2399   1381   -252    433   -144       N  
ATOM   1138  N   ALA A 140      22.026  18.878  -2.250  1.00 13.13           N  
ANISOU 1138  N   ALA A 140     2252   2152    581    -71     -6    -21       N  
ATOM   1139  CA  ALA A 140      22.055  17.656  -3.026  1.00 12.59           C  
ANISOU 1139  CA  ALA A 140     1966   1902    912   -226   -374    107       C  
ATOM   1140  C   ALA A 140      23.478  17.177  -3.313  1.00 12.31           C  
ANISOU 1140  C   ALA A 140     2033   1869    773   -283   -250    145       C  
ATOM   1141  O   ALA A 140      23.749  15.991  -3.242  1.00 14.78           O  
ANISOU 1141  O   ALA A 140     2689   2152    773   -228   -362     54       O  
ATOM   1142  CB  ALA A 140      21.305  17.874  -4.348  1.00 13.51           C  
ANISOU 1142  CB  ALA A 140     2242   2238    651    150   -219    128       C  
ATOM   1143  N   ALA A 141      24.372  18.112  -3.656  1.00 11.71           N  
ANISOU 1143  N   ALA A 141     1969   2027    451   -364    -49      0       N  
ATOM   1144  CA  ALA A 141      25.779  17.772  -3.872  1.00 13.41           C  
ANISOU 1144  CA  ALA A 141     1959   2135    998   -185   -439     24       C  
ATOM   1145  C   ALA A 141      26.350  17.100  -2.635  1.00 13.96           C  
ANISOU 1145  C   ALA A 141     1997   2141   1163    -77   -198    238       C  
ATOM   1146  O   ALA A 141      26.926  16.044  -2.715  1.00 15.49           O  
ANISOU 1146  O   ALA A 141     2703   2497    682    138   -471    618       O  
ATOM   1147  CB  ALA A 141      26.592  19.003  -4.245  1.00 13.95           C  
ANISOU 1147  CB  ALA A 141     2489   2254    557   -206     65    -76       C  
ATOM   1148  N   LYS A 142      26.137  17.724  -1.487  1.00 14.61           N  
ANISOU 1148  N   LYS A 142     2308   2061   1182   -102   -220    142       N  
ATOM   1149  CA  LYS A 142      26.714  17.204  -0.258  1.00 15.75           C  
ANISOU 1149  CA  LYS A 142     2433   2210   1341   -172   -430    197       C  
ATOM   1150  C   LYS A 142      26.164  15.830   0.115  1.00 13.00           C  
ANISOU 1150  C   LYS A 142     2098   2116    725   -170   -224   -294       C  
ATOM   1151  O   LYS A 142      26.930  14.910   0.429  1.00 17.09           O  
ANISOU 1151  O   LYS A 142     2510   2756   1227     50    -45    102       O  
ATOM   1152  CB  LYS A 142      26.462  18.205   0.851  1.00 16.84           C  
ANISOU 1152  CB  LYS A 142     2797   2345   1255   -115   -616     83       C  
ATOM   1153  CG  LYS A 142      27.260  19.477   0.677  1.00 19.77           C  
ANISOU 1153  CG  LYS A 142     3357   2534   1619   -222   -399    289       C  
ATOM   1154  CD  LYS A 142      27.006  20.480   1.764  1.00 25.54           C  
ANISOU 1154  CD  LYS A 142     4521   2821   2362   -254   -415   -247       C  
ATOM   1155  CE  LYS A 142      27.919  20.215   2.947  1.00 27.87           C  
ANISOU 1155  CE  LYS A 142     4654   3351   2581   -153   -270    926       C  
ATOM   1156  NZ  LYS A 142      27.633  21.256   3.955  1.00 34.20           N  
ANISOU 1156  NZ  LYS A 142     5790   3713   3491   -326    -86    396       N  
ATOM   1157  N   ALA A 143      24.841  15.672   0.044  1.00 12.92           N  
ANISOU 1157  N   ALA A 143     2141   2256    512   -288   -240    200       N  
ATOM   1158  CA  ALA A 143      24.215  14.413   0.429  1.00 14.39           C  
ANISOU 1158  CA  ALA A 143     2179   1905   1383   -192   -278   -119       C  
ATOM   1159  C   ALA A 143      24.388  13.291  -0.600  1.00 13.70           C  
ANISOU 1159  C   ALA A 143     2292   1916    998   -258    -23     78       C  
ATOM   1160  O   ALA A 143      24.089  12.134  -0.302  1.00 14.01           O  
ANISOU 1160  O   ALA A 143     2704   2098    520   -170   -184    -66       O  
ATOM   1161  CB  ALA A 143      22.757  14.624   0.762  1.00 13.41           C  
ANISOU 1161  CB  ALA A 143     2324   2488    281   -337     18   -248       C  
ATOM   1162  N   MET A 144      24.834  13.640  -1.823  1.00 14.06           N  
ANISOU 1162  N   MET A 144     2112   2202   1026   -151     51     89       N  
ATOM   1163  CA  MET A 144      25.152  12.605  -2.795  1.00 14.93           C  
ANISOU 1163  CA  MET A 144     2283   2043   1347    110   -340    143       C  
ATOM   1164  C   MET A 144      26.628  12.206  -2.790  1.00 15.30           C  
ANISOU 1164  C   MET A 144     2194   2058   1558    -63   -231    218       C  
ATOM   1165  O   MET A 144      27.041  11.308  -3.522  1.00 17.18           O  
ANISOU 1165  O   MET A 144     2671   2261   1594   -149   -326    135       O  
ATOM   1166  CB  MET A 144      24.732  13.056  -4.194  1.00 14.80           C  
ANISOU 1166  CB  MET A 144     2356   1947   1318    -78   -244    307       C  
ATOM   1167  CG  MET A 144      24.478  11.841  -5.078  1.00 15.65           C  
ANISOU 1167  CG  MET A 144     2581   2167   1196    158   -196     46       C  
ATOM   1168  SD  MET A 144      23.687  12.143  -6.667  1.00 19.01           S  
ANISOU 1168  SD  MET A 144     3078   3307    834   -376   -107     51       S  
ATOM   1169  CE  MET A 144      25.128  12.317  -7.706  1.00 22.09           C  
ANISOU 1169  CE  MET A 144     3019   3589   1784     88    289    143       C  
ATOM   1170  N   GLU A 145      27.442  12.887  -1.977  1.00 16.05           N  
ANISOU 1170  N   GLU A 145     2086   2485   1526   -147   -209     91       N  
ATOM   1171  CA  GLU A 145      28.853  12.526  -1.901  1.00 16.53           C  
ANISOU 1171  CA  GLU A 145     2173   2495   1612   -102   -227    -66       C  
ATOM   1172  C   GLU A 145      29.016  11.046  -1.611  1.00 16.15           C  
ANISOU 1172  C   GLU A 145     1995   2407   1734   -104   -112     87       C  
ATOM   1173  O   GLU A 145      28.382  10.503  -0.695  1.00 17.58           O  
ANISOU 1173  O   GLU A 145     2427   2763   1487     97    -30    379       O  
ATOM   1174  CB  GLU A 145      29.583  13.350  -0.841  1.00 17.06           C  
ANISOU 1174  CB  GLU A 145     2461   2516   1505      6   -506     23       C  
ATOM   1175  CG  GLU A 145      29.886  14.763  -1.285  1.00 21.50           C  
ANISOU 1175  CG  GLU A 145     2930   2555   2681   -525     15   -200       C  
ATOM   1176  CD  GLU A 145      30.433  15.624  -0.153  1.00 25.66           C  
ANISOU 1176  CD  GLU A 145     3688   3239   2820   -553   -720   -207       C  
ATOM   1177  OE1 GLU A 145      30.795  15.056   0.910  1.00 34.18           O  
ANISOU 1177  OE1 GLU A 145     5446   4338   3201   -184   -784    431       O  
ATOM   1178  OE2 GLU A 145      30.503  16.864  -0.318  1.00 28.23           O  
ANISOU 1178  OE2 GLU A 145     4167   3513   3047   -276   -383    161       O  
ATOM   1179  N   GLY A 146      29.862  10.380  -2.382  1.00 16.46           N  
ANISOU 1179  N   GLY A 146     2057   2606   1591    -63   -272    -36       N  
ATOM   1180  CA  GLY A 146      30.107   8.959  -2.175  1.00 18.28           C  
ANISOU 1180  CA  GLY A 146     2431   2503   2012   -238     37     46       C  
ATOM   1181  C   GLY A 146      28.988   8.044  -2.643  1.00 16.79           C  
ANISOU 1181  C   GLY A 146     2231   2303   1845    -33     37    -23       C  
ATOM   1182  O   GLY A 146      29.006   6.843  -2.382  1.00 17.96           O  
ANISOU 1182  O   GLY A 146     2752   2583   1487   -153    -95    202       O  
ATOM   1183  N   ARG A 147      28.020   8.618  -3.351  1.00 16.47           N  
ANISOU 1183  N   ARG A 147     2097   2253   1907   -191    -25    -80       N  
ATOM   1184  CA  ARG A 147      26.865   7.877  -3.836  1.00 15.05           C  
ANISOU 1184  CA  ARG A 147     1851   2383   1481   -103    -42    119       C  
ATOM   1185  C   ARG A 147      26.573   8.297  -5.257  1.00 15.45           C  
ANISOU 1185  C   ARG A 147     2154   2171   1543    -68    -43    153       C  
ATOM   1186  O   ARG A 147      27.067   9.332  -5.723  1.00 17.23           O  
ANISOU 1186  O   ARG A 147     2518   2409   1616   -171    205    152       O  
ATOM   1187  CB  ARG A 147      25.629   8.163  -2.985  1.00 15.82           C  
ANISOU 1187  CB  ARG A 147     2096   2723   1192     80     19    151       C  
ATOM   1188  CG  ARG A 147      25.788   7.842  -1.493  1.00 15.90           C  
ANISOU 1188  CG  ARG A 147     2485   2429   1126   -195   -437    -53       C  
ATOM   1189  CD  ARG A 147      25.926   6.348  -1.232  1.00 16.51           C  
ANISOU 1189  CD  ARG A 147     2688   2557   1026   -291   -534    328       C  
ATOM   1190  NE  ARG A 147      25.877   6.062   0.206  1.00 15.40           N  
ANISOU 1190  NE  ARG A 147     2441   2286   1120    -77   -578    506       N  
ATOM   1191  CZ  ARG A 147      26.924   6.123   1.004  1.00 16.44           C  
ANISOU 1191  CZ  ARG A 147     2345   2539   1362   -393   -547    499       C  
ATOM   1192  NH1 ARG A 147      28.122   6.414   0.523  1.00 18.97           N  
ANISOU 1192  NH1 ARG A 147     2445   2684   2079   -373   -413    216       N  
ATOM   1193  NH2 ARG A 147      26.758   5.876   2.294  1.00 20.88           N  
ANISOU 1193  NH2 ARG A 147     3113   3360   1460   -753   -232    793       N  
ATOM   1194  N   ARG A 148      25.738   7.512  -5.914  1.00 14.28           N  
ANISOU 1194  N   ARG A 148     1803   2192   1427     72     53    163       N  
ATOM   1195  CA  ARG A 148      25.249   7.850  -7.251  1.00 14.48           C  
ANISOU 1195  CA  ARG A 148     2111   1925   1464     60     44    303       C  
ATOM   1196  C   ARG A 148      23.770   8.227  -7.266  1.00 13.13           C  
ANISOU 1196  C   ARG A 148     1863   1943   1182   -106    135     30       C  
ATOM   1197  O   ARG A 148      23.183   8.435  -8.332  1.00 14.41           O  
ANISOU 1197  O   ARG A 148     2106   2235   1130     62     17     -9       O  
ATOM   1198  CB  ARG A 148      25.537   6.707  -8.223  1.00 15.96           C  
ANISOU 1198  CB  ARG A 148     2230   2260   1573    391    183    182       C  
ATOM   1199  CG  ARG A 148      27.000   6.641  -8.639  1.00 20.79           C  
ANISOU 1199  CG  ARG A 148     2247   3024   2626    312    124   -155       C  
ATOM   1200  CD  ARG A 148      27.228   5.695  -9.801  1.00 25.99           C  
ANISOU 1200  CD  ARG A 148     3354   4165   2356    360    220   -433       C  
ATOM   1201  NE  ARG A 148      28.280   6.221 -10.665  1.00 34.26           N  
ANISOU 1201  NE  ARG A 148     4504   4776   3734   -283    628     -1       N  
ATOM   1202  CZ  ARG A 148      28.600   5.716 -11.849  1.00 33.94           C  
ANISOU 1202  CZ  ARG A 148     3948   4931   4017   -168    892   -129       C  
ATOM   1203  NH1 ARG A 148      27.957   4.652 -12.322  1.00 33.85           N  
ANISOU 1203  NH1 ARG A 148     4467   3826   4566    -16   -203    870       N  
ATOM   1204  NH2 ARG A 148      29.565   6.283 -12.564  1.00 35.13           N  
ANISOU 1204  NH2 ARG A 148     3750   5650   3946   -487    570    565       N  
ATOM   1205  N   ALA A 149      23.139   8.339  -6.092  1.00 12.52           N  
ANISOU 1205  N   ALA A 149     1770   1921   1066    -88    113    230       N  
ATOM   1206  CA  ALA A 149      21.787   8.854  -6.020  1.00 12.26           C  
ANISOU 1206  CA  ALA A 149     1872   1970    817    -74    103     71       C  
ATOM   1207  C   ALA A 149      21.597   9.523  -4.685  1.00 11.48           C  
ANISOU 1207  C   ALA A 149     1714   1679    966     -6      1      6       C  
ATOM   1208  O   ALA A 149      22.337   9.226  -3.749  1.00 14.01           O  
ANISOU 1208  O   ALA A 149     2029   2328    964    -47    -28    463       O  
ATOM   1209  CB  ALA A 149      20.765   7.748  -6.209  1.00 14.34           C  
ANISOU 1209  CB  ALA A 149     2214   2225   1007   -348     73     99       C  
ATOM   1210  N   VAL A 150      20.609  10.400  -4.630  1.00 11.80           N  
ANISOU 1210  N   VAL A 150     1811   1944    728     24    286   -193       N  
ATOM   1211  CA  VAL A 150      20.256  11.110  -3.397  1.00 10.68           C  
ANISOU 1211  CA  VAL A 150     1745   1733    578    143    125    -64       C  
ATOM   1212  C   VAL A 150      18.779  11.446  -3.427  1.00 11.84           C  
ANISOU 1212  C   VAL A 150     1600   2095    801      0     26    373       C  
ATOM   1213  O   VAL A 150      18.224  11.743  -4.487  1.00 13.65           O  
ANISOU 1213  O   VAL A 150     1990   2681    514     33    -57    147       O  
ATOM   1214  CB  VAL A 150      21.122  12.376  -3.185  1.00 12.42           C  
ANISOU 1214  CB  VAL A 150     2089   1913    714    -67   -129   -123       C  
ATOM   1215  CG1 VAL A 150      20.861  13.437  -4.231  1.00 14.64           C  
ANISOU 1215  CG1 VAL A 150     2319   2044   1199      6    390    318       C  
ATOM   1216  CG2 VAL A 150      20.903  12.989  -1.816  1.00 14.48           C  
ANISOU 1216  CG2 VAL A 150     2070   2573    858    -59     -1   -393       C  
ATOM   1217  N   LEU A 151      18.095  11.339  -2.290  1.00 11.99           N  
ANISOU 1217  N   LEU A 151     1709   2005    838   -164    218   -155       N  
ATOM   1218  CA  LEU A 151      16.735  11.814  -2.174  1.00 10.27           C  
ANISOU 1218  CA  LEU A 151     1822   1782    297    -46   -142    222       C  
ATOM   1219  C   LEU A 151      16.697  13.314  -1.818  1.00 12.52           C  
ANISOU 1219  C   LEU A 151     1844   1868   1043    -35    -86      1       C  
ATOM   1220  O   LEU A 151      17.493  13.809  -1.008  1.00 15.29           O  
ANISOU 1220  O   LEU A 151     2334   2485    989   -102   -409     33       O  
ATOM   1221  CB  LEU A 151      15.962  10.981  -1.136  1.00 12.67           C  
ANISOU 1221  CB  LEU A 151     1989   1956    869   -307    175    262       C  
ATOM   1222  CG  LEU A 151      16.010   9.459  -1.264  1.00 13.32           C  
ANISOU 1222  CG  LEU A 151     2388   2006    666   -415    -85    204       C  
ATOM   1223  CD1 LEU A 151      15.232   8.780  -0.150  1.00 16.39           C  
ANISOU 1223  CD1 LEU A 151     2672   2138   1416   -558    346    298       C  
ATOM   1224  CD2 LEU A 151      15.521   9.054  -2.654  1.00 17.28           C  
ANISOU 1224  CD2 LEU A 151     2925   2578   1060   -356   -485   -196       C  
ATOM   1225  N   LEU A 152      15.775  14.034  -2.430  1.00 11.85           N  
ANISOU 1225  N   LEU A 152     1936   1883    680     64    159    111       N  
ATOM   1226  CA  LEU A 152      15.618  15.457  -2.201  1.00 13.20           C  
ANISOU 1226  CA  LEU A 152     2115   1919    980    184   -148    194       C  
ATOM   1227  C   LEU A 152      14.363  15.622  -1.362  1.00 13.78           C  
ANISOU 1227  C   LEU A 152     1946   2311    977   -128   -186   -236       C  
ATOM   1228  O   LEU A 152      13.257  15.263  -1.770  1.00 11.71           O  
ANISOU 1228  O   LEU A 152     1976   2150    320   -124     22    266       O  
ATOM   1229  CB  LEU A 152      15.432  16.183  -3.534  1.00 12.20           C  
ANISOU 1229  CB  LEU A 152     1925   1856    853   -317    -95    142       C  
ATOM   1230  CG  LEU A 152      16.556  15.914  -4.531  1.00 13.86           C  
ANISOU 1230  CG  LEU A 152     1741   2592    933    -33   -224    225       C  
ATOM   1231  CD1 LEU A 152      16.201  16.597  -5.856  1.00 15.05           C  
ANISOU 1231  CD1 LEU A 152     2637   2398    683     73   -296    -24       C  
ATOM   1232  CD2 LEU A 152      17.938  16.319  -4.017  1.00 15.62           C  
ANISOU 1232  CD2 LEU A 152     1911   2415   1607   -342   -115   -221       C  
ATOM   1233  N   ALA A 153      14.561  16.147  -0.146  1.00 12.91           N  
ANISOU 1233  N   ALA A 153     2063   2181    659    -92    -60     16       N  
ATOM   1234  CA  ALA A 153      13.488  16.210   0.818  1.00 12.59           C  
ANISOU 1234  CA  ALA A 153     1760   1873   1150      0    -46   -362       C  
ATOM   1235  C   ALA A 153      12.197  16.835   0.266  1.00  9.80           C  
ANISOU 1235  C   ALA A 153     1792   1590    338   -107    -11   -336       C  
ATOM   1236  O   ALA A 153      12.216  17.928  -0.291  1.00 12.90           O  
ANISOU 1236  O   ALA A 153     2312   1927    660   -319      2     -9       O  
ATOM   1237  CB  ALA A 153      13.970  16.989   2.031  1.00 14.44           C  
ANISOU 1237  CB  ALA A 153     2624   1994    868    -84   -309   -129       C  
ATOM   1238  N   ASN A 154      11.075  16.134   0.410  1.00 11.02           N  
ANISOU 1238  N   ASN A 154     1770   1898    516   -179    -98   -251       N  
ATOM   1239  CA  ASN A 154       9.769  16.665   0.022  1.00 11.68           C  
ANISOU 1239  CA  ASN A 154     1853   1726    856   -155   -117     60       C  
ATOM   1240  C   ASN A 154       9.707  16.973  -1.465  1.00 12.26           C  
ANISOU 1240  C   ASN A 154     1721   2017    919   -141     70    186       C  
ATOM   1241  O   ASN A 154       8.961  17.846  -1.883  1.00 13.38           O  
ANISOU 1241  O   ASN A 154     2483   2262    336    -43   -284   -299       O  
ATOM   1242  CB  ASN A 154       9.375  17.897   0.851  1.00 14.04           C  
ANISOU 1242  CB  ASN A 154     2114   2064   1156     33    385     -9       C  
ATOM   1243  CG  ASN A 154       9.281  17.582   2.317  1.00 14.90           C  
ANISOU 1243  CG  ASN A 154     1959   2560   1142    -34   -178      0       C  
ATOM   1244  OD1 ASN A 154       8.271  17.081   2.805  1.00 16.47           O  
ANISOU 1244  OD1 ASN A 154     2447   3189    621      7     -4    128       O  
ATOM   1245  ND2 ASN A 154      10.333  17.851   3.002  1.00 11.84           N  
ANISOU 1245  ND2 ASN A 154     2212   2010    274     34   -106   -164       N  
ATOM   1246  N   HIS A 155      10.488  16.215  -2.226  1.00 11.88           N  
ANISOU 1246  N   HIS A 155     1928   1854    732    -61    -40    252       N  
ATOM   1247  CA  HIS A 155      10.701  16.601  -3.635  1.00 12.63           C  
ANISOU 1247  CA  HIS A 155     2236   1707    853   -276    214    310       C  
ATOM   1248  C   HIS A 155      10.856  15.422  -4.570  1.00 12.19           C  
ANISOU 1248  C   HIS A 155     1671   1979    979   -136    158    143       C  
ATOM   1249  O   HIS A 155       9.972  15.181  -5.403  1.00 14.59           O  
ANISOU 1249  O   HIS A 155     2295   2443    806   -295   -116    -31       O  
ATOM   1250  CB  HIS A 155      11.898  17.538  -3.711  1.00 12.89           C  
ANISOU 1250  CB  HIS A 155     2078   1780   1038   -222     79   -103       C  
ATOM   1251  CG  HIS A 155      12.117  18.140  -5.063  1.00 13.71           C  
ANISOU 1251  CG  HIS A 155     2105   1861   1240    -72    493      4       C  
ATOM   1252  ND1 HIS A 155      12.786  19.325  -5.243  1.00 13.51           N  
ANISOU 1252  ND1 HIS A 155     2686   1804    642   -116    372   -137       N  
ATOM   1253  CD2 HIS A 155      11.756  17.707  -6.303  1.00 14.52           C  
ANISOU 1253  CD2 HIS A 155     2224   1943   1350   -148    254    283       C  
ATOM   1254  CE1 HIS A 155      12.836  19.599  -6.548  1.00 14.84           C  
ANISOU 1254  CE1 HIS A 155     2526   2309    800   -493    226    214       C  
ATOM   1255  NE2 HIS A 155      12.221  18.629  -7.204  1.00 11.69           N  
ANISOU 1255  NE2 HIS A 155     2325   1858    259    -22     27     94       N  
ATOM   1256  N   GLY A 156      11.947  14.682  -4.463  1.00 11.26           N  
ANISOU 1256  N   GLY A 156     2016   1584    677    -30      0    -22       N  
ATOM   1257  CA  GLY A 156      12.177  13.590  -5.409  1.00 11.21           C  
ANISOU 1257  CA  GLY A 156     1853   1704    699     30    -29    -62       C  
ATOM   1258  C   GLY A 156      13.541  12.981  -5.309  1.00 12.59           C  
ANISOU 1258  C   GLY A 156     1711   2044   1027     57   -268     45       C  
ATOM   1259  O   GLY A 156      14.085  12.835  -4.220  1.00 14.00           O  
ANISOU 1259  O   GLY A 156     2130   2341    847    -91   -304     62       O  
ATOM   1260  N   ILE A 157      14.115  12.616  -6.443  1.00 13.61           N  
ANISOU 1260  N   ILE A 157     1883   2186   1102    -67    -68    -29       N  
ATOM   1261  CA  ILE A 157      15.358  11.904  -6.472  1.00 13.94           C  
ANISOU 1261  CA  ILE A 157     1968   2127   1199   -100     31    236       C  
ATOM   1262  C   ILE A 157      16.268  12.551  -7.507  1.00 12.30           C  
ANISOU 1262  C   ILE A 157     1805   1996    872     70   -103    201       C  
ATOM   1263  O   ILE A 157      15.789  13.145  -8.483  1.00 14.32           O  
ANISOU 1263  O   ILE A 157     2204   2449    787     35   -240    349       O  
ATOM   1264  CB  ILE A 157      15.123  10.411  -6.823  1.00 13.35           C  
ANISOU 1264  CB  ILE A 157     1806   2045   1219   -227   -313    324       C  
ATOM   1265  CG1 ILE A 157      16.376   9.558  -6.649  1.00 16.96           C  
ANISOU 1265  CG1 ILE A 157     2249   2105   2087     78   -191    205       C  
ATOM   1266  CG2 ILE A 157      14.585  10.258  -8.249  1.00 17.44           C  
ANISOU 1266  CG2 ILE A 157     2885   2392   1347   -192   -565   -208       C  
ATOM   1267  CD1 ILE A 157      16.142   8.075  -6.823  1.00 19.79           C  
ANISOU 1267  CD1 ILE A 157     3121   2321   2078   -194     -8      0       C  
ATOM   1268  N   LEU A 158      17.558  12.438  -7.273  1.00 12.10           N  
ANISOU 1268  N   LEU A 158     1709   2122    764     57    375     68       N  
ATOM   1269  CA  LEU A 158      18.600  12.811  -8.203  1.00 11.37           C  
ANISOU 1269  CA  LEU A 158     1803   2148    367   -208    103    297       C  
ATOM   1270  C   LEU A 158      19.548  11.631  -8.327  1.00 13.43           C  
ANISOU 1270  C   LEU A 158     2061   2095    947    -22    -40     46       C  
ATOM   1271  O   LEU A 158      19.975  11.050  -7.324  1.00 15.49           O  
ANISOU 1271  O   LEU A 158     2226   2450   1209    122   -134    324       O  
ATOM   1272  CB  LEU A 158      19.363  14.044  -7.712  1.00 13.03           C  
ANISOU 1272  CB  LEU A 158     2147   2024    780   -242    319     43       C  
ATOM   1273  CG  LEU A 158      20.356  14.737  -8.653  1.00 15.00           C  
ANISOU 1273  CG  LEU A 158     2540   1990   1170   -493     58    608       C  
ATOM   1274  CD1 LEU A 158      19.556  15.538  -9.673  1.00 15.67           C  
ANISOU 1274  CD1 LEU A 158     2701   2536    715   -133    129    451       C  
ATOM   1275  CD2 LEU A 158      21.302  15.690  -7.910  1.00 17.66           C  
ANISOU 1275  CD2 LEU A 158     2749   2753   1206   -128   -351     10       C  
ATOM   1276  N   ALA A 159      19.891  11.249  -9.562  1.00 13.19           N  
ANISOU 1276  N   ALA A 159     1951   2228    833     -1      1    133       N  
ATOM   1277  CA  ALA A 159      20.864  10.190  -9.772  1.00 13.17           C  
ANISOU 1277  CA  ALA A 159     2030   1959   1014   -156     98      9       C  
ATOM   1278  C   ALA A 159      21.861  10.594 -10.840  1.00 13.33           C  
ANISOU 1278  C   ALA A 159     1877   2015   1171    -31    150     -6       C  
ATOM   1279  O   ALA A 159      21.521  11.352 -11.737  1.00 15.24           O  
ANISOU 1279  O   ALA A 159     2353   2421   1015     27    105     41       O  
ATOM   1280  CB  ALA A 159      20.180   8.888 -10.166  1.00 14.74           C  
ANISOU 1280  CB  ALA A 159     2529   1805   1267   -170     28    -16       C  
ATOM   1281  N   GLY A 160      23.068  10.059 -10.742  1.00 13.56           N  
ANISOU 1281  N   GLY A 160     2008   2321    822     63    355   -163       N  
ATOM   1282  CA  GLY A 160      24.109  10.342 -11.720  1.00 15.76           C  
ANISOU 1282  CA  GLY A 160     2143   2511   1334    140    538    357       C  
ATOM   1283  C   GLY A 160      24.920   9.124 -12.062  1.00 16.35           C  
ANISOU 1283  C   GLY A 160     2423   2313   1477     55    363    247       C  
ATOM   1284  O   GLY A 160      25.075   8.199 -11.255  1.00 18.64           O  
ANISOU 1284  O   GLY A 160     3130   2594   1358    459    257    296       O  
ATOM   1285  N   ALA A 161      25.441   9.100 -13.286  1.00 15.91           N  
ANISOU 1285  N   ALA A 161     2429   2223   1391    -94    375    229       N  
ATOM   1286  CA  ALA A 161      26.298   8.007 -13.694  1.00 16.10           C  
ANISOU 1286  CA  ALA A 161     2409   2054   1652   -228    289    219       C  
ATOM   1287  C   ALA A 161      27.143   8.444 -14.865  1.00 17.85           C  
ANISOU 1287  C   ALA A 161     2653   2307   1820   -186    467    220       C  
ATOM   1288  O   ALA A 161      27.158   9.614 -15.208  1.00 17.24           O  
ANISOU 1288  O   ALA A 161     2759   2366   1426   -213    399     82       O  
ATOM   1289  CB  ALA A 161      25.464   6.788 -14.071  1.00 17.43           C  
ANISOU 1289  CB  ALA A 161     2434   2231   1957   -457    599     57       C  
ATOM   1290  N   GLN A 162      27.864   7.482 -15.430  1.00 19.66           N  
ANISOU 1290  N   GLN A 162     2898   2559   2009   -167    734     33       N  
ATOM   1291  CA  GLN A 162      28.773   7.733 -16.557  1.00 19.67           C  
ANISOU 1291  CA  GLN A 162     2678   3033   1761   -116    637   -231       C  
ATOM   1292  C   GLN A 162      28.060   8.136 -17.843  1.00 19.59           C  
ANISOU 1292  C   GLN A 162     2608   2697   2138   -245    596    242       C  
ATOM   1293  O   GLN A 162      28.651   8.806 -18.699  1.00 19.89           O  
ANISOU 1293  O   GLN A 162     3284   2954   1316   -628    510     56       O  
ATOM   1294  CB  GLN A 162      29.647   6.512 -16.811  1.00 23.44           C  
ANISOU 1294  CB  GLN A 162     3043   3046   2814    279    167    183       C  
ATOM   1295  N   ASN A 163      26.818   7.698 -17.999  1.00 18.37           N  
ANISOU 1295  N   ASN A 163     2683   2469   1827   -195    619   -102       N  
ATOM   1296  CA  ASN A 163      26.000   8.028 -19.164  1.00 18.54           C  
ANISOU 1296  CA  ASN A 163     2663   2460   1918   -165    437   -313       C  
ATOM   1297  C   ASN A 163      24.527   7.906 -18.818  1.00 19.50           C  
ANISOU 1297  C   ASN A 163     2693   2559   2154   -154    357    -17       C  
ATOM   1298  O   ASN A 163      24.181   7.471 -17.706  1.00 20.05           O  
ANISOU 1298  O   ASN A 163     2963   2867   1787   -666    349   -190       O  
ATOM   1299  CB  ASN A 163      26.377   7.140 -20.363  1.00 20.30           C  
ANISOU 1299  CB  ASN A 163     3223   2751   1736    -58   1089   -105       C  
ATOM   1300  CG  ASN A 163      26.333   5.663 -20.034  1.00 22.75           C  
ANISOU 1300  CG  ASN A 163     3070   2784   2788   -259    623   -288       C  
ATOM   1301  OD1 ASN A 163      25.444   5.196 -19.327  1.00 23.83           O  
ANISOU 1301  OD1 ASN A 163     3625   2757   2670   -451   1203   -913       O  
ATOM   1302  ND2 ASN A 163      27.294   4.921 -20.545  1.00 28.57           N  
ANISOU 1302  ND2 ASN A 163     4132   3458   3266    166   1297   -579       N  
ATOM   1303  N   LEU A 164      23.662   8.300 -19.742  1.00 18.66           N  
ANISOU 1303  N   LEU A 164     2742   2543   1804   -378    138   -621       N  
ATOM   1304  CA  LEU A 164      22.221   8.357 -19.477  1.00 18.04           C  
ANISOU 1304  CA  LEU A 164     2728   2121   2003   -189    246   -103       C  
ATOM   1305  C   LEU A 164      21.597   6.992 -19.291  1.00 18.28           C  
ANISOU 1305  C   LEU A 164     2611   2200   2131   -377    530   -365       C  
ATOM   1306  O   LEU A 164      20.709   6.842 -18.460  1.00 18.35           O  
ANISOU 1306  O   LEU A 164     3534   2878    559   -404    375   -164       O  
ATOM   1307  CB  LEU A 164      21.457   9.120 -20.548  1.00 19.38           C  
ANISOU 1307  CB  LEU A 164     3571   2164   1626   -246    143   -180       C  
ATOM   1308  CG  LEU A 164      21.590  10.626 -20.473  1.00 17.31           C  
ANISOU 1308  CG  LEU A 164     3030   2081   1465   -131    246     24       C  
ATOM   1309  CD1 LEU A 164      21.093  11.219 -21.779  1.00 19.75           C  
ANISOU 1309  CD1 LEU A 164     3666   2432   1403   -463   -141     15       C  
ATOM   1310  CD2 LEU A 164      20.814  11.236 -19.302  1.00 20.32           C  
ANISOU 1310  CD2 LEU A 164     3288   2595   1835   -254    253   -785       C  
ATOM   1311  N   LEU A 165      22.024   6.003 -20.074  1.00 18.47           N  
ANISOU 1311  N   LEU A 165     3087   2406   1524   -185    811   -102       N  
ATOM   1312  CA  LEU A 165      21.529   4.638 -19.861  1.00 19.88           C  
ANISOU 1312  CA  LEU A 165     3198   2481   1873   -398    596   -185       C  
ATOM   1313  C   LEU A 165      21.731   4.185 -18.405  1.00 19.96           C  
ANISOU 1313  C   LEU A 165     2746   2579   2259   -258    317    198       C  
ATOM   1314  O   LEU A 165      20.786   3.701 -17.780  1.00 20.49           O  
ANISOU 1314  O   LEU A 165     2784   3241   1760   -452    309    -10       O  
ATOM   1315  CB  LEU A 165      22.177   3.654 -20.848  1.00 22.84           C  
ANISOU 1315  CB  LEU A 165     3620   2626   2432     50    623   -310       C  
ATOM   1316  CG  LEU A 165      21.656   2.209 -20.850  1.00 25.49           C  
ANISOU 1316  CG  LEU A 165     4123   2753   2806    -75    412   -288       C  
ATOM   1317  CD1 LEU A 165      21.731   1.612 -22.249  1.00 30.65           C  
ANISOU 1317  CD1 LEU A 165     5206   3229   3211   -484    168   -940       C  
ATOM   1318  CD2 LEU A 165      22.446   1.361 -19.873  1.00 31.29           C  
ANISOU 1318  CD2 LEU A 165     4512   4032   3343   -106   -326    -52       C  
ATOM   1319  N   ASN A 166      22.938   4.373 -17.880  1.00 18.85           N  
ANISOU 1319  N   ASN A 166     2737   2315   2107    -95    478    150       N  
ATOM   1320  CA  ASN A 166      23.260   3.980 -16.507  1.00 18.77           C  
ANISOU 1320  CA  ASN A 166     2911   2170   2050    -66    280   -162       C  
ATOM   1321  C   ASN A 166      22.547   4.871 -15.497  1.00 17.82           C  
ANISOU 1321  C   ASN A 166     2774   2203   1790   -230    626    112       C  
ATOM   1322  O   ASN A 166      22.037   4.363 -14.492  1.00 16.65           O  
ANISOU 1322  O   ASN A 166     2914   2362   1050    -69    503   -145       O  
ATOM   1323  CB  ASN A 166      24.771   3.971 -16.241  1.00 22.34           C  
ANISOU 1323  CB  ASN A 166     2914   2896   2677     87    559    288       C  
ATOM   1324  CG  ASN A 166      25.524   2.960 -17.089  1.00 25.34           C  
ANISOU 1324  CG  ASN A 166     3461   2969   3197    261    319     20       C  
ATOM   1325  OD1 ASN A 166      24.939   2.200 -17.856  1.00 29.58           O  
ANISOU 1325  OD1 ASN A 166     4752   3612   2875     77    488   -511       O  
ATOM   1326  ND2 ASN A 166      26.837   2.950 -16.945  1.00 30.32           N  
ANISOU 1326  ND2 ASN A 166     3469   4647   3402    353    834    651       N  
ATOM   1327  N   ALA A 167      22.482   6.179 -15.753  1.00 16.08           N  
ANISOU 1327  N   ALA A 167     2413   2213   1482    -18    468   -326       N  
ATOM   1328  CA  ALA A 167      21.712   7.077 -14.863  1.00 13.81           C  
ANISOU 1328  CA  ALA A 167     2368   2005    873   -103    201   -246       C  
ATOM   1329  C   ALA A 167      20.245   6.641 -14.793  1.00 16.09           C  
ANISOU 1329  C   ALA A 167     2369   2621   1124   -367    174   -389       C  
ATOM   1330  O   ALA A 167      19.642   6.599 -13.716  1.00 15.82           O  
ANISOU 1330  O   ALA A 167     2707   2309    995   -279    364   -326       O  
ATOM   1331  CB  ALA A 167      21.824   8.528 -15.294  1.00 14.66           C  
ANISOU 1331  CB  ALA A 167     2731   2056    783    -86     41   -144       C  
ATOM   1332  N   PHE A 168      19.653   6.306 -15.941  1.00 15.14           N  
ANISOU 1332  N   PHE A 168     2318   2417   1014   -215     17   -292       N  
ATOM   1333  CA  PHE A 168      18.279   5.845 -15.985  1.00 15.94           C  
ANISOU 1333  CA  PHE A 168     2435   2629    993   -272     24   -241       C  
ATOM   1334  C   PHE A 168      18.132   4.555 -15.176  1.00 15.11           C  
ANISOU 1334  C   PHE A 168     2036   2390   1313   -199    183   -304       C  
ATOM   1335  O   PHE A 168      17.163   4.402 -14.404  1.00 16.53           O  
ANISOU 1335  O   PHE A 168     2555   2654   1070   -334    402   -444       O  
ATOM   1336  CB  PHE A 168      17.834   5.642 -17.463  1.00 16.68           C  
ANISOU 1336  CB  PHE A 168     2689   2737    910   -308    167   -461       C  
ATOM   1337  CG  PHE A 168      16.433   5.131 -17.609  1.00 15.39           C  
ANISOU 1337  CG  PHE A 168     2653   2746    446    -57     66    161       C  
ATOM   1338  CD1 PHE A 168      16.189   3.758 -17.588  1.00 18.42           C  
ANISOU 1338  CD1 PHE A 168     3001   2875   1120   -446     42   -248       C  
ATOM   1339  CD2 PHE A 168      15.350   6.000 -17.701  1.00 15.66           C  
ANISOU 1339  CD2 PHE A 168     2747   2941    262    -72    -79   -134       C  
ATOM   1340  CE1 PHE A 168      14.896   3.266 -17.672  1.00 22.55           C  
ANISOU 1340  CE1 PHE A 168     2985   3122   2458   -438   -160     63       C  
ATOM   1341  CE2 PHE A 168      14.049   5.512 -17.784  1.00 18.89           C  
ANISOU 1341  CE2 PHE A 168     2938   3313    925   -289     39    127       C  
ATOM   1342  CZ  PHE A 168      13.828   4.144 -17.778  1.00 20.18           C  
ANISOU 1342  CZ  PHE A 168     3149   3252   1264   -195    -86     96       C  
ATOM   1343  N   ASN A 169      19.093   3.643 -15.303  1.00 15.74           N  
ANISOU 1343  N   ASN A 169     2540   2059   1379   -220    397   -148       N  
ATOM   1344  C   ASN A 169      19.097   2.586 -13.108  1.00 15.87           C  
ANISOU 1344  C   ASN A 169     2178   2218   1634   -368    233    -84       C  
ATOM   1345  O   ASN A 169      18.424   1.896 -12.360  1.00 16.91           O  
ANISOU 1345  O   ASN A 169     2800   2368   1256   -395    407   -138       O  
ATOM   1346  CA AASN A 169      19.049   2.365 -14.602  0.50 17.21           C  
ANISOU 1346  CA AASN A 169     2741   2183   1615    -35    184    -36       C  
ATOM   1347  CB AASN A 169      20.210   1.459 -14.996  0.50 18.12           C  
ANISOU 1347  CB AASN A 169     2706   2325   1850    -58    361    -20       C  
ATOM   1348  CG AASN A 169      20.148   0.116 -14.292  0.50 19.25           C  
ANISOU 1348  CG AASN A 169     2634   2433   2246     44    352    129       C  
ATOM   1349  OD1AASN A 169      19.264  -0.699 -14.560  0.50 21.88           O  
ANISOU 1349  OD1AASN A 169     3185   3228   1900   -305    420   -468       O  
ATOM   1350  ND2AASN A 169      21.069  -0.106 -13.364  0.50 19.27           N  
ANISOU 1350  ND2AASN A 169     2111   3196   2014   -119    723    533       N  
ATOM   1351  CA BASN A 169      18.979   2.382 -14.611  0.50 17.34           C  
ANISOU 1351  CA BASN A 169     2808   2175   1603    -56    172    -18       C  
ATOM   1352  CB BASN A 169      19.972   1.363 -15.159  0.50 18.89           C  
ANISOU 1352  CB BASN A 169     2915   2395   1864     62    348      1       C  
ATOM   1353  CG BASN A 169      19.588   0.880 -16.548  0.50 18.90           C  
ANISOU 1353  CG BASN A 169     2468   2718   1995   -109    201    -27       C  
ATOM   1354  OD1BASN A 169      18.434   0.977 -16.945  0.50 17.87           O  
ANISOU 1354  OD1BASN A 169     2875   2954    960    175    155    -55       O  
ATOM   1355  ND2BASN A 169      20.558   0.360 -17.290  0.50 18.19           N  
ANISOU 1355  ND2BASN A 169     2495   3010   1406   -155     55   -174       N  
ATOM   1356  N   ILE A 170      19.909   3.554 -12.694  1.00 14.10           N  
ANISOU 1356  N   ILE A 170     2328   2048    982   -187    296   -313       N  
ATOM   1357  CA  ILE A 170      19.971   3.903 -11.249  1.00 14.05           C  
ANISOU 1357  CA  ILE A 170     2040   2403    896   -122    196   -137       C  
ATOM   1358  C   ILE A 170      18.629   4.439 -10.756  1.00 12.60           C  
ANISOU 1358  C   ILE A 170     1869   1859   1057   -207    246    191       C  
ATOM   1359  O   ILE A 170      18.154   4.034  -9.689  1.00 14.52           O  
ANISOU 1359  O   ILE A 170     2484   2329    702   -205     27    372       O  
ATOM   1360  CB  ILE A 170      21.113   4.884 -10.932  1.00 13.91           C  
ANISOU 1360  CB  ILE A 170     2185   2300    800   -161    148   -163       C  
ATOM   1361  CG1 ILE A 170      22.453   4.188 -11.229  1.00 15.61           C  
ANISOU 1361  CG1 ILE A 170     2245   2648   1038   -128    124     64       C  
ATOM   1362  CG2 ILE A 170      21.031   5.365  -9.465  1.00 16.06           C  
ANISOU 1362  CG2 ILE A 170     2749   2474    876   -373    271   -284       C  
ATOM   1363  CD1 ILE A 170      23.668   5.079 -11.171  1.00 17.31           C  
ANISOU 1363  CD1 ILE A 170     2299   2868   1407   -234    292    560       C  
ATOM   1364  N   VAL A 171      17.987   5.322 -11.507  1.00 13.19           N  
ANISOU 1364  N   VAL A 171     2002   2050    957   -134     60    146       N  
ATOM   1365  CA  VAL A 171      16.694   5.847 -11.094  1.00 12.12           C  
ANISOU 1365  CA  VAL A 171     1981   1927    695   -142     31    110       C  
ATOM   1366  C   VAL A 171      15.710   4.684 -10.954  1.00 13.85           C  
ANISOU 1366  C   VAL A 171     1988   1968   1304   -191    247   -188       C  
ATOM   1367  O   VAL A 171      14.995   4.539  -9.962  1.00 14.17           O  
ANISOU 1367  O   VAL A 171     2429   2438    517     36    -93    197       O  
ATOM   1368  CB  VAL A 171      16.119   6.926 -12.053  1.00 14.97           C  
ANISOU 1368  CB  VAL A 171     2043   2079   1565     46   -101    327       C  
ATOM   1369  CG1 VAL A 171      14.675   7.262 -11.675  1.00 16.62           C  
ANISOU 1369  CG1 VAL A 171     2230   2415   1668     45    182     44       C  
ATOM   1370  CG2 VAL A 171      16.968   8.191 -12.027  1.00 18.20           C  
ANISOU 1370  CG2 VAL A 171     3281   2237   1395   -375     62    398       C  
ATOM   1371  N   GLU A 172      15.674   3.833 -11.961  1.00 13.81           N  
ANISOU 1371  N   GLU A 172     2146   2050   1049    -56     74   -119       N  
ATOM   1372  CA  GLU A 172      14.773   2.715 -11.934  1.00 14.07           C  
ANISOU 1372  CA  GLU A 172     2282   1870   1190    -82     63     14       C  
ATOM   1373  C   GLU A 172      15.010   1.801 -10.750  1.00 13.45           C  
ANISOU 1373  C   GLU A 172     1964   1851   1296   -167     62    -25       C  
ATOM   1374  O   GLU A 172      14.051   1.390 -10.093  1.00 13.90           O  
ANISOU 1374  O   GLU A 172     2112   2603    566   -117     33    -96       O  
ATOM   1375  CB  GLU A 172      14.922   1.930 -13.232  1.00 17.36           C  
ANISOU 1375  CB  GLU A 172     2787   2313   1495   -225    687   -245       C  
ATOM   1376  CG  GLU A 172      13.890   0.859 -13.463  1.00 20.29           C  
ANISOU 1376  CG  GLU A 172     3142   2651   1915   -378    281    -98       C  
ATOM   1377  CD  GLU A 172      14.036   0.295 -14.853  1.00 26.07           C  
ANISOU 1377  CD  GLU A 172     3798   3746   2359    -99     37   -888       C  
ATOM   1378  OE1 GLU A 172      14.983  -0.481 -15.067  1.00 31.22           O  
ANISOU 1378  OE1 GLU A 172     4706   4430   2727    563   -150  -1228       O  
ATOM   1379  OE2 GLU A 172      13.217   0.661 -15.712  1.00 33.26           O  
ANISOU 1379  OE2 GLU A 172     4724   4485   3427    532   -453   -354       O  
ATOM   1380  N  AGLU A 173      16.273   1.474 -10.498  0.50 13.90           N  
ANISOU 1380  N  AGLU A 173     2075   1979   1227    -33     70     -5       N  
ATOM   1381  CA AGLU A 173      16.623   0.549  -9.435  0.50 15.06           C  
ANISOU 1381  CA AGLU A 173     2290   2081   1351     39    -28     57       C  
ATOM   1382  C  AGLU A 173      16.415   1.165  -8.061  0.50 14.42           C  
ANISOU 1382  C  AGLU A 173     2245   1894   1339   -119    186    156       C  
ATOM   1383  O  AGLU A 173      15.913   0.495  -7.153  0.50 14.04           O  
ANISOU 1383  O  AGLU A 173     2390   2147    797     67    -78    381       O  
ATOM   1384  CB AGLU A 173      18.057   0.069  -9.583  0.50 16.38           C  
ANISOU 1384  CB AGLU A 173     2468   2313   1440    256     81     61       C  
ATOM   1385  CG AGLU A 173      18.270  -1.303  -8.988  0.50 20.68           C  
ANISOU 1385  CG AGLU A 173     3010   2287   2559    172    -51    260       C  
ATOM   1386  CD AGLU A 173      17.328  -2.346  -9.574  0.50 22.83           C  
ANISOU 1386  CD AGLU A 173     2741   2579   3355    224   -185    -21       C  
ATOM   1387  OE1AGLU A 173      16.992  -2.281 -10.778  0.50 28.22           O  
ANISOU 1387  OE1AGLU A 173     4163   3093   3462    244   -296   -492       O  
ATOM   1388  OE2AGLU A 173      16.919  -3.239  -8.821  0.50 22.98           O  
ANISOU 1388  OE2AGLU A 173     2997   2632   3101     86   -374    -95       O  
ATOM   1389  N  BGLU A 173      16.274   1.469 -10.496  0.50 13.95           N  
ANISOU 1389  N  BGLU A 173     2084   1972   1244    -40     64      8       N  
ATOM   1390  CA BGLU A 173      16.632   0.534  -9.434  0.50 15.21           C  
ANISOU 1390  CA BGLU A 173     2343   2072   1364     -2    -41     78       C  
ATOM   1391  C  BGLU A 173      16.509   1.138  -8.039  0.50 14.63           C  
ANISOU 1391  C  BGLU A 173     2312   1911   1333   -169    147    175       C  
ATOM   1392  O  BGLU A 173      16.140   0.435  -7.098  0.50 15.02           O  
ANISOU 1392  O  BGLU A 173     2548   2127   1029     -8      9    359       O  
ATOM   1393  CB BGLU A 173      18.020  -0.063  -9.674  0.50 17.07           C  
ANISOU 1393  CB BGLU A 173     2586   2227   1671    245     56    185       C  
ATOM   1394  CG BGLU A 173      18.038  -1.012 -10.865  0.50 19.52           C  
ANISOU 1394  CG BGLU A 173     3101   2253   2063    -67    116    -88       C  
ATOM   1395  CD BGLU A 173      19.425  -1.270 -11.429  0.50 26.75           C  
ANISOU 1395  CD BGLU A 173     3205   3389   3567    -13    318    -92       C  
ATOM   1396  OE1BGLU A 173      20.362  -0.528 -11.081  0.50 31.28           O  
ANISOU 1396  OE1BGLU A 173     3734   4196   3954   -125   -330   -275       O  
ATOM   1397  OE2BGLU A 173      19.574  -2.214 -12.237  0.50 30.56           O  
ANISOU 1397  OE2BGLU A 173     4598   3996   3017     49    283   -191       O  
ATOM   1398  N   VAL A 174      16.794   2.423  -7.899  1.00 13.55           N  
ANISOU 1398  N   VAL A 174     2149   2048    951    -59    249    -82       N  
ATOM   1399  CA  VAL A 174      16.549   3.095  -6.600  1.00 12.78           C  
ANISOU 1399  CA  VAL A 174     1975   1985    895   -172    129   -117       C  
ATOM   1400  C   VAL A 174      15.049   3.214  -6.340  1.00 12.84           C  
ANISOU 1400  C   VAL A 174     1857   2119    902    -64     99    338       C  
ATOM   1401  O   VAL A 174      14.585   2.991  -5.221  1.00 13.53           O  
ANISOU 1401  O   VAL A 174     2303   2275    561   -232     99    -87       O  
ATOM   1402  CB  VAL A 174      17.235   4.460  -6.504  1.00 13.98           C  
ANISOU 1402  CB  VAL A 174     2237   1983   1090   -145    222   -268       C  
ATOM   1403  CG1 VAL A 174      16.808   5.189  -5.226  1.00 15.97           C  
ANISOU 1403  CG1 VAL A 174     2853   2370    845   -692    -19   -574       C  
ATOM   1404  CG2 VAL A 174      18.745   4.272  -6.560  1.00 17.17           C  
ANISOU 1404  CG2 VAL A 174     2322   2990   1211      2    386     20       C  
ATOM   1405  N   GLU A 175      14.251   3.522  -7.357  1.00 13.02           N  
ANISOU 1405  N   GLU A 175     1786   2194    966     34    -52    134       N  
ATOM   1406  CA  GLU A 175      12.811   3.568  -7.149  1.00 11.13           C  
ANISOU 1406  CA  GLU A 175     1845   1856    524     78   -166    228       C  
ATOM   1407  C   GLU A 175      12.287   2.166  -6.737  1.00 11.63           C  
ANISOU 1407  C   GLU A 175     1720   1695   1001     22    109    -62       C  
ATOM   1408  O   GLU A 175      11.446   2.057  -5.811  1.00 13.03           O  
ANISOU 1408  O   GLU A 175     2126   2161    660     69    161      0       O  
ATOM   1409  CB  GLU A 175      12.105   4.111  -8.409  1.00 12.39           C  
ANISOU 1409  CB  GLU A 175     2057   2359    289     72    -48    270       C  
ATOM   1410  CG  GLU A 175      10.568   4.033  -8.358  1.00 14.36           C  
ANISOU 1410  CG  GLU A 175     2060   2505    890    149     90   -172       C  
ATOM   1411  CD  GLU A 175       9.895   4.694  -7.138  1.00 14.23           C  
ANISOU 1411  CD  GLU A 175     2165   2479    761    115     90    -23       C  
ATOM   1412  OE1 GLU A 175      10.455   5.656  -6.612  1.00 15.19           O  
ANISOU 1412  OE1 GLU A 175     2651   2839    282   -246    226    116       O  
ATOM   1413  OE2 GLU A 175       8.751   4.318  -6.800  1.00 15.51           O  
ANISOU 1413  OE2 GLU A 175     2534   3061    296   -132    272   -190       O  
ATOM   1414  N   TYR A 176      12.802   1.102  -7.357  1.00 11.08           N  
ANISOU 1414  N   TYR A 176     2005   1615    589   -131    -55    -72       N  
ATOM   1415  CA  TYR A 176      12.377  -0.240  -7.031  1.00 10.89           C  
ANISOU 1415  CA  TYR A 176     1893   1565    678   -131   -101   -287       C  
ATOM   1416  C   TYR A 176      12.742  -0.555  -5.579  1.00 12.03           C  
ANISOU 1416  C   TYR A 176     1873   1925    773   -146     54    113       C  
ATOM   1417  O   TYR A 176      11.907  -1.083  -4.847  1.00 12.00           O  
ANISOU 1417  O   TYR A 176     2082   2121    357   -309    -47   -176       O  
ATOM   1418  CB  TYR A 176      13.028  -1.230  -7.997  1.00 13.48           C  
ANISOU 1418  CB  TYR A 176     2518   1688    915   -145    413   -255       C  
ATOM   1419  CG  TYR A 176      12.842  -2.675  -7.639  1.00 13.09           C  
ANISOU 1419  CG  TYR A 176     2565   1795    612    -91    106    -81       C  
ATOM   1420  CD1 TYR A 176      11.681  -3.343  -7.973  1.00 16.25           C  
ANISOU 1420  CD1 TYR A 176     2772   2487    916   -453    -96    295       C  
ATOM   1421  CD2 TYR A 176      13.854  -3.386  -6.975  1.00 13.01           C  
ANISOU 1421  CD2 TYR A 176     2461   2190    290     37    243   -135       C  
ATOM   1422  CE1 TYR A 176      11.499  -4.680  -7.647  1.00 15.26           C  
ANISOU 1422  CE1 TYR A 176     2688   2130    979     87    -63    142       C  
ATOM   1423  CE2 TYR A 176      13.693  -4.718  -6.635  1.00 14.32           C  
ANISOU 1423  CE2 TYR A 176     2520   2087    831    114     93   -151       C  
ATOM   1424  CZ  TYR A 176      12.521  -5.373  -6.980  1.00 13.33           C  
ANISOU 1424  CZ  TYR A 176     2460   1974    629     13    226     35       C  
ATOM   1425  OH  TYR A 176      12.356  -6.695  -6.643  1.00 15.66           O  
ANISOU 1425  OH  TYR A 176     3163   2162    625     50     32    345       O  
ATOM   1426  N   CYS A 177      13.972  -0.244  -5.213  1.00 11.66           N  
ANISOU 1426  N   CYS A 177     1888   2027    513     73     18    306       N  
ATOM   1427  CA  CYS A 177      14.446  -0.519  -3.847  1.00 10.79           C  
ANISOU 1427  CA  CYS A 177     1537   2038    522    103     72    276       C  
ATOM   1428  C   CYS A 177      13.625   0.286  -2.863  1.00 10.92           C  
ANISOU 1428  C   CYS A 177     1681   1648    819    -33    258    274       C  
ATOM   1429  O   CYS A 177      13.290  -0.238  -1.772  1.00 11.46           O  
ANISOU 1429  O   CYS A 177     2002   1937    414     -3   -218    368       O  
ATOM   1430  CB  CYS A 177      15.928  -0.207  -3.692  1.00 11.42           C  
ANISOU 1430  CB  CYS A 177     1654   2338    344      0     52    431       C  
ATOM   1431  SG  CYS A 177      16.972  -1.425  -4.502  1.00 17.08           S  
ANISOU 1431  SG  CYS A 177     2604   2959    926    267    196    112       S  
ATOM   1432  N   ALA A 178      13.323   1.539  -3.191  1.00 11.12           N  
ANISOU 1432  N   ALA A 178     1526   1706    991    161     40    -65       N  
ATOM   1433  CA  ALA A 178      12.511   2.368  -2.278  1.00 10.13           C  
ANISOU 1433  CA  ALA A 178     1747   1662    440    -25     61      5       C  
ATOM   1434  C   ALA A 178      11.160   1.735  -2.065  1.00 10.17           C  
ANISOU 1434  C   ALA A 178     1606   1798    457   -104   -106    -76       C  
ATOM   1435  O   ALA A 178      10.613   1.701  -0.957  1.00 11.79           O  
ANISOU 1435  O   ALA A 178     2045   2035    398    -43     18    -43       O  
ATOM   1436  CB  ALA A 178      12.368   3.791  -2.798  1.00 12.63           C  
ANISOU 1436  CB  ALA A 178     2098   1738    961    -46     32    216       C  
ATOM   1437  N   LYS A 179      10.563   1.274  -3.150  1.00  9.48           N  
ANISOU 1437  N   LYS A 179     1430   1636    536   -120   -260     17       N  
ATOM   1438  CA  LYS A 179       9.273   0.615  -3.100  1.00  9.66           C  
ANISOU 1438  CA  LYS A 179     1516   1795    359    -91   -361     96       C  
ATOM   1439  C   LYS A 179       9.321  -0.649  -2.237  1.00 10.78           C  
ANISOU 1439  C   LYS A 179     1642   1780    671     20    -22    149       C  
ATOM   1440  O   LYS A 179       8.462  -0.830  -1.378  1.00 11.43           O  
ANISOU 1440  O   LYS A 179     1817   2266    258     49    -92    -20       O  
ATOM   1441  CB  LYS A 179       8.762   0.321  -4.531  1.00 11.54           C  
ANISOU 1441  CB  LYS A 179     1876   2206    302     46   -213   -209       C  
ATOM   1442  CG  LYS A 179       7.371  -0.307  -4.506  1.00 12.38           C  
ANISOU 1442  CG  LYS A 179     1999   2302    400     -7   -409   -323       C  
ATOM   1443  CD  LYS A 179       6.837  -0.439  -5.915  1.00 12.01           C  
ANISOU 1443  CD  LYS A 179     1932   2297    332   -283   -359    -14       C  
ATOM   1444  CE  LYS A 179       5.452  -1.044  -5.915  1.00 13.52           C  
ANISOU 1444  CE  LYS A 179     1958   2658    519   -385   -576   -276       C  
ATOM   1445  NZ  LYS A 179       4.917  -1.011  -7.320  1.00 17.84           N  
ANISOU 1445  NZ  LYS A 179     2754   3361    661   -250   -885    202       N  
ATOM   1446  N   ILE A 180      10.307  -1.514  -2.466  1.00 10.76           N  
ANISOU 1446  N   ILE A 180     1954   1646    487    203   -138    201       N  
ATOM   1447  CA  ILE A 180      10.440  -2.738  -1.684  1.00 11.34           C  
ANISOU 1447  CA  ILE A 180     2030   1415    863    221    -92     80       C  
ATOM   1448  C   ILE A 180      10.559  -2.360  -0.205  1.00 11.32           C  
ANISOU 1448  C   ILE A 180     1675   1795    830     21    108     46       C  
ATOM   1449  O   ILE A 180       9.899  -2.976   0.640  1.00 12.19           O  
ANISOU 1449  O   ILE A 180     1978   1838    812     26    -70    325       O  
ATOM   1450  CB  ILE A 180      11.652  -3.581  -2.124  1.00 12.07           C  
ANISOU 1450  CB  ILE A 180     1956   1834    794    235     -8    110       C  
ATOM   1451  CG1 ILE A 180      11.472  -4.097  -3.572  1.00 15.12           C  
ANISOU 1451  CG1 ILE A 180     2377   2417    949   -252    127   -203       C  
ATOM   1452  CG2 ILE A 180      11.943  -4.727  -1.151  1.00 14.32           C  
ANISOU 1452  CG2 ILE A 180     2406   2019   1016    388   -183    237       C  
ATOM   1453  CD1 ILE A 180      10.250  -4.951  -3.766  1.00 16.38           C  
ANISOU 1453  CD1 ILE A 180     2777   2712    732   -583    331   -229       C  
ATOM   1454  N   TYR A 181      11.388  -1.368   0.077  1.00 10.68           N  
ANISOU 1454  N   TYR A 181     1972   1817    268     42     48   -147       N  
ATOM   1455  CA  TYR A 181      11.645  -0.991   1.491  1.00 10.15           C  
ANISOU 1455  CA  TYR A 181     1624   1861    372    -78   -231    -90       C  
ATOM   1456  C   TYR A 181      10.364  -0.488   2.128  1.00 10.73           C  
ANISOU 1456  C   TYR A 181     1627   1837    610    -91     57    296       C  
ATOM   1457  O   TYR A 181      10.022  -0.874   3.277  1.00 11.88           O  
ANISOU 1457  O   TYR A 181     1890   2368    254    -88    -16     41       O  
ATOM   1458  CB  TYR A 181      12.712   0.070   1.548  1.00 11.26           C  
ANISOU 1458  CB  TYR A 181     1848   1881    547   -125   -202    -29       C  
ATOM   1459  CG  TYR A 181      13.059   0.558   2.935  1.00 12.56           C  
ANISOU 1459  CG  TYR A 181     2244   1952    575   -124   -292    -20       C  
ATOM   1460  CD1 TYR A 181      13.513  -0.316   3.887  1.00 12.76           C  
ANISOU 1460  CD1 TYR A 181     2567   1729    551    -53   -371   -219       C  
ATOM   1461  CD2 TYR A 181      12.951   1.894   3.254  1.00 12.34           C  
ANISOU 1461  CD2 TYR A 181     2234   1850    602    -39   -216    161       C  
ATOM   1462  CE1 TYR A 181      13.859   0.155   5.135  1.00 14.36           C  
ANISOU 1462  CE1 TYR A 181     2794   2289    373   -262   -473    -22       C  
ATOM   1463  CE2 TYR A 181      13.287   2.382   4.502  1.00 14.07           C  
ANISOU 1463  CE2 TYR A 181     2376   1937   1034     -1   -506   -183       C  
ATOM   1464  CZ  TYR A 181      13.748   1.497   5.428  1.00 14.28           C  
ANISOU 1464  CZ  TYR A 181     2434   2360    629    -77   -525    -85       C  
ATOM   1465  OH  TYR A 181      14.077   1.978   6.683  1.00 16.91           O  
ANISOU 1465  OH  TYR A 181     2895   2977    551   -686   -343   -160       O  
ATOM   1466  N   CYS A 182       9.651   0.388   1.451  1.00  9.81           N  
ANISOU 1466  N   CYS A 182     1372   1950    402    -59   -203    -50       N  
ATOM   1467  CA  CYS A 182       8.421   0.942   2.010  1.00  9.55           C  
ANISOU 1467  CA  CYS A 182     1559   1637    430    121   -181     29       C  
ATOM   1468  C   CYS A 182       7.366  -0.131   2.234  1.00 10.39           C  
ANISOU 1468  C   CYS A 182     1515   1737    695      1    217   -265       C  
ATOM   1469  O   CYS A 182       6.700  -0.193   3.267  1.00 11.67           O  
ANISOU 1469  O   CYS A 182     2226   1874    335    102    187     12       O  
ATOM   1470  CB  CYS A 182       7.862   2.006   1.062  1.00 12.17           C  
ANISOU 1470  CB  CYS A 182     1972   1894    757    155     44    470       C  
ATOM   1471  SG  CYS A 182       8.745   3.564   1.139  1.00 13.80           S  
ANISOU 1471  SG  CYS A 182     2679   2304    257    -58     96     33       S  
ATOM   1472  N   LEU A 183       7.177  -0.993   1.245  1.00 10.20           N  
ANISOU 1472  N   LEU A 183     1738   1568    567     -2    -53   -117       N  
ATOM   1473  CA  LEU A 183       6.206  -2.047   1.358  1.00 10.52           C  
ANISOU 1473  CA  LEU A 183     1790   1378    829    103    -58   -289       C  
ATOM   1474  C   LEU A 183       6.598  -3.011   2.483  1.00 10.09           C  
ANISOU 1474  C   LEU A 183     1476   1589    766    -45    -46   -179       C  
ATOM   1475  O   LEU A 183       5.719  -3.487   3.231  1.00 11.05           O  
ANISOU 1475  O   LEU A 183     1726   2093    379     -6   -141     78       O  
ATOM   1476  CB  LEU A 183       6.064  -2.809   0.025  1.00 11.07           C  
ANISOU 1476  CB  LEU A 183     1894   1670    643    227     -9   -202       C  
ATOM   1477  CG  LEU A 183       5.487  -1.966  -1.086  1.00 12.17           C  
ANISOU 1477  CG  LEU A 183     2290   1841    491    351     20   -268       C  
ATOM   1478  CD1 LEU A 183       5.460  -2.819  -2.340  1.00 14.41           C  
ANISOU 1478  CD1 LEU A 183     2673   2483    318    273     26   -374       C  
ATOM   1479  CD2 LEU A 183       4.136  -1.398  -0.848  1.00 15.56           C  
ANISOU 1479  CD2 LEU A 183     2222   2839    849    478   -168    -20       C  
ATOM   1480  N   ALA A 184       7.890  -3.306   2.617  1.00 10.43           N  
ANISOU 1480  N   ALA A 184     1685   1764    513    221   -100    103       N  
ATOM   1481  CA  ALA A 184       8.322  -4.211   3.693  1.00 10.86           C  
ANISOU 1481  CA  ALA A 184     1846   1693    587    224    -26    127       C  
ATOM   1482  C   ALA A 184       8.011  -3.568   5.027  1.00 11.58           C  
ANISOU 1482  C   ALA A 184     1912   1726    762     -2    210     37       C  
ATOM   1483  O   ALA A 184       7.570  -4.281   5.929  1.00 11.74           O  
ANISOU 1483  O   ALA A 184     2187   1846    427    -51     41     83       O  
ATOM   1484  CB  ALA A 184       9.789  -4.543   3.568  1.00 11.31           C  
ANISOU 1484  CB  ALA A 184     1861   2104    330    238    -42     58       C  
ATOM   1485  N   LYS A 185       8.189  -2.259   5.124  1.00 11.50           N  
ANISOU 1485  N   LYS A 185     2100   1866    402    120      8   -239       N  
ATOM   1486  C   LYS A 185       6.493  -1.699   6.823  1.00 11.99           C  
ANISOU 1486  C   LYS A 185     1802   2222    530      9     21    -47       C  
ATOM   1487  O   LYS A 185       6.154  -1.685   8.024  1.00 15.26           O  
ANISOU 1487  O   LYS A 185     2573   2780    444   -127     77   -145       O  
ATOM   1488  CA ALYS A 185       7.966  -1.551   6.413  0.50 11.64           C  
ANISOU 1488  CA ALYS A 185     1962   1857    600    112    142   -357       C  
ATOM   1489  CB ALYS A 185       8.408  -0.085   6.323  0.50 13.22           C  
ANISOU 1489  CB ALYS A 185     2164   2099    757   -179    -38   -244       C  
ATOM   1490  CG ALYS A 185       8.421   0.650   7.660  0.50 17.18           C  
ANISOU 1490  CG ALYS A 185     2914   2540   1074   -339   -204   -694       C  
ATOM   1491  CD ALYS A 185       9.661   0.266   8.451  0.50 23.76           C  
ANISOU 1491  CD ALYS A 185     3205   3387   2435    171   -414   -108       C  
ATOM   1492  CE ALYS A 185       9.786   1.099   9.714  0.50 27.92           C  
ANISOU 1492  CE ALYS A 185     4274   3557   2777   -137   -214   -412       C  
ATOM   1493  NZ ALYS A 185      10.940   0.638  10.534  0.50 30.63           N  
ANISOU 1493  NZ ALYS A 185     4478   4492   2667     18   -488   -446       N  
ATOM   1494  CA BLYS A 185       7.956  -1.585   6.409  0.50 11.83           C  
ANISOU 1494  CA BLYS A 185     1986   1906    602    153    178   -352       C  
ATOM   1495  CB BLYS A 185       8.408  -0.136   6.333  0.50 13.14           C  
ANISOU 1495  CB BLYS A 185     2512   2120    357   -101    -19   -439       C  
ATOM   1496  CG BLYS A 185       9.908   0.044   6.425  0.50 19.41           C  
ANISOU 1496  CG BLYS A 185     2703   3192   1478   -305    169   -474       C  
ATOM   1497  CD BLYS A 185      10.373   0.099   7.871  0.50 22.75           C  
ANISOU 1497  CD BLYS A 185     3200   3386   2058    -57   -841   -354       C  
ATOM   1498  CE BLYS A 185       9.319   0.754   8.743  0.50 29.53           C  
ANISOU 1498  CE BLYS A 185     4038   4152   3031     22    -40   -302       C  
ATOM   1499  NZ BLYS A 185       9.919   1.387   9.950  0.50 32.57           N  
ANISOU 1499  NZ BLYS A 185     4858   4268   3248   -306   -483   -607       N  
ATOM   1500  N   ASN A 186       5.579  -1.738   5.877  1.00 11.56           N  
ANISOU 1500  N   ASN A 186     1732   2139    520    123    -22    -97       N  
ATOM   1501  CA  ASN A 186       4.184  -1.950   6.200  1.00 10.47           C  
ANISOU 1501  CA  ASN A 186     1674   1779    524    -34   -193   -112       C  
ATOM   1502  C   ASN A 186       3.879  -3.282   6.877  1.00 11.62           C  
ANISOU 1502  C   ASN A 186     1746   1846    821    -25    -58    -54       C  
ATOM   1503  O   ASN A 186       2.941  -3.380   7.686  1.00 16.58           O  
ANISOU 1503  O   ASN A 186     2720   2672    904     82    550    -76       O  
ATOM   1504  CB  ASN A 186       3.330  -1.850   4.936  1.00 11.97           C  
ANISOU 1504  CB  ASN A 186     1945   2008    594    -83   -338   -194       C  
ATOM   1505  CG  ASN A 186       3.230  -0.444   4.437  1.00 13.07           C  
ANISOU 1505  CG  ASN A 186     2071   2039    852    -73   -493    -53       C  
ATOM   1506  OD1 ASN A 186       3.427   0.516   5.185  1.00 14.09           O  
ANISOU 1506  OD1 ASN A 186     2634   2238    479     46   -483    -81       O  
ATOM   1507  ND2 ASN A 186       2.924  -0.299   3.138  1.00 13.61           N  
ANISOU 1507  ND2 ASN A 186     1963   2409    799    159   -197    473       N  
ATOM   1508  N   PHE A 187       4.665  -4.300   6.540  1.00 11.36           N  
ANISOU 1508  N   PHE A 187     2161   1654    500     20    -58   -121       N  
ATOM   1509  CA  PHE A 187       4.403  -5.674   6.985  1.00 11.63           C  
ANISOU 1509  CA  PHE A 187     1988   1515    913    262   -138   -123       C  
ATOM   1510  C   PHE A 187       5.124  -5.910   8.305  1.00 14.09           C  
ANISOU 1510  C   PHE A 187     1922   2459    970    -76   -183    212       C  
ATOM   1511  O   PHE A 187       4.554  -6.507   9.240  1.00 16.52           O  
ANISOU 1511  O   PHE A 187     2632   2998    645   -295    106     36       O  
ATOM   1512  CB  PHE A 187       4.932  -6.656   5.940  1.00 12.97           C  
ANISOU 1512  CB  PHE A 187     2140   1801    986    171    238   -158       C  
ATOM   1513  CG  PHE A 187       4.522  -8.071   6.172  1.00 11.99           C  
ANISOU 1513  CG  PHE A 187     1941   1853    761    152     86    163       C  
ATOM   1514  CD1 PHE A 187       5.089  -8.829   7.229  1.00 14.86           C  
ANISOU 1514  CD1 PHE A 187     2830   1793   1023    149   -163    323       C  
ATOM   1515  CD2 PHE A 187       3.595  -8.681   5.350  1.00 15.33           C  
ANISOU 1515  CD2 PHE A 187     2468   2171   1186   -237    206   -244       C  
ATOM   1516  CE1 PHE A 187       4.701 -10.140   7.451  1.00 14.49           C  
ANISOU 1516  CE1 PHE A 187     2910   2090    506      9     53    623       C  
ATOM   1517  CE2 PHE A 187       3.213  -9.990   5.580  1.00 14.85           C  
ANISOU 1517  CE2 PHE A 187     2359   1846   1435    151   -365   -119       C  
ATOM   1518  CZ  PHE A 187       3.767 -10.728   6.627  1.00 17.27           C  
ANISOU 1518  CZ  PHE A 187     2918   2048   1595    -26   -173    368       C  
ATOM   1519  N   GLY A 188       6.371  -5.463   8.373  1.00 13.02           N  
ANISOU 1519  N   GLY A 188     2083   2413    451    -36   -281     83       N  
ATOM   1520  CA  GLY A 188       7.248  -5.785   9.515  1.00 13.90           C  
ANISOU 1520  CA  GLY A 188     2058   2685    536    -72   -354    148       C  
ATOM   1521  C   GLY A 188       8.552  -5.022   9.428  1.00 14.05           C  
ANISOU 1521  C   GLY A 188     2149   2391    797     32   -327     42       C  
ATOM   1522  O   GLY A 188       8.588  -3.883   8.933  1.00 16.02           O  
ANISOU 1522  O   GLY A 188     2774   2595    717   -261   -808     64       O  
ATOM   1523  N   GLU A 189       9.624  -5.626   9.931  1.00 14.94           N  
ANISOU 1523  N   GLU A 189     2225   2959    491    308    -77    -43       N  
ATOM   1524  CA  GLU A 189      10.917  -4.967   9.944  1.00 16.96           C  
ANISOU 1524  CA  GLU A 189     2229   2940   1272    347   -330    148       C  
ATOM   1525  C   GLU A 189      11.745  -5.477   8.780  1.00 17.34           C  
ANISOU 1525  C   GLU A 189     2327   2609   1650    -68     50    161       C  
ATOM   1526  O   GLU A 189      12.140  -6.626   8.762  1.00 16.97           O  
ANISOU 1526  O   GLU A 189     2921   3140    386    268    141     78       O  
ATOM   1527  CB  GLU A 189      11.649  -5.227  11.273  1.00 18.55           C  
ANISOU 1527  CB  GLU A 189     2803   3217   1025    209   -219    398       C  
ATOM   1528  CG  GLU A 189      12.909  -4.406  11.462  1.00 24.80           C  
ANISOU 1528  CG  GLU A 189     3163   3799   2461    -65    -81    114       C  
ATOM   1529  CD  GLU A 189      12.651  -2.917  11.629  1.00 30.65           C  
ANISOU 1529  CD  GLU A 189     4031   3761   3851   -369     21     48       C  
ATOM   1530  OE1 GLU A 189      11.488  -2.509  11.854  1.00 37.61           O  
ANISOU 1530  OE1 GLU A 189     4300   5066   4922    133     27   -851       O  
ATOM   1531  OE2 GLU A 189      13.631  -2.144  11.546  1.00 35.65           O  
ANISOU 1531  OE2 GLU A 189     4484   5153   3905  -1205    529    410       O  
ATOM   1532  N   PRO A 190      12.000  -4.609   7.797  1.00 17.50           N  
ANISOU 1532  N   PRO A 190     2541   2628   1480   -144   -125    168       N  
ATOM   1533  CA  PRO A 190      12.846  -5.015   6.681  1.00 18.78           C  
ANISOU 1533  CA  PRO A 190     2353   2665   2116    -12    -23     49       C  
ATOM   1534  C   PRO A 190      14.219  -5.450   7.190  1.00 17.24           C  
ANISOU 1534  C   PRO A 190     2366   2417   1767   -193   -141    -13       C  
ATOM   1535  O   PRO A 190      14.786  -4.806   8.065  1.00 17.51           O  
ANISOU 1535  O   PRO A 190     2657   2808   1186   -185    -67   -161       O  
ATOM   1536  CB  PRO A 190      12.973  -3.716   5.863  1.00 17.75           C  
ANISOU 1536  CB  PRO A 190     2668   3107    969   -121    192    210       C  
ATOM   1537  CG  PRO A 190      11.796  -2.892   6.247  1.00 18.61           C  
ANISOU 1537  CG  PRO A 190     2525   2809   1734   -185    -81    593       C  
ATOM   1538  CD  PRO A 190      11.628  -3.187   7.719  1.00 19.31           C  
ANISOU 1538  CD  PRO A 190     2942   2814   1580    170    202    217       C  
ATOM   1539  N   VAL A 191      14.742  -6.539   6.655  1.00 14.70           N  
ANISOU 1539  N   VAL A 191     2301   2580    702   -195    -36    112       N  
ATOM   1540  CA  VAL A 191      16.083  -6.983   6.973  1.00 14.61           C  
ANISOU 1540  CA  VAL A 191     2401   2279    869   -116   -123     13       C  
ATOM   1541  C   VAL A 191      17.084  -6.234   6.110  1.00 14.37           C  
ANISOU 1541  C   VAL A 191     2234   2221   1003   -152   -309    251       C  
ATOM   1542  O   VAL A 191      16.989  -6.269   4.861  1.00 16.69           O  
ANISOU 1542  O   VAL A 191     2757   2704    879   -412   -132     78       O  
ATOM   1543  CB  VAL A 191      16.205  -8.485   6.764  1.00 17.76           C  
ANISOU 1543  CB  VAL A 191     2802   2271   1673   -167     46    449       C  
ATOM   1544  CG1 VAL A 191      17.611  -8.946   7.099  1.00 19.03           C  
ANISOU 1544  CG1 VAL A 191     2746   2429   2053      7    -36     46       C  
ATOM   1545  CG2 VAL A 191      15.162  -9.187   7.631  1.00 18.79           C  
ANISOU 1545  CG2 VAL A 191     3212   2656   1269   -353    305    210       C  
ATOM   1546  N   VAL A 192      18.031  -5.553   6.743  1.00 14.01           N  
ANISOU 1546  N   VAL A 192     2060   2256   1004   -132    -85    300       N  
ATOM   1547  CA  VAL A 192      19.013  -4.747   6.030  1.00 13.06           C  
ANISOU 1547  CA  VAL A 192     2094   2013    855   -167   -249    199       C  
ATOM   1548  C   VAL A 192      20.346  -5.457   5.989  1.00 14.62           C  
ANISOU 1548  C   VAL A 192     2137   2244   1171     -1   -150     96       C  
ATOM   1549  O   VAL A 192      20.892  -5.869   7.032  1.00 17.87           O  
ANISOU 1549  O   VAL A 192     2877   2865   1048    132   -277    154       O  
ATOM   1550  CB  VAL A 192      19.180  -3.349   6.648  1.00 14.20           C  
ANISOU 1550  CB  VAL A 192     2199   1856   1337     28   -320    231       C  
ATOM   1551  CG1 VAL A 192      20.282  -2.562   5.938  1.00 14.80           C  
ANISOU 1551  CG1 VAL A 192     2451   2277    895    -69   -257    145       C  
ATOM   1552  CG2 VAL A 192      17.850  -2.598   6.646  1.00 14.45           C  
ANISOU 1552  CG2 VAL A 192     2394   2258    835    329   -220    -32       C  
ATOM   1553  N   LEU A 193      20.891  -5.579   4.772  1.00 14.94           N  
ANISOU 1553  N   LEU A 193     2004   2385   1287     68     83    262       N  
ATOM   1554  CA  LEU A 193      22.159  -6.248   4.583  1.00 14.33           C  
ANISOU 1554  CA  LEU A 193     2011   2248   1187    -29    220     28       C  
ATOM   1555  C   LEU A 193      23.269  -5.450   5.249  1.00 14.03           C  
ANISOU 1555  C   LEU A 193     2051   2162   1116    140     54    -37       C  
ATOM   1556  O   LEU A 193      23.240  -4.226   5.231  1.00 17.01           O  
ANISOU 1556  O   LEU A 193     2687   2258   1516   -139   -117   -337       O  
ATOM   1557  CB  LEU A 193      22.440  -6.447   3.087  1.00 14.67           C  
ANISOU 1557  CB  LEU A 193     2103   2388   1082   -102    145    212       C  
ATOM   1558  CG  LEU A 193      21.383  -7.350   2.466  1.00 13.42           C  
ANISOU 1558  CG  LEU A 193     2371   2276    452    -48     19    236       C  
ATOM   1559  CD1 LEU A 193      21.627  -7.377   0.949  1.00 16.32           C  
ANISOU 1559  CD1 LEU A 193     2904   2850    445    -39     83    500       C  
ATOM   1560  CD2 LEU A 193      21.327  -8.755   3.062  1.00 17.78           C  
ANISOU 1560  CD2 LEU A 193     3019   2078   1658    -64    113    140       C  
ATOM   1561  N   PRO A 194      24.249  -6.139   5.856  1.00 16.30           N  
ANISOU 1561  N   PRO A 194     2449   2454   1289     55   -331     90       N  
ATOM   1562  CA  PRO A 194      25.293  -5.382   6.567  1.00 17.81           C  
ANISOU 1562  CA  PRO A 194     2401   2496   1871    -55   -441    122       C  
ATOM   1563  C   PRO A 194      26.255  -4.669   5.622  1.00 18.88           C  
ANISOU 1563  C   PRO A 194     2316   2790   2066   -187   -301    -86       C  
ATOM   1564  O   PRO A 194      26.371  -5.048   4.441  1.00 18.71           O  
ANISOU 1564  O   PRO A 194     2374   2774   1958    182   -462   -319       O  
ATOM   1565  CB  PRO A 194      26.025  -6.454   7.380  1.00 20.90           C  
ANISOU 1565  CB  PRO A 194     3213   2727   2001     89   -630    411       C  
ATOM   1566  CG  PRO A 194      25.687  -7.759   6.752  1.00 20.24           C  
ANISOU 1566  CG  PRO A 194     2917   2851   1923    273   -946    323       C  
ATOM   1567  CD  PRO A 194      24.387  -7.596   6.009  1.00 16.28           C  
ANISOU 1567  CD  PRO A 194     2637   2449   1097     30   -585    133       C  
ATOM   1568  N   ASP A 195      26.928  -3.641   6.127  1.00 19.22           N  
ANISOU 1568  N   ASP A 195     2428   2661   2212    -39   -391   -112       N  
ATOM   1569  CA  ASP A 195      27.849  -2.853   5.323  1.00 19.60           C  
ANISOU 1569  CA  ASP A 195     2849   2650   1948   -103   -181   -203       C  
ATOM   1570  C   ASP A 195      28.913  -3.711   4.629  1.00 19.65           C  
ANISOU 1570  C   ASP A 195     2452   2530   2484   -120   -139     43       C  
ATOM   1571  O   ASP A 195      29.265  -3.432   3.475  1.00 21.74           O  
ANISOU 1571  O   ASP A 195     2594   3341   2324    -89   -234     33       O  
ATOM   1572  CB  ASP A 195      28.526  -1.769   6.172  1.00 22.23           C  
ANISOU 1572  CB  ASP A 195     2871   3090   2483   -184   -309   -542       C  
ATOM   1573  CG  ASP A 195      27.602  -0.608   6.503  1.00 24.70           C  
ANISOU 1573  CG  ASP A 195     3092   3232   3060    -12   -369   -640       C  
ATOM   1574  OD1 ASP A 195      26.409  -0.633   6.119  1.00 25.45           O  
ANISOU 1574  OD1 ASP A 195     3497   4147   2026   -124   -536   -749       O  
ATOM   1575  OD2 ASP A 195      28.082   0.349   7.175  1.00 29.65           O  
ANISOU 1575  OD2 ASP A 195     4366   3686   3213   -574   -775   -582       O  
ATOM   1576  N   GLU A 196      29.434  -4.731   5.317  1.00 20.36           N  
ANISOU 1576  N   GLU A 196     2397   2819   2516    209   -536   -209       N  
ATOM   1577  CA  GLU A 196      30.457  -5.617   4.732  1.00 22.17           C  
ANISOU 1577  CA  GLU A 196     2794   3123   2506    178   -188   -188       C  
ATOM   1578  C   GLU A 196      29.922  -6.285   3.466  1.00 21.84           C  
ANISOU 1578  C   GLU A 196     2752   3072   2473     46    -54   -155       C  
ATOM   1579  O   GLU A 196      30.628  -6.391   2.459  1.00 22.22           O  
ANISOU 1579  O   GLU A 196     2392   3713   2336    221   -292   -279       O  
ATOM   1580  CB  GLU A 196      30.899  -6.687   5.730  1.00 28.74           C  
ANISOU 1580  CB  GLU A 196     4019   3561   3338    555   -673     87       C  
ATOM   1581  CG  GLU A 196      31.985  -7.602   5.176  1.00 33.81           C  
ANISOU 1581  CG  GLU A 196     4134   4584   4124    446   -132   -464       C  
ATOM   1582  CD  GLU A 196      32.757  -8.369   6.238  1.00 41.01           C  
ANISOU 1582  CD  GLU A 196     5309   5360   4910    763   -311    308       C  
ATOM   1583  OE1 GLU A 196      32.481  -8.195   7.447  1.00 48.93           O  
ANISOU 1583  OE1 GLU A 196     7172   6337   5081     24    790   1245       O  
ATOM   1584  OE2 GLU A 196      33.655  -9.150   5.856  1.00 47.88           O  
ANISOU 1584  OE2 GLU A 196     5763   5670   6758    818    269   -254       O  
ATOM   1585  N   GLU A 197      28.676  -6.740   3.529  1.00 19.29           N  
ANISOU 1585  N   GLU A 197     2628   3064   1637    -44   -307   -244       N  
ATOM   1586  CA  GLU A 197      28.051  -7.385   2.375  1.00 18.16           C  
ANISOU 1586  CA  GLU A 197     2411   2498   1992    -68   -303   -216       C  
ATOM   1587  C   GLU A 197      27.864  -6.352   1.280  1.00 18.51           C  
ANISOU 1587  C   GLU A 197     2488   2405   2138    135   -101   -155       C  
ATOM   1588  O   GLU A 197      28.091  -6.661   0.100  1.00 19.64           O  
ANISOU 1588  O   GLU A 197     2611   3131   1718    335   -211    322       O  
ATOM   1589  CB  GLU A 197      26.723  -8.037   2.761  1.00 18.96           C  
ANISOU 1589  CB  GLU A 197     2381   2968   1853   -101   -401   -164       C  
ATOM   1590  CG  GLU A 197      25.996  -8.730   1.609  1.00 20.01           C  
ANISOU 1590  CG  GLU A 197     2965   2716   1920    127   -507   -307       C  
ATOM   1591  CD  GLU A 197      26.679  -9.989   1.099  1.00 19.27           C  
ANISOU 1591  CD  GLU A 197     2622   2723   1976     30   -317   -269       C  
ATOM   1592  OE1 GLU A 197      27.726 -10.401   1.656  1.00 21.32           O  
ANISOU 1592  OE1 GLU A 197     3101   3097   1901    546   -343   -454       O  
ATOM   1593  OE2 GLU A 197      26.142 -10.579   0.132  1.00 20.21           O  
ANISOU 1593  OE2 GLU A 197     2653   3016   2007    227   -378   -498       O  
ATOM   1594  N   MET A 198      27.478  -5.132   1.651  1.00 17.88           N  
ANISOU 1594  N   MET A 198     2456   2407   1928    312   -394    129       N  
ATOM   1595  CA  MET A 198      27.327  -4.072   0.640  1.00 18.31           C  
ANISOU 1595  CA  MET A 198     2614   2542   1800     60   -227    182       C  
ATOM   1596  C   MET A 198      28.660  -3.637   0.025  1.00 20.11           C  
ANISOU 1596  C   MET A 198     2433   2785   2422    142   -215    332       C  
ATOM   1597  O   MET A 198      28.711  -3.286  -1.157  1.00 20.30           O  
ANISOU 1597  O   MET A 198     2752   2689   2269    -86   -150    148       O  
ATOM   1598  CB  MET A 198      26.500  -2.899   1.161  1.00 18.34           C  
ANISOU 1598  CB  MET A 198     2493   2594   1878    -59   -343    -12       C  
ATOM   1599  CG  MET A 198      25.066  -3.301   1.492  1.00 17.25           C  
ANISOU 1599  CG  MET A 198     2298   2942   1312    220   -159      6       C  
ATOM   1600  SD  MET A 198      24.229  -4.270   0.198  1.00 19.48           S  
ANISOU 1600  SD  MET A 198     2653   3124   1622   -195    -82     -2       S  
ATOM   1601  CE  MET A 198      24.119  -3.045  -1.096  1.00 21.46           C  
ANISOU 1601  CE  MET A 198     3170   3202   1781   -290    282    243       C  
ATOM   1602  N   GLU A 199      29.736  -3.673   0.814  1.00 19.76           N  
ANISOU 1602  N   GLU A 199     2178   2859   2470    -85   -139    141       N  
ATOM   1603  CA  GLU A 199      31.086  -3.393   0.303  1.00 21.14           C  
ANISOU 1603  CA  GLU A 199     2340   2942   2749   -198    -28      7       C  
ATOM   1604  C   GLU A 199      31.447  -4.443  -0.749  1.00 21.62           C  
ANISOU 1604  C   GLU A 199     2724   2920   2570     47    130    172       C  
ATOM   1605  O   GLU A 199      31.996  -4.118  -1.818  1.00 23.41           O  
ANISOU 1605  O   GLU A 199     2727   3472   2694    196    562    -80       O  
ATOM   1606  CB  GLU A 199      32.098  -3.430   1.447  1.00 23.85           C  
ANISOU 1606  CB  GLU A 199     2585   3536   2939     20   -241    259       C  
ATOM   1607  N   LEU A 200      31.101  -5.698  -0.459  1.00 20.64           N  
ANISOU 1607  N   LEU A 200     2652   2802   2388     74   -121   -144       N  
ATOM   1608  CA  LEU A 200      31.292  -6.798  -1.406  1.00 20.79           C  
ANISOU 1608  CA  LEU A 200     2491   2955   2450     70     40   -204       C  
ATOM   1609  C   LEU A 200      30.451  -6.568  -2.655  1.00 22.29           C  
ANISOU 1609  C   LEU A 200     2676   3151   2640    390      2    -86       C  
ATOM   1610  O   LEU A 200      30.926  -6.764  -3.770  1.00 24.32           O  
ANISOU 1610  O   LEU A 200     2792   3706   2740    380    361    231       O  
ATOM   1611  CB  LEU A 200      30.961  -8.139  -0.732  1.00 23.89           C  
ANISOU 1611  CB  LEU A 200     2961   2977   3137    190   -168     29       C  
ATOM   1612  CG  LEU A 200      30.939  -9.461  -1.496  1.00 25.68           C  
ANISOU 1612  CG  LEU A 200     3447   3117   3193    232    352    -49       C  
ATOM   1613  CD1 LEU A 200      32.152  -9.663  -2.396  1.00 31.38           C  
ANISOU 1613  CD1 LEU A 200     3613   4540   3767    453    554    -53       C  
ATOM   1614  CD2 LEU A 200      30.834 -10.593  -0.489  1.00 30.02           C  
ANISOU 1614  CD2 LEU A 200     3993   3679   3732   -100    456    511       C  
ATOM   1615  N   MET A 201      29.216  -6.122  -2.462  1.00 19.73           N  
ANISOU 1615  N   MET A 201     2573   2631   2289     89   -125   -243       N  
ATOM   1616  CA  MET A 201      28.316  -5.862  -3.564  1.00 21.00           C  
ANISOU 1616  CA  MET A 201     2561   2773   2644     47   -179    211       C  
ATOM   1617  C   MET A 201      28.886  -4.807  -4.512  1.00 22.05           C  
ANISOU 1617  C   MET A 201     2977   2945   2452      4    219      4       C  
ATOM   1618  O   MET A 201      28.806  -4.964  -5.742  1.00 24.26           O  
ANISOU 1618  O   MET A 201     3257   3412   2549     19     16    111       O  
ATOM   1619  CB  MET A 201      26.956  -5.418  -3.022  1.00 19.52           C  
ANISOU 1619  CB  MET A 201     2618   2781   2016    108   -273    -80       C  
ATOM   1620  CG  MET A 201      25.770  -5.947  -3.833  1.00 21.91           C  
ANISOU 1620  CG  MET A 201     3132   3090   2103     20   -524   -449       C  
ATOM   1621  SD  MET A 201      25.675  -7.751  -3.836  1.00 22.80           S  
ANISOU 1621  SD  MET A 201     3132   3060   2471    284   -272     38       S  
ATOM   1622  CE  MET A 201      25.372  -8.048  -2.087  1.00 22.63           C  
ANISOU 1622  CE  MET A 201     3172   2971   2453   -163   -361    532       C  
ATOM   1623  N   ALA A 202      29.477  -3.758  -3.937  1.00 22.65           N  
ANISOU 1623  N   ALA A 202     2581   2895   3128    -80    217    134       N  
ATOM   1624  CA  ALA A 202      30.082  -2.686  -4.727  1.00 24.97           C  
ANISOU 1624  CA  ALA A 202     3219   3114   3154     50    473    218       C  
ATOM   1625  C   ALA A 202      31.159  -3.244  -5.639  1.00 24.59           C  
ANISOU 1625  C   ALA A 202     2914   3449   2980    108    428    367       C  
ATOM   1626  O   ALA A 202      31.244  -2.854  -6.804  1.00 28.36           O  
ANISOU 1626  O   ALA A 202     3575   4583   2617   -260    819    103       O  
ATOM   1627  CB  ALA A 202      30.660  -1.590  -3.844  1.00 24.01           C  
ANISOU 1627  CB  ALA A 202     2842   3837   2444    324    126    115       C  
ATOM   1628  N   GLU A 203      31.975  -4.149  -5.107  1.00 24.19           N  
ANISOU 1628  N   GLU A 203     2891   3667   2632    207    403    228       N  
ATOM   1629  CA  GLU A 203      33.092  -4.707  -5.872  1.00 25.17           C  
ANISOU 1629  CA  GLU A 203     2917   3647   2998    394    257      7       C  
ATOM   1630  C   GLU A 203      32.610  -5.639  -6.973  1.00 26.61           C  
ANISOU 1630  C   GLU A 203     3224   3756   3130     32    514   -154       C  
ATOM   1631  O   GLU A 203      33.167  -5.639  -8.069  1.00 30.25           O  
ANISOU 1631  O   GLU A 203     3666   4544   3284     20    956     84       O  
ATOM   1632  CB  GLU A 203      34.115  -5.361  -4.938  1.00 27.15           C  
ANISOU 1632  CB  GLU A 203     2909   4019   3385    401    191    345       C  
ATOM   1633  CG  GLU A 203      34.445  -4.441  -3.768  1.00 36.28           C  
ANISOU 1633  CG  GLU A 203     5081   4395   4307      8    -21   -133       C  
ATOM   1634  CD  GLU A 203      35.803  -4.673  -3.141  1.00 44.31           C  
ANISOU 1634  CD  GLU A 203     4949   5455   6431     18    -63    112       C  
ATOM   1635  OE1 GLU A 203      36.042  -5.774  -2.598  1.00 51.03           O  
ANISOU 1635  OE1 GLU A 203     6830   5923   6634    746     91    509       O  
ATOM   1636  OE2 GLU A 203      36.627  -3.732  -3.171  1.00 52.11           O  
ANISOU 1636  OE2 GLU A 203     6408   6096   7292   -889    122    398       O  
ATOM   1637  N   LYS A 204      31.552  -6.399  -6.698  1.00 25.35           N  
ANISOU 1637  N   LYS A 204     3466   3667   2499    -35    333     49       N  
ATOM   1638  CA  LYS A 204      30.945  -7.277  -7.702  1.00 26.56           C  
ANISOU 1638  CA  LYS A 204     3262   3301   3526    -18    255    -80       C  
ATOM   1639  C   LYS A 204      30.305  -6.501  -8.840  1.00 27.10           C  
ANISOU 1639  C   LYS A 204     3625   3532   3137   -185    378    -15       C  
ATOM   1640  O   LYS A 204      30.319  -6.959  -9.989  1.00 29.63           O  
ANISOU 1640  O   LYS A 204     3733   4842   2681   -419   -276     56       O  
ATOM   1641  CB  LYS A 204      29.910  -8.191  -7.060  1.00 29.36           C  
ANISOU 1641  CB  LYS A 204     3572   3770   3812   -131    330    252       C  
ATOM   1642  CG  LYS A 204      30.520  -9.184  -6.087  1.00 27.68           C  
ANISOU 1642  CG  LYS A 204     3283   3423   3811    336    329   -102       C  
ATOM   1643  CD  LYS A 204      29.489 -10.171  -5.598  1.00 29.00           C  
ANISOU 1643  CD  LYS A 204     3133   3681   4204    353    271    295       C  
ATOM   1644  CE  LYS A 204      29.371 -11.342  -6.552  1.00 34.49           C  
ANISOU 1644  CE  LYS A 204     4340   4253   4510   -145    370    -29       C  
ATOM   1645  NZ  LYS A 204      30.470 -12.317  -6.329  1.00 36.89           N  
ANISOU 1645  NZ  LYS A 204     3936   5425   4655    212   1154   -237       N  
ATOM   1646  N   PHE A 205      29.762  -5.326  -8.520  1.00 27.03           N  
ANISOU 1646  N   PHE A 205     3377   3764   3128    119    441    274       N  
ATOM   1647  CA  PHE A 205      29.028  -4.504  -9.490  1.00 29.08           C  
ANISOU 1647  CA  PHE A 205     3449   3941   3660    117     54    239       C  
ATOM   1648  C   PHE A 205      29.940  -3.783 -10.489  1.00 33.25           C  
ANISOU 1648  C   PHE A 205     4044   4924   3665     16    192    599       C  
ATOM   1649  O   PHE A 205      29.496  -3.398 -11.575  1.00 36.67           O  
ANISOU 1649  O   PHE A 205     4194   5929   3809     49   -262    259       O  
ATOM   1650  CB  PHE A 205      28.112  -3.517  -8.755  1.00 27.53           C  
ANISOU 1650  CB  PHE A 205     3493   3415   3551   -145    265    448       C  
ATOM   1651  CG  PHE A 205      26.760  -4.088  -8.384  1.00 22.13           C  
ANISOU 1651  CG  PHE A 205     3321   3109   1978     41    191     94       C  
ATOM   1652  CD1 PHE A 205      26.559  -5.465  -8.230  1.00 24.28           C  
ANISOU 1652  CD1 PHE A 205     3434   3157   2635     79    -69    -32       C  
ATOM   1653  CD2 PHE A 205      25.687  -3.246  -8.169  1.00 22.01           C  
ANISOU 1653  CD2 PHE A 205     3203   2835   2323   -120    321    142       C  
ATOM   1654  CE1 PHE A 205      25.310  -5.972  -7.884  1.00 25.43           C  
ANISOU 1654  CE1 PHE A 205     3075   3214   3371    255   -444     87       C  
ATOM   1655  CE2 PHE A 205      24.436  -3.748  -7.822  1.00 21.20           C  
ANISOU 1655  CE2 PHE A 205     3013   2787   2252    -11    242    -39       C  
ATOM   1656  CZ  PHE A 205      24.243  -5.109  -7.665  1.00 20.90           C  
ANISOU 1656  CZ  PHE A 205     2911   2834   2194   -225    479   -250       C  
ATOM   1657  N   LYS A 206      31.212  -3.622 -10.123  1.00 34.25           N  
ANISOU 1657  N   LYS A 206     4154   5194   3666   -342    163    490       N  
ATOM   1658  CA  LYS A 206      32.220  -2.977 -10.982  1.00 36.30           C  
ANISOU 1658  CA  LYS A 206     4063   5409   4319   -336    613     25       C  
ATOM   1659  C   LYS A 206      32.472  -3.742 -12.285  1.00 39.28           C  
ANISOU 1659  C   LYS A 206     4696   5186   5040    309   -133   -611       C  
ATOM   1660  O   LYS A 206      32.116  -4.917 -12.412  1.00 44.29           O  
ANISOU 1660  O   LYS A 206     5650   5329   5849    169    740   -983       O  
ATOM   1661  CB  LYS A 206      33.535  -2.801 -10.217  1.00 38.48           C  
ANISOU 1661  CB  LYS A 206     4857   5294   4469   -822    125    197       C  
ATOM   1662  CG  LYS A 206      33.484  -1.733  -9.139  1.00 41.05           C  
ANISOU 1662  CG  LYS A 206     5064   5634   4895   -115    239   -238       C  
ATOM   1663  CD  LYS A 206      34.773  -1.676  -8.336  1.00 47.22           C  
ANISOU 1663  CD  LYS A 206     5548   6548   5844   -238   -317   -244       C  
ATOM   1664  CE  LYS A 206      34.618  -0.740  -7.147  1.00 48.56           C  
ANISOU 1664  CE  LYS A 206     5806   6575   6067   -383   -607   -396       C  
ATOM   1665  NZ  LYS A 206      35.863  -0.627  -6.335  1.00 50.48           N  
ANISOU 1665  NZ  LYS A 206     5829   6863   6485   -977   -664   -666       N  
TER    1666      LYS A 206                                                      
HETATM 1667 ZN    ZN A 301      11.972  18.435  -9.179  1.00 15.82          ZN  
ANISOU 1667 ZN    ZN A 301     3080   2539    390   -263     32    158      ZN  
HETATM 1668 NI    NI A 302      31.421  23.857 -33.263  1.00 21.55          NI  
ANISOU 1668 NI    NI A 302     4239   3509    439    197    -94     -2      NI  
HETATM 1669  S   SO4 A1207       3.784   2.638  -8.368  0.50 20.92           S  
ANISOU 1669  S   SO4 A1207     2736   3849   1361    364    194   -695       S  
HETATM 1670  O1  SO4 A1207       4.244   4.004  -8.682  0.50 24.33           O  
ANISOU 1670  O1  SO4 A1207     3434   4077   1733    -31   -609   -724       O  
HETATM 1671  O2  SO4 A1207       3.246   2.070  -9.627  0.50 24.65           O  
ANISOU 1671  O2  SO4 A1207     2746   3936   2683   -516   -565   -971       O  
HETATM 1672  O3  SO4 A1207       4.967   1.881  -7.928  0.50 17.50           O  
ANISOU 1672  O3  SO4 A1207     2456   3251    939   -134    687    207       O  
HETATM 1673  O4  SO4 A1207       2.751   2.688  -7.311  0.50 24.04           O  
ANISOU 1673  O4  SO4 A1207     2458   4338   2336   1576    426   -732       O  
HETATM 1674  S   SO4 A1208      11.849  21.927 -14.923  1.00 22.33           S  
ANISOU 1674  S   SO4 A1208     3295   3652   1536   -426    -43    599       S  
HETATM 1675  O1  SO4 A1208      12.163  23.371 -14.892  1.00 23.50           O  
ANISOU 1675  O1  SO4 A1208     3898   3599   1430   -443   -490    218       O  
HETATM 1676  O2  SO4 A1208      11.596  21.522 -13.536  1.00 27.44           O  
ANISOU 1676  O2  SO4 A1208     4537   4087   1800   -788    679    950       O  
HETATM 1677  O3  SO4 A1208      10.650  21.827 -15.779  1.00 26.91           O  
ANISOU 1677  O3  SO4 A1208     3584   3986   2653   -491   -674    773       O  
HETATM 1678  O4  SO4 A1208      12.984  21.137 -15.449  1.00 21.30           O  
ANISOU 1678  O4  SO4 A1208     3309   3202   1580   -445   -286    462       O  
HETATM 1679  C1  EDO A1209      29.391   7.514   4.383  1.00 35.26           C  
ANISOU 1679  C1  EDO A1209     4398   5096   3900   -189   -365    391       C  
HETATM 1680  O1  EDO A1209      28.602   6.336   4.527  1.00 39.09           O  
ANISOU 1680  O1  EDO A1209     5239   4928   4684   -108   -611    695       O  
HETATM 1681  C2  EDO A1209      30.676   7.130   3.674  1.00 34.50           C  
ANISOU 1681  C2  EDO A1209     4766   4202   4139    209     18    384       C  
HETATM 1682  O2  EDO A1209      30.348   6.441   2.465  1.00 38.79           O  
ANISOU 1682  O2  EDO A1209     3817   5668   5251   -242  -1707    472       O  
HETATM 1683  C1  GOL A1210      19.466  29.398  -2.165  1.00 22.99           C  
ANISOU 1683  C1  GOL A1210     4013   2471   2249    442    -29   -864       C  
HETATM 1684  O1  GOL A1210      20.095  29.814  -0.936  1.00 37.66           O  
ANISOU 1684  O1  GOL A1210     5005   6066   3235    733  -1531   -555       O  
HETATM 1685  C2  GOL A1210      19.140  30.646  -2.982  1.00 25.09           C  
ANISOU 1685  C2  GOL A1210     4040   2910   2580    319    343   -317       C  
HETATM 1686  O2  GOL A1210      17.750  30.972  -2.866  1.00 37.34           O  
ANISOU 1686  O2  GOL A1210     4227   5008   4953    591    -56   -413       O  
HETATM 1687  C3  GOL A1210      19.489  30.426  -4.458  1.00 20.72           C  
ANISOU 1687  C3  GOL A1210     2972   2463   2434     -8     31   -466       C  
HETATM 1688  O3  GOL A1210      18.570  31.068  -5.368  1.00 30.98           O  
ANISOU 1688  O3  GOL A1210     3703   3871   4195   -131   -377    993       O  
HETATM 1689  O   HOH A2001      34.362  22.963 -27.443  1.00 23.05           O  
ANISOU 1689  O   HOH A2001     4193   3265   1298   -784   -282     75       O  
HETATM 1690  O   HOH A2002      27.873  28.604 -31.049  1.00 18.47           O  
ANISOU 1690  O   HOH A2002     2700   2892   1424   -219    360    319       O  
HETATM 1691  O   HOH A2003      29.151  21.575 -32.610  1.00 45.67           O  
ANISOU 1691  O   HOH A2003     8846   3691   4815   -956  -2915   -486       O  
HETATM 1692  O   HOH A2004      21.745   9.725 -29.477  1.00 36.08           O  
ANISOU 1692  O   HOH A2004     5124   4943   3640   -327    167  -1575       O  
HETATM 1693  O   HOH A2005      19.452  23.153 -28.618  1.00 25.53           O  
ANISOU 1693  O   HOH A2005     4402   4972    324   -602   -436    407       O  
HETATM 1694  O   HOH A2006      24.962   9.698 -21.983  1.00 26.15           O  
ANISOU 1694  O   HOH A2006     4353   3548   2035   -192   1104    112       O  
HETATM 1695  O   HOH A2007      23.701   6.338 -22.602  1.00 31.44           O  
ANISOU 1695  O   HOH A2007     5430   5407   1107  -1766   1851  -1566       O  
HETATM 1696  O   HOH A2008      12.056  14.092 -23.707  1.00 25.47           O  
ANISOU 1696  O   HOH A2008     3800   3791   2085   -849   -257    132       O  
HETATM 1697  O   HOH A2009      12.036   6.971 -25.813  1.00 32.96           O  
ANISOU 1697  O   HOH A2009     5090   5106   2327   -370  -1320   -151       O  
HETATM 1698  O   HOH A2010       7.601   2.640 -12.886  1.00 30.93           O  
ANISOU 1698  O   HOH A2010     4097   4470   3186   -288   -553   1189       O  
HETATM 1699  O   HOH A2011       7.319   3.655 -10.654  1.00 23.50           O  
ANISOU 1699  O   HOH A2011     4606   3404    917   -791    160   -462       O  
HETATM 1700  O   HOH A2012       7.698   6.236  -9.807  1.00 19.98           O  
ANISOU 1700  O   HOH A2012     3763   3570    256   -511      0     98       O  
HETATM 1701  O   HOH A2013       9.639  14.173 -12.555  1.00 20.97           O  
ANISOU 1701  O   HOH A2013     3103   4378    483    -28   -699    499       O  
HETATM 1702  O   HOH A2014       6.028  12.286 -11.353  1.00 30.23           O  
ANISOU 1702  O   HOH A2014     4966   4103   2416   -279     97    703       O  
HETATM 1703  O   HOH A2015       6.844  16.117 -18.878  1.00 37.38           O  
ANISOU 1703  O   HOH A2015     6506   6112   1583    402   -714   1068       O  
HETATM 1704  O   HOH A2016       5.549  16.103  -8.947  1.00 35.86           O  
ANISOU 1704  O   HOH A2016     4275   4451   4898    367   1295    849       O  
HETATM 1705  O   HOH A2017       8.279  20.737 -15.131  1.00 32.77           O  
ANISOU 1705  O   HOH A2017     3989   4997   3465   -255    440   1044       O  
HETATM 1706  O   HOH A2018      12.092  20.428  -9.791  1.00 25.08           O  
ANISOU 1706  O   HOH A2018     4047   3222   2259  -1014   -705    665       O  
HETATM 1707  O   HOH A2019      13.532  19.793 -17.824  1.00 23.48           O  
ANISOU 1707  O   HOH A2019     3220   3982   1718     48    245    596       O  
HETATM 1708  O   HOH A2020      36.936  22.545 -23.472  1.00 31.88           O  
ANISOU 1708  O   HOH A2020     3595   3542   4973   -123      0     60       O  
HETATM 1709  O   HOH A2021      32.884  25.451 -19.672  1.00 20.33           O  
ANISOU 1709  O   HOH A2021     3223   3097   1404   -314    -48    190       O  
HETATM 1710  O   HOH A2022       4.614  21.515 -23.001  1.00 41.45           O  
ANISOU 1710  O   HOH A2022     3496   7054   5199    147   -601    127       O  
HETATM 1711  O   HOH A2023       9.857  15.050 -27.170  1.00 33.03           O  
ANISOU 1711  O   HOH A2023     6311   4348   1889  -1684  -1162    141       O  
HETATM 1712  O   HOH A2024      14.135  16.866 -32.085  1.00 41.10           O  
ANISOU 1712  O   HOH A2024     5863   7818   1934  -3538   -428    411       O  
HETATM 1713  O   HOH A2025      13.732  22.073 -33.877  1.00 34.81           O  
ANISOU 1713  O   HOH A2025     4810   4333   4082   -337    784   -256       O  
HETATM 1714  O   HOH A2026      16.614  26.006 -26.107  1.00 22.98           O  
ANISOU 1714  O   HOH A2026     3994   3639   1094  -1462   -218    615       O  
HETATM 1715  O   HOH A2027      16.419  27.408 -29.280  1.00 28.47           O  
ANISOU 1715  O   HOH A2027     4976   4540   1300  -1011  -1269    781       O  
HETATM 1716  O   HOH A2028       9.319   0.326  -8.807  1.00 22.05           O  
ANISOU 1716  O   HOH A2028     3468   3459   1448    517     69   -312       O  
HETATM 1717  O   HOH A2029      25.397  34.329 -18.727  1.00 35.92           O  
ANISOU 1717  O   HOH A2029     4170   3744   5733     63  -1550   -905       O  
HETATM 1718  O   HOH A2030      23.374  32.584 -19.587  1.00 24.65           O  
ANISOU 1718  O   HOH A2030     3782   3286   2299    558    496     60       O  
HETATM 1719  O   HOH A2031      26.055  33.313 -22.183  1.00 26.47           O  
ANISOU 1719  O   HOH A2031     5016   3046   1993   -536  -1029   -391       O  
HETATM 1720  O   HOH A2032      31.839   0.286  -1.021  1.00 34.09           O  
ANISOU 1720  O   HOH A2032     3926   4859   4164     48   -190   -569       O  
HETATM 1721  O   HOH A2033      21.183  28.281 -30.261  1.00 32.96           O  
ANISOU 1721  O   HOH A2033     5270   6047   1205   -265    270   1499       O  
HETATM 1722  O   HOH A2034      10.431  30.442 -24.288  1.00 37.54           O  
ANISOU 1722  O   HOH A2034     4844   6010   3408    -74   -322   -571       O  
HETATM 1723  O   HOH A2035      11.723  28.791 -22.251  1.00 35.12           O  
ANISOU 1723  O   HOH A2035     4379   5450   3513     27   -793    533       O  
HETATM 1724  O   HOH A2036      15.920  27.976 -11.063  1.00 30.92           O  
ANISOU 1724  O   HOH A2036     4746   3720   3283     16   -293    421       O  
HETATM 1725  O   HOH A2037      19.093  25.305 -10.285  1.00 16.94           O  
ANISOU 1725  O   HOH A2037     2376   3250    809   -321     -7   -679       O  
HETATM 1726  O   HOH A2038      18.653  23.837  -8.056  1.00 17.95           O  
ANISOU 1726  O   HOH A2038     3085   3230    504   -127   -158     64       O  
HETATM 1727  O   HOH A2039      29.150  26.537  -8.290  1.00 17.41           O  
ANISOU 1727  O   HOH A2039     2671   3566    375   -621     37   -629       O  
HETATM 1728  O   HOH A2040      23.397  18.843  -6.733  1.00 18.96           O  
ANISOU 1728  O   HOH A2040     3469   2805    930   -714   -638    136       O  
HETATM 1729  O   HOH A2041      27.850  14.852  -5.037  1.00 16.47           O  
ANISOU 1729  O   HOH A2041     3167   2807    282   -236   -247    162       O  
HETATM 1730  O   HOH A2042      32.065  23.922  -7.440  1.00 37.37           O  
ANISOU 1730  O   HOH A2042     5170   4696   4333   -392   1202    408       O  
HETATM 1731  O   HOH A2043      29.943  16.586  -4.908  1.00 21.05           O  
ANISOU 1731  O   HOH A2043     3533   3722    740   -657   -563    591       O  
HETATM 1732  O   HOH A2044      31.542  11.919  -4.193  1.00 29.52           O  
ANISOU 1732  O   HOH A2044     3528   4334   3352   -688    591    899       O  
HETATM 1733  O   HOH A2045      29.574   6.990  -5.936  1.00 30.14           O  
ANISOU 1733  O   HOH A2045     4665   4104   2679   -760    189  -1207       O  
HETATM 1734  O   HOH A2046      27.097  11.322 -20.789  1.00 33.53           O  
ANISOU 1734  O   HOH A2046     4822   4079   3838  -1042      1   -165       O  
HETATM 1735  O   HOH A2047      11.766  10.517  -6.649  1.00 22.65           O  
ANISOU 1735  O   HOH A2047     3838   3354   1411   -522    276    213       O  
HETATM 1736  O   HOH A2048       2.029   1.207  -5.198  1.00 27.22           O  
ANISOU 1736  O   HOH A2048     4813   5232    293   -678    -30    448       O  
HETATM 1737  O   HOH A2049       1.748   1.051  -0.823  1.00 11.31           O  
ANISOU 1737  O   HOH A2049     1873   2071    353    -72     21   -125       O  
HETATM 1738  O   HOH A2050       9.287  11.327   9.023  1.00 29.15           O  
ANISOU 1738  O   HOH A2050     4517   6243    316    465    201    584       O  
HETATM 1739  O   HOH A2051      14.147  12.778   9.301  1.00 33.34           O  
ANISOU 1739  O   HOH A2051     4425   4696   3546     62    361    216       O  
HETATM 1740  O   HOH A2052      15.596  18.798   5.719  1.00 33.96           O  
ANISOU 1740  O   HOH A2052     5712   5970   1219    750   1221   1167       O  
HETATM 1741  O   HOH A2053      11.199  22.553   5.962  1.00 33.40           O  
ANISOU 1741  O   HOH A2053     5276   6672    739    664    258    211       O  
HETATM 1742  O   HOH A2054      15.195   4.542   6.716  1.00 20.24           O  
ANISOU 1742  O   HOH A2054     4210   3211    267   -901   -234     72       O  
HETATM 1743  O   HOH A2055       9.495   8.149   9.322  1.00 26.14           O  
ANISOU 1743  O   HOH A2055     5043   4204    683   -498   -493   -621       O  
HETATM 1744  O   HOH A2056      17.479  -1.477  -0.816  1.00 16.06           O  
ANISOU 1744  O   HOH A2056     2744   2675    683     66   -610     44       O  
HETATM 1745  O   HOH A2057      22.323   0.030   4.127  1.00 18.79           O  
ANISOU 1745  O   HOH A2057     2729   3266   1141   -191   -577     43       O  
HETATM 1746  O   HOH A2058      14.841  -2.335  -0.664  1.00 14.77           O  
ANISOU 1746  O   HOH A2058     2883   2064    664    344    -52    302       O  
HETATM 1747  O   HOH A2059      22.115  -8.958 -10.064  1.00 31.67           O  
ANISOU 1747  O   HOH A2059     5729   5450    853    203    933   -353       O  
HETATM 1748  O   HOH A2060      27.746   0.357  -4.165  1.00 23.98           O  
ANISOU 1748  O   HOH A2060     3352   4302   1455    -22     63   1022       O  
HETATM 1749  O   HOH A2061      28.262   3.068  -8.224  1.00 40.43           O  
ANISOU 1749  O   HOH A2061     7661   6265   1433    190    820    -28       O  
HETATM 1750  O   HOH A2062      27.332  -0.884  -1.695  1.00 22.23           O  
ANISOU 1750  O   HOH A2062     3289   2743   2415     19     97    670       O  
HETATM 1751  O   HOH A2063      28.501   2.908  -0.207  1.00 25.49           O  
ANISOU 1751  O   HOH A2063     2393   3493   3799   -229   -365    -50       O  
HETATM 1752  O   HOH A2064      22.152   2.037   6.034  1.00 30.28           O  
ANISOU 1752  O   HOH A2064     5744   4713   1044    657   -415   -276       O  
HETATM 1753  O   HOH A2065      22.862   9.689  -1.111  1.00 14.78           O  
ANISOU 1753  O   HOH A2065     2804   2533    278   -170    117    203       O  
HETATM 1754  O   HOH A2066      19.974  10.697   5.134  1.00 20.49           O  
ANISOU 1754  O   HOH A2066     4245   3266    272    253   -271    -75       O  
HETATM 1755  O   HOH A2067      16.590  18.084  -0.480  1.00 13.30           O  
ANISOU 1755  O   HOH A2067     2408   2192    453   -289     80   -235       O  
HETATM 1756  O   HOH A2068      16.273  16.173   5.141  1.00 32.79           O  
ANISOU 1756  O   HOH A2068     4458   6690   1309  -1233    694    310       O  
HETATM 1757  O   HOH A2069      22.109  17.964   2.333  1.00 18.54           O  
ANISOU 1757  O   HOH A2069     3427   3114    502   -742     -3    358       O  
HETATM 1758  O   HOH A2070      16.620  25.765   2.912  1.00 36.09           O  
ANISOU 1758  O   HOH A2070     5264   4908   3538    486  -1576   -859       O  
HETATM 1759  O   HOH A2071      10.497  22.900  -3.023  1.00 17.99           O  
ANISOU 1759  O   HOH A2071     2716   2977   1140   -442     87   -302       O  
HETATM 1760  O   HOH A2072      14.291  19.634  -1.108  1.00 13.72           O  
ANISOU 1760  O   HOH A2072     2656   2269    286   -230   -144    234       O  
HETATM 1761  O   HOH A2073      12.735  21.184  -3.084  1.00 15.11           O  
ANISOU 1761  O   HOH A2073     2926   2368    444   -341   -180     -4       O  
HETATM 1762  O   HOH A2074      15.265  26.935   0.731  1.00 21.32           O  
ANISOU 1762  O   HOH A2074     3111   3072   1915   -521   -403  -1159       O  
HETATM 1763  O   HOH A2075      13.114  28.038   2.086  1.00 29.48           O  
ANISOU 1763  O   HOH A2075     3199   4489   3512   -321    196  -1904       O  
HETATM 1764  O   HOH A2076      19.948  27.888  -8.802  1.00 34.79           O  
ANISOU 1764  O   HOH A2076     6504   5861    851   1282    638   -872       O  
HETATM 1765  O   HOH A2077      23.797  27.352  -1.537  1.00 30.90           O  
ANISOU 1765  O   HOH A2077     3281   3800   4658   -335  -1331  -1201       O  
HETATM 1766  O   HOH A2078      24.052  21.113   2.919  1.00 36.92           O  
ANISOU 1766  O   HOH A2078     4724   6010   3293    -56     51  -1619       O  
HETATM 1767  O   HOH A2079      29.685  18.235  -2.511  1.00 22.44           O  
ANISOU 1767  O   HOH A2079     3979   3321   1224   -524   -805   -187       O  
HETATM 1768  O   HOH A2080      29.517   4.019  -2.540  1.00 34.82           O  
ANISOU 1768  O   HOH A2080     4243   3299   5686    194    -94     19       O  
HETATM 1769  O   HOH A2081      28.006   4.686 -14.949  1.00 29.46           O  
ANISOU 1769  O   HOH A2081     4222   3260   3711     -7   1137   -356       O  
HETATM 1770  O   HOH A2082      11.337   0.890 -10.744  1.00 19.23           O  
ANISOU 1770  O   HOH A2082     2871   2985   1447   -528    -65     21       O  
HETATM 1771  O   HOH A2083      13.523  -0.114 -18.146  1.00 34.80           O  
ANISOU 1771  O   HOH A2083     5291   3615   4313  -1346    -96   -517       O  
HETATM 1772  O   HOH A2084       7.527   2.420  -8.350  1.00 17.41           O  
ANISOU 1772  O   HOH A2084     3022   3252    339   -341    -31   -499       O  
HETATM 1773  O   HOH A2085       3.526  -4.861   2.251  1.00 13.82           O  
ANISOU 1773  O   HOH A2085     2290   2406    553    -35   -111    117       O  
HETATM 1774  O   HOH A2086       7.182  -1.740  10.482  1.00 30.55           O  
ANISOU 1774  O   HOH A2086     4953   4710   1944    582   -260   -881       O  
HETATM 1775  O   HOH A2087       2.380  -1.276   9.646  1.00 30.49           O  
ANISOU 1775  O   HOH A2087     5399   4507   1678    -40    245    162       O  
HETATM 1776  O   HOH A2088       2.032  -2.579   1.617  1.00 13.71           O  
ANISOU 1776  O   HOH A2088     2430   2442    334    246    393   -102       O  
HETATM 1777  O   HOH A2089       2.066  -5.593   4.536  1.00 14.13           O  
ANISOU 1777  O   HOH A2089     2160   2402    804     96   -273    238       O  
HETATM 1778  O   HOH A2090       9.152  -7.944  11.456  1.00 28.06           O  
ANISOU 1778  O   HOH A2090     4276   5073   1310   -280     43   1045       O  
HETATM 1779  O   HOH A2091      14.742  -2.250   8.959  1.00 29.32           O  
ANISOU 1779  O   HOH A2091     3970   3759   3410   -270     18   -684       O  
HETATM 1780  O   HOH A2092      18.170  -5.447   9.717  1.00 25.30           O  
ANISOU 1780  O   HOH A2092     4776   4472    362   -290   -694    -65       O  
HETATM 1781  O   HOH A2093      24.135  -1.659   5.100  1.00 26.99           O  
ANISOU 1781  O   HOH A2093     3405   2742   4107     40   -927    404       O  
HETATM 1782  O   HOH A2094      29.134  -5.126   8.247  1.00 34.26           O  
ANISOU 1782  O   HOH A2094     4386   4495   4133    184   -790    600       O  
HETATM 1783  O   HOH A2095      26.461  -3.039   8.918  1.00 32.29           O  
ANISOU 1783  O   HOH A2095     4745   4444   3076   -727   -740   -323       O  
HETATM 1784  O   HOH A2096      33.351  -7.065   2.257  1.00 35.43           O  
ANISOU 1784  O   HOH A2096     3936   5104   4419   1228     39   -441       O  
HETATM 1785  O   HOH A2097      29.300   0.138  -0.100  1.00 30.31           O  
ANISOU 1785  O   HOH A2097     3751   3920   3843    -60   -327   -217       O  
HETATM 1786  O   HOH A2098      28.574 -13.894  -7.579  1.00 32.24           O  
ANISOU 1786  O   HOH A2098     3614   6042   2592   -225    687    991       O  
HETATM 1787  O   HOH A2099      30.923 -13.117  -3.854  1.00 33.95           O  
ANISOU 1787  O   HOH A2099     3614   5105   4177    -64  -1044    818       O  
HETATM 1788  O   HOH A2100      16.513  29.198  -0.815  1.00 28.00           O  
ANISOU 1788  O   HOH A2100     4402   3964   2270    133    308    -63       O  
HETATM 1789  O   HOH A2101      22.804  29.666  -1.308  1.00 27.40           O  
ANISOU 1789  O   HOH A2101     5185   3863   1362   -304   1467     33       O  
HETATM 1790  O   HOH A2102      20.955  30.996   1.859  1.00 29.96           O  
ANISOU 1790  O   HOH A2102     4187   3851   3343  -1017   -898    171       O  
CONECT    1 1668                                                                
CONECT    5 1668                                                                
CONECT   11 1668                                                                
CONECT   17 1668                                                                
CONECT  222 1667                                                                
CONECT  788 1667                                                                
CONECT  803 1667                                                                
CONECT 1255 1667                                                                
CONECT 1667  222  788  803 1255                                                 
CONECT 1667 1706                                                                
CONECT 1668    1    5   11   17                                                 
CONECT 1669 1670 1671 1672 1673                                                 
CONECT 1670 1669                                                                
CONECT 1671 1669                                                                
CONECT 1672 1669                                                                
CONECT 1673 1669                                                                
CONECT 1674 1675 1676 1677 1678                                                 
CONECT 1675 1674                                                                
CONECT 1676 1674                                                                
CONECT 1677 1674                                                                
CONECT 1678 1674                                                                
CONECT 1679 1680 1681                                                           
CONECT 1680 1679                                                                
CONECT 1681 1679 1682                                                           
CONECT 1682 1681                                                                
CONECT 1683 1684 1685                                                           
CONECT 1684 1683                                                                
CONECT 1685 1683 1686 1687                                                      
CONECT 1686 1685                                                                
CONECT 1687 1685 1688                                                           
CONECT 1688 1687                                                                
CONECT 1706 1667                                                                
MASTER      402    0    6    9    8    0   11    6 1789    1   32   17          
END                                                                             
