# Supplementary material for: A new benchmark illustrates that integration of geometric constraints inferred from enzyme reaction chemistry can increase enzyme active site modeling accuracy
Source: PLoS One. 2019 Apr 4;14(4):e0214126. doi: 10.1371/journal.pone.0214126 (PMC6448891; doi:10.1371/journal.pone.0214126)
Supplement: S1 Files — (GZ) [file pone.0214126.s008.gz › benchmark-lite/templates/4fua/4c24.pdb.clean2]

ATOM      1  N   GLY A  -4      31.462  24.795 -35.090  1.00 32.01           N  
ATOM      2  CA  GLY A  -4      30.829  23.772 -35.972  1.00 32.89           C  
ATOM      3  C   GLY A  -4      31.179  22.384 -35.480  1.00 32.81           C  
ATOM      4  O   GLY A  -4      30.916  21.385 -36.149  1.00 33.07           O  
ATOM      5 1H   GLY A  -4      31.228  25.710 -35.419  1.00  0.00           H  
ATOM      6 2H   GLY A  -4      31.128  24.682 -34.154  1.00  0.00           H  
ATOM      7 3H   GLY A  -4      32.455  24.680 -35.105  1.00  0.00           H  
ATOM      8 1HA  GLY A  -4      29.748  23.913 -35.975  1.00  0.00           H  
ATOM      9 2HA  GLY A  -4      31.174  23.911 -36.996  1.00  0.00           H  
ATOM     10  N   SER A  -3      31.793  22.343 -34.300  1.00 28.45           N  
ATOM     11  CA  SER A  -3      32.191  21.116 -33.632  1.00 27.28           C  
ATOM     12  C   SER A  -3      32.466  21.496 -32.171  1.00 24.59           C  
ATOM     13  O   SER A  -3      32.929  20.669 -31.379  1.00 26.26           O  
ATOM     14  CB  SER A  -3      33.458  20.548 -34.268  1.00 29.93           C  
ATOM     15  OG  SER A  -3      34.512  21.484 -34.197  1.00 29.60           O  
ATOM     16  H   SER A  -3      31.986  23.230 -33.856  1.00  0.00           H  
ATOM     17  HA  SER A  -3      31.388  20.386 -33.742  1.00  0.00           H  
ATOM     18 1HB  SER A  -3      33.743  19.630 -33.754  1.00  0.00           H  
ATOM     19 2HB  SER A  -3      33.260  20.293 -35.308  1.00  0.00           H  
ATOM     20  HG  SER A  -3      34.151  22.256 -33.756  1.00  0.00           H  
ATOM     21  N   HIS A  -2      32.179  22.751 -31.834  1.00 18.57           N  
ATOM     22  CA  HIS A  -2      32.599  23.299 -30.525  1.00 19.86           C  
ATOM     23  C   HIS A  -2      31.538  23.133 -29.466  1.00 20.64           C  
ATOM     24  O   HIS A  -2      31.808  23.359 -28.280  1.00 22.49           O  
ATOM     25  CB  HIS A  -2      32.969  24.778 -30.658  1.00 18.66           C  
ATOM     26  CG  HIS A  -2      31.828  25.654 -31.074  1.00 16.75           C  
ATOM     27  ND1 HIS A  -2      31.054  25.386 -32.178  1.00 17.65           N  
ATOM     28  CD2 HIS A  -2      31.342  26.808 -30.549  1.00 16.73           C  
ATOM     29  CE1 HIS A  -2      30.128  26.317 -32.305  1.00 17.49           C  
ATOM     30  NE2 HIS A  -2      30.267  27.182 -31.312  1.00 17.39           N  
ATOM     31  H   HIS A  -2      31.669  23.343 -32.474  1.00  0.00           H  
ATOM     32  HA  HIS A  -2      33.477  22.760 -30.170  1.00  0.00           H  
ATOM     33 1HB  HIS A  -2      33.349  25.146 -29.704  1.00  0.00           H  
ATOM     34 2HB  HIS A  -2      33.767  24.889 -31.392  1.00  0.00           H  
ATOM     35  HD2 HIS A  -2      31.713  27.318 -29.660  1.00  0.00           H  
ATOM     36  HE1 HIS A  -2      29.377  26.365 -33.093  1.00  0.00           H  
ATOM     37  HE2 HIS A  -2      29.679  27.986 -31.142  1.00  0.00           H  
ATOM     38  N   MET A  -1      30.340  22.766 -29.891  1.00 19.84           N  
ATOM     39  CA  MET A  -1      29.177  22.640 -29.010  1.00 20.20           C  
ATOM     40  C   MET A  -1      28.757  21.182 -28.805  1.00 22.47           C  
ATOM     41  O   MET A  -1      29.336  20.257 -29.393  1.00 26.33           O  
ATOM     42  CB  MET A  -1      28.004  23.456 -29.558  1.00 21.78           C  
ATOM     43  CG  MET A  -1      28.151  24.973 -29.438  1.00 23.48           C  
ATOM     44  SD  MET A  -1      28.058  25.496 -27.716  1.00 28.71           S  
ATOM     45  CE  MET A  -1      29.682  26.158 -27.417  1.00 24.74           C  
ATOM     46  H   MET A  -1      30.236  22.565 -30.875  1.00  0.00           H  
ATOM     47  HA  MET A  -1      29.444  23.028 -28.027  1.00  0.00           H  
ATOM     48 1HB  MET A  -1      27.862  23.225 -30.613  1.00  0.00           H  
ATOM     49 2HB  MET A  -1      27.089  23.175 -29.035  1.00  0.00           H  
ATOM     50 1HG  MET A  -1      29.109  25.280 -29.857  1.00  0.00           H  
ATOM     51 2HG  MET A  -1      27.359  25.461 -30.006  1.00  0.00           H  
ATOM     52 1HE  MET A  -1      29.747  26.512 -26.388  1.00  0.00           H  
ATOM     53 2HE  MET A  -1      30.428  25.380 -27.581  1.00  0.00           H  
ATOM     54 3HE  MET A  -1      29.868  26.988 -28.099  1.00  0.00           H  
ATOM     55  N   ALA A   0      27.750  20.979 -27.962  1.00 26.02           N  
ATOM     56  CA  ALA A   0      27.282  19.633 -27.648  1.00 26.15           C  
ATOM     57  C   ALA A   0      26.687  18.994 -28.903  1.00 26.74           C  
ATOM     58  O   ALA A   0      25.972  19.655 -29.659  1.00 28.83           O  
ATOM     59  CB  ALA A   0      26.262  19.668 -26.518  1.00 28.11           C  
ATOM     60  H   ALA A   0      27.297  21.771 -27.528  1.00  0.00           H  
ATOM     61  HA  ALA A   0      28.140  19.042 -27.327  1.00  0.00           H  
ATOM     62 1HB  ALA A   0      25.926  18.654 -26.300  1.00  0.00           H  
ATOM     63 2HB  ALA A   0      26.720  20.098 -25.627  1.00  0.00           H  
ATOM     64 3HB  ALA A   0      25.410  20.276 -26.817  1.00  0.00           H  
ATOM     65  N   SER A   1      26.990  17.717 -29.120  1.00 27.94           N  
ATOM     66  CA  SER A   1      26.585  17.035 -30.355  1.00 27.74           C  
ATOM     67  C   SER A   1      25.077  16.818 -30.470  1.00 28.97           C  
ATOM     68  O   SER A   1      24.350  16.796 -29.464  1.00 27.94           O  
ATOM     69  CB  SER A   1      27.300  15.692 -30.475  1.00 30.79           C  
ATOM     70  OG  SER A   1      26.816  14.788 -29.495  1.00 35.43           O  
ATOM     71  H   SER A   1      27.509  17.204 -28.422  1.00  0.00           H  
ATOM     72  HA  SER A   1      26.867  17.660 -31.204  1.00  0.00           H  
ATOM     73 1HB  SER A   1      27.140  15.282 -31.472  1.00  0.00           H  
ATOM     74 2HB  SER A   1      28.372  15.838 -30.350  1.00  0.00           H  
ATOM     75  HG  SER A   1      26.148  15.268 -28.999  1.00  0.00           H  
ATOM     76  N   SER A   2      24.609  16.658 -31.707  1.00 28.67           N  
ATOM     77  CA  SER A   2      23.251  16.202 -31.963  1.00 28.79           C  
ATOM     78  C   SER A   2      22.957  14.900 -31.228  1.00 26.60           C  
ATOM     79  O   SER A   2      21.878  14.749 -30.637  1.00 28.43           O  
ATOM     80  CB  SER A   2      23.033  15.993 -33.461  1.00 34.26           C  
ATOM     81  OG  SER A   2      22.907  17.234 -34.120  1.00 37.96           O  
ATOM     82  H   SER A   2      25.216  16.860 -32.489  1.00  0.00           H  
ATOM     83  HA  SER A   2      22.557  16.967 -31.612  1.00  0.00           H  
ATOM     84 1HB  SER A   2      23.872  15.436 -33.876  1.00  0.00           H  
ATOM     85 2HB  SER A   2      22.135  15.397 -33.618  1.00  0.00           H  
ATOM     86  HG  SER A   2      22.993  17.905 -33.439  1.00  0.00           H  
ATOM     87  N   ASP A   3      23.924  13.981 -31.243  1.00 25.86           N  
ATOM     88  CA  ASP A   3      23.762  12.692 -30.584  1.00 27.33           C  
ATOM     89  C   ASP A   3      23.312  12.881 -29.130  1.00 26.46           C  
ATOM     90  O   ASP A   3      22.281  12.330 -28.736  1.00 24.66           O  
ATOM     91  CB  ASP A   3      25.042  11.853 -30.676  1.00 26.04           C  
ATOM     92  CG  ASP A   3      26.162  12.561 -31.426  1.00  0.00           C  
ATOM     93  OD1 ASP A   3      25.952  13.669 -31.861  1.00  0.00           O  
ATOM     94  OD2 ASP A   3      27.217  11.988 -31.557  1.00  0.00           O  
ATOM     95  H   ASP A   3      24.790  14.183 -31.723  1.00  0.00           H  
ATOM     96  HA  ASP A   3      22.960  12.147 -31.083  1.00  0.00           H  
ATOM     97 1HB  ASP A   3      25.392  11.612 -29.672  1.00  0.00           H  
ATOM     98 2HB  ASP A   3      24.825  10.912 -31.182  1.00  0.00           H  
ATOM     99  N   VAL A   4      24.041  13.703 -28.370  1.00 26.93           N  
ATOM    100  CA  VAL A   4      23.688  13.910 -26.952  1.00 25.76           C  
ATOM    101  C   VAL A   4      22.305  14.538 -26.767  1.00 21.81           C  
ATOM    102  O   VAL A   4      21.568  14.128 -25.878  1.00 24.30           O  
ATOM    103  CB  VAL A   4      24.775  14.649 -26.114  1.00 26.56           C  
ATOM    104  CG1 VAL A   4      26.147  14.019 -26.312  1.00 30.82           C  
ATOM    105  CG2 VAL A   4      24.808  16.142 -26.403  1.00 22.67           C  
ATOM    106  H   VAL A   4      24.838  14.190 -28.755  1.00  0.00           H  
ATOM    107  HA  VAL A   4      23.544  12.935 -26.485  1.00  0.00           H  
ATOM    108  HB  VAL A   4      24.561  14.509 -25.054  1.00  0.00           H  
ATOM    109 1HG1 VAL A   4      26.884  14.556 -25.714  1.00  0.00           H  
ATOM    110 2HG1 VAL A   4      26.117  12.976 -25.998  1.00  0.00           H  
ATOM    111 3HG1 VAL A   4      26.424  14.075 -27.364  1.00  0.00           H  
ATOM    112 1HG2 VAL A   4      25.580  16.613 -25.795  1.00  0.00           H  
ATOM    113 2HG2 VAL A   4      25.028  16.304 -27.459  1.00  0.00           H  
ATOM    114 3HG2 VAL A   4      23.839  16.581 -26.163  1.00  0.00           H  
ATOM    115  N   LYS A   5      21.931  15.497 -27.601  1.00 20.55           N  
ATOM    116  CA  LYS A   5      20.616  16.126 -27.518  1.00 18.68           C  
ATOM    117  C   LYS A   5      19.471  15.136 -27.746  1.00 22.97           C  
ATOM    118  O   LYS A   5      18.479  15.103 -27.003  1.00 21.57           O  
ATOM    119  CB  LYS A   5      20.526  17.309 -28.476  1.00 23.75           C  
ATOM    120  CG  LYS A   5      21.491  18.440 -28.144  1.00 22.66           C  
ATOM    121  CD  LYS A   5      21.316  19.581 -29.128  1.00 25.07           C  
ATOM    122  CE  LYS A   5      22.182  20.771 -28.749  1.00 24.03           C  
ATOM    123  NZ  LYS A   5      21.984  21.900 -29.703  1.00 24.62           N  
ATOM    124  H   LYS A   5      22.577  15.801 -28.315  1.00  0.00           H  
ATOM    125  HA  LYS A   5      20.470  16.491 -26.501  1.00  0.00           H  
ATOM    126 1HB  LYS A   5      20.733  16.971 -29.492  1.00  0.00           H  
ATOM    127 2HB  LYS A   5      19.512  17.711 -28.464  1.00  0.00           H  
ATOM    128 1HG  LYS A   5      21.299  18.797 -27.132  1.00  0.00           H  
ATOM    129 2HG  LYS A   5      22.515  18.070 -28.191  1.00  0.00           H  
ATOM    130 1HD  LYS A   5      21.590  19.244 -30.129  1.00  0.00           H  
ATOM    131 2HD  LYS A   5      20.271  19.892 -29.142  1.00  0.00           H  
ATOM    132 1HE  LYS A   5      21.927  21.100 -27.743  1.00  0.00           H  
ATOM    133 2HE  LYS A   5      23.231  20.474 -28.755  1.00  0.00           H  
ATOM    134 1HZ  LYS A   5      22.569  22.678 -29.431  1.00  0.00           H  
ATOM    135 2HZ  LYS A   5      22.233  21.601 -30.636  1.00  0.00           H  
ATOM    136 3HZ  LYS A   5      21.016  22.187 -29.689  1.00  0.00           H  
ATOM    137  N   GLN A   6      19.627  14.315 -28.781  1.00 23.75           N  
ATOM    138  CA  GLN A   6      18.636  13.306 -29.103  1.00 24.35           C  
ATOM    139  C   GLN A   6      18.499  12.313 -27.969  1.00 22.79           C  
ATOM    140  O   GLN A   6      17.383  11.844 -27.687  1.00 21.28           O  
ATOM    141  CB  GLN A   6      19.032  12.546 -30.359  1.00 26.27           C  
ATOM    142  CG  GLN A   6      19.002  13.371 -31.625  1.00 29.00           C  
ATOM    143  CD  GLN A   6      19.689  12.644 -32.765  1.00 37.22           C  
ATOM    144  OE1 GLN A   6      20.842  12.233 -32.644  1.00 34.54           O  
ATOM    145  NE2 GLN A   6      18.972  12.456 -33.863  1.00 37.79           N  
ATOM    146  H   GLN A   6      20.453  14.394 -29.357  1.00  0.00           H  
ATOM    147  HA  GLN A   6      17.683  13.803 -29.284  1.00  0.00           H  
ATOM    148 1HB  GLN A   6      20.041  12.150 -30.242  1.00  0.00           H  
ATOM    149 2HB  GLN A   6      18.362  11.698 -30.497  1.00  0.00           H  
ATOM    150 1HG  GLN A   6      17.964  13.559 -31.899  1.00  0.00           H  
ATOM    151 2HG  GLN A   6      19.518  14.314 -31.444  1.00  0.00           H  
ATOM    152 1HE2 GLN A   6      19.373  11.982 -34.648  1.00  0.00           H  
ATOM    153 2HE2 GLN A   6      18.030  12.787 -33.908  1.00  0.00           H  
ATOM    154  N   GLU A   7      19.636  11.984 -27.347  1.00 22.05           N  
ATOM    155  CA  GLU A   7      19.654  11.033 -26.246  1.00 23.14           C  
ATOM    156  C   GLU A   7      18.915  11.577 -25.032  1.00 20.46           C  
ATOM    157  O   GLU A   7      18.154  10.840 -24.403  1.00 19.31           O  
ATOM    158  CB  GLU A   7      21.060  10.553 -25.899  1.00 22.71           C  
ATOM    159  CG  GLU A   7      21.068   9.319 -25.002  1.00 27.69           C  
ATOM    160  CD  GLU A   7      22.458   8.798 -24.682  1.00 33.03           C  
ATOM    161  OE1 GLU A   7      23.345   9.604 -24.315  1.00 41.46           O  
ATOM    162  OE2 GLU A   7      22.660   7.572 -24.787  1.00 39.64           O  
ATOM    163  H   GLU A   7      20.503  12.405 -27.648  1.00  0.00           H  
ATOM    164  HA  GLU A   7      19.072  10.158 -26.535  1.00  0.00           H  
ATOM    165 1HB  GLU A   7      21.601  10.318 -26.816  1.00  0.00           H  
ATOM    166 2HB  GLU A   7      21.603  11.352 -25.394  1.00  0.00           H  
ATOM    167 1HG  GLU A   7      20.569   9.561 -24.064  1.00  0.00           H  
ATOM    168 2HG  GLU A   7      20.502   8.526 -25.488  1.00  0.00           H  
ATOM    169  N   LEU A   8      19.085  12.857 -24.720  1.00 19.17           N  
ATOM    170  CA  LEU A   8      18.289  13.472 -23.642  1.00 17.24           C  
ATOM    171  C   LEU A   8      16.801  13.330 -23.888  1.00 19.07           C  
ATOM    172  O   LEU A   8      16.042  12.997 -23.004  1.00 20.37           O  
ATOM    173  CB  LEU A   8      18.635  14.941 -23.474  1.00 18.24           C  
ATOM    174  CG  LEU A   8      20.002  15.197 -22.890  1.00 16.89           C  
ATOM    175  CD1 LEU A   8      20.362  16.644 -23.069  1.00 17.47           C  
ATOM    176  CD2 LEU A   8      20.034  14.867 -21.404  1.00 16.35           C  
ATOM    177  H   LEU A   8      19.760  13.421 -25.217  1.00  0.00           H  
ATOM    178  HA  LEU A   8      18.516  12.958 -22.709  1.00  0.00           H  
ATOM    179 1HB  LEU A   8      18.582  15.424 -24.448  1.00  0.00           H  
ATOM    180 2HB  LEU A   8      17.892  15.401 -22.823  1.00  0.00           H  
ATOM    181  HG  LEU A   8      20.738  14.576 -23.401  1.00  0.00           H  
ATOM    182 1HD1 LEU A   8      21.350  16.828 -22.647  1.00  0.00           H  
ATOM    183 2HD1 LEU A   8      20.371  16.888 -24.131  1.00  0.00           H  
ATOM    184 3HD1 LEU A   8      19.628  17.267 -22.559  1.00  0.00           H  
ATOM    185 1HD2 LEU A   8      21.032  15.060 -21.010  1.00  0.00           H  
ATOM    186 2HD2 LEU A   8      19.309  15.488 -20.878  1.00  0.00           H  
ATOM    187 3HD2 LEU A   8      19.784  13.816 -21.259  1.00  0.00           H  
ATOM    188  N   ILE A   9      16.385  13.558 -25.128  1.00 19.59           N  
ATOM    189  CA  ILE A   9      14.990  13.427 -25.516  1.00 19.89           C  
ATOM    190  C   ILE A   9      14.502  11.994 -25.351  1.00 19.30           C  
ATOM    191  O   ILE A   9      13.422  11.760 -24.805  1.00 20.82           O  
ATOM    192  CB  ILE A   9      14.803  13.890 -26.971  1.00 19.90           C  
ATOM    193  CG1 ILE A   9      15.268  15.330 -27.092  1.00 20.50           C  
ATOM    194  CG2 ILE A   9      13.351  13.747 -27.415  1.00 21.04           C  
ATOM    195  CD1 ILE A   9      14.584  16.231 -26.112  1.00 24.51           C  
ATOM    196  H   ILE A   9      17.065  13.832 -25.823  1.00  0.00           H  
ATOM    197  HA  ILE A   9      14.389  14.060 -24.865  1.00  0.00           H  
ATOM    198  HB  ILE A   9      15.427  13.286 -27.628  1.00  0.00           H  
ATOM    199 1HG1 ILE A   9      16.344  15.379 -26.930  1.00  0.00           H  
ATOM    200 2HG1 ILE A   9      15.073  15.692 -28.102  1.00  0.00           H  
ATOM    201 1HG2 ILE A   9      13.251  14.083 -28.447  1.00  0.00           H  
ATOM    202 2HG2 ILE A   9      13.050  12.703 -27.343  1.00  0.00           H  
ATOM    203 3HG2 ILE A   9      12.713  14.354 -26.773  1.00  0.00           H  
ATOM    204 1HD1 ILE A   9      14.950  17.250 -26.238  1.00  0.00           H  
ATOM    205 2HD1 ILE A   9      13.508  16.208 -26.286  1.00  0.00           H  
ATOM    206 3HD1 ILE A   9      14.796  15.893 -25.099  1.00  0.00           H  
ATOM    207  N   LYS A  10      15.311  11.039 -25.812  1.00 19.35           N  
ATOM    208  CA  LYS A  10      14.995   9.622 -25.709  1.00 22.91           C  
ATOM    209  C   LYS A  10      14.735   9.228 -24.250  1.00 22.17           C  
ATOM    210  O   LYS A  10      13.693   8.641 -23.948  1.00 19.86           O  
ATOM    211  CB  LYS A  10      16.140   8.790 -26.275  1.00 22.38           C  
ATOM    212  CG  LYS A  10      15.949   7.285 -26.198  1.00 25.26           C  
ATOM    213  CD  LYS A  10      17.246   6.580 -26.570  1.00 29.44           C  
ATOM    214  CE  LYS A  10      17.317   5.154 -26.038  1.00 35.77           C  
ATOM    215  NZ  LYS A  10      16.434   4.222 -26.791  1.00 41.51           N  
ATOM    216  H   LYS A  10      16.177  11.319 -26.249  1.00  0.00           H  
ATOM    217  HA  LYS A  10      14.094   9.425 -26.291  1.00  0.00           H  
ATOM    218 1HB  LYS A  10      16.292   9.046 -27.324  1.00  0.00           H  
ATOM    219 2HB  LYS A  10      17.061   9.029 -25.743  1.00  0.00           H  
ATOM    220 1HG  LYS A  10      15.656   7.007 -25.185  1.00  0.00           H  
ATOM    221 2HG  LYS A  10      15.157   6.983 -26.882  1.00  0.00           H  
ATOM    222 1HD  LYS A  10      17.343   6.545 -27.656  1.00  0.00           H  
ATOM    223 2HD  LYS A  10      18.091   7.136 -26.165  1.00  0.00           H  
ATOM    224 1HE  LYS A  10      18.342   4.791 -26.106  1.00  0.00           H  
ATOM    225 2HE  LYS A  10      17.019   5.142 -24.990  1.00  0.00           H  
ATOM    226 1HZ  LYS A  10      16.515   3.293 -26.403  1.00  0.00           H  
ATOM    227 2HZ  LYS A  10      15.475   4.534 -26.720  1.00  0.00           H  
ATOM    228 3HZ  LYS A  10      16.711   4.206 -27.762  1.00  0.00           H  
ATOM    229  N   TYR A  11      15.663   9.577 -23.357  1.00 20.31           N  
ATOM    230  CA  TYR A  11      15.522   9.184 -21.944  1.00 18.83           C  
ATOM    231  C   TYR A  11      14.432   9.915 -21.192  1.00 16.93           C  
ATOM    232  O   TYR A  11      13.845   9.340 -20.286  1.00 19.60           O  
ATOM    233  CB  TYR A  11      16.867   9.195 -21.224  1.00 19.26           C  
ATOM    234  CG  TYR A  11      17.660   7.971 -21.612  1.00 20.57           C  
ATOM    235  CD1 TYR A  11      17.419   6.742 -20.999  1.00 21.57           C  
ATOM    236  CD2 TYR A  11      18.588   8.013 -22.666  1.00 22.32           C  
ATOM    237  CE1 TYR A  11      18.115   5.602 -21.357  1.00 22.35           C  
ATOM    238  CE2 TYR A  11      19.291   6.868 -23.041  1.00 24.31           C  
ATOM    239  CZ  TYR A  11      19.041   5.661 -22.392  1.00 23.57           C  
ATOM    240  OH  TYR A  11      19.724   4.520 -22.748  1.00 31.44           O  
ATOM    241  H   TYR A  11      16.471  10.113 -23.640  1.00  0.00           H  
ATOM    242  HA  TYR A  11      15.124   8.170 -21.905  1.00  0.00           H  
ATOM    243 1HB  TYR A  11      17.414  10.101 -21.488  1.00  0.00           H  
ATOM    244 2HB  TYR A  11      16.703   9.214 -20.147  1.00  0.00           H  
ATOM    245  HD1 TYR A  11      16.665   6.662 -20.215  1.00  0.00           H  
ATOM    246  HD2 TYR A  11      18.765   8.947 -23.199  1.00  0.00           H  
ATOM    247  HE1 TYR A  11      17.904   4.656 -20.859  1.00  0.00           H  
ATOM    248  HE2 TYR A  11      20.033   6.920 -23.838  1.00  0.00           H  
ATOM    249  HH  TYR A  11      20.336   4.724 -23.459  1.00  0.00           H  
ATOM    250  N   GLY A  12      14.169  11.159 -21.561  1.00 16.17           N  
ATOM    251  CA  GLY A  12      12.992  11.910 -21.118  1.00 14.48           C  
ATOM    252  C   GLY A  12      11.734  11.124 -21.385  1.00 17.36           C  
ATOM    253  O   GLY A  12      10.934  10.871 -20.489  1.00 18.78           O  
ATOM    254  H   GLY A  12      14.829  11.601 -22.185  1.00  0.00           H  
ATOM    255 1HA  GLY A  12      13.079  12.127 -20.053  1.00  0.00           H  
ATOM    256 2HA  GLY A  12      12.953  12.866 -21.639  1.00  0.00           H  
ATOM    257  N   LYS A  13      11.567  10.700 -22.636  1.00 19.73           N  
ATOM    258  CA  LYS A  13      10.449   9.878 -22.999  1.00 18.77           C  
ATOM    259  C   LYS A  13      10.408   8.568 -22.225  1.00 16.90           C  
ATOM    260  O   LYS A  13       9.333   8.160 -21.793  1.00 20.15           O  
ATOM    261  CB  LYS A  13      10.469   9.601 -24.504  1.00 21.39           C  
ATOM    262  CG  LYS A  13      10.290  10.855 -25.312  1.00 22.91           C  
ATOM    263  CD  LYS A  13      10.373  10.511 -26.783  1.00 25.56           C  
ATOM    264  CE  LYS A  13       9.999  11.727 -27.577  1.00 26.48           C  
ATOM    265  NZ  LYS A  13       9.825  11.328 -28.998  1.00 27.47           N  
ATOM    266  H   LYS A  13      12.238  10.960 -23.345  1.00  0.00           H  
ATOM    267  HA  LYS A  13       9.531  10.413 -22.751  1.00  0.00           H  
ATOM    268 1HB  LYS A  13      11.416   9.134 -24.776  1.00  0.00           H  
ATOM    269 2HB  LYS A  13       9.674   8.899 -24.755  1.00  0.00           H  
ATOM    270 1HG  LYS A  13       9.320  11.299 -25.085  1.00  0.00           H  
ATOM    271 2HG  LYS A  13      11.068  11.571 -25.050  1.00  0.00           H  
ATOM    272 1HD  LYS A  13      11.388  10.194 -27.026  1.00  0.00           H  
ATOM    273 2HD  LYS A  13       9.692   9.689 -27.003  1.00  0.00           H  
ATOM    274 1HE  LYS A  13       9.076  12.149 -27.182  1.00  0.00           H  
ATOM    275 2HE  LYS A  13      10.784  12.477 -27.485  1.00  0.00           H  
ATOM    276 1HZ  LYS A  13       9.573  12.138 -29.547  1.00  0.00           H  
ATOM    277 2HZ  LYS A  13      10.690  10.940 -29.348  1.00  0.00           H  
ATOM    278 3HZ  LYS A  13       9.094  10.635 -29.066  1.00  0.00           H  
ATOM    279  N   LYS A  14      11.556   7.903 -22.071  1.00 16.90           N  
ATOM    280  CA  LYS A  14      11.623   6.611 -21.352  1.00 17.36           C  
ATOM    281  C   LYS A  14      11.118   6.758 -19.919  1.00 18.28           C  
ATOM    282  O   LYS A  14      10.424   5.877 -19.413  1.00 16.83           O  
ATOM    283  CB  LYS A  14      13.028   6.005 -21.344  1.00 19.24           C  
ATOM    284  CG  LYS A  14      14.077   6.838 -22.069  1.00  0.00           C  
ATOM    285  CD  LYS A  14      13.471   8.108 -22.647  1.00  0.00           C  
ATOM    286  CE  LYS A  14      11.982   8.201 -22.343  1.00  0.00           C  
ATOM    287  NZ  LYS A  14      11.500   7.030 -21.561  1.00  0.00           N  
ATOM    288  H   LYS A  14      12.403   8.295 -22.458  1.00  0.00           H  
ATOM    289  HA  LYS A  14      10.964   5.901 -21.853  1.00  0.00           H  
ATOM    290 1HB  LYS A  14      13.361   5.871 -20.314  1.00  0.00           H  
ATOM    291 2HB  LYS A  14      13.002   5.020 -21.810  1.00  0.00           H  
ATOM    292 1HG  LYS A  14      14.872   7.109 -21.373  1.00  0.00           H  
ATOM    293 2HG  LYS A  14      14.510   6.252 -22.879  1.00  0.00           H  
ATOM    294 1HD  LYS A  14      13.974   8.978 -22.222  1.00  0.00           H  
ATOM    295 2HD  LYS A  14      13.612   8.120 -23.727  1.00  0.00           H  
ATOM    296 1HE  LYS A  14      11.783   9.108 -21.775  1.00  0.00           H  
ATOM    297 2HE  LYS A  14      11.423   8.253 -23.276  1.00  0.00           H  
ATOM    298 1HZ  LYS A  14      10.511   7.129 -21.381  1.00  0.00           H  
ATOM    299 2HZ  LYS A  14      11.663   6.183 -22.087  1.00  0.00           H  
ATOM    300 3HZ  LYS A  14      11.999   6.982 -20.684  1.00  0.00           H  
ATOM    301  N   LEU A  15      11.433   7.876 -19.294  1.00 18.66           N  
ATOM    302  CA  LEU A  15      10.937   8.099 -17.920  1.00 17.66           C  
ATOM    303  C   LEU A  15       9.404   8.067 -17.869  1.00 17.57           C  
ATOM    304  O   LEU A  15       8.824   7.501 -16.953  1.00 17.84           O  
ATOM    305  CB  LEU A  15      11.473   9.420 -17.357  1.00 17.76           C  
ATOM    306  CG  LEU A  15      12.932   9.474 -16.929  1.00 18.11           C  
ATOM    307  CD1 LEU A  15      13.293  10.921 -16.653  1.00 21.62           C  
ATOM    308  CD2 LEU A  15      13.210   8.629 -15.683  1.00 18.97           C  
ATOM    309  H   LEU A  15      12.005   8.584 -19.731  1.00  0.00           H  
ATOM    310  HA  LEU A  15      11.291   7.285 -17.288  1.00  0.00           H  
ATOM    311 1HB  LEU A  15      11.343  10.196 -18.109  1.00  0.00           H  
ATOM    312 2HB  LEU A  15      10.883   9.689 -16.481  1.00  0.00           H  
ATOM    313  HG  LEU A  15      13.562   9.099 -17.736  1.00  0.00           H  
ATOM    314 1HD1 LEU A  15      14.337  10.983 -16.344  1.00  0.00           H  
ATOM    315 2HD1 LEU A  15      13.147  11.511 -17.558  1.00  0.00           H  
ATOM    316 3HD1 LEU A  15      12.656  11.310 -15.859  1.00  0.00           H  
ATOM    317 1HD2 LEU A  15      14.266   8.703 -15.421  1.00  0.00           H  
ATOM    318 2HD2 LEU A  15      12.604   8.994 -14.853  1.00  0.00           H  
ATOM    319 3HD2 LEU A  15      12.958   7.588 -15.886  1.00  0.00           H  
ATOM    320  N   VAL A  16       8.722   8.640 -18.872  1.00 17.52           N  
ATOM    321  CA  VAL A  16       7.250   8.630 -18.901  1.00 18.98           C  
ATOM    322  C   VAL A  16       6.732   7.271 -19.377  1.00 20.25           C  
ATOM    323  O   VAL A  16       5.767   6.744 -18.844  1.00 21.93           O  
ATOM    324  CB  VAL A  16       6.676   9.751 -19.804  1.00 22.34           C  
ATOM    325  CG1 VAL A  16       5.152   9.809 -19.709  1.00 23.15           C  
ATOM    326  CG2 VAL A  16       7.295  11.099 -19.469  1.00 25.14           C  
ATOM    327  H   VAL A  16       9.226   9.088 -19.624  1.00  0.00           H  
ATOM    328  HA  VAL A  16       6.883   8.796 -17.888  1.00  0.00           H  
ATOM    329  HB  VAL A  16       6.893   9.513 -20.845  1.00  0.00           H  
ATOM    330 1HG1 VAL A  16       4.777  10.605 -20.353  1.00  0.00           H  
ATOM    331 2HG1 VAL A  16       4.731   8.856 -20.028  1.00  0.00           H  
ATOM    332 3HG1 VAL A  16       4.859  10.010 -18.679  1.00  0.00           H  
ATOM    333 1HG2 VAL A  16       6.873  11.865 -20.119  1.00  0.00           H  
ATOM    334 2HG2 VAL A  16       7.083  11.348 -18.429  1.00  0.00           H  
ATOM    335 3HG2 VAL A  16       8.374  11.051 -19.618  1.00  0.00           H  
ATOM    336  N   GLU A  17       7.373   6.704 -20.397  1.00 20.11           N  
ATOM    337  CA  GLU A  17       6.901   5.448 -20.991  1.00 22.33           C  
ATOM    338  C   GLU A  17       6.880   4.328 -19.948  1.00 23.04           C  
ATOM    339  O   GLU A  17       5.951   3.513 -19.911  1.00 25.84           O  
ATOM    340  CB  GLU A  17       7.796   5.061 -22.174  1.00 25.29           C  
ATOM    341  CG  GLU A  17       7.692   6.014 -23.372  1.00 29.53           C  
ATOM    342  CD  GLU A  17       8.794   5.852 -24.430  1.00 36.47           C  
ATOM    343  OE1 GLU A  17       9.806   5.155 -24.202  1.00 35.24           O  
ATOM    344  OE2 GLU A  17       8.653   6.453 -25.518  1.00 38.22           O  
ATOM    345  H   GLU A  17       8.201   7.145 -20.772  1.00  0.00           H  
ATOM    346  HA  GLU A  17       5.883   5.597 -21.352  1.00  0.00           H  
ATOM    347 1HB  GLU A  17       8.837   5.036 -21.850  1.00  0.00           H  
ATOM    348 2HB  GLU A  17       7.535   4.059 -22.515  1.00  0.00           H  
ATOM    349 1HG  GLU A  17       6.733   5.857 -23.865  1.00  0.00           H  
ATOM    350 2HG  GLU A  17       7.719   7.041 -23.010  1.00  0.00           H  
ATOM    351  N   THR A  18       7.887   4.315 -19.079  1.00 21.46           N  
ATOM    352  CA  THR A  18       7.992   3.277 -18.045  1.00 19.81           C  
ATOM    353  C   THR A  18       7.271   3.676 -16.759  1.00 19.55           C  
ATOM    354  O   THR A  18       7.312   2.944 -15.774  1.00 24.17           O  
ATOM    355  CB  THR A  18       9.452   2.930 -17.698  1.00 22.29           C  
ATOM    356  OG1 THR A  18      10.090   4.083 -17.150  1.00 23.28           O  
ATOM    357  CG2 THR A  18      10.226   2.445 -18.925  1.00 24.07           C  
ATOM    358  H   THR A  18       8.596   5.033 -19.129  1.00  0.00           H  
ATOM    359  HA  THR A  18       7.517   2.369 -18.417  1.00  0.00           H  
ATOM    360  HB  THR A  18       9.470   2.143 -16.944  1.00  0.00           H  
ATOM    361  HG1 THR A  18       9.465   4.811 -17.123  1.00  0.00           H  
ATOM    362 1HG2 THR A  18      11.251   2.210 -18.639  1.00  0.00           H  
ATOM    363 2HG2 THR A  18       9.747   1.552 -19.328  1.00  0.00           H  
ATOM    364 3HG2 THR A  18      10.232   3.227 -19.684  1.00  0.00           H  
ATOM    365  N   ASP A  19       6.595   4.811 -16.794  1.00 20.52           N  
ATOM    366  CA  ASP A  19       5.818   5.317 -15.660  1.00 21.24           C  
ATOM    367  C   ASP A  19       6.641   5.583 -14.400  1.00 20.74           C  
ATOM    368  O   ASP A  19       6.117   5.549 -13.276  1.00 23.04           O  
ATOM    369  CB  ASP A  19       4.630   4.409 -15.322  1.00 23.10           C  
ATOM    370  CG  ASP A  19       3.517   5.158 -14.605  1.00 27.05           C  
ATOM    371  OD1 ASP A  19       3.322   6.370 -14.870  1.00 34.74           O  
ATOM    372  OD2 ASP A  19       2.833   4.526 -13.768  1.00 35.42           O  
ATOM    373  H   ASP A  19       6.623   5.347 -17.650  1.00  0.00           H  
ATOM    374  HA  ASP A  19       5.424   6.299 -15.922  1.00  0.00           H  
ATOM    375 1HB  ASP A  19       4.231   3.975 -16.239  1.00  0.00           H  
ATOM    376 2HB  ASP A  19       4.968   3.587 -14.690  1.00  0.00           H  
ATOM    377  N   LEU A  20       7.918   5.873 -14.573  1.00 18.25           N  
ATOM    378  CA  LEU A  20       8.703   6.364 -13.431  1.00 18.31           C  
ATOM    379  C   LEU A  20       8.227   7.748 -13.000  1.00 22.35           C  
ATOM    380  O   LEU A  20       8.162   8.050 -11.807  1.00 23.30           O  
ATOM    381  CB  LEU A  20      10.194   6.388 -13.750  1.00 18.67           C  
ATOM    382  CG  LEU A  20      10.901   5.057 -13.546  1.00 18.77           C  
ATOM    383  CD1 LEU A  20      12.269   5.102 -14.225  1.00 21.99           C  
ATOM    384  CD2 LEU A  20      11.027   4.723 -12.049  1.00 21.17           C  
ATOM    385  H   LEU A  20       8.369   5.766 -15.470  1.00  0.00           H  
ATOM    386  HA  LEU A  20       8.546   5.691 -12.589  1.00  0.00           H  
ATOM    387 1HB  LEU A  20      10.322   6.690 -14.788  1.00  0.00           H  
ATOM    388 2HB  LEU A  20      10.673   7.133 -13.115  1.00  0.00           H  
ATOM    389  HG  LEU A  20      10.333   4.265 -14.034  1.00  0.00           H  
ATOM    390 1HD1 LEU A  20      12.778   4.149 -14.081  1.00  0.00           H  
ATOM    391 2HD1 LEU A  20      12.140   5.286 -15.292  1.00  0.00           H  
ATOM    392 3HD1 LEU A  20      12.866   5.902 -13.788  1.00  0.00           H  
ATOM    393 1HD2 LEU A  20      11.536   3.766 -11.931  1.00  0.00           H  
ATOM    394 2HD2 LEU A  20      11.602   5.503 -11.549  1.00  0.00           H  
ATOM    395 3HD2 LEU A  20      10.033   4.663 -11.605  1.00  0.00           H  
ATOM    396  N   THR A  21       7.896   8.602 -13.966  1.00 23.30           N  
ATOM    397  CA  THR A  21       7.372   9.931 -13.653  1.00 22.71           C  
ATOM    398  C   THR A  21       6.462  10.397 -14.778  1.00 27.31           C  
ATOM    399  O   THR A  21       6.494   9.829 -15.863  1.00 34.45           O  
ATOM    400  CB  THR A  21       8.514  10.941 -13.368  1.00 24.32           C  
ATOM    401  OG1 THR A  21       7.968  12.237 -13.089  1.00 30.02           O  
ATOM    402  CG2 THR A  21       9.455  11.046 -14.544  1.00 27.75           C  
ATOM    403  H   THR A  21       8.007   8.332 -14.933  1.00  0.00           H  
ATOM    404  HA  THR A  21       6.753   9.857 -12.758  1.00  0.00           H  
ATOM    405  HB  THR A  21       9.078  10.615 -12.494  1.00  0.00           H  
ATOM    406  HG1 THR A  21       7.010  12.198 -13.140  1.00  0.00           H  
ATOM    407 1HG2 THR A  21      10.245  11.761 -14.315  1.00  0.00           H  
ATOM    408 2HG2 THR A  21       9.896  10.070 -14.746  1.00  0.00           H  
ATOM    409 3HG2 THR A  21       8.904  11.383 -15.421  1.00  0.00           H  
ATOM    410  N   LYS A  22       5.640  11.405 -14.506  1.00 31.20           N  
ATOM    411  CA  LYS A  22       4.873  12.072 -15.555  1.00 34.34           C  
ATOM    412  C   LYS A  22       5.727  13.116 -16.294  1.00 34.26           C  
ATOM    413  O   LYS A  22       5.351  13.592 -17.368  1.00 39.35           O  
ATOM    414  CB  LYS A  22       3.619  12.722 -14.968  1.00 40.83           C  
ATOM    415  CG  LYS A  22       3.457  12.533 -13.466  1.00  0.00           C  
ATOM    416  CD  LYS A  22       4.606  11.723 -12.883  1.00  0.00           C  
ATOM    417  CE  LYS A  22       5.603  11.323 -13.960  1.00  0.00           C  
ATOM    418  NZ  LYS A  22       5.203  11.823 -15.303  1.00  0.00           N  
ATOM    419  H   LYS A  22       5.543  11.718 -13.551  1.00  0.00           H  
ATOM    420  HA  LYS A  22       4.568  11.325 -16.289  1.00  0.00           H  
ATOM    421 1HB  LYS A  22       3.636  13.793 -15.171  1.00  0.00           H  
ATOM    422 2HB  LYS A  22       2.734  12.311 -15.454  1.00  0.00           H  
ATOM    423 1HG  LYS A  22       3.427  13.508 -12.977  1.00  0.00           H  
ATOM    424 2HG  LYS A  22       2.520  12.016 -13.263  1.00  0.00           H  
ATOM    425 1HD  LYS A  22       5.120  12.314 -12.125  1.00  0.00           H  
ATOM    426 2HD  LYS A  22       4.214  10.822 -12.412  1.00  0.00           H  
ATOM    427 1HE  LYS A  22       6.585  11.725 -13.714  1.00  0.00           H  
ATOM    428 2HE  LYS A  22       5.680  10.236 -14.000  1.00  0.00           H  
ATOM    429 1HZ  LYS A  22       5.889  11.537 -15.988  1.00  0.00           H  
ATOM    430 2HZ  LYS A  22       4.301  11.441 -15.551  1.00  0.00           H  
ATOM    431 3HZ  LYS A  22       5.148  12.831 -15.285  1.00  0.00           H  
ATOM    432  N   GLY A  23       6.876  13.460 -15.710  1.00 32.65           N  
ATOM    433  CA  GLY A  23       7.784  14.459 -16.273  1.00 32.38           C  
ATOM    434  C   GLY A  23       7.855  15.793 -15.551  1.00 28.05           C  
ATOM    435  O   GLY A  23       8.870  16.495 -15.624  1.00 24.27           O  
ATOM    436  H   GLY A  23       7.121  13.006 -14.842  1.00  0.00           H  
ATOM    437 1HA  GLY A  23       8.797  14.057 -16.297  1.00  0.00           H  
ATOM    438 2HA  GLY A  23       7.498  14.671 -17.303  1.00  0.00           H  
ATOM    439  N   THR A  24       6.784  16.158 -14.856  1.00 28.66           N  
ATOM    440  CA  THR A  24       6.721  17.475 -14.228  1.00 25.71           C  
ATOM    441  C   THR A  24       7.810  17.597 -13.170  1.00 25.38           C  
ATOM    442  O   THR A  24       7.999  16.688 -12.349  1.00 25.89           O  
ATOM    443  CB  THR A  24       5.337  17.770 -13.602  1.00 31.31           C  
ATOM    444  OG1 THR A  24       5.166  16.998 -12.405  1.00 42.14           O  
ATOM    445  CG2 THR A  24       4.206  17.463 -14.599  1.00 29.33           C  
ATOM    446  H   THR A  24       6.002  15.527 -14.755  1.00  0.00           H  
ATOM    447  HA  THR A  24       6.906  18.231 -14.991  1.00  0.00           H  
ATOM    448  HB  THR A  24       5.283  18.821 -13.318  1.00  0.00           H  
ATOM    449  HG1 THR A  24       5.951  16.465 -12.254  1.00  0.00           H  
ATOM    450 1HG2 THR A  24       3.244  17.679 -14.135  1.00  0.00           H  
ATOM    451 2HG2 THR A  24       4.327  18.081 -15.488  1.00  0.00           H  
ATOM    452 3HG2 THR A  24       4.245  16.411 -14.880  1.00  0.00           H  
ATOM    453  N   GLY A  25       8.548  18.702 -13.231  1.00 24.34           N  
ATOM    454  CA  GLY A  25       9.645  18.965 -12.310  1.00 25.27           C  
ATOM    455  C   GLY A  25      10.861  18.080 -12.515  1.00 20.81           C  
ATOM    456  O   GLY A  25      11.832  18.212 -11.774  1.00 24.73           O  
ATOM    457  H   GLY A  25       8.333  19.381 -13.947  1.00  0.00           H  
ATOM    458 1HA  GLY A  25       9.963  20.003 -12.409  1.00  0.00           H  
ATOM    459 2HA  GLY A  25       9.300  18.831 -11.286  1.00  0.00           H  
ATOM    460  N   GLY A  26      10.805  17.189 -13.517  1.00 19.88           N  
ATOM    461  CA  GLY A  26      11.897  16.261 -13.829  1.00 18.30           C  
ATOM    462  C   GLY A  26      12.811  16.836 -14.890  1.00 16.27           C  
ATOM    463  O   GLY A  26      12.407  17.704 -15.662  1.00 18.93           O  
ATOM    464  H   GLY A  26       9.965  17.166 -14.077  1.00  0.00           H  
ATOM    465 1HA  GLY A  26      12.467  16.053 -12.924  1.00  0.00           H  
ATOM    466 2HA  GLY A  26      11.482  15.314 -14.173  1.00  0.00           H  
ATOM    467  N   ASN A  27      14.052  16.380 -14.914  1.00 14.27           N  
ATOM    468  CA  ASN A  27      15.037  16.971 -15.854  1.00 12.58           C  
ATOM    469  C   ASN A  27      16.204  16.034 -16.055  1.00 13.77           C  
ATOM    470  O   ASN A  27      16.493  15.184 -15.225  1.00 15.18           O  
ATOM    471  CB  ASN A  27      15.494  18.400 -15.463  1.00 15.56           C  
ATOM    472  CG  ASN A  27      15.357  18.667 -13.976  1.00 15.21           C  
ATOM    473  OD1 ASN A  27      16.232  18.294 -13.205  1.00 17.90           O  
ATOM    474  ND2 ASN A  27      14.256  19.306 -13.576  1.00 16.93           N  
ATOM    475  H   ASN A  27      14.344  15.632 -14.301  1.00  0.00           H  
ATOM    476  HA  ASN A  27      14.575  17.042 -16.840  1.00  0.00           H  
ATOM    477 1HB  ASN A  27      16.536  18.541 -15.752  1.00  0.00           H  
ATOM    478 2HB  ASN A  27      14.901  19.134 -16.009  1.00  0.00           H  
ATOM    479 1HD2 ASN A  27      14.118  19.506 -12.605  1.00  0.00           H  
ATOM    480 2HD2 ASN A  27      13.569  19.585 -14.246  1.00  0.00           H  
ATOM    481  N   LEU A  28      16.875  16.173 -17.192  1.00 12.08           N  
ATOM    482  CA  LEU A  28      18.005  15.330 -17.515  1.00 10.64           C  
ATOM    483  C   LEU A  28      19.104  16.213 -18.058  1.00 10.40           C  
ATOM    484  O   LEU A  28      18.841  17.232 -18.722  1.00 12.77           O  
ATOM    485  CB  LEU A  28      17.672  14.296 -18.607  1.00 11.78           C  
ATOM    486  CG  LEU A  28      16.505  13.351 -18.354  1.00 12.40           C  
ATOM    487  CD1 LEU A  28      15.152  14.013 -18.642  1.00 14.75           C  
ATOM    488  CD2 LEU A  28      16.652  12.059 -19.129  1.00 17.44           C  
ATOM    489  H   LEU A  28      16.589  16.886 -17.848  1.00  0.00           H  
ATOM    490  HA  LEU A  28      18.296  14.784 -16.619  1.00  0.00           H  
ATOM    491 1HB  LEU A  28      17.449  14.827 -19.531  1.00  0.00           H  
ATOM    492 2HB  LEU A  28      18.549  13.671 -18.773  1.00  0.00           H  
ATOM    493  HG  LEU A  28      16.456  13.110 -17.292  1.00  0.00           H  
ATOM    494 1HD1 LEU A  28      14.350  13.301 -18.447  1.00  0.00           H  
ATOM    495 2HD1 LEU A  28      15.028  14.883 -17.997  1.00  0.00           H  
ATOM    496 3HD1 LEU A  28      15.115  14.325 -19.685  1.00  0.00           H  
ATOM    497 1HD2 LEU A  28      15.800  11.411 -18.921  1.00  0.00           H  
ATOM    498 2HD2 LEU A  28      16.690  12.277 -20.196  1.00  0.00           H  
ATOM    499 3HD2 LEU A  28      17.572  11.557 -18.828  1.00  0.00           H  
ATOM    500  N   SER A  29      20.329  15.775 -17.829  1.00 11.22           N  
ATOM    501  CA  SER A  29      21.474  16.457 -18.382  1.00 12.82           C  
ATOM    502  C   SER A  29      22.601  15.490 -18.677  1.00 13.26           C  
ATOM    503  O   SER A  29      22.653  14.361 -18.158  1.00 11.98           O  
ATOM    504  CB  SER A  29      21.956  17.525 -17.406  1.00 13.59           C  
ATOM    505  OG  SER A  29      22.621  16.929 -16.318  1.00 14.08           O  
ATOM    506  H   SER A  29      20.473  14.953 -17.260  1.00  0.00           H  
ATOM    507  HA  SER A  29      21.174  16.937 -19.315  1.00  0.00           H  
ATOM    508 1HB  SER A  29      22.626  18.213 -17.921  1.00  0.00           H  
ATOM    509 2HB  SER A  29      21.104  18.103 -17.050  1.00  0.00           H  
ATOM    510  HG  SER A  29      22.597  15.983 -16.479  1.00  0.00           H  
ATOM    511  N   VAL A  30      23.487  15.953 -19.566  1.00 12.08           N  
ATOM    512  CA  VAL A  30      24.754  15.289 -19.804  1.00 13.38           C  
ATOM    513  C   VAL A  30      25.848  16.337 -19.792  1.00 12.08           C  
ATOM    514  O   VAL A  30      25.628  17.493 -20.163  1.00 15.35           O  
ATOM    515  CB  VAL A  30      24.823  14.530 -21.161  1.00 14.53           C  
ATOM    516  CG1 VAL A  30      24.107  13.188 -21.077  1.00 11.74           C  
ATOM    517  CG2 VAL A  30      24.317  15.401 -22.310  1.00 17.80           C  
ATOM    518  H   VAL A  30      23.265  16.790 -20.086  1.00  0.00           H  
ATOM    519  HA  VAL A  30      24.910  14.550 -19.018  1.00  0.00           H  
ATOM    520  HB  VAL A  30      25.858  14.253 -21.359  1.00  0.00           H  
ATOM    521 1HG1 VAL A  30      24.172  12.680 -22.040  1.00  0.00           H  
ATOM    522 2HG1 VAL A  30      24.577  12.572 -20.310  1.00  0.00           H  
ATOM    523 3HG1 VAL A  30      23.060  13.350 -20.823  1.00  0.00           H  
ATOM    524 1HG2 VAL A  30      24.379  14.843 -23.244  1.00  0.00           H  
ATOM    525 2HG2 VAL A  30      23.281  15.684 -22.123  1.00  0.00           H  
ATOM    526 3HG2 VAL A  30      24.930  16.299 -22.383  1.00  0.00           H  
ATOM    527  N   PHE A  31      27.031  15.917 -19.364  1.00 12.68           N  
ATOM    528  CA  PHE A  31      28.205  16.776 -19.356  1.00 15.05           C  
ATOM    529  C   PHE A  31      29.272  16.196 -20.271  1.00 16.10           C  
ATOM    530  O   PHE A  31      29.650  15.034 -20.146  1.00 17.92           O  
ATOM    531  CB  PHE A  31      28.751  16.910 -17.927  1.00 15.12           C  
ATOM    532  CG  PHE A  31      29.741  18.031 -17.766  1.00 13.91           C  
ATOM    533  CD1 PHE A  31      29.317  19.356 -17.821  1.00 15.78           C  
ATOM    534  CD2 PHE A  31      31.091  17.765 -17.570  1.00 18.19           C  
ATOM    535  CE1 PHE A  31      30.224  20.400 -17.680  1.00 17.43           C  
ATOM    536  CE2 PHE A  31      32.001  18.809 -17.420  1.00 19.88           C  
ATOM    537  CZ  PHE A  31      31.565  20.118 -17.489  1.00 19.09           C  
ATOM    538  H   PHE A  31      27.115  14.966 -19.033  1.00  0.00           H  
ATOM    539  HA  PHE A  31      27.914  17.764 -19.716  1.00  0.00           H  
ATOM    540 1HB  PHE A  31      27.926  17.080 -17.237  1.00  0.00           H  
ATOM    541 2HB  PHE A  31      29.236  15.980 -17.634  1.00  0.00           H  
ATOM    542  HD1 PHE A  31      28.259  19.571 -17.976  1.00  0.00           H  
ATOM    543  HD2 PHE A  31      31.434  16.731 -17.516  1.00  0.00           H  
ATOM    544  HE1 PHE A  31      29.877  21.432 -17.720  1.00  0.00           H  
ATOM    545  HE2 PHE A  31      33.056  18.595 -17.249  1.00  0.00           H  
ATOM    546  HZ  PHE A  31      32.285  20.929 -17.393  1.00  0.00           H  
ATOM    547  N   ASP A  32      29.746  17.023 -21.203  1.00 16.07           N  
ATOM    548  CA  ASP A  32      30.822  16.639 -22.104  1.00 18.39           C  
ATOM    549  C   ASP A  32      32.102  17.133 -21.441  1.00 19.26           C  
ATOM    550  O   ASP A  32      32.302  18.352 -21.321  1.00 19.43           O  
ATOM    551  CB  ASP A  32      30.566  17.320 -23.455  1.00 21.03           C  
ATOM    552  CG  ASP A  32      31.596  16.975 -24.511  1.00 22.13           C  
ATOM    553  OD1 ASP A  32      32.788  16.782 -24.197  1.00 25.12           O  
ATOM    554  OD2 ASP A  32      31.185  16.915 -25.697  1.00 29.29           O  
ATOM    555  H   ASP A  32      29.343  17.945 -21.283  1.00  0.00           H  
ATOM    556  HA  ASP A  32      30.803  15.555 -22.224  1.00  0.00           H  
ATOM    557 1HB  ASP A  32      29.583  17.031 -23.828  1.00  0.00           H  
ATOM    558 2HB  ASP A  32      30.561  18.402 -23.322  1.00  0.00           H  
ATOM    559  N   ARG A  33      32.953  16.210 -20.986  1.00 21.30           N  
ATOM    560  CA  ARG A  33      34.189  16.576 -20.257  1.00 22.43           C  
ATOM    561  C   ARG A  33      35.270  17.235 -21.107  1.00 23.34           C  
ATOM    562  O   ARG A  33      36.052  18.040 -20.603  1.00 26.57           O  
ATOM    563  CB  ARG A  33      34.801  15.365 -19.548  1.00 24.03           C  
ATOM    564  CG  ARG A  33      33.944  14.807 -18.435  1.00 26.40           C  
ATOM    565  CD  ARG A  33      34.121  15.604 -17.165  1.00 25.84           C  
ATOM    566  NE  ARG A  33      33.133  15.170 -16.198  1.00 25.00           N  
ATOM    567  CZ  ARG A  33      32.888  15.768 -15.043  1.00 23.66           C  
ATOM    568  NH1 ARG A  33      33.580  16.843 -14.682  1.00 23.47           N  
ATOM    569  NH2 ARG A  33      31.942  15.276 -14.251  1.00 23.49           N  
ATOM    570  H   ARG A  33      32.746  15.234 -21.145  1.00  0.00           H  
ATOM    571  HA  ARG A  33      33.937  17.321 -19.501  1.00  0.00           H  
ATOM    572 1HB  ARG A  33      34.975  14.570 -20.272  1.00  0.00           H  
ATOM    573 2HB  ARG A  33      35.767  15.641 -19.125  1.00  0.00           H  
ATOM    574 1HG  ARG A  33      32.895  14.846 -18.729  1.00  0.00           H  
ATOM    575 2HG  ARG A  33      34.228  13.772 -18.241  1.00  0.00           H  
ATOM    576 1HD  ARG A  33      35.122  15.439 -16.768  1.00  0.00           H  
ATOM    577 2HD  ARG A  33      33.986  16.664 -17.379  1.00  0.00           H  
ATOM    578  HE  ARG A  33      32.588  14.348 -16.420  1.00  0.00           H  
ATOM    579 1HH1 ARG A  33      34.299  17.209 -15.291  1.00  0.00           H  
ATOM    580 2HH1 ARG A  33      33.388  17.294 -13.799  1.00  0.00           H  
ATOM    581 1HH2 ARG A  33      31.422  14.457 -14.534  1.00  0.00           H  
ATOM    582 2HH2 ARG A  33      31.743  15.720 -13.367  1.00  0.00           H  
ATOM    583  N   GLU A  34      35.323  16.877 -22.388  1.00 22.84           N  
ATOM    584  CA  GLU A  34      36.342  17.425 -23.282  1.00 22.86           C  
ATOM    585  C   GLU A  34      35.982  18.881 -23.559  1.00 24.81           C  
ATOM    586  O   GLU A  34      36.837  19.773 -23.484  1.00 28.05           O  
ATOM    587  CB  GLU A  34      36.411  16.617 -24.583  1.00 26.95           C  
ATOM    588  CG  GLU A  34      35.430  15.455 -24.654  1.00  0.00           C  
ATOM    589  CD  GLU A  34      34.580  15.330 -23.420  1.00  0.00           C  
ATOM    590  OE1 GLU A  34      34.744  16.125 -22.526  1.00  0.00           O  
ATOM    591  OE2 GLU A  34      33.766  14.439 -23.372  1.00  0.00           O  
ATOM    592  H   GLU A  34      34.651  16.217 -22.753  1.00  0.00           H  
ATOM    593  HA  GLU A  34      37.310  17.363 -22.783  1.00  0.00           H  
ATOM    594 1HB  GLU A  34      36.213  17.274 -25.430  1.00  0.00           H  
ATOM    595 2HB  GLU A  34      37.416  16.214 -24.708  1.00  0.00           H  
ATOM    596 1HG  GLU A  34      34.780  15.595 -25.517  1.00  0.00           H  
ATOM    597 2HG  GLU A  34      35.988  14.531 -24.800  1.00  0.00           H  
ATOM    598  N   LYS A  35      34.700  19.115 -23.825  1.00 18.25           N  
ATOM    599  CA  LYS A  35      34.198  20.456 -24.135  1.00 20.31           C  
ATOM    600  C   LYS A  35      33.860  21.286 -22.900  1.00 19.73           C  
ATOM    601  O   LYS A  35      33.800  22.508 -22.976  1.00 21.79           O  
ATOM    602  CB  LYS A  35      32.976  20.376 -25.045  1.00 23.52           C  
ATOM    603  CG  LYS A  35      33.225  19.673 -26.368  1.00 25.64           C  
ATOM    604  CD  LYS A  35      32.022  19.769 -27.287  1.00 30.17           C  
ATOM    605  CE  LYS A  35      32.204  18.895 -28.519  1.00 34.32           C  
ATOM    606  NZ  LYS A  35      31.858  17.482 -28.206  1.00 36.92           N  
ATOM    607  H   LYS A  35      34.054  18.339 -23.812  1.00  0.00           H  
ATOM    608  HA  LYS A  35      34.982  21.008 -24.655  1.00  0.00           H  
ATOM    609 1HB  LYS A  35      32.173  19.847 -24.531  1.00  0.00           H  
ATOM    610 2HB  LYS A  35      32.618  21.382 -25.263  1.00  0.00           H  
ATOM    611 1HG  LYS A  35      34.084  20.125 -26.865  1.00  0.00           H  
ATOM    612 2HG  LYS A  35      33.445  18.622 -26.185  1.00  0.00           H  
ATOM    613 1HD  LYS A  35      31.127  19.450 -26.750  1.00  0.00           H  
ATOM    614 2HD  LYS A  35      31.886  20.804 -27.601  1.00  0.00           H  
ATOM    615 1HE  LYS A  35      31.564  19.260 -29.321  1.00  0.00           H  
ATOM    616 2HE  LYS A  35      33.239  18.952 -28.856  1.00  0.00           H  
ATOM    617 1HZ  LYS A  35      31.984  16.913 -29.031  1.00  0.00           H  
ATOM    618 2HZ  LYS A  35      32.460  17.143 -27.469  1.00  0.00           H  
ATOM    619 3HZ  LYS A  35      30.895  17.429 -27.905  1.00  0.00           H  
ATOM    620  N   GLN A  36      33.667  20.611 -21.767  1.00 20.24           N  
ATOM    621  CA  GLN A  36      33.224  21.244 -20.524  1.00 18.46           C  
ATOM    622  C   GLN A  36      31.893  21.985 -20.712  1.00 16.84           C  
ATOM    623  O   GLN A  36      31.731  23.131 -20.295  1.00 18.82           O  
ATOM    624  CB  GLN A  36      34.315  22.169 -19.969  1.00 20.16           C  
ATOM    625  CG  GLN A  36      35.591  21.425 -19.606  1.00 22.85           C  
ATOM    626  CD  GLN A  36      35.472  20.706 -18.277  1.00 23.08           C  
ATOM    627  OE1 GLN A  36      35.215  21.332 -17.244  1.00 24.94           O  
ATOM    628  NE2 GLN A  36      35.667  19.394 -18.289  1.00 25.09           N  
ATOM    629  H   GLN A  36      33.838  19.616 -21.779  1.00  0.00           H  
ATOM    630  HA  GLN A  36      33.025  20.463 -19.790  1.00  0.00           H  
ATOM    631 1HB  GLN A  36      34.555  22.933 -20.708  1.00  0.00           H  
ATOM    632 2HB  GLN A  36      33.943  22.678 -19.080  1.00  0.00           H  
ATOM    633 1HG  GLN A  36      35.802  20.687 -20.380  1.00  0.00           H  
ATOM    634 2HG  GLN A  36      36.410  22.141 -19.539  1.00  0.00           H  
ATOM    635 1HE2 GLN A  36      35.600  18.870 -17.439  1.00  0.00           H  
ATOM    636 2HE2 GLN A  36      35.881  18.928 -19.147  1.00  0.00           H  
ATOM    637  N   LEU A  37      30.938  21.302 -21.333  1.00 14.88           N  
ATOM    638  CA  LEU A  37      29.617  21.850 -21.595  1.00 14.72           C  
ATOM    639  C   LEU A  37      28.590  20.908 -21.021  1.00 13.77           C  
ATOM    640  O   LEU A  37      28.718  19.678 -21.183  1.00 14.96           O  
ATOM    641  CB  LEU A  37      29.364  21.965 -23.102  1.00 15.64           C  
ATOM    642  CG  LEU A  37      30.216  23.014 -23.812  1.00 15.09           C  
ATOM    643  CD1 LEU A  37      29.931  22.933 -25.310  1.00 19.38           C  
ATOM    644  CD2 LEU A  37      29.926  24.395 -23.256  1.00 16.35           C  
ATOM    645  H   LEU A  37      31.148  20.361 -21.633  1.00  0.00           H  
ATOM    646  HA  LEU A  37      29.564  22.847 -21.159  1.00  0.00           H  
ATOM    647 1HB  LEU A  37      29.560  20.998 -23.562  1.00  0.00           H  
ATOM    648 2HB  LEU A  37      28.315  22.213 -23.260  1.00  0.00           H  
ATOM    649  HG  LEU A  37      31.272  22.786 -23.664  1.00  0.00           H  
ATOM    650 1HD1 LEU A  37      30.531  23.676 -25.835  1.00  0.00           H  
ATOM    651 2HD1 LEU A  37      30.185  21.938 -25.675  1.00  0.00           H  
ATOM    652 3HD1 LEU A  37      28.874  23.128 -25.490  1.00  0.00           H  
ATOM    653 1HD2 LEU A  37      30.542  25.132 -23.772  1.00  0.00           H  
ATOM    654 2HD2 LEU A  37      28.873  24.634 -23.406  1.00  0.00           H  
ATOM    655 3HD2 LEU A  37      30.154  24.414 -22.190  1.00  0.00           H  
ATOM    656  N   MET A  38      27.564  21.479 -20.376  1.00 11.99           N  
ATOM    657  CA  MET A  38      26.394  20.711 -19.994  1.00 12.16           C  
ATOM    658  C   MET A  38      25.243  20.926 -20.981  1.00 12.60           C  
ATOM    659  O   MET A  38      24.913  22.058 -21.294  1.00 15.28           O  
ATOM    660  CB  MET A  38      25.964  21.093 -18.556  1.00 13.75           C  
ATOM    661  CG  MET A  38      24.732  20.340 -18.101  1.00 13.47           C  
ATOM    662  SD  MET A  38      24.222  20.758 -16.413  1.00 15.26           S  
ATOM    663  CE  MET A  38      23.518  22.377 -16.637  1.00 16.00           C  
ATOM    664  H   MET A  38      27.602  22.463 -20.150  1.00  0.00           H  
ATOM    665  HA  MET A  38      26.652  19.652 -20.018  1.00  0.00           H  
ATOM    666 1HB  MET A  38      26.780  20.884 -17.865  1.00  0.00           H  
ATOM    667 2HB  MET A  38      25.761  22.164 -18.509  1.00  0.00           H  
ATOM    668 1HG  MET A  38      23.902  20.562 -18.771  1.00  0.00           H  
ATOM    669 2HG  MET A  38      24.925  19.268 -18.141  1.00  0.00           H  
ATOM    670 1HE  MET A  38      23.163  22.755 -15.678  1.00  0.00           H  
ATOM    671 2HE  MET A  38      24.276  23.052 -17.036  1.00  0.00           H  
ATOM    672 3HE  MET A  38      22.682  22.317 -17.335  1.00  0.00           H  
ATOM    673  N   ALA A  39      24.618  19.835 -21.430  1.00 12.44           N  
ATOM    674  CA  ALA A  39      23.376  19.931 -22.160  1.00 13.71           C  
ATOM    675  C   ALA A  39      22.255  19.493 -21.227  1.00 12.65           C  
ATOM    676  O   ALA A  39      22.359  18.449 -20.590  1.00 14.33           O  
ATOM    677  CB  ALA A  39      23.423  19.045 -23.397  1.00 15.86           C  
ATOM    678  H   ALA A  39      25.018  18.924 -21.258  1.00  0.00           H  
ATOM    679  HA  ALA A  39      23.245  20.967 -22.471  1.00  0.00           H  
ATOM    680 1HB  ALA A  39      22.481  19.126 -23.939  1.00  0.00           H  
ATOM    681 2HB  ALA A  39      24.241  19.364 -24.042  1.00  0.00           H  
ATOM    682 3HB  ALA A  39      23.581  18.010 -23.097  1.00  0.00           H  
ATOM    683  N   ILE A  40      21.196  20.278 -21.165  1.00 11.77           N  
ATOM    684  CA  ILE A  40      20.129  20.012 -20.201  1.00 12.93           C  
ATOM    685  C   ILE A  40      18.757  20.233 -20.827  1.00 13.81           C  
ATOM    686  O   ILE A  40      18.604  21.023 -21.753  1.00 14.29           O  
ATOM    687  CB  ILE A  40      20.354  20.867 -18.929  1.00 13.93           C  
ATOM    688  CG1 ILE A  40      19.404  20.401 -17.828  1.00 14.37           C  
ATOM    689  CG2 ILE A  40      20.208  22.356 -19.220  1.00 15.01           C  
ATOM    690  CD1 ILE A  40      19.803  20.853 -16.428  1.00 15.68           C  
ATOM    691  H   ILE A  40      21.113  21.071 -21.784  1.00  0.00           H  
ATOM    692  HA  ILE A  40      20.162  18.957 -19.931  1.00  0.00           H  
ATOM    693  HB  ILE A  40      21.358  20.689 -18.544  1.00  0.00           H  
ATOM    694 1HG1 ILE A  40      18.401  20.774 -18.031  1.00  0.00           H  
ATOM    695 2HG1 ILE A  40      19.353  19.312 -17.829  1.00  0.00           H  
ATOM    696 1HG2 ILE A  40      20.372  22.923 -18.304  1.00  0.00           H  
ATOM    697 2HG2 ILE A  40      20.942  22.654 -19.968  1.00  0.00           H  
ATOM    698 3HG2 ILE A  40      19.205  22.557 -19.596  1.00  0.00           H  
ATOM    699 1HD1 ILE A  40      19.077  20.480 -15.705  1.00  0.00           H  
ATOM    700 2HD1 ILE A  40      20.791  20.460 -16.186  1.00  0.00           H  
ATOM    701 3HD1 ILE A  40      19.826  21.941 -16.390  1.00  0.00           H  
ATOM    702  N   THR A  41      17.756  19.519 -20.347  1.00 13.59           N  
ATOM    703  CA  THR A  41      16.380  19.744 -20.794  1.00 12.80           C  
ATOM    704  C   THR A  41      15.860  21.118 -20.415  1.00 15.06           C  
ATOM    705  O   THR A  41      16.345  21.720 -19.452  1.00 16.63           O  
ATOM    706  CB  THR A  41      15.467  18.621 -20.278  1.00 15.24           C  
ATOM    707  OG1 THR A  41      15.642  18.507 -18.846  1.00 15.61           O  
ATOM    708  CG2 THR A  41      15.862  17.306 -20.926  1.00 17.31           C  
ATOM    709  H   THR A  41      17.939  18.803 -19.658  1.00  0.00           H  
ATOM    710  HA  THR A  41      16.365  19.737 -21.884  1.00  0.00           H  
ATOM    711  HB  THR A  41      14.431  18.853 -20.523  1.00  0.00           H  
ATOM    712  HG1 THR A  41      16.285  19.156 -18.550  1.00  0.00           H  
ATOM    713 1HG2 THR A  41      15.213  16.511 -20.559  1.00  0.00           H  
ATOM    714 2HG2 THR A  41      15.760  17.388 -22.008  1.00  0.00           H  
ATOM    715 3HG2 THR A  41      16.897  17.074 -20.676  1.00  0.00           H  
ATOM    716  N   PRO A  42      14.880  21.648 -21.165  1.00 16.00           N  
ATOM    717  CA  PRO A  42      14.369  22.988 -20.914  1.00 15.87           C  
ATOM    718  C   PRO A  42      13.313  22.988 -19.819  1.00 16.51           C  
ATOM    719  O   PRO A  42      12.752  21.925 -19.514  1.00 19.05           O  
ATOM    720  CB  PRO A  42      13.714  23.340 -22.254  1.00 18.02           C  
ATOM    721  CG  PRO A  42      13.172  22.020 -22.689  1.00 17.53           C  
ATOM    722  CD  PRO A  42      14.276  21.059 -22.382  1.00 16.48           C  
ATOM    723  HA  PRO A  42      15.211  23.660 -20.691  1.00  0.00           H  
ATOM    724 1HB  PRO A  42      12.944  24.111 -22.105  1.00  0.00           H  
ATOM    725 2HB  PRO A  42      14.463  23.762 -22.940  1.00  0.00           H  
ATOM    726 1HG  PRO A  42      12.243  21.793 -22.145  1.00  0.00           H  
ATOM    727 2HG  PRO A  42      12.915  22.049 -23.758  1.00  0.00           H  
ATOM    728 1HD  PRO A  42      13.852  20.062 -22.191  1.00  0.00           H  
ATOM    729 2HD  PRO A  42      14.980  21.026 -23.227  1.00  0.00           H  
ATOM    730  N   SER A  43      13.007  24.167 -19.286  1.00 19.03           N  
ATOM    731  CA  SER A  43      11.999  24.282 -18.219  1.00 20.94           C  
ATOM    732  C   SER A  43      10.593  24.191 -18.785  1.00 24.15           C  
ATOM    733  O   SER A  43      10.317  24.750 -19.850  1.00 24.98           O  
ATOM    734  CB  SER A  43      12.139  25.607 -17.477  1.00 25.19           C  
ATOM    735  OG  SER A  43      11.159  25.696 -16.457  1.00 30.98           O  
ATOM    736  H   SER A  43      13.472  25.001 -19.616  1.00  0.00           H  
ATOM    737  HA  SER A  43      12.154  23.470 -17.507  1.00  0.00           H  
ATOM    738 1HB  SER A  43      13.137  25.679 -17.047  1.00  0.00           H  
ATOM    739 2HB  SER A  43      12.026  26.431 -18.180  1.00  0.00           H  
ATOM    740  HG  SER A  43      10.654  24.881 -16.503  1.00  0.00           H  
ATOM    741  N   GLY A  44       9.717  23.483 -18.076  1.00 25.92           N  
ATOM    742  CA  GLY A  44       8.279  23.538 -18.324  1.00 27.21           C  
ATOM    743  C   GLY A  44       7.835  23.169 -19.722  1.00 30.25           C  
ATOM    744  O   GLY A  44       6.879  23.759 -20.243  1.00 32.53           O  
ATOM    745  H   GLY A  44      10.067  22.887 -17.340  1.00  0.00           H  
ATOM    746 1HA  GLY A  44       7.765  22.868 -17.635  1.00  0.00           H  
ATOM    747 2HA  GLY A  44       7.914  24.545 -18.125  1.00  0.00           H  
ATOM    748  N   ILE A  45       8.541  22.223 -20.339  1.00 24.48           N  
ATOM    749  CA  ILE A  45       8.069  21.630 -21.587  1.00 24.27           C  
ATOM    750  C   ILE A  45       7.870  20.135 -21.350  1.00 25.96           C  
ATOM    751  O   ILE A  45       8.790  19.446 -20.903  1.00 26.98           O  
ATOM    752  CB  ILE A  45       9.027  21.911 -22.782  1.00 23.36           C  
ATOM    753  CG1 ILE A  45       9.169  23.423 -23.001  1.00 25.20           C  
ATOM    754  CG2 ILE A  45       8.524  21.239 -24.062  1.00 26.33           C  
ATOM    755  CD1 ILE A  45      10.059  23.805 -24.167  1.00 25.71           C  
ATOM    756  H   ILE A  45       9.415  21.907 -19.944  1.00  0.00           H  
ATOM    757  HA  ILE A  45       7.100  22.064 -21.832  1.00  0.00           H  
ATOM    758  HB  ILE A  45      10.019  21.523 -22.552  1.00  0.00           H  
ATOM    759 1HG1 ILE A  45       8.186  23.860 -23.171  1.00  0.00           H  
ATOM    760 2HG1 ILE A  45       9.579  23.884 -22.102  1.00  0.00           H  
ATOM    761 1HG2 ILE A  45       9.212  21.453 -24.880  1.00  0.00           H  
ATOM    762 2HG2 ILE A  45       8.466  20.162 -23.909  1.00  0.00           H  
ATOM    763 3HG2 ILE A  45       7.535  21.624 -24.310  1.00  0.00           H  
ATOM    764 1HD1 ILE A  45      10.104  24.891 -24.250  1.00  0.00           H  
ATOM    765 2HD1 ILE A  45      11.063  23.411 -24.003  1.00  0.00           H  
ATOM    766 3HD1 ILE A  45       9.652  23.389 -25.087  1.00  0.00           H  
ATOM    767  N   ASP A  46       6.656  19.659 -21.638  1.00 26.07           N  
ATOM    768  CA  ASP A  46       6.306  18.236 -21.625  1.00 27.35           C  
ATOM    769  C   ASP A  46       7.383  17.415 -22.339  1.00 27.84           C  
ATOM    770  O   ASP A  46       7.836  17.791 -23.429  1.00 25.50           O  
ATOM    771  CB  ASP A  46       4.949  18.050 -22.328  1.00 30.38           C  
ATOM    772  CG  ASP A  46       4.315  16.686 -22.066  1.00 36.90           C  
ATOM    773  OD1 ASP A  46       4.880  15.653 -22.495  1.00 40.33           O  
ATOM    774  OD2 ASP A  46       3.218  16.654 -21.456  1.00 44.10           O  
ATOM    775  H   ASP A  46       5.947  20.338 -21.878  1.00  0.00           H  
ATOM    776  HA  ASP A  46       6.225  17.909 -20.588  1.00  0.00           H  
ATOM    777 1HB  ASP A  46       4.257  18.822 -21.993  1.00  0.00           H  
ATOM    778 2HB  ASP A  46       5.077  18.170 -23.404  1.00  0.00           H  
ATOM    779  N   PHE A  47       7.806  16.311 -21.725  1.00 27.17           N  
ATOM    780  CA  PHE A  47       8.874  15.480 -22.294  1.00 28.20           C  
ATOM    781  C   PHE A  47       8.586  15.019 -23.720  1.00 30.52           C  
ATOM    782  O   PHE A  47       9.504  14.822 -24.518  1.00 29.83           O  
ATOM    783  CB  PHE A  47       9.178  14.265 -21.412  1.00 29.03           C  
ATOM    784  CG  PHE A  47      10.024  14.576 -20.199  1.00 31.44           C  
ATOM    785  CD1 PHE A  47      10.934  15.631 -20.201  1.00 35.61           C  
ATOM    786  CD2 PHE A  47       9.930  13.789 -19.065  1.00 32.88           C  
ATOM    787  CE1 PHE A  47      11.712  15.909 -19.083  1.00 33.74           C  
ATOM    788  CE2 PHE A  47      10.712  14.054 -17.944  1.00 31.98           C  
ATOM    789  CZ  PHE A  47      11.600  15.118 -17.950  1.00 28.29           C  
ATOM    790  H   PHE A  47       7.384  16.038 -20.849  1.00  0.00           H  
ATOM    791  HA  PHE A  47       9.781  16.082 -22.364  1.00  0.00           H  
ATOM    792 1HB  PHE A  47       8.244  13.824 -21.066  1.00  0.00           H  
ATOM    793 2HB  PHE A  47       9.698  13.510 -22.000  1.00  0.00           H  
ATOM    794  HD1 PHE A  47      11.034  16.246 -21.096  1.00  0.00           H  
ATOM    795  HD2 PHE A  47       9.233  12.951 -19.057  1.00  0.00           H  
ATOM    796  HE1 PHE A  47      12.408  16.748 -19.099  1.00  0.00           H  
ATOM    797  HE2 PHE A  47      10.626  13.422 -17.060  1.00  0.00           H  
ATOM    798  HZ  PHE A  47      12.208  15.332 -17.072  1.00  0.00           H  
ATOM    799  N   PHE A  48       7.307  14.854 -24.040  1.00 30.68           N  
ATOM    800  CA  PHE A  48       6.931  14.379 -25.361  1.00 30.43           C  
ATOM    801  C   PHE A  48       6.867  15.480 -26.415  1.00 34.93           C  
ATOM    802  O   PHE A  48       6.616  15.213 -27.595  1.00 38.88           O  
ATOM    803  CB  PHE A  48       5.632  13.580 -25.277  1.00 30.31           C  
ATOM    804  CG  PHE A  48       5.860  12.136 -24.992  1.00 30.15           C  
ATOM    805  CD1 PHE A  48       6.109  11.253 -26.037  1.00 32.53           C  
ATOM    806  CD2 PHE A  48       5.898  11.662 -23.689  1.00 31.35           C  
ATOM    807  CE1 PHE A  48       6.344   9.917 -25.799  1.00 32.89           C  
ATOM    808  CE2 PHE A  48       6.131  10.319 -23.443  1.00 29.37           C  
ATOM    809  CZ  PHE A  48       6.360   9.449 -24.497  1.00 30.59           C  
ATOM    810  H   PHE A  48       6.583  15.058 -23.366  1.00  0.00           H  
ATOM    811  HA  PHE A  48       7.723  13.728 -25.733  1.00  0.00           H  
ATOM    812 1HB  PHE A  48       5.000  13.995 -24.493  1.00  0.00           H  
ATOM    813 2HB  PHE A  48       5.089  13.669 -26.217  1.00  0.00           H  
ATOM    814  HD1 PHE A  48       6.118  11.628 -27.061  1.00  0.00           H  
ATOM    815  HD2 PHE A  48       5.718  12.345 -22.858  1.00  0.00           H  
ATOM    816  HE1 PHE A  48       6.516   9.237 -26.633  1.00  0.00           H  
ATOM    817  HE2 PHE A  48       6.133   9.946 -22.419  1.00  0.00           H  
ATOM    818  HZ  PHE A  48       6.551   8.395 -24.298  1.00  0.00           H  
ATOM    819  N   GLU A  49       7.132  16.709 -25.982  1.00 30.04           N  
ATOM    820  CA  GLU A  49       7.121  17.873 -26.867  1.00 30.39           C  
ATOM    821  C   GLU A  49       8.494  18.538 -26.983  1.00 31.72           C  
ATOM    822  O   GLU A  49       8.629  19.565 -27.640  1.00 31.73           O  
ATOM    823  CB  GLU A  49       6.089  18.892 -26.380  1.00 35.38           C  
ATOM    824  CG  GLU A  49       4.660  18.368 -26.386  1.00 40.48           C  
ATOM    825  CD  GLU A  49       3.632  19.476 -26.363  1.00 48.69           C  
ATOM    826  OE1 GLU A  49       3.547  20.196 -25.344  1.00 53.82           O  
ATOM    827  OE2 GLU A  49       2.902  19.623 -27.367  1.00 58.16           O  
ATOM    828  H   GLU A  49       7.348  16.837 -25.004  1.00  0.00           H  
ATOM    829  HA  GLU A  49       6.845  17.543 -27.869  1.00  0.00           H  
ATOM    830 1HB  GLU A  49       6.334  19.201 -25.364  1.00  0.00           H  
ATOM    831 2HB  GLU A  49       6.129  19.780 -27.011  1.00  0.00           H  
ATOM    832 1HG  GLU A  49       4.509  17.764 -27.281  1.00  0.00           H  
ATOM    833 2HG  GLU A  49       4.516  17.725 -25.519  1.00  0.00           H  
ATOM    834  N   ILE A  50       9.512  17.957 -26.354  1.00 30.05           N  
ATOM    835  CA  ILE A  50      10.856  18.533 -26.416  1.00 29.69           C  
ATOM    836  C   ILE A  50      11.546  18.226 -27.750  1.00 27.06           C  
ATOM    837  O   ILE A  50      11.683  17.058 -28.141  1.00 26.76           O  
ATOM    838  CB  ILE A  50      11.752  18.080 -25.236  1.00 26.50           C  
ATOM    839  CG1 ILE A  50      11.087  18.411 -23.899  1.00 26.88           C  
ATOM    840  CG2 ILE A  50      13.129  18.742 -25.317  1.00 24.46           C  
ATOM    841  CD1 ILE A  50      11.859  17.883 -22.707  1.00 25.28           C  
ATOM    842  H   ILE A  50       9.364  17.109 -25.826  1.00  0.00           H  
ATOM    843  HA  ILE A  50      10.770  19.618 -26.367  1.00  0.00           H  
ATOM    844  HB  ILE A  50      11.879  16.998 -25.270  1.00  0.00           H  
ATOM    845 1HG1 ILE A  50      10.988  19.491 -23.800  1.00  0.00           H  
ATOM    846 2HG1 ILE A  50      10.082  17.988 -23.878  1.00  0.00           H  
ATOM    847 1HG2 ILE A  50      13.742  18.411 -24.479  1.00  0.00           H  
ATOM    848 2HG2 ILE A  50      13.612  18.463 -26.252  1.00  0.00           H  
ATOM    849 3HG2 ILE A  50      13.015  19.825 -25.277  1.00  0.00           H  
ATOM    850 1HD1 ILE A  50      11.336  18.149 -21.788  1.00  0.00           H  
ATOM    851 2HD1 ILE A  50      11.939  16.798 -22.777  1.00  0.00           H  
ATOM    852 3HD1 ILE A  50      12.856  18.321 -22.697  1.00  0.00           H  
ATOM    853  N   LYS A  51      11.978  19.288 -28.436  1.00 27.16           N  
ATOM    854  CA  LYS A  51      12.773  19.166 -29.656  1.00 26.13           C  
ATOM    855  C   LYS A  51      14.237  19.428 -29.354  1.00 24.52           C  
ATOM    856  O   LYS A  51      14.572  20.049 -28.333  1.00 24.98           O  
ATOM    857  CB  LYS A  51      12.310  20.184 -30.692  1.00 23.65           C  
ATOM    858  CG  LYS A  51      10.854  20.068 -31.101  1.00 26.36           C  
ATOM    859  CD  LYS A  51      10.605  21.015 -32.257  1.00 29.33           C  
ATOM    860  CE  LYS A  51       9.168  21.499 -32.308  1.00 32.52           C  
ATOM    861  NZ  LYS A  51       9.087  22.910 -31.839  1.00 47.42           N  
ATOM    862  H   LYS A  51      11.742  20.208 -28.092  1.00  0.00           H  
ATOM    863  HA  LYS A  51      12.632  18.164 -30.062  1.00  0.00           H  
ATOM    864 1HB  LYS A  51      12.463  21.192 -30.305  1.00  0.00           H  
ATOM    865 2HB  LYS A  51      12.913  20.085 -31.595  1.00  0.00           H  
ATOM    866 1HG  LYS A  51      10.640  19.040 -31.397  1.00  0.00           H  
ATOM    867 2HG  LYS A  51      10.217  20.324 -30.255  1.00  0.00           H  
ATOM    868 1HD  LYS A  51      11.259  21.883 -32.164  1.00  0.00           H  
ATOM    869 2HD  LYS A  51      10.832  20.510 -33.196  1.00  0.00           H  
ATOM    870 1HE  LYS A  51       8.797  21.428 -33.329  1.00  0.00           H  
ATOM    871 2HE  LYS A  51       8.548  20.865 -31.675  1.00  0.00           H  
ATOM    872 1HZ  LYS A  51       8.127  23.223 -31.876  1.00  0.00           H  
ATOM    873 2HZ  LYS A  51       9.424  22.969 -30.888  1.00  0.00           H  
ATOM    874 3HZ  LYS A  51       9.655  23.496 -32.434  1.00  0.00           H  
ATOM    875  N   GLU A  52      15.110  18.972 -30.246  1.00 23.60           N  
ATOM    876  CA  GLU A  52      16.538  19.212 -30.127  1.00 23.27           C  
ATOM    877  C   GLU A  52      16.842  20.698 -29.874  1.00 23.11           C  
ATOM    878  O   GLU A  52      17.701  21.028 -29.052  1.00 22.73           O  
ATOM    879  CB  GLU A  52      17.268  18.686 -31.371  1.00 25.58           C  
ATOM    880  CG  GLU A  52      18.777  18.697 -31.256  1.00 25.11           C  
ATOM    881  CD  GLU A  52      19.465  17.752 -32.225  1.00 24.74           C  
ATOM    882  OE1 GLU A  52      18.905  16.677 -32.529  1.00 32.52           O  
ATOM    883  OE2 GLU A  52      20.583  18.084 -32.668  1.00 25.38           O  
ATOM    884  H   GLU A  52      14.764  18.441 -31.032  1.00  0.00           H  
ATOM    885  HA  GLU A  52      16.907  18.678 -29.251  1.00  0.00           H  
ATOM    886 1HB  GLU A  52      16.953  17.662 -31.572  1.00  0.00           H  
ATOM    887 2HB  GLU A  52      16.992  19.288 -32.237  1.00  0.00           H  
ATOM    888 1HG  GLU A  52      19.138  19.708 -31.443  1.00  0.00           H  
ATOM    889 2HG  GLU A  52      19.055  18.424 -30.239  1.00  0.00           H  
ATOM    890  N   SER A  53      16.115  21.587 -30.549  1.00 22.82           N  
ATOM    891  CA  SER A  53      16.323  23.017 -30.399  1.00 24.96           C  
ATOM    892  C   SER A  53      15.900  23.563 -29.041  1.00 23.01           C  
ATOM    893  O   SER A  53      16.242  24.686 -28.716  1.00 24.40           O  
ATOM    894  CB  SER A  53      15.656  23.801 -31.539  1.00 26.44           C  
ATOM    895  OG  SER A  53      14.249  23.649 -31.531  1.00 27.94           O  
ATOM    896  H   SER A  53      15.400  21.258 -31.182  1.00  0.00           H  
ATOM    897  HA  SER A  53      17.395  23.216 -30.430  1.00  0.00           H  
ATOM    898 1HB  SER A  53      15.903  24.858 -31.446  1.00  0.00           H  
ATOM    899 2HB  SER A  53      16.048  23.457 -32.495  1.00  0.00           H  
ATOM    900  HG  SER A  53      14.049  23.073 -30.789  1.00  0.00           H  
ATOM    901  N   ASP A  54      15.144  22.782 -28.269  1.00 22.63           N  
ATOM    902  CA  ASP A  54      14.735  23.192 -26.911  1.00 22.00           C  
ATOM    903  C   ASP A  54      15.793  22.849 -25.867  1.00 19.64           C  
ATOM    904  O   ASP A  54      15.739  23.369 -24.730  1.00 22.12           O  
ATOM    905  CB  ASP A  54      13.448  22.487 -26.475  1.00 22.35           C  
ATOM    906  CG  ASP A  54      12.218  22.934 -27.259  1.00 25.67           C  
ATOM    907  OD1 ASP A  54      12.052  24.152 -27.520  1.00 28.69           O  
ATOM    908  OD2 ASP A  54      11.398  22.043 -27.583  1.00 29.56           O  
ATOM    909  H   ASP A  54      14.843  21.885 -28.624  1.00  0.00           H  
ATOM    910  HA  ASP A  54      14.549  24.266 -26.915  1.00  0.00           H  
ATOM    911 1HB  ASP A  54      13.563  21.410 -26.599  1.00  0.00           H  
ATOM    912 2HB  ASP A  54      13.270  22.677 -25.416  1.00  0.00           H  
ATOM    913  N   ILE A  55      16.704  21.944 -26.213  1.00 17.55           N  
ATOM    914  CA  ILE A  55      17.826  21.578 -25.301  1.00 15.59           C  
ATOM    915  C   ILE A  55      18.711  22.794 -25.123  1.00 17.26           C  
ATOM    916  O   ILE A  55      19.001  23.539 -26.061  1.00 20.24           O  
ATOM    917  CB  ILE A  55      18.650  20.337 -25.762  1.00 14.57           C  
ATOM    918  CG1 ILE A  55      17.738  19.109 -25.906  1.00 17.62           C  
ATOM    919  CG2 ILE A  55      19.861  20.055 -24.838  1.00 18.38           C  
ATOM    920  CD1 ILE A  55      17.092  18.651 -24.609  1.00 18.90           C  
ATOM    921  H   ILE A  55      16.636  21.493 -27.114  1.00  0.00           H  
ATOM    922  HA  ILE A  55      17.411  21.334 -24.324  1.00  0.00           H  
ATOM    923  HB  ILE A  55      19.028  20.506 -26.770  1.00  0.00           H  
ATOM    924 1HG1 ILE A  55      16.943  19.328 -26.618  1.00  0.00           H  
ATOM    925 2HG1 ILE A  55      18.313  18.274 -26.306  1.00  0.00           H  
ATOM    926 1HG2 ILE A  55      20.401  19.181 -25.202  1.00  0.00           H  
ATOM    927 2HG2 ILE A  55      20.526  20.918 -24.837  1.00  0.00           H  
ATOM    928 3HG2 ILE A  55      19.509  19.867 -23.824  1.00  0.00           H  
ATOM    929 1HD1 ILE A  55      16.466  17.780 -24.802  1.00  0.00           H  
ATOM    930 2HD1 ILE A  55      17.868  18.388 -23.889  1.00  0.00           H  
ATOM    931 3HD1 ILE A  55      16.479  19.455 -24.205  1.00  0.00           H  
ATOM    932  N   VAL A  56      19.104  23.026 -23.877  1.00 15.64           N  
ATOM    933  CA  VAL A  56      19.918  24.166 -23.546  1.00 13.98           C  
ATOM    934  C   VAL A  56      21.320  23.688 -23.240  1.00 13.79           C  
ATOM    935  O   VAL A  56      21.511  22.672 -22.551  1.00 14.73           O  
ATOM    936  CB  VAL A  56      19.355  24.961 -22.337  1.00 14.15           C  
ATOM    937  CG1 VAL A  56      20.279  26.110 -21.995  1.00 14.63           C  
ATOM    938  CG2 VAL A  56      17.951  25.491 -22.615  1.00 14.88           C  
ATOM    939  H   VAL A  56      18.827  22.390 -23.143  1.00  0.00           H  
ATOM    940  HA  VAL A  56      19.939  24.838 -24.405  1.00  0.00           H  
ATOM    941  HB  VAL A  56      19.313  24.303 -21.469  1.00  0.00           H  
ATOM    942 1HG1 VAL A  56      19.875  26.661 -21.145  1.00  0.00           H  
ATOM    943 2HG1 VAL A  56      21.264  25.721 -21.739  1.00  0.00           H  
ATOM    944 3HG1 VAL A  56      20.363  26.777 -22.853  1.00  0.00           H  
ATOM    945 1HG2 VAL A  56      17.591  26.041 -21.746  1.00  0.00           H  
ATOM    946 2HG2 VAL A  56      17.977  26.155 -23.479  1.00  0.00           H  
ATOM    947 3HG2 VAL A  56      17.281  24.656 -22.819  1.00  0.00           H  
ATOM    948  N   VAL A  57      22.307  24.405 -23.770  1.00 12.97           N  
ATOM    949  CA  VAL A  57      23.698  24.018 -23.557  1.00 12.61           C  
ATOM    950  C   VAL A  57      24.356  25.148 -22.791  1.00 13.38           C  
ATOM    951  O   VAL A  57      24.192  26.321 -23.111  1.00 14.01           O  
ATOM    952  CB  VAL A  57      24.439  23.763 -24.891  1.00 13.60           C  
ATOM    953  CG1 VAL A  57      25.875  23.318 -24.637  1.00 16.21           C  
ATOM    954  CG2 VAL A  57      23.681  22.697 -25.663  1.00 15.98           C  
ATOM    955  H   VAL A  57      22.104  25.224 -24.325  1.00  0.00           H  
ATOM    956  HA  VAL A  57      23.715  23.092 -22.981  1.00  0.00           H  
ATOM    957  HB  VAL A  57      24.471  24.691 -25.461  1.00  0.00           H  
ATOM    958 1HG1 VAL A  57      26.376  23.145 -25.590  1.00  0.00           H  
ATOM    959 2HG1 VAL A  57      26.404  24.094 -24.085  1.00  0.00           H  
ATOM    960 3HG1 VAL A  57      25.873  22.396 -24.056  1.00  0.00           H  
ATOM    961 1HG2 VAL A  57      24.187  22.503 -26.608  1.00  0.00           H  
ATOM    962 2HG2 VAL A  57      23.644  21.779 -25.076  1.00  0.00           H  
ATOM    963 3HG2 VAL A  57      22.666  23.043 -25.860  1.00  0.00           H  
ATOM    964  N   MET A  58      25.077  24.784 -21.736  1.00 14.36           N  
ATOM    965  CA  MET A  58      25.669  25.728 -20.829  1.00 15.13           C  
ATOM    966  C   MET A  58      27.133  25.428 -20.615  1.00 12.48           C  
ATOM    967  O   MET A  58      27.523  24.277 -20.644  1.00 13.41           O  
ATOM    968  CB  MET A  58      25.012  25.482 -19.487  1.00 18.55           C  
ATOM    969  CG  MET A  58      24.493  26.693 -18.790  1.00 21.33           C  
ATOM    970  SD  MET A  58      23.687  25.931 -17.375  1.00 18.44           S  
ATOM    971  CE  MET A  58      22.012  25.858 -17.997  1.00 19.33           C  
ATOM    972  H   MET A  58      25.209  23.796 -21.573  1.00  0.00           H  
ATOM    973  HA  MET A  58      25.453  26.734 -21.187  1.00  0.00           H  
ATOM    974 1HB  MET A  58      24.173  24.799 -19.613  1.00  0.00           H  
ATOM    975 2HB  MET A  58      25.725  25.004 -18.814  1.00  0.00           H  
ATOM    976 1HG  MET A  58      25.324  27.351 -18.536  1.00  0.00           H  
ATOM    977 2HG  MET A  58      23.820  27.235 -19.454  1.00  0.00           H  
ATOM    978 1HE  MET A  58      21.364  25.409 -17.245  1.00  0.00           H  
ATOM    979 2HE  MET A  58      21.663  26.867 -18.222  1.00  0.00           H  
ATOM    980 3HE  MET A  58      21.987  25.254 -18.905  1.00  0.00           H  
ATOM    981  N   ASP A  59      27.933  26.449 -20.339  1.00 12.96           N  
ATOM    982  CA  ASP A  59      29.313  26.228 -19.926  1.00 14.71           C  
ATOM    983  C   ASP A  59      29.388  25.930 -18.406  1.00 16.43           C  
ATOM    984  O   ASP A  59      28.374  25.929 -17.723  1.00 16.68           O  
ATOM    985  CB  ASP A  59      30.225  27.380 -20.379  1.00 17.86           C  
ATOM    986  CG  ASP A  59      30.115  28.632 -19.519  1.00 16.23           C  
ATOM    987  OD1 ASP A  59      29.417  28.633 -18.465  1.00 18.69           O  
ATOM    988  OD2 ASP A  59      30.756  29.649 -19.881  1.00 20.39           O  
ATOM    989  H   ASP A  59      27.587  27.395 -20.414  1.00  0.00           H  
ATOM    990  HA  ASP A  59      29.670  25.308 -20.390  1.00  0.00           H  
ATOM    991 1HB  ASP A  59      31.264  27.049 -20.364  1.00  0.00           H  
ATOM    992 2HB  ASP A  59      29.983  27.653 -21.407  1.00  0.00           H  
ATOM    993  N   ILE A  60      30.593  25.667 -17.925  1.00 16.15           N  
ATOM    994  CA  ILE A  60      30.765  25.150 -16.551  1.00 16.90           C  
ATOM    995  C   ILE A  60      30.339  26.174 -15.508  1.00 17.56           C  
ATOM    996  O   ILE A  60      30.067  25.789 -14.364  1.00 19.87           O  
ATOM    997  CB  ILE A  60      32.204  24.662 -16.277  1.00 17.49           C  
ATOM    998  CG1 ILE A  60      32.255  23.794 -15.013  1.00 21.63           C  
ATOM    999  CG2 ILE A  60      33.172  25.837 -16.140  1.00 19.62           C  
ATOM   1000  CD1 ILE A  60      31.499  22.508 -15.140  1.00 22.75           C  
ATOM   1001  H   ILE A  60      31.410  25.819 -18.499  1.00  0.00           H  
ATOM   1002  HA  ILE A  60      30.097  24.300 -16.415  1.00  0.00           H  
ATOM   1003  HB  ILE A  60      32.538  24.033 -17.101  1.00  0.00           H  
ATOM   1004 1HG1 ILE A  60      33.292  23.561 -14.773  1.00  0.00           H  
ATOM   1005 2HG1 ILE A  60      31.843  24.352 -14.172  1.00  0.00           H  
ATOM   1006 1HG2 ILE A  60      34.176  25.460 -15.947  1.00  0.00           H  
ATOM   1007 2HG2 ILE A  60      33.173  26.417 -17.062  1.00  0.00           H  
ATOM   1008 3HG2 ILE A  60      32.858  26.473 -15.312  1.00  0.00           H  
ATOM   1009 1HD1 ILE A  60      31.578  21.946 -14.209  1.00  0.00           H  
ATOM   1010 2HD1 ILE A  60      30.450  22.721 -15.347  1.00  0.00           H  
ATOM   1011 3HD1 ILE A  60      31.917  21.919 -15.955  1.00  0.00           H  
ATOM   1012  N   ASN A  61      30.259  27.446 -15.892  1.00 16.90           N  
ATOM   1013  CA  ASN A  61      29.781  28.497 -14.977  1.00 16.43           C  
ATOM   1014  C   ASN A  61      28.311  28.880 -15.168  1.00 16.70           C  
ATOM   1015  O   ASN A  61      27.806  29.851 -14.591  1.00 19.08           O  
ATOM   1016  CB  ASN A  61      30.720  29.693 -15.053  1.00 16.61           C  
ATOM   1017  CG  ASN A  61      32.084  29.355 -14.513  1.00 21.67           C  
ATOM   1018  OD1 ASN A  61      32.215  29.027 -13.334  1.00 24.47           O  
ATOM   1019  ND2 ASN A  61      33.095  29.377 -15.364  1.00 23.87           N  
ATOM   1020  H   ASN A  61      30.532  27.698 -16.831  1.00  0.00           H  
ATOM   1021  HA  ASN A  61      29.786  28.100 -13.961  1.00  0.00           H  
ATOM   1022 1HB  ASN A  61      30.810  30.020 -16.090  1.00  0.00           H  
ATOM   1023 2HB  ASN A  61      30.300  30.522 -14.484  1.00  0.00           H  
ATOM   1024 1HD2 ASN A  61      34.019  29.159 -15.049  1.00  0.00           H  
ATOM   1025 2HD2 ASN A  61      32.936  29.611 -16.323  1.00  0.00           H  
ATOM   1026  N   GLY A  62      27.605  28.099 -15.981  1.00 15.21           N  
ATOM   1027  CA  GLY A  62      26.190  28.318 -16.177  1.00 15.90           C  
ATOM   1028  C   GLY A  62      25.818  29.370 -17.194  1.00 16.95           C  
ATOM   1029  O   GLY A  62      24.672  29.826 -17.219  1.00 18.90           O  
ATOM   1030  H   GLY A  62      28.058  27.341 -16.471  1.00  0.00           H  
ATOM   1031 1HA  GLY A  62      25.718  27.387 -16.490  1.00  0.00           H  
ATOM   1032 2HA  GLY A  62      25.733  28.608 -15.232  1.00  0.00           H  
ATOM   1033  N   ASN A  63      26.762  29.730 -18.062  1.00 16.20           N  
ATOM   1034  CA  ASN A  63      26.454  30.661 -19.142  1.00 16.76           C  
ATOM   1035  C   ASN A  63      25.901  29.865 -20.297  1.00 14.17           C  
ATOM   1036  O   ASN A  63      26.528  28.897 -20.747  1.00 15.72           O  
ATOM   1037  CB  ASN A  63      27.706  31.382 -19.585  1.00 15.27           C  
ATOM   1038  CG  ASN A  63      28.297  32.225 -18.483  1.00 15.33           C  
ATOM   1039  OD1 ASN A  63      27.734  33.231 -18.102  1.00 19.09           O  
ATOM   1040  ND2 ASN A  63      29.430  31.801 -17.971  1.00 18.95           N  
ATOM   1041  H   ASN A  63      27.699  29.363 -17.981  1.00  0.00           H  
ATOM   1042  HA  ASN A  63      25.738  31.397 -18.771  1.00  0.00           H  
ATOM   1043 1HB  ASN A  63      28.449  30.654 -19.913  1.00  0.00           H  
ATOM   1044 2HB  ASN A  63      27.475  32.021 -20.437  1.00  0.00           H  
ATOM   1045 1HD2 ASN A  63      29.871  32.318 -17.237  1.00  0.00           H  
ATOM   1046 2HD2 ASN A  63      29.851  30.962 -18.315  1.00  0.00           H  
ATOM   1047  N   VAL A  64      24.708  30.252 -20.723  1.00 15.60           N  
ATOM   1048  CA  VAL A  64      24.040  29.574 -21.837  1.00 14.97           C  
ATOM   1049  C   VAL A  64      24.772  29.911 -23.133  1.00 16.13           C  
ATOM   1050  O   VAL A  64      25.035  31.078 -23.420  1.00 16.26           O  
ATOM   1051  CB  VAL A  64      22.572  29.994 -21.946  1.00 15.05           C  
ATOM   1052  CG1 VAL A  64      21.938  29.342 -23.173  1.00 19.11           C  
ATOM   1053  CG2 VAL A  64      21.831  29.556 -20.698  1.00 17.11           C  
ATOM   1054  H   VAL A  64      24.247  31.030 -20.273  1.00  0.00           H  
ATOM   1055  HA  VAL A  64      24.075  28.499 -21.658  1.00  0.00           H  
ATOM   1056  HB  VAL A  64      22.520  31.078 -22.045  1.00  0.00           H  
ATOM   1057 1HG1 VAL A  64      20.893  29.644 -23.247  1.00  0.00           H  
ATOM   1058 2HG1 VAL A  64      22.471  29.659 -24.069  1.00  0.00           H  
ATOM   1059 3HG1 VAL A  64      21.996  28.258 -23.079  1.00  0.00           H  
ATOM   1060 1HG2 VAL A  64      20.786  29.854 -20.772  1.00  0.00           H  
ATOM   1061 2HG2 VAL A  64      21.893  28.472 -20.599  1.00  0.00           H  
ATOM   1062 3HG2 VAL A  64      22.281  30.026 -19.824  1.00  0.00           H  
ATOM   1063  N   VAL A  65      25.122  28.868 -23.874  1.00 14.50           N  
ATOM   1064  CA  VAL A  65      25.829  29.043 -25.147  1.00 15.18           C  
ATOM   1065  C   VAL A  65      25.027  28.501 -26.338  1.00 14.40           C  
ATOM   1066  O   VAL A  65      25.310  28.863 -27.502  1.00 17.52           O  
ATOM   1067  CB  VAL A  65      27.245  28.434 -25.089  1.00 14.24           C  
ATOM   1068  CG1 VAL A  65      28.137  29.281 -24.191  1.00 16.02           C  
ATOM   1069  CG2 VAL A  65      27.197  26.975 -24.634  1.00 14.78           C  
ATOM   1070  H   VAL A  65      24.899  27.935 -23.559  1.00  0.00           H  
ATOM   1071  HA  VAL A  65      25.924  30.111 -25.346  1.00  0.00           H  
ATOM   1072  HB  VAL A  65      27.691  28.480 -26.082  1.00  0.00           H  
ATOM   1073 1HG1 VAL A  65      29.136  28.845 -24.155  1.00  0.00           H  
ATOM   1074 2HG1 VAL A  65      28.198  30.294 -24.589  1.00  0.00           H  
ATOM   1075 3HG1 VAL A  65      27.718  29.310 -23.185  1.00  0.00           H  
ATOM   1076 1HG2 VAL A  65      28.208  26.570 -24.603  1.00  0.00           H  
ATOM   1077 2HG2 VAL A  65      26.752  26.918 -23.640  1.00  0.00           H  
ATOM   1078 3HG2 VAL A  65      26.596  26.395 -25.334  1.00  0.00           H  
ATOM   1079  N   GLU A  66      24.049  27.638 -26.109  1.00 15.21           N  
ATOM   1080  CA  GLU A  66      23.109  27.232 -27.172  1.00 16.89           C  
ATOM   1081  C   GLU A  66      21.714  27.086 -26.617  1.00 18.93           C  
ATOM   1082  O   GLU A  66      21.559  26.594 -25.517  1.00 19.61           O  
ATOM   1083  CB  GLU A  66      23.513  25.879 -27.753  1.00 22.71           C  
ATOM   1084  CG  GLU A  66      24.663  25.868 -28.730  1.00 27.88           C  
ATOM   1085  CD  GLU A  66      24.610  24.686 -29.700  1.00 33.08           C  
ATOM   1086  OE1 GLU A  66      24.179  23.573 -29.306  1.00 33.45           O  
ATOM   1087  OE2 GLU A  66      25.012  24.874 -30.874  1.00 35.42           O  
ATOM   1088  H   GLU A  66      23.943  27.248 -25.183  1.00  0.00           H  
ATOM   1089  HA  GLU A  66      23.143  27.977 -27.967  1.00  0.00           H  
ATOM   1090 1HB  GLU A  66      23.789  25.203 -26.943  1.00  0.00           H  
ATOM   1091 2HB  GLU A  66      22.662  25.437 -28.272  1.00  0.00           H  
ATOM   1092 1HG  GLU A  66      24.648  26.794 -29.304  1.00  0.00           H  
ATOM   1093 2HG  GLU A  66      25.598  25.833 -28.173  1.00  0.00           H  
ATOM   1094  N   GLY A  67      20.703  27.470 -27.397  1.00 20.02           N  
ATOM   1095  CA  GLY A  67      19.298  27.299 -27.044  1.00 19.07           C  
ATOM   1096  C   GLY A  67      18.634  28.574 -26.587  1.00 20.41           C  
ATOM   1097  O   GLY A  67      19.221  29.352 -25.833  1.00 25.24           O  
ATOM   1098  H   GLY A  67      20.940  27.902 -28.279  1.00  0.00           H  
ATOM   1099 1HA  GLY A  67      18.751  26.913 -27.904  1.00  0.00           H  
ATOM   1100 2HA  GLY A  67      19.210  26.559 -26.249  1.00  0.00           H  
ATOM   1101  N   GLU A  68      17.404  28.796 -27.045  1.00 22.75           N  
ATOM   1102  CA  GLU A  68      16.664  30.003 -26.707  1.00 25.04           C  
ATOM   1103  C   GLU A  68      15.699  29.763 -25.565  1.00 23.26           C  
ATOM   1104  O   GLU A  68      15.161  30.712 -25.016  1.00 23.68           O  
ATOM   1105  CB  GLU A  68      15.871  30.499 -27.914  1.00 31.47           C  
ATOM   1106  CG  GLU A  68      16.582  30.296 -29.238  1.00 38.60           C  
ATOM   1107  CD  GLU A  68      17.430  31.478 -29.639  1.00 42.35           C  
ATOM   1108  OE1 GLU A  68      18.159  32.029 -28.783  1.00 50.52           O  
ATOM   1109  OE2 GLU A  68      17.362  31.855 -30.823  1.00 52.51           O  
ATOM   1110  H   GLU A  68      16.973  28.106 -27.644  1.00  0.00           H  
ATOM   1111  HA  GLU A  68      17.376  30.776 -26.416  1.00  0.00           H  
ATOM   1112 1HB  GLU A  68      14.913  29.980 -27.959  1.00  0.00           H  
ATOM   1113 2HB  GLU A  68      15.662  31.563 -27.800  1.00  0.00           H  
ATOM   1114 1HG  GLU A  68      17.220  29.415 -29.165  1.00  0.00           H  
ATOM   1115 2HG  GLU A  68      15.839  30.109 -30.012  1.00  0.00           H  
ATOM   1116  N   ARG A  69      15.468  28.493 -25.245  1.00 22.16           N  
ATOM   1117  CA  ARG A  69      14.577  28.127 -24.138  1.00 22.52           C  
ATOM   1118  C   ARG A  69      15.282  28.379 -22.842  1.00 22.07           C  
ATOM   1119  O   ARG A  69      16.494  28.330 -22.785  1.00 23.28           O  
ATOM   1120  CB  ARG A  69      14.196  26.651 -24.189  1.00 22.27           C  
ATOM   1121  CG  ARG A  69      13.373  26.251 -25.395  1.00 26.75           C  
ATOM   1122  CD  ARG A  69      12.010  26.921 -25.398  1.00 28.83           C  
ATOM   1123  NE  ARG A  69      11.163  26.314 -26.416  1.00 35.73           N  
ATOM   1124  CZ  ARG A  69       9.873  26.581 -26.602  1.00 38.73           C  
ATOM   1125  NH1 ARG A  69       9.243  27.460 -25.834  1.00 40.35           N  
ATOM   1126  NH2 ARG A  69       9.215  25.955 -27.564  1.00 42.46           N  
ATOM   1127  H   ARG A  69      15.917  27.762 -25.777  1.00  0.00           H  
ATOM   1128  HA  ARG A  69      13.663  28.716 -24.220  1.00  0.00           H  
ATOM   1129 1HB  ARG A  69      15.099  26.042 -24.188  1.00  0.00           H  
ATOM   1130 2HB  ARG A  69      13.625  26.392 -23.297  1.00  0.00           H  
ATOM   1131 1HG  ARG A  69      13.897  26.541 -26.306  1.00  0.00           H  
ATOM   1132 2HG  ARG A  69      13.222  25.171 -25.391  1.00  0.00           H  
ATOM   1133 1HD  ARG A  69      11.542  26.799 -24.421  1.00  0.00           H  
ATOM   1134 2HD  ARG A  69      12.127  27.982 -25.614  1.00  0.00           H  
ATOM   1135  HE  ARG A  69      11.585  25.634 -27.034  1.00  0.00           H  
ATOM   1136 1HH1 ARG A  69       9.743  27.936 -25.097  1.00  0.00           H  
ATOM   1137 2HH1 ARG A  69       8.264  27.653 -25.986  1.00  0.00           H  
ATOM   1138 1HH2 ARG A  69       9.693  25.282 -28.148  1.00  0.00           H  
ATOM   1139 2HH2 ARG A  69       8.236  26.149 -27.715  1.00  0.00           H  
ATOM   1140  N   LEU A  70      14.501  28.673 -21.813  1.00 22.42           N  
ATOM   1141  CA  LEU A  70      15.017  28.682 -20.453  1.00 21.16           C  
ATOM   1142  C   LEU A  70      15.382  27.261 -20.068  1.00 18.64           C  
ATOM   1143  O   LEU A  70      14.615  26.318 -20.326  1.00 18.59           O  
ATOM   1144  CB  LEU A  70      13.991  29.257 -19.478  1.00 24.47           C  
ATOM   1145  CG  LEU A  70      13.727  30.774 -19.523  1.00 26.58           C  
ATOM   1146  CD1 LEU A  70      13.006  31.210 -18.255  1.00 34.36           C  
ATOM   1147  CD2 LEU A  70      14.999  31.590 -19.710  1.00 31.45           C  
ATOM   1148  H   LEU A  70      13.529  28.896 -21.972  1.00  0.00           H  
ATOM   1149  HA  LEU A  70      15.906  29.311 -20.425  1.00  0.00           H  
ATOM   1150 1HB  LEU A  70      13.033  28.770 -19.654  1.00  0.00           H  
ATOM   1151 2HB  LEU A  70      14.310  29.027 -18.462  1.00  0.00           H  
ATOM   1152  HG  LEU A  70      13.060  31.003 -20.355  1.00  0.00           H  
ATOM   1153 1HD1 LEU A  70      12.822  32.284 -18.292  1.00  0.00           H  
ATOM   1154 2HD1 LEU A  70      12.056  30.682 -18.177  1.00  0.00           H  
ATOM   1155 3HD1 LEU A  70      13.623  30.978 -17.388  1.00  0.00           H  
ATOM   1156 1HD2 LEU A  70      14.750  32.651 -19.735  1.00  0.00           H  
ATOM   1157 2HD2 LEU A  70      15.681  31.396 -18.881  1.00  0.00           H  
ATOM   1158 3HD2 LEU A  70      15.478  31.307 -20.648  1.00  0.00           H  
ATOM   1159  N   PRO A  71      16.567  27.088 -19.458  1.00 17.82           N  
ATOM   1160  CA  PRO A  71      16.957  25.764 -19.003  1.00 16.97           C  
ATOM   1161  C   PRO A  71      16.085  25.332 -17.827  1.00 16.56           C  
ATOM   1162  O   PRO A  71      15.446  26.173 -17.165  1.00 17.48           O  
ATOM   1163  CB  PRO A  71      18.396  25.963 -18.522  1.00 18.90           C  
ATOM   1164  CG  PRO A  71      18.481  27.406 -18.171  1.00 20.01           C  
ATOM   1165  CD  PRO A  71      17.604  28.096 -19.179  1.00 17.55           C  
ATOM   1166  HA  PRO A  71      16.922  25.065 -19.852  1.00  0.00           H  
ATOM   1167 1HB  PRO A  71      18.600  25.307 -17.663  1.00  0.00           H  
ATOM   1168 2HB  PRO A  71      19.101  25.680 -19.317  1.00  0.00           H  
ATOM   1169 1HG  PRO A  71      18.141  27.566 -17.137  1.00  0.00           H  
ATOM   1170 2HG  PRO A  71      19.526  27.747 -18.218  1.00  0.00           H  
ATOM   1171 1HD  PRO A  71      17.178  29.007 -18.733  1.00  0.00           H  
ATOM   1172 2HD  PRO A  71      18.196  28.342 -20.073  1.00  0.00           H  
ATOM   1173  N   SER A  72      16.048  24.028 -17.612  1.00 15.55           N  
ATOM   1174  CA  SER A  72      15.406  23.454 -16.411  1.00 15.99           C  
ATOM   1175  C   SER A  72      15.668  24.343 -15.199  1.00 17.13           C  
ATOM   1176  O   SER A  72      16.793  24.811 -15.019  1.00 15.06           O  
ATOM   1177  CB  SER A  72      16.006  22.101 -16.116  1.00 16.14           C  
ATOM   1178  OG  SER A  72      15.582  21.641 -14.841  1.00 17.62           O  
ATOM   1179  H   SER A  72      16.471  23.408 -18.288  1.00  0.00           H  
ATOM   1180  HA  SER A  72      14.340  23.336 -16.611  1.00  0.00           H  
ATOM   1181 1HB  SER A  72      15.704  21.393 -16.887  1.00  0.00           H  
ATOM   1182 2HB  SER A  72      17.093  22.171 -16.144  1.00  0.00           H  
ATOM   1183  HG  SER A  72      15.010  22.327 -14.489  1.00  0.00           H  
ATOM   1184  N   SER A  73      14.648  24.532 -14.357  1.00 16.10           N  
ATOM   1185  CA  SER A  73      14.851  25.308 -13.116  1.00 16.57           C  
ATOM   1186  C   SER A  73      15.921  24.664 -12.241  1.00 14.02           C  
ATOM   1187  O   SER A  73      16.501  25.350 -11.391  1.00 16.04           O  
ATOM   1188  CB  SER A  73      13.565  25.434 -12.301  1.00 18.10           C  
ATOM   1189  OG  SER A  73      13.038  24.169 -11.981  1.00 22.77           O  
ATOM   1190  H   SER A  73      13.734  24.151 -14.555  1.00  0.00           H  
ATOM   1191  HA  SER A  73      15.176  26.314 -13.386  1.00  0.00           H  
ATOM   1192 1HB  SER A  73      13.768  25.986 -11.384  1.00  0.00           H  
ATOM   1193 2HB  SER A  73      12.829  26.002 -12.869  1.00  0.00           H  
ATOM   1194  HG  SER A  73      13.638  23.527 -12.368  1.00  0.00           H  
ATOM   1195  N   GLU A  74      16.209  23.387 -12.451  1.00 13.71           N  
ATOM   1196  CA  GLU A  74      17.195  22.674 -11.612  1.00 12.63           C  
ATOM   1197  C   GLU A  74      18.607  22.623 -12.206  1.00 11.37           C  
ATOM   1198  O   GLU A  74      19.440  21.802 -11.816  1.00 11.95           O  
ATOM   1199  CB  GLU A  74      16.705  21.258 -11.279  1.00 15.42           C  
ATOM   1200  CG  GLU A  74      15.369  21.232 -10.558  1.00 17.16           C  
ATOM   1201  CD  GLU A  74      15.400  21.780  -9.129  1.00 19.11           C  
ATOM   1202  OE1 GLU A  74      16.410  22.363  -8.660  1.00 18.91           O  
ATOM   1203  OE2 GLU A  74      14.343  21.635  -8.502  1.00 20.92           O  
ATOM   1204  H   GLU A  74      15.747  22.889 -13.198  1.00  0.00           H  
ATOM   1205  HA  GLU A  74      17.319  23.225 -10.679  1.00  0.00           H  
ATOM   1206 1HB  GLU A  74      16.609  20.680 -12.199  1.00  0.00           H  
ATOM   1207 2HB  GLU A  74      17.442  20.756 -10.652  1.00  0.00           H  
ATOM   1208 1HG  GLU A  74      14.650  21.821 -11.126  1.00  0.00           H  
ATOM   1209 2HG  GLU A  74      15.008  20.205 -10.522  1.00  0.00           H  
ATOM   1210  N   TRP A  75      18.863  23.482 -13.210  1.00 11.64           N  
ATOM   1211  CA  TRP A  75      20.121  23.421 -13.904  1.00 12.51           C  
ATOM   1212  C   TRP A  75      21.334  23.506 -13.015  1.00 12.07           C  
ATOM   1213  O   TRP A  75      22.318  22.838 -13.277  1.00 12.87           O  
ATOM   1214  CB  TRP A  75      20.180  24.489 -15.015  1.00 12.25           C  
ATOM   1215  CG  TRP A  75      20.213  25.897 -14.469  1.00 12.18           C  
ATOM   1216  CD1 TRP A  75      19.144  26.722 -14.238  1.00 15.12           C  
ATOM   1217  CD2 TRP A  75      21.380  26.634 -14.058  1.00 12.36           C  
ATOM   1218  NE1 TRP A  75      19.569  27.916 -13.681  1.00 17.01           N  
ATOM   1219  CE2 TRP A  75      20.928  27.893 -13.555  1.00 15.14           C  
ATOM   1220  CE3 TRP A  75      22.748  26.336 -14.019  1.00 12.23           C  
ATOM   1221  CZ2 TRP A  75      21.813  28.863 -13.051  1.00 15.76           C  
ATOM   1222  CZ3 TRP A  75      23.627  27.296 -13.527  1.00 12.00           C  
ATOM   1223  CH2 TRP A  75      23.153  28.551 -13.052  1.00 13.23           C  
ATOM   1224  H   TRP A  75      18.182  24.174 -13.487  1.00  0.00           H  
ATOM   1225  HA  TRP A  75      20.216  22.437 -14.363  1.00  0.00           H  
ATOM   1226 1HB  TRP A  75      21.068  24.329 -15.627  1.00  0.00           H  
ATOM   1227 2HB  TRP A  75      19.312  24.386 -15.666  1.00  0.00           H  
ATOM   1228  HD1 TRP A  75      18.107  26.475 -14.460  1.00  0.00           H  
ATOM   1229  HE1 TRP A  75      18.972  28.684 -13.410  1.00  0.00           H  
ATOM   1230  HE3 TRP A  75      23.116  25.370 -14.365  1.00  0.00           H  
ATOM   1231  HZ2 TRP A  75      21.464  29.824 -12.671  1.00  0.00           H  
ATOM   1232  HZ3 TRP A  75      24.692  27.062 -13.515  1.00  0.00           H  
ATOM   1233  HH2 TRP A  75      23.873  29.281 -12.681  1.00  0.00           H  
ATOM   1234  N   TYR A  76      21.236  24.265 -11.909  1.00 12.66           N  
ATOM   1235  CA  TYR A  76      22.388  24.395 -11.043  1.00 12.60           C  
ATOM   1236  C   TYR A  76      22.577  23.178 -10.141  1.00 11.22           C  
ATOM   1237  O   TYR A  76      23.717  22.783  -9.859  1.00 11.81           O  
ATOM   1238  CB  TYR A  76      22.344  25.711 -10.286  1.00 12.18           C  
ATOM   1239  CG  TYR A  76      23.553  25.956  -9.424  1.00 13.43           C  
ATOM   1240  CD1 TYR A  76      24.851  25.964  -9.941  1.00 14.03           C  
ATOM   1241  CD2 TYR A  76      23.387  26.193  -8.069  1.00 14.55           C  
ATOM   1242  CE1 TYR A  76      25.957  26.205  -9.144  1.00 14.31           C  
ATOM   1243  CE2 TYR A  76      24.478  26.412  -7.258  1.00 13.16           C  
ATOM   1244  CZ  TYR A  76      25.755  26.418  -7.773  1.00 13.55           C  
ATOM   1245  OH  TYR A  76      26.842  26.636  -6.987  1.00 15.99           O  
ATOM   1246  H   TYR A  76      20.382  24.746 -11.667  1.00  0.00           H  
ATOM   1247  HA  TYR A  76      23.287  24.379 -11.659  1.00  0.00           H  
ATOM   1248 1HB  TYR A  76      22.258  26.536 -10.995  1.00  0.00           H  
ATOM   1249 2HB  TYR A  76      21.461  25.734  -9.648  1.00  0.00           H  
ATOM   1250  HD1 TYR A  76      25.016  25.777 -11.002  1.00  0.00           H  
ATOM   1251  HD2 TYR A  76      22.387  26.206  -7.637  1.00  0.00           H  
ATOM   1252  HE1 TYR A  76      26.955  26.204  -9.582  1.00  0.00           H  
ATOM   1253  HE2 TYR A  76      24.338  26.583  -6.190  1.00  0.00           H  
ATOM   1254  HH  TYR A  76      26.558  26.772  -6.080  1.00  0.00           H  
ATOM   1255  N   MET A  77      21.476  22.504  -9.817  1.00 11.67           N  
ATOM   1256  CA  MET A  77      21.600  21.234  -9.110  1.00 12.52           C  
ATOM   1257  C   MET A  77      22.365  20.206  -9.945  1.00 12.20           C  
ATOM   1258  O   MET A  77      23.172  19.449  -9.446  1.00 13.21           O  
ATOM   1259  CB  MET A  77      20.235  20.718  -8.682  1.00 13.57           C  
ATOM   1260  CG  MET A  77      20.283  19.336  -8.088  1.00 16.76           C  
ATOM   1261  SD  MET A  77      18.772  18.876  -7.223  1.00 18.02           S  
ATOM   1262  CE  MET A  77      17.642  18.866  -8.621  1.00 20.21           C  
ATOM   1263  H   MET A  77      20.556  22.850 -10.049  1.00  0.00           H  
ATOM   1264  HA  MET A  77      22.205  21.393  -8.217  1.00  0.00           H  
ATOM   1265 1HB  MET A  77      19.805  21.396  -7.946  1.00  0.00           H  
ATOM   1266 2HB  MET A  77      19.566  20.702  -9.543  1.00  0.00           H  
ATOM   1267 1HG  MET A  77      20.455  18.606  -8.878  1.00  0.00           H  
ATOM   1268 2HG  MET A  77      21.109  19.273  -7.380  1.00  0.00           H  
ATOM   1269 1HE  MET A  77      16.642  18.599  -8.279  1.00  0.00           H  
ATOM   1270 2HE  MET A  77      17.618  19.857  -9.077  1.00  0.00           H  
ATOM   1271 3HE  MET A  77      17.980  18.136  -9.357  1.00  0.00           H  
ATOM   1272  N   HIS A  78      22.153  20.216 -11.274  1.00 12.31           N  
ATOM   1273  CA  HIS A  78      22.946  19.340 -12.115  1.00 12.27           C  
ATOM   1274  C   HIS A  78      24.372  19.828 -12.265  1.00 10.72           C  
ATOM   1275  O   HIS A  78      25.332  19.067 -12.063  1.00 12.25           O  
ATOM   1276  CB  HIS A  78      22.343  19.293 -13.557  1.00 11.65           C  
ATOM   1277  CG  HIS A  78      21.021  18.597 -13.651  1.00 11.75           C  
ATOM   1278  ND1 HIS A  78      20.829  17.444 -14.389  1.00 13.86           N  
ATOM   1279  CD2 HIS A  78      19.827  18.869 -13.058  1.00 13.31           C  
ATOM   1280  CE1 HIS A  78      19.566  17.066 -14.291  1.00 13.89           C  
ATOM   1281  NE2 HIS A  78      18.942  17.892 -13.457  1.00 14.68           N  
ATOM   1282  H   HIS A  78      21.460  20.814 -11.701  1.00  0.00           H  
ATOM   1283  HA  HIS A  78      22.933  18.331 -11.704  1.00  0.00           H  
ATOM   1284 1HB  HIS A  78      22.214  20.309 -13.931  1.00  0.00           H  
ATOM   1285 2HB  HIS A  78      23.037  18.784 -14.225  1.00  0.00           H  
ATOM   1286  HD2 HIS A  78      19.617  19.693 -12.376  1.00  0.00           H  
ATOM   1287  HE1 HIS A  78      19.112  16.220 -14.806  1.00  0.00           H  
ATOM   1288  HE2 HIS A  78      17.979  17.818 -13.163  1.00  0.00           H  
ATOM   1289  N   LEU A  79      24.520  21.112 -12.602  1.00 11.14           N  
ATOM   1290  CA  LEU A  79      25.828  21.674 -12.879  1.00 12.24           C  
ATOM   1291  C   LEU A  79      26.823  21.528 -11.717  1.00 11.94           C  
ATOM   1292  O   LEU A  79      27.985  21.188 -11.930  1.00 12.10           O  
ATOM   1293  CB  LEU A  79      25.690  23.126 -13.298  1.00 12.58           C  
ATOM   1294  CG  LEU A  79      26.947  23.784 -13.863  1.00 14.50           C  
ATOM   1295  CD1 LEU A  79      27.458  23.073 -15.128  1.00 18.53           C  
ATOM   1296  CD2 LEU A  79      26.713  25.272 -14.096  1.00 18.01           C  
ATOM   1297  H   LEU A  79      23.706  21.706 -12.666  1.00  0.00           H  
ATOM   1298  HA  LEU A  79      26.280  21.112 -13.696  1.00  0.00           H  
ATOM   1299 1HB  LEU A  79      24.914  23.196 -14.058  1.00  0.00           H  
ATOM   1300 2HB  LEU A  79      25.375  23.709 -12.433  1.00  0.00           H  
ATOM   1301  HG  LEU A  79      27.770  23.662 -13.158  1.00  0.00           H  
ATOM   1302 1HD1 LEU A  79      28.353  23.577 -15.492  1.00  0.00           H  
ATOM   1303 2HD1 LEU A  79      27.698  22.036 -14.891  1.00  0.00           H  
ATOM   1304 3HD1 LEU A  79      26.687  23.101 -15.897  1.00  0.00           H  
ATOM   1305 1HD2 LEU A  79      27.620  25.725 -14.498  1.00  0.00           H  
ATOM   1306 2HD2 LEU A  79      25.896  25.405 -14.805  1.00  0.00           H  
ATOM   1307 3HD2 LEU A  79      26.456  25.752 -13.152  1.00  0.00           H  
ATOM   1308  N   ILE A  80      26.351  21.748 -10.478  1.00 12.62           N  
ATOM   1309  CA  ILE A  80      27.267  21.666  -9.340  1.00 14.52           C  
ATOM   1310  C   ILE A  80      27.814  20.244  -9.144  1.00 11.71           C  
ATOM   1311  O   ILE A  80      28.936  20.053  -8.667  1.00 14.43           O  
ATOM   1312  CB  ILE A  80      26.604  22.209  -8.060  1.00 13.88           C  
ATOM   1313  CG1 ILE A  80      27.673  22.577  -7.036  1.00 15.33           C  
ATOM   1314  CG2 ILE A  80      25.542  21.255  -7.509  1.00 12.51           C  
ATOM   1315  CD1 ILE A  80      27.086  23.173  -5.770  1.00 16.90           C  
ATOM   1316  H   ILE A  80      25.379  21.969 -10.313  1.00  0.00           H  
ATOM   1317  HA  ILE A  80      28.144  22.274  -9.558  1.00  0.00           H  
ATOM   1318  HB  ILE A  80      26.122  23.162  -8.276  1.00  0.00           H  
ATOM   1319 1HG1 ILE A  80      28.248  21.689  -6.775  1.00  0.00           H  
ATOM   1320 2HG1 ILE A  80      28.365  23.296  -7.475  1.00  0.00           H  
ATOM   1321 1HG2 ILE A  80      25.104  21.681  -6.607  1.00  0.00           H  
ATOM   1322 2HG2 ILE A  80      24.763  21.108  -8.256  1.00  0.00           H  
ATOM   1323 3HG2 ILE A  80      26.003  20.296  -7.271  1.00  0.00           H  
ATOM   1324 1HD1 ILE A  80      27.890  23.417  -5.076  1.00  0.00           H  
ATOM   1325 2HD1 ILE A  80      26.532  24.080  -6.017  1.00  0.00           H  
ATOM   1326 3HD1 ILE A  80      26.414  22.452  -5.306  1.00  0.00           H  
ATOM   1327  N   GLN A  81      27.036  19.233  -9.545  1.00 12.52           N  
ATOM   1328  CA  GLN A  81      27.554  17.888  -9.530  1.00 12.53           C  
ATOM   1329  C   GLN A  81      28.720  17.767 -10.492  1.00 13.76           C  
ATOM   1330  O   GLN A  81      29.752  17.235 -10.158  1.00 14.24           O  
ATOM   1331  CB  GLN A  81      26.472  16.861  -9.851  1.00 15.03           C  
ATOM   1332  CG  GLN A  81      25.256  16.917  -8.932  1.00 15.26           C  
ATOM   1333  CD  GLN A  81      25.492  16.224  -7.587  1.00 17.18           C  
ATOM   1334  OE1 GLN A  81      26.461  15.481  -7.411  1.00 16.57           O  
ATOM   1335  NE2 GLN A  81      24.548  16.401  -6.668  1.00 19.90           N  
ATOM   1336  H   GLN A  81      26.089  19.392  -9.859  1.00  0.00           H  
ATOM   1337  HA  GLN A  81      27.935  17.675  -8.531  1.00  0.00           H  
ATOM   1338 1HB  GLN A  81      26.125  17.006 -10.874  1.00  0.00           H  
ATOM   1339 2HB  GLN A  81      26.893  15.858  -9.788  1.00  0.00           H  
ATOM   1340 1HG  GLN A  81      25.010  17.960  -8.735  1.00  0.00           H  
ATOM   1341 2HG  GLN A  81      24.419  16.422  -9.424  1.00  0.00           H  
ATOM   1342 1HE2 GLN A  81      24.640  15.975  -5.767  1.00  0.00           H  
ATOM   1343 2HE2 GLN A  81      23.745  16.959  -6.876  1.00  0.00           H  
ATOM   1344  N   TYR A  82      28.534  18.251 -11.726  1.00 13.32           N  
ATOM   1345  CA  TYR A  82      29.608  18.122 -12.677  1.00 14.03           C  
ATOM   1346  C   TYR A  82      30.862  18.905 -12.284  1.00 14.47           C  
ATOM   1347  O   TYR A  82      31.978  18.500 -12.597  1.00 17.99           O  
ATOM   1348  CB  TYR A  82      29.131  18.582 -14.039  1.00 13.95           C  
ATOM   1349  CG  TYR A  82      28.004  17.772 -14.600  1.00 11.24           C  
ATOM   1350  CD1 TYR A  82      28.069  16.390 -14.640  1.00 12.04           C  
ATOM   1351  CD2 TYR A  82      26.835  18.403 -15.054  1.00 11.91           C  
ATOM   1352  CE1 TYR A  82      27.034  15.640 -15.190  1.00 12.28           C  
ATOM   1353  CE2 TYR A  82      25.779  17.666 -15.594  1.00 11.71           C  
ATOM   1354  CZ  TYR A  82      25.885  16.292 -15.680  1.00 11.04           C  
ATOM   1355  OH  TYR A  82      24.850  15.553 -16.215  1.00 14.07           O  
ATOM   1356  H   TYR A  82      27.675  18.699 -12.012  1.00  0.00           H  
ATOM   1357  HA  TYR A  82      29.895  17.072 -12.734  1.00  0.00           H  
ATOM   1358 1HB  TYR A  82      28.802  19.620 -13.978  1.00  0.00           H  
ATOM   1359 2HB  TYR A  82      29.959  18.542 -14.747  1.00  0.00           H  
ATOM   1360  HD1 TYR A  82      28.940  15.873 -14.237  1.00  0.00           H  
ATOM   1361  HD2 TYR A  82      26.740  19.487 -14.989  1.00  0.00           H  
ATOM   1362  HE1 TYR A  82      27.102  14.553 -15.213  1.00  0.00           H  
ATOM   1363  HE2 TYR A  82      24.881  18.176 -15.944  1.00  0.00           H  
ATOM   1364  HH  TYR A  82      24.139  16.143 -16.476  1.00  0.00           H  
ATOM   1365  N   GLN A  83      30.665  20.025 -11.587  1.00 13.51           N  
ATOM   1366  CA  GLN A  83      31.749  20.853 -11.073  1.00 16.02           C  
ATOM   1367  C   GLN A  83      32.545  20.174  -9.983  1.00 15.81           C  
ATOM   1368  O   GLN A  83      33.695  20.517  -9.789  1.00 18.38           O  
ATOM   1369  CB  GLN A  83      31.191  22.139 -10.477  1.00 15.54           C  
ATOM   1370  CG  GLN A  83      30.650  23.124 -11.500  1.00 14.35           C  
ATOM   1371  CD  GLN A  83      29.950  24.300 -10.862  1.00 15.41           C  
ATOM   1372  OE1 GLN A  83      29.757  24.321  -9.642  1.00 16.91           O  
ATOM   1373  NE2 GLN A  83      29.564  25.280 -11.661  1.00 16.57           N  
ATOM   1374  H   GLN A  83      29.709  20.302 -11.414  1.00  0.00           H  
ATOM   1375  HA  GLN A  83      32.411  21.108 -11.900  1.00  0.00           H  
ATOM   1376 1HB  GLN A  83      30.384  21.899  -9.785  1.00  0.00           H  
ATOM   1377 2HB  GLN A  83      31.971  22.644  -9.907  1.00  0.00           H  
ATOM   1378 1HG  GLN A  83      31.479  23.505 -12.096  1.00  0.00           H  
ATOM   1379 2HG  GLN A  83      29.934  22.610 -12.141  1.00  0.00           H  
ATOM   1380 1HE2 GLN A  83      29.096  26.080 -11.283  1.00  0.00           H  
ATOM   1381 2HE2 GLN A  83      29.739  25.223 -12.644  1.00  0.00           H  
ATOM   1382  N   THR A  84      31.923  19.244  -9.259  1.00 16.14           N  
ATOM   1383  CA  THR A  84      32.539  18.729  -8.028  1.00 17.66           C  
ATOM   1384  C   THR A  84      32.880  17.240  -8.087  1.00 19.19           C  
ATOM   1385  O   THR A  84      33.551  16.715  -7.186  1.00 23.65           O  
ATOM   1386  CB  THR A  84      31.625  18.997  -6.796  1.00 17.14           C  
ATOM   1387  OG1 THR A  84      30.354  18.376  -6.989  1.00 17.82           O  
ATOM   1388  CG2 THR A  84      31.424  20.488  -6.561  1.00 17.35           C  
ATOM   1389  H   THR A  84      31.024  18.884  -9.547  1.00  0.00           H  
ATOM   1390  HA  THR A  84      33.487  19.245  -7.873  1.00  0.00           H  
ATOM   1391  HB  THR A  84      32.078  18.562  -5.905  1.00  0.00           H  
ATOM   1392  HG1 THR A  84      30.343  17.929  -7.839  1.00  0.00           H  
ATOM   1393 1HG2 THR A  84      30.781  20.636  -5.693  1.00  0.00           H  
ATOM   1394 2HG2 THR A  84      32.389  20.962  -6.383  1.00  0.00           H  
ATOM   1395 3HG2 THR A  84      30.957  20.935  -7.438  1.00  0.00           H  
ATOM   1396  N   ARG A  85      32.407  16.561  -9.138  1.00 19.15           N  
ATOM   1397  CA  ARG A  85      32.575  15.127  -9.309  1.00 21.99           C  
ATOM   1398  C   ARG A  85      33.019  14.821 -10.722  1.00 21.21           C  
ATOM   1399  O   ARG A  85      32.367  15.260 -11.662  1.00 27.32           O  
ATOM   1400  CB  ARG A  85      31.236  14.435  -9.107  1.00 24.34           C  
ATOM   1401  CG  ARG A  85      30.610  14.793  -7.790  1.00 26.90           C  
ATOM   1402  CD  ARG A  85      29.535  13.825  -7.452  1.00 24.17           C  
ATOM   1403  NE  ARG A  85      29.902  12.410  -7.531  1.00 21.82           N  
ATOM   1404  CZ  ARG A  85      29.307  11.511  -6.753  1.00 20.34           C  
ATOM   1405  NH1 ARG A  85      28.430  11.938  -5.857  1.00 20.60           N  
ATOM   1406  NH2 ARG A  85      29.588  10.226  -6.848  1.00 21.04           N  
ATOM   1407  H   ARG A  85      31.909  17.085  -9.843  1.00  0.00           H  
ATOM   1408  HA  ARG A  85      33.280  14.769  -8.558  1.00  0.00           H  
ATOM   1409 1HB  ARG A  85      30.558  14.714  -9.912  1.00  0.00           H  
ATOM   1410 2HB  ARG A  85      31.374  13.355  -9.155  1.00  0.00           H  
ATOM   1411 1HG  ARG A  85      31.369  14.770  -7.008  1.00  0.00           H  
ATOM   1412 2HG  ARG A  85      30.182  15.794  -7.851  1.00  0.00           H  
ATOM   1413 1HD  ARG A  85      29.201  13.995  -6.429  1.00  0.00           H  
ATOM   1414 2HD  ARG A  85      28.697  13.960  -8.134  1.00  0.00           H  
ATOM   1415  HE  ARG A  85      30.619  12.147  -8.194  1.00  0.00           H  
ATOM   1416 1HH1 ARG A  85      28.228  12.925  -5.778  1.00  0.00           H  
ATOM   1417 2HH1 ARG A  85      27.963  11.277  -5.253  1.00  0.00           H  
ATOM   1418 1HH2 ARG A  85      30.269   9.906  -7.523  1.00  0.00           H  
ATOM   1419 2HH2 ARG A  85      29.123   9.562  -6.247  1.00  0.00           H  
ATOM   1420  N   ASP A  86      34.111  14.068 -10.831  1.00 22.32           N  
ATOM   1421  CA  ASP A  86      34.640  13.652 -12.128  1.00 24.89           C  
ATOM   1422  C   ASP A  86      34.037  12.324 -12.613  1.00 25.13           C  
ATOM   1423  O   ASP A  86      34.251  11.926 -13.772  1.00 27.46           O  
ATOM   1424  CB  ASP A  86      36.175  13.566 -12.076  1.00 25.52           C  
ATOM   1425  CG  ASP A  86      36.680  12.651 -10.960  1.00 27.85           C  
ATOM   1426  OD1 ASP A  86      35.847  12.075 -10.229  1.00 31.83           O  
ATOM   1427  OD2 ASP A  86      37.915  12.508 -10.813  1.00 33.07           O  
ATOM   1428  H   ASP A  86      34.587  13.776  -9.989  1.00  0.00           H  
ATOM   1429  HA  ASP A  86      34.356  14.397 -12.872  1.00  0.00           H  
ATOM   1430 1HB  ASP A  86      36.551  13.195 -13.030  1.00  0.00           H  
ATOM   1431 2HB  ASP A  86      36.591  14.563 -11.926  1.00  0.00           H  
ATOM   1432  N   ASP A  87      33.319  11.637 -11.727  1.00 23.37           N  
ATOM   1433  CA  ASP A  87      32.773  10.309 -12.001  1.00 26.09           C  
ATOM   1434  C   ASP A  87      31.339  10.281 -12.527  1.00 25.95           C  
ATOM   1435  O   ASP A  87      30.772   9.200 -12.721  1.00 27.69           O  
ATOM   1436  CB  ASP A  87      32.890   9.410 -10.752  1.00 26.06           C  
ATOM   1437  CG  ASP A  87      32.125   9.953  -9.536  1.00 26.75           C  
ATOM   1438  OD1 ASP A  87      31.877  11.171  -9.438  1.00 25.85           O  
ATOM   1439  OD2 ASP A  87      31.795   9.137  -8.639  1.00 31.16           O  
ATOM   1440  H   ASP A  87      33.150  12.062 -10.827  1.00  0.00           H  
ATOM   1441  HA  ASP A  87      33.348   9.859 -12.810  1.00  0.00           H  
ATOM   1442 1HB  ASP A  87      32.508   8.415 -10.983  1.00  0.00           H  
ATOM   1443 2HB  ASP A  87      33.940   9.302 -10.478  1.00  0.00           H  
ATOM   1444  N   ILE A  88      30.766  11.460 -12.750  1.00 21.17           N  
ATOM   1445  CA  ILE A  88      29.369  11.599 -13.142  1.00 22.45           C  
ATOM   1446  C   ILE A  88      29.331  12.406 -14.425  1.00 19.52           C  
ATOM   1447  O   ILE A  88      29.768  13.540 -14.428  1.00 19.51           O  
ATOM   1448  CB  ILE A  88      28.568  12.355 -12.051  1.00 25.42           C  
ATOM   1449  CG1 ILE A  88      28.508  11.546 -10.755  1.00 27.06           C  
ATOM   1450  CG2 ILE A  88      27.174  12.708 -12.541  1.00 26.60           C  
ATOM   1451  CD1 ILE A  88      27.935  10.158 -10.927  1.00 28.83           C  
ATOM   1452  H   ILE A  88      31.331  12.290 -12.641  1.00  0.00           H  
ATOM   1453  HA  ILE A  88      28.942  10.604 -13.259  1.00  0.00           H  
ATOM   1454  HB  ILE A  88      29.089  13.276 -11.790  1.00  0.00           H  
ATOM   1455 1HG1 ILE A  88      29.510  11.452 -10.338  1.00  0.00           H  
ATOM   1456 2HG1 ILE A  88      27.899  12.077 -10.023  1.00  0.00           H  
ATOM   1457 1HG2 ILE A  88      26.635  13.237 -11.755  1.00  0.00           H  
ATOM   1458 2HG2 ILE A  88      27.249  13.345 -13.421  1.00  0.00           H  
ATOM   1459 3HG2 ILE A  88      26.637  11.795 -12.798  1.00  0.00           H  
ATOM   1460 1HD1 ILE A  88      27.925   9.647  -9.964  1.00  0.00           H  
ATOM   1461 2HD1 ILE A  88      26.917  10.230 -11.311  1.00  0.00           H  
ATOM   1462 3HD1 ILE A  88      28.549   9.596 -11.629  1.00  0.00           H  
ATOM   1463  N   ASP A  89      28.818  11.826 -15.506  1.00 17.77           N  
ATOM   1464  CA  ASP A  89      28.696  12.562 -16.777  1.00 17.09           C  
ATOM   1465  C   ASP A  89      27.251  12.691 -17.270  1.00 16.40           C  
ATOM   1466  O   ASP A  89      26.988  13.254 -18.347  1.00 17.22           O  
ATOM   1467  CB  ASP A  89      29.569  11.942 -17.881  1.00 19.70           C  
ATOM   1468  CG  ASP A  89      31.069  12.123 -17.645  1.00 23.90           C  
ATOM   1469  OD1 ASP A  89      31.469  12.924 -16.779  1.00 26.08           O  
ATOM   1470  OD2 ASP A  89      31.869  11.470 -18.350  1.00 30.85           O  
ATOM   1471  H   ASP A  89      28.506  10.867 -15.461  1.00  0.00           H  
ATOM   1472  HA  ASP A  89      29.032  13.587 -16.617  1.00  0.00           H  
ATOM   1473 1HB  ASP A  89      29.359  10.875 -17.954  1.00  0.00           H  
ATOM   1474 2HB  ASP A  89      29.316  12.392 -18.841  1.00  0.00           H  
ATOM   1475  N   ALA A  90      26.303  12.140 -16.521  1.00 13.90           N  
ATOM   1476  CA  ALA A  90      24.905  12.258 -16.881  1.00 13.77           C  
ATOM   1477  C   ALA A  90      24.091  12.206 -15.611  1.00 13.12           C  
ATOM   1478  O   ALA A  90      24.436  11.440 -14.708  1.00 16.10           O  
ATOM   1479  CB  ALA A  90      24.488  11.140 -17.817  1.00 15.29           C  
ATOM   1480  H   ALA A  90      26.555  11.630 -15.687  1.00  0.00           H  
ATOM   1481  HA  ALA A  90      24.766  13.210 -17.394  1.00  0.00           H  
ATOM   1482 1HB  ALA A  90      23.434  11.253 -18.071  1.00  0.00           H  
ATOM   1483 2HB  ALA A  90      25.088  11.184 -18.726  1.00  0.00           H  
ATOM   1484 3HB  ALA A  90      24.642  10.180 -17.328  1.00  0.00           H  
ATOM   1485  N   ILE A  91      23.020  12.990 -15.565  1.00 13.08           N  
ATOM   1486  CA  ILE A  91      22.205  13.120 -14.354  1.00 12.86           C  
ATOM   1487  C   ILE A  91      20.742  13.121 -14.721  1.00 12.46           C  
ATOM   1488  O   ILE A  91      20.316  13.774 -15.713  1.00 13.24           O  
ATOM   1489  CB  ILE A  91      22.544  14.428 -13.619  1.00 12.73           C  
ATOM   1490  CG1 ILE A  91      23.974  14.348 -13.121  1.00 12.90           C  
ATOM   1491  CG2 ILE A  91      21.599  14.680 -12.431  1.00 13.71           C  
ATOM   1492  CD1 ILE A  91      24.535  15.632 -12.535  1.00 15.77           C  
ATOM   1493  H   ILE A  91      22.761  13.511 -16.390  1.00  0.00           H  
ATOM   1494  HA  ILE A  91      22.428  12.281 -13.696  1.00  0.00           H  
ATOM   1495  HB  ILE A  91      22.455  15.266 -14.309  1.00  0.00           H  
ATOM   1496 1HG1 ILE A  91      24.049  13.580 -12.352  1.00  0.00           H  
ATOM   1497 2HG1 ILE A  91      24.629  14.053 -13.941  1.00  0.00           H  
ATOM   1498 1HG2 ILE A  91      21.873  15.613 -11.939  1.00  0.00           H  
ATOM   1499 2HG2 ILE A  91      20.573  14.748 -12.790  1.00  0.00           H  
ATOM   1500 3HG2 ILE A  91      21.681  13.858 -11.720  1.00  0.00           H  
ATOM   1501 1HD1 ILE A  91      25.562  15.465 -12.210  1.00  0.00           H  
ATOM   1502 2HD1 ILE A  91      24.517  16.416 -13.293  1.00  0.00           H  
ATOM   1503 3HD1 ILE A  91      23.931  15.937 -11.682  1.00  0.00           H  
ATOM   1504  N   ILE A  92      19.941  12.422 -13.920  1.00 12.71           N  
ATOM   1505  CA  ILE A  92      18.515  12.465 -14.072  1.00 13.10           C  
ATOM   1506  C   ILE A  92      17.901  12.859 -12.761  1.00 12.39           C  
ATOM   1507  O   ILE A  92      18.290  12.299 -11.705  1.00 15.38           O  
ATOM   1508  CB  ILE A  92      17.947  11.102 -14.517  1.00 13.27           C  
ATOM   1509  CG1 ILE A  92      18.514  10.727 -15.914  1.00 14.08           C  
ATOM   1510  CG2 ILE A  92      16.422  11.138 -14.506  1.00 13.95           C  
ATOM   1511  CD1 ILE A  92      18.082   9.357 -16.397  1.00 15.37           C  
ATOM   1512  H   ILE A  92      20.341  11.849 -13.190  1.00  0.00           H  
ATOM   1513  HA  ILE A  92      18.271  13.199 -14.839  1.00  0.00           H  
ATOM   1514  HB  ILE A  92      18.290  10.325 -13.835  1.00  0.00           H  
ATOM   1515 1HG1 ILE A  92      18.193  11.466 -16.647  1.00  0.00           H  
ATOM   1516 2HG1 ILE A  92      19.604  10.750 -15.883  1.00  0.00           H  
ATOM   1517 1HG2 ILE A  92      16.033  10.171 -14.823  1.00  0.00           H  
ATOM   1518 2HG2 ILE A  92      16.071  11.358 -13.499  1.00  0.00           H  
ATOM   1519 3HG2 ILE A  92      16.071  11.911 -15.190  1.00  0.00           H  
ATOM   1520 1HD1 ILE A  92      18.516   9.163 -17.378  1.00  0.00           H  
ATOM   1521 2HD1 ILE A  92      18.424   8.598 -15.693  1.00  0.00           H  
ATOM   1522 3HD1 ILE A  92      16.996   9.323 -16.469  1.00  0.00           H  
ATOM   1523  N   HIS A  93      16.994  13.829 -12.813  1.00 11.89           N  
ATOM   1524  CA  HIS A  93      16.157  14.184 -11.653  1.00 12.80           C  
ATOM   1525  C   HIS A  93      14.717  13.832 -11.980  1.00 12.80           C  
ATOM   1526  O   HIS A  93      14.192  14.141 -13.079  1.00 14.96           O  
ATOM   1527  CB  HIS A  93      16.312  15.658 -11.321  1.00 14.90           C  
ATOM   1528  CG  HIS A  93      15.237  16.209 -10.425  1.00 15.66           C  
ATOM   1529  ND1 HIS A  93      15.081  15.799  -9.117  1.00 14.67           N  
ATOM   1530  CD2 HIS A  93      14.270  17.133 -10.648  1.00 13.90           C  
ATOM   1531  CE1 HIS A  93      14.060  16.443  -8.580  1.00 14.90           C  
ATOM   1532  NE2 HIS A  93      13.559  17.279  -9.476  1.00 12.87           N  
ATOM   1533  H   HIS A  93      16.877  14.337 -13.678  1.00  0.00           H  
ATOM   1534  HA  HIS A  93      16.473  13.605 -10.786  1.00  0.00           H  
ATOM   1535 1HB  HIS A  93      17.273  15.822 -10.831  1.00  0.00           H  
ATOM   1536 2HB  HIS A  93      16.311  16.240 -12.242  1.00  0.00           H  
ATOM   1537  HD2 HIS A  93      14.104  17.678 -11.577  1.00  0.00           H  
ATOM   1538  HE1 HIS A  93      13.686  16.312  -7.565  1.00  0.00           H  
ATOM   1539  HE2 HIS A  93      12.788  17.914  -9.325  1.00  0.00           H  
ATOM   1540  N   ALA A  94      14.051  13.164 -11.043  1.00 12.94           N  
ATOM   1541  CA  ALA A  94      12.700  12.736 -11.259  1.00 12.81           C  
ATOM   1542  C   ALA A  94      11.887  12.826  -9.991  1.00 12.29           C  
ATOM   1543  O   ALA A  94      12.466  12.778  -8.911  1.00 15.62           O  
ATOM   1544  CB  ALA A  94      12.674  11.313 -11.794  1.00 14.57           C  
ATOM   1545  H   ALA A  94      14.499  12.952 -10.163  1.00  0.00           H  
ATOM   1546  HA  ALA A  94      12.249  13.399 -11.997  1.00  0.00           H  
ATOM   1547 1HB  ALA A  94      11.641  11.003 -11.953  1.00  0.00           H  
ATOM   1548 2HB  ALA A  94      13.215  11.270 -12.739  1.00  0.00           H  
ATOM   1549 3HB  ALA A  94      13.146  10.646 -11.075  1.00  0.00           H  
ATOM   1550  N   HIS A  95      10.583  12.984 -10.124  1.00 12.09           N  
ATOM   1551  CA  HIS A  95       9.656  12.873  -8.987  1.00 12.43           C  
ATOM   1552  C   HIS A  95       9.014  11.513  -9.134  1.00 14.89           C  
ATOM   1553  O   HIS A  95       7.996  11.357  -9.819  1.00 20.00           O  
ATOM   1554  CB  HIS A  95       8.609  13.978  -9.026  1.00 14.63           C  
ATOM   1555  CG  HIS A  95       9.181  15.369  -9.028  1.00 13.96           C  
ATOM   1556  ND1 HIS A  95       8.408  16.483  -8.816  1.00 15.16           N  
ATOM   1557  CD2 HIS A  95      10.449  15.817  -9.213  1.00 14.22           C  
ATOM   1558  CE1 HIS A  95       9.170  17.568  -8.922  1.00 14.41           C  
ATOM   1559  NE2 HIS A  95      10.420  17.183  -9.124  1.00 14.26           N  
ATOM   1560  H   HIS A  95      10.214  13.188 -11.042  1.00  0.00           H  
ATOM   1561  HA  HIS A  95      10.211  12.971  -8.054  1.00  0.00           H  
ATOM   1562 1HB  HIS A  95       7.994  13.866  -9.920  1.00  0.00           H  
ATOM   1563 2HB  HIS A  95       7.951  13.886  -8.162  1.00  0.00           H  
ATOM   1564  HD2 HIS A  95      11.331  15.198  -9.378  1.00  0.00           H  
ATOM   1565  HE1 HIS A  95       8.824  18.599  -8.854  1.00  0.00           H  
ATOM   1566  HE2 HIS A  95      11.221  17.793  -9.200  1.00  0.00           H  
ATOM   1567  N   THR A  96       9.672  10.497  -8.589  1.00 13.23           N  
ATOM   1568  CA  THR A  96       9.144   9.150  -8.686  1.00 14.79           C  
ATOM   1569  C   THR A  96       8.140   8.874  -7.553  1.00 15.68           C  
ATOM   1570  O   THR A  96       7.647   9.817  -6.897  1.00 18.58           O  
ATOM   1571  CB  THR A  96      10.277   8.120  -8.756  1.00 14.27           C  
ATOM   1572  OG1 THR A  96      10.970   8.121  -7.500  1.00 17.59           O  
ATOM   1573  CG2 THR A  96      11.241   8.420  -9.926  1.00 18.16           C  
ATOM   1574  H   THR A  96      10.544  10.650  -8.103  1.00  0.00           H  
ATOM   1575  HA  THR A  96       8.554   9.075  -9.599  1.00  0.00           H  
ATOM   1576  HB  THR A  96       9.856   7.125  -8.897  1.00  0.00           H  
ATOM   1577  HG1 THR A  96      10.565   8.763  -6.912  1.00  0.00           H  
ATOM   1578 1HG2 THR A  96      12.032   7.671  -9.947  1.00  0.00           H  
ATOM   1579 2HG2 THR A  96      10.691   8.394 -10.866  1.00  0.00           H  
ATOM   1580 3HG2 THR A  96      11.681   9.407  -9.791  1.00  0.00           H  
ATOM   1581  N   THR A  97       7.774   7.620  -7.360  1.00 12.16           N  
ATOM   1582  CA  THR A  97       6.792   7.354  -6.302  1.00 11.63           C  
ATOM   1583  C   THR A  97       7.411   7.074  -4.931  1.00 12.13           C  
ATOM   1584  O   THR A  97       7.413   7.975  -4.067  1.00 11.59           O  
ATOM   1585  CB  THR A  97       5.818   6.251  -6.700  1.00 12.82           C  
ATOM   1586  OG1 THR A  97       5.244   6.615  -7.956  1.00 15.12           O  
ATOM   1587  CG2 THR A  97       4.713   6.093  -5.644  1.00 14.03           C  
ATOM   1588  H   THR A  97       8.135   6.848  -7.901  1.00  0.00           H  
ATOM   1589  HA  THR A  97       6.218   8.264  -6.126  1.00  0.00           H  
ATOM   1590  HB  THR A  97       6.356   5.308  -6.796  1.00  0.00           H  
ATOM   1591  HG1 THR A  97       5.607   7.457  -8.241  1.00  0.00           H  
ATOM   1592 1HG2 THR A  97       4.030   5.300  -5.948  1.00  0.00           H  
ATOM   1593 2HG2 THR A  97       5.161   5.838  -4.684  1.00  0.00           H  
ATOM   1594 3HG2 THR A  97       4.164   7.029  -5.550  1.00  0.00           H  
ATOM   1595  N   TYR A  98       7.923   5.865  -4.727  1.00 11.79           N  
ATOM   1596  CA  TYR A  98       8.361   5.493  -3.364  1.00 11.01           C  
ATOM   1597  C   TYR A  98       9.623   6.183  -2.927  1.00 10.73           C  
ATOM   1598  O   TYR A  98       9.815   6.410  -1.709  1.00 11.25           O  
ATOM   1599  CB  TYR A  98       8.418   3.978  -3.199  1.00 11.23           C  
ATOM   1600  CG  TYR A  98       7.050   3.369  -3.182  1.00 12.14           C  
ATOM   1601  CD1 TYR A  98       6.396   3.023  -4.365  1.00 12.94           C  
ATOM   1602  CD2 TYR A  98       6.364   3.167  -1.982  1.00 11.78           C  
ATOM   1603  CE1 TYR A  98       5.130   2.470  -4.353  1.00 12.89           C  
ATOM   1604  CE2 TYR A  98       5.104   2.606  -1.952  1.00 11.79           C  
ATOM   1605  CZ  TYR A  98       4.468   2.271  -3.148  1.00 11.28           C  
ATOM   1606  OH  TYR A  98       3.212   1.707  -3.130  1.00 12.82           O  
ATOM   1607  H   TYR A  98       8.021   5.194  -5.476  1.00  0.00           H  
ATOM   1608  HA  TYR A  98       7.640   5.889  -2.649  1.00  0.00           H  
ATOM   1609 1HB  TYR A  98       8.995   3.544  -4.017  1.00  0.00           H  
ATOM   1610 2HB  TYR A  98       8.932   3.732  -2.270  1.00  0.00           H  
ATOM   1611  HD1 TYR A  98       6.884   3.188  -5.326  1.00  0.00           H  
ATOM   1612  HD2 TYR A  98       6.823   3.456  -1.037  1.00  0.00           H  
ATOM   1613  HE1 TYR A  98       4.641   2.208  -5.291  1.00  0.00           H  
ATOM   1614  HE2 TYR A  98       4.610   2.427  -0.997  1.00  0.00           H  
ATOM   1615  HH  TYR A  98       2.918   1.612  -2.221  1.00  0.00           H  
ATOM   1616  N   ALA A  99      10.520   6.501  -3.844  1.00 10.79           N  
ATOM   1617  CA  ALA A  99      11.681   7.301  -3.514  1.00 11.46           C  
ATOM   1618  C   ALA A  99      11.231   8.656  -2.974  1.00 11.88           C  
ATOM   1619  O   ALA A  99      11.812   9.161  -2.021  1.00 11.98           O  
ATOM   1620  CB  ALA A  99      12.617   7.414  -4.706  1.00 14.91           C  
ATOM   1621  H   ALA A  99      10.397   6.182  -4.794  1.00  0.00           H  
ATOM   1622  HA  ALA A  99      12.212   6.808  -2.699  1.00  0.00           H  
ATOM   1623 1HB  ALA A  99      13.482   8.019  -4.434  1.00  0.00           H  
ATOM   1624 2HB  ALA A  99      12.950   6.419  -5.003  1.00  0.00           H  
ATOM   1625 3HB  ALA A  99      12.093   7.884  -5.537  1.00  0.00           H  
ATOM   1626  N   THR A 100      10.175   9.220  -3.537  1.00 11.46           N  
ATOM   1627  CA  THR A 100       9.672  10.508  -3.091  1.00 11.83           C  
ATOM   1628  C   THR A 100       8.936  10.353  -1.769  1.00 11.60           C  
ATOM   1629  O   THR A 100       9.028  11.250  -0.942  1.00 12.42           O  
ATOM   1630  CB  THR A 100       8.786  11.134  -4.161  1.00 12.57           C  
ATOM   1631  OG1 THR A 100       9.594  11.314  -5.320  1.00 14.54           O  
ATOM   1632  CG2 THR A 100       8.241  12.485  -3.718  1.00 13.25           C  
ATOM   1633  H   THR A 100       9.707   8.745  -4.295  1.00  0.00           H  
ATOM   1634  HA  THR A 100      10.521  11.168  -2.912  1.00  0.00           H  
ATOM   1635  HB  THR A 100       7.946  10.472  -4.371  1.00  0.00           H  
ATOM   1636  HG1 THR A 100      10.484  11.000  -5.141  1.00  0.00           H  
ATOM   1637 1HG2 THR A 100       7.614  12.900  -4.506  1.00  0.00           H  
ATOM   1638 2HG2 THR A 100       7.649  12.359  -2.811  1.00  0.00           H  
ATOM   1639 3HG2 THR A 100       9.069  13.164  -3.519  1.00  0.00           H  
ATOM   1640  N   VAL A 101       8.238   9.230  -1.576  1.00 11.01           N  
ATOM   1641  CA  VAL A 101       7.676   8.906  -0.227  1.00 10.26           C  
ATOM   1642  C   VAL A 101       8.756   9.011   0.839  1.00 11.39           C  
ATOM   1643  O   VAL A 101       8.586   9.713   1.877  1.00 12.36           O  
ATOM   1644  CB  VAL A 101       7.034   7.517  -0.217  1.00  9.84           C  
ATOM   1645  CG1 VAL A 101       6.717   7.068   1.225  1.00 10.42           C  
ATOM   1646  CG2 VAL A 101       5.793   7.572  -1.073  1.00 12.07           C  
ATOM   1647  H   VAL A 101       8.083   8.588  -2.341  1.00  0.00           H  
ATOM   1648  HA  VAL A 101       6.907   9.641   0.013  1.00  0.00           H  
ATOM   1649  HB  VAL A 101       7.744   6.796  -0.621  1.00  0.00           H  
ATOM   1650 1HG1 VAL A 101       6.262   6.078   1.206  1.00  0.00           H  
ATOM   1651 2HG1 VAL A 101       7.639   7.032   1.806  1.00  0.00           H  
ATOM   1652 3HG1 VAL A 101       6.026   7.775   1.683  1.00  0.00           H  
ATOM   1653 1HG2 VAL A 101       5.315   6.593  -1.084  1.00  0.00           H  
ATOM   1654 2HG2 VAL A 101       5.102   8.309  -0.665  1.00  0.00           H  
ATOM   1655 3HG2 VAL A 101       6.065   7.854  -2.090  1.00  0.00           H  
ATOM   1656  N   LEU A 102       9.857   8.311   0.615  1.00 10.25           N  
ATOM   1657  CA  LEU A 102      10.967   8.384   1.573  1.00 10.34           C  
ATOM   1658  C   LEU A 102      11.455   9.821   1.730  1.00 11.39           C  
ATOM   1659  O   LEU A 102      11.714  10.285   2.822  1.00 12.88           O  
ATOM   1660  CB  LEU A 102      12.087   7.450   1.172  1.00 11.27           C  
ATOM   1661  CG  LEU A 102      11.717   5.979   1.340  1.00  9.82           C  
ATOM   1662  CD1 LEU A 102      12.870   5.121   0.839  1.00 11.31           C  
ATOM   1663  CD2 LEU A 102      11.466   5.637   2.843  1.00 14.05           C  
ATOM   1664  H   LEU A 102       9.951   7.726  -0.203  1.00  0.00           H  
ATOM   1665  HA  LEU A 102      10.599   8.081   2.552  1.00  0.00           H  
ATOM   1666 1HB  LEU A 102      12.341   7.639   0.130  1.00  0.00           H  
ATOM   1667 2HB  LEU A 102      12.961   7.673   1.784  1.00  0.00           H  
ATOM   1668  HG  LEU A 102      10.809   5.765   0.775  1.00  0.00           H  
ATOM   1669 1HD1 LEU A 102      12.616   4.067   0.954  1.00  0.00           H  
ATOM   1670 2HD1 LEU A 102      13.053   5.336  -0.214  1.00  0.00           H  
ATOM   1671 3HD1 LEU A 102      13.766   5.343   1.417  1.00  0.00           H  
ATOM   1672 1HD2 LEU A 102      11.203   4.583   2.937  1.00  0.00           H  
ATOM   1673 2HD2 LEU A 102      12.370   5.838   3.418  1.00  0.00           H  
ATOM   1674 3HD2 LEU A 102      10.649   6.250   3.224  1.00  0.00           H  
ATOM   1675  N   ALA A 103      11.564  10.564   0.631  1.00 11.21           N  
ATOM   1676  CA  ALA A 103      11.996  11.944   0.681  1.00 11.13           C  
ATOM   1677  C   ALA A 103      11.053  12.815   1.508  1.00 11.78           C  
ATOM   1678  O   ALA A 103      11.496  13.769   2.142  1.00 12.26           O  
ATOM   1679  CB  ALA A 103      12.053  12.476  -0.759  1.00 13.49           C  
ATOM   1680  H   ALA A 103      11.338  10.151  -0.263  1.00  0.00           H  
ATOM   1681  HA  ALA A 103      12.990  11.972   1.129  1.00  0.00           H  
ATOM   1682 1HB  ALA A 103      12.377  13.517  -0.750  1.00  0.00           H  
ATOM   1683 2HB  ALA A 103      12.759  11.882  -1.339  1.00  0.00           H  
ATOM   1684 3HB  ALA A 103      11.065  12.408  -1.211  1.00  0.00           H  
ATOM   1685  N   CYS A 104       9.753  12.537   1.446  1.00 13.64           N  
ATOM   1686  CA  CYS A 104       8.784  13.341   2.187  1.00 13.48           C  
ATOM   1687  C   CYS A 104       8.747  13.005   3.662  1.00 15.79           C  
ATOM   1688  O   CYS A 104       8.304  13.832   4.455  1.00 18.73           O  
ATOM   1689  CB  CYS A 104       7.397  13.288   1.554  1.00 15.75           C  
ATOM   1690  SG  CYS A 104       7.366  14.008  -0.108  1.00 16.94           S  
ATOM   1691  H   CYS A 104       9.424  11.765   0.884  1.00  0.00           H  
ATOM   1692  HA  CYS A 104       9.117  14.379   2.179  1.00  0.00           H  
ATOM   1693 1HB  CYS A 104       7.063  12.252   1.496  1.00  0.00           H  
ATOM   1694 2HB  CYS A 104       6.689  13.825   2.184  1.00  0.00           H  
ATOM   1695  HG  CYS A 104       6.072  13.796  -0.327  1.00  0.00           H  
ATOM   1696  N   LEU A 105       9.181  11.795   3.989  1.00 13.88           N  
ATOM   1697  CA  LEU A 105       9.402  11.385   5.387  1.00 13.45           C  
ATOM   1698  C   LEU A 105      10.757  11.868   5.850  1.00 15.41           C  
ATOM   1699  O   LEU A 105      11.071  11.801   7.051  1.00 16.65           O  
ATOM   1700  CB  LEU A 105       9.366   9.869   5.491  1.00 11.80           C  
ATOM   1701  CG  LEU A 105       8.030   9.213   5.229  1.00 13.09           C  
ATOM   1702  CD1 LEU A 105       8.229   7.774   4.773  1.00 14.77           C  
ATOM   1703  CD2 LEU A 105       7.125   9.308   6.455  1.00 15.79           C  
ATOM   1704  H   LEU A 105       9.365  11.134   3.248  1.00  0.00           H  
ATOM   1705  HA  LEU A 105       8.603  11.801   6.000  1.00  0.00           H  
ATOM   1706 1HB  LEU A 105      10.078   9.455   4.779  1.00  0.00           H  
ATOM   1707 2HB  LEU A 105       9.679   9.582   6.495  1.00  0.00           H  
ATOM   1708  HG  LEU A 105       7.538   9.710   4.392  1.00  0.00           H  
ATOM   1709 1HD1 LEU A 105       7.258   7.314   4.588  1.00  0.00           H  
ATOM   1710 2HD1 LEU A 105       8.817   7.761   3.855  1.00  0.00           H  
ATOM   1711 3HD1 LEU A 105       8.753   7.216   5.548  1.00  0.00           H  
ATOM   1712 1HD2 LEU A 105       6.169   8.829   6.240  1.00  0.00           H  
ATOM   1713 2HD2 LEU A 105       7.601   8.807   7.298  1.00  0.00           H  
ATOM   1714 3HD2 LEU A 105       6.958  10.356   6.704  1.00  0.00           H  
ATOM   1715  N   ARG A 106      11.592  12.316   4.911  1.00 16.23           N  
ATOM   1716  CA  ARG A 106      13.002  12.596   5.167  1.00 14.77           C  
ATOM   1717  C   ARG A 106      13.721  11.377   5.793  1.00 13.64           C  
ATOM   1718  O   ARG A 106      14.479  11.494   6.775  1.00 17.61           O  
ATOM   1719  CB  ARG A 106      13.160  13.903   5.957  1.00 15.94           C  
ATOM   1720  CG  ARG A 106      12.475  15.068   5.267  1.00 15.76           C  
ATOM   1721  CD  ARG A 106      12.694  16.385   5.957  1.00 17.13           C  
ATOM   1722  NE  ARG A 106      11.983  17.467   5.302  1.00 14.09           N  
ATOM   1723  CZ  ARG A 106      12.094  18.742   5.652  1.00 15.03           C  
ATOM   1724  NH1 ARG A 106      12.848  19.076   6.702  1.00 18.95           N  
ATOM   1725  NH2 ARG A 106      11.406  19.684   5.026  1.00 14.67           N  
ATOM   1726  H   ARG A 106      11.221  12.465   3.983  1.00  0.00           H  
ATOM   1727  HA  ARG A 106      13.512  12.705   4.210  1.00  0.00           H  
ATOM   1728 1HB  ARG A 106      12.738  13.779   6.953  1.00  0.00           H  
ATOM   1729 2HB  ARG A 106      14.219  14.130   6.076  1.00  0.00           H  
ATOM   1730 1HG  ARG A 106      12.857  15.165   4.250  1.00  0.00           H  
ATOM   1731 2HG  ARG A 106      11.399  14.891   5.235  1.00  0.00           H  
ATOM   1732 1HD  ARG A 106      12.341  16.320   6.986  1.00  0.00           H  
ATOM   1733 2HD  ARG A 106      13.757  16.625   5.953  1.00  0.00           H  
ATOM   1734  HE  ARG A 106      11.369  17.229   4.535  1.00  0.00           H  
ATOM   1735 1HH1 ARG A 106      13.331  18.359   7.226  1.00  0.00           H  
ATOM   1736 2HH1 ARG A 106      12.936  20.045   6.973  1.00  0.00           H  
ATOM   1737 1HH2 ARG A 106      10.784  19.437   4.268  1.00  0.00           H  
ATOM   1738 2HH2 ARG A 106      11.502  20.649   5.305  1.00  0.00           H  
ATOM   1739  N   GLU A 107      13.450  10.200   5.210  1.00 14.31           N  
ATOM   1740  CA  GLU A 107      13.976   8.923   5.640  1.00 14.23           C  
ATOM   1741  C   GLU A 107      14.910   8.385   4.587  1.00 15.09           C  
ATOM   1742  O   GLU A 107      14.555   8.402   3.401  1.00 17.01           O  
ATOM   1743  CB  GLU A 107      12.858   7.909   5.842  1.00 18.30           C  
ATOM   1744  CG  GLU A 107      12.031   8.124   7.102  1.00 22.61           C  
ATOM   1745  CD  GLU A 107      12.622   7.454   8.338  1.00 25.95           C  
ATOM   1746  OE1 GLU A 107      13.724   6.860   8.248  1.00 23.17           O  
ATOM   1747  OE2 GLU A 107      11.964   7.526   9.401  1.00 30.16           O  
ATOM   1748  H   GLU A 107      12.830  10.234   4.413  1.00  0.00           H  
ATOM   1749  HA  GLU A 107      14.488   9.063   6.592  1.00  0.00           H  
ATOM   1750 1HB  GLU A 107      12.180   7.940   4.989  1.00  0.00           H  
ATOM   1751 2HB  GLU A 107      13.281   6.905   5.888  1.00  0.00           H  
ATOM   1752 1HG  GLU A 107      11.950   9.194   7.293  1.00  0.00           H  
ATOM   1753 2HG  GLU A 107      11.027   7.736   6.936  1.00  0.00           H  
ATOM   1754  N   PRO A 108      16.106   7.954   4.977  1.00 13.47           N  
ATOM   1755  CA  PRO A 108      17.039   7.377   4.026  1.00 13.83           C  
ATOM   1756  C   PRO A 108      16.631   5.981   3.564  1.00 12.32           C  
ATOM   1757  O   PRO A 108      15.767   5.326   4.150  1.00 14.35           O  
ATOM   1758  CB  PRO A 108      18.346   7.332   4.802  1.00 14.54           C  
ATOM   1759  CG  PRO A 108      17.905   7.144   6.254  1.00 15.17           C  
ATOM   1760  CD  PRO A 108      16.613   7.886   6.375  1.00 15.20           C  
ATOM   1761  HA  PRO A 108      17.124   8.042   3.154  1.00  0.00           H  
ATOM   1762 1HB  PRO A 108      18.974   6.507   4.434  1.00  0.00           H  
ATOM   1763 2HB  PRO A 108      18.911   8.262   4.642  1.00  0.00           H  
ATOM   1764 1HG  PRO A 108      17.792   6.074   6.481  1.00  0.00           H  
ATOM   1765 2HG  PRO A 108      18.673   7.534   6.938  1.00  0.00           H  
ATOM   1766 1HD  PRO A 108      15.925   7.322   7.022  1.00  0.00           H  
ATOM   1767 2HD  PRO A 108      16.802   8.888   6.789  1.00  0.00           H  
ATOM   1768  N   LEU A 109      17.245   5.531   2.475  1.00 12.97           N  
ATOM   1769  CA  LEU A 109      16.984   4.194   1.974  1.00 11.86           C  
ATOM   1770  C   LEU A 109      18.159   3.263   2.237  1.00 13.50           C  
ATOM   1771  O   LEU A 109      19.237   3.455   1.672  1.00 13.65           O  
ATOM   1772  CB  LEU A 109      16.744   4.277   0.454  1.00 13.39           C  
ATOM   1773  CG  LEU A 109      16.581   2.972  -0.326  1.00 12.68           C  
ATOM   1774  CD1 LEU A 109      15.429   2.121   0.172  1.00 12.61           C  
ATOM   1775  CD2 LEU A 109      16.364   3.312  -1.793  1.00 16.60           C  
ATOM   1776  H   LEU A 109      17.902   6.120   1.985  1.00  0.00           H  
ATOM   1777  HA  LEU A 109      16.090   3.810   2.464  1.00  0.00           H  
ATOM   1778 1HB  LEU A 109      15.839   4.855   0.276  1.00  0.00           H  
ATOM   1779 2HB  LEU A 109      17.582   4.804  -0.002  1.00  0.00           H  
ATOM   1780  HG  LEU A 109      17.480   2.366  -0.213  1.00  0.00           H  
ATOM   1781 1HD1 LEU A 109      15.367   1.209  -0.422  1.00  0.00           H  
ATOM   1782 2HD1 LEU A 109      15.594   1.861   1.218  1.00  0.00           H  
ATOM   1783 3HD1 LEU A 109      14.498   2.679   0.079  1.00  0.00           H  
ATOM   1784 1HD2 LEU A 109      16.246   2.392  -2.366  1.00  0.00           H  
ATOM   1785 2HD2 LEU A 109      15.466   3.921  -1.896  1.00  0.00           H  
ATOM   1786 3HD2 LEU A 109      17.224   3.866  -2.169  1.00  0.00           H  
ATOM   1787  N   PRO A 110      17.952   2.236   3.088  1.00 13.30           N  
ATOM   1788  CA  PRO A 110      19.021   1.299   3.372  1.00 13.42           C  
ATOM   1789  C   PRO A 110      19.012   0.084   2.462  1.00 13.14           C  
ATOM   1790  O   PRO A 110      18.131  -0.025   1.605  1.00 14.29           O  
ATOM   1791  CB  PRO A 110      18.709   0.860   4.814  1.00 12.98           C  
ATOM   1792  CG  PRO A 110      17.222   0.882   4.850  1.00 13.41           C  
ATOM   1793  CD  PRO A 110      16.735   1.921   3.851  1.00 14.31           C  
ATOM   1794  HA  PRO A 110      19.986   1.824   3.317  1.00  0.00           H  
ATOM   1795 1HB  PRO A 110      19.138  -0.135   5.006  1.00  0.00           H  
ATOM   1796 2HB  PRO A 110      19.176   1.554   5.528  1.00  0.00           H  
ATOM   1797 1HG  PRO A 110      16.821  -0.112   4.603  1.00  0.00           H  
ATOM   1798 2HG  PRO A 110      16.870   1.123   5.864  1.00  0.00           H  
ATOM   1799 1HD  PRO A 110      15.955   1.480   3.213  1.00  0.00           H  
ATOM   1800 2HD  PRO A 110      16.345   2.796   4.392  1.00  0.00           H  
ATOM   1801  N   ALA A 111      19.974  -0.817   2.667  1.00 12.61           N  
ATOM   1802  CA  ALA A 111      20.158  -2.013   1.849  1.00 13.88           C  
ATOM   1803  C   ALA A 111      19.231  -3.171   2.217  1.00 12.83           C  
ATOM   1804  O   ALA A 111      19.704  -4.286   2.501  1.00 14.78           O  
ATOM   1805  CB  ALA A 111      21.601  -2.462   1.914  1.00 15.44           C  
ATOM   1806  H   ALA A 111      20.604  -0.647   3.438  1.00  0.00           H  
ATOM   1807  HA  ALA A 111      19.908  -1.760   0.818  1.00  0.00           H  
ATOM   1808 1HB  ALA A 111      21.732  -3.354   1.302  1.00  0.00           H  
ATOM   1809 2HB  ALA A 111      22.247  -1.667   1.540  1.00  0.00           H  
ATOM   1810 3HB  ALA A 111      21.865  -2.688   2.946  1.00  0.00           H  
ATOM   1811  N   SER A 112      17.922  -2.938   2.168  1.00 12.86           N  
ATOM   1812  CA  SER A 112      16.972  -4.039   2.313  1.00 13.49           C  
ATOM   1813  C   SER A 112      16.962  -4.927   1.076  1.00 14.63           C  
ATOM   1814  O   SER A 112      16.603  -6.077   1.160  1.00 15.23           O  
ATOM   1815  CB  SER A 112      15.556  -3.552   2.657  1.00 15.61           C  
ATOM   1816  OG  SER A 112      15.176  -2.417   1.886  1.00 19.16           O  
ATOM   1817  H   SER A 112      17.572  -2.001   2.031  1.00  0.00           H  
ATOM   1818  HA  SER A 112      17.308  -4.681   3.128  1.00  0.00           H  
ATOM   1819 1HB  SER A 112      14.842  -4.356   2.481  1.00  0.00           H  
ATOM   1820 2HB  SER A 112      15.506  -3.296   3.714  1.00  0.00           H  
ATOM   1821  HG  SER A 112      15.924  -2.222   1.316  1.00  0.00           H  
ATOM   1822  N   HIS A 113      17.332  -4.352  -0.076  1.00 14.47           N  
ATOM   1823  CA  HIS A 113      17.556  -5.133  -1.280  1.00 14.93           C  
ATOM   1824  C   HIS A 113      18.951  -4.869  -1.782  1.00 12.68           C  
ATOM   1825  O   HIS A 113      19.399  -3.708  -1.789  1.00 14.94           O  
ATOM   1826  CB  HIS A 113      16.548  -4.753  -2.353  1.00 13.35           C  
ATOM   1827  CG  HIS A 113      16.487  -5.746  -3.463  1.00 13.26           C  
ATOM   1828  ND1 HIS A 113      17.436  -5.794  -4.462  1.00 13.77           N  
ATOM   1829  CD2 HIS A 113      15.626  -6.766  -3.700  1.00 13.35           C  
ATOM   1830  CE1 HIS A 113      17.144  -6.794  -5.283  1.00 16.86           C  
ATOM   1831  NE2 HIS A 113      16.057  -7.404  -4.840  1.00 14.38           N  
ATOM   1832  H   HIS A 113      17.458  -3.350  -0.109  1.00  0.00           H  
ATOM   1833  HA  HIS A 113      17.431  -6.192  -1.055  1.00  0.00           H  
ATOM   1834 1HB  HIS A 113      15.557  -4.665  -1.907  1.00  0.00           H  
ATOM   1835 2HB  HIS A 113      16.808  -3.779  -2.768  1.00  0.00           H  
ATOM   1836  HD2 HIS A 113      14.755  -7.031  -3.100  1.00  0.00           H  
ATOM   1837  HE1 HIS A 113      17.705  -7.071  -6.176  1.00  0.00           H  
ATOM   1838  HE2 HIS A 113      15.614  -8.206  -5.266  1.00  0.00           H  
ATOM   1839  N   TYR A 114      19.647  -5.922  -2.209  1.00 13.13           N  
ATOM   1840  CA  TYR A 114      21.049  -5.780  -2.619  1.00 14.35           C  
ATOM   1841  C   TYR A 114      21.283  -4.866  -3.832  1.00 13.77           C  
ATOM   1842  O   TYR A 114      22.374  -4.334  -3.997  1.00 15.61           O  
ATOM   1843  CB  TYR A 114      21.715  -7.131  -2.839  1.00 15.10           C  
ATOM   1844  CG  TYR A 114      21.442  -7.763  -4.169  1.00 14.21           C  
ATOM   1845  CD1 TYR A 114      22.265  -7.475  -5.243  1.00 14.28           C  
ATOM   1846  CD2 TYR A 114      20.368  -8.634  -4.356  1.00 14.97           C  
ATOM   1847  CE1 TYR A 114      22.037  -8.033  -6.482  1.00 15.00           C  
ATOM   1848  CE2 TYR A 114      20.135  -9.196  -5.614  1.00 15.57           C  
ATOM   1849  CZ  TYR A 114      20.989  -8.890  -6.658  1.00 16.17           C  
ATOM   1850  OH  TYR A 114      20.752  -9.438  -7.899  1.00 19.61           O  
ATOM   1851  H   TYR A 114      19.211  -6.832  -2.254  1.00  0.00           H  
ATOM   1852  HA  TYR A 114      21.591  -5.263  -1.826  1.00  0.00           H  
ATOM   1853 1HB  TYR A 114      22.796  -7.024  -2.742  1.00  0.00           H  
ATOM   1854 2HB  TYR A 114      21.385  -7.829  -2.070  1.00  0.00           H  
ATOM   1855  HD1 TYR A 114      23.109  -6.797  -5.116  1.00  0.00           H  
ATOM   1856  HD2 TYR A 114      19.710  -8.875  -3.521  1.00  0.00           H  
ATOM   1857  HE1 TYR A 114      22.696  -7.795  -7.317  1.00  0.00           H  
ATOM   1858  HE2 TYR A 114      19.288  -9.866  -5.763  1.00  0.00           H  
ATOM   1859  HH  TYR A 114      19.971  -9.995  -7.858  1.00  0.00           H  
ATOM   1860  N   MET A 115      20.247  -4.685  -4.652  1.00 13.87           N  
ATOM   1861  CA  MET A 115      20.407  -3.891  -5.878  1.00 14.75           C  
ATOM   1862  C   MET A 115      20.677  -2.417  -5.641  1.00 14.15           C  
ATOM   1863  O   MET A 115      21.057  -1.670  -6.549  1.00 14.62           O  
ATOM   1864  CB  MET A 115      19.206  -4.071  -6.796  1.00 16.49           C  
ATOM   1865  CG  MET A 115      19.229  -5.390  -7.532  1.00 19.52           C  
ATOM   1866  SD  MET A 115      20.638  -5.590  -8.639  1.00 26.50           S  
ATOM   1867  CE  MET A 115      20.569  -4.087  -9.580  1.00 22.61           C  
ATOM   1868  H   MET A 115      19.346  -5.089  -4.442  1.00  0.00           H  
ATOM   1869  HA  MET A 115      21.298  -4.238  -6.401  1.00  0.00           H  
ATOM   1870 1HB  MET A 115      18.289  -4.012  -6.211  1.00  0.00           H  
ATOM   1871 2HB  MET A 115      19.182  -3.261  -7.527  1.00  0.00           H  
ATOM   1872 1HG  MET A 115      19.254  -6.208  -6.812  1.00  0.00           H  
ATOM   1873 2HG  MET A 115      18.323  -5.489  -8.129  1.00  0.00           H  
ATOM   1874 1HE  MET A 115      21.383  -4.074 -10.305  1.00  0.00           H  
ATOM   1875 2HE  MET A 115      19.614  -4.029 -10.104  1.00  0.00           H  
ATOM   1876 3HE  MET A 115      20.667  -3.233  -8.909  1.00  0.00           H  
ATOM   1877  N   ILE A 116      20.495  -1.954  -4.409  1.00 13.63           N  
ATOM   1878  CA  ILE A 116      20.786  -0.571  -4.103  1.00 14.53           C  
ATOM   1879  C   ILE A 116      22.265  -0.271  -4.352  1.00 12.70           C  
ATOM   1880  O   ILE A 116      22.635   0.874  -4.464  1.00 13.53           O  
ATOM   1881  CB  ILE A 116      20.328  -0.174  -2.672  1.00 15.04           C  
ATOM   1882  CG1 ILE A 116      20.185   1.351  -2.572  1.00 15.66           C  
ATOM   1883  CG2 ILE A 116      21.221  -0.784  -1.576  1.00 17.74           C  
ATOM   1884  CD1 ILE A 116      19.315   1.949  -3.663  1.00 20.62           C  
ATOM   1885  H   ILE A 116      20.153  -2.559  -3.676  1.00  0.00           H  
ATOM   1886  HA  ILE A 116      20.249   0.060  -4.810  1.00  0.00           H  
ATOM   1887  HB  ILE A 116      19.309  -0.523  -2.506  1.00  0.00           H  
ATOM   1888 1HG1 ILE A 116      19.756   1.613  -1.606  1.00  0.00           H  
ATOM   1889 2HG1 ILE A 116      21.171   1.813  -2.627  1.00  0.00           H  
ATOM   1890 1HG2 ILE A 116      20.857  -0.475  -0.596  1.00  0.00           H  
ATOM   1891 2HG2 ILE A 116      21.193  -1.870  -1.647  1.00  0.00           H  
ATOM   1892 3HG2 ILE A 116      22.246  -0.438  -1.708  1.00  0.00           H  
ATOM   1893 1HD1 ILE A 116      19.258   3.030  -3.531  1.00  0.00           H  
ATOM   1894 2HD1 ILE A 116      19.748   1.725  -4.638  1.00  0.00           H  
ATOM   1895 3HD1 ILE A 116      18.314   1.524  -3.604  1.00  0.00           H  
ATOM   1896  N   ALA A 117      23.110  -1.299  -4.387  1.00 14.83           N  
ATOM   1897  CA  ALA A 117      24.540  -1.111  -4.676  1.00 15.19           C  
ATOM   1898  C   ALA A 117      24.849  -0.400  -6.002  1.00 15.32           C  
ATOM   1899  O   ALA A 117      25.951   0.101  -6.186  1.00 17.14           O  
ATOM   1900  CB  ALA A 117      25.283  -2.424  -4.600  1.00 16.01           C  
ATOM   1901  H   ALA A 117      22.762  -2.231  -4.211  1.00  0.00           H  
ATOM   1902  HA  ALA A 117      24.951  -0.434  -3.926  1.00  0.00           H  
ATOM   1903 1HB  ALA A 117      26.338  -2.258  -4.818  1.00  0.00           H  
ATOM   1904 2HB  ALA A 117      25.180  -2.843  -3.599  1.00  0.00           H  
ATOM   1905 3HB  ALA A 117      24.868  -3.119  -5.328  1.00  0.00           H  
ATOM   1906  N   VAL A 118      23.869  -0.307  -6.893  1.00 16.10           N  
ATOM   1907  CA  VAL A 118      24.071   0.573  -8.055  1.00 16.77           C  
ATOM   1908  C   VAL A 118      24.274   2.040  -7.652  1.00 14.65           C  
ATOM   1909  O   VAL A 118      24.897   2.806  -8.370  1.00 18.39           O  
ATOM   1910  CB  VAL A 118      22.949   0.460  -9.105  1.00 17.18           C  
ATOM   1911  CG1 VAL A 118      22.858  -0.964  -9.630  1.00 21.30           C  
ATOM   1912  CG2 VAL A 118      21.615   0.980  -8.566  1.00 17.13           C  
ATOM   1913  H   VAL A 118      22.999  -0.812  -6.804  1.00  0.00           H  
ATOM   1914  HA  VAL A 118      25.004   0.291  -8.545  1.00  0.00           H  
ATOM   1915  HB  VAL A 118      23.223   1.048  -9.981  1.00  0.00           H  
ATOM   1916 1HG1 VAL A 118      22.061  -1.028 -10.371  1.00  0.00           H  
ATOM   1917 2HG1 VAL A 118      23.805  -1.243 -10.091  1.00  0.00           H  
ATOM   1918 3HG1 VAL A 118      22.641  -1.643  -8.805  1.00  0.00           H  
ATOM   1919 1HG2 VAL A 118      20.850   0.884  -9.336  1.00  0.00           H  
ATOM   1920 2HG2 VAL A 118      21.325   0.399  -7.691  1.00  0.00           H  
ATOM   1921 3HG2 VAL A 118      21.719   2.029  -8.287  1.00  0.00           H  
ATOM   1922  N   ALA A 119      23.744   2.436  -6.489  1.00 14.66           N  
ATOM   1923  CA  ALA A 119      23.923   3.778  -5.999  1.00 16.37           C  
ATOM   1924  C   ALA A 119      24.905   3.874  -4.827  1.00 15.94           C  
ATOM   1925  O   ALA A 119      25.601   4.865  -4.704  1.00 16.53           O  
ATOM   1926  CB  ALA A 119      22.579   4.361  -5.625  1.00 17.42           C  
ATOM   1927  H   ALA A 119      23.206   1.780  -5.941  1.00  0.00           H  
ATOM   1928  HA  ALA A 119      24.365   4.374  -6.797  1.00  0.00           H  
ATOM   1929 1HB  ALA A 119      22.714   5.377  -5.254  1.00  0.00           H  
ATOM   1930 2HB  ALA A 119      21.933   4.378  -6.503  1.00  0.00           H  
ATOM   1931 3HB  ALA A 119      22.121   3.750  -4.849  1.00  0.00           H  
ATOM   1932  N   GLY A 120      24.961   2.841  -3.991  1.00 16.94           N  
ATOM   1933  CA  GLY A 120      25.834   2.827  -2.802  1.00 18.62           C  
ATOM   1934  C   GLY A 120      25.247   1.914  -1.747  1.00 16.97           C  
ATOM   1935  O   GLY A 120      24.307   1.182  -2.015  1.00 16.96           O  
ATOM   1936  H   GLY A 120      24.380   2.038  -4.184  1.00  0.00           H  
ATOM   1937 1HA  GLY A 120      26.831   2.489  -3.086  1.00  0.00           H  
ATOM   1938 2HA  GLY A 120      25.937   3.840  -2.414  1.00  0.00           H  
ATOM   1939  N   LYS A 121      25.801   1.925  -0.537  1.00 16.38           N  
ATOM   1940  CA  LYS A 121      25.227   1.034   0.505  1.00 17.62           C  
ATOM   1941  C   LYS A 121      23.861   1.501   0.986  1.00 15.60           C  
ATOM   1942  O   LYS A 121      23.084   0.722   1.550  1.00 17.56           O  
ATOM   1943  CB  LYS A 121      26.191   0.835   1.683  1.00 19.94           C  
ATOM   1944  CG  LYS A 121      26.412   2.078   2.521  1.00 20.53           C  
ATOM   1945  CD  LYS A 121      27.215   1.777   3.779  1.00 23.96           C  
ATOM   1946  CE  LYS A 121      27.254   3.026   4.634  1.00 24.58           C  
ATOM   1947  NZ  LYS A 121      28.179   2.801   5.799  1.00 26.34           N  
ATOM   1948  H   LYS A 121      26.590   2.511  -0.303  1.00  0.00           H  
ATOM   1949  HA  LYS A 121      25.036   0.058   0.058  1.00  0.00           H  
ATOM   1950 1HB  LYS A 121      25.809   0.051   2.338  1.00  0.00           H  
ATOM   1951 2HB  LYS A 121      27.160   0.505   1.308  1.00  0.00           H  
ATOM   1952 1HG  LYS A 121      26.949   2.823   1.933  1.00  0.00           H  
ATOM   1953 2HG  LYS A 121      25.449   2.496   2.812  1.00  0.00           H  
ATOM   1954 1HD  LYS A 121      26.745   0.957   4.323  1.00  0.00           H  
ATOM   1955 2HD  LYS A 121      28.225   1.475   3.502  1.00  0.00           H  
ATOM   1956 1HE  LYS A 121      27.602   3.866   4.035  1.00  0.00           H  
ATOM   1957 2HE  LYS A 121      26.250   3.254   4.991  1.00  0.00           H  
ATOM   1958 1HZ  LYS A 121      28.207   3.632   6.372  1.00  0.00           H  
ATOM   1959 2HZ  LYS A 121      27.844   2.023   6.350  1.00  0.00           H  
ATOM   1960 3HZ  LYS A 121      29.107   2.596   5.458  1.00  0.00           H  
ATOM   1961  N   ASP A 122      23.605   2.789   0.805  1.00 15.70           N  
ATOM   1962  CA  ASP A 122      22.326   3.400   1.119  1.00 14.21           C  
ATOM   1963  C   ASP A 122      22.190   4.649   0.286  1.00 15.71           C  
ATOM   1964  O   ASP A 122      23.144   5.058  -0.388  1.00 16.26           O  
ATOM   1965  CB  ASP A 122      22.187   3.717   2.638  1.00 16.05           C  
ATOM   1966  CG  ASP A 122      23.320   4.568   3.181  1.00 17.91           C  
ATOM   1967  OD1 ASP A 122      23.951   5.337   2.425  1.00 21.13           O  
ATOM   1968  OD2 ASP A 122      23.597   4.480   4.409  1.00 27.62           O  
ATOM   1969  H   ASP A 122      24.346   3.364   0.429  1.00  0.00           H  
ATOM   1970  HA  ASP A 122      21.533   2.702   0.849  1.00  0.00           H  
ATOM   1971 1HB  ASP A 122      21.247   4.240   2.816  1.00  0.00           H  
ATOM   1972 2HB  ASP A 122      22.155   2.785   3.203  1.00  0.00           H  
ATOM   1973  N   VAL A 123      20.998   5.230   0.296  1.00 13.91           N  
ATOM   1974  CA  VAL A 123      20.759   6.526  -0.336  1.00 15.10           C  
ATOM   1975  C   VAL A 123      20.294   7.510   0.734  1.00 13.10           C  
ATOM   1976  O   VAL A 123      19.348   7.239   1.489  1.00 15.21           O  
ATOM   1977  CB  VAL A 123      19.730   6.421  -1.468  1.00 15.22           C  
ATOM   1978  CG1 VAL A 123      19.476   7.785  -2.074  1.00 14.03           C  
ATOM   1979  CG2 VAL A 123      20.226   5.438  -2.521  1.00 16.72           C  
ATOM   1980  H   VAL A 123      20.233   4.759   0.756  1.00  0.00           H  
ATOM   1981  HA  VAL A 123      21.698   6.881  -0.763  1.00  0.00           H  
ATOM   1982  HB  VAL A 123      18.784   6.070  -1.055  1.00  0.00           H  
ATOM   1983 1HG1 VAL A 123      18.743   7.696  -2.876  1.00  0.00           H  
ATOM   1984 2HG1 VAL A 123      19.094   8.458  -1.307  1.00  0.00           H  
ATOM   1985 3HG1 VAL A 123      20.407   8.183  -2.477  1.00  0.00           H  
ATOM   1986 1HG2 VAL A 123      19.493   5.364  -3.324  1.00  0.00           H  
ATOM   1987 2HG2 VAL A 123      21.175   5.788  -2.927  1.00  0.00           H  
ATOM   1988 3HG2 VAL A 123      20.365   4.457  -2.066  1.00  0.00           H  
ATOM   1989  N   ARG A 124      21.022   8.607   0.842  1.00 11.66           N  
ATOM   1990  CA  ARG A 124      20.747   9.613   1.866  1.00 11.23           C  
ATOM   1991  C   ARG A 124      19.650  10.563   1.443  1.00 13.96           C  
ATOM   1992  O   ARG A 124      19.296  10.632   0.258  1.00 15.46           O  
ATOM   1993  CB  ARG A 124      22.001  10.427   2.140  1.00 12.03           C  
ATOM   1994  CG  ARG A 124      23.242   9.620   2.471  1.00 14.11           C  
ATOM   1995  CD  ARG A 124      24.306  10.552   3.005  1.00 13.50           C  
ATOM   1996  NE  ARG A 124      25.625   9.947   3.019  1.00 17.13           N  
ATOM   1997  CZ  ARG A 124      26.498  10.029   2.026  1.00 15.97           C  
ATOM   1998  NH1 ARG A 124      26.183  10.713   0.919  1.00 16.29           N  
ATOM   1999  NH2 ARG A 124      27.678   9.431   2.137  1.00 20.78           N  
ATOM   2000  H   ARG A 124      21.788   8.754   0.201  1.00  0.00           H  
ATOM   2001  HA  ARG A 124      20.450   9.102   2.782  1.00  0.00           H  
ATOM   2002 1HB  ARG A 124      22.235  11.039   1.270  1.00  0.00           H  
ATOM   2003 2HB  ARG A 124      21.821  11.103   2.976  1.00  0.00           H  
ATOM   2004 1HG  ARG A 124      22.998   8.870   3.224  1.00  0.00           H  
ATOM   2005 2HG  ARG A 124      23.605   9.125   1.570  1.00  0.00           H  
ATOM   2006 1HD  ARG A 124      24.355  11.444   2.381  1.00  0.00           H  
ATOM   2007 2HD  ARG A 124      24.060  10.838   4.027  1.00  0.00           H  
ATOM   2008  HE  ARG A 124      25.895   9.428   3.844  1.00  0.00           H  
ATOM   2009 1HH1 ARG A 124      25.282  11.164   0.843  1.00  0.00           H  
ATOM   2010 2HH1 ARG A 124      26.846  10.778   0.160  1.00  0.00           H  
ATOM   2011 1HH2 ARG A 124      27.907   8.916   2.976  1.00  0.00           H  
ATOM   2012 2HH2 ARG A 124      28.347   9.490   1.384  1.00  0.00           H  
ATOM   2013  N   VAL A 125      19.152  11.333   2.400  1.00 13.99           N  
ATOM   2014  CA  VAL A 125      18.220  12.402   2.099  1.00 13.75           C  
ATOM   2015  C   VAL A 125      18.899  13.763   2.318  1.00 14.22           C  
ATOM   2016  O   VAL A 125      19.472  14.055   3.387  1.00 17.68           O  
ATOM   2017  CB  VAL A 125      16.874  12.236   2.850  1.00 15.70           C  
ATOM   2018  CG1 VAL A 125      17.044  12.474   4.350  1.00 17.85           C  
ATOM   2019  CG2 VAL A 125      15.798  13.135   2.247  1.00 14.76           C  
ATOM   2020  H   VAL A 125      19.425  11.174   3.359  1.00  0.00           H  
ATOM   2021  HA  VAL A 125      18.009  12.386   1.029  1.00  0.00           H  
ATOM   2022  HB  VAL A 125      16.552  11.197   2.774  1.00  0.00           H  
ATOM   2023 1HG1 VAL A 125      16.083  12.350   4.849  1.00  0.00           H  
ATOM   2024 2HG1 VAL A 125      17.757  11.756   4.754  1.00  0.00           H  
ATOM   2025 3HG1 VAL A 125      17.412  13.486   4.518  1.00  0.00           H  
ATOM   2026 1HG2 VAL A 125      14.864  12.999   2.791  1.00  0.00           H  
ATOM   2027 2HG2 VAL A 125      16.112  14.177   2.318  1.00  0.00           H  
ATOM   2028 3HG2 VAL A 125      15.649  12.872   1.200  1.00  0.00           H  
ATOM   2029  N   ALA A 126      18.872  14.590   1.285  1.00 13.98           N  
ATOM   2030  CA  ALA A 126      19.431  15.917   1.378  1.00 13.96           C  
ATOM   2031  C   ALA A 126      18.586  16.811   2.281  1.00 14.23           C  
ATOM   2032  O   ALA A 126      17.382  16.611   2.422  1.00 15.03           O  
ATOM   2033  CB  ALA A 126      19.510  16.529  -0.019  1.00 14.24           C  
ATOM   2034  H   ALA A 126      18.454  14.292   0.415  1.00  0.00           H  
ATOM   2035  HA  ALA A 126      20.435  15.833   1.794  1.00  0.00           H  
ATOM   2036 1HB  ALA A 126      19.932  17.532   0.046  1.00  0.00           H  
ATOM   2037 2HB  ALA A 126      20.145  15.909  -0.652  1.00  0.00           H  
ATOM   2038 3HB  ALA A 126      18.511  16.583  -0.449  1.00  0.00           H  
ATOM   2039  N   GLU A 127      19.221  17.826   2.855  1.00 15.21           N  
ATOM   2040  CA  GLU A 127      18.493  18.850   3.583  1.00 17.58           C  
ATOM   2041  C   GLU A 127      17.502  19.536   2.635  1.00 16.70           C  
ATOM   2042  O   GLU A 127      17.824  19.798   1.459  1.00 16.01           O  
ATOM   2043  CB  GLU A 127      19.451  19.886   4.180  1.00 20.14           C  
ATOM   2044  CG  GLU A 127      20.922  19.624   3.888  1.00  0.00           C  
ATOM   2045  CD  GLU A 127      21.143  18.387   3.063  1.00  0.00           C  
ATOM   2046  OE1 GLU A 127      20.180  17.743   2.722  1.00  0.00           O  
ATOM   2047  OE2 GLU A 127      22.277  18.086   2.773  1.00  0.00           O  
ATOM   2048  H   GLU A 127      20.227  17.892   2.787  1.00  0.00           H  
ATOM   2049  HA  GLU A 127      17.949  18.374   4.400  1.00  0.00           H  
ATOM   2050 1HB  GLU A 127      19.204  20.875   3.794  1.00  0.00           H  
ATOM   2051 2HB  GLU A 127      19.325  19.917   5.262  1.00  0.00           H  
ATOM   2052 1HG  GLU A 127      21.334  20.481   3.355  1.00  0.00           H  
ATOM   2053 2HG  GLU A 127      21.457  19.526   4.832  1.00  0.00           H  
ATOM   2054  N   TYR A 128      16.308  19.829   3.135  1.00 14.58           N  
ATOM   2055  CA  TYR A 128      15.307  20.541   2.350  1.00 13.86           C  
ATOM   2056  C   TYR A 128      15.772  21.923   1.902  1.00 13.98           C  
ATOM   2057  O   TYR A 128      16.340  22.716   2.674  1.00 17.27           O  
ATOM   2058  CB  TYR A 128      13.958  20.682   3.088  1.00 13.43           C  
ATOM   2059  CG  TYR A 128      12.965  21.468   2.261  1.00 14.13           C  
ATOM   2060  CD1 TYR A 128      12.235  20.826   1.240  1.00 13.52           C  
ATOM   2061  CD2 TYR A 128      12.864  22.857   2.378  1.00 13.80           C  
ATOM   2062  CE1 TYR A 128      11.378  21.552   0.412  1.00 13.69           C  
ATOM   2063  CE2 TYR A 128      12.001  23.599   1.556  1.00 14.40           C  
ATOM   2064  CZ  TYR A 128      11.274  22.928   0.562  1.00 15.15           C  
ATOM   2065  OH  TYR A 128      10.434  23.629  -0.266  1.00 16.43           O  
ATOM   2066  H   TYR A 128      16.086  19.553   4.081  1.00  0.00           H  
ATOM   2067  HA  TYR A 128      15.123  19.980   1.434  1.00  0.00           H  
ATOM   2068 1HB  TYR A 128      13.554  19.691   3.301  1.00  0.00           H  
ATOM   2069 2HB  TYR A 128      14.116  21.183   4.043  1.00  0.00           H  
ATOM   2070  HD1 TYR A 128      12.337  19.751   1.091  1.00  0.00           H  
ATOM   2071  HD2 TYR A 128      13.463  23.387   3.119  1.00  0.00           H  
ATOM   2072  HE1 TYR A 128      10.819  21.044  -0.374  1.00  0.00           H  
ATOM   2073  HE2 TYR A 128      11.907  24.676   1.696  1.00  0.00           H  
ATOM   2074  HH  TYR A 128      10.460  24.560  -0.033  1.00  0.00           H  
ATOM   2075  N   ALA A 129      15.502  22.231   0.630  1.00 14.57           N  
ATOM   2076  CA  ALA A 129      15.578  23.606   0.176  1.00 15.28           C  
ATOM   2077  C   ALA A 129      14.625  23.748  -0.987  1.00 14.50           C  
ATOM   2078  O   ALA A 129      14.287  22.754  -1.623  1.00 16.34           O  
ATOM   2079  CB  ALA A 129      16.988  23.997  -0.226  1.00 16.25           C  
ATOM   2080  H   ALA A 129      15.242  21.509  -0.027  1.00  0.00           H  
ATOM   2081  HA  ALA A 129      15.269  24.252   0.998  1.00  0.00           H  
ATOM   2082 1HB  ALA A 129      16.997  25.035  -0.559  1.00  0.00           H  
ATOM   2083 2HB  ALA A 129      17.655  23.885   0.629  1.00  0.00           H  
ATOM   2084 3HB  ALA A 129      17.327  23.353  -1.036  1.00  0.00           H  
ATOM   2085  N   THR A 130      14.176  24.967  -1.227  1.00 13.59           N  
ATOM   2086  CA  THR A 130      13.197  25.267  -2.281  1.00 15.04           C  
ATOM   2087  C   THR A 130      13.711  24.801  -3.636  1.00 15.50           C  
ATOM   2088  O   THR A 130      14.902  24.937  -3.941  1.00 14.36           O  
ATOM   2089  CB  THR A 130      12.921  26.781  -2.350  1.00 15.69           C  
ATOM   2090  OG1 THR A 130      12.662  27.293  -1.027  1.00 18.93           O  
ATOM   2091  CG2 THR A 130      11.746  27.080  -3.243  1.00 17.19           C  
ATOM   2092  H   THR A 130      14.528  25.720  -0.654  1.00  0.00           H  
ATOM   2093  HA  THR A 130      12.265  24.754  -2.043  1.00  0.00           H  
ATOM   2094  HB  THR A 130      13.800  27.293  -2.741  1.00  0.00           H  
ATOM   2095  HG1 THR A 130      12.718  26.576  -0.390  1.00  0.00           H  
ATOM   2096 1HG2 THR A 130      11.576  28.156  -3.272  1.00  0.00           H  
ATOM   2097 2HG2 THR A 130      11.953  26.718  -4.250  1.00  0.00           H  
ATOM   2098 3HG2 THR A 130      10.858  26.583  -2.854  1.00  0.00           H  
ATOM   2099  N   TYR A 131      12.805  24.237  -4.430  1.00 15.19           N  
ATOM   2100  CA  TYR A 131      13.175  23.789  -5.758  1.00 14.81           C  
ATOM   2101  C   TYR A 131      13.850  24.939  -6.506  1.00 15.50           C  
ATOM   2102  O   TYR A 131      13.516  26.120  -6.309  1.00 15.45           O  
ATOM   2103  CB  TYR A 131      11.952  23.267  -6.515  1.00 16.12           C  
ATOM   2104  CG  TYR A 131      11.159  24.325  -7.242  1.00 17.98           C  
ATOM   2105  CD1 TYR A 131      10.102  25.003  -6.640  1.00 18.61           C  
ATOM   2106  CD2 TYR A 131      11.470  24.637  -8.570  1.00 19.32           C  
ATOM   2107  CE1 TYR A 131       9.380  25.974  -7.328  1.00 19.52           C  
ATOM   2108  CE2 TYR A 131      10.776  25.609  -9.257  1.00 21.90           C  
ATOM   2109  CZ  TYR A 131       9.741  26.273  -8.642  1.00 22.81           C  
ATOM   2110  OH  TYR A 131       9.057  27.215  -9.365  1.00 27.67           O  
ATOM   2111  H   TYR A 131      11.852  24.115  -4.117  1.00  0.00           H  
ATOM   2112  HA  TYR A 131      13.895  22.976  -5.661  1.00  0.00           H  
ATOM   2113 1HB  TYR A 131      12.268  22.526  -7.251  1.00  0.00           H  
ATOM   2114 2HB  TYR A 131      11.278  22.769  -5.818  1.00  0.00           H  
ATOM   2115  HD1 TYR A 131       9.826  24.777  -5.610  1.00  0.00           H  
ATOM   2116  HD2 TYR A 131      12.274  24.107  -9.081  1.00  0.00           H  
ATOM   2117  HE1 TYR A 131       8.557  26.491  -6.836  1.00  0.00           H  
ATOM   2118  HE2 TYR A 131      11.048  25.849 -10.285  1.00  0.00           H  
ATOM   2119  HH  TYR A 131       9.429  27.271 -10.248  1.00  0.00           H  
ATOM   2120  N   GLY A 132      14.830  24.567  -7.328  1.00 14.47           N  
ATOM   2121  CA  GLY A 132      15.457  25.507  -8.243  1.00 16.32           C  
ATOM   2122  C   GLY A 132      16.412  26.500  -7.604  1.00 16.79           C  
ATOM   2123  O   GLY A 132      16.844  27.454  -8.236  1.00 21.00           O  
ATOM   2124  H   GLY A 132      15.146  23.608  -7.315  1.00  0.00           H  
ATOM   2125 1HA  GLY A 132      16.015  24.959  -9.002  1.00  0.00           H  
ATOM   2126 2HA  GLY A 132      14.688  26.079  -8.760  1.00  0.00           H  
ATOM   2127  N   THR A 133      16.766  26.283  -6.339  1.00 17.08           N  
ATOM   2128  CA  THR A 133      17.650  27.215  -5.649  1.00 15.84           C  
ATOM   2129  C   THR A 133      19.085  26.705  -5.515  1.00 13.39           C  
ATOM   2130  O   THR A 133      19.342  25.517  -5.658  1.00 16.09           O  
ATOM   2131  CB  THR A 133      17.137  27.548  -4.238  1.00 16.88           C  
ATOM   2132  OG1 THR A 133      17.133  26.354  -3.452  1.00 17.50           O  
ATOM   2133  CG2 THR A 133      15.754  28.178  -4.304  1.00 16.86           C  
ATOM   2134  H   THR A 133      16.426  25.471  -5.845  1.00  0.00           H  
ATOM   2135  HA  THR A 133      17.690  28.142  -6.221  1.00  0.00           H  
ATOM   2136  HB  THR A 133      17.823  28.244  -3.756  1.00  0.00           H  
ATOM   2137  HG1 THR A 133      17.451  25.620  -3.984  1.00  0.00           H  
ATOM   2138 1HG2 THR A 133      15.410  28.406  -3.295  1.00  0.00           H  
ATOM   2139 2HG2 THR A 133      15.800  29.097  -4.889  1.00  0.00           H  
ATOM   2140 3HG2 THR A 133      15.060  27.483  -4.775  1.00  0.00           H  
ATOM   2141  N   LYS A 134      20.020  27.628  -5.244  1.00 16.17           N  
ATOM   2142  CA  LYS A 134      21.407  27.262  -4.940  1.00 14.89           C  
ATOM   2143  C   LYS A 134      21.505  26.373  -3.715  1.00 14.77           C  
ATOM   2144  O   LYS A 134      22.360  25.505  -3.655  1.00 14.75           O  
ATOM   2145  CB  LYS A 134      22.290  28.485  -4.717  1.00 16.86           C  
ATOM   2146  CG  LYS A 134      22.445  29.366  -5.946  1.00 16.98           C  
ATOM   2147  CD  LYS A 134      23.425  30.508  -5.690  1.00 17.91           C  
ATOM   2148  CE  LYS A 134      23.103  31.382  -4.466  1.00 17.60           C  
ATOM   2149  NZ  LYS A 134      21.854  32.174  -4.558  1.00 20.28           N  
ATOM   2150  H   LYS A 134      19.759  28.604  -5.250  1.00  0.00           H  
ATOM   2151  HA  LYS A 134      21.812  26.708  -5.787  1.00  0.00           H  
ATOM   2152 1HB  LYS A 134      21.873  29.093  -3.914  1.00  0.00           H  
ATOM   2153 2HB  LYS A 134      23.283  28.164  -4.402  1.00  0.00           H  
ATOM   2154 1HG  LYS A 134      22.810  28.766  -6.781  1.00  0.00           H  
ATOM   2155 2HG  LYS A 134      21.476  29.784  -6.218  1.00  0.00           H  
ATOM   2156 1HD  LYS A 134      24.426  30.102  -5.539  1.00  0.00           H  
ATOM   2157 2HD  LYS A 134      23.448  31.169  -6.556  1.00  0.00           H  
ATOM   2158 1HE  LYS A 134      23.015  30.752  -3.582  1.00  0.00           H  
ATOM   2159 2HE  LYS A 134      23.915  32.090  -4.301  1.00  0.00           H  
ATOM   2160 1HZ  LYS A 134      21.732  32.711  -3.711  1.00  0.00           H  
ATOM   2161 2HZ  LYS A 134      21.909  32.801  -5.349  1.00  0.00           H  
ATOM   2162 3HZ  LYS A 134      21.068  31.551  -4.677  1.00  0.00           H  
ATOM   2163  N   GLU A 135      20.661  26.655  -2.723  1.00 15.22           N  
ATOM   2164  CA  GLU A 135      20.651  25.872  -1.492  1.00 16.06           C  
ATOM   2165  C   GLU A 135      20.337  24.413  -1.814  1.00 13.83           C  
ATOM   2166  O   GLU A 135      21.033  23.525  -1.349  1.00 15.62           O  
ATOM   2167  CB  GLU A 135      19.616  26.410  -0.530  1.00 16.94           C  
ATOM   2168  CG  GLU A 135      18.841  27.613  -1.049  1.00  0.00           C  
ATOM   2169  CD  GLU A 135      19.264  28.030  -2.430  1.00  0.00           C  
ATOM   2170  OE1 GLU A 135      20.139  27.404  -2.977  1.00  0.00           O  
ATOM   2171  OE2 GLU A 135      18.711  28.977  -2.938  1.00  0.00           O  
ATOM   2172  H   GLU A 135      20.015  27.425  -2.822  1.00  0.00           H  
ATOM   2173  HA  GLU A 135      21.634  25.949  -1.025  1.00  0.00           H  
ATOM   2174 1HB  GLU A 135      18.897  25.626  -0.293  1.00  0.00           H  
ATOM   2175 2HB  GLU A 135      20.102  26.701   0.401  1.00  0.00           H  
ATOM   2176 1HG  GLU A 135      17.779  27.368  -1.065  1.00  0.00           H  
ATOM   2177 2HG  GLU A 135      18.983  28.447  -0.363  1.00  0.00           H  
ATOM   2178  N   LEU A 136      19.330  24.165  -2.659  1.00 13.94           N  
ATOM   2179  CA  LEU A 136      18.996  22.789  -3.037  1.00 13.45           C  
ATOM   2180  C   LEU A 136      20.166  22.139  -3.767  1.00 12.04           C  
ATOM   2181  O   LEU A 136      20.533  21.002  -3.468  1.00 13.24           O  
ATOM   2182  CB  LEU A 136      17.715  22.713  -3.864  1.00 13.77           C  
ATOM   2183  CG  LEU A 136      17.327  21.291  -4.264  1.00 14.55           C  
ATOM   2184  CD1 LEU A 136      17.107  20.404  -3.044  1.00 15.14           C  
ATOM   2185  CD2 LEU A 136      16.094  21.314  -5.150  1.00 17.53           C  
ATOM   2186  H   LEU A 136      18.790  24.926  -3.045  1.00  0.00           H  
ATOM   2187  HA  LEU A 136      18.841  22.209  -2.128  1.00  0.00           H  
ATOM   2188 1HB  LEU A 136      16.902  23.148  -3.285  1.00  0.00           H  
ATOM   2189 2HB  LEU A 136      17.849  23.307  -4.768  1.00  0.00           H  
ATOM   2190  HG  LEU A 136      18.150  20.829  -4.810  1.00  0.00           H  
ATOM   2191 1HD1 LEU A 136      16.833  19.400  -3.369  1.00  0.00           H  
ATOM   2192 2HD1 LEU A 136      18.025  20.357  -2.458  1.00  0.00           H  
ATOM   2193 3HD1 LEU A 136      16.306  20.819  -2.433  1.00  0.00           H  
ATOM   2194 1HD2 LEU A 136      15.827  20.294  -5.429  1.00  0.00           H  
ATOM   2195 2HD2 LEU A 136      15.265  21.770  -4.608  1.00  0.00           H  
ATOM   2196 3HD2 LEU A 136      16.303  21.894  -6.049  1.00  0.00           H  
ATOM   2197  N   ALA A 137      20.782  22.896  -4.694  1.00 11.40           N  
ATOM   2198  CA  ALA A 137      21.925  22.368  -5.424  1.00 11.96           C  
ATOM   2199  C   ALA A 137      23.056  21.942  -4.491  1.00 12.22           C  
ATOM   2200  O   ALA A 137      23.604  20.860  -4.621  1.00 12.19           O  
ATOM   2201  CB  ALA A 137      22.433  23.380  -6.446  1.00 12.64           C  
ATOM   2202  H   ALA A 137      20.461  23.833  -4.893  1.00  0.00           H  
ATOM   2203  HA  ALA A 137      21.604  21.470  -5.953  1.00  0.00           H  
ATOM   2204 1HB  ALA A 137      23.287  22.962  -6.978  1.00  0.00           H  
ATOM   2205 2HB  ALA A 137      21.639  23.609  -7.157  1.00  0.00           H  
ATOM   2206 3HB  ALA A 137      22.736  24.292  -5.935  1.00  0.00           H  
ATOM   2207  N   VAL A 138      23.388  22.821  -3.538  1.00 11.79           N  
ATOM   2208  CA  VAL A 138      24.444  22.505  -2.585  1.00 13.30           C  
ATOM   2209  C   VAL A 138      24.067  21.321  -1.660  1.00 11.42           C  
ATOM   2210  O   VAL A 138      24.864  20.424  -1.451  1.00 12.60           O  
ATOM   2211  CB  VAL A 138      24.831  23.757  -1.766  1.00 13.83           C  
ATOM   2212  CG1 VAL A 138      25.710  23.400  -0.558  1.00 16.04           C  
ATOM   2213  CG2 VAL A 138      25.492  24.791  -2.656  1.00 17.05           C  
ATOM   2214  H   VAL A 138      22.913  23.709  -3.469  1.00  0.00           H  
ATOM   2215  HA  VAL A 138      25.321  22.168  -3.139  1.00  0.00           H  
ATOM   2216  HB  VAL A 138      23.930  24.185  -1.327  1.00  0.00           H  
ATOM   2217 1HG1 VAL A 138      25.960  24.308  -0.009  1.00  0.00           H  
ATOM   2218 2HG1 VAL A 138      25.169  22.718   0.097  1.00  0.00           H  
ATOM   2219 3HG1 VAL A 138      26.627  22.922  -0.904  1.00  0.00           H  
ATOM   2220 1HG2 VAL A 138      25.757  25.666  -2.063  1.00  0.00           H  
ATOM   2221 2HG2 VAL A 138      26.393  24.367  -3.100  1.00  0.00           H  
ATOM   2222 3HG2 VAL A 138      24.802  25.085  -3.447  1.00  0.00           H  
ATOM   2223  N   ASN A 139      22.837  21.324  -1.165  1.00 12.85           N  
ATOM   2224  CA  ASN A 139      22.350  20.259  -0.278  1.00 13.41           C  
ATOM   2225  C   ASN A 139      22.407  18.900  -0.964  1.00 12.54           C  
ATOM   2226  O   ASN A 139      22.828  17.912  -0.396  1.00 13.78           O  
ATOM   2227  CB  ASN A 139      20.935  20.549   0.229  1.00 13.61           C  
ATOM   2228  CG  ASN A 139      20.875  21.745   1.169  1.00 14.51           C  
ATOM   2229  OD1 ASN A 139      21.906  22.341   1.545  1.00 17.14           O  
ATOM   2230  ND2 ASN A 139      19.655  22.123   1.525  1.00 17.08           N  
ATOM   2231  H   ASN A 139      22.218  22.084  -1.407  1.00  0.00           H  
ATOM   2232  HA  ASN A 139      23.013  20.198   0.586  1.00  0.00           H  
ATOM   2233 1HB  ASN A 139      20.276  20.739  -0.619  1.00  0.00           H  
ATOM   2234 2HB  ASN A 139      20.550  19.674   0.753  1.00  0.00           H  
ATOM   2235 1HD2 ASN A 139      19.532  22.902   2.141  1.00  0.00           H  
ATOM   2236 2HD2 ASN A 139      18.858  21.630   1.178  1.00  0.00           H  
ATOM   2237  N   ALA A 140      22.026  18.878  -2.250  1.00 13.13           N  
ATOM   2238  CA  ALA A 140      22.055  17.656  -3.026  1.00 12.59           C  
ATOM   2239  C   ALA A 140      23.478  17.177  -3.313  1.00 12.31           C  
ATOM   2240  O   ALA A 140      23.749  15.991  -3.242  1.00 14.78           O  
ATOM   2241  CB  ALA A 140      21.305  17.874  -4.348  1.00 13.51           C  
ATOM   2242  H   ALA A 140      21.712  19.732  -2.688  1.00  0.00           H  
ATOM   2243  HA  ALA A 140      21.554  16.877  -2.450  1.00  0.00           H  
ATOM   2244 1HB  ALA A 140      21.326  16.955  -4.934  1.00  0.00           H  
ATOM   2245 2HB  ALA A 140      20.271  18.148  -4.139  1.00  0.00           H  
ATOM   2246 3HB  ALA A 140      21.785  18.673  -4.911  1.00  0.00           H  
ATOM   2247  N   ALA A 141      24.372  18.112  -3.656  1.00 11.71           N  
ATOM   2248  CA  ALA A 141      25.779  17.772  -3.872  1.00 13.41           C  
ATOM   2249  C   ALA A 141      26.350  17.100  -2.635  1.00 13.96           C  
ATOM   2250  O   ALA A 141      26.926  16.044  -2.715  1.00 15.49           O  
ATOM   2251  CB  ALA A 141      26.592  19.003  -4.245  1.00 13.95           C  
ATOM   2252  H   ALA A 141      24.075  19.071  -3.769  1.00  0.00           H  
ATOM   2253  HA  ALA A 141      25.833  17.060  -4.695  1.00  0.00           H  
ATOM   2254 1HB  ALA A 141      27.633  18.719  -4.399  1.00  0.00           H  
ATOM   2255 2HB  ALA A 141      26.195  19.437  -5.163  1.00  0.00           H  
ATOM   2256 3HB  ALA A 141      26.532  19.736  -3.442  1.00  0.00           H  
ATOM   2257  N   LYS A 142      26.137  17.724  -1.487  1.00 14.61           N  
ATOM   2258  CA  LYS A 142      26.714  17.204  -0.258  1.00 15.75           C  
ATOM   2259  C   LYS A 142      26.164  15.830   0.115  1.00 13.00           C  
ATOM   2260  O   LYS A 142      26.930  14.910   0.429  1.00 17.09           O  
ATOM   2261  CB  LYS A 142      26.462  18.205   0.851  1.00 16.84           C  
ATOM   2262  CG  LYS A 142      27.260  19.477   0.677  1.00 19.77           C  
ATOM   2263  CD  LYS A 142      27.006  20.480   1.764  1.00 25.54           C  
ATOM   2264  CE  LYS A 142      27.919  20.215   2.947  1.00 27.87           C  
ATOM   2265  NZ  LYS A 142      27.633  21.256   3.955  1.00 34.20           N  
ATOM   2266  H   LYS A 142      25.575  18.563  -1.450  1.00  0.00           H  
ATOM   2267  HA  LYS A 142      27.788  17.082  -0.404  1.00  0.00           H  
ATOM   2268 1HB  LYS A 142      25.401  18.456   0.880  1.00  0.00           H  
ATOM   2269 2HB  LYS A 142      26.719  17.757   1.811  1.00  0.00           H  
ATOM   2270 1HG  LYS A 142      28.325  19.241   0.674  1.00  0.00           H  
ATOM   2271 2HG  LYS A 142      27.006  19.938  -0.277  1.00  0.00           H  
ATOM   2272 1HD  LYS A 142      27.186  21.485   1.381  1.00  0.00           H  
ATOM   2273 2HD  LYS A 142      25.966  20.414   2.085  1.00  0.00           H  
ATOM   2274 1HE  LYS A 142      27.724  19.219   3.341  1.00  0.00           H  
ATOM   2275 2HE  LYS A 142      28.958  20.256   2.621  1.00  0.00           H  
ATOM   2276 1HZ  LYS A 142      28.223  21.115   4.762  1.00  0.00           H  
ATOM   2277 2HZ  LYS A 142      27.816  22.168   3.560  1.00  0.00           H  
ATOM   2278 3HZ  LYS A 142      26.664  21.199   4.233  1.00  0.00           H  
ATOM   2279  N   ALA A 143      24.841  15.672   0.044  1.00 12.92           N  
ATOM   2280  CA  ALA A 143      24.215  14.413   0.429  1.00 14.39           C  
ATOM   2281  C   ALA A 143      24.388  13.291  -0.600  1.00 13.70           C  
ATOM   2282  O   ALA A 143      24.089  12.134  -0.302  1.00 14.01           O  
ATOM   2283  CB  ALA A 143      22.757  14.624   0.762  1.00 13.41           C  
ATOM   2284  H   ALA A 143      24.260  16.432  -0.280  1.00  0.00           H  
ATOM   2285  HA  ALA A 143      24.727  14.038   1.315  1.00  0.00           H  
ATOM   2286 1HB  ALA A 143      22.307  13.673   1.047  1.00  0.00           H  
ATOM   2287 2HB  ALA A 143      22.671  15.328   1.590  1.00  0.00           H  
ATOM   2288 3HB  ALA A 143      22.239  15.023  -0.109  1.00  0.00           H  
ATOM   2289  N   MET A 144      24.834  13.640  -1.823  1.00 14.06           N  
ATOM   2290  CA  MET A 144      25.152  12.605  -2.795  1.00 14.93           C  
ATOM   2291  C   MET A 144      26.628  12.206  -2.790  1.00 15.30           C  
ATOM   2292  O   MET A 144      27.041  11.308  -3.522  1.00 17.18           O  
ATOM   2293  CB  MET A 144      24.732  13.056  -4.194  1.00 14.80           C  
ATOM   2294  CG  MET A 144      24.478  11.841  -5.078  1.00 15.65           C  
ATOM   2295  SD  MET A 144      23.687  12.143  -6.667  1.00 19.01           S  
ATOM   2296  CE  MET A 144      25.128  12.317  -7.706  1.00 22.09           C  
ATOM   2297  H   MET A 144      24.953  14.610  -2.080  1.00  0.00           H  
ATOM   2298  HA  MET A 144      24.598  11.703  -2.534  1.00  0.00           H  
ATOM   2299 1HB  MET A 144      23.832  13.665  -4.125  1.00  0.00           H  
ATOM   2300 2HB  MET A 144      25.516  13.679  -4.627  1.00  0.00           H  
ATOM   2301 1HG  MET A 144      25.424  11.347  -5.297  1.00  0.00           H  
ATOM   2302 2HG  MET A 144      23.839  11.134  -4.550  1.00  0.00           H  
ATOM   2303 1HE  MET A 144      24.815  12.510  -8.733  1.00  0.00           H  
ATOM   2304 2HE  MET A 144      25.736  13.149  -7.349  1.00  0.00           H  
ATOM   2305 3HE  MET A 144      25.715  11.398  -7.672  1.00  0.00           H  
ATOM   2306  N   GLU A 145      27.442  12.887  -1.977  1.00 16.05           N  
ATOM   2307  CA  GLU A 145      28.853  12.526  -1.901  1.00 16.53           C  
ATOM   2308  C   GLU A 145      29.016  11.046  -1.611  1.00 16.15           C  
ATOM   2309  O   GLU A 145      28.382  10.503  -0.695  1.00 17.58           O  
ATOM   2310  CB  GLU A 145      29.583  13.350  -0.841  1.00 17.06           C  
ATOM   2311  CG  GLU A 145      29.886  14.763  -1.285  1.00 21.50           C  
ATOM   2312  CD  GLU A 145      30.433  15.624  -0.153  1.00 25.66           C  
ATOM   2313  OE1 GLU A 145      30.795  15.056   0.910  1.00 34.18           O  
ATOM   2314  OE2 GLU A 145      30.503  16.864  -0.318  1.00 28.23           O  
ATOM   2315  H   GLU A 145      27.098  13.650  -1.412  1.00  0.00           H  
ATOM   2316  HA  GLU A 145      29.315  12.729  -2.868  1.00  0.00           H  
ATOM   2317 1HB  GLU A 145      28.978  13.396   0.065  1.00  0.00           H  
ATOM   2318 2HB  GLU A 145      30.522  12.861  -0.583  1.00  0.00           H  
ATOM   2319 1HG  GLU A 145      30.617  14.730  -2.092  1.00  0.00           H  
ATOM   2320 2HG  GLU A 145      28.974  15.213  -1.675  1.00  0.00           H  
ATOM   2321  N   GLY A 146      29.862  10.380  -2.382  1.00 16.46           N  
ATOM   2322  CA  GLY A 146      30.107   8.959  -2.175  1.00 18.28           C  
ATOM   2323  C   GLY A 146      28.988   8.044  -2.643  1.00 16.79           C  
ATOM   2324  O   GLY A 146      29.006   6.843  -2.382  1.00 17.96           O  
ATOM   2325  H   GLY A 146      30.348  10.860  -3.126  1.00  0.00           H  
ATOM   2326 1HA  GLY A 146      31.017   8.667  -2.699  1.00  0.00           H  
ATOM   2327 2HA  GLY A 146      30.271   8.769  -1.115  1.00  0.00           H  
ATOM   2328  N   ARG A 147      28.020   8.618  -3.351  1.00 16.47           N  
ATOM   2329  CA  ARG A 147      26.865   7.877  -3.836  1.00 15.05           C  
ATOM   2330  C   ARG A 147      26.573   8.297  -5.257  1.00 15.45           C  
ATOM   2331  O   ARG A 147      27.067   9.332  -5.723  1.00 17.23           O  
ATOM   2332  CB  ARG A 147      25.629   8.163  -2.985  1.00 15.82           C  
ATOM   2333  CG  ARG A 147      25.788   7.842  -1.493  1.00 15.90           C  
ATOM   2334  CD  ARG A 147      25.926   6.348  -1.232  1.00 16.51           C  
ATOM   2335  NE  ARG A 147      25.877   6.062   0.206  1.00 15.40           N  
ATOM   2336  CZ  ARG A 147      26.924   6.123   1.004  1.00 16.44           C  
ATOM   2337  NH1 ARG A 147      28.122   6.414   0.523  1.00 18.97           N  
ATOM   2338  NH2 ARG A 147      26.758   5.876   2.294  1.00 20.88           N  
ATOM   2339  H   ARG A 147      28.094   9.604  -3.557  1.00  0.00           H  
ATOM   2340  HA  ARG A 147      27.086   6.811  -3.772  1.00  0.00           H  
ATOM   2341 1HB  ARG A 147      25.365   9.216  -3.070  1.00  0.00           H  
ATOM   2342 2HB  ARG A 147      24.786   7.582  -3.361  1.00  0.00           H  
ATOM   2343 1HG  ARG A 147      26.681   8.335  -1.108  1.00  0.00           H  
ATOM   2344 2HG  ARG A 147      24.913   8.199  -0.949  1.00  0.00           H  
ATOM   2345 1HD  ARG A 147      25.111   5.816  -1.723  1.00  0.00           H  
ATOM   2346 2HD  ARG A 147      26.878   5.996  -1.627  1.00  0.00           H  
ATOM   2347  HE  ARG A 147      24.984   5.803   0.604  1.00  0.00           H  
ATOM   2348 1HH1 ARG A 147      28.240   6.592  -0.464  1.00  0.00           H  
ATOM   2349 2HH1 ARG A 147      28.918   6.458   1.143  1.00  0.00           H  
ATOM   2350 1HH2 ARG A 147      25.841   5.646   2.651  1.00  0.00           H  
ATOM   2351 2HH2 ARG A 147      27.547   5.918   2.921  1.00  0.00           H  
ATOM   2352  N   ARG A 148      25.738   7.512  -5.914  1.00 14.28           N  
ATOM   2353  CA  ARG A 148      25.249   7.850  -7.251  1.00 14.48           C  
ATOM   2354  C   ARG A 148      23.770   8.227  -7.266  1.00 13.13           C  
ATOM   2355  O   ARG A 148      23.183   8.435  -8.332  1.00 14.41           O  
ATOM   2356  CB  ARG A 148      25.537   6.707  -8.223  1.00 15.96           C  
ATOM   2357  CG  ARG A 148      27.000   6.641  -8.639  1.00 20.79           C  
ATOM   2358  CD  ARG A 148      27.228   5.695  -9.801  1.00 25.99           C  
ATOM   2359  NE  ARG A 148      28.280   6.221 -10.665  1.00 34.26           N  
ATOM   2360  CZ  ARG A 148      28.600   5.716 -11.849  1.00 33.94           C  
ATOM   2361  NH1 ARG A 148      27.957   4.652 -12.322  1.00 33.85           N  
ATOM   2362  NH2 ARG A 148      29.565   6.283 -12.564  1.00 35.13           N  
ATOM   2363  H   ARG A 148      25.429   6.654  -5.480  1.00  0.00           H  
ATOM   2364  HA  ARG A 148      25.771   8.743  -7.595  1.00  0.00           H  
ATOM   2365 1HB  ARG A 148      25.262   5.760  -7.762  1.00  0.00           H  
ATOM   2366 2HB  ARG A 148      24.924   6.826  -9.117  1.00  0.00           H  
ATOM   2367 1HG  ARG A 148      27.337   7.633  -8.941  1.00  0.00           H  
ATOM   2368 2HG  ARG A 148      27.602   6.293  -7.799  1.00  0.00           H  
ATOM   2369 1HD  ARG A 148      27.527   4.718  -9.422  1.00  0.00           H  
ATOM   2370 2HD  ARG A 148      26.307   5.595 -10.374  1.00  0.00           H  
ATOM   2371  HE  ARG A 148      28.799   7.025 -10.338  1.00  0.00           H  
ATOM   2372 1HH1 ARG A 148      27.221   4.224 -11.779  1.00  0.00           H  
ATOM   2373 2HH1 ARG A 148      28.205   4.272 -13.224  1.00  0.00           H  
ATOM   2374 1HH2 ARG A 148      30.050   7.094 -12.205  1.00  0.00           H  
ATOM   2375 2HH2 ARG A 148      29.814   5.904 -13.466  1.00  0.00           H  
ATOM   2376  N   ALA A 149      23.139   8.339  -6.092  1.00 12.52           N  
ATOM   2377  CA  ALA A 149      21.787   8.854  -6.020  1.00 12.26           C  
ATOM   2378  C   ALA A 149      21.597   9.523  -4.685  1.00 11.48           C  
ATOM   2379  O   ALA A 149      22.337   9.226  -3.749  1.00 14.01           O  
ATOM   2380  CB  ALA A 149      20.765   7.748  -6.209  1.00 14.34           C  
ATOM   2381  H   ALA A 149      23.606   8.062  -5.240  1.00  0.00           H  
ATOM   2382  HA  ALA A 149      21.659   9.583  -6.821  1.00  0.00           H  
ATOM   2383 1HB  ALA A 149      19.760   8.167  -6.150  1.00  0.00           H  
ATOM   2384 2HB  ALA A 149      20.907   7.284  -7.185  1.00  0.00           H  
ATOM   2385 3HB  ALA A 149      20.892   6.999  -5.429  1.00  0.00           H  
ATOM   2386  N   VAL A 150      20.609  10.400  -4.630  1.00 11.80           N  
ATOM   2387  CA  VAL A 150      20.256  11.110  -3.397  1.00 10.68           C  
ATOM   2388  C   VAL A 150      18.779  11.446  -3.427  1.00 11.84           C  
ATOM   2389  O   VAL A 150      18.224  11.743  -4.487  1.00 13.65           O  
ATOM   2390  CB  VAL A 150      21.122  12.376  -3.185  1.00 12.42           C  
ATOM   2391  CG1 VAL A 150      20.861  13.437  -4.231  1.00 14.64           C  
ATOM   2392  CG2 VAL A 150      20.903  12.989  -1.816  1.00 14.48           C  
ATOM   2393  H   VAL A 150      20.082  10.583  -5.472  1.00  0.00           H  
ATOM   2394  HA  VAL A 150      20.428  10.442  -2.552  1.00  0.00           H  
ATOM   2395  HB  VAL A 150      22.174  12.105  -3.279  1.00  0.00           H  
ATOM   2396 1HG1 VAL A 150      21.494  14.303  -4.037  1.00  0.00           H  
ATOM   2397 2HG1 VAL A 150      21.088  13.037  -5.219  1.00  0.00           H  
ATOM   2398 3HG1 VAL A 150      19.814  13.737  -4.191  1.00  0.00           H  
ATOM   2399 1HG2 VAL A 150      21.530  13.874  -1.709  1.00  0.00           H  
ATOM   2400 2HG2 VAL A 150      19.856  13.271  -1.707  1.00  0.00           H  
ATOM   2401 3HG2 VAL A 150      21.166  12.263  -1.046  1.00  0.00           H  
ATOM   2402  N   LEU A 151      18.095  11.339  -2.290  1.00 11.99           N  
ATOM   2403  CA  LEU A 151      16.735  11.814  -2.174  1.00 10.27           C  
ATOM   2404  C   LEU A 151      16.697  13.314  -1.818  1.00 12.52           C  
ATOM   2405  O   LEU A 151      17.493  13.809  -1.008  1.00 15.29           O  
ATOM   2406  CB  LEU A 151      15.962  10.981  -1.136  1.00 12.67           C  
ATOM   2407  CG  LEU A 151      16.010   9.459  -1.264  1.00 13.32           C  
ATOM   2408  CD1 LEU A 151      15.232   8.780  -0.150  1.00 16.39           C  
ATOM   2409  CD2 LEU A 151      15.521   9.054  -2.654  1.00 17.28           C  
ATOM   2410  H   LEU A 151      18.538  10.915  -1.488  1.00  0.00           H  
ATOM   2411  HA  LEU A 151      16.247  11.705  -3.142  1.00  0.00           H  
ATOM   2412 1HB  LEU A 151      16.343  11.222  -0.145  1.00  0.00           H  
ATOM   2413 2HB  LEU A 151      14.910  11.264  -1.177  1.00  0.00           H  
ATOM   2414  HG  LEU A 151      17.035   9.114  -1.123  1.00  0.00           H  
ATOM   2415 1HD1 LEU A 151      15.289   7.698  -0.274  1.00  0.00           H  
ATOM   2416 2HD1 LEU A 151      15.660   9.057   0.814  1.00  0.00           H  
ATOM   2417 3HD1 LEU A 151      14.190   9.095  -0.190  1.00  0.00           H  
ATOM   2418 1HD2 LEU A 151      15.555   7.968  -2.750  1.00  0.00           H  
ATOM   2419 2HD2 LEU A 151      14.496   9.399  -2.794  1.00  0.00           H  
ATOM   2420 3HD2 LEU A 151      16.163   9.505  -3.411  1.00  0.00           H  
ATOM   2421  N   LEU A 152      15.775  14.034  -2.430  1.00 11.85           N  
ATOM   2422  CA  LEU A 152      15.618  15.457  -2.201  1.00 13.20           C  
ATOM   2423  C   LEU A 152      14.363  15.622  -1.362  1.00 13.78           C  
ATOM   2424  O   LEU A 152      13.257  15.263  -1.770  1.00 11.71           O  
ATOM   2425  CB  LEU A 152      15.432  16.183  -3.534  1.00 12.20           C  
ATOM   2426  CG  LEU A 152      16.556  15.914  -4.531  1.00 13.86           C  
ATOM   2427  CD1 LEU A 152      16.201  16.597  -5.856  1.00 15.05           C  
ATOM   2428  CD2 LEU A 152      17.938  16.319  -4.017  1.00 15.62           C  
ATOM   2429  H   LEU A 152      15.159  13.570  -3.082  1.00  0.00           H  
ATOM   2430  HA  LEU A 152      16.520  15.831  -1.718  1.00  0.00           H  
ATOM   2431 1HB  LEU A 152      14.487  15.867  -3.973  1.00  0.00           H  
ATOM   2432 2HB  LEU A 152      15.379  17.255  -3.342  1.00  0.00           H  
ATOM   2433  HG  LEU A 152      16.593  14.848  -4.759  1.00  0.00           H  
ATOM   2434 1HD1 LEU A 152      16.993  16.416  -6.582  1.00  0.00           H  
ATOM   2435 2HD1 LEU A 152      15.263  16.191  -6.235  1.00  0.00           H  
ATOM   2436 3HD1 LEU A 152      16.095  17.669  -5.695  1.00  0.00           H  
ATOM   2437 1HD2 LEU A 152      18.688  16.099  -4.777  1.00  0.00           H  
ATOM   2438 2HD2 LEU A 152      17.946  17.387  -3.798  1.00  0.00           H  
ATOM   2439 3HD2 LEU A 152      18.167  15.761  -3.109  1.00  0.00           H  
ATOM   2440  N   ALA A 153      14.561  16.147  -0.146  1.00 12.91           N  
ATOM   2441  CA  ALA A 153      13.488  16.210   0.818  1.00 12.59           C  
ATOM   2442  C   ALA A 153      12.197  16.835   0.266  1.00  9.80           C  
ATOM   2443  O   ALA A 153      12.216  17.928  -0.291  1.00 12.90           O  
ATOM   2444  CB  ALA A 153      13.970  16.989   2.031  1.00 14.44           C  
ATOM   2445  H   ALA A 153      15.471  16.505   0.106  1.00  0.00           H  
ATOM   2446  HA  ALA A 153      13.236  15.191   1.112  1.00  0.00           H  
ATOM   2447 1HB  ALA A 153      13.170  17.045   2.769  1.00  0.00           H  
ATOM   2448 2HB  ALA A 153      14.832  16.485   2.468  1.00  0.00           H  
ATOM   2449 3HB  ALA A 153      14.254  17.995   1.727  1.00  0.00           H  
ATOM   2450  N   ASN A 154      11.075  16.134   0.410  1.00 11.02           N  
ATOM   2451  CA  ASN A 154       9.769  16.665   0.022  1.00 11.68           C  
ATOM   2452  C   ASN A 154       9.707  16.973  -1.465  1.00 12.26           C  
ATOM   2453  O   ASN A 154       8.961  17.846  -1.883  1.00 13.38           O  
ATOM   2454  CB  ASN A 154       9.375  17.897   0.851  1.00 14.04           C  
ATOM   2455  CG  ASN A 154       9.281  17.582   2.317  1.00 14.90           C  
ATOM   2456  OD1 ASN A 154       8.271  17.081   2.805  1.00 16.47           O  
ATOM   2457  ND2 ASN A 154      10.333  17.851   3.002  1.00 11.84           N  
ATOM   2458  H   ASN A 154      11.132  15.204   0.801  1.00  0.00           H  
ATOM   2459  HA  ASN A 154       9.017  15.893   0.193  1.00  0.00           H  
ATOM   2460 1HB  ASN A 154      10.112  18.687   0.702  1.00  0.00           H  
ATOM   2461 2HB  ASN A 154       8.414  18.276   0.505  1.00  0.00           H  
ATOM   2462 1HD2 ASN A 154      10.349  17.670   3.986  1.00  0.00           H  
ATOM   2463 2HD2 ASN A 154      11.136  18.241   2.552  1.00  0.00           H  
ATOM   2464  N   HIS A 155      10.488  16.215  -2.226  1.00 11.88           N  
ATOM   2465  CA  HIS A 155      10.701  16.601  -3.635  1.00 12.63           C  
ATOM   2466  C   HIS A 155      10.856  15.422  -4.570  1.00 12.19           C  
ATOM   2467  O   HIS A 155       9.972  15.181  -5.403  1.00 14.59           O  
ATOM   2468  CB  HIS A 155      11.898  17.538  -3.711  1.00 12.89           C  
ATOM   2469  CG  HIS A 155      12.117  18.140  -5.063  1.00 13.71           C  
ATOM   2470  ND1 HIS A 155      12.786  19.325  -5.243  1.00 13.51           N  
ATOM   2471  CD2 HIS A 155      11.756  17.707  -6.303  1.00 14.52           C  
ATOM   2472  CE1 HIS A 155      12.836  19.599  -6.548  1.00 14.84           C  
ATOM   2473  NE2 HIS A 155      12.221  18.629  -7.204  1.00 11.69           N  
ATOM   2474  H   HIS A 155      10.939  15.385  -1.870  1.00  0.00           H  
ATOM   2475  HA  HIS A 155       9.819  17.122  -4.007  1.00  0.00           H  
ATOM   2476 1HB  HIS A 155      11.770  18.351  -2.996  1.00  0.00           H  
ATOM   2477 2HB  HIS A 155      12.802  16.997  -3.432  1.00  0.00           H  
ATOM   2478  HD2 HIS A 155      11.207  16.794  -6.536  1.00  0.00           H  
ATOM   2479  HE1 HIS A 155      13.305  20.474  -6.998  1.00  0.00           H  
ATOM   2480  HE2 HIS A 155      12.109  18.572  -8.206  1.00  0.00           H  
ATOM   2481  N   GLY A 156      11.947  14.682  -4.463  1.00 11.26           N  
ATOM   2482  CA  GLY A 156      12.177  13.590  -5.409  1.00 11.21           C  
ATOM   2483  C   GLY A 156      13.541  12.981  -5.309  1.00 12.59           C  
ATOM   2484  O   GLY A 156      14.085  12.835  -4.220  1.00 14.00           O  
ATOM   2485  H   GLY A 156      12.628  14.856  -3.738  1.00  0.00           H  
ATOM   2486 1HA  GLY A 156      11.438  12.805  -5.245  1.00  0.00           H  
ATOM   2487 2HA  GLY A 156      12.038  13.955  -6.426  1.00  0.00           H  
ATOM   2488  N   ILE A 157      14.115  12.616  -6.443  1.00 13.61           N  
ATOM   2489  CA  ILE A 157      15.358  11.904  -6.472  1.00 13.94           C  
ATOM   2490  C   ILE A 157      16.268  12.551  -7.507  1.00 12.30           C  
ATOM   2491  O   ILE A 157      15.789  13.145  -8.483  1.00 14.32           O  
ATOM   2492  CB  ILE A 157      15.123  10.411  -6.823  1.00 13.35           C  
ATOM   2493  CG1 ILE A 157      16.376   9.558  -6.649  1.00 16.96           C  
ATOM   2494  CG2 ILE A 157      14.585  10.258  -8.249  1.00 17.44           C  
ATOM   2495  CD1 ILE A 157      16.142   8.075  -6.823  1.00 19.79           C  
ATOM   2496  H   ILE A 157      13.660  12.848  -7.315  1.00  0.00           H  
ATOM   2497  HA  ILE A 157      15.812  11.961  -5.484  1.00  0.00           H  
ATOM   2498  HB  ILE A 157      14.399   9.984  -6.130  1.00  0.00           H  
ATOM   2499 1HG1 ILE A 157      17.131   9.869  -7.371  1.00  0.00           H  
ATOM   2500 2HG1 ILE A 157      16.791   9.719  -5.654  1.00  0.00           H  
ATOM   2501 1HG2 ILE A 157      14.430   9.202  -8.468  1.00  0.00           H  
ATOM   2502 2HG2 ILE A 157      13.639  10.790  -8.340  1.00  0.00           H  
ATOM   2503 3HG2 ILE A 157      15.304  10.674  -8.956  1.00  0.00           H  
ATOM   2504 1HD1 ILE A 157      17.081   7.539  -6.683  1.00  0.00           H  
ATOM   2505 2HD1 ILE A 157      15.416   7.732  -6.085  1.00  0.00           H  
ATOM   2506 3HD1 ILE A 157      15.761   7.882  -7.825  1.00  0.00           H  
ATOM   2507  N   LEU A 158      17.558  12.438  -7.273  1.00 12.10           N  
ATOM   2508  CA  LEU A 158      18.600  12.811  -8.203  1.00 11.37           C  
ATOM   2509  C   LEU A 158      19.548  11.631  -8.327  1.00 13.43           C  
ATOM   2510  O   LEU A 158      19.975  11.050  -7.324  1.00 15.49           O  
ATOM   2511  CB  LEU A 158      19.363  14.044  -7.712  1.00 13.03           C  
ATOM   2512  CG  LEU A 158      20.356  14.737  -8.653  1.00 15.00           C  
ATOM   2513  CD1 LEU A 158      19.556  15.538  -9.673  1.00 15.67           C  
ATOM   2514  CD2 LEU A 158      21.302  15.690  -7.910  1.00 17.66           C  
ATOM   2515  H   LEU A 158      17.815  12.061  -6.372  1.00  0.00           H  
ATOM   2516  HA  LEU A 158      18.139  13.052  -9.160  1.00  0.00           H  
ATOM   2517 1HB  LEU A 158      18.642  14.808  -7.428  1.00  0.00           H  
ATOM   2518 2HB  LEU A 158      19.936  13.768  -6.827  1.00  0.00           H  
ATOM   2519  HG  LEU A 158      20.965  13.986  -9.157  1.00  0.00           H  
ATOM   2520 1HD1 LEU A 158      20.239  16.042 -10.357  1.00  0.00           H  
ATOM   2521 2HD1 LEU A 158      18.910  14.866 -10.238  1.00  0.00           H  
ATOM   2522 3HD1 LEU A 158      18.947  16.279  -9.157  1.00  0.00           H  
ATOM   2523 1HD2 LEU A 158      21.985  16.154  -8.623  1.00  0.00           H  
ATOM   2524 2HD2 LEU A 158      20.720  16.464  -7.409  1.00  0.00           H  
ATOM   2525 3HD2 LEU A 158      21.875  15.131  -7.170  1.00  0.00           H  
ATOM   2526  N   ALA A 159      19.891  11.249  -9.562  1.00 13.19           N  
ATOM   2527  CA  ALA A 159      20.864  10.190  -9.772  1.00 13.17           C  
ATOM   2528  C   ALA A 159      21.861  10.594 -10.840  1.00 13.33           C  
ATOM   2529  O   ALA A 159      21.521  11.352 -11.737  1.00 15.24           O  
ATOM   2530  CB  ALA A 159      20.180   8.888 -10.166  1.00 14.74           C  
ATOM   2531  H   ALA A 159      19.472  11.698 -10.364  1.00  0.00           H  
ATOM   2532  HA  ALA A 159      21.399  10.031  -8.836  1.00  0.00           H  
ATOM   2533 1HB  ALA A 159      20.932   8.113 -10.317  1.00  0.00           H  
ATOM   2534 2HB  ALA A 159      19.497   8.582  -9.374  1.00  0.00           H  
ATOM   2535 3HB  ALA A 159      19.622   9.036 -11.089  1.00  0.00           H  
ATOM   2536  N   GLY A 160      23.068  10.059 -10.742  1.00 13.56           N  
ATOM   2537  CA  GLY A 160      24.109  10.342 -11.720  1.00 15.76           C  
ATOM   2538  C   GLY A 160      24.920   9.124 -12.062  1.00 16.35           C  
ATOM   2539  O   GLY A 160      25.075   8.199 -11.255  1.00 18.64           O  
ATOM   2540  H   GLY A 160      23.273   9.440  -9.971  1.00  0.00           H  
ATOM   2541 1HA  GLY A 160      23.656  10.735 -12.630  1.00  0.00           H  
ATOM   2542 2HA  GLY A 160      24.772  11.114 -11.332  1.00  0.00           H  
ATOM   2543  N   ALA A 161      25.441   9.100 -13.286  1.00 15.91           N  
ATOM   2544  CA  ALA A 161      26.298   8.007 -13.694  1.00 16.10           C  
ATOM   2545  C   ALA A 161      27.143   8.444 -14.865  1.00 17.85           C  
ATOM   2546  O   ALA A 161      27.158   9.614 -15.208  1.00 17.24           O  
ATOM   2547  CB  ALA A 161      25.464   6.788 -14.071  1.00 17.43           C  
ATOM   2548  H   ALA A 161      25.245   9.842 -13.942  1.00  0.00           H  
ATOM   2549  HA  ALA A 161      26.940   7.748 -12.852  1.00  0.00           H  
ATOM   2550 1HB  ALA A 161      26.124   5.976 -14.375  1.00  0.00           H  
ATOM   2551 2HB  ALA A 161      24.872   6.472 -13.212  1.00  0.00           H  
ATOM   2552 3HB  ALA A 161      24.799   7.043 -14.895  1.00  0.00           H  
ATOM   2553  N   GLN A 162      27.864   7.482 -15.430  1.00 19.66           N  
ATOM   2554  CA  GLN A 162      28.773   7.733 -16.557  1.00 19.67           C  
ATOM   2555  C   GLN A 162      28.060   8.136 -17.843  1.00 19.59           C  
ATOM   2556  O   GLN A 162      28.651   8.806 -18.699  1.00 19.89           O  
ATOM   2557  CB  GLN A 162      29.647   6.512 -16.811  1.00 23.44           C  
ATOM   2558  CG  GLN A 162      29.384   5.351 -15.867  1.00  0.00           C  
ATOM   2559  CD  GLN A 162      28.292   5.660 -14.860  1.00  0.00           C  
ATOM   2560  OE1 GLN A 162      27.720   6.753 -14.860  1.00  0.00           O  
ATOM   2561  NE2 GLN A 162      27.998   4.696 -13.995  1.00  0.00           N  
ATOM   2562  H   GLN A 162      27.779   6.544 -15.066  1.00  0.00           H  
ATOM   2563  HA  GLN A 162      29.415   8.576 -16.303  1.00  0.00           H  
ATOM   2564 1HB  GLN A 162      29.491   6.159 -17.830  1.00  0.00           H  
ATOM   2565 2HB  GLN A 162      30.697   6.790 -16.718  1.00  0.00           H  
ATOM   2566 1HG  GLN A 162      29.075   4.484 -16.452  1.00  0.00           H  
ATOM   2567 2HG  GLN A 162      30.300   5.126 -15.321  1.00  0.00           H  
ATOM   2568 1HE2 GLN A 162      27.286   4.842 -13.306  1.00  0.00           H  
ATOM   2569 2HE2 GLN A 162      28.487   3.825 -14.030  1.00  0.00           H  
ATOM   2570  N   ASN A 163      26.818   7.698 -17.999  1.00 18.37           N  
ATOM   2571  CA  ASN A 163      26.000   8.028 -19.164  1.00 18.54           C  
ATOM   2572  C   ASN A 163      24.527   7.906 -18.818  1.00 19.50           C  
ATOM   2573  O   ASN A 163      24.181   7.471 -17.706  1.00 20.05           O  
ATOM   2574  CB  ASN A 163      26.377   7.140 -20.363  1.00 20.30           C  
ATOM   2575  CG  ASN A 163      26.333   5.663 -20.034  1.00 22.75           C  
ATOM   2576  OD1 ASN A 163      25.444   5.196 -19.327  1.00 23.83           O  
ATOM   2577  ND2 ASN A 163      27.294   4.921 -20.545  1.00 28.57           N  
ATOM   2578  H   ASN A 163      26.429   7.111 -17.275  1.00  0.00           H  
ATOM   2579  HA  ASN A 163      26.184   9.070 -19.432  1.00  0.00           H  
ATOM   2580 1HB  ASN A 163      25.693   7.335 -21.190  1.00  0.00           H  
ATOM   2581 2HB  ASN A 163      27.382   7.394 -20.702  1.00  0.00           H  
ATOM   2582 1HD2 ASN A 163      27.318   3.938 -20.362  1.00  0.00           H  
ATOM   2583 2HD2 ASN A 163      28.000   5.340 -21.115  1.00  0.00           H  
ATOM   2584  N   LEU A 164      23.662   8.300 -19.742  1.00 18.66           N  
ATOM   2585  CA  LEU A 164      22.221   8.357 -19.477  1.00 18.04           C  
ATOM   2586  C   LEU A 164      21.597   6.992 -19.291  1.00 18.28           C  
ATOM   2587  O   LEU A 164      20.709   6.842 -18.460  1.00 18.35           O  
ATOM   2588  CB  LEU A 164      21.457   9.120 -20.548  1.00 19.38           C  
ATOM   2589  CG  LEU A 164      21.590  10.626 -20.473  1.00 17.31           C  
ATOM   2590  CD1 LEU A 164      21.093  11.219 -21.779  1.00 19.75           C  
ATOM   2591  CD2 LEU A 164      20.814  11.236 -19.302  1.00 20.32           C  
ATOM   2592  H   LEU A 164      24.006   8.568 -20.653  1.00  0.00           H  
ATOM   2593  HA  LEU A 164      22.064   8.873 -18.530  1.00  0.00           H  
ATOM   2594 1HB  LEU A 164      21.812   8.796 -21.525  1.00  0.00           H  
ATOM   2595 2HB  LEU A 164      20.400   8.868 -20.467  1.00  0.00           H  
ATOM   2596  HG  LEU A 164      22.640  10.893 -20.350  1.00  0.00           H  
ATOM   2597 1HD1 LEU A 164      21.182  12.305 -21.743  1.00  0.00           H  
ATOM   2598 2HD1 LEU A 164      21.692  10.834 -22.605  1.00  0.00           H  
ATOM   2599 3HD1 LEU A 164      20.049  10.945 -21.929  1.00  0.00           H  
ATOM   2600 1HD2 LEU A 164      20.949  12.318 -19.300  1.00  0.00           H  
ATOM   2601 2HD2 LEU A 164      19.754  11.002 -19.407  1.00  0.00           H  
ATOM   2602 3HD2 LEU A 164      21.186  10.823 -18.364  1.00  0.00           H  
ATOM   2603  N   LEU A 165      22.024   6.003 -20.074  1.00 18.47           N  
ATOM   2604  CA  LEU A 165      21.529   4.638 -19.861  1.00 19.88           C  
ATOM   2605  C   LEU A 165      21.731   4.185 -18.405  1.00 19.96           C  
ATOM   2606  O   LEU A 165      20.786   3.701 -17.780  1.00 20.49           O  
ATOM   2607  CB  LEU A 165      22.177   3.654 -20.848  1.00 22.84           C  
ATOM   2608  CG  LEU A 165      21.656   2.209 -20.850  1.00 25.49           C  
ATOM   2609  CD1 LEU A 165      21.731   1.612 -22.249  1.00 30.65           C  
ATOM   2610  CD2 LEU A 165      22.446   1.361 -19.873  1.00 31.29           C  
ATOM   2611  H   LEU A 165      22.686   6.176 -20.817  1.00  0.00           H  
ATOM   2612  HA  LEU A 165      20.452   4.631 -20.027  1.00  0.00           H  
ATOM   2613 1HB  LEU A 165      22.045   4.038 -21.858  1.00  0.00           H  
ATOM   2614 2HB  LEU A 165      23.245   3.604 -20.638  1.00  0.00           H  
ATOM   2615  HG  LEU A 165      20.605   2.200 -20.558  1.00  0.00           H  
ATOM   2616 1HD1 LEU A 165      21.357   0.588 -22.228  1.00  0.00           H  
ATOM   2617 2HD1 LEU A 165      21.123   2.206 -22.931  1.00  0.00           H  
ATOM   2618 3HD1 LEU A 165      22.766   1.613 -22.590  1.00  0.00           H  
ATOM   2619 1HD2 LEU A 165      22.064   0.340 -19.886  1.00  0.00           H  
ATOM   2620 2HD2 LEU A 165      23.498   1.359 -20.161  1.00  0.00           H  
ATOM   2621 3HD2 LEU A 165      22.345   1.774 -18.869  1.00  0.00           H  
ATOM   2622  N   ASN A 166      22.938   4.373 -17.880  1.00 18.85           N  
ATOM   2623  CA  ASN A 166      23.260   3.980 -16.507  1.00 18.77           C  
ATOM   2624  C   ASN A 166      22.547   4.871 -15.497  1.00 17.82           C  
ATOM   2625  O   ASN A 166      22.037   4.363 -14.492  1.00 16.65           O  
ATOM   2626  CB  ASN A 166      24.771   3.971 -16.241  1.00 22.34           C  
ATOM   2627  CG  ASN A 166      25.524   2.960 -17.089  1.00 25.34           C  
ATOM   2628  OD1 ASN A 166      24.939   2.200 -17.856  1.00 29.58           O  
ATOM   2629  ND2 ASN A 166      26.837   2.950 -16.945  1.00 30.32           N  
ATOM   2630  H   ASN A 166      23.654   4.801 -18.450  1.00  0.00           H  
ATOM   2631  HA  ASN A 166      22.887   2.968 -16.340  1.00  0.00           H  
ATOM   2632 1HB  ASN A 166      25.182   4.962 -16.439  1.00  0.00           H  
ATOM   2633 2HB  ASN A 166      24.954   3.745 -15.190  1.00  0.00           H  
ATOM   2634 1HD2 ASN A 166      27.393   2.308 -17.474  1.00  0.00           H  
ATOM   2635 2HD2 ASN A 166      27.275   3.583 -16.308  1.00  0.00           H  
ATOM   2636  N   ALA A 167      22.482   6.179 -15.753  1.00 16.08           N  
ATOM   2637  CA  ALA A 167      21.712   7.077 -14.863  1.00 13.81           C  
ATOM   2638  C   ALA A 167      20.245   6.641 -14.793  1.00 16.09           C  
ATOM   2639  O   ALA A 167      19.642   6.599 -13.716  1.00 15.82           O  
ATOM   2640  CB  ALA A 167      21.824   8.528 -15.294  1.00 14.66           C  
ATOM   2641  H   ALA A 167      22.956   6.569 -16.555  1.00  0.00           H  
ATOM   2642  HA  ALA A 167      22.121   6.988 -13.856  1.00  0.00           H  
ATOM   2643 1HB  ALA A 167      21.245   9.155 -14.616  1.00  0.00           H  
ATOM   2644 2HB  ALA A 167      22.870   8.835 -15.269  1.00  0.00           H  
ATOM   2645 3HB  ALA A 167      21.438   8.637 -16.306  1.00  0.00           H  
ATOM   2646  N   PHE A 168      19.653   6.306 -15.941  1.00 15.14           N  
ATOM   2647  CA  PHE A 168      18.279   5.845 -15.985  1.00 15.94           C  
ATOM   2648  C   PHE A 168      18.132   4.555 -15.176  1.00 15.11           C  
ATOM   2649  O   PHE A 168      17.163   4.402 -14.404  1.00 16.53           O  
ATOM   2650  CB  PHE A 168      17.834   5.642 -17.463  1.00 16.68           C  
ATOM   2651  CG  PHE A 168      16.433   5.131 -17.609  1.00 15.39           C  
ATOM   2652  CD1 PHE A 168      16.189   3.758 -17.588  1.00 18.42           C  
ATOM   2653  CD2 PHE A 168      15.350   6.000 -17.701  1.00 15.66           C  
ATOM   2654  CE1 PHE A 168      14.896   3.266 -17.672  1.00 22.55           C  
ATOM   2655  CE2 PHE A 168      14.049   5.512 -17.784  1.00 18.89           C  
ATOM   2656  CZ  PHE A 168      13.828   4.144 -17.778  1.00 20.18           C  
ATOM   2657  H   PHE A 168      20.176   6.376 -16.802  1.00  0.00           H  
ATOM   2658  HA  PHE A 168      17.644   6.604 -15.526  1.00  0.00           H  
ATOM   2659 1HB  PHE A 168      17.908   6.588 -17.998  1.00  0.00           H  
ATOM   2660 2HB  PHE A 168      18.505   4.937 -17.951  1.00  0.00           H  
ATOM   2661  HD1 PHE A 168      17.030   3.069 -17.504  1.00  0.00           H  
ATOM   2662  HD2 PHE A 168      15.530   7.076 -17.706  1.00  0.00           H  
ATOM   2663  HE1 PHE A 168      14.721   2.191 -17.654  1.00  0.00           H  
ATOM   2664  HE2 PHE A 168      13.206   6.199 -17.854  1.00  0.00           H  
ATOM   2665  HZ  PHE A 168      12.812   3.760 -17.858  1.00  0.00           H  
ATOM   2666  N   ASN A 169      19.093   3.643 -15.303  1.00 15.74           N  
ATOM   2667  CA  ASN A 169      19.049   2.365 -14.602  1.00 17.21           C  
ATOM   2668  C   ASN A 169      19.097   2.586 -13.108  1.00 15.87           C  
ATOM   2669  O   ASN A 169      18.424   1.896 -12.360  1.00 16.91           O  
ATOM   2670  CB  ASN A 169      20.210   1.459 -14.996  1.00 18.12           C  
ATOM   2671  CG  ASN A 169      20.148   0.116 -14.292  1.00 19.25           C  
ATOM   2672  OD1 ASN A 169      19.264  -0.699 -14.560  1.00 21.88           O  
ATOM   2673  ND2 ASN A 169      21.069  -0.106 -13.364  1.00 19.27           N  
ATOM   2674  H   ASN A 169      19.877   3.847 -15.906  1.00  0.00           H  
ATOM   2675  HA  ASN A 169      18.121   1.856 -14.867  1.00  0.00           H  
ATOM   2676 1HB  ASN A 169      20.196   1.298 -16.075  1.00  0.00           H  
ATOM   2677 2HB  ASN A 169      21.153   1.948 -14.750  1.00  0.00           H  
ATOM   2678 1HD2 ASN A 169      21.078  -0.974 -12.866  1.00  0.00           H  
ATOM   2679 2HD2 ASN A 169      21.754   0.594 -13.162  1.00  0.00           H  
ATOM   2680  N   ILE A 170      19.909   3.554 -12.694  1.00 14.10           N  
ATOM   2681  CA  ILE A 170      19.971   3.903 -11.249  1.00 14.05           C  
ATOM   2682  C   ILE A 170      18.629   4.439 -10.756  1.00 12.60           C  
ATOM   2683  O   ILE A 170      18.154   4.034  -9.689  1.00 14.52           O  
ATOM   2684  CB  ILE A 170      21.113   4.884 -10.932  1.00 13.91           C  
ATOM   2685  CG1 ILE A 170      22.453   4.188 -11.229  1.00 15.61           C  
ATOM   2686  CG2 ILE A 170      21.031   5.365  -9.465  1.00 16.06           C  
ATOM   2687  CD1 ILE A 170      23.668   5.079 -11.171  1.00 17.31           C  
ATOM   2688  H   ILE A 170      20.489   4.060 -13.348  1.00  0.00           H  
ATOM   2689  HA  ILE A 170      20.150   2.991 -10.681  1.00  0.00           H  
ATOM   2690  HB  ILE A 170      21.042   5.750 -11.590  1.00  0.00           H  
ATOM   2691 1HG1 ILE A 170      22.607   3.377 -10.518  1.00  0.00           H  
ATOM   2692 2HG1 ILE A 170      22.421   3.746 -12.225  1.00  0.00           H  
ATOM   2693 1HG2 ILE A 170      21.848   6.057  -9.263  1.00  0.00           H  
ATOM   2694 2HG2 ILE A 170      20.080   5.869  -9.300  1.00  0.00           H  
ATOM   2695 3HG2 ILE A 170      21.108   4.508  -8.796  1.00  0.00           H  
ATOM   2696 1HD1 ILE A 170      24.560   4.493 -11.395  1.00  0.00           H  
ATOM   2697 2HD1 ILE A 170      23.567   5.881 -11.903  1.00  0.00           H  
ATOM   2698 3HD1 ILE A 170      23.758   5.507 -10.174  1.00  0.00           H  
ATOM   2699  N   VAL A 171      17.987   5.322 -11.507  1.00 13.19           N  
ATOM   2700  CA  VAL A 171      16.694   5.847 -11.094  1.00 12.12           C  
ATOM   2701  C   VAL A 171      15.710   4.684 -10.954  1.00 13.85           C  
ATOM   2702  O   VAL A 171      14.995   4.539  -9.962  1.00 14.17           O  
ATOM   2703  CB  VAL A 171      16.119   6.926 -12.053  1.00 14.97           C  
ATOM   2704  CG1 VAL A 171      14.675   7.262 -11.675  1.00 16.62           C  
ATOM   2705  CG2 VAL A 171      16.968   8.191 -12.027  1.00 18.20           C  
ATOM   2706  H   VAL A 171      18.392   5.639 -12.376  1.00  0.00           H  
ATOM   2707  HA  VAL A 171      16.808   6.317 -10.117  1.00  0.00           H  
ATOM   2708  HB  VAL A 171      16.108   6.528 -13.068  1.00  0.00           H  
ATOM   2709 1HG1 VAL A 171      14.287   8.019 -12.357  1.00  0.00           H  
ATOM   2710 2HG1 VAL A 171      14.062   6.364 -11.745  1.00  0.00           H  
ATOM   2711 3HG1 VAL A 171      14.646   7.644 -10.655  1.00  0.00           H  
ATOM   2712 1HG2 VAL A 171      16.543   8.928 -12.708  1.00  0.00           H  
ATOM   2713 2HG2 VAL A 171      16.985   8.597 -11.016  1.00  0.00           H  
ATOM   2714 3HG2 VAL A 171      17.985   7.953 -12.339  1.00  0.00           H  
ATOM   2715  N   GLU A 172      15.674   3.833 -11.961  1.00 13.81           N  
ATOM   2716  CA  GLU A 172      14.773   2.715 -11.934  1.00 14.07           C  
ATOM   2717  C   GLU A 172      15.010   1.801 -10.750  1.00 13.45           C  
ATOM   2718  O   GLU A 172      14.051   1.390 -10.093  1.00 13.90           O  
ATOM   2719  CB  GLU A 172      14.922   1.930 -13.232  1.00 17.36           C  
ATOM   2720  CG  GLU A 172      13.890   0.859 -13.463  1.00 20.29           C  
ATOM   2721  CD  GLU A 172      14.036   0.295 -14.853  1.00 26.07           C  
ATOM   2722  OE1 GLU A 172      14.983  -0.481 -15.067  1.00 31.22           O  
ATOM   2723  OE2 GLU A 172      13.217   0.661 -15.712  1.00 33.26           O  
ATOM   2724  H   GLU A 172      16.279   3.958 -12.760  1.00  0.00           H  
ATOM   2725  HA  GLU A 172      13.754   3.094 -11.855  1.00  0.00           H  
ATOM   2726 1HB  GLU A 172      14.874   2.615 -14.079  1.00  0.00           H  
ATOM   2727 2HB  GLU A 172      15.900   1.448 -13.256  1.00  0.00           H  
ATOM   2728 1HG  GLU A 172      14.024   0.073 -12.720  1.00  0.00           H  
ATOM   2729 2HG  GLU A 172      12.899   1.288 -13.323  1.00  0.00           H  
ATOM   2730  N   GLU A 173      16.273   1.474 -10.498  1.00 13.90           N  
ATOM   2731  CA  GLU A 173      16.623   0.549  -9.435  1.00 15.06           C  
ATOM   2732  C   GLU A 173      16.415   1.165  -8.061  1.00 14.42           C  
ATOM   2733  O   GLU A 173      15.913   0.495  -7.153  1.00 14.04           O  
ATOM   2734  CB  GLU A 173      18.057   0.069  -9.583  1.00 16.38           C  
ATOM   2735  CG  GLU A 173      18.270  -1.303  -8.988  1.00 20.68           C  
ATOM   2736  CD  GLU A 173      17.328  -2.346  -9.574  1.00 22.83           C  
ATOM   2737  OE1 GLU A 173      16.992  -2.281 -10.778  1.00 28.22           O  
ATOM   2738  OE2 GLU A 173      16.919  -3.239  -8.821  1.00 22.98           O  
ATOM   2739  H   GLU A 173      17.008   1.879 -11.060  1.00  0.00           H  
ATOM   2740  HA  GLU A 173      15.962  -0.316  -9.497  1.00  0.00           H  
ATOM   2741 1HB  GLU A 173      18.324   0.041 -10.640  1.00  0.00           H  
ATOM   2742 2HB  GLU A 173      18.729   0.774  -9.094  1.00  0.00           H  
ATOM   2743 1HG  GLU A 173      19.299  -1.611  -9.171  1.00  0.00           H  
ATOM   2744 2HG  GLU A 173      18.123  -1.247  -7.910  1.00  0.00           H  
ATOM   2745  N   VAL A 174      16.794   2.423  -7.899  1.00 13.55           N  
ATOM   2746  CA  VAL A 174      16.549   3.095  -6.600  1.00 12.78           C  
ATOM   2747  C   VAL A 174      15.049   3.214  -6.340  1.00 12.84           C  
ATOM   2748  O   VAL A 174      14.585   2.991  -5.221  1.00 13.53           O  
ATOM   2749  CB  VAL A 174      17.235   4.460  -6.504  1.00 13.98           C  
ATOM   2750  CG1 VAL A 174      16.808   5.189  -5.226  1.00 15.97           C  
ATOM   2751  CG2 VAL A 174      18.745   4.272  -6.560  1.00 17.17           C  
ATOM   2752  H   VAL A 174      17.247   2.937  -8.641  1.00  0.00           H  
ATOM   2753  HA  VAL A 174      16.952   2.467  -5.804  1.00  0.00           H  
ATOM   2754  HB  VAL A 174      16.909   5.080  -7.340  1.00  0.00           H  
ATOM   2755 1HG1 VAL A 174      17.306   6.158  -5.176  1.00  0.00           H  
ATOM   2756 2HG1 VAL A 174      15.728   5.337  -5.235  1.00  0.00           H  
ATOM   2757 3HG1 VAL A 174      17.087   4.593  -4.357  1.00  0.00           H  
ATOM   2758 1HG2 VAL A 174      19.235   5.243  -6.493  1.00  0.00           H  
ATOM   2759 2HG2 VAL A 174      19.065   3.645  -5.728  1.00  0.00           H  
ATOM   2760 3HG2 VAL A 174      19.017   3.793  -7.501  1.00  0.00           H  
ATOM   2761  N   GLU A 175      14.251   3.522  -7.357  1.00 13.02           N  
ATOM   2762  CA  GLU A 175      12.811   3.568  -7.149  1.00 11.13           C  
ATOM   2763  C   GLU A 175      12.287   2.166  -6.737  1.00 11.63           C  
ATOM   2764  O   GLU A 175      11.446   2.057  -5.811  1.00 13.03           O  
ATOM   2765  CB  GLU A 175      12.105   4.111  -8.409  1.00 12.39           C  
ATOM   2766  CG  GLU A 175      10.568   4.033  -8.358  1.00 14.36           C  
ATOM   2767  CD  GLU A 175       9.895   4.694  -7.138  1.00 14.23           C  
ATOM   2768  OE1 GLU A 175      10.455   5.656  -6.612  1.00 15.19           O  
ATOM   2769  OE2 GLU A 175       8.751   4.318  -6.800  1.00 15.51           O  
ATOM   2770  H   GLU A 175      14.622   3.726  -8.274  1.00  0.00           H  
ATOM   2771  HA  GLU A 175      12.603   4.239  -6.315  1.00  0.00           H  
ATOM   2772 1HB  GLU A 175      12.383   5.154  -8.561  1.00  0.00           H  
ATOM   2773 2HB  GLU A 175      12.440   3.553  -9.283  1.00  0.00           H  
ATOM   2774 1HG  GLU A 175      10.161   4.511  -9.248  1.00  0.00           H  
ATOM   2775 2HG  GLU A 175      10.267   2.986  -8.372  1.00  0.00           H  
ATOM   2776  N   TYR A 176      12.802   1.102  -7.357  1.00 11.08           N  
ATOM   2777  CA  TYR A 176      12.377  -0.240  -7.031  1.00 10.89           C  
ATOM   2778  C   TYR A 176      12.742  -0.555  -5.579  1.00 12.03           C  
ATOM   2779  O   TYR A 176      11.907  -1.083  -4.847  1.00 12.00           O  
ATOM   2780  CB  TYR A 176      13.028  -1.230  -7.997  1.00 13.48           C  
ATOM   2781  CG  TYR A 176      12.842  -2.675  -7.639  1.00 13.09           C  
ATOM   2782  CD1 TYR A 176      11.681  -3.343  -7.973  1.00 16.25           C  
ATOM   2783  CD2 TYR A 176      13.854  -3.386  -6.975  1.00 13.01           C  
ATOM   2784  CE1 TYR A 176      11.499  -4.680  -7.647  1.00 15.26           C  
ATOM   2785  CE2 TYR A 176      13.693  -4.718  -6.635  1.00 14.32           C  
ATOM   2786  CZ  TYR A 176      12.521  -5.373  -6.980  1.00 13.33           C  
ATOM   2787  OH  TYR A 176      12.356  -6.695  -6.643  1.00 15.66           O  
ATOM   2788  H   TYR A 176      13.505   1.236  -8.070  1.00  0.00           H  
ATOM   2789  HA  TYR A 176      11.293  -0.296  -7.139  1.00  0.00           H  
ATOM   2790 1HB  TYR A 176      12.621  -1.083  -8.998  1.00  0.00           H  
ATOM   2791 2HB  TYR A 176      14.099  -1.038  -8.048  1.00  0.00           H  
ATOM   2792  HD1 TYR A 176      10.885  -2.820  -8.503  1.00  0.00           H  
ATOM   2793  HD2 TYR A 176      14.789  -2.889  -6.716  1.00  0.00           H  
ATOM   2794  HE1 TYR A 176      10.574  -5.187  -7.921  1.00  0.00           H  
ATOM   2795  HE2 TYR A 176      14.484  -5.243  -6.099  1.00  0.00           H  
ATOM   2796  HH  TYR A 176      13.137  -7.006  -6.179  1.00  0.00           H  
ATOM   2797  N   CYS A 177      13.972  -0.244  -5.213  1.00 11.66           N  
ATOM   2798  CA  CYS A 177      14.446  -0.519  -3.847  1.00 10.79           C  
ATOM   2799  C   CYS A 177      13.625   0.286  -2.863  1.00 10.92           C  
ATOM   2800  O   CYS A 177      13.290  -0.238  -1.772  1.00 11.46           O  
ATOM   2801  CB  CYS A 177      15.928  -0.207  -3.692  1.00 11.42           C  
ATOM   2802  SG  CYS A 177      16.972  -1.425  -4.502  1.00 17.08           S  
ATOM   2803  H   CYS A 177      14.601   0.189  -5.874  1.00  0.00           H  
ATOM   2804  HA  CYS A 177      14.300  -1.579  -3.637  1.00  0.00           H  
ATOM   2805 1HB  CYS A 177      16.139   0.776  -4.114  1.00  0.00           H  
ATOM   2806 2HB  CYS A 177      16.183  -0.171  -2.633  1.00  0.00           H  
ATOM   2807  HG  CYS A 177      18.128  -0.857  -4.174  1.00  0.00           H  
ATOM   2808  N   ALA A 178      13.323   1.539  -3.191  1.00 11.12           N  
ATOM   2809  CA  ALA A 178      12.511   2.368  -2.278  1.00 10.13           C  
ATOM   2810  C   ALA A 178      11.160   1.735  -2.065  1.00 10.17           C  
ATOM   2811  O   ALA A 178      10.613   1.701  -0.957  1.00 11.79           O  
ATOM   2812  CB  ALA A 178      12.368   3.791  -2.798  1.00 12.63           C  
ATOM   2813  H   ALA A 178      13.643   1.936  -4.063  1.00  0.00           H  
ATOM   2814  HA  ALA A 178      13.017   2.404  -1.313  1.00  0.00           H  
ATOM   2815 1HB  ALA A 178      11.765   4.374  -2.102  1.00  0.00           H  
ATOM   2816 2HB  ALA A 178      13.355   4.245  -2.891  1.00  0.00           H  
ATOM   2817 3HB  ALA A 178      11.883   3.775  -3.773  1.00  0.00           H  
ATOM   2818  N   LYS A 179      10.563   1.274  -3.150  1.00  9.48           N  
ATOM   2819  CA  LYS A 179       9.273   0.615  -3.100  1.00  9.66           C  
ATOM   2820  C   LYS A 179       9.321  -0.649  -2.237  1.00 10.78           C  
ATOM   2821  O   LYS A 179       8.462  -0.830  -1.378  1.00 11.43           O  
ATOM   2822  CB  LYS A 179       8.762   0.321  -4.531  1.00 11.54           C  
ATOM   2823  CG  LYS A 179       7.371  -0.307  -4.506  1.00 12.38           C  
ATOM   2824  CD  LYS A 179       6.837  -0.439  -5.915  1.00 12.01           C  
ATOM   2825  CE  LYS A 179       5.452  -1.044  -5.915  1.00 13.52           C  
ATOM   2826  NZ  LYS A 179       4.917  -1.011  -7.320  1.00 17.84           N  
ATOM   2827  H   LYS A 179      11.024   1.386  -4.042  1.00  0.00           H  
ATOM   2828  HA  LYS A 179       8.564   1.280  -2.605  1.00  0.00           H  
ATOM   2829 1HB  LYS A 179       8.732   1.248  -5.104  1.00  0.00           H  
ATOM   2830 2HB  LYS A 179       9.456  -0.353  -5.034  1.00  0.00           H  
ATOM   2831 1HG  LYS A 179       7.424  -1.292  -4.040  1.00  0.00           H  
ATOM   2832 2HG  LYS A 179       6.700   0.318  -3.917  1.00  0.00           H  
ATOM   2833 1HD  LYS A 179       6.798   0.545  -6.383  1.00  0.00           H  
ATOM   2834 2HD  LYS A 179       7.504  -1.074  -6.499  1.00  0.00           H  
ATOM   2835 1HE  LYS A 179       5.503  -2.068  -5.549  1.00  0.00           H  
ATOM   2836 2HE  LYS A 179       4.806  -0.474  -5.247  1.00  0.00           H  
ATOM   2837 1HZ  LYS A 179       3.990  -1.412  -7.337  1.00  0.00           H  
ATOM   2838 2HZ  LYS A 179       4.876  -0.054  -7.643  1.00  0.00           H  
ATOM   2839 3HZ  LYS A 179       5.525  -1.544  -7.925  1.00  0.00           H  
ATOM   2840  N   ILE A 180      10.307  -1.514  -2.466  1.00 10.76           N  
ATOM   2841  CA  ILE A 180      10.440  -2.738  -1.684  1.00 11.34           C  
ATOM   2842  C   ILE A 180      10.559  -2.360  -0.205  1.00 11.32           C  
ATOM   2843  O   ILE A 180       9.899  -2.976   0.640  1.00 12.19           O  
ATOM   2844  CB  ILE A 180      11.652  -3.581  -2.124  1.00 12.07           C  
ATOM   2845  CG1 ILE A 180      11.472  -4.097  -3.572  1.00 15.12           C  
ATOM   2846  CG2 ILE A 180      11.943  -4.727  -1.151  1.00 14.32           C  
ATOM   2847  CD1 ILE A 180      10.250  -4.951  -3.766  1.00 16.38           C  
ATOM   2848  H   ILE A 180      10.978  -1.321  -3.196  1.00  0.00           H  
ATOM   2849  HA  ILE A 180       9.544  -3.341  -1.830  1.00  0.00           H  
ATOM   2850  HB  ILE A 180      12.537  -2.947  -2.174  1.00  0.00           H  
ATOM   2851 1HG1 ILE A 180      11.408  -3.250  -4.255  1.00  0.00           H  
ATOM   2852 2HG1 ILE A 180      12.345  -4.683  -3.861  1.00  0.00           H  
ATOM   2853 1HG2 ILE A 180      12.805  -5.293  -1.503  1.00  0.00           H  
ATOM   2854 2HG2 ILE A 180      12.155  -4.320  -0.163  1.00  0.00           H  
ATOM   2855 3HG2 ILE A 180      11.076  -5.385  -1.094  1.00  0.00           H  
ATOM   2856 1HD1 ILE A 180      10.193  -5.274  -4.806  1.00  0.00           H  
ATOM   2857 2HD1 ILE A 180      10.310  -5.825  -3.117  1.00  0.00           H  
ATOM   2858 3HD1 ILE A 180       9.360  -4.374  -3.517  1.00  0.00           H  
ATOM   2859  N   TYR A 181      11.388  -1.368   0.077  1.00 10.68           N  
ATOM   2860  CA  TYR A 181      11.645  -0.991   1.491  1.00 10.15           C  
ATOM   2861  C   TYR A 181      10.364  -0.488   2.128  1.00 10.73           C  
ATOM   2862  O   TYR A 181      10.022  -0.874   3.277  1.00 11.88           O  
ATOM   2863  CB  TYR A 181      12.712   0.070   1.548  1.00 11.26           C  
ATOM   2864  CG  TYR A 181      13.059   0.558   2.935  1.00 12.56           C  
ATOM   2865  CD1 TYR A 181      13.513  -0.316   3.887  1.00 12.76           C  
ATOM   2866  CD2 TYR A 181      12.951   1.894   3.254  1.00 12.34           C  
ATOM   2867  CE1 TYR A 181      13.859   0.155   5.135  1.00 14.36           C  
ATOM   2868  CE2 TYR A 181      13.287   2.382   4.502  1.00 14.07           C  
ATOM   2869  CZ  TYR A 181      13.748   1.497   5.428  1.00 14.28           C  
ATOM   2870  OH  TYR A 181      14.077   1.978   6.683  1.00 16.91           O  
ATOM   2871  H   TYR A 181      11.853  -0.858  -0.660  1.00  0.00           H  
ATOM   2872  HA  TYR A 181      11.994  -1.874   2.027  1.00  0.00           H  
ATOM   2873 1HB  TYR A 181      13.629  -0.311   1.096  1.00  0.00           H  
ATOM   2874 2HB  TYR A 181      12.396   0.935   0.966  1.00  0.00           H  
ATOM   2875  HD1 TYR A 181      13.599  -1.378   3.655  1.00  0.00           H  
ATOM   2876  HD2 TYR A 181      12.589   2.604   2.510  1.00  0.00           H  
ATOM   2877  HE1 TYR A 181      14.221  -0.535   5.897  1.00  0.00           H  
ATOM   2878  HE2 TYR A 181      13.179   3.445   4.719  1.00  0.00           H  
ATOM   2879  HH  TYR A 181      13.920   2.925   6.713  1.00  0.00           H  
ATOM   2880  N   CYS A 182       9.651   0.388   1.451  1.00  9.81           N  
ATOM   2881  CA  CYS A 182       8.421   0.942   2.010  1.00  9.55           C  
ATOM   2882  C   CYS A 182       7.366  -0.131   2.234  1.00 10.39           C  
ATOM   2883  O   CYS A 182       6.700  -0.193   3.267  1.00 11.67           O  
ATOM   2884  CB  CYS A 182       7.862   2.006   1.062  1.00 12.17           C  
ATOM   2885  SG  CYS A 182       8.745   3.564   1.139  1.00 13.80           S  
ATOM   2886  H   CYS A 182       9.952   0.685   0.534  1.00  0.00           H  
ATOM   2887  HA  CYS A 182       8.655   1.406   2.968  1.00  0.00           H  
ATOM   2888 1HB  CYS A 182       7.903   1.638   0.037  1.00  0.00           H  
ATOM   2889 2HB  CYS A 182       6.815   2.192   1.301  1.00  0.00           H  
ATOM   2890  HG  CYS A 182       8.005   4.188   0.228  1.00  0.00           H  
ATOM   2891  N   LEU A 183       7.177  -0.993   1.245  1.00 10.20           N  
ATOM   2892  CA  LEU A 183       6.206  -2.047   1.358  1.00 10.52           C  
ATOM   2893  C   LEU A 183       6.598  -3.011   2.483  1.00 10.09           C  
ATOM   2894  O   LEU A 183       5.719  -3.487   3.231  1.00 11.05           O  
ATOM   2895  CB  LEU A 183       6.064  -2.809   0.025  1.00 11.07           C  
ATOM   2896  CG  LEU A 183       5.487  -1.966  -1.086  1.00 12.17           C  
ATOM   2897  CD1 LEU A 183       5.460  -2.819  -2.340  1.00 14.41           C  
ATOM   2898  CD2 LEU A 183       4.136  -1.398  -0.848  1.00 15.56           C  
ATOM   2899  H   LEU A 183       7.720  -0.913   0.397  1.00  0.00           H  
ATOM   2900  HA  LEU A 183       5.242  -1.604   1.606  1.00  0.00           H  
ATOM   2901 1HB  LEU A 183       7.047  -3.167  -0.277  1.00  0.00           H  
ATOM   2902 2HB  LEU A 183       5.419  -3.673   0.185  1.00  0.00           H  
ATOM   2903  HG  LEU A 183       6.141  -1.114  -1.274  1.00  0.00           H  
ATOM   2904 1HD1 LEU A 183       5.047  -2.239  -3.166  1.00  0.00           H  
ATOM   2905 2HD1 LEU A 183       6.474  -3.132  -2.589  1.00  0.00           H  
ATOM   2906 3HD1 LEU A 183       4.840  -3.698  -2.169  1.00  0.00           H  
ATOM   2907 1HD2 LEU A 183       3.830  -0.812  -1.715  1.00  0.00           H  
ATOM   2908 2HD2 LEU A 183       3.424  -2.208  -0.687  1.00  0.00           H  
ATOM   2909 3HD2 LEU A 183       4.161  -0.756   0.033  1.00  0.00           H  
ATOM   2910  N   ALA A 184       7.890  -3.306   2.617  1.00 10.43           N  
ATOM   2911  CA  ALA A 184       8.322  -4.211   3.693  1.00 10.86           C  
ATOM   2912  C   ALA A 184       8.011  -3.568   5.027  1.00 11.58           C  
ATOM   2913  O   ALA A 184       7.570  -4.281   5.929  1.00 11.74           O  
ATOM   2914  CB  ALA A 184       9.789  -4.543   3.568  1.00 11.31           C  
ATOM   2915  H   ALA A 184       8.583  -2.919   1.992  1.00  0.00           H  
ATOM   2916  HA  ALA A 184       7.749  -5.135   3.609  1.00  0.00           H  
ATOM   2917 1HB  ALA A 184      10.081  -5.213   4.377  1.00  0.00           H  
ATOM   2918 2HB  ALA A 184       9.972  -5.029   2.610  1.00  0.00           H  
ATOM   2919 3HB  ALA A 184      10.375  -3.627   3.627  1.00  0.00           H  
ATOM   2920  N   LYS A 185       8.189  -2.259   5.124  1.00 11.50           N  
ATOM   2921  CA  LYS A 185       7.966  -1.551   6.413  1.00 11.64           C  
ATOM   2922  C   LYS A 185       6.493  -1.699   6.823  1.00 11.99           C  
ATOM   2923  O   LYS A 185       6.154  -1.685   8.024  1.00 15.26           O  
ATOM   2924  CB  LYS A 185       8.408  -0.085   6.323  1.00 13.22           C  
ATOM   2925  CG  LYS A 185       8.421   0.650   7.660  1.00 17.18           C  
ATOM   2926  CD  LYS A 185       9.661   0.266   8.451  1.00 23.76           C  
ATOM   2927  CE  LYS A 185       9.786   1.099   9.714  1.00 27.92           C  
ATOM   2928  NZ  LYS A 185      10.940   0.638  10.534  1.00 30.63           N  
ATOM   2929  H   LYS A 185       8.480  -1.729   4.315  1.00  0.00           H  
ATOM   2930  HA  LYS A 185       8.561  -2.041   7.185  1.00  0.00           H  
ATOM   2931 1HB  LYS A 185       9.412  -0.033   5.902  1.00  0.00           H  
ATOM   2932 2HB  LYS A 185       7.742   0.455   5.650  1.00  0.00           H  
ATOM   2933 1HG  LYS A 185       8.416   1.726   7.484  1.00  0.00           H  
ATOM   2934 2HG  LYS A 185       7.528   0.389   8.227  1.00  0.00           H  
ATOM   2935 1HD  LYS A 185       9.607  -0.789   8.723  1.00  0.00           H  
ATOM   2936 2HD  LYS A 185      10.547   0.419   7.835  1.00  0.00           H  
ATOM   2937 1HE  LYS A 185       9.925   2.146   9.447  1.00  0.00           H  
ATOM   2938 2HE  LYS A 185       8.869   1.015  10.298  1.00  0.00           H  
ATOM   2939 1HZ  LYS A 185      11.007   1.203  11.369  1.00  0.00           H  
ATOM   2940 2HZ  LYS A 185      10.805  -0.330  10.792  1.00  0.00           H  
ATOM   2941 3HZ  LYS A 185      11.791   0.728   9.998  1.00  0.00           H  
ATOM   2942  N   ASN A 186       5.579  -1.738   5.877  1.00 11.56           N  
ATOM   2943  CA  ASN A 186       4.184  -1.950   6.200  1.00 10.47           C  
ATOM   2944  C   ASN A 186       3.879  -3.282   6.877  1.00 11.62           C  
ATOM   2945  O   ASN A 186       2.941  -3.380   7.686  1.00 16.58           O  
ATOM   2946  CB  ASN A 186       3.330  -1.850   4.936  1.00 11.97           C  
ATOM   2947  CG  ASN A 186       3.230  -0.444   4.437  1.00 13.07           C  
ATOM   2948  OD1 ASN A 186       3.427   0.516   5.185  1.00 14.09           O  
ATOM   2949  ND2 ASN A 186       2.924  -0.299   3.138  1.00 13.61           N  
ATOM   2950  H   ASN A 186       5.848  -1.619   4.911  1.00  0.00           H  
ATOM   2951  HA  ASN A 186       3.869  -1.174   6.900  1.00  0.00           H  
ATOM   2952 1HB  ASN A 186       3.762  -2.477   4.154  1.00  0.00           H  
ATOM   2953 2HB  ASN A 186       2.329  -2.228   5.143  1.00  0.00           H  
ATOM   2954 1HD2 ASN A 186       2.842   0.616   2.743  1.00  0.00           H  
ATOM   2955 2HD2 ASN A 186       2.778  -1.105   2.566  1.00  0.00           H  
ATOM   2956  N   PHE A 187       4.665  -4.300   6.540  1.00 11.36           N  
ATOM   2957  CA  PHE A 187       4.403  -5.674   6.985  1.00 11.63           C  
ATOM   2958  C   PHE A 187       5.124  -5.910   8.305  1.00 14.09           C  
ATOM   2959  O   PHE A 187       4.554  -6.507   9.240  1.00 16.52           O  
ATOM   2960  CB  PHE A 187       4.932  -6.656   5.940  1.00 12.97           C  
ATOM   2961  CG  PHE A 187       4.522  -8.071   6.172  1.00 11.99           C  
ATOM   2962  CD1 PHE A 187       5.089  -8.829   7.229  1.00 14.86           C  
ATOM   2963  CD2 PHE A 187       3.595  -8.681   5.350  1.00 15.33           C  
ATOM   2964  CE1 PHE A 187       4.701 -10.140   7.451  1.00 14.49           C  
ATOM   2965  CE2 PHE A 187       3.213  -9.990   5.580  1.00 14.85           C  
ATOM   2966  CZ  PHE A 187       3.767 -10.728   6.627  1.00 17.27           C  
ATOM   2967  H   PHE A 187       5.469  -4.117   5.957  1.00  0.00           H  
ATOM   2968  HA  PHE A 187       3.325  -5.805   7.086  1.00  0.00           H  
ATOM   2969 1HB  PHE A 187       4.580  -6.361   4.952  1.00  0.00           H  
ATOM   2970 2HB  PHE A 187       6.020  -6.619   5.924  1.00  0.00           H  
ATOM   2971  HD1 PHE A 187       5.839  -8.368   7.872  1.00  0.00           H  
ATOM   2972  HD2 PHE A 187       3.151  -8.120   4.526  1.00  0.00           H  
ATOM   2973  HE1 PHE A 187       5.135 -10.704   8.277  1.00  0.00           H  
ATOM   2974  HE2 PHE A 187       2.468 -10.445   4.928  1.00  0.00           H  
ATOM   2975  HZ  PHE A 187       3.466 -11.762   6.793  1.00  0.00           H  
ATOM   2976  N   GLY A 188       6.371  -5.463   8.373  1.00 13.02           N  
ATOM   2977  CA  GLY A 188       7.248  -5.785   9.515  1.00 13.90           C  
ATOM   2978  C   GLY A 188       8.552  -5.022   9.428  1.00 14.05           C  
ATOM   2979  O   GLY A 188       8.588  -3.883   8.933  1.00 16.02           O  
ATOM   2980  H   GLY A 188       6.730  -4.888   7.624  1.00  0.00           H  
ATOM   2981 1HA  GLY A 188       6.737  -5.540  10.446  1.00  0.00           H  
ATOM   2982 2HA  GLY A 188       7.447  -6.856   9.530  1.00  0.00           H  
ATOM   2983  N   GLU A 189       9.624  -5.626   9.931  1.00 14.94           N  
ATOM   2984  CA  GLU A 189      10.917  -4.967   9.944  1.00 16.96           C  
ATOM   2985  C   GLU A 189      11.745  -5.477   8.780  1.00 17.34           C  
ATOM   2986  O   GLU A 189      12.140  -6.626   8.762  1.00 16.97           O  
ATOM   2987  CB  GLU A 189      11.649  -5.227  11.273  1.00 18.55           C  
ATOM   2988  CG  GLU A 189      12.909  -4.406  11.462  1.00 24.80           C  
ATOM   2989  CD  GLU A 189      12.651  -2.917  11.629  1.00 30.65           C  
ATOM   2990  OE1 GLU A 189      11.488  -2.509  11.854  1.00 37.61           O  
ATOM   2991  OE2 GLU A 189      13.631  -2.144  11.546  1.00 35.65           O  
ATOM   2992  H   GLU A 189       9.543  -6.558  10.311  1.00  0.00           H  
ATOM   2993  HA  GLU A 189      10.759  -3.893   9.840  1.00  0.00           H  
ATOM   2994 1HB  GLU A 189      10.979  -5.010  12.106  1.00  0.00           H  
ATOM   2995 2HB  GLU A 189      11.922  -6.280  11.338  1.00  0.00           H  
ATOM   2996 1HG  GLU A 189      13.435  -4.765  12.346  1.00  0.00           H  
ATOM   2997 2HG  GLU A 189      13.559  -4.555  10.601  1.00  0.00           H  
ATOM   2998  N   PRO A 190      12.000  -4.609   7.797  1.00 17.50           N  
ATOM   2999  CA  PRO A 190      12.846  -5.015   6.681  1.00 18.78           C  
ATOM   3000  C   PRO A 190      14.219  -5.450   7.190  1.00 17.24           C  
ATOM   3001  O   PRO A 190      14.786  -4.806   8.065  1.00 17.51           O  
ATOM   3002  CB  PRO A 190      12.973  -3.716   5.863  1.00 17.75           C  
ATOM   3003  CG  PRO A 190      11.796  -2.892   6.247  1.00 18.61           C  
ATOM   3004  CD  PRO A 190      11.628  -3.187   7.719  1.00 19.31           C  
ATOM   3005  HA  PRO A 190      12.332  -5.798   6.104  1.00  0.00           H  
ATOM   3006 1HB  PRO A 190      13.925  -3.217   6.096  1.00  0.00           H  
ATOM   3007 2HB  PRO A 190      12.986  -3.948   4.788  1.00  0.00           H  
ATOM   3008 1HG  PRO A 190      11.992  -1.830   6.038  1.00  0.00           H  
ATOM   3009 2HG  PRO A 190      10.920  -3.178   5.646  1.00  0.00           H  
ATOM   3010 1HD  PRO A 190      12.309  -2.549   8.301  1.00  0.00           H  
ATOM   3011 2HD  PRO A 190      10.583  -3.008   8.012  1.00  0.00           H  
ATOM   3012  N   VAL A 191      14.742  -6.539   6.655  1.00 14.70           N  
ATOM   3013  CA  VAL A 191      16.083  -6.983   6.973  1.00 14.61           C  
ATOM   3014  C   VAL A 191      17.084  -6.234   6.110  1.00 14.37           C  
ATOM   3015  O   VAL A 191      16.989  -6.269   4.861  1.00 16.69           O  
ATOM   3016  CB  VAL A 191      16.205  -8.485   6.764  1.00 17.76           C  
ATOM   3017  CG1 VAL A 191      17.611  -8.946   7.099  1.00 19.03           C  
ATOM   3018  CG2 VAL A 191      15.162  -9.187   7.631  1.00 18.79           C  
ATOM   3019  H   VAL A 191      14.187  -7.077   6.004  1.00  0.00           H  
ATOM   3020  HA  VAL A 191      16.283  -6.758   8.021  1.00  0.00           H  
ATOM   3021  HB  VAL A 191      16.031  -8.711   5.712  1.00  0.00           H  
ATOM   3022 1HG1 VAL A 191      17.687 -10.023   6.946  1.00  0.00           H  
ATOM   3023 2HG1 VAL A 191      18.325  -8.436   6.452  1.00  0.00           H  
ATOM   3024 3HG1 VAL A 191      17.832  -8.712   8.140  1.00  0.00           H  
ATOM   3025 1HG2 VAL A 191      15.238 -10.265   7.490  1.00  0.00           H  
ATOM   3026 2HG2 VAL A 191      15.337  -8.944   8.679  1.00  0.00           H  
ATOM   3027 3HG2 VAL A 191      14.165  -8.853   7.343  1.00  0.00           H  
ATOM   3028  N   VAL A 192      18.031  -5.553   6.743  1.00 14.01           N  
ATOM   3029  CA  VAL A 192      19.013  -4.747   6.030  1.00 13.06           C  
ATOM   3030  C   VAL A 192      20.346  -5.457   5.989  1.00 14.62           C  
ATOM   3031  O   VAL A 192      20.892  -5.869   7.032  1.00 17.87           O  
ATOM   3032  CB  VAL A 192      19.180  -3.349   6.648  1.00 14.20           C  
ATOM   3033  CG1 VAL A 192      20.282  -2.562   5.938  1.00 14.80           C  
ATOM   3034  CG2 VAL A 192      17.850  -2.598   6.646  1.00 14.45           C  
ATOM   3035  H   VAL A 192      18.069  -5.597   7.751  1.00  0.00           H  
ATOM   3036  HA  VAL A 192      18.674  -4.618   5.002  1.00  0.00           H  
ATOM   3037  HB  VAL A 192      19.529  -3.455   7.675  1.00  0.00           H  
ATOM   3038 1HG1 VAL A 192      20.379  -1.577   6.396  1.00  0.00           H  
ATOM   3039 2HG1 VAL A 192      21.227  -3.098   6.028  1.00  0.00           H  
ATOM   3040 3HG1 VAL A 192      20.027  -2.448   4.885  1.00  0.00           H  
ATOM   3041 1HG2 VAL A 192      17.989  -1.612   7.088  1.00  0.00           H  
ATOM   3042 2HG2 VAL A 192      17.494  -2.490   5.621  1.00  0.00           H  
ATOM   3043 3HG2 VAL A 192      17.116  -3.156   7.228  1.00  0.00           H  
ATOM   3044  N   LEU A 193      20.891  -5.579   4.772  1.00 14.94           N  
ATOM   3045  CA  LEU A 193      22.159  -6.248   4.583  1.00 14.33           C  
ATOM   3046  C   LEU A 193      23.269  -5.450   5.249  1.00 14.03           C  
ATOM   3047  O   LEU A 193      23.240  -4.226   5.231  1.00 17.01           O  
ATOM   3048  CB  LEU A 193      22.440  -6.447   3.087  1.00 14.67           C  
ATOM   3049  CG  LEU A 193      21.383  -7.350   2.466  1.00 13.42           C  
ATOM   3050  CD1 LEU A 193      21.627  -7.377   0.949  1.00 16.32           C  
ATOM   3051  CD2 LEU A 193      21.327  -8.755   3.062  1.00 17.78           C  
ATOM   3052  H   LEU A 193      20.411  -5.198   3.969  1.00  0.00           H  
ATOM   3053  HA  LEU A 193      22.109  -7.225   5.062  1.00  0.00           H  
ATOM   3054 1HB  LEU A 193      22.441  -5.473   2.601  1.00  0.00           H  
ATOM   3055 2HB  LEU A 193      23.431  -6.887   2.975  1.00  0.00           H  
ATOM   3056  HG  LEU A 193      20.397  -6.906   2.605  1.00  0.00           H  
ATOM   3057 1HD1 LEU A 193      20.884  -8.017   0.472  1.00  0.00           H  
ATOM   3058 2HD1 LEU A 193      21.544  -6.366   0.549  1.00  0.00           H  
ATOM   3059 3HD1 LEU A 193      22.624  -7.767   0.748  1.00  0.00           H  
ATOM   3060 1HD2 LEU A 193      20.547  -9.331   2.563  1.00  0.00           H  
ATOM   3061 2HD2 LEU A 193      22.289  -9.249   2.921  1.00  0.00           H  
ATOM   3062 3HD2 LEU A 193      21.105  -8.690   4.127  1.00  0.00           H  
ATOM   3063  N   PRO A 194      24.249  -6.139   5.856  1.00 16.30           N  
ATOM   3064  CA  PRO A 194      25.293  -5.382   6.567  1.00 17.81           C  
ATOM   3065  C   PRO A 194      26.255  -4.669   5.622  1.00 18.88           C  
ATOM   3066  O   PRO A 194      26.371  -5.048   4.441  1.00 18.71           O  
ATOM   3067  CB  PRO A 194      26.025  -6.454   7.380  1.00 20.90           C  
ATOM   3068  CG  PRO A 194      25.687  -7.759   6.752  1.00 20.24           C  
ATOM   3069  CD  PRO A 194      24.387  -7.596   6.009  1.00 16.28           C  
ATOM   3070  HA  PRO A 194      24.817  -4.647   7.232  1.00  0.00           H  
ATOM   3071 1HB  PRO A 194      27.108  -6.263   7.366  1.00  0.00           H  
ATOM   3072 2HB  PRO A 194      25.705  -6.412   8.432  1.00  0.00           H  
ATOM   3073 1HG  PRO A 194      26.491  -8.072   6.069  1.00  0.00           H  
ATOM   3074 2HG  PRO A 194      25.602  -8.540   7.522  1.00  0.00           H  
ATOM   3075 1HD  PRO A 194      24.457  -8.096   5.032  1.00  0.00           H  
ATOM   3076 2HD  PRO A 194      23.567  -8.023   6.605  1.00  0.00           H  
ATOM   3077  N   ASP A 195      26.928  -3.641   6.127  1.00 19.22           N  
ATOM   3078  CA  ASP A 195      27.849  -2.853   5.323  1.00 19.60           C  
ATOM   3079  C   ASP A 195      28.913  -3.711   4.629  1.00 19.65           C  
ATOM   3080  O   ASP A 195      29.265  -3.432   3.475  1.00 21.74           O  
ATOM   3081  CB  ASP A 195      28.526  -1.769   6.172  1.00 22.23           C  
ATOM   3082  CG  ASP A 195      27.602  -0.608   6.503  1.00 24.70           C  
ATOM   3083  OD1 ASP A 195      26.409  -0.633   6.119  1.00 25.45           O  
ATOM   3084  OD2 ASP A 195      28.082   0.349   7.175  1.00 29.65           O  
ATOM   3085  H   ASP A 195      26.794  -3.401   7.099  1.00  0.00           H  
ATOM   3086  HA  ASP A 195      27.284  -2.366   4.528  1.00  0.00           H  
ATOM   3087 1HB  ASP A 195      28.882  -2.207   7.105  1.00  0.00           H  
ATOM   3088 2HB  ASP A 195      29.395  -1.380   5.641  1.00  0.00           H  
ATOM   3089  N   GLU A 196      29.434  -4.731   5.317  1.00 20.36           N  
ATOM   3090  CA  GLU A 196      30.457  -5.617   4.732  1.00 22.17           C  
ATOM   3091  C   GLU A 196      29.922  -6.285   3.466  1.00 21.84           C  
ATOM   3092  O   GLU A 196      30.628  -6.391   2.459  1.00 22.22           O  
ATOM   3093  CB  GLU A 196      30.899  -6.687   5.730  1.00 28.74           C  
ATOM   3094  CG  GLU A 196      31.985  -7.602   5.176  1.00 33.81           C  
ATOM   3095  CD  GLU A 196      32.757  -8.369   6.238  1.00 41.01           C  
ATOM   3096  OE1 GLU A 196      32.481  -8.195   7.447  1.00 48.93           O  
ATOM   3097  OE2 GLU A 196      33.655  -9.150   5.856  1.00 47.88           O  
ATOM   3098  H   GLU A 196      29.119  -4.900   6.262  1.00  0.00           H  
ATOM   3099  HA  GLU A 196      31.327  -5.015   4.469  1.00  0.00           H  
ATOM   3100 1HB  GLU A 196      31.274  -6.208   6.635  1.00  0.00           H  
ATOM   3101 2HB  GLU A 196      30.041  -7.296   6.014  1.00  0.00           H  
ATOM   3102 1HG  GLU A 196      31.527  -8.325   4.501  1.00  0.00           H  
ATOM   3103 2HG  GLU A 196      32.690  -7.004   4.600  1.00  0.00           H  
ATOM   3104  N   GLU A 197      28.676  -6.740   3.529  1.00 19.29           N  
ATOM   3105  CA  GLU A 197      28.051  -7.385   2.375  1.00 18.16           C  
ATOM   3106  C   GLU A 197      27.864  -6.352   1.280  1.00 18.51           C  
ATOM   3107  O   GLU A 197      28.091  -6.661   0.100  1.00 19.64           O  
ATOM   3108  CB  GLU A 197      26.723  -8.037   2.761  1.00 18.96           C  
ATOM   3109  CG  GLU A 197      25.996  -8.730   1.609  1.00 20.01           C  
ATOM   3110  CD  GLU A 197      26.679  -9.989   1.099  1.00 19.27           C  
ATOM   3111  OE1 GLU A 197      27.726 -10.401   1.656  1.00 21.32           O  
ATOM   3112  OE2 GLU A 197      26.142 -10.579   0.132  1.00 20.21           O  
ATOM   3113  H   GLU A 197      28.147  -6.642   4.384  1.00  0.00           H  
ATOM   3114  HA  GLU A 197      28.721  -8.163   2.008  1.00  0.00           H  
ATOM   3115 1HB  GLU A 197      26.895  -8.780   3.540  1.00  0.00           H  
ATOM   3116 2HB  GLU A 197      26.052  -7.282   3.171  1.00  0.00           H  
ATOM   3117 1HG  GLU A 197      24.992  -9.000   1.937  1.00  0.00           H  
ATOM   3118 2HG  GLU A 197      25.901  -8.030   0.780  1.00  0.00           H  
ATOM   3119  N   MET A 198      27.478  -5.132   1.651  1.00 17.88           N  
ATOM   3120  CA  MET A 198      27.327  -4.072   0.640  1.00 18.31           C  
ATOM   3121  C   MET A 198      28.660  -3.637   0.025  1.00 20.11           C  
ATOM   3122  O   MET A 198      28.711  -3.286  -1.157  1.00 20.30           O  
ATOM   3123  CB  MET A 198      26.500  -2.899   1.161  1.00 18.34           C  
ATOM   3124  CG  MET A 198      25.066  -3.301   1.492  1.00 17.25           C  
ATOM   3125  SD  MET A 198      24.229  -4.270   0.198  1.00 19.48           S  
ATOM   3126  CE  MET A 198      24.119  -3.045  -1.096  1.00 21.46           C  
ATOM   3127  H   MET A 198      27.286  -4.919   2.619  1.00  0.00           H  
ATOM   3128  HA  MET A 198      26.810  -4.489  -0.224  1.00  0.00           H  
ATOM   3129 1HB  MET A 198      26.969  -2.493   2.056  1.00  0.00           H  
ATOM   3130 2HB  MET A 198      26.481  -2.106   0.413  1.00  0.00           H  
ATOM   3131 1HG  MET A 198      25.057  -3.898   2.403  1.00  0.00           H  
ATOM   3132 2HG  MET A 198      24.468  -2.406   1.666  1.00  0.00           H  
ATOM   3133 1HE  MET A 198      23.628  -3.479  -1.967  1.00  0.00           H  
ATOM   3134 2HE  MET A 198      23.541  -2.191  -0.741  1.00  0.00           H  
ATOM   3135 3HE  MET A 198      25.121  -2.715  -1.371  1.00  0.00           H  
ATOM   3136  N   GLU A 199      29.736  -3.673   0.814  1.00 19.76           N  
ATOM   3137  CA  GLU A 199      31.086  -3.393   0.303  1.00 21.14           C  
ATOM   3138  C   GLU A 199      31.447  -4.443  -0.749  1.00 21.62           C  
ATOM   3139  O   GLU A 199      31.996  -4.118  -1.818  1.00 23.41           O  
ATOM   3140  CB  GLU A 199      32.098  -3.430   1.447  1.00 23.85           C  
ATOM   3141  CG  GLU A 199      31.495  -3.739   2.810  1.00  0.00           C  
ATOM   3142  CD  GLU A 199      30.007  -3.948   2.758  1.00  0.00           C  
ATOM   3143  OE1 GLU A 199      29.451  -3.856   1.690  1.00  0.00           O  
ATOM   3144  OE2 GLU A 199      29.426  -4.199   3.787  1.00  0.00           O  
ATOM   3145  H   GLU A 199      29.617  -3.900   1.791  1.00  0.00           H  
ATOM   3146  HA  GLU A 199      31.089  -2.396  -0.138  1.00  0.00           H  
ATOM   3147 1HB  GLU A 199      32.856  -4.185   1.238  1.00  0.00           H  
ATOM   3148 2HB  GLU A 199      32.605  -2.467   1.516  1.00  0.00           H  
ATOM   3149 1HG  GLU A 199      31.963  -4.639   3.207  1.00  0.00           H  
ATOM   3150 2HG  GLU A 199      31.718  -2.916   3.489  1.00  0.00           H  
ATOM   3151  N   LEU A 200      31.101  -5.698  -0.459  1.00 20.64           N  
ATOM   3152  CA  LEU A 200      31.292  -6.798  -1.406  1.00 20.79           C  
ATOM   3153  C   LEU A 200      30.451  -6.568  -2.655  1.00 22.29           C  
ATOM   3154  O   LEU A 200      30.926  -6.764  -3.770  1.00 24.32           O  
ATOM   3155  CB  LEU A 200      30.961  -8.139  -0.732  1.00 23.89           C  
ATOM   3156  CG  LEU A 200      30.939  -9.461  -1.496  1.00 25.68           C  
ATOM   3157  CD1 LEU A 200      32.152  -9.663  -2.396  1.00 31.38           C  
ATOM   3158  CD2 LEU A 200      30.834 -10.593  -0.489  1.00 30.02           C  
ATOM   3159  H   LEU A 200      30.694  -5.892   0.445  1.00  0.00           H  
ATOM   3160  HA  LEU A 200      32.336  -6.809  -1.717  1.00  0.00           H  
ATOM   3161 1HB  LEU A 200      31.677  -8.311   0.070  1.00  0.00           H  
ATOM   3162 2HB  LEU A 200      29.965  -8.071  -0.294  1.00  0.00           H  
ATOM   3163  HG  LEU A 200      30.081  -9.479  -2.168  1.00  0.00           H  
ATOM   3164 1HD1 LEU A 200      32.070 -10.622  -2.908  1.00  0.00           H  
ATOM   3165 2HD1 LEU A 200      32.195  -8.862  -3.134  1.00  0.00           H  
ATOM   3166 3HD1 LEU A 200      33.059  -9.651  -1.792  1.00  0.00           H  
ATOM   3167 1HD2 LEU A 200      30.816 -11.548  -1.015  1.00  0.00           H  
ATOM   3168 2HD2 LEU A 200      31.693 -10.564   0.182  1.00  0.00           H  
ATOM   3169 3HD2 LEU A 200      29.918 -10.481   0.090  1.00  0.00           H  
ATOM   3170  N   MET A 201      29.216  -6.122  -2.462  1.00 19.73           N  
ATOM   3171  CA  MET A 201      28.316  -5.862  -3.564  1.00 21.00           C  
ATOM   3172  C   MET A 201      28.886  -4.807  -4.512  1.00 22.05           C  
ATOM   3173  O   MET A 201      28.806  -4.964  -5.742  1.00 24.26           O  
ATOM   3174  CB  MET A 201      26.956  -5.418  -3.022  1.00 19.52           C  
ATOM   3175  CG  MET A 201      25.770  -5.947  -3.833  1.00 21.91           C  
ATOM   3176  SD  MET A 201      25.675  -7.751  -3.836  1.00 22.80           S  
ATOM   3177  CE  MET A 201      25.372  -8.048  -2.087  1.00 22.63           C  
ATOM   3178  H   MET A 201      28.897  -5.960  -1.518  1.00  0.00           H  
ATOM   3179  HA  MET A 201      28.189  -6.784  -4.132  1.00  0.00           H  
ATOM   3180 1HB  MET A 201      26.846  -5.759  -1.994  1.00  0.00           H  
ATOM   3181 2HB  MET A 201      26.906  -4.328  -3.013  1.00  0.00           H  
ATOM   3182 1HG  MET A 201      24.842  -5.554  -3.419  1.00  0.00           H  
ATOM   3183 2HG  MET A 201      25.854  -5.606  -4.865  1.00  0.00           H  
ATOM   3184 1HE  MET A 201      25.286  -9.120  -1.909  1.00  0.00           H  
ATOM   3185 2HE  MET A 201      26.200  -7.647  -1.501  1.00  0.00           H  
ATOM   3186 3HE  MET A 201      24.446  -7.556  -1.789  1.00  0.00           H  
ATOM   3187  N   ALA A 202      29.477  -3.758  -3.937  1.00 22.65           N  
ATOM   3188  CA  ALA A 202      30.082  -2.686  -4.727  1.00 24.97           C  
ATOM   3189  C   ALA A 202      31.159  -3.244  -5.639  1.00 24.59           C  
ATOM   3190  O   ALA A 202      31.244  -2.854  -6.804  1.00 28.36           O  
ATOM   3191  CB  ALA A 202      30.660  -1.590  -3.844  1.00 24.01           C  
ATOM   3192  H   ALA A 202      29.507  -3.703  -2.929  1.00  0.00           H  
ATOM   3193  HA  ALA A 202      29.305  -2.246  -5.352  1.00  0.00           H  
ATOM   3194 1HB  ALA A 202      31.100  -0.813  -4.469  1.00  0.00           H  
ATOM   3195 2HB  ALA A 202      29.867  -1.159  -3.233  1.00  0.00           H  
ATOM   3196 3HB  ALA A 202      31.427  -2.012  -3.197  1.00  0.00           H  
ATOM   3197  N   GLU A 203      31.975  -4.149  -5.107  1.00 24.19           N  
ATOM   3198  CA  GLU A 203      33.092  -4.707  -5.872  1.00 25.17           C  
ATOM   3199  C   GLU A 203      32.610  -5.639  -6.973  1.00 26.61           C  
ATOM   3200  O   GLU A 203      33.167  -5.639  -8.069  1.00 30.25           O  
ATOM   3201  CB  GLU A 203      34.115  -5.361  -4.938  1.00 27.15           C  
ATOM   3202  CG  GLU A 203      34.445  -4.441  -3.768  1.00 36.28           C  
ATOM   3203  CD  GLU A 203      35.803  -4.673  -3.141  1.00 44.31           C  
ATOM   3204  OE1 GLU A 203      36.042  -5.774  -2.598  1.00 51.03           O  
ATOM   3205  OE2 GLU A 203      36.627  -3.732  -3.171  1.00 52.11           O  
ATOM   3206  H   GLU A 203      31.825  -4.460  -4.158  1.00  0.00           H  
ATOM   3207  HA  GLU A 203      33.583  -3.895  -6.410  1.00  0.00           H  
ATOM   3208 1HB  GLU A 203      33.716  -6.304  -4.564  1.00  0.00           H  
ATOM   3209 2HB  GLU A 203      35.024  -5.588  -5.496  1.00  0.00           H  
ATOM   3210 1HG  GLU A 203      34.408  -3.407  -4.110  1.00  0.00           H  
ATOM   3211 2HG  GLU A 203      33.687  -4.567  -2.996  1.00  0.00           H  
ATOM   3212  N   LYS A 204      31.552  -6.399  -6.698  1.00 25.35           N  
ATOM   3213  CA  LYS A 204      30.945  -7.277  -7.702  1.00 26.56           C  
ATOM   3214  C   LYS A 204      30.305  -6.501  -8.840  1.00 27.10           C  
ATOM   3215  O   LYS A 204      30.319  -6.959  -9.989  1.00 29.63           O  
ATOM   3216  CB  LYS A 204      29.910  -8.191  -7.060  1.00 29.36           C  
ATOM   3217  CG  LYS A 204      30.520  -9.184  -6.087  1.00 27.68           C  
ATOM   3218  CD  LYS A 204      29.489 -10.171  -5.598  1.00 29.00           C  
ATOM   3219  CE  LYS A 204      29.371 -11.342  -6.552  1.00 34.49           C  
ATOM   3220  NZ  LYS A 204      30.470 -12.317  -6.329  1.00 36.89           N  
ATOM   3221  H   LYS A 204      31.158  -6.368  -5.769  1.00  0.00           H  
ATOM   3222  HA  LYS A 204      31.729  -7.895  -8.141  1.00  0.00           H  
ATOM   3223 1HB  LYS A 204      29.173  -7.589  -6.527  1.00  0.00           H  
ATOM   3224 2HB  LYS A 204      29.381  -8.744  -7.837  1.00  0.00           H  
ATOM   3225 1HG  LYS A 204      31.328  -9.727  -6.579  1.00  0.00           H  
ATOM   3226 2HG  LYS A 204      30.934  -8.649  -5.233  1.00  0.00           H  
ATOM   3227 1HD  LYS A 204      29.775 -10.537  -4.611  1.00  0.00           H  
ATOM   3228 2HD  LYS A 204      28.521  -9.676  -5.516  1.00  0.00           H  
ATOM   3229 1HE  LYS A 204      28.412 -11.837  -6.403  1.00  0.00           H  
ATOM   3230 2HE  LYS A 204      29.412 -10.980  -7.579  1.00  0.00           H  
ATOM   3231 1HZ  LYS A 204      30.373 -13.088  -6.974  1.00  0.00           H  
ATOM   3232 2HZ  LYS A 204      31.360 -11.862  -6.479  1.00  0.00           H  
ATOM   3233 3HZ  LYS A 204      30.426 -12.664  -5.382  1.00  0.00           H  
ATOM   3234  N   PHE A 205      29.762  -5.326  -8.520  1.00 27.03           N  
ATOM   3235  CA  PHE A 205      29.028  -4.504  -9.490  1.00 29.08           C  
ATOM   3236  C   PHE A 205      29.940  -3.783 -10.489  1.00 33.25           C  
ATOM   3237  O   PHE A 205      29.496  -3.398 -11.575  1.00 36.67           O  
ATOM   3238  CB  PHE A 205      28.112  -3.517  -8.755  1.00 27.53           C  
ATOM   3239  CG  PHE A 205      26.760  -4.088  -8.384  1.00 22.13           C  
ATOM   3240  CD1 PHE A 205      26.559  -5.465  -8.230  1.00 24.28           C  
ATOM   3241  CD2 PHE A 205      25.687  -3.246  -8.169  1.00 22.01           C  
ATOM   3242  CE1 PHE A 205      25.310  -5.972  -7.884  1.00 25.43           C  
ATOM   3243  CE2 PHE A 205      24.436  -3.748  -7.822  1.00 21.20           C  
ATOM   3244  CZ  PHE A 205      24.243  -5.109  -7.665  1.00 20.90           C  
ATOM   3245  H   PHE A 205      29.863  -4.995  -7.571  1.00  0.00           H  
ATOM   3246  HA  PHE A 205      28.415  -5.162 -10.107  1.00  0.00           H  
ATOM   3247 1HB  PHE A 205      28.599  -3.181  -7.840  1.00  0.00           H  
ATOM   3248 2HB  PHE A 205      27.948  -2.640  -9.379  1.00  0.00           H  
ATOM   3249  HD1 PHE A 205      27.397  -6.146  -8.384  1.00  0.00           H  
ATOM   3250  HD2 PHE A 205      25.828  -2.171  -8.291  1.00  0.00           H  
ATOM   3251  HE1 PHE A 205      25.168  -7.048  -7.784  1.00  0.00           H  
ATOM   3252  HE2 PHE A 205      23.604  -3.060  -7.674  1.00  0.00           H  
ATOM   3253  HZ  PHE A 205      23.271  -5.505  -7.375  1.00  0.00           H  
ATOM   3254  N   LYS A 206      31.212  -3.622 -10.123  1.00 34.25           N  
ATOM   3255  CA  LYS A 206      32.220  -2.977 -10.982  1.00 36.30           C  
ATOM   3256  C   LYS A 206      32.472  -3.742 -12.285  1.00 39.28           C  
ATOM   3257  O   LYS A 206      32.116  -4.917 -12.412  1.00 44.29           O  
ATOM   3258  OXT LYS A 206      33.023  -3.199 -13.202  1.00  0.00           O  
ATOM   3259  CB  LYS A 206      33.535  -2.801 -10.217  1.00 38.48           C  
ATOM   3260  CG  LYS A 206      33.484  -1.733  -9.139  1.00 41.05           C  
ATOM   3261  CD  LYS A 206      34.773  -1.676  -8.336  1.00 47.22           C  
ATOM   3262  CE  LYS A 206      34.618  -0.740  -7.147  1.00 48.56           C  
ATOM   3263  NZ  LYS A 206      35.863  -0.627  -6.335  1.00 50.48           N  
ATOM   3264  H   LYS A 206      31.487  -3.962  -9.212  1.00  0.00           H  
ATOM   3265  HA  LYS A 206      31.849  -1.993 -11.272  1.00  0.00           H  
ATOM   3266 1HB  LYS A 206      33.811  -3.745  -9.746  1.00  0.00           H  
ATOM   3267 2HB  LYS A 206      34.330  -2.539 -10.915  1.00  0.00           H  
ATOM   3268 1HG  LYS A 206      33.316  -0.759  -9.599  1.00  0.00           H  
ATOM   3269 2HG  LYS A 206      32.658  -1.941  -8.460  1.00  0.00           H  
ATOM   3270 1HD  LYS A 206      35.025  -2.676  -7.981  1.00  0.00           H  
ATOM   3271 2HD  LYS A 206      35.583  -1.321  -8.973  1.00  0.00           H  
ATOM   3272 1HE  LYS A 206      34.347   0.254  -7.500  1.00  0.00           H  
ATOM   3273 2HE  LYS A 206      33.819  -1.102  -6.500  1.00  0.00           H  
ATOM   3274 1HZ  LYS A 206      35.705   0.003  -5.562  1.00  0.00           H  
ATOM   3275 2HZ  LYS A 206      36.118  -1.538  -5.980  1.00  0.00           H  
ATOM   3276 3HZ  LYS A 206      36.611  -0.270  -6.912  1.00  0.00           H  
TER                                                                             
HETATM 3278 ZN    ZN A 301      11.972  18.435  -9.179  1.00 15.82          ZN  
TER                                                                             
