# Supplementary material for: A new benchmark illustrates that integration of geometric constraints inferred from enzyme reaction chemistry can increase enzyme active site modeling accuracy
Source: PLoS One. 2019 Apr 4;14(4):e0214126. doi: 10.1371/journal.pone.0214126 (PMC6448891; doi:10.1371/journal.pone.0214126)
Supplement: S1 Files — (GZ) [file pone.0214126.s008.gz › benchmark-lite/templates/4fua/4c24.pdb.pdb]

REMARK query_anchored_aln MERNKLARQIIDTCLEMTRLGLNQGTAGNVSVRYQDGMLITPTGIPYEKLTESHIVFIDGNGKHEEGKLPSSEWRFHMAAYQSRPDANAVVHNHAVHCTAVSILNRSIPAIHYMIAAAG-NSIPCAPYATFGTRELSEHVALALKNRKATLLQHHGLIACEVNLEKALWLAHEVEVLAQLYLTTLAITDP-PVLSDEEIAVVLEKFKTYGLRI--
ATOM      1  N   MET A   1      30.340  22.766 -29.891  1.00  0.00           N  
ATOM      2  CA  MET A   1      29.177  22.640 -29.010  1.00  0.00           C  
ATOM      3  C   MET A   1      28.757  21.182 -28.805  1.00  0.00           C  
ATOM      4  O   MET A   1      29.336  20.257 -29.393  1.00  0.00           O  
ATOM      5  CB  MET A   1      28.010  23.450 -29.572  1.00  0.00           C  
ATOM      6  CG  MET A   1      28.243  24.954 -29.600  1.00  0.00           C  
ATOM      7  SD  MET A   1      26.829  25.864 -30.253  1.00  0.00           S  
ATOM      8  CE  MET A   1      27.444  27.544 -30.177  1.00  0.00           C  
ATOM      9 1H   MET A   1      30.577  23.732 -29.995  1.00  0.00           H  
ATOM     10 2H   MET A   1      31.115  22.274 -29.493  1.00  0.00           H  
ATOM     11 3H   MET A   1      30.124  22.378 -30.787  1.00  0.00           H  
ATOM     12  HA  MET A   1      29.442  23.035 -28.029  1.00  0.00           H  
ATOM     13 1HB  MET A   1      27.800  23.126 -30.590  1.00  0.00           H  
ATOM     14 2HB  MET A   1      27.116  23.261 -28.977  1.00  0.00           H  
ATOM     15 1HG  MET A   1      28.445  25.309 -28.590  1.00  0.00           H  
ATOM     16 2HG  MET A   1      29.112  25.176 -30.219  1.00  0.00           H  
ATOM     17 1HE  MET A   1      26.681  28.228 -30.550  1.00  0.00           H  
ATOM     18 2HE  MET A   1      27.687  27.797 -29.144  1.00  0.00           H  
ATOM     19 3HE  MET A   1      28.341  27.631 -30.792  1.00  0.00           H  
ATOM     20  N   GLU A   2      27.750  20.979 -27.962  1.00  0.00           N  
ATOM     21  CA  GLU A   2      27.282  19.633 -27.648  1.00  0.00           C  
ATOM     22  C   GLU A   2      26.687  18.994 -28.903  1.00  0.00           C  
ATOM     23  O   GLU A   2      25.972  19.655 -29.659  1.00  0.00           O  
ATOM     24  CB  GLU A   2      26.243  19.666 -26.525  1.00  0.00           C  
ATOM     25  CG  GLU A   2      25.764  18.295 -26.070  1.00  0.00           C  
ATOM     26  CD  GLU A   2      26.826  17.514 -25.347  1.00  0.00           C  
ATOM     27  OE1 GLU A   2      27.762  17.091 -25.983  1.00  0.00           O  
ATOM     28  OE2 GLU A   2      26.702  17.341 -24.158  1.00  0.00           O  
ATOM     29  H   GLU A   2      27.297  21.771 -27.528  1.00  0.00           H  
ATOM     30  HA  GLU A   2      28.134  19.040 -27.314  1.00  0.00           H  
ATOM     31 1HB  GLU A   2      26.661  20.179 -25.658  1.00  0.00           H  
ATOM     32 2HB  GLU A   2      25.372  20.234 -26.852  1.00  0.00           H  
ATOM     33 1HG  GLU A   2      24.909  18.422 -25.408  1.00  0.00           H  
ATOM     34 2HG  GLU A   2      25.434  17.730 -26.941  1.00  0.00           H  
ATOM     35  N   ARG A   3      26.990  17.717 -29.120  1.00  0.00           N  
ATOM     36  CA  ARG A   3      26.585  17.035 -30.355  1.00  0.00           C  
ATOM     37  C   ARG A   3      25.077  16.818 -30.470  1.00  0.00           C  
ATOM     38  O   ARG A   3      24.350  16.796 -29.464  1.00  0.00           O  
ATOM     39  CB  ARG A   3      27.280  15.685 -30.455  1.00  0.00           C  
ATOM     40  CG  ARG A   3      28.787  15.754 -30.646  1.00  0.00           C  
ATOM     41  CD  ARG A   3      29.391  14.400 -30.739  1.00  0.00           C  
ATOM     42  NE  ARG A   3      30.834  14.460 -30.905  1.00  0.00           N  
ATOM     43  CZ  ARG A   3      31.642  13.385 -30.972  1.00  0.00           C  
ATOM     44  NH1 ARG A   3      31.135  12.175 -30.886  1.00  0.00           N  
ATOM     45  NH2 ARG A   3      32.945  13.545 -31.125  1.00  0.00           N  
ATOM     46  H   ARG A   3      27.509  17.204 -28.422  1.00  0.00           H  
ATOM     47  HA  ARG A   3      26.885  17.650 -31.204  1.00  0.00           H  
ATOM     48 1HB  ARG A   3      27.088  15.109 -29.551  1.00  0.00           H  
ATOM     49 2HB  ARG A   3      26.866  15.124 -31.294  1.00  0.00           H  
ATOM     50 1HG  ARG A   3      29.013  16.294 -31.566  1.00  0.00           H  
ATOM     51 2HG  ARG A   3      29.237  16.273 -29.800  1.00  0.00           H  
ATOM     52 1HD  ARG A   3      29.176  13.842 -29.828  1.00  0.00           H  
ATOM     53 2HD  ARG A   3      28.971  13.873 -31.595  1.00  0.00           H  
ATOM     54  HE  ARG A   3      31.261  15.374 -30.976  1.00  0.00           H  
ATOM     55 1HH1 ARG A   3      30.139  12.052 -30.769  1.00  0.00           H  
ATOM     56 2HH1 ARG A   3      31.740  11.369 -30.936  1.00  0.00           H  
ATOM     57 1HH2 ARG A   3      33.335  14.475 -31.191  1.00  0.00           H  
ATOM     58 2HH2 ARG A   3      33.550  12.739 -31.175  1.00  0.00           H  
ATOM     59  N   ASN A   4      24.609  16.658 -31.707  1.00  0.00           N  
ATOM     60  CA  ASN A   4      23.251  16.202 -31.963  1.00  0.00           C  
ATOM     61  C   ASN A   4      22.957  14.900 -31.228  1.00  0.00           C  
ATOM     62  O   ASN A   4      21.878  14.749 -30.637  1.00  0.00           O  
ATOM     63  CB  ASN A   4      23.016  16.039 -33.454  1.00  0.00           C  
ATOM     64  CG  ASN A   4      22.898  17.358 -34.167  1.00  0.00           C  
ATOM     65  OD1 ASN A   4      22.511  18.368 -33.570  1.00  0.00           O  
ATOM     66  ND2 ASN A   4      23.225  17.367 -35.434  1.00  0.00           N  
ATOM     67  H   ASN A   4      25.216  16.860 -32.489  1.00  0.00           H  
ATOM     68  HA  ASN A   4      22.556  16.951 -31.581  1.00  0.00           H  
ATOM     69 1HB  ASN A   4      23.840  15.474 -33.892  1.00  0.00           H  
ATOM     70 2HB  ASN A   4      22.103  15.468 -33.618  1.00  0.00           H  
ATOM     71 1HD2 ASN A   4      23.166  18.216 -35.960  1.00  0.00           H  
ATOM     72 2HD2 ASN A   4      23.533  16.526 -35.877  1.00  0.00           H  
ATOM     73  N   LYS A   5      23.924  13.981 -31.243  1.00  0.00           N  
ATOM     74  CA  LYS A   5      23.762  12.692 -30.584  1.00  0.00           C  
ATOM     75  C   LYS A   5      23.312  12.881 -29.130  1.00  0.00           C  
ATOM     76  O   LYS A   5      22.281  12.330 -28.736  1.00  0.00           O  
ATOM     77  CB  LYS A   5      25.066  11.894 -30.640  1.00  0.00           C  
ATOM     78  CG  LYS A   5      24.986  10.513 -30.005  1.00  0.00           C  
ATOM     79  CD  LYS A   5      26.308   9.770 -30.128  1.00  0.00           C  
ATOM     80  CE  LYS A   5      26.245   8.409 -29.451  1.00  0.00           C  
ATOM     81  NZ  LYS A   5      27.532   7.671 -29.564  1.00  0.00           N  
ATOM     82  H   LYS A   5      24.790  14.183 -31.723  1.00  0.00           H  
ATOM     83  HA  LYS A   5      22.987  12.131 -31.108  1.00  0.00           H  
ATOM     84 1HB  LYS A   5      25.371  11.768 -31.679  1.00  0.00           H  
ATOM     85 2HB  LYS A   5      25.855  12.451 -30.133  1.00  0.00           H  
ATOM     86 1HG  LYS A   5      24.732  10.611 -28.949  1.00  0.00           H  
ATOM     87 2HG  LYS A   5      24.205   9.932 -30.495  1.00  0.00           H  
ATOM     88 1HD  LYS A   5      26.550   9.631 -31.183  1.00  0.00           H  
ATOM     89 2HD  LYS A   5      27.100  10.359 -29.666  1.00  0.00           H  
ATOM     90 1HE  LYS A   5      26.006   8.538 -28.397  1.00  0.00           H  
ATOM     91 2HE  LYS A   5      25.457   7.811 -29.909  1.00  0.00           H  
ATOM     92 1HZ  LYS A   5      27.449   6.775 -29.104  1.00  0.00           H  
ATOM     93 2HZ  LYS A   5      27.755   7.529 -30.539  1.00  0.00           H  
ATOM     94 3HZ  LYS A   5      28.267   8.207 -29.126  1.00  0.00           H  
ATOM     95  N   LEU A   6      24.041  13.703 -28.370  1.00  0.00           N  
ATOM     96  CA  LEU A   6      23.688  13.910 -26.952  1.00  0.00           C  
ATOM     97  C   LEU A   6      22.305  14.538 -26.767  1.00  0.00           C  
ATOM     98  O   LEU A   6      21.568  14.128 -25.878  1.00  0.00           O  
ATOM     99  CB  LEU A   6      24.738  14.801 -26.277  1.00  0.00           C  
ATOM    100  CG  LEU A   6      25.936  14.068 -25.660  1.00  0.00           C  
ATOM    101  CD1 LEU A   6      26.640  13.250 -26.734  1.00  0.00           C  
ATOM    102  CD2 LEU A   6      26.884  15.080 -25.034  1.00  0.00           C  
ATOM    103  H   LEU A   6      24.838  14.190 -28.755  1.00  0.00           H  
ATOM    104  HA  LEU A   6      23.674  12.941 -26.454  1.00  0.00           H  
ATOM    105 1HB  LEU A   6      25.125  15.502 -27.015  1.00  0.00           H  
ATOM    106 2HB  LEU A   6      24.254  15.371 -25.484  1.00  0.00           H  
ATOM    107  HG  LEU A   6      25.583  13.378 -24.893  1.00  0.00           H  
ATOM    108 1HD1 LEU A   6      27.490  12.728 -26.295  1.00  0.00           H  
ATOM    109 2HD1 LEU A   6      25.944  12.521 -27.151  1.00  0.00           H  
ATOM    110 3HD1 LEU A   6      26.990  13.912 -27.525  1.00  0.00           H  
ATOM    111 1HD2 LEU A   6      27.734  14.558 -24.594  1.00  0.00           H  
ATOM    112 2HD2 LEU A   6      27.238  15.769 -25.800  1.00  0.00           H  
ATOM    113 3HD2 LEU A   6      26.359  15.638 -24.258  1.00  0.00           H  
ATOM    114  N   ALA A   7      21.931  15.497 -27.601  1.00  0.00           N  
ATOM    115  CA  ALA A   7      20.616  16.126 -27.518  1.00  0.00           C  
ATOM    116  C   ALA A   7      19.471  15.136 -27.746  1.00  0.00           C  
ATOM    117  O   ALA A   7      18.479  15.103 -27.003  1.00  0.00           O  
ATOM    118  CB  ALA A   7      20.525  17.268 -28.520  1.00  0.00           C  
ATOM    119  H   ALA A   7      22.577  15.801 -28.315  1.00  0.00           H  
ATOM    120  HA  ALA A   7      20.494  16.524 -26.511  1.00  0.00           H  
ATOM    121 1HB  ALA A   7      19.542  17.733 -28.453  1.00  0.00           H  
ATOM    122 2HB  ALA A   7      21.293  18.009 -28.298  1.00  0.00           H  
ATOM    123 3HB  ALA A   7      20.676  16.880 -29.527  1.00  0.00           H  
ATOM    124  N   ARG A   8      19.627  14.315 -28.781  1.00  0.00           N  
ATOM    125  CA  ARG A   8      18.636  13.306 -29.103  1.00  0.00           C  
ATOM    126  C   ARG A   8      18.499  12.313 -27.969  1.00  0.00           C  
ATOM    127  O   ARG A   8      17.383  11.844 -27.687  1.00  0.00           O  
ATOM    128  CB  ARG A   8      19.011  12.569 -30.380  1.00  0.00           C  
ATOM    129  CG  ARG A   8      18.885  13.390 -31.653  1.00  0.00           C  
ATOM    130  CD  ARG A   8      19.318  12.622 -32.848  1.00  0.00           C  
ATOM    131  NE  ARG A   8      19.199  13.403 -34.068  1.00  0.00           N  
ATOM    132  CZ  ARG A   8      19.648  13.009 -35.276  1.00  0.00           C  
ATOM    133  NH1 ARG A   8      20.241  11.844 -35.409  1.00  0.00           N  
ATOM    134  NH2 ARG A   8      19.491  13.795 -36.328  1.00  0.00           N  
ATOM    135  H   ARG A   8      20.453  14.394 -29.357  1.00  0.00           H  
ATOM    136  HA  ARG A   8      17.677  13.800 -29.258  1.00  0.00           H  
ATOM    137 1HB  ARG A   8      20.041  12.224 -30.311  1.00  0.00           H  
ATOM    138 2HB  ARG A   8      18.378  11.689 -30.492  1.00  0.00           H  
ATOM    139 1HG  ARG A   8      17.845  13.686 -31.794  1.00  0.00           H  
ATOM    140 2HG  ARG A   8      19.508  14.282 -31.575  1.00  0.00           H  
ATOM    141 1HD  ARG A   8      20.360  12.326 -32.733  1.00  0.00           H  
ATOM    142 2HD  ARG A   8      18.698  11.732 -32.952  1.00  0.00           H  
ATOM    143  HE  ARG A   8      18.748  14.307 -34.006  1.00  0.00           H  
ATOM    144 1HH1 ARG A   8      20.360  11.243 -34.605  1.00  0.00           H  
ATOM    145 2HH1 ARG A   8      20.577  11.548 -36.314  1.00  0.00           H  
ATOM    146 1HH2 ARG A   8      19.035  14.691 -36.226  1.00  0.00           H  
ATOM    147 2HH2 ARG A   8      19.827  13.499 -37.232  1.00  0.00           H  
ATOM    148  N   GLN A   9      19.636  11.984 -27.347  1.00  0.00           N  
ATOM    149  CA  GLN A   9      19.654  11.033 -26.246  1.00  0.00           C  
ATOM    150  C   GLN A   9      18.915  11.577 -25.032  1.00  0.00           C  
ATOM    151  O   GLN A   9      18.154  10.840 -24.403  1.00  0.00           O  
ATOM    152  CB  GLN A   9      21.095  10.682 -25.866  1.00  0.00           C  
ATOM    153  CG  GLN A   9      21.831   9.858 -26.909  1.00  0.00           C  
ATOM    154  CD  GLN A   9      23.276   9.601 -26.529  1.00  0.00           C  
ATOM    155  OE1 GLN A   9      24.034  10.533 -26.245  1.00  0.00           O  
ATOM    156  NE2 GLN A   9      23.669   8.332 -26.522  1.00  0.00           N  
ATOM    157  H   GLN A   9      20.503  12.405 -27.648  1.00  0.00           H  
ATOM    158  HA  GLN A   9      19.146  10.123 -26.566  1.00  0.00           H  
ATOM    159 1HB  GLN A   9      21.661  11.599 -25.701  1.00  0.00           H  
ATOM    160 2HB  GLN A   9      21.099  10.123 -24.931  1.00  0.00           H  
ATOM    161 1HG  GLN A   9      21.329   8.896 -27.017  1.00  0.00           H  
ATOM    162 2HG  GLN A   9      21.817  10.395 -27.858  1.00  0.00           H  
ATOM    163 1HE2 GLN A   9      24.612   8.101 -26.279  1.00  0.00           H  
ATOM    164 2HE2 GLN A   9      23.022   7.607 -26.759  1.00  0.00           H  
ATOM    165  N   ILE A  10      19.085  12.857 -24.720  1.00  0.00           N  
ATOM    166  CA  ILE A  10      18.289  13.472 -23.642  1.00  0.00           C  
ATOM    167  C   ILE A  10      16.801  13.330 -23.888  1.00  0.00           C  
ATOM    168  O   ILE A  10      16.042  12.997 -23.004  1.00  0.00           O  
ATOM    169  CB  ILE A  10      18.629  14.965 -23.485  1.00  0.00           C  
ATOM    170  CG1 ILE A  10      20.081  15.137 -23.031  1.00  0.00           C  
ATOM    171  CG2 ILE A  10      17.678  15.627 -22.499  1.00  0.00           C  
ATOM    172  CD1 ILE A  10      20.378  14.517 -21.685  1.00  0.00           C  
ATOM    173  H   ILE A  10      19.760  13.421 -25.217  1.00  0.00           H  
ATOM    174  HA  ILE A  10      18.525  12.966 -22.706  1.00  0.00           H  
ATOM    175  HB  ILE A  10      18.540  15.462 -24.451  1.00  0.00           H  
ATOM    176 1HG1 ILE A  10      20.748  14.689 -23.767  1.00  0.00           H  
ATOM    177 2HG1 ILE A  10      20.322  16.199 -22.976  1.00  0.00           H  
ATOM    178 1HG2 ILE A  10      17.934  16.682 -22.400  1.00  0.00           H  
ATOM    179 2HG2 ILE A  10      16.656  15.534 -22.863  1.00  0.00           H  
ATOM    180 3HG2 ILE A  10      17.764  15.140 -21.528  1.00  0.00           H  
ATOM    181 1HD1 ILE A  10      21.425  14.680 -21.431  1.00  0.00           H  
ATOM    182 2HD1 ILE A  10      19.745  14.977 -20.925  1.00  0.00           H  
ATOM    183 3HD1 ILE A  10      20.177  13.447 -21.725  1.00  0.00           H  
ATOM    184  N   ILE A  11      16.385  13.558 -25.128  1.00  0.00           N  
ATOM    185  CA  ILE A  11      14.990  13.427 -25.516  1.00  0.00           C  
ATOM    186  C   ILE A  11      14.502  11.994 -25.351  1.00  0.00           C  
ATOM    187  O   ILE A  11      13.422  11.760 -24.805  1.00  0.00           O  
ATOM    188  CB  ILE A  11      14.783  13.877 -26.974  1.00  0.00           C  
ATOM    189  CG1 ILE A  11      15.014  15.384 -27.106  1.00  0.00           C  
ATOM    190  CG2 ILE A  11      13.388  13.505 -27.452  1.00  0.00           C  
ATOM    191  CD1 ILE A  11      15.106  15.865 -28.536  1.00  0.00           C  
ATOM    192  H   ILE A  11      17.065  13.832 -25.823  1.00  0.00           H  
ATOM    193  HA  ILE A  11      14.390  14.066 -24.869  1.00  0.00           H  
ATOM    194  HB  ILE A  11      15.518  13.388 -27.613  1.00  0.00           H  
ATOM    195 1HG1 ILE A  11      14.201  15.921 -26.617  1.00  0.00           H  
ATOM    196 2HG1 ILE A  11      15.938  15.657 -26.595  1.00  0.00           H  
ATOM    197 1HG2 ILE A  11      13.259  13.830 -28.484  1.00  0.00           H  
ATOM    198 2HG2 ILE A  11      13.260  12.425 -27.394  1.00  0.00           H  
ATOM    199 3HG2 ILE A  11      12.645  13.993 -26.822  1.00  0.00           H  
ATOM    200 1HD1 ILE A  11      15.271  16.943 -28.547  1.00  0.00           H  
ATOM    201 2HD1 ILE A  11      15.938  15.366 -29.035  1.00  0.00           H  
ATOM    202 3HD1 ILE A  11      14.179  15.635 -29.057  1.00  0.00           H  
ATOM    203  N   ASP A  12      15.311  11.039 -25.812  1.00  0.00           N  
ATOM    204  CA  ASP A  12      14.995   9.622 -25.709  1.00  0.00           C  
ATOM    205  C   ASP A  12      14.735   9.228 -24.250  1.00  0.00           C  
ATOM    206  O   ASP A  12      13.693   8.641 -23.948  1.00  0.00           O  
ATOM    207  CB  ASP A  12      16.134   8.777 -26.285  1.00  0.00           C  
ATOM    208  CG  ASP A  12      16.225   8.860 -27.803  1.00  0.00           C  
ATOM    209  OD1 ASP A  12      15.274   9.289 -28.413  1.00  0.00           O  
ATOM    210  OD2 ASP A  12      17.244   8.495 -28.337  1.00  0.00           O  
ATOM    211  H   ASP A  12      16.177  11.319 -26.249  1.00  0.00           H  
ATOM    212  HA  ASP A  12      14.090   9.427 -26.285  1.00  0.00           H  
ATOM    213 1HB  ASP A  12      17.082   9.106 -25.860  1.00  0.00           H  
ATOM    214 2HB  ASP A  12      15.992   7.733 -26.001  1.00  0.00           H  
ATOM    215  N   THR A  13      15.663   9.577 -23.357  1.00  0.00           N  
ATOM    216  CA  THR A  13      15.522   9.184 -21.944  1.00  0.00           C  
ATOM    217  C   THR A  13      14.432   9.915 -21.192  1.00  0.00           C  
ATOM    218  O   THR A  13      13.845   9.340 -20.286  1.00  0.00           O  
ATOM    219  CB  THR A  13      16.850   9.389 -21.191  1.00  0.00           C  
ATOM    220  OG1 THR A  13      17.872   8.585 -21.794  1.00  0.00           O  
ATOM    221  CG2 THR A  13      16.700   8.999 -19.729  1.00  0.00           C  
ATOM    222  H   THR A  13      16.471  10.113 -23.640  1.00  0.00           H  
ATOM    223  HA  THR A  13      15.258   8.127 -21.904  1.00  0.00           H  
ATOM    224  HB  THR A  13      17.146  10.436 -21.254  1.00  0.00           H  
ATOM    225  HG1 THR A  13      18.203   9.025 -22.581  1.00  0.00           H  
ATOM    226 1HG2 THR A  13      17.648   9.150 -19.213  1.00  0.00           H  
ATOM    227 2HG2 THR A  13      15.931   9.616 -19.265  1.00  0.00           H  
ATOM    228 3HG2 THR A  13      16.413   7.950 -19.660  1.00  0.00           H  
ATOM    229  N   CYS A  14      14.169  11.159 -21.561  1.00  0.00           N  
ATOM    230  CA  CYS A  14      12.992  11.910 -21.118  1.00  0.00           C  
ATOM    231  C   CYS A  14      11.734  11.124 -21.385  1.00  0.00           C  
ATOM    232  O   CYS A  14      10.934  10.871 -20.489  1.00  0.00           O  
ATOM    233  CB  CYS A  14      12.900  13.260 -21.830  1.00  0.00           C  
ATOM    234  SG  CYS A  14      14.201  14.429 -21.369  1.00  0.00           S  
ATOM    235  H   CYS A  14      14.829  11.601 -22.185  1.00  0.00           H  
ATOM    236  HA  CYS A  14      13.081  12.093 -20.047  1.00  0.00           H  
ATOM    237 1HB  CYS A  14      12.950  13.107 -22.908  1.00  0.00           H  
ATOM    238 2HB  CYS A  14      11.938  13.722 -21.609  1.00  0.00           H  
ATOM    239  HG  CYS A  14      13.897  14.471 -20.075  1.00  0.00           H  
ATOM    240  N   LEU A  15      11.567  10.700 -22.636  1.00  0.00           N  
ATOM    241  CA  LEU A  15      10.449   9.878 -22.999  1.00  0.00           C  
ATOM    242  C   LEU A  15      10.408   8.568 -22.225  1.00  0.00           C  
ATOM    243  O   LEU A  15       9.333   8.160 -21.793  1.00  0.00           O  
ATOM    244  CB  LEU A  15      10.496   9.588 -24.504  1.00  0.00           C  
ATOM    245  CG  LEU A  15      10.214  10.785 -25.422  1.00  0.00           C  
ATOM    246  CD1 LEU A  15      10.484  10.392 -26.868  1.00  0.00           C  
ATOM    247  CD2 LEU A  15       8.773  11.237 -25.238  1.00  0.00           C  
ATOM    248  H   LEU A  15      12.238  10.960 -23.345  1.00  0.00           H  
ATOM    249  HA  LEU A  15       9.532  10.420 -22.768  1.00  0.00           H  
ATOM    250 1HB  LEU A  15      11.485   9.206 -24.754  1.00  0.00           H  
ATOM    251 2HB  LEU A  15       9.762   8.815 -24.733  1.00  0.00           H  
ATOM    252  HG  LEU A  15      10.886  11.605 -25.168  1.00  0.00           H  
ATOM    253 1HD1 LEU A  15      10.283  11.242 -27.519  1.00  0.00           H  
ATOM    254 2HD1 LEU A  15      11.526  10.092 -26.975  1.00  0.00           H  
ATOM    255 3HD1 LEU A  15       9.836   9.561 -27.146  1.00  0.00           H  
ATOM    256 1HD2 LEU A  15       8.572  12.088 -25.889  1.00  0.00           H  
ATOM    257 2HD2 LEU A  15       8.099  10.418 -25.493  1.00  0.00           H  
ATOM    258 3HD2 LEU A  15       8.613  11.529 -24.200  1.00  0.00           H  
ATOM    259  N   GLU A  16      11.556   7.903 -22.071  1.00  0.00           N  
ATOM    260  CA  GLU A  16      11.623   6.611 -21.352  1.00  0.00           C  
ATOM    261  C   GLU A  16      11.118   6.758 -19.919  1.00  0.00           C  
ATOM    262  O   GLU A  16      10.424   5.877 -19.413  1.00  0.00           O  
ATOM    263  CB  GLU A  16      13.055   6.070 -21.340  1.00  0.00           C  
ATOM    264  CG  GLU A  16      13.564   5.609 -22.698  1.00  0.00           C  
ATOM    265  CD  GLU A  16      12.808   4.425 -23.235  1.00  0.00           C  
ATOM    266  OE1 GLU A  16      12.858   3.385 -22.624  1.00  0.00           O  
ATOM    267  OE2 GLU A  16      12.179   4.562 -24.258  1.00  0.00           O  
ATOM    268  H   GLU A  16      12.403   8.295 -22.458  1.00  0.00           H  
ATOM    269  HA  GLU A  16      10.986   5.893 -21.870  1.00  0.00           H  
ATOM    270 1HB  GLU A  16      13.732   6.842 -20.973  1.00  0.00           H  
ATOM    271 2HB  GLU A  16      13.119   5.226 -20.654  1.00  0.00           H  
ATOM    272 1HG  GLU A  16      13.477   6.432 -23.406  1.00  0.00           H  
ATOM    273 2HG  GLU A  16      14.618   5.351 -22.610  1.00  0.00           H  
ATOM    274  N   MET A  17      11.433   7.876 -19.294  1.00  0.00           N  
ATOM    275  CA  MET A  17      10.937   8.099 -17.920  1.00  0.00           C  
ATOM    276  C   MET A  17       9.404   8.067 -17.869  1.00  0.00           C  
ATOM    277  O   MET A  17       8.824   7.501 -16.953  1.00  0.00           O  
ATOM    278  CB  MET A  17      11.457   9.429 -17.378  1.00  0.00           C  
ATOM    279  CG  MET A  17      12.952   9.453 -17.095  1.00  0.00           C  
ATOM    280  SD  MET A  17      13.444   8.240 -15.853  1.00  0.00           S  
ATOM    281  CE  MET A  17      12.655   8.912 -14.393  1.00  0.00           C  
ATOM    282  H   MET A  17      12.005   8.584 -19.731  1.00  0.00           H  
ATOM    283  HA  MET A  17      11.306   7.294 -17.284  1.00  0.00           H  
ATOM    284 1HB  MET A  17      11.239  10.222 -18.091  1.00  0.00           H  
ATOM    285 2HB  MET A  17      10.937   9.672 -16.450  1.00  0.00           H  
ATOM    286 1HG  MET A  17      13.499   9.246 -18.014  1.00  0.00           H  
ATOM    287 2HG  MET A  17      13.240  10.443 -16.742  1.00  0.00           H  
ATOM    288 1HE  MET A  17      12.867   8.270 -13.537  1.00  0.00           H  
ATOM    289 2HE  MET A  17      13.039   9.914 -14.201  1.00  0.00           H  
ATOM    290 3HE  MET A  17      11.577   8.960 -14.552  1.00  0.00           H  
ATOM    291  N   THR A  18       8.722   8.640 -18.872  1.00  0.00           N  
ATOM    292  CA  THR A  18       7.250   8.630 -18.901  1.00  0.00           C  
ATOM    293  C   THR A  18       6.732   7.271 -19.377  1.00  0.00           C  
ATOM    294  O   THR A  18       5.767   6.744 -18.844  1.00  0.00           O  
ATOM    295  CB  THR A  18       6.698   9.743 -19.811  1.00  0.00           C  
ATOM    296  OG1 THR A  18       7.196   9.565 -21.143  1.00  0.00           O  
ATOM    297  CG2 THR A  18       7.118  11.111 -19.295  1.00  0.00           C  
ATOM    298  H   THR A  18       9.226   9.088 -19.624  1.00  0.00           H  
ATOM    299  HA  THR A  18       6.883   8.804 -17.889  1.00  0.00           H  
ATOM    300  HB  THR A  18       5.610   9.688 -19.834  1.00  0.00           H  
ATOM    301  HG1 THR A  18       8.117   9.295 -21.107  1.00  0.00           H  
ATOM    302 1HG2 THR A  18       6.719  11.885 -19.950  1.00  0.00           H  
ATOM    303 2HG2 THR A  18       6.732  11.254 -18.286  1.00  0.00           H  
ATOM    304 3HG2 THR A  18       8.205  11.175 -19.279  1.00  0.00           H  
ATOM    305  N   ARG A  19       7.373   6.704 -20.397  1.00  0.00           N  
ATOM    306  CA  ARG A  19       6.901   5.448 -20.991  1.00  0.00           C  
ATOM    307  C   ARG A  19       6.880   4.328 -19.948  1.00  0.00           C  
ATOM    308  O   ARG A  19       5.951   3.513 -19.911  1.00  0.00           O  
ATOM    309  CB  ARG A  19       7.787   5.037 -22.157  1.00  0.00           C  
ATOM    310  CG  ARG A  19       7.657   5.906 -23.398  1.00  0.00           C  
ATOM    311  CD  ARG A  19       8.590   5.476 -24.470  1.00  0.00           C  
ATOM    312  NE  ARG A  19       8.469   6.305 -25.659  1.00  0.00           N  
ATOM    313  CZ  ARG A  19       9.286   6.234 -26.728  1.00  0.00           C  
ATOM    314  NH1 ARG A  19      10.276   5.370 -26.742  1.00  0.00           N  
ATOM    315  NH2 ARG A  19       9.092   7.034 -27.762  1.00  0.00           N  
ATOM    316  H   ARG A  19       8.201   7.145 -20.772  1.00  0.00           H  
ATOM    317  HA  ARG A  19       5.888   5.601 -21.363  1.00  0.00           H  
ATOM    318 1HB  ARG A  19       8.831   5.060 -21.847  1.00  0.00           H  
ATOM    319 2HB  ARG A  19       7.555   4.012 -22.447  1.00  0.00           H  
ATOM    320 1HG  ARG A  19       6.639   5.841 -23.782  1.00  0.00           H  
ATOM    321 2HG  ARG A  19       7.883   6.942 -23.141  1.00  0.00           H  
ATOM    322 1HD  ARG A  19       9.616   5.546 -24.110  1.00  0.00           H  
ATOM    323 2HD  ARG A  19       8.373   4.446 -24.750  1.00  0.00           H  
ATOM    324  HE  ARG A  19       7.718   6.983 -25.685  1.00  0.00           H  
ATOM    325 1HH1 ARG A  19      10.425   4.759 -25.951  1.00  0.00           H  
ATOM    326 2HH1 ARG A  19      10.889   5.317 -27.543  1.00  0.00           H  
ATOM    327 1HH2 ARG A  19       8.330   7.698 -27.751  1.00  0.00           H  
ATOM    328 2HH2 ARG A  19       9.704   6.981 -28.563  1.00  0.00           H  
ATOM    329  N   LEU A  20       7.887   4.315 -19.079  1.00  0.00           N  
ATOM    330  CA  LEU A  20       7.992   3.277 -18.045  1.00  0.00           C  
ATOM    331  C   LEU A  20       7.271   3.676 -16.759  1.00  0.00           C  
ATOM    332  O   LEU A  20       7.312   2.944 -15.774  1.00  0.00           O  
ATOM    333  CB  LEU A  20       9.466   2.989 -17.735  1.00  0.00           C  
ATOM    334  CG  LEU A  20      10.294   2.427 -18.898  1.00  0.00           C  
ATOM    335  CD1 LEU A  20      11.748   2.291 -18.468  1.00  0.00           C  
ATOM    336  CD2 LEU A  20       9.721   1.084 -19.326  1.00  0.00           C  
ATOM    337  H   LEU A  20       8.596   5.033 -19.129  1.00  0.00           H  
ATOM    338  HA  LEU A  20       7.528   2.366 -18.421  1.00  0.00           H  
ATOM    339 1HB  LEU A  20       9.939   3.914 -17.408  1.00  0.00           H  
ATOM    340 2HB  LEU A  20       9.516   2.272 -16.916  1.00  0.00           H  
ATOM    341  HG  LEU A  20      10.258   3.121 -19.738  1.00  0.00           H  
ATOM    342 1HD1 LEU A  20      12.336   1.892 -19.295  1.00  0.00           H  
ATOM    343 2HD1 LEU A  20      12.137   3.269 -18.186  1.00  0.00           H  
ATOM    344 3HD1 LEU A  20      11.813   1.614 -17.617  1.00  0.00           H  
ATOM    345 1HD2 LEU A  20      10.309   0.685 -20.153  1.00  0.00           H  
ATOM    346 2HD2 LEU A  20       9.758   0.389 -18.487  1.00  0.00           H  
ATOM    347 3HD2 LEU A  20       8.687   1.214 -19.645  1.00  0.00           H  
ATOM    348  N   GLY A  21       6.595   4.811 -16.794  1.00  0.00           N  
ATOM    349  CA  GLY A  21       5.818   5.317 -15.660  1.00  0.00           C  
ATOM    350  C   GLY A  21       6.641   5.583 -14.400  1.00  0.00           C  
ATOM    351  O   GLY A  21       6.117   5.549 -13.276  1.00  0.00           O  
ATOM    352  H   GLY A  21       6.623   5.347 -17.650  1.00  0.00           H  
ATOM    353 1HA  GLY A  21       5.324   6.247 -15.943  1.00  0.00           H  
ATOM    354 2HA  GLY A  21       5.036   4.602 -15.407  1.00  0.00           H  
ATOM    355  N   LEU A  22       7.918   5.873 -14.573  1.00  0.00           N  
ATOM    356  CA  LEU A  22       8.703   6.364 -13.431  1.00  0.00           C  
ATOM    357  C   LEU A  22       8.227   7.748 -13.000  1.00  0.00           C  
ATOM    358  O   LEU A  22       8.162   8.050 -11.807  1.00  0.00           O  
ATOM    359  CB  LEU A  22      10.193   6.419 -13.789  1.00  0.00           C  
ATOM    360  CG  LEU A  22      10.880   5.062 -13.990  1.00  0.00           C  
ATOM    361  CD1 LEU A  22      12.296   5.281 -14.505  1.00  0.00           C  
ATOM    362  CD2 LEU A  22      10.889   4.298 -12.674  1.00  0.00           C  
ATOM    363  H   LEU A  22       8.369   5.766 -15.470  1.00  0.00           H  
ATOM    364  HA  LEU A  22       8.570   5.674 -12.598  1.00  0.00           H  
ATOM    365 1HB  LEU A  22      10.308   6.988 -14.710  1.00  0.00           H  
ATOM    366 2HB  LEU A  22      10.723   6.944 -12.994  1.00  0.00           H  
ATOM    367  HG  LEU A  22      10.337   4.487 -14.740  1.00  0.00           H  
ATOM    368 1HD1 LEU A  22      12.784   4.316 -14.648  1.00  0.00           H  
ATOM    369 2HD1 LEU A  22      12.259   5.812 -15.457  1.00  0.00           H  
ATOM    370 3HD1 LEU A  22      12.860   5.869 -13.782  1.00  0.00           H  
ATOM    371 1HD2 LEU A  22      11.377   3.333 -12.817  1.00  0.00           H  
ATOM    372 2HD2 LEU A  22      11.433   4.872 -11.923  1.00  0.00           H  
ATOM    373 3HD2 LEU A  22       9.864   4.141 -12.337  1.00  0.00           H  
ATOM    374  N   ASN A  23       7.896   8.602 -13.966  1.00  0.00           N  
ATOM    375  CA  ASN A  23       7.372   9.931 -13.653  1.00  0.00           C  
ATOM    376  C   ASN A  23       6.462  10.397 -14.778  1.00  0.00           C  
ATOM    377  O   ASN A  23       6.494   9.829 -15.863  1.00  0.00           O  
ATOM    378  CB  ASN A  23       8.496  10.923 -13.420  1.00  0.00           C  
ATOM    379  CG  ASN A  23       9.336  11.144 -14.647  1.00  0.00           C  
ATOM    380  OD1 ASN A  23       8.983  10.697 -15.744  1.00  0.00           O  
ATOM    381  ND2 ASN A  23      10.440  11.827 -14.484  1.00  0.00           N  
ATOM    382  H   ASN A  23       8.007   8.332 -14.933  1.00  0.00           H  
ATOM    383  HA  ASN A  23       6.780   9.863 -12.739  1.00  0.00           H  
ATOM    384 1HB  ASN A  23       8.078  11.879 -13.102  1.00  0.00           H  
ATOM    385 2HB  ASN A  23       9.138  10.563 -12.615  1.00  0.00           H  
ATOM    386 1HD2 ASN A  23      11.038  12.005 -15.266  1.00  0.00           H  
ATOM    387 2HD2 ASN A  23      10.686  12.171 -13.578  1.00  0.00           H  
ATOM    388  N   GLN A  24       5.640  11.405 -14.506  1.00  0.00           N  
ATOM    389  CA  GLN A  24       4.873  12.072 -15.555  1.00  0.00           C  
ATOM    390  C   GLN A  24       5.727  13.116 -16.294  1.00  0.00           C  
ATOM    391  O   GLN A  24       5.351  13.592 -17.368  1.00  0.00           O  
ATOM    392  CB  GLN A  24       3.627  12.736 -14.961  1.00  0.00           C  
ATOM    393  CG  GLN A  24       2.641  11.763 -14.338  1.00  0.00           C  
ATOM    394  CD  GLN A  24       2.089  10.773 -15.346  1.00  0.00           C  
ATOM    395  OE1 GLN A  24       1.601  11.159 -16.412  1.00  0.00           O  
ATOM    396  NE2 GLN A  24       2.162   9.489 -15.015  1.00  0.00           N  
ATOM    397  H   GLN A  24       5.543  11.718 -13.551  1.00  0.00           H  
ATOM    398  HA  GLN A  24       4.558  11.324 -16.282  1.00  0.00           H  
ATOM    399 1HB  GLN A  24       3.926  13.450 -14.194  1.00  0.00           H  
ATOM    400 2HB  GLN A  24       3.105  13.292 -15.740  1.00  0.00           H  
ATOM    401 1HG  GLN A  24       3.147  11.203 -13.551  1.00  0.00           H  
ATOM    402 2HG  GLN A  24       1.807  12.326 -13.919  1.00  0.00           H  
ATOM    403 1HE2 GLN A  24       1.813   8.790 -15.641  1.00  0.00           H  
ATOM    404 2HE2 GLN A  24       2.565   9.220 -14.140  1.00  0.00           H  
ATOM    405  N   GLY A  25       6.876  13.460 -15.710  1.00  0.00           N  
ATOM    406  CA  GLY A  25       7.784  14.459 -16.273  1.00  0.00           C  
ATOM    407  C   GLY A  25       7.855  15.793 -15.551  1.00  0.00           C  
ATOM    408  O   GLY A  25       8.870  16.495 -15.624  1.00  0.00           O  
ATOM    409  H   GLY A  25       7.121  13.006 -14.842  1.00  0.00           H  
ATOM    410 1HA  GLY A  25       8.797  14.057 -16.297  1.00  0.00           H  
ATOM    411 2HA  GLY A  25       7.498  14.671 -17.303  1.00  0.00           H  
ATOM    412  N   THR A  26       6.784  16.158 -14.856  1.00  0.00           N  
ATOM    413  CA  THR A  26       6.721  17.475 -14.228  1.00  0.00           C  
ATOM    414  C   THR A  26       7.810  17.597 -13.170  1.00  0.00           C  
ATOM    415  O   THR A  26       7.999  16.688 -12.349  1.00  0.00           O  
ATOM    416  CB  THR A  26       5.342  17.733 -13.594  1.00  0.00           C  
ATOM    417  OG1 THR A  26       4.325  17.643 -14.601  1.00  0.00           O  
ATOM    418  CG2 THR A  26       5.297  19.113 -12.956  1.00  0.00           C  
ATOM    419  H   THR A  26       6.002  15.527 -14.755  1.00  0.00           H  
ATOM    420  HA  THR A  26       6.889  18.232 -14.994  1.00  0.00           H  
ATOM    421  HB  THR A  26       5.146  16.980 -12.831  1.00  0.00           H  
ATOM    422  HG1 THR A  26       3.671  18.331 -14.456  1.00  0.00           H  
ATOM    423 1HG2 THR A  26       4.316  19.277 -12.512  1.00  0.00           H  
ATOM    424 2HG2 THR A  26       6.062  19.180 -12.182  1.00  0.00           H  
ATOM    425 3HG2 THR A  26       5.483  19.871 -13.716  1.00  0.00           H  
ATOM    426  N   ALA A  27       8.548  18.702 -13.231  1.00  0.00           N  
ATOM    427  CA  ALA A  27       9.645  18.965 -12.310  1.00  0.00           C  
ATOM    428  C   ALA A  27      10.861  18.080 -12.515  1.00  0.00           C  
ATOM    429  O   ALA A  27      11.832  18.212 -11.774  1.00  0.00           O  
ATOM    430  CB  ALA A  27       9.151  18.824 -10.878  1.00  0.00           C  
ATOM    431  H   ALA A  27       8.333  19.381 -13.947  1.00  0.00           H  
ATOM    432  HA  ALA A  27       9.988  19.987 -12.474  1.00  0.00           H  
ATOM    433 1HB  ALA A  27       9.972  19.021 -10.188  1.00  0.00           H  
ATOM    434 2HB  ALA A  27       8.347  19.539 -10.698  1.00  0.00           H  
ATOM    435 3HB  ALA A  27       8.779  17.813 -10.719  1.00  0.00           H  
ATOM    436  N   GLY A  28      10.805  17.189 -13.517  1.00  0.00           N  
ATOM    437  CA  GLY A  28      11.897  16.261 -13.829  1.00  0.00           C  
ATOM    438  C   GLY A  28      12.811  16.836 -14.890  1.00  0.00           C  
ATOM    439  O   GLY A  28      12.407  17.704 -15.662  1.00  0.00           O  
ATOM    440  H   GLY A  28       9.965  17.166 -14.077  1.00  0.00           H  
ATOM    441 1HA  GLY A  28      12.467  16.053 -12.924  1.00  0.00           H  
ATOM    442 2HA  GLY A  28      11.482  15.314 -14.173  1.00  0.00           H  
ATOM    443  N   ASN A  29      14.052  16.380 -14.914  1.00  0.00           N  
ATOM    444  CA  ASN A  29      15.037  16.971 -15.854  1.00  0.00           C  
ATOM    445  C   ASN A  29      16.204  16.034 -16.055  1.00  0.00           C  
ATOM    446  O   ASN A  29      16.493  15.184 -15.225  1.00  0.00           O  
ATOM    447  CB  ASN A  29      15.528  18.321 -15.365  1.00  0.00           C  
ATOM    448  CG  ASN A  29      14.453  19.372 -15.394  1.00  0.00           C  
ATOM    449  OD1 ASN A  29      14.230  20.021 -16.423  1.00  0.00           O  
ATOM    450  ND2 ASN A  29      13.782  19.553 -14.285  1.00  0.00           N  
ATOM    451  H   ASN A  29      14.344  15.632 -14.301  1.00  0.00           H  
ATOM    452  HA  ASN A  29      14.551  17.115 -16.820  1.00  0.00           H  
ATOM    453 1HB  ASN A  29      15.899  18.226 -14.344  1.00  0.00           H  
ATOM    454 2HB  ASN A  29      16.360  18.653 -15.986  1.00  0.00           H  
ATOM    455 1HD2 ASN A  29      13.055  20.239 -14.246  1.00  0.00           H  
ATOM    456 2HD2 ASN A  29      13.997  19.005 -13.477  1.00  0.00           H  
ATOM    457  N   VAL A  30      16.875  16.173 -17.192  1.00  0.00           N  
ATOM    458  CA  VAL A  30      18.005  15.330 -17.515  1.00  0.00           C  
ATOM    459  C   VAL A  30      19.104  16.213 -18.058  1.00  0.00           C  
ATOM    460  O   VAL A  30      18.841  17.232 -18.722  1.00  0.00           O  
ATOM    461  CB  VAL A  30      17.622  14.259 -18.554  1.00  0.00           C  
ATOM    462  CG1 VAL A  30      18.834  13.415 -18.920  1.00  0.00           C  
ATOM    463  CG2 VAL A  30      16.502  13.387 -18.010  1.00  0.00           C  
ATOM    464  H   VAL A  30      16.589  16.886 -17.848  1.00  0.00           H  
ATOM    465  HA  VAL A  30      18.330  14.824 -16.605  1.00  0.00           H  
ATOM    466  HB  VAL A  30      17.288  14.754 -19.466  1.00  0.00           H  
ATOM    467 1HG1 VAL A  30      18.546  12.664 -19.655  1.00  0.00           H  
ATOM    468 2HG1 VAL A  30      19.610  14.055 -19.341  1.00  0.00           H  
ATOM    469 3HG1 VAL A  30      19.215  12.920 -18.027  1.00  0.00           H  
ATOM    470 1HG2 VAL A  30      16.236  12.633 -18.750  1.00  0.00           H  
ATOM    471 2HG2 VAL A  30      16.834  12.896 -17.094  1.00  0.00           H  
ATOM    472 3HG2 VAL A  30      15.631  14.006 -17.794  1.00  0.00           H  
ATOM    473  N   SER A  31      20.329  15.775 -17.829  1.00  0.00           N  
ATOM    474  CA  SER A  31      21.474  16.457 -18.382  1.00  0.00           C  
ATOM    475  C   SER A  31      22.601  15.490 -18.677  1.00  0.00           C  
ATOM    476  O   SER A  31      22.653  14.361 -18.158  1.00  0.00           O  
ATOM    477  CB  SER A  31      21.952  17.530 -17.423  1.00  0.00           C  
ATOM    478  OG  SER A  31      22.437  16.963 -16.237  1.00  0.00           O  
ATOM    479  H   SER A  31      20.473  14.953 -17.260  1.00  0.00           H  
ATOM    480  HA  SER A  31      21.176  16.929 -19.319  1.00  0.00           H  
ATOM    481 1HB  SER A  31      22.738  18.117 -17.897  1.00  0.00           H  
ATOM    482 2HB  SER A  31      21.130  18.207 -17.196  1.00  0.00           H  
ATOM    483  HG  SER A  31      21.730  17.049 -15.594  1.00  0.00           H  
ATOM    484  N   VAL A  32      23.487  15.953 -19.566  1.00  0.00           N  
ATOM    485  CA  VAL A  32      24.754  15.289 -19.804  1.00  0.00           C  
ATOM    486  C   VAL A  32      25.848  16.337 -19.792  1.00  0.00           C  
ATOM    487  O   VAL A  32      25.628  17.493 -20.163  1.00  0.00           O  
ATOM    488  CB  VAL A  32      24.747  14.547 -21.154  1.00  0.00           C  
ATOM    489  CG1 VAL A  32      24.576  15.531 -22.301  1.00  0.00           C  
ATOM    490  CG2 VAL A  32      26.033  13.751 -21.314  1.00  0.00           C  
ATOM    491  H   VAL A  32      23.265  16.790 -20.086  1.00  0.00           H  
ATOM    492  HA  VAL A  32      24.916  14.557 -19.011  1.00  0.00           H  
ATOM    493  HB  VAL A  32      23.893  13.870 -21.181  1.00  0.00           H  
ATOM    494 1HG1 VAL A  32      24.573  14.990 -23.248  1.00  0.00           H  
ATOM    495 2HG1 VAL A  32      23.632  16.064 -22.186  1.00  0.00           H  
ATOM    496 3HG1 VAL A  32      25.400  16.244 -22.295  1.00  0.00           H  
ATOM    497 1HG2 VAL A  32      26.021  13.228 -22.270  1.00  0.00           H  
ATOM    498 2HG2 VAL A  32      26.887  14.427 -21.280  1.00  0.00           H  
ATOM    499 3HG2 VAL A  32      26.114  13.024 -20.505  1.00  0.00           H  
ATOM    500  N   ARG A  33      27.031  15.917 -19.364  1.00  0.00           N  
ATOM    501  CA  ARG A  33      28.205  16.776 -19.356  1.00  0.00           C  
ATOM    502  C   ARG A  33      29.272  16.196 -20.271  1.00  0.00           C  
ATOM    503  O   ARG A  33      29.650  15.034 -20.146  1.00  0.00           O  
ATOM    504  CB  ARG A  33      28.762  16.925 -17.948  1.00  0.00           C  
ATOM    505  CG  ARG A  33      29.979  17.829 -17.834  1.00  0.00           C  
ATOM    506  CD  ARG A  33      29.616  19.261 -17.992  1.00  0.00           C  
ATOM    507  NE  ARG A  33      30.767  20.134 -17.824  1.00  0.00           N  
ATOM    508  CZ  ARG A  33      30.732  21.476 -17.937  1.00  0.00           C  
ATOM    509  NH1 ARG A  33      29.601  22.083 -18.219  1.00  0.00           N  
ATOM    510  NH2 ARG A  33      31.836  22.182 -17.765  1.00  0.00           N  
ATOM    511  H   ARG A  33      27.115  14.966 -19.033  1.00  0.00           H  
ATOM    512  HA  ARG A  33      27.914  17.763 -19.717  1.00  0.00           H  
ATOM    513 1HB  ARG A  33      27.990  17.327 -17.293  1.00  0.00           H  
ATOM    514 2HB  ARG A  33      29.042  15.945 -17.561  1.00  0.00           H  
ATOM    515 1HG  ARG A  33      30.439  17.699 -16.854  1.00  0.00           H  
ATOM    516 2HG  ARG A  33      30.699  17.570 -18.611  1.00  0.00           H  
ATOM    517 1HD  ARG A  33      29.207  19.425 -18.989  1.00  0.00           H  
ATOM    518 2HD  ARG A  33      28.871  19.532 -17.246  1.00  0.00           H  
ATOM    519  HE  ARG A  33      31.656  19.703 -17.606  1.00  0.00           H  
ATOM    520 1HH1 ARG A  33      28.757  21.543 -18.351  1.00  0.00           H  
ATOM    521 2HH1 ARG A  33      29.575  23.089 -18.304  1.00  0.00           H  
ATOM    522 1HH2 ARG A  33      32.706  21.716 -17.549  1.00  0.00           H  
ATOM    523 2HH2 ARG A  33      31.810  23.188 -17.851  1.00  0.00           H  
ATOM    524  N   TYR A  34      29.746  17.023 -21.203  1.00  0.00           N  
ATOM    525  CA  TYR A  34      30.822  16.639 -22.104  1.00  0.00           C  
ATOM    526  C   TYR A  34      32.102  17.133 -21.441  1.00  0.00           C  
ATOM    527  O   TYR A  34      32.302  18.352 -21.321  1.00  0.00           O  
ATOM    528  CB  TYR A  34      30.641  17.234 -23.502  1.00  0.00           C  
ATOM    529  CG  TYR A  34      31.708  16.812 -24.488  1.00  0.00           C  
ATOM    530  CD1 TYR A  34      31.665  15.548 -25.058  1.00  0.00           C  
ATOM    531  CD2 TYR A  34      32.729  17.689 -24.822  1.00  0.00           C  
ATOM    532  CE1 TYR A  34      32.639  15.163 -25.958  1.00  0.00           C  
ATOM    533  CE2 TYR A  34      33.703  17.304 -25.723  1.00  0.00           C  
ATOM    534  CZ  TYR A  34      33.660  16.046 -26.289  1.00  0.00           C  
ATOM    535  OH  TYR A  34      34.631  15.662 -27.186  1.00  0.00           O  
ATOM    536  H   TYR A  34      29.343  17.945 -21.283  1.00  0.00           H  
ATOM    537  HA  TYR A  34      30.822  15.553 -22.200  1.00  0.00           H  
ATOM    538 1HB  TYR A  34      29.671  16.935 -23.902  1.00  0.00           H  
ATOM    539 2HB  TYR A  34      30.648  18.322 -23.439  1.00  0.00           H  
ATOM    540  HD1 TYR A  34      30.862  14.858 -24.795  1.00  0.00           H  
ATOM    541  HD2 TYR A  34      32.763  18.682 -24.374  1.00  0.00           H  
ATOM    542  HE1 TYR A  34      32.605  14.170 -26.406  1.00  0.00           H  
ATOM    543  HE2 TYR A  34      34.506  17.993 -25.985  1.00  0.00           H  
ATOM    544  HH  TYR A  34      35.257  16.381 -27.305  1.00  0.00           H  
ATOM    545  N   GLN A  35      32.953  16.210 -20.986  1.00  0.00           N  
ATOM    546  CA  GLN A  35      34.189  16.576 -20.257  1.00  0.00           C  
ATOM    547  C   GLN A  35      35.270  17.235 -21.107  1.00  0.00           C  
ATOM    548  O   GLN A  35      36.052  18.040 -20.603  1.00  0.00           O  
ATOM    549  CB  GLN A  35      34.782  15.332 -19.589  1.00  0.00           C  
ATOM    550  CG  GLN A  35      33.875  14.688 -18.556  1.00  0.00           C  
ATOM    551  CD  GLN A  35      33.652  15.576 -17.347  1.00  0.00           C  
ATOM    552  OE1 GLN A  35      34.464  16.456 -17.048  1.00  0.00           O  
ATOM    553  NE2 GLN A  35      32.548  15.350 -16.643  1.00  0.00           N  
ATOM    554  H   GLN A  35      32.746  15.234 -21.145  1.00  0.00           H  
ATOM    555  HA  GLN A  35      33.934  17.304 -19.488  1.00  0.00           H  
ATOM    556 1HB  GLN A  35      35.011  14.585 -20.350  1.00  0.00           H  
ATOM    557 2HB  GLN A  35      35.719  15.596 -19.097  1.00  0.00           H  
ATOM    558 1HG  GLN A  35      32.907  14.484 -19.014  1.00  0.00           H  
ATOM    559 2HG  GLN A  35      34.330  13.757 -18.217  1.00  0.00           H  
ATOM    560 1HE2 GLN A  35      32.348  15.905 -15.835  1.00  0.00           H  
ATOM    561 2HE2 GLN A  35      31.917  14.626 -16.921  1.00  0.00           H  
ATOM    562  N   ASP A  36      33.667  20.611 -21.767  1.00  0.00           N  
ATOM    563  CA  ASP A  36      33.224  21.244 -20.524  1.00  0.00           C  
ATOM    564  C   ASP A  36      31.893  21.985 -20.712  1.00  0.00           C  
ATOM    565  O   ASP A  36      31.731  23.131 -20.295  1.00  0.00           O  
ATOM    566  CB  ASP A  36      34.289  22.218 -20.014  1.00  0.00           C  
ATOM    567  CG  ASP A  36      34.562  23.359 -20.984  1.00  0.00           C  
ATOM    568  OD1 ASP A  36      33.920  23.410 -22.007  1.00  0.00           O  
ATOM    569  OD2 ASP A  36      35.409  24.169 -20.693  1.00  0.00           O  
ATOM    570  H   ASP A  36      33.520  21.091 -22.643  1.00  0.00           H  
ATOM    571  HA  ASP A  36      33.073  20.467 -19.775  1.00  0.00           H  
ATOM    572 1HB  ASP A  36      33.970  22.639 -19.060  1.00  0.00           H  
ATOM    573 2HB  ASP A  36      35.221  21.679 -19.839  1.00  0.00           H  
ATOM    574  N   GLY A  37      30.938  21.302 -21.333  1.00  0.00           N  
ATOM    575  CA  GLY A  37      29.617  21.850 -21.595  1.00  0.00           C  
ATOM    576  C   GLY A  37      28.590  20.908 -21.021  1.00  0.00           C  
ATOM    577  O   GLY A  37      28.718  19.678 -21.183  1.00  0.00           O  
ATOM    578  H   GLY A  37      31.148  20.361 -21.633  1.00  0.00           H  
ATOM    579 1HA  GLY A  37      29.538  22.840 -21.145  1.00  0.00           H  
ATOM    580 2HA  GLY A  37      29.481  21.973 -22.669  1.00  0.00           H  
ATOM    581  N   MET A  38      27.564  21.479 -20.376  1.00  0.00           N  
ATOM    582  CA  MET A  38      26.394  20.711 -19.994  1.00  0.00           C  
ATOM    583  C   MET A  38      25.243  20.926 -20.981  1.00  0.00           C  
ATOM    584  O   MET A  38      24.913  22.058 -21.294  1.00  0.00           O  
ATOM    585  CB  MET A  38      25.965  21.084 -18.576  1.00  0.00           C  
ATOM    586  CG  MET A  38      24.764  20.307 -18.057  1.00  0.00           C  
ATOM    587  SD  MET A  38      24.353  20.721 -16.350  1.00  0.00           S  
ATOM    588  CE  MET A  38      23.688  22.371 -16.552  1.00  0.00           C  
ATOM    589  H   MET A  38      27.602  22.463 -20.150  1.00  0.00           H  
ATOM    590  HA  MET A  38      26.652  19.653 -20.017  1.00  0.00           H  
ATOM    591 1HB  MET A  38      26.793  20.917 -17.890  1.00  0.00           H  
ATOM    592 2HB  MET A  38      25.718  22.146 -18.539  1.00  0.00           H  
ATOM    593 1HG  MET A  38      23.896  20.518 -18.681  1.00  0.00           H  
ATOM    594 2HG  MET A  38      24.971  19.239 -18.111  1.00  0.00           H  
ATOM    595 1HE  MET A  38      23.388  22.765 -15.581  1.00  0.00           H  
ATOM    596 2HE  MET A  38      24.450  23.020 -16.988  1.00  0.00           H  
ATOM    597 3HE  MET A  38      22.821  22.336 -17.213  1.00  0.00           H  
ATOM    598  N   LEU A  39      24.618  19.835 -21.430  1.00  0.00           N  
ATOM    599  CA  LEU A  39      23.376  19.931 -22.160  1.00  0.00           C  
ATOM    600  C   LEU A  39      22.255  19.493 -21.227  1.00  0.00           C  
ATOM    601  O   LEU A  39      22.359  18.449 -20.590  1.00  0.00           O  
ATOM    602  CB  LEU A  39      23.409  19.055 -23.419  1.00  0.00           C  
ATOM    603  CG  LEU A  39      22.175  19.146 -24.326  1.00  0.00           C  
ATOM    604  CD1 LEU A  39      22.572  18.817 -25.758  1.00  0.00           C  
ATOM    605  CD2 LEU A  39      21.103  18.192 -23.822  1.00  0.00           C  
ATOM    606  H   LEU A  39      25.018  18.924 -21.258  1.00  0.00           H  
ATOM    607  HA  LEU A  39      23.234  20.967 -22.466  1.00  0.00           H  
ATOM    608 1HB  LEU A  39      24.278  19.334 -24.013  1.00  0.00           H  
ATOM    609 2HB  LEU A  39      23.522  18.014 -23.115  1.00  0.00           H  
ATOM    610  HG  LEU A  39      21.789  20.166 -24.313  1.00  0.00           H  
ATOM    611 1HD1 LEU A  39      21.695  18.882 -26.403  1.00  0.00           H  
ATOM    612 2HD1 LEU A  39      23.325  19.527 -26.100  1.00  0.00           H  
ATOM    613 3HD1 LEU A  39      22.978  17.807 -25.800  1.00  0.00           H  
ATOM    614 1HD2 LEU A  39      20.226  18.257 -24.466  1.00  0.00           H  
ATOM    615 2HD2 LEU A  39      21.489  17.172 -23.835  1.00  0.00           H  
ATOM    616 3HD2 LEU A  39      20.826  18.461 -22.802  1.00  0.00           H  
ATOM    617  N   ILE A  40      21.196  20.278 -21.165  1.00  0.00           N  
ATOM    618  CA  ILE A  40      20.129  20.012 -20.201  1.00  0.00           C  
ATOM    619  C   ILE A  40      18.757  20.233 -20.827  1.00  0.00           C  
ATOM    620  O   ILE A  40      18.604  21.023 -21.753  1.00  0.00           O  
ATOM    621  CB  ILE A  40      20.275  20.906 -18.956  1.00  0.00           C  
ATOM    622  CG1 ILE A  40      19.293  20.468 -17.866  1.00  0.00           C  
ATOM    623  CG2 ILE A  40      20.055  22.366 -19.321  1.00  0.00           C  
ATOM    624  CD1 ILE A  40      19.582  21.066 -16.508  1.00  0.00           C  
ATOM    625  H   ILE A  40      21.113  21.071 -21.784  1.00  0.00           H  
ATOM    626  HA  ILE A  40      20.198  18.971 -19.887  1.00  0.00           H  
ATOM    627  HB  ILE A  40      21.277  20.792 -18.542  1.00  0.00           H  
ATOM    628 1HG1 ILE A  40      18.281  20.749 -18.154  1.00  0.00           H  
ATOM    629 2HG1 ILE A  40      19.315  19.382 -17.771  1.00  0.00           H  
ATOM    630 1HG2 ILE A  40      20.161  22.983 -18.429  1.00  0.00           H  
ATOM    631 2HG2 ILE A  40      20.791  22.671 -20.063  1.00  0.00           H  
ATOM    632 3HG2 ILE A  40      19.052  22.491 -19.731  1.00  0.00           H  
ATOM    633 1HD1 ILE A  40      18.845  20.708 -15.789  1.00  0.00           H  
ATOM    634 2HD1 ILE A  40      20.580  20.767 -16.184  1.00  0.00           H  
ATOM    635 3HD1 ILE A  40      19.531  22.152 -16.570  1.00  0.00           H  
ATOM    636  N   THR A  41      17.756  19.519 -20.347  1.00  0.00           N  
ATOM    637  CA  THR A  41      16.380  19.744 -20.794  1.00  0.00           C  
ATOM    638  C   THR A  41      15.860  21.118 -20.415  1.00  0.00           C  
ATOM    639  O   THR A  41      16.345  21.720 -19.452  1.00  0.00           O  
ATOM    640  CB  THR A  41      15.435  18.673 -20.220  1.00  0.00           C  
ATOM    641  OG1 THR A  41      15.460  18.727 -18.788  1.00  0.00           O  
ATOM    642  CG2 THR A  41      15.859  17.286 -20.679  1.00  0.00           C  
ATOM    643  H   THR A  41      17.939  18.803 -19.658  1.00  0.00           H  
ATOM    644  HA  THR A  41      16.355  19.679 -21.882  1.00  0.00           H  
ATOM    645  HB  THR A  41      14.417  18.866 -20.560  1.00  0.00           H  
ATOM    646  HG1 THR A  41      15.483  19.644 -18.503  1.00  0.00           H  
ATOM    647 1HG2 THR A  41      15.179  16.542 -20.264  1.00  0.00           H  
ATOM    648 2HG2 THR A  41      15.830  17.238 -21.767  1.00  0.00           H  
ATOM    649 3HG2 THR A  41      16.872  17.083 -20.334  1.00  0.00           H  
ATOM    650  N   PRO A  42      14.880  21.648 -21.165  1.00  0.00           N  
ATOM    651  CA  PRO A  42      14.369  22.988 -20.914  1.00  0.00           C  
ATOM    652  C   PRO A  42      13.313  22.988 -19.819  1.00  0.00           C  
ATOM    653  O   PRO A  42      12.752  21.925 -19.514  1.00  0.00           O  
ATOM    654  CB  PRO A  42      13.775  23.387 -22.269  1.00  0.00           C  
ATOM    655  CG  PRO A  42      13.274  22.105 -22.840  1.00  0.00           C  
ATOM    656  CD  PRO A  42      14.291  21.081 -22.412  1.00  0.00           C  
ATOM    657  HA  PRO A  42      15.205  23.648 -20.639  1.00  0.00           H  
ATOM    658 1HB  PRO A  42      12.978  24.131 -22.126  1.00  0.00           H  
ATOM    659 2HB  PRO A  42      14.548  23.860 -22.893  1.00  0.00           H  
ATOM    660 1HG  PRO A  42      12.266  21.887 -22.457  1.00  0.00           H  
ATOM    661 2HG  PRO A  42      13.188  22.184 -23.934  1.00  0.00           H  
ATOM    662 1HD  PRO A  42      13.787  20.125 -22.209  1.00  0.00           H  
ATOM    663 2HD  PRO A  42      15.047  20.961 -23.202  1.00  0.00           H  
ATOM    664  N   THR A  43      13.007  24.167 -19.286  1.00  0.00           N  
ATOM    665  CA  THR A  43      11.999  24.282 -18.219  1.00  0.00           C  
ATOM    666  C   THR A  43      10.593  24.191 -18.785  1.00  0.00           C  
ATOM    667  O   THR A  43      10.317  24.750 -19.850  1.00  0.00           O  
ATOM    668  CB  THR A  43      12.152  25.602 -17.441  1.00  0.00           C  
ATOM    669  OG1 THR A  43      11.212  25.633 -16.358  1.00  0.00           O  
ATOM    670  CG2 THR A  43      11.905  26.792 -18.355  1.00  0.00           C  
ATOM    671  H   THR A  43      13.472  25.001 -19.616  1.00  0.00           H  
ATOM    672  HA  THR A  43      12.139  23.457 -17.520  1.00  0.00           H  
ATOM    673  HB  THR A  43      13.159  25.668 -17.031  1.00  0.00           H  
ATOM    674  HG1 THR A  43      10.627  26.386 -16.465  1.00  0.00           H  
ATOM    675 1HG2 THR A  43      12.018  27.716 -17.788  1.00  0.00           H  
ATOM    676 2HG2 THR A  43      12.625  26.778 -19.173  1.00  0.00           H  
ATOM    677 3HG2 THR A  43      10.895  26.736 -18.760  1.00  0.00           H  
ATOM    678  N   GLY A  44       9.717  23.483 -18.076  1.00  0.00           N  
ATOM    679  CA  GLY A  44       8.279  23.538 -18.324  1.00  0.00           C  
ATOM    680  C   GLY A  44       7.835  23.169 -19.722  1.00  0.00           C  
ATOM    681  O   GLY A  44       6.879  23.759 -20.243  1.00  0.00           O  
ATOM    682  H   GLY A  44      10.067  22.887 -17.340  1.00  0.00           H  
ATOM    683 1HA  GLY A  44       7.765  22.868 -17.635  1.00  0.00           H  
ATOM    684 2HA  GLY A  44       7.914  24.545 -18.125  1.00  0.00           H  
ATOM    685  N   ILE A  45       8.541  22.223 -20.339  1.00  0.00           N  
ATOM    686  CA  ILE A  45       8.069  21.630 -21.587  1.00  0.00           C  
ATOM    687  C   ILE A  45       7.870  20.135 -21.350  1.00  0.00           C  
ATOM    688  O   ILE A  45       8.790  19.446 -20.903  1.00  0.00           O  
ATOM    689  CB  ILE A  45       9.061  21.862 -22.742  1.00  0.00           C  
ATOM    690  CG1 ILE A  45       9.326  23.358 -22.925  1.00  0.00           C  
ATOM    691  CG2 ILE A  45       8.531  21.250 -24.029  1.00  0.00           C  
ATOM    692  CD1 ILE A  45       8.100  24.152 -23.315  1.00  0.00           C  
ATOM    693  H   ILE A  45       9.415  21.907 -19.944  1.00  0.00           H  
ATOM    694  HA  ILE A  45       7.123  22.099 -21.856  1.00  0.00           H  
ATOM    695  HB  ILE A  45      10.017  21.400 -22.498  1.00  0.00           H  
ATOM    696 1HG1 ILE A  45       9.722  23.774 -21.999  1.00  0.00           H  
ATOM    697 2HG1 ILE A  45      10.083  23.502 -23.697  1.00  0.00           H  
ATOM    698 1HG2 ILE A  45       9.243  21.424 -24.835  1.00  0.00           H  
ATOM    699 2HG2 ILE A  45       8.392  20.178 -23.892  1.00  0.00           H  
ATOM    700 3HG2 ILE A  45       7.576  21.710 -24.284  1.00  0.00           H  
ATOM    701 1HD1 ILE A  45       8.368  25.203 -23.427  1.00  0.00           H  
ATOM    702 2HD1 ILE A  45       7.707  23.775 -24.260  1.00  0.00           H  
ATOM    703 3HD1 ILE A  45       7.341  24.053 -22.540  1.00  0.00           H  
ATOM    704  N   PRO A  46       6.656  19.659 -21.638  1.00  0.00           N  
ATOM    705  CA  PRO A  46       6.306  18.236 -21.625  1.00  0.00           C  
ATOM    706  C   PRO A  46       7.383  17.415 -22.339  1.00  0.00           C  
ATOM    707  O   PRO A  46       7.836  17.791 -23.429  1.00  0.00           O  
ATOM    708  CB  PRO A  46       4.971  18.197 -22.375  1.00  0.00           C  
ATOM    709  CG  PRO A  46       4.355  19.525 -22.095  1.00  0.00           C  
ATOM    710  CD  PRO A  46       5.510  20.490 -22.140  1.00  0.00           C  
ATOM    711  HA  PRO A  46       6.181  17.904 -20.584  1.00  0.00           H  
ATOM    712 1HB  PRO A  46       5.146  18.025 -23.447  1.00  0.00           H  
ATOM    713 2HB  PRO A  46       4.359  17.358 -22.011  1.00  0.00           H  
ATOM    714 1HG  PRO A  46       3.584  19.752 -22.846  1.00  0.00           H  
ATOM    715 2HG  PRO A  46       3.852  19.512 -21.117  1.00  0.00           H  
ATOM    716 1HD  PRO A  46       5.675  20.817 -23.177  1.00  0.00           H  
ATOM    717 2HD  PRO A  46       5.294  21.352 -21.491  1.00  0.00           H  
ATOM    718  N   TYR A  47       7.806  16.311 -21.725  1.00  0.00           N  
ATOM    719  CA  TYR A  47       8.874  15.480 -22.294  1.00  0.00           C  
ATOM    720  C   TYR A  47       8.586  15.019 -23.720  1.00  0.00           C  
ATOM    721  O   TYR A  47       9.504  14.822 -24.518  1.00  0.00           O  
ATOM    722  CB  TYR A  47       9.121  14.263 -21.400  1.00  0.00           C  
ATOM    723  CG  TYR A  47       9.820  14.592 -20.100  1.00  0.00           C  
ATOM    724  CD1 TYR A  47      10.128  15.909 -19.792  1.00  0.00           C  
ATOM    725  CD2 TYR A  47      10.151  13.577 -19.214  1.00  0.00           C  
ATOM    726  CE1 TYR A  47      10.766  16.210 -18.604  1.00  0.00           C  
ATOM    727  CE2 TYR A  47      10.789  13.878 -18.026  1.00  0.00           C  
ATOM    728  CZ  TYR A  47      11.096  15.188 -17.721  1.00  0.00           C  
ATOM    729  OH  TYR A  47      11.731  15.488 -16.537  1.00  0.00           O  
ATOM    730  H   TYR A  47       7.384  16.038 -20.849  1.00  0.00           H  
ATOM    731  HA  TYR A  47       9.787  16.074 -22.341  1.00  0.00           H  
ATOM    732 1HB  TYR A  47       8.170  13.785 -21.164  1.00  0.00           H  
ATOM    733 2HB  TYR A  47       9.729  13.535 -21.937  1.00  0.00           H  
ATOM    734  HD1 TYR A  47       9.868  16.707 -20.488  1.00  0.00           H  
ATOM    735  HD2 TYR A  47       9.909  12.542 -19.456  1.00  0.00           H  
ATOM    736  HE1 TYR A  47      11.009  17.245 -18.363  1.00  0.00           H  
ATOM    737  HE2 TYR A  47      11.050  13.081 -17.330  1.00  0.00           H  
ATOM    738  HH  TYR A  47      11.887  14.679 -16.045  1.00  0.00           H  
ATOM    739  N   GLU A  48       7.307  14.854 -24.040  1.00  0.00           N  
ATOM    740  CA  GLU A  48       6.931  14.379 -25.361  1.00  0.00           C  
ATOM    741  C   GLU A  48       6.867  15.480 -26.415  1.00  0.00           C  
ATOM    742  O   GLU A  48       6.616  15.213 -27.595  1.00  0.00           O  
ATOM    743  CB  GLU A  48       5.576  13.672 -25.284  1.00  0.00           C  
ATOM    744  CG  GLU A  48       4.396  14.600 -25.035  1.00  0.00           C  
ATOM    745  CD  GLU A  48       4.187  14.903 -23.578  1.00  0.00           C  
ATOM    746  OE1 GLU A  48       5.092  14.683 -22.809  1.00  0.00           O  
ATOM    747  OE2 GLU A  48       3.120  15.354 -23.232  1.00  0.00           O  
ATOM    748  H   GLU A  48       6.583  15.058 -23.366  1.00  0.00           H  
ATOM    749  HA  GLU A  48       7.685  13.669 -25.701  1.00  0.00           H  
ATOM    750 1HB  GLU A  48       5.391  13.138 -26.217  1.00  0.00           H  
ATOM    751 2HB  GLU A  48       5.596  12.933 -24.483  1.00  0.00           H  
ATOM    752 1HG  GLU A  48       4.564  15.536 -25.568  1.00  0.00           H  
ATOM    753 2HG  GLU A  48       3.494  14.141 -25.439  1.00  0.00           H  
ATOM    754  N   LYS A  49       7.132  16.709 -25.982  1.00  0.00           N  
ATOM    755  CA  LYS A  49       7.121  17.873 -26.867  1.00  0.00           C  
ATOM    756  C   LYS A  49       8.494  18.538 -26.983  1.00  0.00           C  
ATOM    757  O   LYS A  49       8.629  19.565 -27.640  1.00  0.00           O  
ATOM    758  CB  LYS A  49       6.091  18.893 -26.379  1.00  0.00           C  
ATOM    759  CG  LYS A  49       4.650  18.403 -26.424  1.00  0.00           C  
ATOM    760  CD  LYS A  49       3.685  19.483 -25.959  1.00  0.00           C  
ATOM    761  CE  LYS A  49       2.243  18.998 -26.011  1.00  0.00           C  
ATOM    762  NZ  LYS A  49       1.290  20.033 -25.528  1.00  0.00           N  
ATOM    763  H   LYS A  49       7.348  16.837 -25.004  1.00  0.00           H  
ATOM    764  HA  LYS A  49       6.843  17.543 -27.869  1.00  0.00           H  
ATOM    765 1HB  LYS A  49       6.317  19.174 -25.350  1.00  0.00           H  
ATOM    766 2HB  LYS A  49       6.157  19.796 -26.986  1.00  0.00           H  
ATOM    767 1HG  LYS A  49       4.395  18.115 -27.444  1.00  0.00           H  
ATOM    768 2HG  LYS A  49       4.542  17.530 -25.781  1.00  0.00           H  
ATOM    769 1HD  LYS A  49       3.926  19.771 -24.935  1.00  0.00           H  
ATOM    770 2HD  LYS A  49       3.785  20.361 -26.597  1.00  0.00           H  
ATOM    771 1HE  LYS A  49       1.985  18.734 -27.035  1.00  0.00           H  
ATOM    772 2HE  LYS A  49       2.137  18.107 -25.392  1.00  0.00           H  
ATOM    773 1HZ  LYS A  49       0.347  19.673 -25.578  1.00  0.00           H  
ATOM    774 2HZ  LYS A  49       1.508  20.273 -24.571  1.00  0.00           H  
ATOM    775 3HZ  LYS A  49       1.366  20.858 -26.106  1.00  0.00           H  
ATOM    776  N   LEU A  50       9.512  17.957 -26.354  1.00  0.00           N  
ATOM    777  CA  LEU A  50      10.856  18.533 -26.416  1.00  0.00           C  
ATOM    778  C   LEU A  50      11.546  18.226 -27.750  1.00  0.00           C  
ATOM    779  O   LEU A  50      11.683  17.058 -28.141  1.00  0.00           O  
ATOM    780  CB  LEU A  50      11.710  17.998 -25.259  1.00  0.00           C  
ATOM    781  CG  LEU A  50      11.229  18.370 -23.851  1.00  0.00           C  
ATOM    782  CD1 LEU A  50      12.103  17.674 -22.816  1.00  0.00           C  
ATOM    783  CD2 LEU A  50      11.277  19.881 -23.680  1.00  0.00           C  
ATOM    784  H   LEU A  50       9.364  17.109 -25.826  1.00  0.00           H  
ATOM    785  HA  LEU A  50      10.773  19.615 -26.322  1.00  0.00           H  
ATOM    786 1HB  LEU A  50      11.739  16.911 -25.323  1.00  0.00           H  
ATOM    787 2HB  LEU A  50      12.726  18.376 -25.373  1.00  0.00           H  
ATOM    788  HG  LEU A  50      10.205  18.021 -23.712  1.00  0.00           H  
ATOM    789 1HD1 LEU A  50      11.761  17.938 -21.815  1.00  0.00           H  
ATOM    790 2HD1 LEU A  50      12.034  16.594 -22.949  1.00  0.00           H  
ATOM    791 3HD1 LEU A  50      13.137  17.990 -22.941  1.00  0.00           H  
ATOM    792 1HD2 LEU A  50      10.935  20.145 -22.679  1.00  0.00           H  
ATOM    793 2HD2 LEU A  50      12.301  20.230 -23.817  1.00  0.00           H  
ATOM    794 3HD2 LEU A  50      10.631  20.351 -24.420  1.00  0.00           H  
ATOM    795  N   THR A  51      11.978  19.288 -28.436  1.00  0.00           N  
ATOM    796  CA  THR A  51      12.773  19.166 -29.656  1.00  0.00           C  
ATOM    797  C   THR A  51      14.237  19.428 -29.354  1.00  0.00           C  
ATOM    798  O   THR A  51      14.572  20.049 -28.333  1.00  0.00           O  
ATOM    799  CB  THR A  51      12.285  20.136 -30.748  1.00  0.00           C  
ATOM    800  OG1 THR A  51      12.455  21.487 -30.301  1.00  0.00           O  
ATOM    801  CG2 THR A  51      10.817  19.891 -31.062  1.00  0.00           C  
ATOM    802  H   THR A  51      11.742  20.208 -28.092  1.00  0.00           H  
ATOM    803  HA  THR A  51      12.671  18.149 -30.035  1.00  0.00           H  
ATOM    804  HB  THR A  51      12.873  19.990 -31.654  1.00  0.00           H  
ATOM    805  HG1 THR A  51      13.042  21.951 -30.904  1.00  0.00           H  
ATOM    806 1HG2 THR A  51      10.490  20.585 -31.836  1.00  0.00           H  
ATOM    807 2HG2 THR A  51      10.686  18.867 -31.413  1.00  0.00           H  
ATOM    808 3HG2 THR A  51      10.222  20.044 -30.162  1.00  0.00           H  
ATOM    809  N   GLU A  52      15.110  18.972 -30.246  1.00  0.00           N  
ATOM    810  CA  GLU A  52      16.538  19.212 -30.127  1.00  0.00           C  
ATOM    811  C   GLU A  52      16.842  20.698 -29.874  1.00  0.00           C  
ATOM    812  O   GLU A  52      17.701  21.028 -29.052  1.00  0.00           O  
ATOM    813  CB  GLU A  52      17.256  18.738 -31.392  1.00  0.00           C  
ATOM    814  CG  GLU A  52      17.303  17.225 -31.559  1.00  0.00           C  
ATOM    815  CD  GLU A  52      17.951  16.798 -32.847  1.00  0.00           C  
ATOM    816  OE1 GLU A  52      18.691  17.574 -33.403  1.00  0.00           O  
ATOM    817  OE2 GLU A  52      17.706  15.695 -33.275  1.00  0.00           O  
ATOM    818  H   GLU A  52      14.764  18.441 -31.032  1.00  0.00           H  
ATOM    819  HA  GLU A  52      16.914  18.645 -29.275  1.00  0.00           H  
ATOM    820 1HB  GLU A  52      16.762  19.156 -32.270  1.00  0.00           H  
ATOM    821 2HB  GLU A  52      18.282  19.105 -31.388  1.00  0.00           H  
ATOM    822 1HG  GLU A  52      17.858  16.795 -30.726  1.00  0.00           H  
ATOM    823 2HG  GLU A  52      16.286  16.835 -31.523  1.00  0.00           H  
ATOM    824  N   SER A  53      16.115  21.587 -30.549  1.00  0.00           N  
ATOM    825  CA  SER A  53      16.323  23.017 -30.399  1.00  0.00           C  
ATOM    826  C   SER A  53      15.900  23.563 -29.041  1.00  0.00           C  
ATOM    827  O   SER A  53      16.242  24.686 -28.716  1.00  0.00           O  
ATOM    828  CB  SER A  53      15.567  23.750 -31.490  1.00  0.00           C  
ATOM    829  OG  SER A  53      14.183  23.617 -31.318  1.00  0.00           O  
ATOM    830  H   SER A  53      15.400  21.258 -31.182  1.00  0.00           H  
ATOM    831  HA  SER A  53      17.389  23.224 -30.499  1.00  0.00           H  
ATOM    832 1HB  SER A  53      15.839  24.805 -31.475  1.00  0.00           H  
ATOM    833 2HB  SER A  53      15.855  23.352 -32.462  1.00  0.00           H  
ATOM    834  HG  SER A  53      13.843  24.509 -31.214  1.00  0.00           H  
ATOM    835  N   HIS A  54      15.144  22.782 -28.269  1.00  0.00           N  
ATOM    836  CA  HIS A  54      14.735  23.192 -26.911  1.00  0.00           C  
ATOM    837  C   HIS A  54      15.793  22.849 -25.867  1.00  0.00           C  
ATOM    838  O   HIS A  54      15.739  23.369 -24.730  1.00  0.00           O  
ATOM    839  CB  HIS A  54      13.409  22.531 -26.522  1.00  0.00           C  
ATOM    840  CG  HIS A  54      12.240  23.006 -27.327  1.00  0.00           C  
ATOM    841  ND1 HIS A  54      11.021  22.361 -27.323  1.00  0.00           N  
ATOM    842  CD2 HIS A  54      12.104  24.063 -28.163  1.00  0.00           C  
ATOM    843  CE1 HIS A  54      10.185  23.001 -28.121  1.00  0.00           C  
ATOM    844  NE2 HIS A  54      10.817  24.036 -28.643  1.00  0.00           N  
ATOM    845  H   HIS A  54      14.843  21.885 -28.624  1.00  0.00           H  
ATOM    846  HA  HIS A  54      14.594  24.272 -26.884  1.00  0.00           H  
ATOM    847 1HB  HIS A  54      13.491  21.450 -26.645  1.00  0.00           H  
ATOM    848 2HB  HIS A  54      13.200  22.725 -25.470  1.00  0.00           H  
ATOM    849  HD2 HIS A  54      12.872  24.796 -28.410  1.00  0.00           H  
ATOM    850  HE1 HIS A  54       9.149  22.723 -28.315  1.00  0.00           H  
ATOM    851  HE2 HIS A  54      10.424  24.704 -29.291  1.00  0.00           H  
ATOM    852  N   ILE A  55      16.704  21.944 -26.213  1.00  0.00           N  
ATOM    853  CA  ILE A  55      17.826  21.578 -25.301  1.00  0.00           C  
ATOM    854  C   ILE A  55      18.711  22.794 -25.123  1.00  0.00           C  
ATOM    855  O   ILE A  55      19.001  23.539 -26.061  1.00  0.00           O  
ATOM    856  CB  ILE A  55      18.662  20.405 -25.845  1.00  0.00           C  
ATOM    857  CG1 ILE A  55      17.792  19.155 -25.998  1.00  0.00           C  
ATOM    858  CG2 ILE A  55      19.845  20.126 -24.930  1.00  0.00           C  
ATOM    859  CD1 ILE A  55      17.186  18.670 -24.701  1.00  0.00           C  
ATOM    860  H   ILE A  55      16.636  21.493 -27.114  1.00  0.00           H  
ATOM    861  HA  ILE A  55      17.407  21.271 -24.343  1.00  0.00           H  
ATOM    862  HB  ILE A  55      19.034  20.654 -26.838  1.00  0.00           H  
ATOM    863 1HG1 ILE A  55      16.983  19.359 -26.699  1.00  0.00           H  
ATOM    864 2HG1 ILE A  55      18.389  18.345 -26.418  1.00  0.00           H  
ATOM    865 1HG2 ILE A  55      20.425  19.294 -25.329  1.00  0.00           H  
ATOM    866 2HG2 ILE A  55      20.475  21.012 -24.870  1.00  0.00           H  
ATOM    867 3HG2 ILE A  55      19.482  19.871 -23.934  1.00  0.00           H  
ATOM    868 1HD1 ILE A  55      16.584  17.781 -24.891  1.00  0.00           H  
ATOM    869 2HD1 ILE A  55      17.981  18.426 -23.996  1.00  0.00           H  
ATOM    870 3HD1 ILE A  55      16.555  19.452 -24.281  1.00  0.00           H  
ATOM    871  N   VAL A  56      19.104  23.026 -23.877  1.00  0.00           N  
ATOM    872  CA  VAL A  56      19.918  24.166 -23.546  1.00  0.00           C  
ATOM    873  C   VAL A  56      21.320  23.688 -23.240  1.00  0.00           C  
ATOM    874  O   VAL A  56      21.511  22.672 -22.551  1.00  0.00           O  
ATOM    875  CB  VAL A  56      19.340  24.920 -22.334  1.00  0.00           C  
ATOM    876  CG1 VAL A  56      20.244  26.081 -21.948  1.00  0.00           C  
ATOM    877  CG2 VAL A  56      17.936  25.412 -22.652  1.00  0.00           C  
ATOM    878  H   VAL A  56      18.827  22.390 -23.143  1.00  0.00           H  
ATOM    879  HA  VAL A  56      19.929  24.843 -24.401  1.00  0.00           H  
ATOM    880  HB  VAL A  56      19.303  24.243 -21.480  1.00  0.00           H  
ATOM    881 1HG1 VAL A  56      19.820  26.602 -21.089  1.00  0.00           H  
ATOM    882 2HG1 VAL A  56      21.233  25.702 -21.689  1.00  0.00           H  
ATOM    883 3HG1 VAL A  56      20.327  26.772 -22.786  1.00  0.00           H  
ATOM    884 1HG2 VAL A  56      17.533  25.944 -21.790  1.00  0.00           H  
ATOM    885 2HG2 VAL A  56      17.972  26.085 -23.509  1.00  0.00           H  
ATOM    886 3HG2 VAL A  56      17.296  24.561 -22.885  1.00  0.00           H  
ATOM    887  N   PHE A  57      22.307  24.405 -23.770  1.00  0.00           N  
ATOM    888  CA  PHE A  57      23.698  24.018 -23.557  1.00  0.00           C  
ATOM    889  C   PHE A  57      24.356  25.148 -22.791  1.00  0.00           C  
ATOM    890  O   PHE A  57      24.192  26.321 -23.111  1.00  0.00           O  
ATOM    891  CB  PHE A  57      24.426  23.767 -24.879  1.00  0.00           C  
ATOM    892  CG  PHE A  57      25.871  23.391 -24.713  1.00  0.00           C  
ATOM    893  CD1 PHE A  57      26.229  22.107 -24.328  1.00  0.00           C  
ATOM    894  CD2 PHE A  57      26.875  24.320 -24.940  1.00  0.00           C  
ATOM    895  CE1 PHE A  57      27.558  21.760 -24.175  1.00  0.00           C  
ATOM    896  CE2 PHE A  57      28.205  23.975 -24.789  1.00  0.00           C  
ATOM    897  CZ  PHE A  57      28.546  22.694 -24.405  1.00  0.00           C  
ATOM    898  H   PHE A  57      22.104  25.224 -24.325  1.00  0.00           H  
ATOM    899  HA  PHE A  57      23.715  23.092 -22.981  1.00  0.00           H  
ATOM    900 1HB  PHE A  57      23.927  22.967 -25.423  1.00  0.00           H  
ATOM    901 2HB  PHE A  57      24.377  24.663 -25.497  1.00  0.00           H  
ATOM    902  HD1 PHE A  57      25.447  21.369 -24.147  1.00  0.00           H  
ATOM    903  HD2 PHE A  57      26.606  25.332 -25.243  1.00  0.00           H  
ATOM    904  HE1 PHE A  57      27.825  20.748 -23.872  1.00  0.00           H  
ATOM    905  HE2 PHE A  57      28.984  24.715 -24.971  1.00  0.00           H  
ATOM    906  HZ  PHE A  57      29.593  22.422 -24.284  1.00  0.00           H  
ATOM    907  N   ILE A  58      25.077  24.784 -21.736  1.00  0.00           N  
ATOM    908  CA  ILE A  58      25.669  25.728 -20.829  1.00  0.00           C  
ATOM    909  C   ILE A  58      27.133  25.428 -20.615  1.00  0.00           C  
ATOM    910  O   ILE A  58      27.523  24.277 -20.644  1.00  0.00           O  
ATOM    911  CB  ILE A  58      24.935  25.721 -19.476  1.00  0.00           C  
ATOM    912  CG1 ILE A  58      25.049  24.345 -18.813  1.00  0.00           C  
ATOM    913  CG2 ILE A  58      23.476  26.107 -19.660  1.00  0.00           C  
ATOM    914  CD1 ILE A  58      26.253  24.200 -17.912  1.00  0.00           C  
ATOM    915  H   ILE A  58      25.209  23.796 -21.573  1.00  0.00           H  
ATOM    916  HA  ILE A  58      25.584  26.724 -21.263  1.00  0.00           H  
ATOM    917  HB  ILE A  58      25.408  26.435 -18.802  1.00  0.00           H  
ATOM    918 1HG1 ILE A  58      24.155  24.151 -18.223  1.00  0.00           H  
ATOM    919 2HG1 ILE A  58      25.105  23.575 -19.583  1.00  0.00           H  
ATOM    920 1HG2 ILE A  58      22.972  26.097 -18.694  1.00  0.00           H  
ATOM    921 2HG2 ILE A  58      23.415  27.106 -20.089  1.00  0.00           H  
ATOM    922 3HG2 ILE A  58      22.992  25.395 -20.329  1.00  0.00           H  
ATOM    923 1HD1 ILE A  58      26.266  23.199 -17.480  1.00  0.00           H  
ATOM    924 2HD1 ILE A  58      27.164  24.356 -18.492  1.00  0.00           H  
ATOM    925 3HD1 ILE A  58      26.201  24.938 -17.113  1.00  0.00           H  
ATOM    926  N   ASP A  59      27.933  26.449 -20.339  1.00  0.00           N  
ATOM    927  CA  ASP A  59      29.313  26.228 -19.926  1.00  0.00           C  
ATOM    928  C   ASP A  59      29.388  25.930 -18.406  1.00  0.00           C  
ATOM    929  O   ASP A  59      28.374  25.929 -17.723  1.00  0.00           O  
ATOM    930  CB  ASP A  59      30.171  27.448 -20.270  1.00  0.00           C  
ATOM    931  CG  ASP A  59      29.814  28.676 -19.443  1.00  0.00           C  
ATOM    932  OD1 ASP A  59      29.003  28.555 -18.555  1.00  0.00           O  
ATOM    933  OD2 ASP A  59      30.354  29.723 -19.708  1.00  0.00           O  
ATOM    934  H   ASP A  59      27.587  27.395 -20.414  1.00  0.00           H  
ATOM    935  HA  ASP A  59      29.701  25.363 -20.465  1.00  0.00           H  
ATOM    936 1HB  ASP A  59      31.223  27.211 -20.106  1.00  0.00           H  
ATOM    937 2HB  ASP A  59      30.051  27.691 -21.326  1.00  0.00           H  
ATOM    938  N   GLY A  60      30.593  25.667 -17.925  1.00  0.00           N  
ATOM    939  CA  GLY A  60      30.765  25.150 -16.551  1.00  0.00           C  
ATOM    940  C   GLY A  60      30.339  26.174 -15.508  1.00  0.00           C  
ATOM    941  O   GLY A  60      30.067  25.789 -14.364  1.00  0.00           O  
ATOM    942  H   GLY A  60      31.410  25.819 -18.499  1.00  0.00           H  
ATOM    943 1HA  GLY A  60      30.177  24.240 -16.428  1.00  0.00           H  
ATOM    944 2HA  GLY A  60      31.809  24.882 -16.391  1.00  0.00           H  
ATOM    945  N   ASN A  61      30.259  27.446 -15.892  1.00  0.00           N  
ATOM    946  CA  ASN A  61      29.781  28.497 -14.977  1.00  0.00           C  
ATOM    947  C   ASN A  61      28.311  28.880 -15.168  1.00  0.00           C  
ATOM    948  O   ASN A  61      27.806  29.851 -14.591  1.00  0.00           O  
ATOM    949  CB  ASN A  61      30.652  29.732 -15.113  1.00  0.00           C  
ATOM    950  CG  ASN A  61      32.046  29.516 -14.591  1.00  0.00           C  
ATOM    951  OD1 ASN A  61      32.260  28.727 -13.664  1.00  0.00           O  
ATOM    952  ND2 ASN A  61      32.998  30.203 -15.169  1.00  0.00           N  
ATOM    953  H   ASN A  61      30.532  27.698 -16.831  1.00  0.00           H  
ATOM    954  HA  ASN A  61      29.852  28.124 -13.954  1.00  0.00           H  
ATOM    955 1HB  ASN A  61      30.711  30.023 -16.163  1.00  0.00           H  
ATOM    956 2HB  ASN A  61      30.197  30.560 -14.569  1.00  0.00           H  
ATOM    957 1HD2 ASN A  61      33.945  30.100 -14.863  1.00  0.00           H  
ATOM    958 2HD2 ASN A  61      32.780  30.831 -15.915  1.00  0.00           H  
ATOM    959  N   GLY A  62      27.605  28.099 -15.981  1.00  0.00           N  
ATOM    960  CA  GLY A  62      26.190  28.318 -16.177  1.00  0.00           C  
ATOM    961  C   GLY A  62      25.818  29.370 -17.194  1.00  0.00           C  
ATOM    962  O   GLY A  62      24.672  29.826 -17.219  1.00  0.00           O  
ATOM    963  H   GLY A  62      28.058  27.341 -16.471  1.00  0.00           H  
ATOM    964 1HA  GLY A  62      25.718  27.387 -16.490  1.00  0.00           H  
ATOM    965 2HA  GLY A  62      25.733  28.608 -15.232  1.00  0.00           H  
ATOM    966  N   LYS A  63      26.762  29.730 -18.062  1.00  0.00           N  
ATOM    967  CA  LYS A  63      26.454  30.661 -19.142  1.00  0.00           C  
ATOM    968  C   LYS A  63      25.901  29.865 -20.297  1.00  0.00           C  
ATOM    969  O   LYS A  63      26.528  28.897 -20.747  1.00  0.00           O  
ATOM    970  CB  LYS A  63      27.689  31.454 -19.573  1.00  0.00           C  
ATOM    971  CG  LYS A  63      27.420  32.504 -20.643  1.00  0.00           C  
ATOM    972  CD  LYS A  63      28.674  33.307 -20.957  1.00  0.00           C  
ATOM    973  CE  LYS A  63      28.385  34.418 -21.955  1.00  0.00           C  
ATOM    974  NZ  LYS A  63      28.016  33.882 -23.293  1.00  0.00           N  
ATOM    975  H   LYS A  63      27.699  29.363 -17.981  1.00  0.00           H  
ATOM    976  HA  LYS A  63      25.705  31.369 -18.785  1.00  0.00           H  
ATOM    977 1HB  LYS A  63      28.117  31.960 -18.708  1.00  0.00           H  
ATOM    978 2HB  LYS A  63      28.444  30.769 -19.959  1.00  0.00           H  
ATOM    979 1HG  LYS A  63      27.075  32.015 -21.555  1.00  0.00           H  
ATOM    980 2HG  LYS A  63      26.641  33.183 -20.299  1.00  0.00           H  
ATOM    981 1HD  LYS A  63      29.064  33.747 -20.038  1.00  0.00           H  
ATOM    982 2HD  LYS A  63      29.434  32.646 -21.373  1.00  0.00           H  
ATOM    983 1HE  LYS A  63      27.567  35.035 -21.586  1.00  0.00           H  
ATOM    984 2HE  LYS A  63      29.267  35.049 -22.061  1.00  0.00           H  
ATOM    985 1HZ  LYS A  63      27.833  34.649 -23.925  1.00  0.00           H  
ATOM    986 2HZ  LYS A  63      28.776  33.323 -23.654  1.00  0.00           H  
ATOM    987 3HZ  LYS A  63      27.188  33.311 -23.210  1.00  0.00           H  
ATOM    988  N   HIS A  64      24.708  30.252 -20.723  1.00  0.00           N  
ATOM    989  CA  HIS A  64      24.040  29.574 -21.837  1.00  0.00           C  
ATOM    990  C   HIS A  64      24.772  29.911 -23.133  1.00  0.00           C  
ATOM    991  O   HIS A  64      25.035  31.078 -23.420  1.00  0.00           O  
ATOM    992  CB  HIS A  64      22.568  29.985 -21.939  1.00  0.00           C  
ATOM    993  CG  HIS A  64      21.735  29.531 -20.781  1.00  0.00           C  
ATOM    994  ND1 HIS A  64      21.756  28.234 -20.312  1.00  0.00           N  
ATOM    995  CD2 HIS A  64      20.856  30.200 -19.998  1.00  0.00           C  
ATOM    996  CE1 HIS A  64      20.927  28.126 -19.289  1.00  0.00           C  
ATOM    997  NE2 HIS A  64      20.368  29.304 -19.079  1.00  0.00           N  
ATOM    998  H   HIS A  64      24.247  31.030 -20.273  1.00  0.00           H  
ATOM    999  HA  HIS A  64      24.073  28.496 -21.679  1.00  0.00           H  
ATOM   1000 1HB  HIS A  64      22.496  31.071 -22.006  1.00  0.00           H  
ATOM   1001 2HB  HIS A  64      22.137  29.572 -22.851  1.00  0.00           H  
ATOM   1002  HD2 HIS A  64      20.586  31.253 -20.081  1.00  0.00           H  
ATOM   1003  HE1 HIS A  64      20.736  27.219 -18.716  1.00  0.00           H  
ATOM   1004  HE2 HIS A  64      19.692  29.517 -18.360  1.00  0.00           H  
ATOM   1005  N   GLU A  65      25.122  28.868 -23.874  1.00  0.00           N  
ATOM   1006  CA  GLU A  65      25.829  29.043 -25.147  1.00  0.00           C  
ATOM   1007  C   GLU A  65      25.027  28.501 -26.338  1.00  0.00           C  
ATOM   1008  O   GLU A  65      25.310  28.863 -27.502  1.00  0.00           O  
ATOM   1009  CB  GLU A  65      27.193  28.352 -25.089  1.00  0.00           C  
ATOM   1010  CG  GLU A  65      28.126  28.891 -24.014  1.00  0.00           C  
ATOM   1011  CD  GLU A  65      28.578  30.299 -24.285  1.00  0.00           C  
ATOM   1012  OE1 GLU A  65      28.777  30.629 -25.429  1.00  0.00           O  
ATOM   1013  OE2 GLU A  65      28.725  31.045 -23.346  1.00  0.00           O  
ATOM   1014  H   GLU A  65      24.899  27.935 -23.559  1.00  0.00           H  
ATOM   1015  HA  GLU A  65      25.982  30.110 -25.314  1.00  0.00           H  
ATOM   1016 1HB  GLU A  65      27.053  27.286 -24.906  1.00  0.00           H  
ATOM   1017 2HB  GLU A  65      27.695  28.456 -26.051  1.00  0.00           H  
ATOM   1018 1HG  GLU A  65      27.611  28.865 -23.054  1.00  0.00           H  
ATOM   1019 2HG  GLU A  65      28.997  28.241 -23.945  1.00  0.00           H  
ATOM   1020  N   GLU A  66      24.049  27.638 -26.109  1.00  0.00           N  
ATOM   1021  CA  GLU A  66      23.109  27.232 -27.172  1.00  0.00           C  
ATOM   1022  C   GLU A  66      21.714  27.086 -26.617  1.00  0.00           C  
ATOM   1023  O   GLU A  66      21.559  26.594 -25.517  1.00  0.00           O  
ATOM   1024  CB  GLU A  66      23.544  25.914 -27.817  1.00  0.00           C  
ATOM   1025  CG  GLU A  66      22.673  25.468 -28.983  1.00  0.00           C  
ATOM   1026  CD  GLU A  66      23.172  24.209 -29.637  1.00  0.00           C  
ATOM   1027  OE1 GLU A  66      24.183  23.703 -29.214  1.00  0.00           O  
ATOM   1028  OE2 GLU A  66      22.540  23.753 -30.561  1.00  0.00           O  
ATOM   1029  H   GLU A  66      23.943  27.248 -25.183  1.00  0.00           H  
ATOM   1030  HA  GLU A  66      23.102  28.005 -27.941  1.00  0.00           H  
ATOM   1031 1HB  GLU A  66      24.567  26.007 -28.180  1.00  0.00           H  
ATOM   1032 2HB  GLU A  66      23.532  25.121 -27.069  1.00  0.00           H  
ATOM   1033 1HG  GLU A  66      21.659  25.299 -28.623  1.00  0.00           H  
ATOM   1034 2HG  GLU A  66      22.638  26.266 -29.723  1.00  0.00           H  
ATOM   1035  N   GLY A  67      20.703  27.470 -27.397  1.00  0.00           N  
ATOM   1036  CA  GLY A  67      19.298  27.299 -27.044  1.00  0.00           C  
ATOM   1037  C   GLY A  67      18.634  28.574 -26.587  1.00  0.00           C  
ATOM   1038  O   GLY A  67      19.221  29.352 -25.833  1.00  0.00           O  
ATOM   1039  H   GLY A  67      20.940  27.902 -28.279  1.00  0.00           H  
ATOM   1040 1HA  GLY A  67      18.751  26.913 -27.904  1.00  0.00           H  
ATOM   1041 2HA  GLY A  67      19.210  26.559 -26.249  1.00  0.00           H  
ATOM   1042  N   LYS A  68      15.468  28.493 -25.245  1.00  0.00           N  
ATOM   1043  CA  LYS A  68      14.577  28.127 -24.138  1.00  0.00           C  
ATOM   1044  C   LYS A  68      15.282  28.379 -22.842  1.00  0.00           C  
ATOM   1045  O   LYS A  68      16.494  28.330 -22.785  1.00  0.00           O  
ATOM   1046  CB  LYS A  68      14.141  26.663 -24.225  1.00  0.00           C  
ATOM   1047  CG  LYS A  68      13.323  26.323 -25.464  1.00  0.00           C  
ATOM   1048  CD  LYS A  68      11.981  27.039 -25.454  1.00  0.00           C  
ATOM   1049  CE  LYS A  68      11.045  26.448 -24.409  1.00  0.00           C  
ATOM   1050  NZ  LYS A  68       9.697  27.076 -24.451  1.00  0.00           N  
ATOM   1051  H   LYS A  68      15.079  28.944 -26.061  1.00  0.00           H  
ATOM   1052  HA  LYS A  68      13.684  28.750 -24.192  1.00  0.00           H  
ATOM   1053 1HB  LYS A  68      15.022  26.020 -24.218  1.00  0.00           H  
ATOM   1054 2HB  LYS A  68      13.543  26.409 -23.349  1.00  0.00           H  
ATOM   1055 1HG  LYS A  68      13.876  26.617 -26.357  1.00  0.00           H  
ATOM   1056 2HG  LYS A  68      13.152  25.248 -25.502  1.00  0.00           H  
ATOM   1057 1HD  LYS A  68      12.134  28.097 -25.236  1.00  0.00           H  
ATOM   1058 2HD  LYS A  68      11.515  26.952 -26.435  1.00  0.00           H  
ATOM   1059 1HE  LYS A  68      10.940  25.378 -24.580  1.00  0.00           H  
ATOM   1060 2HE  LYS A  68      11.470  26.595 -23.416  1.00  0.00           H  
ATOM   1061 1HZ  LYS A  68       9.108  26.658 -23.744  1.00  0.00           H  
ATOM   1062 2HZ  LYS A  68       9.781  28.068 -24.275  1.00  0.00           H  
ATOM   1063 3HZ  LYS A  68       9.285  26.930 -25.361  1.00  0.00           H  
ATOM   1064  N   LEU A  69      14.501  28.673 -21.813  1.00  0.00           N  
ATOM   1065  CA  LEU A  69      15.017  28.682 -20.453  1.00  0.00           C  
ATOM   1066  C   LEU A  69      15.382  27.261 -20.068  1.00  0.00           C  
ATOM   1067  O   LEU A  69      14.615  26.318 -20.326  1.00  0.00           O  
ATOM   1068  CB  LEU A  69      13.981  29.250 -19.475  1.00  0.00           C  
ATOM   1069  CG  LEU A  69      13.630  30.732 -19.664  1.00  0.00           C  
ATOM   1070  CD1 LEU A  69      12.505  31.113 -18.711  1.00  0.00           C  
ATOM   1071  CD2 LEU A  69      14.867  31.582 -19.418  1.00  0.00           C  
ATOM   1072  H   LEU A  69      13.529  28.896 -21.972  1.00  0.00           H  
ATOM   1073  HA  LEU A  69      15.902  29.317 -20.423  1.00  0.00           H  
ATOM   1074 1HB  LEU A  69      13.060  28.677 -19.573  1.00  0.00           H  
ATOM   1075 2HB  LEU A  69      14.356  29.125 -18.460  1.00  0.00           H  
ATOM   1076  HG  LEU A  69      13.275  30.895 -20.682  1.00  0.00           H  
ATOM   1077 1HD1 LEU A  69      12.256  32.166 -18.846  1.00  0.00           H  
ATOM   1078 2HD1 LEU A  69      11.627  30.503 -18.923  1.00  0.00           H  
ATOM   1079 3HD1 LEU A  69      12.826  30.945 -17.684  1.00  0.00           H  
ATOM   1080 1HD2 LEU A  69      14.618  32.635 -19.553  1.00  0.00           H  
ATOM   1081 2HD2 LEU A  69      15.223  31.421 -18.400  1.00  0.00           H  
ATOM   1082 3HD2 LEU A  69      15.649  31.300 -20.124  1.00  0.00           H  
ATOM   1083  N   PRO A  70      16.567  27.088 -19.458  1.00  0.00           N  
ATOM   1084  CA  PRO A  70      16.957  25.764 -19.003  1.00  0.00           C  
ATOM   1085  C   PRO A  70      16.085  25.332 -17.827  1.00  0.00           C  
ATOM   1086  O   PRO A  70      15.446  26.173 -17.165  1.00  0.00           O  
ATOM   1087  CB  PRO A  70      18.420  25.954 -18.590  1.00  0.00           C  
ATOM   1088  CG  PRO A  70      18.512  27.396 -18.224  1.00  0.00           C  
ATOM   1089  CD  PRO A  70      17.568  28.085 -19.173  1.00  0.00           C  
ATOM   1090  HA  PRO A  70      16.874  25.055 -19.840  1.00  0.00           H  
ATOM   1091 1HB  PRO A  70      18.665  25.285 -17.753  1.00  0.00           H  
ATOM   1092 2HB  PRO A  70      19.084  25.682 -19.424  1.00  0.00           H  
ATOM   1093 1HG  PRO A  70      18.232  27.539 -17.170  1.00  0.00           H  
ATOM   1094 2HG  PRO A  70      19.549  27.749 -18.328  1.00  0.00           H  
ATOM   1095 1HD  PRO A  70      17.118  28.957 -18.676  1.00  0.00           H  
ATOM   1096 2HD  PRO A  70      18.115  28.392 -20.077  1.00  0.00           H  
ATOM   1097  N   SER A  71      16.048  24.028 -17.612  1.00  0.00           N  
ATOM   1098  CA  SER A  71      15.406  23.454 -16.411  1.00  0.00           C  
ATOM   1099  C   SER A  71      15.668  24.343 -15.199  1.00  0.00           C  
ATOM   1100  O   SER A  71      16.793  24.811 -15.019  1.00  0.00           O  
ATOM   1101  CB  SER A  71      15.924  22.054 -16.144  1.00  0.00           C  
ATOM   1102  OG  SER A  71      15.581  21.184 -17.187  1.00  0.00           O  
ATOM   1103  H   SER A  71      16.471  23.408 -18.288  1.00  0.00           H  
ATOM   1104  HA  SER A  71      14.331  23.398 -16.586  1.00  0.00           H  
ATOM   1105 1HB  SER A  71      17.008  22.083 -16.032  1.00  0.00           H  
ATOM   1106 2HB  SER A  71      15.508  21.685 -15.208  1.00  0.00           H  
ATOM   1107  HG  SER A  71      14.685  21.416 -17.442  1.00  0.00           H  
ATOM   1108  N   SER A  72      14.648  24.532 -14.357  1.00  0.00           N  
ATOM   1109  CA  SER A  72      14.851  25.308 -13.116  1.00  0.00           C  
ATOM   1110  C   SER A  72      15.921  24.664 -12.241  1.00  0.00           C  
ATOM   1111  O   SER A  72      16.501  25.350 -11.391  1.00  0.00           O  
ATOM   1112  CB  SER A  72      13.554  25.415 -12.339  1.00  0.00           C  
ATOM   1113  OG  SER A  72      12.607  26.171 -13.043  1.00  0.00           O  
ATOM   1114  H   SER A  72      13.734  24.151 -14.555  1.00  0.00           H  
ATOM   1115  HA  SER A  72      15.180  26.313 -13.386  1.00  0.00           H  
ATOM   1116 1HB  SER A  72      13.159  24.417 -12.151  1.00  0.00           H  
ATOM   1117 2HB  SER A  72      13.746  25.878 -11.372  1.00  0.00           H  
ATOM   1118  HG  SER A  72      12.695  25.914 -13.964  1.00  0.00           H  
ATOM   1119  N   GLU A  73      16.209  23.387 -12.451  1.00  0.00           N  
ATOM   1120  CA  GLU A  73      17.195  22.674 -11.612  1.00  0.00           C  
ATOM   1121  C   GLU A  73      18.607  22.623 -12.206  1.00  0.00           C  
ATOM   1122  O   GLU A  73      19.440  21.802 -11.816  1.00  0.00           O  
ATOM   1123  CB  GLU A  73      16.714  21.245 -11.353  1.00  0.00           C  
ATOM   1124  CG  GLU A  73      16.650  20.368 -12.595  1.00  0.00           C  
ATOM   1125  CD  GLU A  73      16.127  18.987 -12.311  1.00  0.00           C  
ATOM   1126  OE1 GLU A  73      15.368  18.840 -11.383  1.00  0.00           O  
ATOM   1127  OE2 GLU A  73      16.486  18.079 -13.023  1.00  0.00           O  
ATOM   1128  H   GLU A  73      15.747  22.889 -13.198  1.00  0.00           H  
ATOM   1129  HA  GLU A  73      17.282  23.198 -10.660  1.00  0.00           H  
ATOM   1130 1HB  GLU A  73      17.378  20.761 -10.636  1.00  0.00           H  
ATOM   1131 2HB  GLU A  73      15.718  21.270 -10.910  1.00  0.00           H  
ATOM   1132 1HG  GLU A  73      16.004  20.845 -13.331  1.00  0.00           H  
ATOM   1133 2HG  GLU A  73      17.648  20.291 -13.025  1.00  0.00           H  
ATOM   1134  N   TRP A  74      18.863  23.482 -13.210  1.00  0.00           N  
ATOM   1135  CA  TRP A  74      20.121  23.421 -13.904  1.00  0.00           C  
ATOM   1136  C   TRP A  74      21.334  23.506 -13.015  1.00  0.00           C  
ATOM   1137  O   TRP A  74      22.318  22.838 -13.277  1.00  0.00           O  
ATOM   1138  CB  TRP A  74      20.186  24.548 -14.936  1.00  0.00           C  
ATOM   1139  CG  TRP A  74      20.237  25.916 -14.326  1.00  0.00           C  
ATOM   1140  CD1 TRP A  74      19.175  26.724 -14.046  1.00  0.00           C  
ATOM   1141  CD2 TRP A  74      21.417  26.647 -13.913  1.00  0.00           C  
ATOM   1142  NE1 TRP A  74      19.611  27.902 -13.492  1.00  0.00           N  
ATOM   1143  CE2 TRP A  74      20.979  27.872 -13.402  1.00  0.00           C  
ATOM   1144  CE3 TRP A  74      22.788  26.364 -13.937  1.00  0.00           C  
ATOM   1145  CZ2 TRP A  74      21.864  28.822 -12.916  1.00  0.00           C  
ATOM   1146  CZ3 TRP A  74      23.675  27.316 -13.448  1.00  0.00           C  
ATOM   1147  CH2 TRP A  74      23.224  28.513 -12.950  1.00  0.00           C  
ATOM   1148  H   TRP A  74      18.182  24.174 -13.487  1.00  0.00           H  
ATOM   1149  HA  TRP A  74      20.187  22.462 -14.417  1.00  0.00           H  
ATOM   1150 1HB  TRP A  74      21.069  24.419 -15.561  1.00  0.00           H  
ATOM   1151 2HB  TRP A  74      19.313  24.496 -15.587  1.00  0.00           H  
ATOM   1152  HD1 TRP A  74      18.133  26.471 -14.234  1.00  0.00           H  
ATOM   1153  HE1 TRP A  74      19.021  28.668 -13.199  1.00  0.00           H  
ATOM   1154  HE3 TRP A  74      23.151  25.415 -14.328  1.00  0.00           H  
ATOM   1155  HZ2 TRP A  74      21.526  29.778 -12.517  1.00  0.00           H  
ATOM   1156  HZ3 TRP A  74      24.741  27.089 -13.470  1.00  0.00           H  
ATOM   1157  HH2 TRP A  74      23.947  29.237 -12.575  1.00  0.00           H  
ATOM   1158  N   ARG A  75      21.236  24.265 -11.909  1.00  0.00           N  
ATOM   1159  CA  ARG A  75      22.388  24.395 -11.043  1.00  0.00           C  
ATOM   1160  C   ARG A  75      22.577  23.178 -10.141  1.00  0.00           C  
ATOM   1161  O   ARG A  75      23.717  22.783  -9.859  1.00  0.00           O  
ATOM   1162  CB  ARG A  75      22.255  25.643 -10.182  1.00  0.00           C  
ATOM   1163  CG  ARG A  75      23.465  25.953  -9.315  1.00  0.00           C  
ATOM   1164  CD  ARG A  75      23.313  27.247  -8.603  1.00  0.00           C  
ATOM   1165  NE  ARG A  75      24.440  27.519  -7.725  1.00  0.00           N  
ATOM   1166  CZ  ARG A  75      25.596  28.088  -8.119  1.00  0.00           C  
ATOM   1167  NH1 ARG A  75      25.762  28.439  -9.375  1.00  0.00           N  
ATOM   1168  NH2 ARG A  75      26.564  28.294  -7.242  1.00  0.00           N  
ATOM   1169  H   ARG A  75      20.382  24.746 -11.667  1.00  0.00           H  
ATOM   1170  HA  ARG A  75      23.279  24.489 -11.664  1.00  0.00           H  
ATOM   1171 1HB  ARG A  75      22.077  26.507 -10.820  1.00  0.00           H  
ATOM   1172 2HB  ARG A  75      21.394  25.540  -9.522  1.00  0.00           H  
ATOM   1173 1HG  ARG A  75      23.591  25.165  -8.571  1.00  0.00           H  
ATOM   1174 2HG  ARG A  75      24.357  26.008  -9.940  1.00  0.00           H  
ATOM   1175 1HD  ARG A  75      23.244  28.056  -9.329  1.00  0.00           H  
ATOM   1176 2HD  ARG A  75      22.407  27.225  -7.997  1.00  0.00           H  
ATOM   1177  HE  ARG A  75      24.350  27.264  -6.751  1.00  0.00           H  
ATOM   1178 1HH1 ARG A  75      25.022  28.281 -10.045  1.00  0.00           H  
ATOM   1179 2HH1 ARG A  75      26.628  28.865  -9.670  1.00  0.00           H  
ATOM   1180 1HH2 ARG A  75      26.436  28.025  -6.277  1.00  0.00           H  
ATOM   1181 2HH2 ARG A  75      27.429  28.720  -7.537  1.00  0.00           H  
ATOM   1182  N   PHE A  76      21.476  22.504  -9.817  1.00  0.00           N  
ATOM   1183  CA  PHE A  76      21.600  21.234  -9.110  1.00  0.00           C  
ATOM   1184  C   PHE A  76      22.365  20.206  -9.945  1.00  0.00           C  
ATOM   1185  O   PHE A  76      23.172  19.449  -9.446  1.00  0.00           O  
ATOM   1186  CB  PHE A  76      20.217  20.685  -8.756  1.00  0.00           C  
ATOM   1187  CG  PHE A  76      20.255  19.420  -7.946  1.00  0.00           C  
ATOM   1188  CD1 PHE A  76      21.382  19.085  -7.211  1.00  0.00           C  
ATOM   1189  CD2 PHE A  76      19.166  18.563  -7.919  1.00  0.00           C  
ATOM   1190  CE1 PHE A  76      21.419  17.921  -6.466  1.00  0.00           C  
ATOM   1191  CE2 PHE A  76      19.200  17.400  -7.175  1.00  0.00           C  
ATOM   1192  CZ  PHE A  76      20.328  17.079  -6.448  1.00  0.00           C  
ATOM   1193  H   PHE A  76      20.556  22.850 -10.049  1.00  0.00           H  
ATOM   1194  HA  PHE A  76      22.156  21.405  -8.187  1.00  0.00           H  
ATOM   1195 1HB  PHE A  76      19.662  21.433  -8.191  1.00  0.00           H  
ATOM   1196 2HB  PHE A  76      19.659  20.487  -9.670  1.00  0.00           H  
ATOM   1197  HD1 PHE A  76      22.245  19.752  -7.224  1.00  0.00           H  
ATOM   1198  HD2 PHE A  76      18.275  18.816  -8.494  1.00  0.00           H  
ATOM   1199  HE1 PHE A  76      22.311  17.670  -5.893  1.00  0.00           H  
ATOM   1200  HE2 PHE A  76      18.336  16.735  -7.162  1.00  0.00           H  
ATOM   1201  HZ  PHE A  76      20.357  16.161  -5.862  1.00  0.00           H  
ATOM   1202  N   HIS A  77      22.153  20.216 -11.274  1.00  0.00           N  
ATOM   1203  CA  HIS A  77      22.946  19.340 -12.115  1.00  0.00           C  
ATOM   1204  C   HIS A  77      24.372  19.828 -12.265  1.00  0.00           C  
ATOM   1205  O   HIS A  77      25.332  19.067 -12.063  1.00  0.00           O  
ATOM   1206  CB  HIS A  77      22.305  19.205 -13.500  1.00  0.00           C  
ATOM   1207  CG  HIS A  77      21.031  18.418 -13.499  1.00  0.00           C  
ATOM   1208  ND1 HIS A  77      20.767  17.429 -14.424  1.00  0.00           N  
ATOM   1209  CD2 HIS A  77      19.949  18.474 -12.688  1.00  0.00           C  
ATOM   1210  CE1 HIS A  77      19.576  16.910 -14.180  1.00  0.00           C  
ATOM   1211  NE2 HIS A  77      19.060  17.527 -13.133  1.00  0.00           N  
ATOM   1212  H   HIS A  77      21.460  20.814 -11.701  1.00  0.00           H  
ATOM   1213  HA  HIS A  77      22.994  18.349 -11.665  1.00  0.00           H  
ATOM   1214 1HB  HIS A  77      22.094  20.196 -13.902  1.00  0.00           H  
ATOM   1215 2HB  HIS A  77      23.005  18.719 -14.179  1.00  0.00           H  
ATOM   1216  HD2 HIS A  77      19.809  19.146 -11.841  1.00  0.00           H  
ATOM   1217  HE1 HIS A  77      19.101  16.109 -14.746  1.00  0.00           H  
ATOM   1218  HE2 HIS A  77      18.157  17.337 -12.721  1.00  0.00           H  
ATOM   1219  N   MET A  78      24.520  21.112 -12.602  1.00  0.00           N  
ATOM   1220  CA  MET A  78      25.828  21.674 -12.879  1.00  0.00           C  
ATOM   1221  C   MET A  78      26.823  21.528 -11.717  1.00  0.00           C  
ATOM   1222  O   MET A  78      27.985  21.188 -11.930  1.00  0.00           O  
ATOM   1223  CB  MET A  78      25.671  23.146 -13.254  1.00  0.00           C  
ATOM   1224  CG  MET A  78      26.979  23.860 -13.565  1.00  0.00           C  
ATOM   1225  SD  MET A  78      27.817  24.453 -12.082  1.00  0.00           S  
ATOM   1226  CE  MET A  78      26.737  25.796 -11.597  1.00  0.00           C  
ATOM   1227  H   MET A  78      23.706  21.706 -12.666  1.00  0.00           H  
ATOM   1228  HA  MET A  78      26.266  21.133 -13.718  1.00  0.00           H  
ATOM   1229 1HB  MET A  78      25.028  23.232 -14.129  1.00  0.00           H  
ATOM   1230 2HB  MET A  78      25.185  23.680 -12.437  1.00  0.00           H  
ATOM   1231 1HG  MET A  78      27.648  23.180 -14.091  1.00  0.00           H  
ATOM   1232 2HG  MET A  78      26.783  24.713 -14.214  1.00  0.00           H  
ATOM   1233 1HE  MET A  78      27.123  26.265 -10.692  1.00  0.00           H  
ATOM   1234 2HE  MET A  78      26.692  26.535 -12.399  1.00  0.00           H  
ATOM   1235 3HE  MET A  78      25.736  25.407 -11.406  1.00  0.00           H  
ATOM   1236  N   ALA A  79      26.351  21.748 -10.478  1.00  0.00           N  
ATOM   1237  CA  ALA A  79      27.267  21.666  -9.340  1.00  0.00           C  
ATOM   1238  C   ALA A  79      27.814  20.244  -9.144  1.00  0.00           C  
ATOM   1239  O   ALA A  79      28.936  20.053  -8.667  1.00  0.00           O  
ATOM   1240  CB  ALA A  79      26.569  22.141  -8.074  1.00  0.00           C  
ATOM   1241  H   ALA A  79      25.379  21.969 -10.313  1.00  0.00           H  
ATOM   1242  HA  ALA A  79      28.118  22.316  -9.543  1.00  0.00           H  
ATOM   1243 1HB  ALA A  79      27.259  22.077  -7.232  1.00  0.00           H  
ATOM   1244 2HB  ALA A  79      26.249  23.175  -8.201  1.00  0.00           H  
ATOM   1245 3HB  ALA A  79      25.701  21.514  -7.880  1.00  0.00           H  
ATOM   1246  N   ALA A  80      27.036  19.233  -9.545  1.00  0.00           N  
ATOM   1247  CA  ALA A  80      27.554  17.888  -9.530  1.00  0.00           C  
ATOM   1248  C   ALA A  80      28.720  17.767 -10.492  1.00  0.00           C  
ATOM   1249  O   ALA A  80      29.752  17.235 -10.158  1.00  0.00           O  
ATOM   1250  CB  ALA A  80      26.459  16.891  -9.881  1.00  0.00           C  
ATOM   1251  H   ALA A  80      26.089  19.392  -9.859  1.00  0.00           H  
ATOM   1252  HA  ALA A  80      27.914  17.675  -8.523  1.00  0.00           H  
ATOM   1253 1HB  ALA A  80      26.869  15.881  -9.865  1.00  0.00           H  
ATOM   1254 2HB  ALA A  80      25.651  16.966  -9.153  1.00  0.00           H  
ATOM   1255 3HB  ALA A  80      26.074  17.109 -10.875  1.00  0.00           H  
ATOM   1256  N   TYR A  81      28.534  18.251 -11.726  1.00  0.00           N  
ATOM   1257  CA  TYR A  81      29.608  18.122 -12.677  1.00  0.00           C  
ATOM   1258  C   TYR A  81      30.862  18.905 -12.284  1.00  0.00           C  
ATOM   1259  O   TYR A  81      31.978  18.500 -12.597  1.00  0.00           O  
ATOM   1260  CB  TYR A  81      29.122  18.565 -14.059  1.00  0.00           C  
ATOM   1261  CG  TYR A  81      28.164  17.592 -14.710  1.00  0.00           C  
ATOM   1262  CD1 TYR A  81      26.904  18.017 -15.103  1.00  0.00           C  
ATOM   1263  CD2 TYR A  81      28.546  16.274 -14.914  1.00  0.00           C  
ATOM   1264  CE1 TYR A  81      26.029  17.128 -15.698  1.00  0.00           C  
ATOM   1265  CE2 TYR A  81      27.672  15.386 -15.508  1.00  0.00           C  
ATOM   1266  CZ  TYR A  81      26.418  15.809 -15.899  1.00  0.00           C  
ATOM   1267  OH  TYR A  81      25.547  14.924 -16.492  1.00  0.00           O  
ATOM   1268  H   TYR A  81      27.675  18.699 -12.012  1.00  0.00           H  
ATOM   1269  HA  TYR A  81      29.906  17.074 -12.722  1.00  0.00           H  
ATOM   1270 1HB  TYR A  81      28.622  19.531 -13.976  1.00  0.00           H  
ATOM   1271 2HB  TYR A  81      29.977  18.695 -14.721  1.00  0.00           H  
ATOM   1272  HD1 TYR A  81      26.603  19.053 -14.943  1.00  0.00           H  
ATOM   1273  HD2 TYR A  81      29.536  15.940 -14.604  1.00  0.00           H  
ATOM   1274  HE1 TYR A  81      25.039  17.463 -16.006  1.00  0.00           H  
ATOM   1275  HE2 TYR A  81      27.972  14.350 -15.668  1.00  0.00           H  
ATOM   1276  HH  TYR A  81      24.725  15.376 -16.700  1.00  0.00           H  
ATOM   1277  N   GLN A  82      30.665  20.025 -11.587  1.00  0.00           N  
ATOM   1278  CA  GLN A  82      31.749  20.853 -11.073  1.00  0.00           C  
ATOM   1279  C   GLN A  82      32.545  20.174  -9.983  1.00  0.00           C  
ATOM   1280  O   GLN A  82      33.695  20.517  -9.789  1.00  0.00           O  
ATOM   1281  CB  GLN A  82      31.195  22.179 -10.545  1.00  0.00           C  
ATOM   1282  CG  GLN A  82      32.261  23.173 -10.117  1.00  0.00           C  
ATOM   1283  CD  GLN A  82      33.133  23.620 -11.275  1.00  0.00           C  
ATOM   1284  OE1 GLN A  82      32.632  24.020 -12.329  1.00  0.00           O  
ATOM   1285  NE2 GLN A  82      34.446  23.554 -11.086  1.00  0.00           N  
ATOM   1286  H   GLN A  82      29.709  20.302 -11.414  1.00  0.00           H  
ATOM   1287  HA  GLN A  82      32.441  21.062 -11.888  1.00  0.00           H  
ATOM   1288 1HB  GLN A  82      30.585  22.651 -11.314  1.00  0.00           H  
ATOM   1289 2HB  GLN A  82      30.550  21.988  -9.687  1.00  0.00           H  
ATOM   1290 1HG  GLN A  82      31.775  24.053  -9.696  1.00  0.00           H  
ATOM   1291 2HG  GLN A  82      32.901  22.705  -9.368  1.00  0.00           H  
ATOM   1292 1HE2 GLN A  82      35.072  23.835 -11.814  1.00  0.00           H  
ATOM   1293 2HE2 GLN A  82      34.811  23.223 -10.215  1.00  0.00           H  
ATOM   1294  N   SER A  83      31.923  19.244  -9.259  1.00  0.00           N  
ATOM   1295  CA  SER A  83      32.539  18.729  -8.028  1.00  0.00           C  
ATOM   1296  C   SER A  83      32.880  17.240  -8.087  1.00  0.00           C  
ATOM   1297  O   SER A  83      33.551  16.715  -7.186  1.00  0.00           O  
ATOM   1298  CB  SER A  83      31.612  18.980  -6.854  1.00  0.00           C  
ATOM   1299  OG  SER A  83      30.407  18.281  -7.008  1.00  0.00           O  
ATOM   1300  H   SER A  83      31.024  18.884  -9.547  1.00  0.00           H  
ATOM   1301  HA  SER A  83      33.477  19.260  -7.862  1.00  0.00           H  
ATOM   1302 1HB  SER A  83      32.101  18.668  -5.932  1.00  0.00           H  
ATOM   1303 2HB  SER A  83      31.409  20.047  -6.773  1.00  0.00           H  
ATOM   1304  HG  SER A  83      29.874  18.803  -7.612  1.00  0.00           H  
ATOM   1305  N   ARG A  84      32.407  16.561  -9.138  1.00  0.00           N  
ATOM   1306  CA  ARG A  84      32.575  15.127  -9.309  1.00  0.00           C  
ATOM   1307  C   ARG A  84      33.019  14.821 -10.722  1.00  0.00           C  
ATOM   1308  O   ARG A  84      32.367  15.260 -11.662  1.00  0.00           O  
ATOM   1309  CB  ARG A  84      31.279  14.387  -9.011  1.00  0.00           C  
ATOM   1310  CG  ARG A  84      30.786  14.512  -7.579  1.00  0.00           C  
ATOM   1311  CD  ARG A  84      29.501  13.796  -7.376  1.00  0.00           C  
ATOM   1312  NE  ARG A  84      29.653  12.357  -7.520  1.00  0.00           N  
ATOM   1313  CZ  ARG A  84      30.043  11.526  -6.533  1.00  0.00           C  
ATOM   1314  NH1 ARG A  84      30.315  12.005  -5.339  1.00  0.00           N  
ATOM   1315  NH2 ARG A  84      30.151  10.230  -6.765  1.00  0.00           N  
ATOM   1316  H   ARG A  84      31.909  17.085  -9.843  1.00  0.00           H  
ATOM   1317  HA  ARG A  84      33.337  14.782  -8.609  1.00  0.00           H  
ATOM   1318 1HB  ARG A  84      30.491  14.757  -9.665  1.00  0.00           H  
ATOM   1319 2HB  ARG A  84      31.410  13.326  -9.224  1.00  0.00           H  
ATOM   1320 1HG  ARG A  84      31.526  14.087  -6.900  1.00  0.00           H  
ATOM   1321 2HG  ARG A  84      30.634  15.564  -7.337  1.00  0.00           H  
ATOM   1322 1HD  ARG A  84      29.125  14.000  -6.374  1.00  0.00           H  
ATOM   1323 2HD  ARG A  84      28.774  14.137  -8.112  1.00  0.00           H  
ATOM   1324  HE  ARG A  84      29.453  11.951  -8.424  1.00  0.00           H  
ATOM   1325 1HH1 ARG A  84      30.232  12.997  -5.162  1.00  0.00           H  
ATOM   1326 2HH1 ARG A  84      30.607  11.383  -4.600  1.00  0.00           H  
ATOM   1327 1HH2 ARG A  84      29.942   9.861  -7.682  1.00  0.00           H  
ATOM   1328 2HH2 ARG A  84      30.443   9.608  -6.026  1.00  0.00           H  
ATOM   1329  N   PRO A  85      34.111  14.068 -10.831  1.00  0.00           N  
ATOM   1330  CA  PRO A  85      34.640  13.652 -12.128  1.00  0.00           C  
ATOM   1331  C   PRO A  85      34.037  12.324 -12.613  1.00  0.00           C  
ATOM   1332  O   PRO A  85      34.251  11.926 -13.772  1.00  0.00           O  
ATOM   1333  CB  PRO A  85      36.140  13.518 -11.846  1.00  0.00           C  
ATOM   1334  CG  PRO A  85      36.206  13.059 -10.430  1.00  0.00           C  
ATOM   1335  CD  PRO A  85      35.073  13.780  -9.749  1.00  0.00           C  
ATOM   1336  HA  PRO A  85      34.443  14.441 -12.869  1.00  0.00           H  
ATOM   1337 1HB  PRO A  85      36.592  12.802 -12.548  1.00  0.00           H  
ATOM   1338 2HB  PRO A  85      36.641  14.484 -12.006  1.00  0.00           H  
ATOM   1339 1HG  PRO A  85      36.103  11.965 -10.379  1.00  0.00           H  
ATOM   1340 2HG  PRO A  85      37.187  13.306  -9.996  1.00  0.00           H  
ATOM   1341 1HD  PRO A  85      34.622  13.123  -8.991  1.00  0.00           H  
ATOM   1342 2HD  PRO A  85      35.451  14.704  -9.287  1.00  0.00           H  
ATOM   1343  N   ASP A  86      33.319  11.637 -11.727  1.00  0.00           N  
ATOM   1344  CA  ASP A  86      32.773  10.309 -12.001  1.00  0.00           C  
ATOM   1345  C   ASP A  86      31.339  10.281 -12.527  1.00  0.00           C  
ATOM   1346  O   ASP A  86      30.772   9.200 -12.721  1.00  0.00           O  
ATOM   1347  CB  ASP A  86      32.843   9.462 -10.728  1.00  0.00           C  
ATOM   1348  CG  ASP A  86      31.981  10.014  -9.601  1.00  0.00           C  
ATOM   1349  OD1 ASP A  86      31.325  11.006  -9.812  1.00  0.00           O  
ATOM   1350  OD2 ASP A  86      31.987   9.438  -8.539  1.00  0.00           O  
ATOM   1351  H   ASP A  86      33.150  12.062 -10.827  1.00  0.00           H  
ATOM   1352  HA  ASP A  86      33.377   9.840 -12.778  1.00  0.00           H  
ATOM   1353 1HB  ASP A  86      32.519   8.445 -10.949  1.00  0.00           H  
ATOM   1354 2HB  ASP A  86      33.876   9.408 -10.383  1.00  0.00           H  
ATOM   1355  N   ALA A  87      30.766  11.460 -12.750  1.00  0.00           N  
ATOM   1356  CA  ALA A  87      29.369  11.599 -13.142  1.00  0.00           C  
ATOM   1357  C   ALA A  87      29.331  12.406 -14.425  1.00  0.00           C  
ATOM   1358  O   ALA A  87      29.768  13.540 -14.428  1.00  0.00           O  
ATOM   1359  CB  ALA A  87      28.547  12.266 -12.049  1.00  0.00           C  
ATOM   1360  H   ALA A  87      31.331  12.290 -12.641  1.00  0.00           H  
ATOM   1361  HA  ALA A  87      28.965  10.601 -13.315  1.00  0.00           H  
ATOM   1362 1HB  ALA A  87      27.511  12.354 -12.375  1.00  0.00           H  
ATOM   1363 2HB  ALA A  87      28.592  11.665 -11.141  1.00  0.00           H  
ATOM   1364 3HB  ALA A  87      28.948  13.258 -11.847  1.00  0.00           H  
ATOM   1365  N   ASN A  88      28.818  11.826 -15.506  1.00  0.00           N  
ATOM   1366  CA  ASN A  88      28.696  12.562 -16.777  1.00  0.00           C  
ATOM   1367  C   ASN A  88      27.251  12.691 -17.270  1.00  0.00           C  
ATOM   1368  O   ASN A  88      26.988  13.254 -18.347  1.00  0.00           O  
ATOM   1369  CB  ASN A  88      29.549  11.902 -17.845  1.00  0.00           C  
ATOM   1370  CG  ASN A  88      31.021  12.000 -17.550  1.00  0.00           C  
ATOM   1371  OD1 ASN A  88      31.480  12.969 -16.934  1.00  0.00           O  
ATOM   1372  ND2 ASN A  88      31.768  11.015 -17.978  1.00  0.00           N  
ATOM   1373  H   ASN A  88      28.506  10.867 -15.461  1.00  0.00           H  
ATOM   1374  HA  ASN A  88      29.051  13.582 -16.622  1.00  0.00           H  
ATOM   1375 1HB  ASN A  88      29.277  10.850 -17.930  1.00  0.00           H  
ATOM   1376 2HB  ASN A  88      29.352  12.371 -18.809  1.00  0.00           H  
ATOM   1377 1HD2 ASN A  88      32.755  11.026 -17.811  1.00  0.00           H  
ATOM   1378 2HD2 ASN A  88      31.354  10.251 -18.472  1.00  0.00           H  
ATOM   1379  N   ALA A  89      26.303  12.140 -16.521  1.00  0.00           N  
ATOM   1380  CA  ALA A  89      24.905  12.258 -16.881  1.00  0.00           C  
ATOM   1381  C   ALA A  89      24.091  12.206 -15.611  1.00  0.00           C  
ATOM   1382  O   ALA A  89      24.436  11.440 -14.708  1.00  0.00           O  
ATOM   1383  CB  ALA A  89      24.486  11.158 -17.845  1.00  0.00           C  
ATOM   1384  H   ALA A  89      26.555  11.630 -15.687  1.00  0.00           H  
ATOM   1385  HA  ALA A  89      24.762  13.220 -17.373  1.00  0.00           H  
ATOM   1386 1HB  ALA A  89      23.432  11.275 -18.096  1.00  0.00           H  
ATOM   1387 2HB  ALA A  89      25.084  11.224 -18.754  1.00  0.00           H  
ATOM   1388 3HB  ALA A  89      24.642  10.187 -17.378  1.00  0.00           H  
ATOM   1389  N   VAL A  90      23.020  12.990 -15.565  1.00  0.00           N  
ATOM   1390  CA  VAL A  90      22.205  13.120 -14.354  1.00  0.00           C  
ATOM   1391  C   VAL A  90      20.742  13.121 -14.721  1.00  0.00           C  
ATOM   1392  O   VAL A  90      20.316  13.774 -15.713  1.00  0.00           O  
ATOM   1393  CB  VAL A  90      22.543  14.418 -13.598  1.00  0.00           C  
ATOM   1394  CG1 VAL A  90      21.667  14.558 -12.362  1.00  0.00           C  
ATOM   1395  CG2 VAL A  90      24.016  14.428 -13.218  1.00  0.00           C  
ATOM   1396  H   VAL A  90      22.761  13.511 -16.390  1.00  0.00           H  
ATOM   1397  HA  VAL A  90      22.420  12.275 -13.700  1.00  0.00           H  
ATOM   1398  HB  VAL A  90      22.328  15.270 -14.243  1.00  0.00           H  
ATOM   1399 1HG1 VAL A  90      21.919  15.482 -11.839  1.00  0.00           H  
ATOM   1400 2HG1 VAL A  90      20.619  14.586 -12.660  1.00  0.00           H  
ATOM   1401 3HG1 VAL A  90      21.835  13.710 -11.699  1.00  0.00           H  
ATOM   1402 1HG2 VAL A  90      24.248  15.349 -12.684  1.00  0.00           H  
ATOM   1403 2HG2 VAL A  90      24.233  13.573 -12.578  1.00  0.00           H  
ATOM   1404 3HG2 VAL A  90      24.625  14.369 -14.121  1.00  0.00           H  
ATOM   1405  N   VAL A  91      19.941  12.422 -13.920  1.00  0.00           N  
ATOM   1406  CA  VAL A  91      18.515  12.465 -14.072  1.00  0.00           C  
ATOM   1407  C   VAL A  91      17.901  12.859 -12.761  1.00  0.00           C  
ATOM   1408  O   VAL A  91      18.290  12.299 -11.705  1.00  0.00           O  
ATOM   1409  CB  VAL A  91      17.967  11.097 -14.519  1.00  0.00           C  
ATOM   1410  CG1 VAL A  91      16.451  11.141 -14.631  1.00  0.00           C  
ATOM   1411  CG2 VAL A  91      18.595  10.696 -15.846  1.00  0.00           C  
ATOM   1412  H   VAL A  91      20.341  11.849 -13.190  1.00  0.00           H  
ATOM   1413  HA  VAL A  91      18.271  13.201 -14.839  1.00  0.00           H  
ATOM   1414  HB  VAL A  91      18.212  10.352 -13.761  1.00  0.00           H  
ATOM   1415 1HG1 VAL A  91      16.081  10.165 -14.948  1.00  0.00           H  
ATOM   1416 2HG1 VAL A  91      16.022  11.394 -13.662  1.00  0.00           H  
ATOM   1417 3HG1 VAL A  91      16.162  11.893 -15.365  1.00  0.00           H  
ATOM   1418 1HG2 VAL A  91      18.204   9.728 -16.156  1.00  0.00           H  
ATOM   1419 2HG2 VAL A  91      18.355  11.444 -16.602  1.00  0.00           H  
ATOM   1420 3HG2 VAL A  91      19.677  10.631 -15.731  1.00  0.00           H  
ATOM   1421  N   HIS A  92      16.994  13.829 -12.813  1.00  0.00           N  
ATOM   1422  CA  HIS A  92      16.157  14.184 -11.653  1.00  0.00           C  
ATOM   1423  C   HIS A  92      14.717  13.832 -11.980  1.00  0.00           C  
ATOM   1424  O   HIS A  92      14.192  14.141 -13.079  1.00  0.00           O  
ATOM   1425  CB  HIS A  92      16.270  15.671 -11.303  1.00  0.00           C  
ATOM   1426  CG  HIS A  92      15.454  16.073 -10.114  1.00  0.00           C  
ATOM   1427  ND1 HIS A  92      14.098  16.314 -10.189  1.00  0.00           N  
ATOM   1428  CD2 HIS A  92      15.802  16.278  -8.822  1.00  0.00           C  
ATOM   1429  CE1 HIS A  92      13.647  16.648  -8.992  1.00  0.00           C  
ATOM   1430  NE2 HIS A  92      14.661  16.634  -8.146  1.00  0.00           N  
ATOM   1431  H   HIS A  92      16.877  14.337 -13.678  1.00  0.00           H  
ATOM   1432  HA  HIS A  92      16.484  13.617 -10.782  1.00  0.00           H  
ATOM   1433 1HB  HIS A  92      17.313  15.920 -11.102  1.00  0.00           H  
ATOM   1434 2HB  HIS A  92      15.949  16.271 -12.155  1.00  0.00           H  
ATOM   1435  HD1 HIS A  92      13.517  16.178 -10.992  1.00  0.00           H  
ATOM   1436  HD2 HIS A  92      16.753  16.211  -8.291  1.00  0.00           H  
ATOM   1437  HE1 HIS A  92      12.593  16.878  -8.841  1.00  0.00           H  
ATOM   1438  N   ASN A  93      14.051  13.164 -11.043  1.00  0.00           N  
ATOM   1439  CA  ASN A  93      12.700  12.736 -11.259  1.00  0.00           C  
ATOM   1440  C   ASN A  93      11.887  12.826  -9.991  1.00  0.00           C  
ATOM   1441  O   ASN A  93      12.466  12.778  -8.911  1.00  0.00           O  
ATOM   1442  CB  ASN A  93      12.675  11.324 -11.815  1.00  0.00           C  
ATOM   1443  CG  ASN A  93      13.209  10.310 -10.841  1.00  0.00           C  
ATOM   1444  OD1 ASN A  93      12.599  10.053  -9.797  1.00  0.00           O  
ATOM   1445  ND2 ASN A  93      14.337   9.729 -11.163  1.00  0.00           N  
ATOM   1446  H   ASN A  93      14.499  12.952 -10.163  1.00  0.00           H  
ATOM   1447  HA  ASN A  93      12.237  13.406 -11.985  1.00  0.00           H  
ATOM   1448 1HB  ASN A  93      11.651  11.054 -12.077  1.00  0.00           H  
ATOM   1449 2HB  ASN A  93      13.269  11.282 -12.728  1.00  0.00           H  
ATOM   1450 1HD2 ASN A  93      14.739   9.046 -10.552  1.00  0.00           H  
ATOM   1451 2HD2 ASN A  93      14.796   9.968 -12.018  1.00  0.00           H  
ATOM   1452  N   HIS A  94      10.583  12.984 -10.124  1.00  0.00           N  
ATOM   1453  CA  HIS A  94       9.656  12.873  -8.987  1.00  0.00           C  
ATOM   1454  C   HIS A  94       9.014  11.513  -9.134  1.00  0.00           C  
ATOM   1455  O   HIS A  94       7.996  11.357  -9.819  1.00  0.00           O  
ATOM   1456  CB  HIS A  94       8.596  13.979  -8.977  1.00  0.00           C  
ATOM   1457  CG  HIS A  94       9.163  15.354  -8.809  1.00  0.00           C  
ATOM   1458  ND1 HIS A  94       9.153  16.020  -7.601  1.00  0.00           N  
ATOM   1459  CD2 HIS A  94       9.756  16.189  -9.694  1.00  0.00           C  
ATOM   1460  CE1 HIS A  94       9.717  17.206  -7.751  1.00  0.00           C  
ATOM   1461  NE2 HIS A  94      10.091  17.333  -9.011  1.00  0.00           N  
ATOM   1462  H   HIS A  94      10.214  13.188 -11.042  1.00  0.00           H  
ATOM   1463  HA  HIS A  94      10.213  12.957  -8.054  1.00  0.00           H  
ATOM   1464 1HB  HIS A  94       8.035  13.954  -9.912  1.00  0.00           H  
ATOM   1465 2HB  HIS A  94       7.890  13.800  -8.167  1.00  0.00           H  
ATOM   1466  HD1 HIS A  94       8.850  15.648  -6.723  1.00  0.00           H  
ATOM   1467  HD2 HIS A  94       9.985  16.101 -10.757  1.00  0.00           H  
ATOM   1468  HE1 HIS A  94       9.807  17.889  -6.906  1.00  0.00           H  
ATOM   1469  N   ALA A  95       9.672  10.497  -8.589  1.00  0.00           N  
ATOM   1470  CA  ALA A  95       9.144   9.150  -8.686  1.00  0.00           C  
ATOM   1471  C   ALA A  95       8.140   8.874  -7.553  1.00  0.00           C  
ATOM   1472  O   ALA A  95       7.647   9.817  -6.897  1.00  0.00           O  
ATOM   1473  CB  ALA A  95      10.281   8.138  -8.659  1.00  0.00           C  
ATOM   1474  H   ALA A  95      10.544  10.650  -8.103  1.00  0.00           H  
ATOM   1475  HA  ALA A  95       8.613   9.062  -9.634  1.00  0.00           H  
ATOM   1476 1HB  ALA A  95       9.872   7.130  -8.732  1.00  0.00           H  
ATOM   1477 2HB  ALA A  95      10.950   8.321  -9.499  1.00  0.00           H  
ATOM   1478 3HB  ALA A  95      10.834   8.238  -7.726  1.00  0.00           H  
ATOM   1479  N   VAL A  96       7.774   7.620  -7.360  1.00  0.00           N  
ATOM   1480  CA  VAL A  96       6.792   7.354  -6.302  1.00  0.00           C  
ATOM   1481  C   VAL A  96       7.411   7.074  -4.931  1.00  0.00           C  
ATOM   1482  O   VAL A  96       7.413   7.975  -4.067  1.00  0.00           O  
ATOM   1483  CB  VAL A  96       5.918   6.150  -6.701  1.00  0.00           C  
ATOM   1484  CG1 VAL A  96       5.003   5.752  -5.553  1.00  0.00           C  
ATOM   1485  CG2 VAL A  96       5.109   6.487  -7.944  1.00  0.00           C  
ATOM   1486  H   VAL A  96       8.135   6.848  -7.901  1.00  0.00           H  
ATOM   1487  HA  VAL A  96       6.157   8.234  -6.190  1.00  0.00           H  
ATOM   1488  HB  VAL A  96       6.564   5.297  -6.908  1.00  0.00           H  
ATOM   1489 1HG1 VAL A  96       4.393   4.900  -5.852  1.00  0.00           H  
ATOM   1490 2HG1 VAL A  96       5.605   5.480  -4.686  1.00  0.00           H  
ATOM   1491 3HG1 VAL A  96       4.354   6.590  -5.298  1.00  0.00           H  
ATOM   1492 1HG2 VAL A  96       4.494   5.631  -8.221  1.00  0.00           H  
ATOM   1493 2HG2 VAL A  96       4.467   7.344  -7.739  1.00  0.00           H  
ATOM   1494 3HG2 VAL A  96       5.785   6.728  -8.764  1.00  0.00           H  
ATOM   1495  N   HIS A  97       7.923   5.865  -4.727  1.00  0.00           N  
ATOM   1496  CA  HIS A  97       8.361   5.493  -3.364  1.00  0.00           C  
ATOM   1497  C   HIS A  97       9.623   6.183  -2.927  1.00  0.00           C  
ATOM   1498  O   HIS A  97       9.815   6.410  -1.709  1.00  0.00           O  
ATOM   1499  CB  HIS A  97       8.576   3.980  -3.260  1.00  0.00           C  
ATOM   1500  CG  HIS A  97       7.308   3.186  -3.318  1.00  0.00           C  
ATOM   1501  ND1 HIS A  97       6.646   2.928  -4.501  1.00  0.00           N  
ATOM   1502  CD2 HIS A  97       6.579   2.596  -2.342  1.00  0.00           C  
ATOM   1503  CE1 HIS A  97       5.564   2.211  -4.248  1.00  0.00           C  
ATOM   1504  NE2 HIS A  97       5.502   1.997  -2.946  1.00  0.00           N  
ATOM   1505  H   HIS A  97       8.021   5.194  -5.476  1.00  0.00           H  
ATOM   1506  HA  HIS A  97       7.592   5.775  -2.645  1.00  0.00           H  
ATOM   1507 1HB  HIS A  97       9.224   3.647  -4.072  1.00  0.00           H  
ATOM   1508 2HB  HIS A  97       9.081   3.747  -2.323  1.00  0.00           H  
ATOM   1509  HD1 HIS A  97       6.963   3.164  -5.420  1.00  0.00           H  
ATOM   1510  HD2 HIS A  97       6.705   2.530  -1.261  1.00  0.00           H  
ATOM   1511  HE1 HIS A  97       4.903   1.901  -5.056  1.00  0.00           H  
ATOM   1512  N   CYS A  98      10.520   6.501  -3.844  1.00  0.00           N  
ATOM   1513  CA  CYS A  98      11.681   7.301  -3.514  1.00  0.00           C  
ATOM   1514  C   CYS A  98      11.231   8.656  -2.974  1.00  0.00           C  
ATOM   1515  O   CYS A  98      11.812   9.161  -2.021  1.00  0.00           O  
ATOM   1516  CB  CYS A  98      12.572   7.500  -4.741  1.00  0.00           C  
ATOM   1517  SG  CYS A  98      13.422   6.000  -5.287  1.00  0.00           S  
ATOM   1518  H   CYS A  98      10.397   6.182  -4.794  1.00  0.00           H  
ATOM   1519  HA  CYS A  98      12.257   6.777  -2.751  1.00  0.00           H  
ATOM   1520 1HB  CYS A  98      11.970   7.869  -5.571  1.00  0.00           H  
ATOM   1521 2HB  CYS A  98      13.327   8.255  -4.523  1.00  0.00           H  
ATOM   1522  HG  CYS A  98      14.088   5.798  -4.155  1.00  0.00           H  
ATOM   1523  N   THR A  99      10.175   9.220  -3.537  1.00  0.00           N  
ATOM   1524  CA  THR A  99       9.672  10.508  -3.091  1.00  0.00           C  
ATOM   1525  C   THR A  99       8.936  10.353  -1.769  1.00  0.00           C  
ATOM   1526  O   THR A  99       9.028  11.250  -0.942  1.00  0.00           O  
ATOM   1527  CB  THR A  99       8.739  11.140  -4.141  1.00  0.00           C  
ATOM   1528  OG1 THR A  99       9.457  11.334  -5.367  1.00  0.00           O  
ATOM   1529  CG2 THR A  99       8.212  12.479  -3.649  1.00  0.00           C  
ATOM   1530  H   THR A  99       9.707   8.745  -4.295  1.00  0.00           H  
ATOM   1531  HA  THR A  99      10.519  11.177  -2.941  1.00  0.00           H  
ATOM   1532  HB  THR A  99       7.899  10.472  -4.329  1.00  0.00           H  
ATOM   1533  HG1 THR A  99       9.029  10.837  -6.069  1.00  0.00           H  
ATOM   1534 1HG2 THR A  99       7.555  12.911  -4.403  1.00  0.00           H  
ATOM   1535 2HG2 THR A  99       7.657  12.334  -2.723  1.00  0.00           H  
ATOM   1536 3HG2 THR A  99       9.048  13.154  -3.468  1.00  0.00           H  
ATOM   1537  N   ALA A 100       8.238   9.230  -1.576  1.00  0.00           N  
ATOM   1538  CA  ALA A 100       7.676   8.906  -0.227  1.00  0.00           C  
ATOM   1539  C   ALA A 100       8.756   9.011   0.839  1.00  0.00           C  
ATOM   1540  O   ALA A 100       8.586   9.713   1.877  1.00  0.00           O  
ATOM   1541  CB  ALA A 100       7.062   7.514  -0.207  1.00  0.00           C  
ATOM   1542  H   ALA A 100       8.083   8.588  -2.341  1.00  0.00           H  
ATOM   1543  HA  ALA A 100       6.895   9.632  -0.002  1.00  0.00           H  
ATOM   1544 1HB  ALA A 100       6.662   7.307   0.786  1.00  0.00           H  
ATOM   1545 2HB  ALA A 100       6.257   7.460  -0.940  1.00  0.00           H  
ATOM   1546 3HB  ALA A 100       7.825   6.776  -0.451  1.00  0.00           H  
ATOM   1547  N   VAL A 101       9.857   8.311   0.615  1.00  0.00           N  
ATOM   1548  CA  VAL A 101      10.967   8.384   1.573  1.00  0.00           C  
ATOM   1549  C   VAL A 101      11.455   9.821   1.730  1.00  0.00           C  
ATOM   1550  O   VAL A 101      11.714  10.285   2.822  1.00  0.00           O  
ATOM   1551  CB  VAL A 101      12.138   7.496   1.111  1.00  0.00           C  
ATOM   1552  CG1 VAL A 101      13.362   7.732   1.984  1.00  0.00           C  
ATOM   1553  CG2 VAL A 101      11.723   6.033   1.148  1.00  0.00           C  
ATOM   1554  H   VAL A 101       9.951   7.726  -0.203  1.00  0.00           H  
ATOM   1555  HA  VAL A 101      10.615   8.021   2.539  1.00  0.00           H  
ATOM   1556  HB  VAL A 101      12.411   7.771   0.093  1.00  0.00           H  
ATOM   1557 1HG1 VAL A 101      14.179   7.096   1.643  1.00  0.00           H  
ATOM   1558 2HG1 VAL A 101      13.662   8.777   1.914  1.00  0.00           H  
ATOM   1559 3HG1 VAL A 101      13.122   7.491   3.019  1.00  0.00           H  
ATOM   1560 1HG2 VAL A 101      12.555   5.410   0.820  1.00  0.00           H  
ATOM   1561 2HG2 VAL A 101      11.444   5.759   2.166  1.00  0.00           H  
ATOM   1562 3HG2 VAL A 101      10.872   5.879   0.485  1.00  0.00           H  
ATOM   1563  N   SER A 102      11.564  10.564   0.631  1.00  0.00           N  
ATOM   1564  CA  SER A 102      11.996  11.944   0.681  1.00  0.00           C  
ATOM   1565  C   SER A 102      11.053  12.815   1.508  1.00  0.00           C  
ATOM   1566  O   SER A 102      11.496  13.769   2.142  1.00  0.00           O  
ATOM   1567  CB  SER A 102      12.102  12.495  -0.727  1.00  0.00           C  
ATOM   1568  OG  SER A 102      10.844  12.553  -1.341  1.00  0.00           O  
ATOM   1569  H   SER A 102      11.338  10.151  -0.263  1.00  0.00           H  
ATOM   1570  HA  SER A 102      12.978  11.982   1.154  1.00  0.00           H  
ATOM   1571 1HB  SER A 102      12.540  13.493  -0.696  1.00  0.00           H  
ATOM   1572 2HB  SER A 102      12.768  11.865  -1.316  1.00  0.00           H  
ATOM   1573  HG  SER A 102      10.218  12.219  -0.693  1.00  0.00           H  
ATOM   1574  N   ILE A 103       9.753  12.537   1.446  1.00  0.00           N  
ATOM   1575  CA  ILE A 103       8.784  13.341   2.187  1.00  0.00           C  
ATOM   1576  C   ILE A 103       8.747  13.005   3.662  1.00  0.00           C  
ATOM   1577  O   ILE A 103       8.304  13.832   4.455  1.00  0.00           O  
ATOM   1578  CB  ILE A 103       7.371  13.165   1.600  1.00  0.00           C  
ATOM   1579  CG1 ILE A 103       7.299  13.765   0.194  1.00  0.00           C  
ATOM   1580  CG2 ILE A 103       6.334  13.805   2.510  1.00  0.00           C  
ATOM   1581  CD1 ILE A 103       6.038  13.406  -0.559  1.00  0.00           C  
ATOM   1582  H   ILE A 103       9.424  11.765   0.884  1.00  0.00           H  
ATOM   1583  HA  ILE A 103       9.067  14.389   2.101  1.00  0.00           H  
ATOM   1584  HB  ILE A 103       7.148  12.103   1.502  1.00  0.00           H  
ATOM   1585 1HG1 ILE A 103       7.361  14.851   0.258  1.00  0.00           H  
ATOM   1586 2HG1 ILE A 103       8.153  13.423  -0.392  1.00  0.00           H  
ATOM   1587 1HG2 ILE A 103       5.342  13.672   2.080  1.00  0.00           H  
ATOM   1588 2HG2 ILE A 103       6.371  13.334   3.491  1.00  0.00           H  
ATOM   1589 3HG2 ILE A 103       6.546  14.870   2.610  1.00  0.00           H  
ATOM   1590 1HD1 ILE A 103       6.060  13.867  -1.546  1.00  0.00           H  
ATOM   1591 2HD1 ILE A 103       5.973  12.323  -0.665  1.00  0.00           H  
ATOM   1592 3HD1 ILE A 103       5.171  13.769  -0.009  1.00  0.00           H  
ATOM   1593  N   LEU A 104       9.181  11.795   3.989  1.00  0.00           N  
ATOM   1594  CA  LEU A 104       9.402  11.385   5.387  1.00  0.00           C  
ATOM   1595  C   LEU A 104      10.757  11.868   5.850  1.00  0.00           C  
ATOM   1596  O   LEU A 104      11.071  11.801   7.051  1.00  0.00           O  
ATOM   1597  CB  LEU A 104       9.319   9.860   5.534  1.00  0.00           C  
ATOM   1598  CG  LEU A 104       7.952   9.236   5.224  1.00  0.00           C  
ATOM   1599  CD1 LEU A 104       8.057   7.719   5.301  1.00  0.00           C  
ATOM   1600  CD2 LEU A 104       6.918   9.763   6.208  1.00  0.00           C  
ATOM   1601  H   LEU A 104       9.365  11.134   3.248  1.00  0.00           H  
ATOM   1602  HA  LEU A 104       8.625  11.832   6.005  1.00  0.00           H  
ATOM   1603 1HB  LEU A 104      10.049   9.407   4.866  1.00  0.00           H  
ATOM   1604 2HB  LEU A 104       9.580   9.595   6.558  1.00  0.00           H  
ATOM   1605  HG  LEU A 104       7.654   9.498   4.208  1.00  0.00           H  
ATOM   1606 1HD1 LEU A 104       7.086   7.275   5.080  1.00  0.00           H  
ATOM   1607 2HD1 LEU A 104       8.789   7.368   4.573  1.00  0.00           H  
ATOM   1608 3HD1 LEU A 104       8.371   7.427   6.302  1.00  0.00           H  
ATOM   1609 1HD2 LEU A 104       5.947   9.320   5.987  1.00  0.00           H  
ATOM   1610 2HD2 LEU A 104       7.215   9.500   7.223  1.00  0.00           H  
ATOM   1611 3HD2 LEU A 104       6.851  10.848   6.119  1.00  0.00           H  
ATOM   1612  N   ASN A 105      11.592  12.316   4.911  1.00  0.00           N  
ATOM   1613  CA  ASN A 105      13.002  12.596   5.167  1.00  0.00           C  
ATOM   1614  C   ASN A 105      13.721  11.377   5.793  1.00  0.00           C  
ATOM   1615  O   ASN A 105      14.479  11.494   6.775  1.00  0.00           O  
ATOM   1616  CB  ASN A 105      13.139  13.818   6.056  1.00  0.00           C  
ATOM   1617  CG  ASN A 105      14.528  14.394   6.037  1.00  0.00           C  
ATOM   1618  OD1 ASN A 105      15.261  14.247   5.052  1.00  0.00           O  
ATOM   1619  ND2 ASN A 105      14.904  15.048   7.106  1.00  0.00           N  
ATOM   1620  H   ASN A 105      11.221  12.465   3.983  1.00  0.00           H  
ATOM   1621  HA  ASN A 105      13.494  12.797   4.214  1.00  0.00           H  
ATOM   1622 1HB  ASN A 105      12.435  14.586   5.731  1.00  0.00           H  
ATOM   1623 2HB  ASN A 105      12.883  13.553   7.082  1.00  0.00           H  
ATOM   1624 1HD2 ASN A 105      15.818  15.453   7.149  1.00  0.00           H  
ATOM   1625 2HD2 ASN A 105      14.278  15.143   7.880  1.00  0.00           H  
ATOM   1626  N   ARG A 106      13.450  10.200   5.210  1.00  0.00           N  
ATOM   1627  CA  ARG A 106      13.976   8.923   5.640  1.00  0.00           C  
ATOM   1628  C   ARG A 106      14.910   8.385   4.587  1.00  0.00           C  
ATOM   1629  O   ARG A 106      14.555   8.402   3.401  1.00  0.00           O  
ATOM   1630  CB  ARG A 106      12.856   7.924   5.892  1.00  0.00           C  
ATOM   1631  CG  ARG A 106      13.308   6.581   6.441  1.00  0.00           C  
ATOM   1632  CD  ARG A 106      12.161   5.663   6.660  1.00  0.00           C  
ATOM   1633  NE  ARG A 106      11.243   6.173   7.665  1.00  0.00           N  
ATOM   1634  CZ  ARG A 106      11.385   5.995   8.993  1.00  0.00           C  
ATOM   1635  NH1 ARG A 106      12.412   5.319   9.459  1.00  0.00           N  
ATOM   1636  NH2 ARG A 106      10.493   6.499   9.827  1.00  0.00           N  
ATOM   1637  H   ARG A 106      12.830  10.234   4.413  1.00  0.00           H  
ATOM   1638  HA  ARG A 106      14.520   9.070   6.573  1.00  0.00           H  
ATOM   1639 1HB  ARG A 106      12.144   8.347   6.599  1.00  0.00           H  
ATOM   1640 2HB  ARG A 106      12.320   7.736   4.961  1.00  0.00           H  
ATOM   1641 1HG  ARG A 106      13.994   6.111   5.736  1.00  0.00           H  
ATOM   1642 2HG  ARG A 106      13.815   6.730   7.396  1.00  0.00           H  
ATOM   1643 1HD  ARG A 106      11.612   5.539   5.728  1.00  0.00           H  
ATOM   1644 2HD  ARG A 106      12.530   4.694   6.996  1.00  0.00           H  
ATOM   1645  HE  ARG A 106      10.440   6.698   7.345  1.00  0.00           H  
ATOM   1646 1HH1 ARG A 106      13.094   4.933   8.821  1.00  0.00           H  
ATOM   1647 2HH1 ARG A 106      12.519   5.185  10.454  1.00  0.00           H  
ATOM   1648 1HH2 ARG A 106       9.703   7.019   9.469  1.00  0.00           H  
ATOM   1649 2HH2 ARG A 106      10.600   6.366  10.822  1.00  0.00           H  
ATOM   1650  N   SER A 107      16.106   7.954   4.977  1.00  0.00           N  
ATOM   1651  CA  SER A 107      17.039   7.377   4.026  1.00  0.00           C  
ATOM   1652  C   SER A 107      16.631   5.981   3.564  1.00  0.00           C  
ATOM   1653  O   SER A 107      15.767   5.326   4.150  1.00  0.00           O  
ATOM   1654  CB  SER A 107      18.423   7.323   4.644  1.00  0.00           C  
ATOM   1655  OG  SER A 107      18.465   6.403   5.700  1.00  0.00           O  
ATOM   1656  H   SER A 107      16.375   8.027   5.948  1.00  0.00           H  
ATOM   1657  HA  SER A 107      17.068   8.013   3.140  1.00  0.00           H  
ATOM   1658 1HB  SER A 107      19.150   7.041   3.883  1.00  0.00           H  
ATOM   1659 2HB  SER A 107      18.697   8.311   5.008  1.00  0.00           H  
ATOM   1660  HG  SER A 107      19.125   5.749   5.455  1.00  0.00           H  
ATOM   1661  N   ILE A 108      17.245   5.531   2.475  1.00  0.00           N  
ATOM   1662  CA  ILE A 108      16.984   4.194   1.974  1.00  0.00           C  
ATOM   1663  C   ILE A 108      18.159   3.263   2.237  1.00  0.00           C  
ATOM   1664  O   ILE A 108      19.237   3.455   1.672  1.00  0.00           O  
ATOM   1665  CB  ILE A 108      16.681   4.226   0.465  1.00  0.00           C  
ATOM   1666  CG1 ILE A 108      15.455   5.100   0.185  1.00  0.00           C  
ATOM   1667  CG2 ILE A 108      16.466   2.817  -0.065  1.00  0.00           C  
ATOM   1668  CD1 ILE A 108      15.213   5.360  -1.284  1.00  0.00           C  
ATOM   1669  H   ILE A 108      17.902   6.120   1.985  1.00  0.00           H  
ATOM   1670  HA  ILE A 108      16.114   3.794   2.493  1.00  0.00           H  
ATOM   1671  HB  ILE A 108      17.518   4.680  -0.065  1.00  0.00           H  
ATOM   1672 1HG1 ILE A 108      14.567   4.623   0.599  1.00  0.00           H  
ATOM   1673 2HG1 ILE A 108      15.571   6.061   0.686  1.00  0.00           H  
ATOM   1674 1HG2 ILE A 108      16.252   2.858  -1.132  1.00  0.00           H  
ATOM   1675 2HG2 ILE A 108      17.365   2.225   0.102  1.00  0.00           H  
ATOM   1676 3HG2 ILE A 108      15.626   2.357   0.456  1.00  0.00           H  
ATOM   1677 1HD1 ILE A 108      14.328   5.986  -1.402  1.00  0.00           H  
ATOM   1678 2HD1 ILE A 108      16.077   5.870  -1.711  1.00  0.00           H  
ATOM   1679 3HD1 ILE A 108      15.058   4.414  -1.800  1.00  0.00           H  
ATOM   1680  N   PRO A 109      17.952   2.236   3.088  1.00  0.00           N  
ATOM   1681  CA  PRO A 109      19.021   1.299   3.372  1.00  0.00           C  
ATOM   1682  C   PRO A 109      19.012   0.084   2.462  1.00  0.00           C  
ATOM   1683  O   PRO A 109      18.131  -0.025   1.605  1.00  0.00           O  
ATOM   1684  CB  PRO A 109      18.737   0.907   4.826  1.00  0.00           C  
ATOM   1685  CG  PRO A 109      17.249   0.893   4.916  1.00  0.00           C  
ATOM   1686  CD  PRO A 109      16.811   2.059   4.070  1.00  0.00           C  
ATOM   1687  HA  PRO A 109      19.988   1.815   3.280  1.00  0.00           H  
ATOM   1688 1HB  PRO A 109      19.187  -0.072   5.046  1.00  0.00           H  
ATOM   1689 2HB  PRO A 109      19.200   1.635   5.509  1.00  0.00           H  
ATOM   1690 1HG  PRO A 109      16.855  -0.067   4.551  1.00  0.00           H  
ATOM   1691 2HG  PRO A 109      16.932   0.988   5.965  1.00  0.00           H  
ATOM   1692 1HD  PRO A 109      15.872   1.807   3.557  1.00  0.00           H  
ATOM   1693 2HD  PRO A 109      16.680   2.946   4.707  1.00  0.00           H  
ATOM   1694  N   ALA A 110      19.974  -0.817   2.667  1.00  0.00           N  
ATOM   1695  CA  ALA A 110      20.158  -2.013   1.849  1.00  0.00           C  
ATOM   1696  C   ALA A 110      19.231  -3.171   2.217  1.00  0.00           C  
ATOM   1697  O   ALA A 110      19.704  -4.286   2.501  1.00  0.00           O  
ATOM   1698  CB  ALA A 110      21.607  -2.470   1.937  1.00  0.00           C  
ATOM   1699  H   ALA A 110      20.604  -0.647   3.438  1.00  0.00           H  
ATOM   1700  HA  ALA A 110      19.923  -1.756   0.816  1.00  0.00           H  
ATOM   1701 1HB  ALA A 110      21.745  -3.363   1.327  1.00  0.00           H  
ATOM   1702 2HB  ALA A 110      22.261  -1.678   1.574  1.00  0.00           H  
ATOM   1703 3HB  ALA A 110      21.854  -2.698   2.973  1.00  0.00           H  
ATOM   1704  N   ILE A 111      17.922  -2.938   2.168  1.00  0.00           N  
ATOM   1705  CA  ILE A 111      16.972  -4.039   2.313  1.00  0.00           C  
ATOM   1706  C   ILE A 111      16.962  -4.927   1.076  1.00  0.00           C  
ATOM   1707  O   ILE A 111      16.603  -6.077   1.160  1.00  0.00           O  
ATOM   1708  CB  ILE A 111      15.550  -3.508   2.574  1.00  0.00           C  
ATOM   1709  CG1 ILE A 111      15.503  -2.734   3.893  1.00  0.00           C  
ATOM   1710  CG2 ILE A 111      14.550  -4.653   2.589  1.00  0.00           C  
ATOM   1711  CD1 ILE A 111      15.911  -3.552   5.097  1.00  0.00           C  
ATOM   1712  H   ILE A 111      17.572  -2.001   2.031  1.00  0.00           H  
ATOM   1713  HA  ILE A 111      17.274  -4.646   3.165  1.00  0.00           H  
ATOM   1714  HB  ILE A 111      15.274  -2.807   1.787  1.00  0.00           H  
ATOM   1715 1HG1 ILE A 111      16.162  -1.868   3.830  1.00  0.00           H  
ATOM   1716 2HG1 ILE A 111      14.492  -2.362   4.061  1.00  0.00           H  
ATOM   1717 1HG2 ILE A 111      13.550  -4.261   2.775  1.00  0.00           H  
ATOM   1718 2HG2 ILE A 111      14.566  -5.163   1.627  1.00  0.00           H  
ATOM   1719 3HG2 ILE A 111      14.815  -5.358   3.377  1.00  0.00           H  
ATOM   1720 1HD1 ILE A 111      15.852  -2.935   5.994  1.00  0.00           H  
ATOM   1721 2HD1 ILE A 111      15.242  -4.407   5.200  1.00  0.00           H  
ATOM   1722 3HD1 ILE A 111      16.933  -3.905   4.967  1.00  0.00           H  
ATOM   1723  N   HIS A 112      17.332  -4.352  -0.076  1.00  0.00           N  
ATOM   1724  CA  HIS A 112      17.556  -5.133  -1.280  1.00  0.00           C  
ATOM   1725  C   HIS A 112      18.951  -4.869  -1.782  1.00  0.00           C  
ATOM   1726  O   HIS A 112      19.399  -3.708  -1.789  1.00  0.00           O  
ATOM   1727  CB  HIS A 112      16.532  -4.793  -2.368  1.00  0.00           C  
ATOM   1728  CG  HIS A 112      16.698  -5.595  -3.621  1.00  0.00           C  
ATOM   1729  ND1 HIS A 112      16.585  -5.040  -4.879  1.00  0.00           N  
ATOM   1730  CD2 HIS A 112      16.966  -6.908  -3.811  1.00  0.00           C  
ATOM   1731  CE1 HIS A 112      16.779  -5.979  -5.789  1.00  0.00           C  
ATOM   1732  NE2 HIS A 112      17.011  -7.120  -5.167  1.00  0.00           N  
ATOM   1733  H   HIS A 112      17.458  -3.350  -0.109  1.00  0.00           H  
ATOM   1734  HA  HIS A 112      17.454  -6.193  -1.050  1.00  0.00           H  
ATOM   1735 1HB  HIS A 112      15.525  -4.962  -1.985  1.00  0.00           H  
ATOM   1736 2HB  HIS A 112      16.611  -3.737  -2.625  1.00  0.00           H  
ATOM   1737  HD2 HIS A 112      17.118  -7.657  -3.034  1.00  0.00           H  
ATOM   1738  HE1 HIS A 112      16.752  -5.835  -6.869  1.00  0.00           H  
ATOM   1739  HE2 HIS A 112      17.194  -8.009  -5.612  1.00  0.00           H  
ATOM   1740  N   TYR A 113      19.647  -5.922  -2.209  1.00  0.00           N  
ATOM   1741  CA  TYR A 113      21.049  -5.780  -2.619  1.00  0.00           C  
ATOM   1742  C   TYR A 113      21.283  -4.866  -3.832  1.00  0.00           C  
ATOM   1743  O   TYR A 113      22.374  -4.334  -3.997  1.00  0.00           O  
ATOM   1744  CB  TYR A 113      21.634  -7.164  -2.907  1.00  0.00           C  
ATOM   1745  CG  TYR A 113      21.091  -7.808  -4.163  1.00  0.00           C  
ATOM   1746  CD1 TYR A 113      21.711  -7.578  -5.383  1.00  0.00           C  
ATOM   1747  CD2 TYR A 113      19.974  -8.627  -4.096  1.00  0.00           C  
ATOM   1748  CE1 TYR A 113      21.215  -8.166  -6.531  1.00  0.00           C  
ATOM   1749  CE2 TYR A 113      19.478  -9.214  -5.244  1.00  0.00           C  
ATOM   1750  CZ  TYR A 113      20.095  -8.986  -6.457  1.00  0.00           C  
ATOM   1751  OH  TYR A 113      19.601  -9.571  -7.601  1.00  0.00           O  
ATOM   1752  H   TYR A 113      19.211  -6.832  -2.254  1.00  0.00           H  
ATOM   1753  HA  TYR A 113      21.604  -5.319  -1.801  1.00  0.00           H  
ATOM   1754 1HB  TYR A 113      22.718  -7.088  -3.004  1.00  0.00           H  
ATOM   1755 2HB  TYR A 113      21.427  -7.828  -2.068  1.00  0.00           H  
ATOM   1756  HD1 TYR A 113      22.589  -6.935  -5.436  1.00  0.00           H  
ATOM   1757  HD2 TYR A 113      19.487  -8.806  -3.138  1.00  0.00           H  
ATOM   1758  HE1 TYR A 113      21.702  -7.986  -7.489  1.00  0.00           H  
ATOM   1759  HE2 TYR A 113      18.599  -9.857  -5.191  1.00  0.00           H  
ATOM   1760  HH  TYR A 113      20.141  -9.312  -8.351  1.00  0.00           H  
ATOM   1761  N   MET A 114      20.247  -4.685  -4.652  1.00  0.00           N  
ATOM   1762  CA  MET A 114      20.407  -3.891  -5.878  1.00  0.00           C  
ATOM   1763  C   MET A 114      20.677  -2.417  -5.641  1.00  0.00           C  
ATOM   1764  O   MET A 114      21.057  -1.670  -6.549  1.00  0.00           O  
ATOM   1765  CB  MET A 114      19.163  -4.043  -6.751  1.00  0.00           C  
ATOM   1766  CG  MET A 114      19.282  -3.412  -8.131  1.00  0.00           C  
ATOM   1767  SD  MET A 114      20.581  -4.165  -9.131  1.00  0.00           S  
ATOM   1768  CE  MET A 114      19.815  -5.724  -9.563  1.00  0.00           C  
ATOM   1769  H   MET A 114      19.346  -5.089  -4.442  1.00  0.00           H  
ATOM   1770  HA  MET A 114      21.273  -4.267  -6.423  1.00  0.00           H  
ATOM   1771 1HB  MET A 114      18.940  -5.100  -6.885  1.00  0.00           H  
ATOM   1772 2HB  MET A 114      18.308  -3.589  -6.249  1.00  0.00           H  
ATOM   1773 1HG  MET A 114      18.335  -3.516  -8.661  1.00  0.00           H  
ATOM   1774 2HG  MET A 114      19.499  -2.349  -8.028  1.00  0.00           H  
ATOM   1775 1HE  MET A 114      20.498  -6.306 -10.183  1.00  0.00           H  
ATOM   1776 2HE  MET A 114      19.585  -6.281  -8.654  1.00  0.00           H  
ATOM   1777 3HE  MET A 114      18.894  -5.537 -10.116  1.00  0.00           H  
ATOM   1778  N   ILE A 115      20.495  -1.954  -4.409  1.00  0.00           N  
ATOM   1779  CA  ILE A 115      20.786  -0.571  -4.103  1.00  0.00           C  
ATOM   1780  C   ILE A 115      22.265  -0.271  -4.352  1.00  0.00           C  
ATOM   1781  O   ILE A 115      22.635   0.874  -4.464  1.00  0.00           O  
ATOM   1782  CB  ILE A 115      20.421  -0.244  -2.644  1.00  0.00           C  
ATOM   1783  CG1 ILE A 115      20.335   1.272  -2.442  1.00  0.00           C  
ATOM   1784  CG2 ILE A 115      21.438  -0.854  -1.691  1.00  0.00           C  
ATOM   1785  CD1 ILE A 115      19.709   1.678  -1.127  1.00  0.00           C  
ATOM   1786  H   ILE A 115      20.153  -2.559  -3.676  1.00  0.00           H  
ATOM   1787  HA  ILE A 115      20.188   0.061  -4.758  1.00  0.00           H  
ATOM   1788  HB  ILE A 115      19.435  -0.648  -2.416  1.00  0.00           H  
ATOM   1789 1HG1 ILE A 115      21.334   1.703  -2.492  1.00  0.00           H  
ATOM   1790 2HG1 ILE A 115      19.748   1.713  -3.248  1.00  0.00           H  
ATOM   1791 1HG2 ILE A 115      21.165  -0.612  -0.664  1.00  0.00           H  
ATOM   1792 2HG2 ILE A 115      21.451  -1.935  -1.818  1.00  0.00           H  
ATOM   1793 3HG2 ILE A 115      22.427  -0.450  -1.908  1.00  0.00           H  
ATOM   1794 1HD1 ILE A 115      19.683   2.766  -1.057  1.00  0.00           H  
ATOM   1795 2HD1 ILE A 115      18.693   1.286  -1.071  1.00  0.00           H  
ATOM   1796 3HD1 ILE A 115      20.299   1.277  -0.304  1.00  0.00           H  
ATOM   1797  N   ALA A 116      23.110  -1.299  -4.387  1.00  0.00           N  
ATOM   1798  CA  ALA A 116      24.540  -1.111  -4.676  1.00  0.00           C  
ATOM   1799  C   ALA A 116      24.849  -0.400  -6.002  1.00  0.00           C  
ATOM   1800  O   ALA A 116      25.951   0.101  -6.186  1.00  0.00           O  
ATOM   1801  CB  ALA A 116      25.238  -2.463  -4.655  1.00  0.00           C  
ATOM   1802  H   ALA A 116      22.762  -2.231  -4.211  1.00  0.00           H  
ATOM   1803  HA  ALA A 116      24.962  -0.473  -3.899  1.00  0.00           H  
ATOM   1804 1HB  ALA A 116      26.298  -2.329  -4.868  1.00  0.00           H  
ATOM   1805 2HB  ALA A 116      25.121  -2.918  -3.671  1.00  0.00           H  
ATOM   1806 3HB  ALA A 116      24.796  -3.112  -5.409  1.00  0.00           H  
ATOM   1807  N   ALA A 117      23.869  -0.307  -6.893  1.00  0.00           N  
ATOM   1808  CA  ALA A 117      24.071   0.573  -8.055  1.00  0.00           C  
ATOM   1809  C   ALA A 117      24.274   2.040  -7.652  1.00  0.00           C  
ATOM   1810  O   ALA A 117      24.897   2.806  -8.370  1.00  0.00           O  
ATOM   1811  CB  ALA A 117      22.892   0.455  -9.010  1.00  0.00           C  
ATOM   1812  H   ALA A 117      22.999  -0.812  -6.804  1.00  0.00           H  
ATOM   1813  HA  ALA A 117      24.978   0.254  -8.568  1.00  0.00           H  
ATOM   1814 1HB  ALA A 117      23.051   1.110  -9.867  1.00  0.00           H  
ATOM   1815 2HB  ALA A 117      22.804  -0.576  -9.353  1.00  0.00           H  
ATOM   1816 3HB  ALA A 117      21.977   0.745  -8.496  1.00  0.00           H  
ATOM   1817  N   ALA A 118      23.744   2.436  -6.489  1.00  0.00           N  
ATOM   1818  CA  ALA A 118      23.923   3.778  -5.999  1.00  0.00           C  
ATOM   1819  C   ALA A 118      24.905   3.874  -4.827  1.00  0.00           C  
ATOM   1820  O   ALA A 118      25.601   4.865  -4.704  1.00  0.00           O  
ATOM   1821  CB  ALA A 118      22.571   4.352  -5.600  1.00  0.00           C  
ATOM   1822  H   ALA A 118      23.206   1.780  -5.941  1.00  0.00           H  
ATOM   1823  HA  ALA A 118      24.348   4.378  -6.803  1.00  0.00           H  
ATOM   1824 1HB  ALA A 118      22.702   5.368  -5.228  1.00  0.00           H  
ATOM   1825 2HB  ALA A 118      21.911   4.365  -6.467  1.00  0.00           H  
ATOM   1826 3HB  ALA A 118      22.131   3.734  -4.819  1.00  0.00           H  
ATOM   1827  N   GLY A 119      24.961   2.841  -3.991  1.00  0.00           N  
ATOM   1828  CA  GLY A 119      25.834   2.827  -2.802  1.00  0.00           C  
ATOM   1829  C   GLY A 119      25.247   1.914  -1.747  1.00  0.00           C  
ATOM   1830  O   GLY A 119      24.307   1.182  -2.015  1.00  0.00           O  
ATOM   1831  H   GLY A 119      24.380   2.038  -4.184  1.00  0.00           H  
ATOM   1832 1HA  GLY A 119      26.831   2.489  -3.086  1.00  0.00           H  
ATOM   1833 2HA  GLY A 119      25.937   3.840  -2.414  1.00  0.00           H  
ATOM   1834  N   ASN A 121      25.801   1.925  -0.537  1.00  0.00           N  
ATOM   1835  CA  ASN A 121      25.227   1.034   0.505  1.00  0.00           C  
ATOM   1836  C   ASN A 121      23.861   1.501   0.986  1.00  0.00           C  
ATOM   1837  O   ASN A 121      23.084   0.722   1.550  1.00  0.00           O  
ATOM   1838  CB  ASN A 121      26.173   0.912   1.686  1.00  0.00           C  
ATOM   1839  CG  ASN A 121      26.382   2.221   2.396  1.00  0.00           C  
ATOM   1840  OD1 ASN A 121      26.177   3.294   1.818  1.00  0.00           O  
ATOM   1841  ND2 ASN A 121      26.787   2.153   3.638  1.00  0.00           N  
ATOM   1842  H   ASN A 121      26.803   2.047  -0.583  1.00  0.00           H  
ATOM   1843  HA  ASN A 121      25.083   0.043   0.072  1.00  0.00           H  
ATOM   1844 1HB  ASN A 121      25.776   0.186   2.396  1.00  0.00           H  
ATOM   1845 2HB  ASN A 121      27.138   0.540   1.342  1.00  0.00           H  
ATOM   1846 1HD2 ASN A 121      26.943   2.992   4.160  1.00  0.00           H  
ATOM   1847 2HD2 ASN A 121      26.940   1.262   4.066  1.00  0.00           H  
ATOM   1848  N   SER A 122      23.605   2.789   0.805  1.00  0.00           N  
ATOM   1849  CA  SER A 122      22.326   3.400   1.119  1.00  0.00           C  
ATOM   1850  C   SER A 122      22.190   4.649   0.286  1.00  0.00           C  
ATOM   1851  O   SER A 122      23.144   5.058  -0.388  1.00  0.00           O  
ATOM   1852  CB  SER A 122      22.226   3.732   2.595  1.00  0.00           C  
ATOM   1853  OG  SER A 122      23.121   4.753   2.942  1.00  0.00           O  
ATOM   1854  H   SER A 122      24.346   3.364   0.429  1.00  0.00           H  
ATOM   1855  HA  SER A 122      21.534   2.691   0.873  1.00  0.00           H  
ATOM   1856 1HB  SER A 122      21.208   4.042   2.830  1.00  0.00           H  
ATOM   1857 2HB  SER A 122      22.440   2.841   3.184  1.00  0.00           H  
ATOM   1858  HG  SER A 122      22.703   5.574   2.672  1.00  0.00           H  
ATOM   1859  N   ILE A 123      20.998   5.230   0.296  1.00  0.00           N  
ATOM   1860  CA  ILE A 123      20.759   6.526  -0.336  1.00  0.00           C  
ATOM   1861  C   ILE A 123      20.294   7.510   0.734  1.00  0.00           C  
ATOM   1862  O   ILE A 123      19.348   7.239   1.489  1.00  0.00           O  
ATOM   1863  CB  ILE A 123      19.709   6.426  -1.457  1.00  0.00           C  
ATOM   1864  CG1 ILE A 123      20.180   5.458  -2.545  1.00  0.00           C  
ATOM   1865  CG2 ILE A 123      19.429   7.800  -2.048  1.00  0.00           C  
ATOM   1866  CD1 ILE A 123      19.121   5.134  -3.575  1.00  0.00           C  
ATOM   1867  H   ILE A 123      20.233   4.759   0.756  1.00  0.00           H  
ATOM   1868  HA  ILE A 123      21.693   6.873  -0.777  1.00  0.00           H  
ATOM   1869  HB  ILE A 123      18.782   6.019  -1.053  1.00  0.00           H  
ATOM   1870 1HG1 ILE A 123      21.040   5.882  -3.062  1.00  0.00           H  
ATOM   1871 2HG1 ILE A 123      20.504   4.524  -2.086  1.00  0.00           H  
ATOM   1872 1HG2 ILE A 123      18.685   7.711  -2.839  1.00  0.00           H  
ATOM   1873 2HG2 ILE A 123      19.052   8.460  -1.268  1.00  0.00           H  
ATOM   1874 3HG2 ILE A 123      20.349   8.213  -2.460  1.00  0.00           H  
ATOM   1875 1HD1 ILE A 123      19.530   4.442  -4.312  1.00  0.00           H  
ATOM   1876 2HD1 ILE A 123      18.263   4.674  -3.082  1.00  0.00           H  
ATOM   1877 3HD1 ILE A 123      18.806   6.049  -4.073  1.00  0.00           H  
ATOM   1878  N   PRO A 124      21.022   8.607   0.842  1.00  0.00           N  
ATOM   1879  CA  PRO A 124      20.747   9.613   1.866  1.00  0.00           C  
ATOM   1880  C   PRO A 124      19.650  10.563   1.443  1.00  0.00           C  
ATOM   1881  O   PRO A 124      19.296  10.632   0.258  1.00  0.00           O  
ATOM   1882  CB  PRO A 124      22.089  10.339   2.006  1.00  0.00           C  
ATOM   1883  CG  PRO A 124      22.674  10.294   0.636  1.00  0.00           C  
ATOM   1884  CD  PRO A 124      22.277   8.943   0.103  1.00  0.00           C  
ATOM   1885  HA  PRO A 124      20.472   9.109   2.804  1.00  0.00           H  
ATOM   1886 1HB  PRO A 124      21.926  11.365   2.368  1.00  0.00           H  
ATOM   1887 2HB  PRO A 124      22.715   9.830   2.754  1.00  0.00           H  
ATOM   1888 1HG  PRO A 124      22.279  11.122   0.028  1.00  0.00           H  
ATOM   1889 2HG  PRO A 124      23.765  10.427   0.684  1.00  0.00           H  
ATOM   1890 1HD  PRO A 124      22.088   9.016  -0.978  1.00  0.00           H  
ATOM   1891 2HD  PRO A 124      23.078   8.218   0.309  1.00  0.00           H  
ATOM   1892  N   CYS A 125      19.152  11.333   2.400  1.00  0.00           N  
ATOM   1893  CA  CYS A 125      18.220  12.402   2.099  1.00  0.00           C  
ATOM   1894  C   CYS A 125      18.899  13.763   2.318  1.00  0.00           C  
ATOM   1895  O   CYS A 125      19.472  14.055   3.387  1.00  0.00           O  
ATOM   1896  CB  CYS A 125      16.973  12.294   2.977  1.00  0.00           C  
ATOM   1897  SG  CYS A 125      16.032  10.769   2.740  1.00  0.00           S  
ATOM   1898  H   CYS A 125      19.425  11.174   3.359  1.00  0.00           H  
ATOM   1899  HA  CYS A 125      17.918  12.314   1.055  1.00  0.00           H  
ATOM   1900 1HB  CYS A 125      17.262  12.353   4.027  1.00  0.00           H  
ATOM   1901 2HB  CYS A 125      16.311  13.135   2.773  1.00  0.00           H  
ATOM   1902  HG  CYS A 125      17.015   9.943   3.083  1.00  0.00           H  
ATOM   1903  N   ALA A 126      18.872  14.590   1.285  1.00  0.00           N  
ATOM   1904  CA  ALA A 126      19.431  15.917   1.378  1.00  0.00           C  
ATOM   1905  C   ALA A 126      18.586  16.811   2.281  1.00  0.00           C  
ATOM   1906  O   ALA A 126      17.382  16.611   2.422  1.00  0.00           O  
ATOM   1907  CB  ALA A 126      19.561  16.528  -0.010  1.00  0.00           C  
ATOM   1908  H   ALA A 126      18.454  14.292   0.415  1.00  0.00           H  
ATOM   1909  HA  ALA A 126      20.422  15.837   1.825  1.00  0.00           H  
ATOM   1910 1HB  ALA A 126      19.984  17.529   0.072  1.00  0.00           H  
ATOM   1911 2HB  ALA A 126      20.215  15.906  -0.621  1.00  0.00           H  
ATOM   1912 3HB  ALA A 126      18.578  16.586  -0.475  1.00  0.00           H  
ATOM   1913  N   PRO A 127      19.221  17.826   2.855  1.00  0.00           N  
ATOM   1914  CA  PRO A 127      18.493  18.850   3.583  1.00  0.00           C  
ATOM   1915  C   PRO A 127      17.502  19.536   2.635  1.00  0.00           C  
ATOM   1916  O   PRO A 127      17.824  19.798   1.459  1.00  0.00           O  
ATOM   1917  CB  PRO A 127      19.598  19.802   4.052  1.00  0.00           C  
ATOM   1918  CG  PRO A 127      20.822  18.952   4.087  1.00  0.00           C  
ATOM   1919  CD  PRO A 127      20.664  18.020   2.915  1.00  0.00           C  
ATOM   1920  HA  PRO A 127      17.982  18.390   4.442  1.00  0.00           H  
ATOM   1921 1HB  PRO A 127      19.686  20.649   3.356  1.00  0.00           H  
ATOM   1922 2HB  PRO A 127      19.341  20.220   5.037  1.00  0.00           H  
ATOM   1923 1HG  PRO A 127      21.722  19.579   4.011  1.00  0.00           H  
ATOM   1924 2HG  PRO A 127      20.887  18.418   5.047  1.00  0.00           H  
ATOM   1925 1HD  PRO A 127      21.055  18.502   2.007  1.00  0.00           H  
ATOM   1926 2HD  PRO A 127      21.201  17.081   3.118  1.00  0.00           H  
ATOM   1927  N   TYR A 128      16.308  19.829   3.135  1.00  0.00           N  
ATOM   1928  CA  TYR A 128      15.307  20.541   2.350  1.00  0.00           C  
ATOM   1929  C   TYR A 128      15.772  21.923   1.902  1.00  0.00           C  
ATOM   1930  O   TYR A 128      16.340  22.716   2.674  1.00  0.00           O  
ATOM   1931  CB  TYR A 128      14.008  20.664   3.150  1.00  0.00           C  
ATOM   1932  CG  TYR A 128      12.902  21.384   2.411  1.00  0.00           C  
ATOM   1933  CD1 TYR A 128      12.187  20.726   1.421  1.00  0.00           C  
ATOM   1934  CD2 TYR A 128      12.603  22.701   2.724  1.00  0.00           C  
ATOM   1935  CE1 TYR A 128      11.176  21.384   0.746  1.00  0.00           C  
ATOM   1936  CE2 TYR A 128      11.592  23.359   2.049  1.00  0.00           C  
ATOM   1937  CZ  TYR A 128      10.881  22.705   1.064  1.00  0.00           C  
ATOM   1938  OH  TYR A 128       9.875  23.359   0.392  1.00  0.00           O  
ATOM   1939  H   TYR A 128      16.086  19.553   4.081  1.00  0.00           H  
ATOM   1940  HA  TYR A 128      15.110  19.971   1.442  1.00  0.00           H  
ATOM   1941 1HB  TYR A 128      13.649  19.668   3.416  1.00  0.00           H  
ATOM   1942 2HB  TYR A 128      14.202  21.200   4.078  1.00  0.00           H  
ATOM   1943  HD1 TYR A 128      12.422  19.690   1.175  1.00  0.00           H  
ATOM   1944  HD2 TYR A 128      13.165  23.218   3.501  1.00  0.00           H  
ATOM   1945  HE1 TYR A 128      10.615  20.867  -0.031  1.00  0.00           H  
ATOM   1946  HE2 TYR A 128      11.358  24.395   2.294  1.00  0.00           H  
ATOM   1947  HH  TYR A 128       9.798  24.256   0.727  1.00  0.00           H  
ATOM   1948  N   ALA A 129      15.502  22.231   0.630  1.00  0.00           N  
ATOM   1949  CA  ALA A 129      15.578  23.606   0.176  1.00  0.00           C  
ATOM   1950  C   ALA A 129      14.625  23.748  -0.987  1.00  0.00           C  
ATOM   1951  O   ALA A 129      14.287  22.754  -1.623  1.00  0.00           O  
ATOM   1952  CB  ALA A 129      16.997  23.985  -0.224  1.00  0.00           C  
ATOM   1953  H   ALA A 129      15.242  21.509  -0.027  1.00  0.00           H  
ATOM   1954  HA  ALA A 129      15.269  24.252   0.998  1.00  0.00           H  
ATOM   1955 1HB  ALA A 129      17.015  25.022  -0.558  1.00  0.00           H  
ATOM   1956 2HB  ALA A 129      17.660  23.869   0.634  1.00  0.00           H  
ATOM   1957 3HB  ALA A 129      17.332  23.337  -1.032  1.00  0.00           H  
ATOM   1958  N   THR A 130      14.176  24.967  -1.227  1.00  0.00           N  
ATOM   1959  CA  THR A 130      13.197  25.267  -2.281  1.00  0.00           C  
ATOM   1960  C   THR A 130      13.711  24.801  -3.636  1.00  0.00           C  
ATOM   1961  O   THR A 130      14.902  24.937  -3.941  1.00  0.00           O  
ATOM   1962  CB  THR A 130      12.876  26.772  -2.340  1.00  0.00           C  
ATOM   1963  OG1 THR A 130      12.335  27.197  -1.082  1.00  0.00           O  
ATOM   1964  CG2 THR A 130      11.869  27.059  -3.444  1.00  0.00           C  
ATOM   1965  H   THR A 130      14.528  25.720  -0.654  1.00  0.00           H  
ATOM   1966  HA  THR A 130      12.274  24.731  -2.059  1.00  0.00           H  
ATOM   1967  HB  THR A 130      13.790  27.332  -2.535  1.00  0.00           H  
ATOM   1968  HG1 THR A 130      12.135  28.136  -1.122  1.00  0.00           H  
ATOM   1969 1HG2 THR A 130      11.654  28.128  -3.471  1.00  0.00           H  
ATOM   1970 2HG2 THR A 130      12.282  26.748  -4.403  1.00  0.00           H  
ATOM   1971 3HG2 THR A 130      10.949  26.510  -3.249  1.00  0.00           H  
ATOM   1972  N   PHE A 131      12.805  24.237  -4.430  1.00  0.00           N  
ATOM   1973  CA  PHE A 131      13.175  23.789  -5.758  1.00  0.00           C  
ATOM   1974  C   PHE A 131      13.850  24.939  -6.506  1.00  0.00           C  
ATOM   1975  O   PHE A 131      13.516  26.120  -6.309  1.00  0.00           O  
ATOM   1976  CB  PHE A 131      11.947  23.300  -6.529  1.00  0.00           C  
ATOM   1977  CG  PHE A 131      12.263  22.766  -7.896  1.00  0.00           C  
ATOM   1978  CD1 PHE A 131      13.227  21.783  -8.067  1.00  0.00           C  
ATOM   1979  CD2 PHE A 131      11.599  23.244  -9.015  1.00  0.00           C  
ATOM   1980  CE1 PHE A 131      13.519  21.290  -9.325  1.00  0.00           C  
ATOM   1981  CE2 PHE A 131      11.887  22.753 -10.273  1.00  0.00           C  
ATOM   1982  CZ  PHE A 131      12.849  21.775 -10.428  1.00  0.00           C  
ATOM   1983  H   PHE A 131      11.852  24.115  -4.117  1.00  0.00           H  
ATOM   1984  HA  PHE A 131      13.875  22.958  -5.660  1.00  0.00           H  
ATOM   1985 1HB  PHE A 131      11.452  22.513  -5.962  1.00  0.00           H  
ATOM   1986 2HB  PHE A 131      11.238  24.119  -6.639  1.00  0.00           H  
ATOM   1987  HD1 PHE A 131      13.756  21.399  -7.194  1.00  0.00           H  
ATOM   1988  HD2 PHE A 131      10.839  24.017  -8.893  1.00  0.00           H  
ATOM   1989  HE1 PHE A 131      14.279  20.518  -9.444  1.00  0.00           H  
ATOM   1990  HE2 PHE A 131      11.357  23.138 -11.145  1.00  0.00           H  
ATOM   1991  HZ  PHE A 131      13.079  21.388 -11.420  1.00  0.00           H  
ATOM   1992  N   GLY A 132      14.830  24.567  -7.328  1.00  0.00           N  
ATOM   1993  CA  GLY A 132      15.457  25.507  -8.243  1.00  0.00           C  
ATOM   1994  C   GLY A 132      16.412  26.500  -7.604  1.00  0.00           C  
ATOM   1995  O   GLY A 132      16.844  27.454  -8.236  1.00  0.00           O  
ATOM   1996  H   GLY A 132      15.146  23.608  -7.315  1.00  0.00           H  
ATOM   1997 1HA  GLY A 132      16.015  24.959  -9.002  1.00  0.00           H  
ATOM   1998 2HA  GLY A 132      14.688  26.079  -8.760  1.00  0.00           H  
ATOM   1999  N   THR A 133      16.766  26.283  -6.339  1.00  0.00           N  
ATOM   2000  CA  THR A 133      17.650  27.215  -5.649  1.00  0.00           C  
ATOM   2001  C   THR A 133      19.085  26.705  -5.515  1.00  0.00           C  
ATOM   2002  O   THR A 133      19.342  25.517  -5.658  1.00  0.00           O  
ATOM   2003  CB  THR A 133      17.097  27.542  -4.249  1.00  0.00           C  
ATOM   2004  OG1 THR A 133      17.068  26.350  -3.454  1.00  0.00           O  
ATOM   2005  CG2 THR A 133      15.692  28.114  -4.351  1.00  0.00           C  
ATOM   2006  H   THR A 133      16.426  25.471  -5.845  1.00  0.00           H  
ATOM   2007  HA  THR A 133      17.701  28.137  -6.229  1.00  0.00           H  
ATOM   2008  HB  THR A 133      17.746  28.271  -3.763  1.00  0.00           H  
ATOM   2009  HG1 THR A 133      16.293  25.831  -3.684  1.00  0.00           H  
ATOM   2010 1HG2 THR A 133      15.318  28.339  -3.353  1.00  0.00           H  
ATOM   2011 2HG2 THR A 133      15.713  29.027  -4.946  1.00  0.00           H  
ATOM   2012 3HG2 THR A 133      15.037  27.386  -4.828  1.00  0.00           H  
ATOM   2013  N   ARG A 134      20.020  27.628  -5.244  1.00  0.00           N  
ATOM   2014  CA  ARG A 134      21.407  27.262  -4.940  1.00  0.00           C  
ATOM   2015  C   ARG A 134      21.505  26.373  -3.715  1.00  0.00           C  
ATOM   2016  O   ARG A 134      22.360  25.505  -3.655  1.00  0.00           O  
ATOM   2017  CB  ARG A 134      22.252  28.507  -4.715  1.00  0.00           C  
ATOM   2018  CG  ARG A 134      23.724  28.240  -4.441  1.00  0.00           C  
ATOM   2019  CD  ARG A 134      24.484  29.502  -4.251  1.00  0.00           C  
ATOM   2020  NE  ARG A 134      24.028  30.241  -3.085  1.00  0.00           N  
ATOM   2021  CZ  ARG A 134      24.390  29.968  -1.817  1.00  0.00           C  
ATOM   2022  NH1 ARG A 134      25.212  28.972  -1.567  1.00  0.00           N  
ATOM   2023  NH2 ARG A 134      23.919  30.700  -0.822  1.00  0.00           N  
ATOM   2024  H   ARG A 134      19.759  28.604  -5.250  1.00  0.00           H  
ATOM   2025  HA  ARG A 134      21.815  26.714  -5.790  1.00  0.00           H  
ATOM   2026 1HB  ARG A 134      22.192  29.151  -5.591  1.00  0.00           H  
ATOM   2027 2HB  ARG A 134      21.855  29.068  -3.869  1.00  0.00           H  
ATOM   2028 1HG  ARG A 134      23.822  27.642  -3.535  1.00  0.00           H  
ATOM   2029 2HG  ARG A 134      24.159  27.700  -5.282  1.00  0.00           H  
ATOM   2030 1HD  ARG A 134      25.541  29.273  -4.118  1.00  0.00           H  
ATOM   2031 2HD  ARG A 134      24.359  30.137  -5.128  1.00  0.00           H  
ATOM   2032  HE  ARG A 134      23.394  31.014  -3.237  1.00  0.00           H  
ATOM   2033 1HH1 ARG A 134      25.572  28.412  -2.327  1.00  0.00           H  
ATOM   2034 2HH1 ARG A 134      25.483  28.767  -0.617  1.00  0.00           H  
ATOM   2035 1HH2 ARG A 134      23.288  31.466  -1.014  1.00  0.00           H  
ATOM   2036 2HH2 ARG A 134      24.191  30.496   0.128  1.00  0.00           H  
ATOM   2037  N   GLU A 135      20.661  26.655  -2.723  1.00  0.00           N  
ATOM   2038  CA  GLU A 135      20.651  25.872  -1.492  1.00  0.00           C  
ATOM   2039  C   GLU A 135      20.337  24.413  -1.814  1.00  0.00           C  
ATOM   2040  O   GLU A 135      21.033  23.525  -1.349  1.00  0.00           O  
ATOM   2041  CB  GLU A 135      19.626  26.429  -0.502  1.00  0.00           C  
ATOM   2042  CG  GLU A 135      20.001  27.776   0.100  1.00  0.00           C  
ATOM   2043  CD  GLU A 135      18.933  28.331   1.001  1.00  0.00           C  
ATOM   2044  OE1 GLU A 135      17.876  27.751   1.066  1.00  0.00           O  
ATOM   2045  OE2 GLU A 135      19.175  29.338   1.625  1.00  0.00           O  
ATOM   2046  H   GLU A 135      20.015  27.425  -2.822  1.00  0.00           H  
ATOM   2047  HA  GLU A 135      21.640  25.932  -1.036  1.00  0.00           H  
ATOM   2048 1HB  GLU A 135      18.663  26.542  -1.000  1.00  0.00           H  
ATOM   2049 2HB  GLU A 135      19.490  25.723   0.317  1.00  0.00           H  
ATOM   2050 1HG  GLU A 135      20.920  27.662   0.674  1.00  0.00           H  
ATOM   2051 2HG  GLU A 135      20.192  28.482  -0.706  1.00  0.00           H  
ATOM   2052  N   LEU A 136      19.330  24.165  -2.659  1.00  0.00           N  
ATOM   2053  CA  LEU A 136      18.996  22.789  -3.037  1.00  0.00           C  
ATOM   2054  C   LEU A 136      20.166  22.139  -3.767  1.00  0.00           C  
ATOM   2055  O   LEU A 136      20.533  21.002  -3.468  1.00  0.00           O  
ATOM   2056  CB  LEU A 136      17.748  22.764  -3.929  1.00  0.00           C  
ATOM   2057  CG  LEU A 136      17.289  21.375  -4.391  1.00  0.00           C  
ATOM   2058  CD1 LEU A 136      16.953  20.520  -3.177  1.00  0.00           C  
ATOM   2059  CD2 LEU A 136      16.084  21.519  -5.309  1.00  0.00           C  
ATOM   2060  H   LEU A 136      18.790  24.926  -3.045  1.00  0.00           H  
ATOM   2061  HA  LEU A 136      18.787  22.222  -2.130  1.00  0.00           H  
ATOM   2062 1HB  LEU A 136      16.923  23.221  -3.385  1.00  0.00           H  
ATOM   2063 2HB  LEU A 136      17.945  23.361  -4.819  1.00  0.00           H  
ATOM   2064  HG  LEU A 136      18.100  20.885  -4.930  1.00  0.00           H  
ATOM   2065 1HD1 LEU A 136      16.627  19.534  -3.505  1.00  0.00           H  
ATOM   2066 2HD1 LEU A 136      17.837  20.418  -2.548  1.00  0.00           H  
ATOM   2067 3HD1 LEU A 136      16.155  20.995  -2.607  1.00  0.00           H  
ATOM   2068 1HD2 LEU A 136      15.758  20.532  -5.639  1.00  0.00           H  
ATOM   2069 2HD2 LEU A 136      15.272  22.008  -4.770  1.00  0.00           H  
ATOM   2070 3HD2 LEU A 136      16.357  22.119  -6.177  1.00  0.00           H  
ATOM   2071  N   SER A 137      20.782  22.896  -4.694  1.00  0.00           N  
ATOM   2072  CA  SER A 137      21.925  22.368  -5.424  1.00  0.00           C  
ATOM   2073  C   SER A 137      23.056  21.942  -4.491  1.00  0.00           C  
ATOM   2074  O   SER A 137      23.604  20.860  -4.621  1.00  0.00           O  
ATOM   2075  CB  SER A 137      22.434  23.408  -6.403  1.00  0.00           C  
ATOM   2076  OG  SER A 137      23.542  22.929  -7.114  1.00  0.00           O  
ATOM   2077  H   SER A 137      20.461  23.833  -4.893  1.00  0.00           H  
ATOM   2078  HA  SER A 137      21.604  21.486  -5.979  1.00  0.00           H  
ATOM   2079 1HB  SER A 137      21.639  23.673  -7.099  1.00  0.00           H  
ATOM   2080 2HB  SER A 137      22.709  24.313  -5.862  1.00  0.00           H  
ATOM   2081  HG  SER A 137      24.297  23.031  -6.528  1.00  0.00           H  
ATOM   2082  N   GLU A 138      23.388  22.821  -3.538  1.00  0.00           N  
ATOM   2083  CA  GLU A 138      24.444  22.505  -2.585  1.00  0.00           C  
ATOM   2084  C   GLU A 138      24.067  21.321  -1.660  1.00  0.00           C  
ATOM   2085  O   GLU A 138      24.864  20.424  -1.451  1.00  0.00           O  
ATOM   2086  CB  GLU A 138      24.767  23.742  -1.745  1.00  0.00           C  
ATOM   2087  CG  GLU A 138      25.907  23.550  -0.755  1.00  0.00           C  
ATOM   2088  CD  GLU A 138      26.247  24.807  -0.002  1.00  0.00           C  
ATOM   2089  OE1 GLU A 138      25.629  25.813  -0.255  1.00  0.00           O  
ATOM   2090  OE2 GLU A 138      27.125  24.760   0.826  1.00  0.00           O  
ATOM   2091  H   GLU A 138      22.913  23.709  -3.469  1.00  0.00           H  
ATOM   2092  HA  GLU A 138      25.335  22.210  -3.141  1.00  0.00           H  
ATOM   2093 1HB  GLU A 138      25.031  24.570  -2.403  1.00  0.00           H  
ATOM   2094 2HB  GLU A 138      23.883  24.041  -1.182  1.00  0.00           H  
ATOM   2095 1HG  GLU A 138      25.628  22.777  -0.040  1.00  0.00           H  
ATOM   2096 2HG  GLU A 138      26.789  23.207  -1.295  1.00  0.00           H  
ATOM   2097  N   HIS A 139      22.837  21.324  -1.165  1.00  0.00           N  
ATOM   2098  CA  HIS A 139      22.350  20.259  -0.278  1.00  0.00           C  
ATOM   2099  C   HIS A 139      22.407  18.900  -0.964  1.00  0.00           C  
ATOM   2100  O   HIS A 139      22.828  17.912  -0.396  1.00  0.00           O  
ATOM   2101  CB  HIS A 139      20.915  20.543   0.177  1.00  0.00           C  
ATOM   2102  CG  HIS A 139      20.804  21.680   1.144  1.00  0.00           C  
ATOM   2103  ND1 HIS A 139      19.599  22.267   1.467  1.00  0.00           N  
ATOM   2104  CD2 HIS A 139      21.747  22.340   1.857  1.00  0.00           C  
ATOM   2105  CE1 HIS A 139      19.806  23.239   2.339  1.00  0.00           C  
ATOM   2106  NE2 HIS A 139      21.101  23.303   2.591  1.00  0.00           N  
ATOM   2107  H   HIS A 139      22.218  22.084  -1.407  1.00  0.00           H  
ATOM   2108  HA  HIS A 139      22.980  20.208   0.609  1.00  0.00           H  
ATOM   2109 1HB  HIS A 139      20.296  20.771  -0.691  1.00  0.00           H  
ATOM   2110 2HB  HIS A 139      20.500  19.652   0.649  1.00  0.00           H  
ATOM   2111  HD2 HIS A 139      22.820  22.143   1.850  1.00  0.00           H  
ATOM   2112  HE1 HIS A 139      19.039  23.878   2.776  1.00  0.00           H  
ATOM   2113  HE2 HIS A 139      21.548  23.953   3.221  1.00  0.00           H  
ATOM   2114  N   VAL A 140      22.026  18.878  -2.250  1.00  0.00           N  
ATOM   2115  CA  VAL A 140      22.055  17.656  -3.026  1.00  0.00           C  
ATOM   2116  C   VAL A 140      23.478  17.177  -3.313  1.00  0.00           C  
ATOM   2117  O   VAL A 140      23.749  15.991  -3.242  1.00  0.00           O  
ATOM   2118  CB  VAL A 140      21.313  17.870  -4.358  1.00  0.00           C  
ATOM   2119  CG1 VAL A 140      21.479  16.657  -5.261  1.00  0.00           C  
ATOM   2120  CG2 VAL A 140      19.841  18.147  -4.092  1.00  0.00           C  
ATOM   2121  H   VAL A 140      21.712  19.732  -2.688  1.00  0.00           H  
ATOM   2122  HA  VAL A 140      21.549  16.874  -2.459  1.00  0.00           H  
ATOM   2123  HB  VAL A 140      21.755  18.720  -4.878  1.00  0.00           H  
ATOM   2124 1HG1 VAL A 140      20.948  16.825  -6.199  1.00  0.00           H  
ATOM   2125 2HG1 VAL A 140      22.537  16.499  -5.468  1.00  0.00           H  
ATOM   2126 3HG1 VAL A 140      21.069  15.776  -4.767  1.00  0.00           H  
ATOM   2127 1HG2 VAL A 140      19.322  18.298  -5.039  1.00  0.00           H  
ATOM   2128 2HG2 VAL A 140      19.400  17.299  -3.568  1.00  0.00           H  
ATOM   2129 3HG2 VAL A 140      19.744  19.043  -3.479  1.00  0.00           H  
ATOM   2130  N   ALA A 141      24.372  18.112  -3.656  1.00  0.00           N  
ATOM   2131  CA  ALA A 141      25.779  17.772  -3.872  1.00  0.00           C  
ATOM   2132  C   ALA A 141      26.350  17.100  -2.635  1.00  0.00           C  
ATOM   2133  O   ALA A 141      26.926  16.044  -2.715  1.00  0.00           O  
ATOM   2134  CB  ALA A 141      26.587  19.012  -4.225  1.00  0.00           C  
ATOM   2135  H   ALA A 141      24.075  19.071  -3.769  1.00  0.00           H  
ATOM   2136  HA  ALA A 141      25.834  17.071  -4.705  1.00  0.00           H  
ATOM   2137 1HB  ALA A 141      27.630  18.735  -4.381  1.00  0.00           H  
ATOM   2138 2HB  ALA A 141      26.190  19.458  -5.137  1.00  0.00           H  
ATOM   2139 3HB  ALA A 141      26.522  19.732  -3.411  1.00  0.00           H  
ATOM   2140  N   LEU A 142      26.137  17.724  -1.487  1.00  0.00           N  
ATOM   2141  CA  LEU A 142      26.714  17.204  -0.258  1.00  0.00           C  
ATOM   2142  C   LEU A 142      26.164  15.830   0.115  1.00  0.00           C  
ATOM   2143  O   LEU A 142      26.930  14.910   0.429  1.00  0.00           O  
ATOM   2144  CB  LEU A 142      26.455  18.187   0.891  1.00  0.00           C  
ATOM   2145  CG  LEU A 142      27.220  19.515   0.815  1.00  0.00           C  
ATOM   2146  CD1 LEU A 142      26.716  20.454   1.903  1.00  0.00           C  
ATOM   2147  CD2 LEU A 142      28.710  19.252   0.966  1.00  0.00           C  
ATOM   2148  H   LEU A 142      25.575  18.563  -1.450  1.00  0.00           H  
ATOM   2149  HA  LEU A 142      27.789  17.097  -0.399  1.00  0.00           H  
ATOM   2150 1HB  LEU A 142      25.392  18.418   0.917  1.00  0.00           H  
ATOM   2151 2HB  LEU A 142      26.724  17.703   1.830  1.00  0.00           H  
ATOM   2152  HG  LEU A 142      27.031  19.989  -0.149  1.00  0.00           H  
ATOM   2153 1HD1 LEU A 142      27.259  21.398   1.848  1.00  0.00           H  
ATOM   2154 2HD1 LEU A 142      25.652  20.640   1.759  1.00  0.00           H  
ATOM   2155 3HD1 LEU A 142      26.877  19.999   2.879  1.00  0.00           H  
ATOM   2156 1HD2 LEU A 142      29.254  20.196   0.911  1.00  0.00           H  
ATOM   2157 2HD2 LEU A 142      28.901  18.779   1.930  1.00  0.00           H  
ATOM   2158 3HD2 LEU A 142      29.047  18.593   0.166  1.00  0.00           H  
ATOM   2159  N   ALA A 143      24.841  15.672   0.044  1.00  0.00           N  
ATOM   2160  CA  ALA A 143      24.215  14.413   0.429  1.00  0.00           C  
ATOM   2161  C   ALA A 143      24.388  13.291  -0.600  1.00  0.00           C  
ATOM   2162  O   ALA A 143      24.089  12.134  -0.302  1.00  0.00           O  
ATOM   2163  CB  ALA A 143      22.735  14.645   0.694  1.00  0.00           C  
ATOM   2164  H   ALA A 143      24.260  16.432  -0.280  1.00  0.00           H  
ATOM   2165  HA  ALA A 143      24.695  14.062   1.342  1.00  0.00           H  
ATOM   2166 1HB  ALA A 143      22.265  13.704   0.982  1.00  0.00           H  
ATOM   2167 2HB  ALA A 143      22.618  15.370   1.500  1.00  0.00           H  
ATOM   2168 3HB  ALA A 143      22.259  15.026  -0.208  1.00  0.00           H  
ATOM   2169  N   LEU A 144      24.834  13.640  -1.823  1.00  0.00           N  
ATOM   2170  CA  LEU A 144      25.152  12.605  -2.795  1.00  0.00           C  
ATOM   2171  C   LEU A 144      26.628  12.206  -2.790  1.00  0.00           C  
ATOM   2172  O   LEU A 144      27.041  11.308  -3.522  1.00  0.00           O  
ATOM   2173  CB  LEU A 144      24.760  13.083  -4.199  1.00  0.00           C  
ATOM   2174  CG  LEU A 144      23.291  12.868  -4.588  1.00  0.00           C  
ATOM   2175  CD1 LEU A 144      22.393  13.636  -3.628  1.00  0.00           C  
ATOM   2176  CD2 LEU A 144      23.075  13.324  -6.023  1.00  0.00           C  
ATOM   2177  H   LEU A 144      24.953  14.610  -2.080  1.00  0.00           H  
ATOM   2178  HA  LEU A 144      24.579  11.712  -2.549  1.00  0.00           H  
ATOM   2179 1HB  LEU A 144      24.970  14.148  -4.274  1.00  0.00           H  
ATOM   2180 2HB  LEU A 144      25.376  12.559  -4.929  1.00  0.00           H  
ATOM   2181  HG  LEU A 144      23.043  11.810  -4.503  1.00  0.00           H  
ATOM   2182 1HD1 LEU A 144      21.350  13.483  -3.905  1.00  0.00           H  
ATOM   2183 2HD1 LEU A 144      22.555  13.276  -2.612  1.00  0.00           H  
ATOM   2184 3HD1 LEU A 144      22.630  14.698  -3.679  1.00  0.00           H  
ATOM   2185 1HD2 LEU A 144      22.031  13.171  -6.301  1.00  0.00           H  
ATOM   2186 2HD2 LEU A 144      23.321  14.383  -6.110  1.00  0.00           H  
ATOM   2187 3HD2 LEU A 144      23.716  12.747  -6.690  1.00  0.00           H  
ATOM   2188  N   LYS A 145      27.442  12.887  -1.977  1.00  0.00           N  
ATOM   2189  CA  LYS A 145      28.853  12.526  -1.901  1.00  0.00           C  
ATOM   2190  C   LYS A 145      29.016  11.046  -1.611  1.00  0.00           C  
ATOM   2191  O   LYS A 145      28.382  10.503  -0.695  1.00  0.00           O  
ATOM   2192  CB  LYS A 145      29.566  13.353  -0.830  1.00  0.00           C  
ATOM   2193  CG  LYS A 145      31.064  13.097  -0.731  1.00  0.00           C  
ATOM   2194  CD  LYS A 145      31.712  14.002   0.306  1.00  0.00           C  
ATOM   2195  CE  LYS A 145      33.210  13.754   0.399  1.00  0.00           C  
ATOM   2196  NZ  LYS A 145      33.858  14.633   1.410  1.00  0.00           N  
ATOM   2197  H   LYS A 145      27.098  13.650  -1.412  1.00  0.00           H  
ATOM   2198  HA  LYS A 145      29.316  12.735  -2.866  1.00  0.00           H  
ATOM   2199 1HB  LYS A 145      29.421  14.415  -1.034  1.00  0.00           H  
ATOM   2200 2HB  LYS A 145      29.125  13.144   0.145  1.00  0.00           H  
ATOM   2201 1HG  LYS A 145      31.237  12.057  -0.452  1.00  0.00           H  
ATOM   2202 2HG  LYS A 145      31.529  13.277  -1.700  1.00  0.00           H  
ATOM   2203 1HD  LYS A 145      31.541  15.045   0.036  1.00  0.00           H  
ATOM   2204 2HD  LYS A 145      31.262  13.819   1.281  1.00  0.00           H  
ATOM   2205 1HE  LYS A 145      33.391  12.715   0.671  1.00  0.00           H  
ATOM   2206 2HE  LYS A 145      33.671  13.938  -0.571  1.00  0.00           H  
ATOM   2207 1HZ  LYS A 145      34.849  14.438   1.441  1.00  0.00           H  
ATOM   2208 2HZ  LYS A 145      33.713  15.601   1.158  1.00  0.00           H  
ATOM   2209 3HZ  LYS A 145      33.453  14.458   2.318  1.00  0.00           H  
ATOM   2210  N   ASN A 146      29.862  10.380  -2.382  1.00  0.00           N  
ATOM   2211  CA  ASN A 146      30.107   8.959  -2.175  1.00  0.00           C  
ATOM   2212  C   ASN A 146      28.988   8.044  -2.643  1.00  0.00           C  
ATOM   2213  O   ASN A 146      29.006   6.843  -2.382  1.00  0.00           O  
ATOM   2214  CB  ASN A 146      30.396   8.702  -0.708  1.00  0.00           C  
ATOM   2215  CG  ASN A 146      31.651   9.383  -0.238  1.00  0.00           C  
ATOM   2216  OD1 ASN A 146      32.595   9.576  -1.012  1.00  0.00           O  
ATOM   2217  ND2 ASN A 146      31.680   9.753   1.018  1.00  0.00           N  
ATOM   2218  H   ASN A 146      30.348  10.860  -3.126  1.00  0.00           H  
ATOM   2219  HA  ASN A 146      30.977   8.668  -2.766  1.00  0.00           H  
ATOM   2220 1HB  ASN A 146      29.558   9.053  -0.104  1.00  0.00           H  
ATOM   2221 2HB  ASN A 146      30.494   7.629  -0.539  1.00  0.00           H  
ATOM   2222 1HD2 ASN A 146      32.490  10.211   1.386  1.00  0.00           H  
ATOM   2223 2HD2 ASN A 146      30.893   9.577   1.608  1.00  0.00           H  
ATOM   2224  N   ARG A 147      28.020   8.618  -3.351  1.00  0.00           N  
ATOM   2225  CA  ARG A 147      26.865   7.877  -3.836  1.00  0.00           C  
ATOM   2226  C   ARG A 147      26.573   8.297  -5.257  1.00  0.00           C  
ATOM   2227  O   ARG A 147      27.067   9.332  -5.723  1.00  0.00           O  
ATOM   2228  CB  ARG A 147      25.642   8.124  -2.965  1.00  0.00           C  
ATOM   2229  CG  ARG A 147      25.552   7.248  -1.726  1.00  0.00           C  
ATOM   2230  CD  ARG A 147      26.565   7.628  -0.709  1.00  0.00           C  
ATOM   2231  NE  ARG A 147      26.404   6.875   0.525  1.00  0.00           N  
ATOM   2232  CZ  ARG A 147      27.236   6.952   1.582  1.00  0.00           C  
ATOM   2233  NH1 ARG A 147      28.281   7.749   1.540  1.00  0.00           N  
ATOM   2234  NH2 ARG A 147      27.003   6.225   2.660  1.00  0.00           N  
ATOM   2235  H   ARG A 147      28.094   9.604  -3.557  1.00  0.00           H  
ATOM   2236  HA  ARG A 147      27.098   6.812  -3.802  1.00  0.00           H  
ATOM   2237 1HB  ARG A 147      25.635   9.162  -2.636  1.00  0.00           H  
ATOM   2238 2HB  ARG A 147      24.738   7.961  -3.552  1.00  0.00           H  
ATOM   2239 1HG  ARG A 147      24.562   7.350  -1.279  1.00  0.00           H  
ATOM   2240 2HG  ARG A 147      25.718   6.206  -2.004  1.00  0.00           H  
ATOM   2241 1HD  ARG A 147      27.563   7.433  -1.099  1.00  0.00           H  
ATOM   2242 2HD  ARG A 147      26.467   8.688  -0.477  1.00  0.00           H  
ATOM   2243  HE  ARG A 147      25.612   6.251   0.595  1.00  0.00           H  
ATOM   2244 1HH1 ARG A 147      28.459   8.305   0.715  1.00  0.00           H  
ATOM   2245 2HH1 ARG A 147      28.904   7.806   2.332  1.00  0.00           H  
ATOM   2246 1HH2 ARG A 147      26.200   5.611   2.693  1.00  0.00           H  
ATOM   2247 2HH2 ARG A 147      27.626   6.282   3.452  1.00  0.00           H  
ATOM   2248  N   LYS A 148      25.738   7.512  -5.914  1.00  0.00           N  
ATOM   2249  CA  LYS A 148      25.249   7.850  -7.251  1.00  0.00           C  
ATOM   2250  C   LYS A 148      23.770   8.227  -7.266  1.00  0.00           C  
ATOM   2251  O   LYS A 148      23.183   8.435  -8.332  1.00  0.00           O  
ATOM   2252  CB  LYS A 148      25.491   6.682  -8.208  1.00  0.00           C  
ATOM   2253  CG  LYS A 148      26.957   6.309  -8.387  1.00  0.00           C  
ATOM   2254  CD  LYS A 148      27.720   7.403  -9.121  1.00  0.00           C  
ATOM   2255  CE  LYS A 148      29.174   7.012  -9.340  1.00  0.00           C  
ATOM   2256  NZ  LYS A 148      29.304   5.835 -10.241  1.00  0.00           N  
ATOM   2257  H   LYS A 148      25.429   6.654  -5.480  1.00  0.00           H  
ATOM   2258  HA  LYS A 148      25.799   8.720  -7.611  1.00  0.00           H  
ATOM   2259 1HB  LYS A 148      24.964   5.799  -7.846  1.00  0.00           H  
ATOM   2260 2HB  LYS A 148      25.086   6.926  -9.190  1.00  0.00           H  
ATOM   2261 1HG  LYS A 148      27.415   6.151  -7.410  1.00  0.00           H  
ATOM   2262 2HG  LYS A 148      27.030   5.383  -8.957  1.00  0.00           H  
ATOM   2263 1HD  LYS A 148      27.251   7.587 -10.088  1.00  0.00           H  
ATOM   2264 2HD  LYS A 148      27.685   8.323  -8.539  1.00  0.00           H  
ATOM   2265 1HE  LYS A 148      29.713   7.851  -9.778  1.00  0.00           H  
ATOM   2266 2HE  LYS A 148      29.635   6.773  -8.382  1.00  0.00           H  
ATOM   2267 1HZ  LYS A 148      30.282   5.609 -10.361  1.00  0.00           H  
ATOM   2268 2HZ  LYS A 148      28.823   5.045  -9.835  1.00  0.00           H  
ATOM   2269 3HZ  LYS A 148      28.897   6.052 -11.140  1.00  0.00           H  
ATOM   2270  N   ALA A 149      23.139   8.339  -6.092  1.00  0.00           N  
ATOM   2271  CA  ALA A 149      21.787   8.854  -6.020  1.00  0.00           C  
ATOM   2272  C   ALA A 149      21.597   9.523  -4.685  1.00  0.00           C  
ATOM   2273  O   ALA A 149      22.337   9.226  -3.749  1.00  0.00           O  
ATOM   2274  CB  ALA A 149      20.764   7.746  -6.221  1.00  0.00           C  
ATOM   2275  H   ALA A 149      23.606   8.062  -5.240  1.00  0.00           H  
ATOM   2276  HA  ALA A 149      21.662   9.589  -6.815  1.00  0.00           H  
ATOM   2277 1HB  ALA A 149      19.759   8.163  -6.162  1.00  0.00           H  
ATOM   2278 2HB  ALA A 149      20.910   7.289  -7.200  1.00  0.00           H  
ATOM   2279 3HB  ALA A 149      20.889   6.990  -5.447  1.00  0.00           H  
ATOM   2280  N   THR A 150      20.609  10.400  -4.630  1.00  0.00           N  
ATOM   2281  CA  THR A 150      20.256  11.110  -3.397  1.00  0.00           C  
ATOM   2282  C   THR A 150      18.779  11.446  -3.427  1.00  0.00           C  
ATOM   2283  O   THR A 150      18.224  11.743  -4.487  1.00  0.00           O  
ATOM   2284  CB  THR A 150      21.084  12.396  -3.216  1.00  0.00           C  
ATOM   2285  OG1 THR A 150      22.480  12.072  -3.217  1.00  0.00           O  
ATOM   2286  CG2 THR A 150      20.727  13.080  -1.905  1.00  0.00           C  
ATOM   2287  H   THR A 150      20.082  10.583  -5.472  1.00  0.00           H  
ATOM   2288  HA  THR A 150      20.463  10.456  -2.550  1.00  0.00           H  
ATOM   2289  HB  THR A 150      20.882  13.078  -4.042  1.00  0.00           H  
ATOM   2290  HG1 THR A 150      22.620  11.259  -2.726  1.00  0.00           H  
ATOM   2291 1HG2 THR A 150      21.321  13.987  -1.794  1.00  0.00           H  
ATOM   2292 2HG2 THR A 150      19.668  13.337  -1.906  1.00  0.00           H  
ATOM   2293 3HG2 THR A 150      20.935  12.406  -1.075  1.00  0.00           H  
ATOM   2294  N   LEU A 151      18.095  11.339  -2.290  1.00  0.00           N  
ATOM   2295  CA  LEU A 151      16.735  11.814  -2.174  1.00  0.00           C  
ATOM   2296  C   LEU A 151      16.697  13.314  -1.818  1.00  0.00           C  
ATOM   2297  O   LEU A 151      17.493  13.809  -1.008  1.00  0.00           O  
ATOM   2298  CB  LEU A 151      15.990  10.998  -1.110  1.00  0.00           C  
ATOM   2299  CG  LEU A 151      15.852   9.498  -1.398  1.00  0.00           C  
ATOM   2300  CD1 LEU A 151      15.184   8.812  -0.213  1.00  0.00           C  
ATOM   2301  CD2 LEU A 151      15.045   9.297  -2.672  1.00  0.00           C  
ATOM   2302  H   LEU A 151      18.538  10.915  -1.488  1.00  0.00           H  
ATOM   2303  HA  LEU A 151      16.239  11.680  -3.135  1.00  0.00           H  
ATOM   2304 1HB  LEU A 151      16.512  11.107  -0.161  1.00  0.00           H  
ATOM   2305 2HB  LEU A 151      14.986  11.408  -0.997  1.00  0.00           H  
ATOM   2306  HG  LEU A 151      16.842   9.059  -1.522  1.00  0.00           H  
ATOM   2307 1HD1 LEU A 151      15.086   7.746  -0.418  1.00  0.00           H  
ATOM   2308 2HD1 LEU A 151      15.792   8.955   0.680  1.00  0.00           H  
ATOM   2309 3HD1 LEU A 151      14.197   9.243  -0.053  1.00  0.00           H  
ATOM   2310 1HD2 LEU A 151      14.948   8.231  -2.877  1.00  0.00           H  
ATOM   2311 2HD2 LEU A 151      14.054   9.735  -2.548  1.00  0.00           H  
ATOM   2312 3HD2 LEU A 151      15.554   9.782  -3.505  1.00  0.00           H  
ATOM   2313  N   LEU A 152      15.775  14.034  -2.430  1.00  0.00           N  
ATOM   2314  CA  LEU A 152      15.618  15.457  -2.201  1.00  0.00           C  
ATOM   2315  C   LEU A 152      14.363  15.622  -1.362  1.00  0.00           C  
ATOM   2316  O   LEU A 152      13.257  15.263  -1.770  1.00  0.00           O  
ATOM   2317  CB  LEU A 152      15.500  16.229  -3.521  1.00  0.00           C  
ATOM   2318  CG  LEU A 152      16.813  16.446  -4.284  1.00  0.00           C  
ATOM   2319  CD1 LEU A 152      17.328  15.110  -4.802  1.00  0.00           C  
ATOM   2320  CD2 LEU A 152      16.580  17.422  -5.428  1.00  0.00           C  
ATOM   2321  H   LEU A 152      15.159  13.570  -3.082  1.00  0.00           H  
ATOM   2322  HA  LEU A 152      16.498  15.821  -1.672  1.00  0.00           H  
ATOM   2323 1HB  LEU A 152      14.820  15.690  -4.179  1.00  0.00           H  
ATOM   2324 2HB  LEU A 152      15.071  17.209  -3.314  1.00  0.00           H  
ATOM   2325  HG  LEU A 152      17.564  16.853  -3.607  1.00  0.00           H  
ATOM   2326 1HD1 LEU A 152      18.261  15.264  -5.344  1.00  0.00           H  
ATOM   2327 2HD1 LEU A 152      17.504  14.438  -3.961  1.00  0.00           H  
ATOM   2328 3HD1 LEU A 152      16.589  14.670  -5.470  1.00  0.00           H  
ATOM   2329 1HD2 LEU A 152      17.514  17.578  -5.970  1.00  0.00           H  
ATOM   2330 2HD2 LEU A 152      15.830  17.016  -6.106  1.00  0.00           H  
ATOM   2331 3HD2 LEU A 152      16.230  18.374  -5.028  1.00  0.00           H  
ATOM   2332  N   GLN A 153      14.561  16.147  -0.146  1.00  0.00           N  
ATOM   2333  CA  GLN A 153      13.488  16.210   0.818  1.00  0.00           C  
ATOM   2334  C   GLN A 153      12.197  16.835   0.266  1.00  0.00           C  
ATOM   2335  O   GLN A 153      12.216  17.928  -0.291  1.00  0.00           O  
ATOM   2336  CB  GLN A 153      13.957  16.992   2.048  1.00  0.00           C  
ATOM   2337  CG  GLN A 153      12.938  17.053   3.173  1.00  0.00           C  
ATOM   2338  CD  GLN A 153      13.460  17.797   4.387  1.00  0.00           C  
ATOM   2339  OE1 GLN A 153      14.672  17.942   4.570  1.00  0.00           O  
ATOM   2340  NE2 GLN A 153      12.547  18.274   5.226  1.00  0.00           N  
ATOM   2341  H   GLN A 153      15.471  16.505   0.106  1.00  0.00           H  
ATOM   2342  HA  GLN A 153      13.231  15.194   1.116  1.00  0.00           H  
ATOM   2343 1HB  GLN A 153      14.867  16.539   2.442  1.00  0.00           H  
ATOM   2344 2HB  GLN A 153      14.200  18.014   1.758  1.00  0.00           H  
ATOM   2345 1HG  GLN A 153      12.047  17.567   2.814  1.00  0.00           H  
ATOM   2346 2HG  GLN A 153      12.686  16.037   3.477  1.00  0.00           H  
ATOM   2347 1HE2 GLN A 153      12.832  18.774   6.045  1.00  0.00           H  
ATOM   2348 2HE2 GLN A 153      11.575  18.134   5.039  1.00  0.00           H  
ATOM   2349  N   HIS A 154      11.075  16.134   0.410  1.00  0.00           N  
ATOM   2350  CA  HIS A 154       9.769  16.665   0.022  1.00  0.00           C  
ATOM   2351  C   HIS A 154       9.707  16.973  -1.465  1.00  0.00           C  
ATOM   2352  O   HIS A 154       8.961  17.846  -1.883  1.00  0.00           O  
ATOM   2353  CB  HIS A 154       9.442  17.932   0.819  1.00  0.00           C  
ATOM   2354  CG  HIS A 154       9.420  17.720   2.302  1.00  0.00           C  
ATOM   2355  ND1 HIS A 154       8.730  16.684   2.895  1.00  0.00           N  
ATOM   2356  CD2 HIS A 154      10.001  18.412   3.310  1.00  0.00           C  
ATOM   2357  CE1 HIS A 154       8.889  16.747   4.206  1.00  0.00           C  
ATOM   2358  NE2 HIS A 154       9.655  17.786   4.482  1.00  0.00           N  
ATOM   2359  H   HIS A 154      11.132  15.204   0.801  1.00  0.00           H  
ATOM   2360  HA  HIS A 154       8.998  15.925   0.233  1.00  0.00           H  
ATOM   2361 1HB  HIS A 154      10.179  18.703   0.596  1.00  0.00           H  
ATOM   2362 2HB  HIS A 154       8.467  18.312   0.515  1.00  0.00           H  
ATOM   2363  HD1 HIS A 154       8.252  15.944   2.421  1.00  0.00           H  
ATOM   2364  HD2 HIS A 154      10.635  19.299   3.330  1.00  0.00           H  
ATOM   2365  HE1 HIS A 154       8.420  16.011   4.858  1.00  0.00           H  
ATOM   2366  N   HIS A 155      10.488  16.215  -2.226  1.00  0.00           N  
ATOM   2367  CA  HIS A 155      10.701  16.601  -3.635  1.00  0.00           C  
ATOM   2368  C   HIS A 155      10.856  15.422  -4.570  1.00  0.00           C  
ATOM   2369  O   HIS A 155       9.972  15.181  -5.403  1.00  0.00           O  
ATOM   2370  CB  HIS A 155      11.940  17.494  -3.764  1.00  0.00           C  
ATOM   2371  CG  HIS A 155      11.792  18.827  -3.098  1.00  0.00           C  
ATOM   2372  ND1 HIS A 155      10.692  19.636  -3.290  1.00  0.00           N  
ATOM   2373  CD2 HIS A 155      12.606  19.492  -2.245  1.00  0.00           C  
ATOM   2374  CE1 HIS A 155      10.836  20.742  -2.581  1.00  0.00           C  
ATOM   2375  NE2 HIS A 155      11.988  20.679  -1.939  1.00  0.00           N  
ATOM   2376  H   HIS A 155      10.939  15.385  -1.870  1.00  0.00           H  
ATOM   2377  HA  HIS A 155       9.839  17.163  -3.992  1.00  0.00           H  
ATOM   2378 1HB  HIS A 155      12.801  16.987  -3.327  1.00  0.00           H  
ATOM   2379 2HB  HIS A 155      12.159  17.661  -4.818  1.00  0.00           H  
ATOM   2380  HD1 HIS A 155       9.870  19.403  -3.809  1.00  0.00           H  
ATOM   2381  HD2 HIS A 155      13.576  19.253  -1.809  1.00  0.00           H  
ATOM   2382  HE1 HIS A 155      10.067  21.515  -2.596  1.00  0.00           H  
ATOM   2383  N   GLY A 156      11.947  14.682  -4.463  1.00  0.00           N  
ATOM   2384  CA  GLY A 156      12.177  13.590  -5.409  1.00  0.00           C  
ATOM   2385  C   GLY A 156      13.541  12.981  -5.309  1.00  0.00           C  
ATOM   2386  O   GLY A 156      14.085  12.835  -4.220  1.00  0.00           O  
ATOM   2387  H   GLY A 156      12.628  14.856  -3.738  1.00  0.00           H  
ATOM   2388 1HA  GLY A 156      11.438  12.805  -5.245  1.00  0.00           H  
ATOM   2389 2HA  GLY A 156      12.038  13.955  -6.426  1.00  0.00           H  
ATOM   2390  N   LEU A 157      14.115  12.616  -6.443  1.00  0.00           N  
ATOM   2391  CA  LEU A 157      15.358  11.904  -6.472  1.00  0.00           C  
ATOM   2392  C   LEU A 157      16.268  12.551  -7.507  1.00  0.00           C  
ATOM   2393  O   LEU A 157      15.789  13.145  -8.483  1.00  0.00           O  
ATOM   2394  CB  LEU A 157      15.124  10.425  -6.805  1.00  0.00           C  
ATOM   2395  CG  LEU A 157      16.380   9.546  -6.848  1.00  0.00           C  
ATOM   2396  CD1 LEU A 157      16.018   8.122  -6.447  1.00  0.00           C  
ATOM   2397  CD2 LEU A 157      16.980   9.584  -8.246  1.00  0.00           C  
ATOM   2398  H   LEU A 157      13.660  12.848  -7.315  1.00  0.00           H  
ATOM   2399  HA  LEU A 157      15.817  11.970  -5.486  1.00  0.00           H  
ATOM   2400 1HB  LEU A 157      14.450  10.004  -6.061  1.00  0.00           H  
ATOM   2401 2HB  LEU A 157      14.641  10.361  -7.780  1.00  0.00           H  
ATOM   2402  HG  LEU A 157      17.110   9.919  -6.129  1.00  0.00           H  
ATOM   2403 1HD1 LEU A 157      16.911   7.498  -6.477  1.00  0.00           H  
ATOM   2404 2HD1 LEU A 157      15.610   8.122  -5.436  1.00  0.00           H  
ATOM   2405 3HD1 LEU A 157      15.275   7.727  -7.139  1.00  0.00           H  
ATOM   2406 1HD2 LEU A 157      17.873   8.960  -8.276  1.00  0.00           H  
ATOM   2407 2HD2 LEU A 157      16.251   9.210  -8.965  1.00  0.00           H  
ATOM   2408 3HD2 LEU A 157      17.246  10.611  -8.499  1.00  0.00           H  
ATOM   2409  N   ILE A 158      17.558  12.438  -7.273  1.00  0.00           N  
ATOM   2410  CA  ILE A 158      18.600  12.811  -8.203  1.00  0.00           C  
ATOM   2411  C   ILE A 158      19.548  11.631  -8.327  1.00  0.00           C  
ATOM   2412  O   ILE A 158      19.975  11.050  -7.324  1.00  0.00           O  
ATOM   2413  CB  ILE A 158      19.359  14.067  -7.738  1.00  0.00           C  
ATOM   2414  CG1 ILE A 158      20.399  14.480  -8.782  1.00  0.00           C  
ATOM   2415  CG2 ILE A 158      20.022  13.820  -6.391  1.00  0.00           C  
ATOM   2416  CD1 ILE A 158      20.960  15.868  -8.570  1.00  0.00           C  
ATOM   2417  H   ILE A 158      17.815  12.061  -6.372  1.00  0.00           H  
ATOM   2418  HA  ILE A 158      18.141  13.033  -9.166  1.00  0.00           H  
ATOM   2419  HB  ILE A 158      18.662  14.899  -7.642  1.00  0.00           H  
ATOM   2420 1HG1 ILE A 158      21.227  13.772  -8.771  1.00  0.00           H  
ATOM   2421 2HG1 ILE A 158      19.952  14.442  -9.776  1.00  0.00           H  
ATOM   2422 1HG2 ILE A 158      20.554  14.717  -6.077  1.00  0.00           H  
ATOM   2423 2HG2 ILE A 158      19.261  13.572  -5.652  1.00  0.00           H  
ATOM   2424 3HG2 ILE A 158      20.726  12.992  -6.478  1.00  0.00           H  
ATOM   2425 1HD1 ILE A 158      21.690  16.088  -9.350  1.00  0.00           H  
ATOM   2426 2HD1 ILE A 158      20.151  16.598  -8.614  1.00  0.00           H  
ATOM   2427 3HD1 ILE A 158      21.444  15.919  -7.596  1.00  0.00           H  
ATOM   2428  N   ALA A 159      19.891  11.249  -9.562  1.00  0.00           N  
ATOM   2429  CA  ALA A 159      20.864  10.190  -9.772  1.00  0.00           C  
ATOM   2430  C   ALA A 159      21.861  10.594 -10.840  1.00  0.00           C  
ATOM   2431  O   ALA A 159      21.521  11.352 -11.737  1.00  0.00           O  
ATOM   2432  CB  ALA A 159      20.170   8.891 -10.155  1.00  0.00           C  
ATOM   2433  H   ALA A 159      19.472  11.698 -10.364  1.00  0.00           H  
ATOM   2434  HA  ALA A 159      21.404  10.036  -8.838  1.00  0.00           H  
ATOM   2435 1HB  ALA A 159      20.915   8.111 -10.308  1.00  0.00           H  
ATOM   2436 2HB  ALA A 159      19.491   8.593  -9.356  1.00  0.00           H  
ATOM   2437 3HB  ALA A 159      19.605   9.038 -11.074  1.00  0.00           H  
ATOM   2438  N   CYS A 160      23.068  10.059 -10.742  1.00  0.00           N  
ATOM   2439  CA  CYS A 160      24.109  10.342 -11.720  1.00  0.00           C  
ATOM   2440  C   CYS A 160      24.920   9.124 -12.062  1.00  0.00           C  
ATOM   2441  O   CYS A 160      25.075   8.199 -11.255  1.00  0.00           O  
ATOM   2442  CB  CYS A 160      25.051  11.428 -11.201  1.00  0.00           C  
ATOM   2443  SG  CYS A 160      24.240  13.008 -10.859  1.00  0.00           S  
ATOM   2444  H   CYS A 160      23.273   9.440  -9.971  1.00  0.00           H  
ATOM   2445  HA  CYS A 160      23.636  10.700 -12.635  1.00  0.00           H  
ATOM   2446 1HB  CYS A 160      25.528  11.088 -10.282  1.00  0.00           H  
ATOM   2447 2HB  CYS A 160      25.840  11.605 -11.932  1.00  0.00           H  
ATOM   2448  HG  CYS A 160      25.336  13.642 -10.453  1.00  0.00           H  
ATOM   2449  N   GLU A 161      25.441   9.100 -13.286  1.00  0.00           N  
ATOM   2450  CA  GLU A 161      26.298   8.007 -13.694  1.00  0.00           C  
ATOM   2451  C   GLU A 161      27.143   8.444 -14.865  1.00  0.00           C  
ATOM   2452  O   GLU A 161      27.158   9.614 -15.208  1.00  0.00           O  
ATOM   2453  CB  GLU A 161      25.472   6.774 -14.067  1.00  0.00           C  
ATOM   2454  CG  GLU A 161      24.702   6.158 -12.908  1.00  0.00           C  
ATOM   2455  CD  GLU A 161      25.597   5.491 -11.900  1.00  0.00           C  
ATOM   2456  OE1 GLU A 161      26.767   5.788 -11.884  1.00  0.00           O  
ATOM   2457  OE2 GLU A 161      25.109   4.683 -11.145  1.00  0.00           O  
ATOM   2458  H   GLU A 161      25.245   9.842 -13.942  1.00  0.00           H  
ATOM   2459  HA  GLU A 161      26.948   7.746 -12.858  1.00  0.00           H  
ATOM   2460 1HB  GLU A 161      24.754   7.038 -14.843  1.00  0.00           H  
ATOM   2461 2HB  GLU A 161      26.129   6.007 -14.477  1.00  0.00           H  
ATOM   2462 1HG  GLU A 161      24.132   6.940 -12.408  1.00  0.00           H  
ATOM   2463 2HG  GLU A 161      23.997   5.427 -13.301  1.00  0.00           H  
ATOM   2464  N   VAL A 162      27.864   7.482 -15.430  1.00  0.00           N  
ATOM   2465  CA  VAL A 162      28.773   7.733 -16.557  1.00  0.00           C  
ATOM   2466  C   VAL A 162      28.060   8.136 -17.843  1.00  0.00           C  
ATOM   2467  O   VAL A 162      28.651   8.806 -18.699  1.00  0.00           O  
ATOM   2468  CB  VAL A 162      29.615   6.474 -16.837  1.00  0.00           C  
ATOM   2469  CG1 VAL A 162      30.433   6.652 -18.107  1.00  0.00           C  
ATOM   2470  CG2 VAL A 162      30.519   6.181 -15.649  1.00  0.00           C  
ATOM   2471  H   VAL A 162      27.779   6.544 -15.066  1.00  0.00           H  
ATOM   2472  HA  VAL A 162      29.440   8.553 -16.288  1.00  0.00           H  
ATOM   2473  HB  VAL A 162      28.945   5.630 -17.002  1.00  0.00           H  
ATOM   2474 1HG1 VAL A 162      31.022   5.752 -18.290  1.00  0.00           H  
ATOM   2475 2HG1 VAL A 162      29.764   6.824 -18.950  1.00  0.00           H  
ATOM   2476 3HG1 VAL A 162      31.102   7.505 -17.993  1.00  0.00           H  
ATOM   2477 1HG2 VAL A 162      31.110   5.289 -15.854  1.00  0.00           H  
ATOM   2478 2HG2 VAL A 162      31.184   7.028 -15.481  1.00  0.00           H  
ATOM   2479 3HG2 VAL A 162      29.910   6.016 -14.760  1.00  0.00           H  
ATOM   2480  N   ASN A 163      26.818   7.698 -17.999  1.00  0.00           N  
ATOM   2481  CA  ASN A 163      26.000   8.028 -19.164  1.00  0.00           C  
ATOM   2482  C   ASN A 163      24.527   7.906 -18.818  1.00  0.00           C  
ATOM   2483  O   ASN A 163      24.181   7.471 -17.706  1.00  0.00           O  
ATOM   2484  CB  ASN A 163      26.350   7.142 -20.345  1.00  0.00           C  
ATOM   2485  CG  ASN A 163      26.104   5.685 -20.067  1.00  0.00           C  
ATOM   2486  OD1 ASN A 163      25.119   5.323 -19.413  1.00  0.00           O  
ATOM   2487  ND2 ASN A 163      26.979   4.841 -20.552  1.00  0.00           N  
ATOM   2488  H   ASN A 163      26.429   7.111 -17.275  1.00  0.00           H  
ATOM   2489  HA  ASN A 163      26.196   9.065 -19.442  1.00  0.00           H  
ATOM   2490 1HB  ASN A 163      25.759   7.440 -21.212  1.00  0.00           H  
ATOM   2491 2HB  ASN A 163      27.401   7.277 -20.603  1.00  0.00           H  
ATOM   2492 1HD2 ASN A 163      26.866   3.859 -20.398  1.00  0.00           H  
ATOM   2493 2HD2 ASN A 163      27.761   5.179 -21.075  1.00  0.00           H  
ATOM   2494  N   LEU A 164      23.662   8.300 -19.742  1.00  0.00           N  
ATOM   2495  CA  LEU A 164      22.221   8.357 -19.477  1.00  0.00           C  
ATOM   2496  C   LEU A 164      21.597   6.992 -19.291  1.00  0.00           C  
ATOM   2497  O   LEU A 164      20.709   6.842 -18.460  1.00  0.00           O  
ATOM   2498  CB  LEU A 164      21.505   9.079 -20.625  1.00  0.00           C  
ATOM   2499  CG  LEU A 164      21.797  10.580 -20.752  1.00  0.00           C  
ATOM   2500  CD1 LEU A 164      21.159  11.116 -22.026  1.00  0.00           C  
ATOM   2501  CD2 LEU A 164      21.263  11.306 -19.526  1.00  0.00           C  
ATOM   2502  H   LEU A 164      24.006   8.568 -20.653  1.00  0.00           H  
ATOM   2503  HA  LEU A 164      22.061   8.915 -18.555  1.00  0.00           H  
ATOM   2504 1HB  LEU A 164      21.790   8.607 -21.564  1.00  0.00           H  
ATOM   2505 2HB  LEU A 164      20.430   8.960 -20.494  1.00  0.00           H  
ATOM   2506  HG  LEU A 164      22.873  10.737 -20.826  1.00  0.00           H  
ATOM   2507 1HD1 LEU A 164      21.366  12.183 -22.116  1.00  0.00           H  
ATOM   2508 2HD1 LEU A 164      21.573  10.593 -22.888  1.00  0.00           H  
ATOM   2509 3HD1 LEU A 164      20.082  10.958 -21.988  1.00  0.00           H  
ATOM   2510 1HD2 LEU A 164      21.471  12.373 -19.615  1.00  0.00           H  
ATOM   2511 2HD2 LEU A 164      20.186  11.151 -19.451  1.00  0.00           H  
ATOM   2512 3HD2 LEU A 164      21.749  10.915 -18.631  1.00  0.00           H  
ATOM   2513  N   GLU A 165      22.024   6.003 -20.074  1.00  0.00           N  
ATOM   2514  CA  GLU A 165      21.529   4.638 -19.861  1.00  0.00           C  
ATOM   2515  C   GLU A 165      21.731   4.185 -18.405  1.00  0.00           C  
ATOM   2516  O   GLU A 165      20.786   3.701 -17.780  1.00  0.00           O  
ATOM   2517  CB  GLU A 165      22.233   3.666 -20.810  1.00  0.00           C  
ATOM   2518  CG  GLU A 165      21.833   3.812 -22.271  1.00  0.00           C  
ATOM   2519  CD  GLU A 165      22.605   2.900 -23.184  1.00  0.00           C  
ATOM   2520  OE1 GLU A 165      23.513   2.255 -22.718  1.00  0.00           O  
ATOM   2521  OE2 GLU A 165      22.286   2.849 -24.348  1.00  0.00           O  
ATOM   2522  H   GLU A 165      22.686   6.176 -20.817  1.00  0.00           H  
ATOM   2523  HA  GLU A 165      20.459   4.621 -20.072  1.00  0.00           H  
ATOM   2524 1HB  GLU A 165      23.312   3.808 -20.743  1.00  0.00           H  
ATOM   2525 2HB  GLU A 165      22.019   2.641 -20.506  1.00  0.00           H  
ATOM   2526 1HG  GLU A 165      20.770   3.592 -22.370  1.00  0.00           H  
ATOM   2527 2HG  GLU A 165      21.992   4.845 -22.578  1.00  0.00           H  
ATOM   2528  N   LYS A 166      22.938   4.373 -17.880  1.00  0.00           N  
ATOM   2529  CA  LYS A 166      23.260   3.980 -16.507  1.00  0.00           C  
ATOM   2530  C   LYS A 166      22.547   4.871 -15.497  1.00  0.00           C  
ATOM   2531  O   LYS A 166      22.037   4.363 -14.492  1.00  0.00           O  
ATOM   2532  CB  LYS A 166      24.771   4.029 -16.274  1.00  0.00           C  
ATOM   2533  CG  LYS A 166      25.555   2.946 -17.003  1.00  0.00           C  
ATOM   2534  CD  LYS A 166      27.048   3.071 -16.737  1.00  0.00           C  
ATOM   2535  CE  LYS A 166      27.834   1.994 -17.471  1.00  0.00           C  
ATOM   2536  NZ  LYS A 166      29.299   2.127 -17.250  1.00  0.00           N  
ATOM   2537  H   LYS A 166      23.654   4.801 -18.450  1.00  0.00           H  
ATOM   2538  HA  LYS A 166      22.917   2.957 -16.351  1.00  0.00           H  
ATOM   2539 1HB  LYS A 166      25.158   4.996 -16.596  1.00  0.00           H  
ATOM   2540 2HB  LYS A 166      24.978   3.932 -15.208  1.00  0.00           H  
ATOM   2541 1HG  LYS A 166      25.216   1.964 -16.670  1.00  0.00           H  
ATOM   2542 2HG  LYS A 166      25.378   3.028 -18.075  1.00  0.00           H  
ATOM   2543 1HD  LYS A 166      27.396   4.051 -17.065  1.00  0.00           H  
ATOM   2544 2HD  LYS A 166      27.236   2.978 -15.667  1.00  0.00           H  
ATOM   2545 1HE  LYS A 166      27.514   1.012 -17.126  1.00  0.00           H  
ATOM   2546 2HE  LYS A 166      27.633   2.063 -18.540  1.00  0.00           H  
ATOM   2547 1HZ  LYS A 166      29.784   1.397 -17.752  1.00  0.00           H  
ATOM   2548 2HZ  LYS A 166      29.611   3.029 -17.584  1.00  0.00           H  
ATOM   2549 3HZ  LYS A 166      29.500   2.046 -16.263  1.00  0.00           H  
ATOM   2550  N   ALA A 167      22.482   6.179 -15.753  1.00  0.00           N  
ATOM   2551  CA  ALA A 167      21.712   7.077 -14.863  1.00  0.00           C  
ATOM   2552  C   ALA A 167      20.245   6.641 -14.793  1.00  0.00           C  
ATOM   2553  O   ALA A 167      19.642   6.599 -13.716  1.00  0.00           O  
ATOM   2554  CB  ALA A 167      21.811   8.520 -15.337  1.00  0.00           C  
ATOM   2555  H   ALA A 167      22.956   6.569 -16.555  1.00  0.00           H  
ATOM   2556  HA  ALA A 167      22.137   7.008 -13.862  1.00  0.00           H  
ATOM   2557 1HB  ALA A 167      21.238   9.162 -14.668  1.00  0.00           H  
ATOM   2558 2HB  ALA A 167      22.855   8.833 -15.334  1.00  0.00           H  
ATOM   2559 3HB  ALA A 167      21.411   8.599 -16.346  1.00  0.00           H  
ATOM   2560  N   LEU A 168      19.653   6.306 -15.941  1.00  0.00           N  
ATOM   2561  CA  LEU A 168      18.279   5.845 -15.985  1.00  0.00           C  
ATOM   2562  C   LEU A 168      18.132   4.555 -15.176  1.00  0.00           C  
ATOM   2563  O   LEU A 168      17.163   4.402 -14.404  1.00  0.00           O  
ATOM   2564  CB  LEU A 168      17.841   5.613 -17.437  1.00  0.00           C  
ATOM   2565  CG  LEU A 168      16.395   5.139 -17.628  1.00  0.00           C  
ATOM   2566  CD1 LEU A 168      15.439   6.180 -17.061  1.00  0.00           C  
ATOM   2567  CD2 LEU A 168      16.130   4.900 -19.107  1.00  0.00           C  
ATOM   2568  H   LEU A 168      20.176   6.376 -16.802  1.00  0.00           H  
ATOM   2569  HA  LEU A 168      17.643   6.613 -15.546  1.00  0.00           H  
ATOM   2570 1HB  LEU A 168      17.960   6.544 -17.988  1.00  0.00           H  
ATOM   2571 2HB  LEU A 168      18.497   4.865 -17.882  1.00  0.00           H  
ATOM   2572  HG  LEU A 168      16.241   4.210 -17.077  1.00  0.00           H  
ATOM   2573 1HD1 LEU A 168      14.412   5.843 -17.197  1.00  0.00           H  
ATOM   2574 2HD1 LEU A 168      15.638   6.317 -15.998  1.00  0.00           H  
ATOM   2575 3HD1 LEU A 168      15.582   7.126 -17.582  1.00  0.00           H  
ATOM   2576 1HD2 LEU A 168      15.102   4.562 -19.242  1.00  0.00           H  
ATOM   2577 2HD2 LEU A 168      16.282   5.828 -19.658  1.00  0.00           H  
ATOM   2578 3HD2 LEU A 168      16.814   4.139 -19.481  1.00  0.00           H  
ATOM   2579  N   TRP A 169      19.093   3.643 -15.303  1.00  0.00           N  
ATOM   2580  CA  TRP A 169      19.049   2.365 -14.602  1.00  0.00           C  
ATOM   2581  C   TRP A 169      19.097   2.586 -13.108  1.00  0.00           C  
ATOM   2582  O   TRP A 169      18.424   1.896 -12.360  1.00  0.00           O  
ATOM   2583  CB  TRP A 169      20.214   1.470 -15.028  1.00  0.00           C  
ATOM   2584  CG  TRP A 169      20.075   0.928 -16.418  1.00  0.00           C  
ATOM   2585  CD1 TRP A 169      18.925   0.825 -17.142  1.00  0.00           C  
ATOM   2586  CD2 TRP A 169      21.129   0.408 -17.265  1.00  0.00           C  
ATOM   2587  NE1 TRP A 169      19.188   0.279 -18.374  1.00  0.00           N  
ATOM   2588  CE2 TRP A 169      20.532   0.019 -18.467  1.00  0.00           C  
ATOM   2589  CE3 TRP A 169      22.511   0.246 -17.101  1.00  0.00           C  
ATOM   2590  CZ2 TRP A 169      21.267  -0.527 -19.507  1.00  0.00           C  
ATOM   2591  CZ3 TRP A 169      23.247  -0.301 -18.145  1.00  0.00           C  
ATOM   2592  CH2 TRP A 169      22.641  -0.677 -19.317  1.00  0.00           C  
ATOM   2593  H   TRP A 169      19.877   3.847 -15.906  1.00  0.00           H  
ATOM   2594  HA  TRP A 169      18.116   1.862 -14.858  1.00  0.00           H  
ATOM   2595 1HB  TRP A 169      21.146   2.034 -14.972  1.00  0.00           H  
ATOM   2596 2HB  TRP A 169      20.298   0.630 -14.339  1.00  0.00           H  
ATOM   2597  HD1 TRP A 169      17.941   1.131 -16.793  1.00  0.00           H  
ATOM   2598  HE1 TRP A 169      18.505   0.097 -19.095  1.00  0.00           H  
ATOM   2599  HE3 TRP A 169      22.998   0.545 -16.173  1.00  0.00           H  
ATOM   2600  HZ2 TRP A 169      20.804  -0.832 -20.446  1.00  0.00           H  
ATOM   2601  HZ3 TRP A 169      24.322  -0.425 -18.009  1.00  0.00           H  
ATOM   2602  HH2 TRP A 169      23.249  -1.102 -20.116  1.00  0.00           H  
ATOM   2603  N   LEU A 170      19.909   3.554 -12.694  1.00  0.00           N  
ATOM   2604  CA  LEU A 170      19.971   3.903 -11.249  1.00  0.00           C  
ATOM   2605  C   LEU A 170      18.629   4.439 -10.756  1.00  0.00           C  
ATOM   2606  O   LEU A 170      18.154   4.034  -9.689  1.00  0.00           O  
ATOM   2607  CB  LEU A 170      21.062   4.950 -10.992  1.00  0.00           C  
ATOM   2608  CG  LEU A 170      21.301   5.314  -9.521  1.00  0.00           C  
ATOM   2609  CD1 LEU A 170      22.729   5.813  -9.347  1.00  0.00           C  
ATOM   2610  CD2 LEU A 170      20.296   6.370  -9.089  1.00  0.00           C  
ATOM   2611  H   LEU A 170      20.489   4.060 -13.348  1.00  0.00           H  
ATOM   2612  HA  LEU A 170      20.215   3.003 -10.686  1.00  0.00           H  
ATOM   2613 1HB  LEU A 170      22.002   4.580 -11.398  1.00  0.00           H  
ATOM   2614 2HB  LEU A 170      20.797   5.865 -11.521  1.00  0.00           H  
ATOM   2615  HG  LEU A 170      21.182   4.424  -8.902  1.00  0.00           H  
ATOM   2616 1HD1 LEU A 170      22.899   6.072  -8.301  1.00  0.00           H  
ATOM   2617 2HD1 LEU A 170      23.427   5.031  -9.645  1.00  0.00           H  
ATOM   2618 3HD1 LEU A 170      22.884   6.695  -9.968  1.00  0.00           H  
ATOM   2619 1HD2 LEU A 170      20.465   6.628  -8.043  1.00  0.00           H  
ATOM   2620 2HD2 LEU A 170      20.416   7.261  -9.706  1.00  0.00           H  
ATOM   2621 3HD2 LEU A 170      19.285   5.980  -9.207  1.00  0.00           H  
ATOM   2622  N   ALA A 171      17.987   5.322 -11.507  1.00  0.00           N  
ATOM   2623  CA  ALA A 171      16.694   5.847 -11.094  1.00  0.00           C  
ATOM   2624  C   ALA A 171      15.710   4.684 -10.954  1.00  0.00           C  
ATOM   2625  O   ALA A 171      14.995   4.539  -9.962  1.00  0.00           O  
ATOM   2626  CB  ALA A 171      16.183   6.878 -12.089  1.00  0.00           C  
ATOM   2627  H   ALA A 171      18.392   5.639 -12.376  1.00  0.00           H  
ATOM   2628  HA  ALA A 171      16.819   6.330 -10.125  1.00  0.00           H  
ATOM   2629 1HB  ALA A 171      15.216   7.256 -11.758  1.00  0.00           H  
ATOM   2630 2HB  ALA A 171      16.892   7.704 -12.154  1.00  0.00           H  
ATOM   2631 3HB  ALA A 171      16.076   6.416 -13.069  1.00  0.00           H  
ATOM   2632  N   HIS A 172      15.674   3.833 -11.961  1.00  0.00           N  
ATOM   2633  CA  HIS A 172      14.773   2.715 -11.934  1.00  0.00           C  
ATOM   2634  C   HIS A 172      15.010   1.801 -10.750  1.00  0.00           C  
ATOM   2635  O   HIS A 172      14.051   1.390 -10.093  1.00  0.00           O  
ATOM   2636  CB  HIS A 172      14.894   1.912 -13.233  1.00  0.00           C  
ATOM   2637  CG  HIS A 172      13.971   0.735 -13.301  1.00  0.00           C  
ATOM   2638  ND1 HIS A 172      12.607   0.867 -13.457  1.00  0.00           N  
ATOM   2639  CD2 HIS A 172      14.215  -0.595 -13.233  1.00  0.00           C  
ATOM   2640  CE1 HIS A 172      12.052  -0.332 -13.483  1.00  0.00           C  
ATOM   2641  NE2 HIS A 172      13.006  -1.235 -13.349  1.00  0.00           N  
ATOM   2642  H   HIS A 172      16.279   3.958 -12.760  1.00  0.00           H  
ATOM   2643  HA  HIS A 172      13.748   3.076 -11.847  1.00  0.00           H  
ATOM   2644 1HB  HIS A 172      14.682   2.561 -14.083  1.00  0.00           H  
ATOM   2645 2HB  HIS A 172      15.916   1.551 -13.344  1.00  0.00           H  
ATOM   2646  HD2 HIS A 172      15.189  -1.069 -13.110  1.00  0.00           H  
ATOM   2647  HE1 HIS A 172      10.988  -0.540 -13.596  1.00  0.00           H  
ATOM   2648  HE2 HIS A 172      12.874  -2.236 -13.333  1.00  0.00           H  
ATOM   2649  N   GLU A 173      16.273   1.474 -10.498  1.00  0.00           N  
ATOM   2650  CA  GLU A 173      16.623   0.549  -9.435  1.00  0.00           C  
ATOM   2651  C   GLU A 173      16.415   1.165  -8.061  1.00  0.00           C  
ATOM   2652  O   GLU A 173      15.913   0.495  -7.153  1.00  0.00           O  
ATOM   2653  CB  GLU A 173      18.078   0.098  -9.585  1.00  0.00           C  
ATOM   2654  CG  GLU A 173      18.338  -0.794 -10.791  1.00  0.00           C  
ATOM   2655  CD  GLU A 173      19.787  -1.167 -10.940  1.00  0.00           C  
ATOM   2656  OE1 GLU A 173      20.502  -1.096  -9.970  1.00  0.00           O  
ATOM   2657  OE2 GLU A 173      20.179  -1.523 -12.027  1.00  0.00           O  
ATOM   2658  H   GLU A 173      17.008   1.879 -11.060  1.00  0.00           H  
ATOM   2659  HA  GLU A 173      15.975  -0.325  -9.509  1.00  0.00           H  
ATOM   2660 1HB  GLU A 173      18.723   0.972  -9.670  1.00  0.00           H  
ATOM   2661 2HB  GLU A 173      18.383  -0.449  -8.693  1.00  0.00           H  
ATOM   2662 1HG  GLU A 173      17.749  -1.705 -10.690  1.00  0.00           H  
ATOM   2663 2HG  GLU A 173      18.006  -0.277 -11.690  1.00  0.00           H  
ATOM   2664  N   VAL A 174      16.794   2.423  -7.899  1.00  0.00           N  
ATOM   2665  CA  VAL A 174      16.549   3.095  -6.600  1.00  0.00           C  
ATOM   2666  C   VAL A 174      15.049   3.214  -6.340  1.00  0.00           C  
ATOM   2667  O   VAL A 174      14.585   2.991  -5.221  1.00  0.00           O  
ATOM   2668  CB  VAL A 174      17.181   4.499  -6.581  1.00  0.00           C  
ATOM   2669  CG1 VAL A 174      16.764   5.254  -5.328  1.00  0.00           C  
ATOM   2670  CG2 VAL A 174      18.696   4.387  -6.664  1.00  0.00           C  
ATOM   2671  H   VAL A 174      17.247   2.937  -8.641  1.00  0.00           H  
ATOM   2672  HA  VAL A 174      17.008   2.499  -5.810  1.00  0.00           H  
ATOM   2673  HB  VAL A 174      16.810   5.066  -7.436  1.00  0.00           H  
ATOM   2674 1HG1 VAL A 174      17.220   6.245  -5.331  1.00  0.00           H  
ATOM   2675 2HG1 VAL A 174      15.679   5.355  -5.307  1.00  0.00           H  
ATOM   2676 3HG1 VAL A 174      17.096   4.706  -4.446  1.00  0.00           H  
ATOM   2677 1HG2 VAL A 174      19.136   5.384  -6.651  1.00  0.00           H  
ATOM   2678 2HG2 VAL A 174      19.065   3.815  -5.813  1.00  0.00           H  
ATOM   2679 3HG2 VAL A 174      18.973   3.880  -7.589  1.00  0.00           H  
ATOM   2680  N   GLU A 175      14.251   3.522  -7.357  1.00  0.00           N  
ATOM   2681  CA  GLU A 175      12.811   3.568  -7.149  1.00  0.00           C  
ATOM   2682  C   GLU A 175      12.287   2.166  -6.737  1.00  0.00           C  
ATOM   2683  O   GLU A 175      11.446   2.057  -5.811  1.00  0.00           O  
ATOM   2684  CB  GLU A 175      12.107   4.054  -8.418  1.00  0.00           C  
ATOM   2685  CG  GLU A 175      10.596   4.186  -8.288  1.00  0.00           C  
ATOM   2686  CD  GLU A 175      10.184   5.246  -7.305  1.00  0.00           C  
ATOM   2687  OE1 GLU A 175      11.045   5.810  -6.673  1.00  0.00           O  
ATOM   2688  OE2 GLU A 175       9.007   5.492  -7.186  1.00  0.00           O  
ATOM   2689  H   GLU A 175      14.622   3.726  -8.274  1.00  0.00           H  
ATOM   2690  HA  GLU A 175      12.600   4.270  -6.341  1.00  0.00           H  
ATOM   2691 1HB  GLU A 175      12.505   5.028  -8.705  1.00  0.00           H  
ATOM   2692 2HB  GLU A 175      12.313   3.363  -9.236  1.00  0.00           H  
ATOM   2693 1HG  GLU A 175      10.178   4.430  -9.264  1.00  0.00           H  
ATOM   2694 2HG  GLU A 175      10.184   3.227  -7.976  1.00  0.00           H  
ATOM   2695  N   VAL A 176      12.802   1.102  -7.357  1.00  0.00           N  
ATOM   2696  CA  VAL A 176      12.377  -0.240  -7.031  1.00  0.00           C  
ATOM   2697  C   VAL A 176      12.742  -0.555  -5.579  1.00  0.00           C  
ATOM   2698  O   VAL A 176      11.907  -1.083  -4.847  1.00  0.00           O  
ATOM   2699  CB  VAL A 176      13.041  -1.260  -7.975  1.00  0.00           C  
ATOM   2700  CG1 VAL A 176      12.754  -2.680  -7.512  1.00  0.00           C  
ATOM   2701  CG2 VAL A 176      12.547  -1.046  -9.398  1.00  0.00           C  
ATOM   2702  H   VAL A 176      13.505   1.236  -8.070  1.00  0.00           H  
ATOM   2703  HA  VAL A 176      11.295  -0.301  -7.157  1.00  0.00           H  
ATOM   2704  HB  VAL A 176      14.122  -1.123  -7.940  1.00  0.00           H  
ATOM   2705 1HG1 VAL A 176      13.231  -3.388  -8.191  1.00  0.00           H  
ATOM   2706 2HG1 VAL A 176      13.148  -2.821  -6.506  1.00  0.00           H  
ATOM   2707 3HG1 VAL A 176      11.677  -2.851  -7.509  1.00  0.00           H  
ATOM   2708 1HG2 VAL A 176      13.022  -1.769 -10.060  1.00  0.00           H  
ATOM   2709 2HG2 VAL A 176      11.466  -1.177  -9.431  1.00  0.00           H  
ATOM   2710 3HG2 VAL A 176      12.801  -0.036  -9.723  1.00  0.00           H  
ATOM   2711  N   LEU A 177      13.972  -0.244  -5.213  1.00  0.00           N  
ATOM   2712  CA  LEU A 177      14.446  -0.519  -3.847  1.00  0.00           C  
ATOM   2713  C   LEU A 177      13.625   0.286  -2.863  1.00  0.00           C  
ATOM   2714  O   LEU A 177      13.290  -0.238  -1.772  1.00  0.00           O  
ATOM   2715  CB  LEU A 177      15.931  -0.168  -3.697  1.00  0.00           C  
ATOM   2716  CG  LEU A 177      16.562  -0.509  -2.341  1.00  0.00           C  
ATOM   2717  CD1 LEU A 177      18.057  -0.734  -2.518  1.00  0.00           C  
ATOM   2718  CD2 LEU A 177      16.292   0.619  -1.356  1.00  0.00           C  
ATOM   2719  H   LEU A 177      14.601   0.189  -5.874  1.00  0.00           H  
ATOM   2720  HA  LEU A 177      14.323  -1.583  -3.646  1.00  0.00           H  
ATOM   2721 1HB  LEU A 177      16.493  -0.696  -4.465  1.00  0.00           H  
ATOM   2722 2HB  LEU A 177      16.053   0.903  -3.859  1.00  0.00           H  
ATOM   2723  HG  LEU A 177      16.128  -1.434  -1.960  1.00  0.00           H  
ATOM   2724 1HD1 LEU A 177      18.505  -0.977  -1.554  1.00  0.00           H  
ATOM   2725 2HD1 LEU A 177      18.221  -1.559  -3.211  1.00  0.00           H  
ATOM   2726 3HD1 LEU A 177      18.517   0.170  -2.913  1.00  0.00           H  
ATOM   2727 1HD2 LEU A 177      16.739   0.376  -0.392  1.00  0.00           H  
ATOM   2728 2HD2 LEU A 177      16.726   1.545  -1.735  1.00  0.00           H  
ATOM   2729 3HD2 LEU A 177      15.216   0.747  -1.235  1.00  0.00           H  
ATOM   2730  N   ALA A 178      13.323   1.539  -3.191  1.00  0.00           N  
ATOM   2731  CA  ALA A 178      12.511   2.368  -2.278  1.00  0.00           C  
ATOM   2732  C   ALA A 178      11.160   1.735  -2.065  1.00  0.00           C  
ATOM   2733  O   ALA A 178      10.613   1.701  -0.957  1.00  0.00           O  
ATOM   2734  CB  ALA A 178      12.347   3.781  -2.818  1.00  0.00           C  
ATOM   2735  H   ALA A 178      13.643   1.936  -4.063  1.00  0.00           H  
ATOM   2736  HA  ALA A 178      13.028   2.422  -1.320  1.00  0.00           H  
ATOM   2737 1HB  ALA A 178      11.744   4.368  -2.124  1.00  0.00           H  
ATOM   2738 2HB  ALA A 178      13.327   4.245  -2.929  1.00  0.00           H  
ATOM   2739 3HB  ALA A 178      11.851   3.745  -3.787  1.00  0.00           H  
ATOM   2740  N   GLN A 179      10.563   1.274  -3.150  1.00  0.00           N  
ATOM   2741  CA  GLN A 179       9.273   0.615  -3.100  1.00  0.00           C  
ATOM   2742  C   GLN A 179       9.321  -0.649  -2.237  1.00  0.00           C  
ATOM   2743  O   GLN A 179       8.462  -0.830  -1.378  1.00  0.00           O  
ATOM   2744  CB  GLN A 179       8.802   0.269  -4.515  1.00  0.00           C  
ATOM   2745  CG  GLN A 179       8.417   1.475  -5.355  1.00  0.00           C  
ATOM   2746  CD  GLN A 179       8.044   1.096  -6.776  1.00  0.00           C  
ATOM   2747  OE1 GLN A 179       8.006  -0.087  -7.128  1.00  0.00           O  
ATOM   2748  NE2 GLN A 179       7.767   2.098  -7.601  1.00  0.00           N  
ATOM   2749  H   GLN A 179      11.024   1.386  -4.042  1.00  0.00           H  
ATOM   2750  HA  GLN A 179       8.554   1.297  -2.647  1.00  0.00           H  
ATOM   2751 1HB  GLN A 179       9.592  -0.268  -5.040  1.00  0.00           H  
ATOM   2752 2HB  GLN A 179       7.938  -0.392  -4.460  1.00  0.00           H  
ATOM   2753 1HG  GLN A 179       7.558   1.965  -4.896  1.00  0.00           H  
ATOM   2754 2HG  GLN A 179       9.262   2.162  -5.395  1.00  0.00           H  
ATOM   2755 1HE2 GLN A 179       7.514   1.909  -8.551  1.00  0.00           H  
ATOM   2756 2HE2 GLN A 179       7.810   3.042  -7.275  1.00  0.00           H  
ATOM   2757  N   LEU A 180      10.307  -1.514  -2.466  1.00  0.00           N  
ATOM   2758  CA  LEU A 180      10.440  -2.738  -1.684  1.00  0.00           C  
ATOM   2759  C   LEU A 180      10.559  -2.360  -0.205  1.00  0.00           C  
ATOM   2760  O   LEU A 180       9.899  -2.976   0.640  1.00  0.00           O  
ATOM   2761  CB  LEU A 180      11.667  -3.542  -2.133  1.00  0.00           C  
ATOM   2762  CG  LEU A 180      11.566  -4.190  -3.520  1.00  0.00           C  
ATOM   2763  CD1 LEU A 180      12.916  -4.781  -3.903  1.00  0.00           C  
ATOM   2764  CD2 LEU A 180      10.485  -5.261  -3.503  1.00  0.00           C  
ATOM   2765  H   LEU A 180      10.978  -1.321  -3.196  1.00  0.00           H  
ATOM   2766  HA  LEU A 180       9.551  -3.348  -1.842  1.00  0.00           H  
ATOM   2767 1HB  LEU A 180      12.532  -2.882  -2.138  1.00  0.00           H  
ATOM   2768 2HB  LEU A 180      11.846  -4.336  -1.408  1.00  0.00           H  
ATOM   2769  HG  LEU A 180      11.313  -3.430  -4.259  1.00  0.00           H  
ATOM   2770 1HD1 LEU A 180      12.845  -5.242  -4.889  1.00  0.00           H  
ATOM   2771 2HD1 LEU A 180      13.666  -3.991  -3.926  1.00  0.00           H  
ATOM   2772 3HD1 LEU A 180      13.204  -5.535  -3.171  1.00  0.00           H  
ATOM   2773 1HD2 LEU A 180      10.414  -5.721  -4.489  1.00  0.00           H  
ATOM   2774 2HD2 LEU A 180      10.738  -6.022  -2.765  1.00  0.00           H  
ATOM   2775 3HD2 LEU A 180       9.528  -4.808  -3.244  1.00  0.00           H  
ATOM   2776  N   TYR A 181      11.388  -1.368   0.077  1.00  0.00           N  
ATOM   2777  CA  TYR A 181      11.645  -0.991   1.491  1.00  0.00           C  
ATOM   2778  C   TYR A 181      10.364  -0.488   2.128  1.00  0.00           C  
ATOM   2779  O   TYR A 181      10.022  -0.874   3.277  1.00  0.00           O  
ATOM   2780  CB  TYR A 181      12.739   0.074   1.595  1.00  0.00           C  
ATOM   2781  CG  TYR A 181      13.036   0.507   3.014  1.00  0.00           C  
ATOM   2782  CD1 TYR A 181      12.707  -0.322   4.075  1.00  0.00           C  
ATOM   2783  CD2 TYR A 181      13.639   1.733   3.252  1.00  0.00           C  
ATOM   2784  CE1 TYR A 181      12.979   0.073   5.371  1.00  0.00           C  
ATOM   2785  CE2 TYR A 181      13.911   2.128   4.548  1.00  0.00           C  
ATOM   2786  CZ  TYR A 181      13.583   1.303   5.604  1.00  0.00           C  
ATOM   2787  OH  TYR A 181      13.854   1.697   6.895  1.00  0.00           O  
ATOM   2788  H   TYR A 181      11.853  -0.858  -0.660  1.00  0.00           H  
ATOM   2789  HA  TYR A 181      11.981  -1.877   2.030  1.00  0.00           H  
ATOM   2790 1HB  TYR A 181      13.661  -0.307   1.155  1.00  0.00           H  
ATOM   2791 2HB  TYR A 181      12.444   0.955   1.026  1.00  0.00           H  
ATOM   2792  HD1 TYR A 181      12.233  -1.286   3.888  1.00  0.00           H  
ATOM   2793  HD2 TYR A 181      13.897   2.386   2.418  1.00  0.00           H  
ATOM   2794  HE1 TYR A 181      12.720  -0.579   6.205  1.00  0.00           H  
ATOM   2795  HE2 TYR A 181      14.383   3.093   4.736  1.00  0.00           H  
ATOM   2796  HH  TYR A 181      13.565   1.013   7.504  1.00  0.00           H  
ATOM   2797  N   LEU A 182       9.651   0.388   1.451  1.00  0.00           N  
ATOM   2798  CA  LEU A 182       8.421   0.942   2.010  1.00  0.00           C  
ATOM   2799  C   LEU A 182       7.366  -0.131   2.234  1.00  0.00           C  
ATOM   2800  O   LEU A 182       6.700  -0.193   3.267  1.00  0.00           O  
ATOM   2801  CB  LEU A 182       7.860   2.024   1.079  1.00  0.00           C  
ATOM   2802  CG  LEU A 182       8.678   3.320   0.997  1.00  0.00           C  
ATOM   2803  CD1 LEU A 182       8.111   4.209  -0.102  1.00  0.00           C  
ATOM   2804  CD2 LEU A 182       8.645   4.027   2.344  1.00  0.00           C  
ATOM   2805  H   LEU A 182       9.952   0.685   0.534  1.00  0.00           H  
ATOM   2806  HA  LEU A 182       8.652   1.393   2.975  1.00  0.00           H  
ATOM   2807 1HB  LEU A 182       7.788   1.614   0.073  1.00  0.00           H  
ATOM   2808 2HB  LEU A 182       6.857   2.286   1.415  1.00  0.00           H  
ATOM   2809  HG  LEU A 182       9.709   3.083   0.736  1.00  0.00           H  
ATOM   2810 1HD1 LEU A 182       8.692   5.130  -0.160  1.00  0.00           H  
ATOM   2811 2HD1 LEU A 182       8.165   3.686  -1.057  1.00  0.00           H  
ATOM   2812 3HD1 LEU A 182       7.073   4.450   0.124  1.00  0.00           H  
ATOM   2813 1HD2 LEU A 182       9.227   4.948   2.285  1.00  0.00           H  
ATOM   2814 2HD2 LEU A 182       7.614   4.265   2.605  1.00  0.00           H  
ATOM   2815 3HD2 LEU A 182       9.072   3.376   3.107  1.00  0.00           H  
ATOM   2816  N   THR A 183       7.177  -0.993   1.245  1.00  0.00           N  
ATOM   2817  CA  THR A 183       6.206  -2.047   1.358  1.00  0.00           C  
ATOM   2818  C   THR A 183       6.598  -3.011   2.483  1.00  0.00           C  
ATOM   2819  O   THR A 183       5.719  -3.487   3.231  1.00  0.00           O  
ATOM   2820  CB  THR A 183       6.063  -2.808   0.027  1.00  0.00           C  
ATOM   2821  OG1 THR A 183       5.617  -1.908  -0.996  1.00  0.00           O  
ATOM   2822  CG2 THR A 183       5.063  -3.945   0.168  1.00  0.00           C  
ATOM   2823  H   THR A 183       7.720  -0.913   0.397  1.00  0.00           H  
ATOM   2824  HA  THR A 183       5.242  -1.604   1.607  1.00  0.00           H  
ATOM   2825  HB  THR A 183       7.031  -3.217  -0.264  1.00  0.00           H  
ATOM   2826  HG1 THR A 183       6.364  -1.398  -1.320  1.00  0.00           H  
ATOM   2827 1HG2 THR A 183       4.975  -4.472  -0.782  1.00  0.00           H  
ATOM   2828 2HG2 THR A 183       5.405  -4.638   0.937  1.00  0.00           H  
ATOM   2829 3HG2 THR A 183       4.091  -3.542   0.449  1.00  0.00           H  
ATOM   2830  N   THR A 184       7.890  -3.306   2.617  1.00  0.00           N  
ATOM   2831  CA  THR A 184       8.322  -4.211   3.693  1.00  0.00           C  
ATOM   2832  C   THR A 184       8.011  -3.568   5.027  1.00  0.00           C  
ATOM   2833  O   THR A 184       7.570  -4.281   5.929  1.00  0.00           O  
ATOM   2834  CB  THR A 184       9.824  -4.538   3.607  1.00  0.00           C  
ATOM   2835  OG1 THR A 184      10.103  -5.192   2.362  1.00  0.00           O  
ATOM   2836  CG2 THR A 184      10.240  -5.445   4.755  1.00  0.00           C  
ATOM   2837  H   THR A 184       8.583  -2.919   1.992  1.00  0.00           H  
ATOM   2838  HA  THR A 184       7.770  -5.147   3.600  1.00  0.00           H  
ATOM   2839  HB  THR A 184      10.401  -3.614   3.653  1.00  0.00           H  
ATOM   2840  HG1 THR A 184       9.860  -4.612   1.635  1.00  0.00           H  
ATOM   2841 1HG2 THR A 184      11.304  -5.665   4.678  1.00  0.00           H  
ATOM   2842 2HG2 THR A 184      10.040  -4.946   5.703  1.00  0.00           H  
ATOM   2843 3HG2 THR A 184       9.673  -6.374   4.708  1.00  0.00           H  
ATOM   2844  N   LEU A 185       8.189  -2.259   5.124  1.00  0.00           N  
ATOM   2845  CA  LEU A 185       7.966  -1.551   6.413  1.00  0.00           C  
ATOM   2846  C   LEU A 185       6.493  -1.699   6.823  1.00  0.00           C  
ATOM   2847  O   LEU A 185       6.154  -1.685   8.024  1.00  0.00           O  
ATOM   2848  CB  LEU A 185       8.330  -0.066   6.295  1.00  0.00           C  
ATOM   2849  CG  LEU A 185       8.239   0.747   7.593  1.00  0.00           C  
ATOM   2850  CD1 LEU A 185       9.180   0.152   8.632  1.00  0.00           C  
ATOM   2851  CD2 LEU A 185       8.587   2.200   7.308  1.00  0.00           C  
ATOM   2852  H   LEU A 185       8.480  -1.729   4.315  1.00  0.00           H  
ATOM   2853  HA  LEU A 185       8.606  -2.002   7.170  1.00  0.00           H  
ATOM   2854 1HB  LEU A 185       9.351   0.013   5.926  1.00  0.00           H  
ATOM   2855 2HB  LEU A 185       7.665   0.398   5.566  1.00  0.00           H  
ATOM   2856  HG  LEU A 185       7.225   0.688   7.989  1.00  0.00           H  
ATOM   2857 1HD1 LEU A 185       9.115   0.730   9.554  1.00  0.00           H  
ATOM   2858 2HD1 LEU A 185       8.896  -0.881   8.831  1.00  0.00           H  
ATOM   2859 3HD1 LEU A 185      10.202   0.183   8.256  1.00  0.00           H  
ATOM   2860 1HD2 LEU A 185       8.522   2.778   8.230  1.00  0.00           H  
ATOM   2861 2HD2 LEU A 185       9.602   2.261   6.913  1.00  0.00           H  
ATOM   2862 3HD2 LEU A 185       7.888   2.605   6.576  1.00  0.00           H  
ATOM   2863  N   ALA A 186       5.579  -1.738   5.877  1.00  0.00           N  
ATOM   2864  CA  ALA A 186       4.184  -1.950   6.200  1.00  0.00           C  
ATOM   2865  C   ALA A 186       3.879  -3.282   6.877  1.00  0.00           C  
ATOM   2866  O   ALA A 186       2.941  -3.380   7.686  1.00  0.00           O  
ATOM   2867  CB  ALA A 186       3.354  -1.819   4.932  1.00  0.00           C  
ATOM   2868  H   ALA A 186       5.848  -1.619   4.911  1.00  0.00           H  
ATOM   2869  HA  ALA A 186       3.881  -1.184   6.914  1.00  0.00           H  
ATOM   2870 1HB  ALA A 186       2.301  -1.978   5.168  1.00  0.00           H  
ATOM   2871 2HB  ALA A 186       3.485  -0.822   4.512  1.00  0.00           H  
ATOM   2872 3HB  ALA A 186       3.678  -2.564   4.206  1.00  0.00           H  
ATOM   2873  N   ILE A 187       4.665  -4.300   6.540  1.00  0.00           N  
ATOM   2874  CA  ILE A 187       4.403  -5.674   6.985  1.00  0.00           C  
ATOM   2875  C   ILE A 187       5.124  -5.910   8.305  1.00  0.00           C  
ATOM   2876  O   ILE A 187       4.554  -6.507   9.240  1.00  0.00           O  
ATOM   2877  CB  ILE A 187       4.865  -6.708   5.942  1.00  0.00           C  
ATOM   2878  CG1 ILE A 187       4.155  -6.474   4.607  1.00  0.00           C  
ATOM   2879  CG2 ILE A 187       4.609  -8.121   6.444  1.00  0.00           C  
ATOM   2880  CD1 ILE A 187       2.647  -6.537   4.698  1.00  0.00           C  
ATOM   2881  H   ILE A 187       5.469  -4.117   5.957  1.00  0.00           H  
ATOM   2882  HA  ILE A 187       3.329  -5.793   7.125  1.00  0.00           H  
ATOM   2883  HB  ILE A 187       5.932  -6.586   5.757  1.00  0.00           H  
ATOM   2884 1HG1 ILE A 187       4.432  -5.496   4.214  1.00  0.00           H  
ATOM   2885 2HG1 ILE A 187       4.483  -7.221   3.884  1.00  0.00           H  
ATOM   2886 1HG2 ILE A 187       4.941  -8.839   5.695  1.00  0.00           H  
ATOM   2887 2HG2 ILE A 187       5.159  -8.283   7.370  1.00  0.00           H  
ATOM   2888 3HG2 ILE A 187       3.542  -8.254   6.627  1.00  0.00           H  
ATOM   2889 1HD1 ILE A 187       2.215  -6.362   3.712  1.00  0.00           H  
ATOM   2890 2HD1 ILE A 187       2.345  -7.521   5.056  1.00  0.00           H  
ATOM   2891 3HD1 ILE A 187       2.292  -5.774   5.389  1.00  0.00           H  
ATOM   2892  N   THR A 188       6.371  -5.463   8.373  1.00  0.00           N  
ATOM   2893  CA  THR A 188       7.248  -5.785   9.515  1.00  0.00           C  
ATOM   2894  C   THR A 188       8.552  -5.022   9.428  1.00  0.00           C  
ATOM   2895  O   THR A 188       8.588  -3.883   8.933  1.00  0.00           O  
ATOM   2896  CB  THR A 188       7.546  -7.294   9.592  1.00  0.00           C  
ATOM   2897  OG1 THR A 188       8.220  -7.588  10.823  1.00  0.00           O  
ATOM   2898  CG2 THR A 188       8.420  -7.725   8.424  1.00  0.00           C  
ATOM   2899  H   THR A 188       6.730  -4.888   7.624  1.00  0.00           H  
ATOM   2900  HA  THR A 188       6.740  -5.492  10.434  1.00  0.00           H  
ATOM   2901  HB  THR A 188       6.610  -7.852   9.564  1.00  0.00           H  
ATOM   2902  HG1 THR A 188       7.578  -7.636  11.535  1.00  0.00           H  
ATOM   2903 1HG2 THR A 188       8.620  -8.794   8.495  1.00  0.00           H  
ATOM   2904 2HG2 THR A 188       7.905  -7.513   7.487  1.00  0.00           H  
ATOM   2905 3HG2 THR A 188       9.361  -7.178   8.453  1.00  0.00           H  
ATOM   2906  N   ASP A 189       9.624  -5.626   9.931  1.00  0.00           N  
ATOM   2907  CA  ASP A 189      10.917  -4.967   9.944  1.00  0.00           C  
ATOM   2908  C   ASP A 189      11.745  -5.477   8.780  1.00  0.00           C  
ATOM   2909  O   ASP A 189      12.140  -6.626   8.762  1.00  0.00           O  
ATOM   2910  CB  ASP A 189      11.650  -5.216  11.265  1.00  0.00           C  
ATOM   2911  CG  ASP A 189      12.985  -4.489  11.348  1.00  0.00           C  
ATOM   2912  OD1 ASP A 189      13.390  -3.918  10.364  1.00  0.00           O  
ATOM   2913  OD2 ASP A 189      13.587  -4.512  12.395  1.00  0.00           O  
ATOM   2914  H   ASP A 189       9.543  -6.558  10.311  1.00  0.00           H  
ATOM   2915  HA  ASP A 189      10.759  -3.893   9.837  1.00  0.00           H  
ATOM   2916 1HB  ASP A 189      11.023  -4.891  12.095  1.00  0.00           H  
ATOM   2917 2HB  ASP A 189      11.826  -6.285  11.387  1.00  0.00           H  
ATOM   2918  N   PRO A 190      12.000  -4.609   7.797  1.00  0.00           N  
ATOM   2919  CA  PRO A 190      12.846  -5.015   6.681  1.00  0.00           C  
ATOM   2920  C   PRO A 190      14.219  -5.450   7.190  1.00  0.00           C  
ATOM   2921  O   PRO A 190      14.786  -4.806   8.065  1.00  0.00           O  
ATOM   2922  CB  PRO A 190      12.930  -3.747   5.826  1.00  0.00           C  
ATOM   2923  CG  PRO A 190      11.691  -2.992   6.169  1.00  0.00           C  
ATOM   2924  CD  PRO A 190      11.486  -3.255   7.637  1.00  0.00           C  
ATOM   2925  HA  PRO A 190      12.351  -5.828   6.129  1.00  0.00           H  
ATOM   2926 1HB  PRO A 190      13.848  -3.191   6.066  1.00  0.00           H  
ATOM   2927 2HB  PRO A 190      12.986  -4.014   4.761  1.00  0.00           H  
ATOM   2928 1HG  PRO A 190      11.823  -1.923   5.944  1.00  0.00           H  
ATOM   2929 2HG  PRO A 190      10.849  -3.344   5.554  1.00  0.00           H  
ATOM   2930 1HD  PRO A 190      12.062  -2.525   8.225  1.00  0.00           H  
ATOM   2931 2HD  PRO A 190      10.415  -3.188   7.876  1.00  0.00           H  
ATOM   2932  N   PRO A 192      14.742  -6.539   6.655  1.00  0.00           N  
ATOM   2933  CA  PRO A 192      16.083  -6.983   6.973  1.00  0.00           C  
ATOM   2934  C   PRO A 192      17.084  -6.234   6.110  1.00  0.00           C  
ATOM   2935  O   PRO A 192      16.989  -6.269   4.861  1.00  0.00           O  
ATOM   2936  CB  PRO A 192      16.048  -8.479   6.645  1.00  0.00           C  
ATOM   2937  CG  PRO A 192      15.001  -8.597   5.591  1.00  0.00           C  
ATOM   2938  CD  PRO A 192      13.979  -7.555   5.959  1.00  0.00           C  
ATOM   2939  HA  PRO A 192      16.273  -6.822   8.044  1.00  0.00           H  
ATOM   2940 1HB  PRO A 192      17.038  -8.813   6.302  1.00  0.00           H  
ATOM   2941 2HB  PRO A 192      15.809  -9.057   7.550  1.00  0.00           H  
ATOM   2942 1HG  PRO A 192      15.441  -8.426   4.597  1.00  0.00           H  
ATOM   2943 2HG  PRO A 192      14.583  -9.615   5.582  1.00  0.00           H  
ATOM   2944 1HD  PRO A 192      13.527  -7.144   5.044  1.00  0.00           H  
ATOM   2945 2HD  PRO A 192      13.209  -8.007   6.603  1.00  0.00           H  
ATOM   2946  N   VAL A 193      18.031  -5.553   6.743  1.00  0.00           N  
ATOM   2947  CA  VAL A 193      19.013  -4.747   6.030  1.00  0.00           C  
ATOM   2948  C   VAL A 193      20.346  -5.457   5.989  1.00  0.00           C  
ATOM   2949  O   VAL A 193      20.892  -5.869   7.032  1.00  0.00           O  
ATOM   2950  CB  VAL A 193      19.185  -3.374   6.707  1.00  0.00           C  
ATOM   2951  CG1 VAL A 193      19.602  -3.546   8.160  1.00  0.00           C  
ATOM   2952  CG2 VAL A 193      20.210  -2.547   5.946  1.00  0.00           C  
ATOM   2953  H   VAL A 193      18.069  -5.597   7.751  1.00  0.00           H  
ATOM   2954  HA  VAL A 193      18.657  -4.589   5.011  1.00  0.00           H  
ATOM   2955  HB  VAL A 193      18.226  -2.856   6.706  1.00  0.00           H  
ATOM   2956 1HG1 VAL A 193      19.718  -2.565   8.623  1.00  0.00           H  
ATOM   2957 2HG1 VAL A 193      18.837  -4.109   8.694  1.00  0.00           H  
ATOM   2958 3HG1 VAL A 193      20.549  -4.083   8.206  1.00  0.00           H  
ATOM   2959 1HG2 VAL A 193      20.326  -1.577   6.430  1.00  0.00           H  
ATOM   2960 2HG2 VAL A 193      21.167  -3.068   5.942  1.00  0.00           H  
ATOM   2961 3HG2 VAL A 193      19.871  -2.402   4.920  1.00  0.00           H  
ATOM   2962  N   LEU A 194      20.891  -5.579   4.772  1.00  0.00           N  
ATOM   2963  CA  LEU A 194      22.159  -6.248   4.583  1.00  0.00           C  
ATOM   2964  C   LEU A 194      23.269  -5.450   5.249  1.00  0.00           C  
ATOM   2965  O   LEU A 194      23.240  -4.226   5.231  1.00  0.00           O  
ATOM   2966  CB  LEU A 194      22.456  -6.422   3.088  1.00  0.00           C  
ATOM   2967  CG  LEU A 194      21.505  -7.353   2.325  1.00  0.00           C  
ATOM   2968  CD1 LEU A 194      21.846  -7.322   0.841  1.00  0.00           C  
ATOM   2969  CD2 LEU A 194      21.619  -8.763   2.884  1.00  0.00           C  
ATOM   2970  H   LEU A 194      20.411  -5.198   3.969  1.00  0.00           H  
ATOM   2971  HA  LEU A 194      22.102  -7.234   5.044  1.00  0.00           H  
ATOM   2972 1HB  LEU A 194      22.416  -5.444   2.610  1.00  0.00           H  
ATOM   2973 2HB  LEU A 194      23.466  -6.816   2.978  1.00  0.00           H  
ATOM   2974  HG  LEU A 194      20.480  -6.999   2.439  1.00  0.00           H  
ATOM   2975 1HD1 LEU A 194      21.170  -7.984   0.299  1.00  0.00           H  
ATOM   2976 2HD1 LEU A 194      21.737  -6.306   0.464  1.00  0.00           H  
ATOM   2977 3HD1 LEU A 194      22.873  -7.656   0.697  1.00  0.00           H  
ATOM   2978 1HD2 LEU A 194      20.943  -9.425   2.342  1.00  0.00           H  
ATOM   2979 2HD2 LEU A 194      22.643  -9.119   2.769  1.00  0.00           H  
ATOM   2980 3HD2 LEU A 194      21.353  -8.759   3.941  1.00  0.00           H  
ATOM   2981  N   SER A 195      24.249  -6.139   5.856  1.00  0.00           N  
ATOM   2982  CA  SER A 195      25.293  -5.382   6.567  1.00  0.00           C  
ATOM   2983  C   SER A 195      26.255  -4.669   5.622  1.00  0.00           C  
ATOM   2984  O   SER A 195      26.371  -5.048   4.441  1.00  0.00           O  
ATOM   2985  CB  SER A 195      26.078  -6.312   7.471  1.00  0.00           C  
ATOM   2986  OG  SER A 195      26.826  -7.229   6.720  1.00  0.00           O  
ATOM   2987  H   SER A 195      24.296  -7.148   5.843  1.00  0.00           H  
ATOM   2988  HA  SER A 195      24.811  -4.618   7.178  1.00  0.00           H  
ATOM   2989 1HB  SER A 195      26.745  -5.727   8.104  1.00  0.00           H  
ATOM   2990 2HB  SER A 195      25.392  -6.847   8.126  1.00  0.00           H  
ATOM   2991  HG  SER A 195      26.211  -7.917   6.455  1.00  0.00           H  
ATOM   2992  N   ASP A 196      26.928  -3.641   6.127  1.00  0.00           N  
ATOM   2993  CA  ASP A 196      27.849  -2.853   5.323  1.00  0.00           C  
ATOM   2994  C   ASP A 196      28.913  -3.711   4.629  1.00  0.00           C  
ATOM   2995  O   ASP A 196      29.265  -3.432   3.475  1.00  0.00           O  
ATOM   2996  CB  ASP A 196      28.532  -1.799   6.197  1.00  0.00           C  
ATOM   2997  CG  ASP A 196      27.594  -0.673   6.611  1.00  0.00           C  
ATOM   2998  OD1 ASP A 196      26.557  -0.537   6.005  1.00  0.00           O  
ATOM   2999  OD2 ASP A 196      27.922   0.040   7.529  1.00  0.00           O  
ATOM   3000  H   ASP A 196      26.794  -3.401   7.099  1.00  0.00           H  
ATOM   3001  HA  ASP A 196      27.281  -2.349   4.540  1.00  0.00           H  
ATOM   3002 1HB  ASP A 196      28.927  -2.272   7.097  1.00  0.00           H  
ATOM   3003 2HB  ASP A 196      29.376  -1.369   5.657  1.00  0.00           H  
ATOM   3004  N   GLU A 197      29.434  -4.731   5.317  1.00  0.00           N  
ATOM   3005  CA  GLU A 197      30.457  -5.617   4.732  1.00  0.00           C  
ATOM   3006  C   GLU A 197      29.922  -6.285   3.466  1.00  0.00           C  
ATOM   3007  O   GLU A 197      30.628  -6.391   2.459  1.00  0.00           O  
ATOM   3008  CB  GLU A 197      30.892  -6.684   5.739  1.00  0.00           C  
ATOM   3009  CG  GLU A 197      31.991  -7.610   5.238  1.00  0.00           C  
ATOM   3010  CD  GLU A 197      32.432  -8.608   6.273  1.00  0.00           C  
ATOM   3011  OE1 GLU A 197      31.915  -8.572   7.364  1.00  0.00           O  
ATOM   3012  OE2 GLU A 197      33.286  -9.408   5.971  1.00  0.00           O  
ATOM   3013  H   GLU A 197      29.119  -4.900   6.262  1.00  0.00           H  
ATOM   3014  HA  GLU A 197      31.327  -5.014   4.469  1.00  0.00           H  
ATOM   3015 1HB  GLU A 197      31.251  -6.201   6.649  1.00  0.00           H  
ATOM   3016 2HB  GLU A 197      30.034  -7.299   6.011  1.00  0.00           H  
ATOM   3017 1HG  GLU A 197      31.627  -8.148   4.363  1.00  0.00           H  
ATOM   3018 2HG  GLU A 197      32.846  -7.010   4.932  1.00  0.00           H  
ATOM   3019  N   GLU A 198      28.676  -6.740   3.529  1.00  0.00           N  
ATOM   3020  CA  GLU A 198      28.051  -7.385   2.375  1.00  0.00           C  
ATOM   3021  C   GLU A 198      27.864  -6.352   1.280  1.00  0.00           C  
ATOM   3022  O   GLU A 198      28.091  -6.661   0.100  1.00  0.00           O  
ATOM   3023  CB  GLU A 198      26.706  -8.010   2.751  1.00  0.00           C  
ATOM   3024  CG  GLU A 198      26.809  -9.222   3.665  1.00  0.00           C  
ATOM   3025  CD  GLU A 198      25.467  -9.770   4.065  1.00  0.00           C  
ATOM   3026  OE1 GLU A 198      24.735  -9.074   4.726  1.00  0.00           O  
ATOM   3027  OE2 GLU A 198      25.174 -10.887   3.707  1.00  0.00           O  
ATOM   3028  H   GLU A 198      28.147  -6.642   4.384  1.00  0.00           H  
ATOM   3029  HA  GLU A 198      28.711  -8.179   2.023  1.00  0.00           H  
ATOM   3030 1HB  GLU A 198      26.086  -7.266   3.251  1.00  0.00           H  
ATOM   3031 2HB  GLU A 198      26.182  -8.318   1.846  1.00  0.00           H  
ATOM   3032 1HG  GLU A 198      27.370 -10.004   3.154  1.00  0.00           H  
ATOM   3033 2HG  GLU A 198      27.363  -8.943   4.560  1.00  0.00           H  
ATOM   3034  N   ILE A 199      27.478  -5.132   1.651  1.00  0.00           N  
ATOM   3035  CA  ILE A 199      27.327  -4.072   0.640  1.00  0.00           C  
ATOM   3036  C   ILE A 199      28.660  -3.637   0.025  1.00  0.00           C  
ATOM   3037  O   ILE A 199      28.711  -3.286  -1.157  1.00  0.00           O  
ATOM   3038  CB  ILE A 199      26.633  -2.840   1.250  1.00  0.00           C  
ATOM   3039  CG1 ILE A 199      25.181  -3.168   1.607  1.00  0.00           C  
ATOM   3040  CG2 ILE A 199      26.695  -1.664   0.288  1.00  0.00           C  
ATOM   3041  CD1 ILE A 199      24.503  -2.108   2.444  1.00  0.00           C  
ATOM   3042  H   ILE A 199      27.286  -4.919   2.619  1.00  0.00           H  
ATOM   3043  HA  ILE A 199      26.709  -4.454  -0.172  1.00  0.00           H  
ATOM   3044  HB  ILE A 199      27.131  -2.565   2.179  1.00  0.00           H  
ATOM   3045 1HG1 ILE A 199      24.603  -3.302   0.693  1.00  0.00           H  
ATOM   3046 2HG1 ILE A 199      25.144  -4.110   2.156  1.00  0.00           H  
ATOM   3047 1HG2 ILE A 199      26.200  -0.802   0.734  1.00  0.00           H  
ATOM   3048 2HG2 ILE A 199      27.736  -1.417   0.082  1.00  0.00           H  
ATOM   3049 3HG2 ILE A 199      26.194  -1.928  -0.643  1.00  0.00           H  
ATOM   3050 1HD1 ILE A 199      23.478  -2.412   2.657  1.00  0.00           H  
ATOM   3051 2HD1 ILE A 199      25.046  -1.983   3.382  1.00  0.00           H  
ATOM   3052 3HD1 ILE A 199      24.496  -1.164   1.900  1.00  0.00           H  
ATOM   3053  N   ALA A 200      29.736  -3.673   0.814  1.00  0.00           N  
ATOM   3054  CA  ALA A 200      31.086  -3.393   0.303  1.00  0.00           C  
ATOM   3055  C   ALA A 200      31.447  -4.443  -0.749  1.00  0.00           C  
ATOM   3056  O   ALA A 200      31.996  -4.118  -1.818  1.00  0.00           O  
ATOM   3057  CB  ALA A 200      32.108  -3.384   1.431  1.00  0.00           C  
ATOM   3058  H   ALA A 200      29.617  -3.900   1.791  1.00  0.00           H  
ATOM   3059  HA  ALA A 200      31.074  -2.407  -0.162  1.00  0.00           H  
ATOM   3060 1HB  ALA A 200      33.097  -3.174   1.023  1.00  0.00           H  
ATOM   3061 2HB  ALA A 200      31.843  -2.614   2.155  1.00  0.00           H  
ATOM   3062 3HB  ALA A 200      32.116  -4.356   1.921  1.00  0.00           H  
ATOM   3063  N   VAL A 201      31.101  -5.698  -0.459  1.00  0.00           N  
ATOM   3064  CA  VAL A 201      31.292  -6.798  -1.406  1.00  0.00           C  
ATOM   3065  C   VAL A 201      30.451  -6.568  -2.655  1.00  0.00           C  
ATOM   3066  O   VAL A 201      30.926  -6.764  -3.770  1.00  0.00           O  
ATOM   3067  CB  VAL A 201      30.902  -8.142  -0.764  1.00  0.00           C  
ATOM   3068  CG1 VAL A 201      30.912  -9.252  -1.804  1.00  0.00           C  
ATOM   3069  CG2 VAL A 201      31.853  -8.466   0.379  1.00  0.00           C  
ATOM   3070  H   VAL A 201      30.694  -5.892   0.445  1.00  0.00           H  
ATOM   3071  HA  VAL A 201      32.346  -6.838  -1.682  1.00  0.00           H  
ATOM   3072  HB  VAL A 201      29.884  -8.070  -0.380  1.00  0.00           H  
ATOM   3073 1HG1 VAL A 201      30.633 -10.196  -1.333  1.00  0.00           H  
ATOM   3074 2HG1 VAL A 201      30.198  -9.017  -2.593  1.00  0.00           H  
ATOM   3075 3HG1 VAL A 201      31.910  -9.342  -2.231  1.00  0.00           H  
ATOM   3076 1HG2 VAL A 201      31.571  -9.417   0.829  1.00  0.00           H  
ATOM   3077 2HG2 VAL A 201      32.872  -8.532  -0.004  1.00  0.00           H  
ATOM   3078 3HG2 VAL A 201      31.799  -7.679   1.131  1.00  0.00           H  
ATOM   3079  N   VAL A 202      29.216  -6.122  -2.462  1.00  0.00           N  
ATOM   3080  CA  VAL A 202      28.316  -5.862  -3.564  1.00  0.00           C  
ATOM   3081  C   VAL A 202      28.886  -4.807  -4.512  1.00  0.00           C  
ATOM   3082  O   VAL A 202      28.806  -4.964  -5.742  1.00  0.00           O  
ATOM   3083  CB  VAL A 202      26.951  -5.391  -3.029  1.00  0.00           C  
ATOM   3084  CG1 VAL A 202      26.066  -4.914  -4.172  1.00  0.00           C  
ATOM   3085  CG2 VAL A 202      26.278  -6.519  -2.261  1.00  0.00           C  
ATOM   3086  H   VAL A 202      28.897  -5.960  -1.518  1.00  0.00           H  
ATOM   3087  HA  VAL A 202      28.176  -6.788  -4.122  1.00  0.00           H  
ATOM   3088  HB  VAL A 202      27.105  -4.540  -2.366  1.00  0.00           H  
ATOM   3089 1HG1 VAL A 202      25.106  -4.585  -3.776  1.00  0.00           H  
ATOM   3090 2HG1 VAL A 202      26.551  -4.084  -4.685  1.00  0.00           H  
ATOM   3091 3HG1 VAL A 202      25.907  -5.732  -4.874  1.00  0.00           H  
ATOM   3092 1HG2 VAL A 202      25.314  -6.179  -1.885  1.00  0.00           H  
ATOM   3093 2HG2 VAL A 202      26.130  -7.372  -2.923  1.00  0.00           H  
ATOM   3094 3HG2 VAL A 202      26.910  -6.816  -1.424  1.00  0.00           H  
ATOM   3095  N   LEU A 203      29.477  -3.758  -3.937  1.00  0.00           N  
ATOM   3096  CA  LEU A 203      30.082  -2.686  -4.727  1.00  0.00           C  
ATOM   3097  C   LEU A 203      31.159  -3.244  -5.639  1.00  0.00           C  
ATOM   3098  O   LEU A 203      31.244  -2.854  -6.804  1.00  0.00           O  
ATOM   3099  CB  LEU A 203      30.683  -1.614  -3.810  1.00  0.00           C  
ATOM   3100  CG  LEU A 203      29.673  -0.765  -3.027  1.00  0.00           C  
ATOM   3101  CD1 LEU A 203      30.414   0.116  -2.031  1.00  0.00           C  
ATOM   3102  CD2 LEU A 203      28.855   0.074  -3.997  1.00  0.00           C  
ATOM   3103  H   LEU A 203      29.507  -3.703  -2.929  1.00  0.00           H  
ATOM   3104  HA  LEU A 203      29.306  -2.226  -5.337  1.00  0.00           H  
ATOM   3105 1HB  LEU A 203      31.337  -2.101  -3.088  1.00  0.00           H  
ATOM   3106 2HB  LEU A 203      31.286  -0.937  -4.415  1.00  0.00           H  
ATOM   3107  HG  LEU A 203      29.008  -1.419  -2.463  1.00  0.00           H  
ATOM   3108 1HD1 LEU A 203      29.696   0.719  -1.474  1.00  0.00           H  
ATOM   3109 2HD1 LEU A 203      30.975  -0.510  -1.337  1.00  0.00           H  
ATOM   3110 3HD1 LEU A 203      31.101   0.772  -2.565  1.00  0.00           H  
ATOM   3111 1HD2 LEU A 203      28.137   0.677  -3.441  1.00  0.00           H  
ATOM   3112 2HD2 LEU A 203      29.519   0.730  -4.561  1.00  0.00           H  
ATOM   3113 3HD2 LEU A 203      28.323  -0.582  -4.686  1.00  0.00           H  
ATOM   3114  N   GLU A 204      31.975  -4.149  -5.107  1.00  0.00           N  
ATOM   3115  CA  GLU A 204      33.092  -4.707  -5.872  1.00  0.00           C  
ATOM   3116  C   GLU A 204      32.610  -5.639  -6.973  1.00  0.00           C  
ATOM   3117  O   GLU A 204      33.167  -5.639  -8.069  1.00  0.00           O  
ATOM   3118  CB  GLU A 204      34.050  -5.460  -4.945  1.00  0.00           C  
ATOM   3119  CG  GLU A 204      34.816  -4.570  -3.977  1.00  0.00           C  
ATOM   3120  CD  GLU A 204      35.718  -3.589  -4.672  1.00  0.00           C  
ATOM   3121  OE1 GLU A 204      36.291  -3.944  -5.674  1.00  0.00           O  
ATOM   3122  OE2 GLU A 204      35.834  -2.482  -4.201  1.00  0.00           O  
ATOM   3123  H   GLU A 204      31.825  -4.460  -4.158  1.00  0.00           H  
ATOM   3124  HA  GLU A 204      33.634  -3.886  -6.342  1.00  0.00           H  
ATOM   3125 1HB  GLU A 204      33.490  -6.189  -4.359  1.00  0.00           H  
ATOM   3126 2HB  GLU A 204      34.778  -6.009  -5.543  1.00  0.00           H  
ATOM   3127 1HG  GLU A 204      34.103  -4.019  -3.364  1.00  0.00           H  
ATOM   3128 2HG  GLU A 204      35.411  -5.199  -3.316  1.00  0.00           H  
ATOM   3129  N   LYS A 205      31.552  -6.399  -6.698  1.00  0.00           N  
ATOM   3130  CA  LYS A 205      30.945  -7.277  -7.702  1.00  0.00           C  
ATOM   3131  C   LYS A 205      30.305  -6.501  -8.840  1.00  0.00           C  
ATOM   3132  O   LYS A 205      30.319  -6.959  -9.989  1.00  0.00           O  
ATOM   3133  CB  LYS A 205      29.902  -8.187  -7.051  1.00  0.00           C  
ATOM   3134  CG  LYS A 205      30.484  -9.259  -6.139  1.00  0.00           C  
ATOM   3135  CD  LYS A 205      29.388 -10.112  -5.519  1.00  0.00           C  
ATOM   3136  CE  LYS A 205      29.968 -11.181  -4.604  1.00  0.00           C  
ATOM   3137  NZ  LYS A 205      28.904 -12.000  -3.961  1.00  0.00           N  
ATOM   3138  H   LYS A 205      31.158  -6.368  -5.769  1.00  0.00           H  
ATOM   3139  HA  LYS A 205      31.728  -7.898  -8.138  1.00  0.00           H  
ATOM   3140 1HB  LYS A 205      29.211  -7.585  -6.461  1.00  0.00           H  
ATOM   3141 2HB  LYS A 205      29.321  -8.688  -7.826  1.00  0.00           H  
ATOM   3142 1HG  LYS A 205      31.154  -9.901  -6.712  1.00  0.00           H  
ATOM   3143 2HG  LYS A 205      31.058  -8.785  -5.342  1.00  0.00           H  
ATOM   3144 1HD  LYS A 205      28.714  -9.478  -4.942  1.00  0.00           H  
ATOM   3145 2HD  LYS A 205      28.815 -10.597  -6.310  1.00  0.00           H  
ATOM   3146 1HE  LYS A 205      30.618 -11.838  -5.179  1.00  0.00           H  
ATOM   3147 2HE  LYS A 205      30.564 -10.707  -3.825  1.00  0.00           H  
ATOM   3148 1HZ  LYS A 205      29.329 -12.695  -3.363  1.00  0.00           H  
ATOM   3149 2HZ  LYS A 205      28.305 -11.402  -3.409  1.00  0.00           H  
ATOM   3150 3HZ  LYS A 205      28.356 -12.459  -4.674  1.00  0.00           H  
ATOM   3151  N   PHE A 206      29.762  -5.326  -8.520  1.00  0.00           N  
ATOM   3152  CA  PHE A 206      29.028  -4.504  -9.490  1.00  0.00           C  
ATOM   3153  C   PHE A 206      29.940  -3.783 -10.489  1.00  0.00           C  
ATOM   3154  O   PHE A 206      29.496  -3.398 -11.575  1.00  0.00           O  
ATOM   3155  CB  PHE A 206      28.175  -3.470  -8.754  1.00  0.00           C  
ATOM   3156  CG  PHE A 206      27.216  -2.731  -9.643  1.00  0.00           C  
ATOM   3157  CD1 PHE A 206      26.047  -3.337 -10.081  1.00  0.00           C  
ATOM   3158  CD2 PHE A 206      27.480  -1.431 -10.045  1.00  0.00           C  
ATOM   3159  CE1 PHE A 206      25.164  -2.658 -10.900  1.00  0.00           C  
ATOM   3160  CE2 PHE A 206      26.599  -0.750 -10.862  1.00  0.00           C  
ATOM   3161  CZ  PHE A 206      25.439  -1.365 -11.290  1.00  0.00           C  
ATOM   3162  H   PHE A 206      29.863  -4.995  -7.571  1.00  0.00           H  
ATOM   3163  HA  PHE A 206      28.373  -5.155 -10.070  1.00  0.00           H  
ATOM   3164 1HB  PHE A 206      27.601  -3.963  -7.970  1.00  0.00           H  
ATOM   3165 2HB  PHE A 206      28.824  -2.739  -8.273  1.00  0.00           H  
ATOM   3166  HD1 PHE A 206      25.829  -4.359  -9.772  1.00  0.00           H  
ATOM   3167  HD2 PHE A 206      28.396  -0.945  -9.707  1.00  0.00           H  
ATOM   3168  HE1 PHE A 206      24.250  -3.146 -11.237  1.00  0.00           H  
ATOM   3169  HE2 PHE A 206      26.818   0.272 -11.170  1.00  0.00           H  
ATOM   3170  HZ  PHE A 206      24.745  -0.830 -11.936  1.00  0.00           H  
ATOM   3171  N   LYS A 207      31.212  -3.622 -10.123  1.00  0.00           N  
ATOM   3172  CA  LYS A 207      32.220  -2.977 -10.982  1.00  0.00           C  
ATOM   3173  C   LYS A 207      32.472  -3.742 -12.285  1.00  0.00           C  
ATOM   3174  O   LYS A 207      32.116  -4.917 -12.412  1.00  0.00           O  
ATOM   3175  CB  LYS A 207      33.536  -2.817 -10.219  1.00  0.00           C  
ATOM   3176  CG  LYS A 207      33.479  -1.824  -9.066  1.00  0.00           C  
ATOM   3177  CD  LYS A 207      34.823  -1.716  -8.362  1.00  0.00           C  
ATOM   3178  CE  LYS A 207      34.766  -0.725  -7.209  1.00  0.00           C  
ATOM   3179  NZ  LYS A 207      36.067  -0.631  -6.492  1.00  0.00           N  
ATOM   3180  H   LYS A 207      31.487  -3.962  -9.212  1.00  0.00           H  
ATOM   3181  HA  LYS A 207      31.854  -1.989 -11.263  1.00  0.00           H  
ATOM   3182 1HB  LYS A 207      33.841  -3.782  -9.814  1.00  0.00           H  
ATOM   3183 2HB  LYS A 207      34.317  -2.489 -10.905  1.00  0.00           H  
ATOM   3184 1HG  LYS A 207      33.198  -0.841  -9.447  1.00  0.00           H  
ATOM   3185 2HG  LYS A 207      32.725  -2.144  -8.347  1.00  0.00           H  
ATOM   3186 1HD  LYS A 207      35.110  -2.695  -7.975  1.00  0.00           H  
ATOM   3187 2HD  LYS A 207      35.581  -1.389  -9.073  1.00  0.00           H  
ATOM   3188 1HE  LYS A 207      34.503   0.260  -7.589  1.00  0.00           H  
ATOM   3189 2HE  LYS A 207      33.997  -1.034  -6.500  1.00  0.00           H  
ATOM   3190 1HZ  LYS A 207      35.988   0.034  -5.736  1.00  0.00           H  
ATOM   3191 2HZ  LYS A 207      36.312  -1.538  -6.118  1.00  0.00           H  
ATOM   3192 3HZ  LYS A 207      36.784  -0.327  -7.134  1.00  0.00           H  
TER                                                                             
