# Supplementary material for: A new benchmark illustrates that integration of geometric constraints inferred from enzyme reaction chemistry can increase enzyme active site modeling accuracy
Source: PLoS One. 2019 Apr 4;14(4):e0214126. doi: 10.1371/journal.pone.0214126 (PMC6448891; doi:10.1371/journal.pone.0214126)
Supplement: S1 Files — (GZ) [file pone.0214126.s008.gz › benchmark-lite/templates/4fua/4c25.pdb]

HEADER    LYASE                                   16-AUG-13   4C25              
TITLE     L-FUCULOSE 1-PHOSPHATE ALDOLASE                                       
COMPND    MOL_ID: 1;                                                            
COMPND   2 MOLECULE: L-FUCULOSE PHOSPHATE ALDOLASE;                             
COMPND   3 CHAIN: A;                                                            
COMPND   4 SYNONYM: L-FUCULOSE 1-PHOSPHATE ALDOLASE;                            
COMPND   5 EC: 4.1.2.17;                                                        
COMPND   6 ENGINEERED: YES                                                      
SOURCE    MOL_ID: 1;                                                            
SOURCE   2 ORGANISM_SCIENTIFIC: STREPTOCOCCUS PNEUMONIAE;                       
SOURCE   3 ORGANISM_COMMON: PNEUMONOCOCCUS;                                     
SOURCE   4 ORGANISM_TAXID: 170187;                                              
SOURCE   5 STRAIN: TIGR4;                                                       
SOURCE   6 EXPRESSION_SYSTEM: ESCHERICHIA COLI;                                 
SOURCE   7 EXPRESSION_SYSTEM_TAXID: 469008;                                     
SOURCE   8 EXPRESSION_SYSTEM_STRAIN: BL21(DE3);                                 
SOURCE   9 EXPRESSION_SYSTEM_VECTOR_TYPE: PLASMID;                              
SOURCE  10 EXPRESSION_SYSTEM_PLASMID: PET28                                     
KEYWDS    LYASE, FUCOSE PROCESSING                                              
EXPDTA    X-RAY DIFFRACTION                                                     
AUTHOR    M.A.HIGGINS,M.D.L.SUITS,C.MARSTERS,A.B.BORASTON                       
REVDAT   3   19-MAR-14 4C25    1       JRNL                                     
REVDAT   2   08-JAN-14 4C25    1       JRNL                                     
REVDAT   1   18-DEC-13 4C25    0                                                
JRNL        AUTH   M.A.HIGGINS,M.D.SUITS,C.MARSTERS,A.B.BORASTON                
JRNL        TITL   STRUCTURAL AND FUNCTIONAL ANALYSIS OF FUCOSE-PROCESSING      
JRNL        TITL 2 ENZYMES FROM STREPTOCOCCUS PNEUMONIAE.                       
JRNL        REF    J.MOL.BIOL.                   V. 426  1469 2014              
JRNL        REFN                   ISSN 0022-2836                               
JRNL        PMID   24333485                                                     
JRNL        DOI    10.1016/J.JMB.2013.12.006                                    
REMARK   2                                                                      
REMARK   2 RESOLUTION.    2.03 ANGSTROMS.                                       
REMARK   3                                                                      
REMARK   3 REFINEMENT.                                                          
REMARK   3   PROGRAM     : REFMAC 5.8.0049                                      
REMARK   3   AUTHORS     : MURSHUDOV,SKUBAK,LEBEDEV,PANNU,                      
REMARK   3                 STEINER,NICHOLLS,WINN,LONG,VAGIN                     
REMARK   3                                                                      
REMARK   3    REFINEMENT TARGET : MAXIMUM LIKELIHOOD                            
REMARK   3                                                                      
REMARK   3  DATA USED IN REFINEMENT.                                            
REMARK   3   RESOLUTION RANGE HIGH (ANGSTROMS) : 2.03                           
REMARK   3   RESOLUTION RANGE LOW  (ANGSTROMS) : 80.25                          
REMARK   3   DATA CUTOFF            (SIGMA(F)) : NONE                           
REMARK   3   COMPLETENESS FOR RANGE        (%) : 99.50                          
REMARK   3   NUMBER OF REFLECTIONS             : 16234                          
REMARK   3                                                                      
REMARK   3  FIT TO DATA USED IN REFINEMENT.                                     
REMARK   3   CROSS-VALIDATION METHOD          : THROUGHOUT                      
REMARK   3   FREE R VALUE TEST SET SELECTION  : RANDOM                          
REMARK   3   R VALUE     (WORKING + TEST SET) : 0.22617                         
REMARK   3   R VALUE            (WORKING SET) : 0.22312                         
REMARK   3   FREE R VALUE                     : 0.27799                         
REMARK   3   FREE R VALUE TEST SET SIZE   (%) : 5.4                             
REMARK   3   FREE R VALUE TEST SET COUNT      : 924                             
REMARK   3                                                                      
REMARK   3  FIT IN THE HIGHEST RESOLUTION BIN.                                  
REMARK   3   TOTAL NUMBER OF BINS USED           : 20                           
REMARK   3   BIN RESOLUTION RANGE HIGH       (A) : 2.031                        
REMARK   3   BIN RESOLUTION RANGE LOW        (A) : 2.084                        
REMARK   3   REFLECTION IN BIN     (WORKING SET) : 1183                         
REMARK   3   BIN COMPLETENESS (WORKING+TEST) (%) : 99.76                        
REMARK   3   BIN R VALUE           (WORKING SET) : 0.488                        
REMARK   3   BIN FREE R VALUE SET COUNT          : 74                           
REMARK   3   BIN FREE R VALUE                    : 0.504                        
REMARK   3                                                                      
REMARK   3  NUMBER OF NON-HYDROGEN ATOMS USED IN REFINEMENT.                    
REMARK   3   PROTEIN ATOMS            : 1635                                    
REMARK   3   NUCLEIC ACID ATOMS       : 0                                       
REMARK   3   HETEROGEN ATOMS          : 35                                      
REMARK   3   SOLVENT ATOMS            : 101                                     
REMARK   3                                                                      
REMARK   3  B VALUES.                                                           
REMARK   3   FROM WILSON PLOT           (A**2) : NULL                           
REMARK   3   MEAN B VALUE      (OVERALL, A**2) : 38.475                         
REMARK   3   OVERALL ANISOTROPIC B VALUE.                                       
REMARK   3    B11 (A**2) : 0.90                                                 
REMARK   3    B22 (A**2) : 0.90                                                 
REMARK   3    B33 (A**2) : -1.81                                                
REMARK   3    B12 (A**2) : 0.00                                                 
REMARK   3    B13 (A**2) : 0.00                                                 
REMARK   3    B23 (A**2) : 0.00                                                 
REMARK   3                                                                      
REMARK   3  ESTIMATED OVERALL COORDINATE ERROR.                                 
REMARK   3   ESU BASED ON R VALUE                            (A): 0.207         
REMARK   3   ESU BASED ON FREE R VALUE                       (A): 0.192         
REMARK   3   ESU BASED ON MAXIMUM LIKELIHOOD                 (A): 0.172         
REMARK   3   ESU FOR B VALUES BASED ON MAXIMUM LIKELIHOOD (A**2): 6.778         
REMARK   3                                                                      
REMARK   3 CORRELATION COEFFICIENTS.                                            
REMARK   3   CORRELATION COEFFICIENT FO-FC      : 0.945                         
REMARK   3   CORRELATION COEFFICIENT FO-FC FREE : 0.915                         
REMARK   3                                                                      
REMARK   3  RMS DEVIATIONS FROM IDEAL VALUES        COUNT    RMS    WEIGHT      
REMARK   3   BOND LENGTHS REFINED ATOMS        (A):  1729 ; 0.012 ; 0.019       
REMARK   3   BOND LENGTHS OTHERS               (A):  NULL ;  NULL ;  NULL       
REMARK   3   BOND ANGLES REFINED ATOMS   (DEGREES):  2338 ; 1.431 ; 1.978       
REMARK   3   BOND ANGLES OTHERS          (DEGREES):  NULL ;  NULL ;  NULL       
REMARK   3   TORSION ANGLES, PERIOD 1    (DEGREES):   222 ; 6.060 ; 5.000       
REMARK   3   TORSION ANGLES, PERIOD 2    (DEGREES):    76 ;42.297 ;25.263       
REMARK   3   TORSION ANGLES, PERIOD 3    (DEGREES):   297 ;18.182 ;15.000       
REMARK   3   TORSION ANGLES, PERIOD 4    (DEGREES):     7 ;14.007 ;15.000       
REMARK   3   CHIRAL-CENTER RESTRAINTS       (A**3):   265 ; 0.092 ; 0.200       
REMARK   3   GENERAL PLANES REFINED ATOMS      (A):  1287 ; 0.006 ; 0.021       
REMARK   3   GENERAL PLANES OTHERS             (A):  NULL ;  NULL ;  NULL       
REMARK   3   NON-BONDED CONTACTS REFINED ATOMS (A):  NULL ;  NULL ;  NULL       
REMARK   3   NON-BONDED CONTACTS OTHERS        (A):  NULL ;  NULL ;  NULL       
REMARK   3   NON-BONDED TORSION REFINED ATOMS  (A):  NULL ;  NULL ;  NULL       
REMARK   3   NON-BONDED TORSION OTHERS         (A):  NULL ;  NULL ;  NULL       
REMARK   3   H-BOND (X...Y) REFINED ATOMS      (A):  NULL ;  NULL ;  NULL       
REMARK   3   H-BOND (X...Y) OTHERS             (A):  NULL ;  NULL ;  NULL       
REMARK   3   POTENTIAL METAL-ION REFINED ATOMS (A):  NULL ;  NULL ;  NULL       
REMARK   3   POTENTIAL METAL-ION OTHERS        (A):  NULL ;  NULL ;  NULL       
REMARK   3   SYMMETRY VDW REFINED ATOMS        (A):  NULL ;  NULL ;  NULL       
REMARK   3   SYMMETRY VDW OTHERS               (A):  NULL ;  NULL ;  NULL       
REMARK   3   SYMMETRY H-BOND REFINED ATOMS     (A):  NULL ;  NULL ;  NULL       
REMARK   3   SYMMETRY H-BOND OTHERS            (A):  NULL ;  NULL ;  NULL       
REMARK   3   SYMMETRY METAL-ION REFINED ATOMS  (A):  NULL ;  NULL ;  NULL       
REMARK   3   SYMMETRY METAL-ION OTHERS         (A):  NULL ;  NULL ;  NULL       
REMARK   3                                                                      
REMARK   3  ISOTROPIC THERMAL FACTOR RESTRAINTS.     COUNT   RMS    WEIGHT      
REMARK   3   MAIN-CHAIN BOND REFINED ATOMS  (A**2):   870 ; 2.534 ; 3.706       
REMARK   3   MAIN-CHAIN BOND OTHER ATOMS    (A**2):  NULL ;  NULL ;  NULL       
REMARK   3   MAIN-CHAIN ANGLE REFINED ATOMS (A**2):  1089 ; 3.717 ; 5.550       
REMARK   3   MAIN-CHAIN ANGLE OTHER ATOMS   (A**2):  NULL ;  NULL ;  NULL       
REMARK   3   SIDE-CHAIN BOND REFINED ATOMS  (A**2):   859 ; 3.352 ; 3.945       
REMARK   3   SIDE-CHAIN BOND OTHER ATOMS    (A**2):  NULL ;  NULL ;  NULL       
REMARK   3   SIDE-CHAIN ANGLE REFINED ATOMS (A**2):  NULL ;  NULL ;  NULL       
REMARK   3   SIDE-CHAIN ANGLE OTHER ATOMS   (A**2):  NULL ;  NULL ;  NULL       
REMARK   3   LONG RANGE B REFINED ATOMS     (A**2):  2796 ; 7.191 ;31.369       
REMARK   3   LONG RANGE B OTHER ATOMS       (A**2):  NULL ;  NULL ;  NULL       
REMARK   3                                                                      
REMARK   3 ANISOTROPIC THERMAL FACTOR RESTRAINTS.    COUNT   RMS   WEIGHT       
REMARK   3   RIGID-BOND RESTRAINTS          (A**2):  NULL ;  NULL ;  NULL       
REMARK   3   SPHERICITY; FREE ATOMS         (A**2):  NULL ;  NULL ;  NULL       
REMARK   3   SPHERICITY; BONDED ATOMS       (A**2):  NULL ;  NULL ;  NULL       
REMARK   3                                                                      
REMARK   3  NCS RESTRAINTS STATISTICS                                           
REMARK   3   NUMBER OF DIFFERENT NCS GROUPS : NULL                              
REMARK   3                                                                      
REMARK   3  TLS DETAILS                                                         
REMARK   3   NUMBER OF TLS GROUPS  : NULL                                       
REMARK   3                                                                      
REMARK   3  BULK SOLVENT MODELLING.                                             
REMARK   3   METHOD USED : MASK                                                 
REMARK   3   PARAMETERS FOR MASK CALCULATION                                    
REMARK   3   VDW PROBE RADIUS   : 1.20                                          
REMARK   3   ION PROBE RADIUS   : 0.80                                          
REMARK   3   SHRINKAGE RADIUS   : 0.80                                          
REMARK   3                                                                      
REMARK   3  OTHER REFINEMENT REMARKS: HYDROGENS HAVE BEEN USED IF PRESENT       
REMARK   3   IN THE INPUT. U VALUES REFINED INDIVIDUALLY                        
REMARK   4                                                                      
REMARK   4 4C25 COMPLIES WITH FORMAT V. 3.30, 13-JUL-11                         
REMARK 100                                                                      
REMARK 100 THIS ENTRY HAS BEEN PROCESSED BY PDBE ON 06-DEC-13.                  
REMARK 100 THE PDBE ID CODE IS EBI-58054.                                       
REMARK 200                                                                      
REMARK 200 EXPERIMENTAL DETAILS                                                 
REMARK 200  EXPERIMENT TYPE                : X-RAY DIFFRACTION                  
REMARK 200  DATE OF DATA COLLECTION        : 01-JUL-12                          
REMARK 200  TEMPERATURE           (KELVIN) : 100                                
REMARK 200  PH                             : 8.0                                
REMARK 200  NUMBER OF CRYSTALS USED        : 1                                  
REMARK 200                                                                      
REMARK 200  SYNCHROTRON              (Y/N) : Y                                  
REMARK 200  RADIATION SOURCE               : SSRL                               
REMARK 200  BEAMLINE                       : BL12-2                             
REMARK 200  X-RAY GENERATOR MODEL          : NULL                               
REMARK 200  MONOCHROMATIC OR LAUE    (M/L) : M                                  
REMARK 200  WAVELENGTH OR RANGE        (A) : 0.97950                            
REMARK 200  MONOCHROMATOR                  : LIQUID NITROGEN-COOLED             
REMARK 200                                   DOUBLE CRYSTAL                     
REMARK 200  OPTICS                         : RH COATED                          
REMARK 200                                                                      
REMARK 200  DETECTOR TYPE                  : PIXEL (PILATUS 6M)                 
REMARK 200  DETECTOR MANUFACTURER          : DECTRIS                            
REMARK 200  INTENSITY-INTEGRATION SOFTWARE : XIA2                               
REMARK 200  DATA SCALING SOFTWARE          : SCALA                              
REMARK 200                                                                      
REMARK 200  NUMBER OF UNIQUE REFLECTIONS   : 15800                              
REMARK 200  RESOLUTION RANGE HIGH      (A) : 2.03                               
REMARK 200  RESOLUTION RANGE LOW       (A) : 40.00                              
REMARK 200  REJECTION CRITERIA  (SIGMA(I)) : 0.0                                
REMARK 200                                                                      
REMARK 200 OVERALL.                                                             
REMARK 200  COMPLETENESS FOR RANGE     (%) : 97.7                               
REMARK 200  DATA REDUNDANCY                : 4.5                                
REMARK 200  R MERGE                    (I) : 0.12                               
REMARK 200  R SYM                      (I) : NULL                               
REMARK 200  <I/SIGMA(I)> FOR THE DATA SET  : 6.50                               
REMARK 200                                                                      
REMARK 200 IN THE HIGHEST RESOLUTION SHELL.                                     
REMARK 200  HIGHEST RESOLUTION SHELL, RANGE HIGH (A) : 2.03                     
REMARK 200  HIGHEST RESOLUTION SHELL, RANGE LOW  (A) : 2.14                     
REMARK 200  COMPLETENESS FOR SHELL     (%) : 98.1                               
REMARK 200  DATA REDUNDANCY IN SHELL       : 4.4                                
REMARK 200  R MERGE FOR SHELL          (I) : 0.25                               
REMARK 200  R SYM FOR SHELL            (I) : NULL                               
REMARK 200  <I/SIGMA(I)> FOR SHELL         : 3.10                               
REMARK 200                                                                      
REMARK 200 DIFFRACTION PROTOCOL: SINGLE WAVELENGTH                              
REMARK 200 METHOD USED TO DETERMINE THE STRUCTURE: MOLECULAR REPLACEMENT        
REMARK 200 SOFTWARE USED: PHASER                                                
REMARK 200 STARTING MODEL: PDB ENTRY 2FUA                                       
REMARK 200                                                                      
REMARK 200 REMARK: NONE                                                         
REMARK 280                                                                      
REMARK 280 CRYSTAL                                                              
REMARK 280 SOLVENT CONTENT, VS   (%): 55.7                                      
REMARK 280 MATTHEWS COEFFICIENT, VM (ANGSTROMS**3/DA): 2.77                     
REMARK 280                                                                      
REMARK 280 CRYSTALLIZATION CONDITIONS: SPFCSA AT A CONCENTRATION OF 14          
REMARK 280  MG PER ML, BUFFERED IN 20 MM TRIS-HCL (PH 8.0) AND 5 MM             
REMARK 280  DITHIOTHREITOL (DTT) WAS CRYSTALLIZED BY MIXING EQUAL VOLUMES       
REMARK 280  WITH A SOLUTION OF 4% (V PER V) GLYCEROL, 1.50 M AMMONIUM           
REMARK 280  SULPHATE, 100 MM TRIS-HCL (PH 8.5) AND 8 MM ZINC CHLORIDE.          
REMARK 290                                                                      
REMARK 290 CRYSTALLOGRAPHIC SYMMETRY                                            
REMARK 290 SYMMETRY OPERATORS FOR SPACE GROUP: I 4                              
REMARK 290                                                                      
REMARK 290      SYMOP   SYMMETRY                                                
REMARK 290     NNNMMM   OPERATOR                                                
REMARK 290       1555   X,Y,Z                                                   
REMARK 290       2555   -X,-Y,Z                                                 
REMARK 290       3555   -Y,X,Z                                                  
REMARK 290       4555   Y,-X,Z                                                  
REMARK 290       5555   X+1/2,Y+1/2,Z+1/2                                       
REMARK 290       6555   -X+1/2,-Y+1/2,Z+1/2                                     
REMARK 290       7555   -Y+1/2,X+1/2,Z+1/2                                      
REMARK 290       8555   Y+1/2,-X+1/2,Z+1/2                                      
REMARK 290                                                                      
REMARK 290     WHERE NNN -> OPERATOR NUMBER                                     
REMARK 290           MMM -> TRANSLATION VECTOR                                  
REMARK 290                                                                      
REMARK 290 CRYSTALLOGRAPHIC SYMMETRY TRANSFORMATIONS                            
REMARK 290 THE FOLLOWING TRANSFORMATIONS OPERATE ON THE ATOM/HETATM             
REMARK 290 RECORDS IN THIS ENTRY TO PRODUCE CRYSTALLOGRAPHICALLY                
REMARK 290 RELATED MOLECULES.                                                   
REMARK 290   SMTRY1   1  1.000000  0.000000  0.000000        0.00000            
REMARK 290   SMTRY2   1  0.000000  1.000000  0.000000        0.00000            
REMARK 290   SMTRY3   1  0.000000  0.000000  1.000000        0.00000            
REMARK 290   SMTRY1   2 -1.000000  0.000000  0.000000        0.00000            
REMARK 290   SMTRY2   2  0.000000 -1.000000  0.000000        0.00000            
REMARK 290   SMTRY3   2  0.000000  0.000000  1.000000        0.00000            
REMARK 290   SMTRY1   3  0.000000 -1.000000  0.000000        0.00000            
REMARK 290   SMTRY2   3  1.000000  0.000000  0.000000        0.00000            
REMARK 290   SMTRY3   3  0.000000  0.000000  1.000000        0.00000            
REMARK 290   SMTRY1   4  0.000000  1.000000  0.000000        0.00000            
REMARK 290   SMTRY2   4 -1.000000  0.000000  0.000000        0.00000            
REMARK 290   SMTRY3   4  0.000000  0.000000  1.000000        0.00000            
REMARK 290   SMTRY1   5  1.000000  0.000000  0.000000       56.74500            
REMARK 290   SMTRY2   5  0.000000  1.000000  0.000000       56.74500            
REMARK 290   SMTRY3   5  0.000000  0.000000  1.000000       20.65000            
REMARK 290   SMTRY1   6 -1.000000  0.000000  0.000000       56.74500            
REMARK 290   SMTRY2   6  0.000000 -1.000000  0.000000       56.74500            
REMARK 290   SMTRY3   6  0.000000  0.000000  1.000000       20.65000            
REMARK 290   SMTRY1   7  0.000000 -1.000000  0.000000       56.74500            
REMARK 290   SMTRY2   7  1.000000  0.000000  0.000000       56.74500            
REMARK 290   SMTRY3   7  0.000000  0.000000  1.000000       20.65000            
REMARK 290   SMTRY1   8  0.000000  1.000000  0.000000       56.74500            
REMARK 290   SMTRY2   8 -1.000000  0.000000  0.000000       56.74500            
REMARK 290   SMTRY3   8  0.000000  0.000000  1.000000       20.65000            
REMARK 290                                                                      
REMARK 290 REMARK: NULL                                                         
REMARK 300                                                                      
REMARK 300 BIOMOLECULE: 1                                                       
REMARK 300 SEE REMARK 350 FOR THE AUTHOR PROVIDED AND/OR PROGRAM                
REMARK 300 GENERATED ASSEMBLY INFORMATION FOR THE STRUCTURE IN                  
REMARK 300 THIS ENTRY. THE REMARK MAY ALSO PROVIDE INFORMATION ON               
REMARK 300 BURIED SURFACE AREA.                                                 
REMARK 350                                                                      
REMARK 350 COORDINATES FOR A COMPLETE MULTIMER REPRESENTING THE KNOWN           
REMARK 350 BIOLOGICALLY SIGNIFICANT OLIGOMERIZATION STATE OF THE                
REMARK 350 MOLECULE CAN BE GENERATED BY APPLYING BIOMT TRANSFORMATIONS          
REMARK 350 GIVEN BELOW.  BOTH NON-CRYSTALLOGRAPHIC AND                          
REMARK 350 CRYSTALLOGRAPHIC OPERATIONS ARE GIVEN.                               
REMARK 350                                                                      
REMARK 350 BIOMOLECULE: 1                                                       
REMARK 350 AUTHOR DETERMINED BIOLOGICAL UNIT: TETRAMERIC                        
REMARK 350 SOFTWARE DETERMINED QUATERNARY STRUCTURE: TETRAMERIC                 
REMARK 350 SOFTWARE USED: PISA                                                  
REMARK 350 TOTAL BURIED SURFACE AREA: 13730 ANGSTROM**2                         
REMARK 350 SURFACE AREA OF THE COMPLEX: 33690 ANGSTROM**2                       
REMARK 350 CHANGE IN SOLVENT FREE ENERGY: -341.8 KCAL/MOL                       
REMARK 350 APPLY THE FOLLOWING TO CHAINS: A                                     
REMARK 350   BIOMT1   1  1.000000  0.000000  0.000000        0.00000            
REMARK 350   BIOMT2   1  0.000000  1.000000  0.000000        0.00000            
REMARK 350   BIOMT3   1  0.000000  0.000000  1.000000        0.00000            
REMARK 350   BIOMT1   2  0.000000 -1.000000  0.000000        0.00000            
REMARK 350   BIOMT2   2  1.000000  0.000000  0.000000        0.00000            
REMARK 350   BIOMT3   2  0.000000  0.000000  1.000000        0.00000            
REMARK 350   BIOMT1   3  0.000000  1.000000  0.000000        0.00000            
REMARK 350   BIOMT2   3 -1.000000  0.000000  0.000000        0.00000            
REMARK 350   BIOMT3   3  0.000000  0.000000  1.000000        0.00000            
REMARK 350   BIOMT1   4 -1.000000  0.000000  0.000000        0.00000            
REMARK 350   BIOMT2   4  0.000000 -1.000000  0.000000        0.00000            
REMARK 350   BIOMT3   4  0.000000  0.000000  1.000000        0.00000            
REMARK 375                                                                      
REMARK 375 SPECIAL POSITION                                                     
REMARK 375 THE FOLLOWING ATOMS ARE FOUND TO BE WITHIN 0.15 ANGSTROMS            
REMARK 375 OF A SYMMETRY RELATED ATOM AND ARE ASSUMED TO BE ON SPECIAL          
REMARK 375 POSITIONS.                                                           
REMARK 375                                                                      
REMARK 375 ATOM RES CSSEQI                                                      
REMARK 375      HOH A2089   LIES ON A SPECIAL POSITION.                         
REMARK 470                                                                      
REMARK 470 MISSING ATOM                                                         
REMARK 470 THE FOLLOWING RESIDUES HAVE MISSING ATOMS (M=MODEL NUMBER;           
REMARK 470 RES=RESIDUE NAME; C=CHAIN IDENTIFIER; SSEQ=SEQUENCE NUMBER;          
REMARK 470 I=INSERTION CODE):                                                   
REMARK 470   M RES CSSEQI  ATOMS                                                
REMARK 470     LYS A  22    CG   CD   CE   NZ                                   
REMARK 470     GLN A 162    CG   CD   OE1  NE2                                  
REMARK 470     PHE A 207    CG   CD1  CD2  CE1  CE2  CZ                         
REMARK 500                                                                      
REMARK 500 GEOMETRY AND STEREOCHEMISTRY                                         
REMARK 500 SUBTOPIC: CLOSE CONTACTS IN SAME ASYMMETRIC UNIT                     
REMARK 500                                                                      
REMARK 500 THE FOLLOWING ATOMS ARE IN CLOSE CONTACT.                            
REMARK 500                                                                      
REMARK 500  ATM1  RES C  SSEQI   ATM2  RES C  SSEQI           DISTANCE          
REMARK 500   N    SER A    -3    NI     NI A   302              1.87            
REMARK 500   OD1A ASP A    86     O2   EDO A   306              2.12            
REMARK 500   O    HOH A  2067     O    HOH A  2068              1.75            
REMARK 500   O    HOH A  2068     O    HOH A  2070              1.90            
REMARK 500                                                                      
REMARK 500 REMARK: NULL                                                         
REMARK 500                                                                      
REMARK 500 GEOMETRY AND STEREOCHEMISTRY                                         
REMARK 500 SUBTOPIC: TORSION ANGLES                                             
REMARK 500                                                                      
REMARK 500 TORSION ANGLES OUTSIDE THE EXPECTED RAMACHANDRAN REGIONS:            
REMARK 500 (M=MODEL NUMBER; RES=RESIDUE NAME; C=CHAIN IDENTIFIER;               
REMARK 500 SSEQ=SEQUENCE NUMBER; I=INSERTION CODE).                             
REMARK 500                                                                      
REMARK 500 STANDARD TABLE:                                                      
REMARK 500 FORMAT:(10X,I3,1X,A3,1X,A1,I4,A1,4X,F7.2,3X,F7.2)                    
REMARK 500                                                                      
REMARK 500 EXPECTED VALUES: GJ KLEYWEGT AND TA JONES (1996). PHI/PSI-           
REMARK 500 CHOLOGY: RAMACHANDRAN REVISITED. STRUCTURE 4, 1395 - 1400            
REMARK 500                                                                      
REMARK 500  M RES CSSEQI        PSI       PHI                                   
REMARK 500    SER A  -3       14.86    177.56                                   
REMARK 500    THR A  97      -72.58    -91.14                                   
REMARK 500    ALA A 111       57.32    -97.95                                   
REMARK 500    HIS A 155      -63.69   -147.67                                   
REMARK 500                                                                      
REMARK 500 REMARK: NULL                                                         
REMARK 620                                                                      
REMARK 620 METAL COORDINATION                                                   
REMARK 620 (M=MODEL NUMBER; RES=RESIDUE NAME; C=CHAIN IDENTIFIER;               
REMARK 620 SSEQ=SEQUENCE NUMBER; I=INSERTION CODE):                             
REMARK 620                                                                      
REMARK 620 COORDINATION ANGLES FOR:  M RES CSSEQI METAL                         
REMARK 620                              ZN A 301  ZN                            
REMARK 620 N RES CSSEQI ATOM                                                    
REMARK 620 1 HIS A  95   NE2                                                    
REMARK 620 2 13P A 303   O2   93.1                                              
REMARK 620 3 GLY A  25   O    89.8  27.9                                        
REMARK 620 4 HIS A  93   NE2 101.5 103.8  77.3                                  
REMARK 620 5 HIS A 155   NE2  93.1 156.4 174.2  97.2                            
REMARK 620 6 13P A 303   O3  131.4  69.2  92.0 126.3  89.9                      
REMARK 620 N                    1     2     3     4     5                       
REMARK 800                                                                      
REMARK 800 SITE                                                                 
REMARK 800 SITE_IDENTIFIER: AC1                                                 
REMARK 800 EVIDENCE_CODE: SOFTWARE                                              
REMARK 800 SITE_DESCRIPTION: BINDING SITE FOR RESIDUE  ZN A 301                 
REMARK 800                                                                      
REMARK 800 SITE_IDENTIFIER: AC2                                                 
REMARK 800 EVIDENCE_CODE: SOFTWARE                                              
REMARK 800 SITE_DESCRIPTION: BINDING SITE FOR RESIDUE  NI A 302                 
REMARK 800                                                                      
REMARK 800 SITE_IDENTIFIER: AC3                                                 
REMARK 800 EVIDENCE_CODE: SOFTWARE                                              
REMARK 800 SITE_DESCRIPTION: BINDING SITE FOR RESIDUE 13P A 303                 
REMARK 800                                                                      
REMARK 800 SITE_IDENTIFIER: AC4                                                 
REMARK 800 EVIDENCE_CODE: SOFTWARE                                              
REMARK 800 SITE_DESCRIPTION: BINDING SITE FOR RESIDUE SO4 A 304                 
REMARK 800                                                                      
REMARK 800 SITE_IDENTIFIER: AC5                                                 
REMARK 800 EVIDENCE_CODE: SOFTWARE                                              
REMARK 800 SITE_DESCRIPTION: BINDING SITE FOR RESIDUE EDO A 305                 
REMARK 800                                                                      
REMARK 800 SITE_IDENTIFIER: AC6                                                 
REMARK 800 EVIDENCE_CODE: SOFTWARE                                              
REMARK 800 SITE_DESCRIPTION: BINDING SITE FOR RESIDUE EDO A 306                 
REMARK 800                                                                      
REMARK 800 SITE_IDENTIFIER: AC7                                                 
REMARK 800 EVIDENCE_CODE: SOFTWARE                                              
REMARK 800 SITE_DESCRIPTION: BINDING SITE FOR RESIDUE EDO A 307                 
REMARK 800                                                                      
REMARK 800 SITE_IDENTIFIER: AC8                                                 
REMARK 800 EVIDENCE_CODE: SOFTWARE                                              
REMARK 800 SITE_DESCRIPTION: BINDING SITE FOR RESIDUE GOL A 308                 
REMARK 900                                                                      
REMARK 900 RELATED ENTRIES                                                      
REMARK 900 RELATED ID: 4C20   RELATED DB: PDB                                   
REMARK 900  L-FUCOSE ISOMERASE                                                  
REMARK 900 RELATED ID: 4C21   RELATED DB: PDB                                   
REMARK 900  L-FUCOSE ISOMERASE IN COMPLEX WITH FUCITOL                          
REMARK 900 RELATED ID: 4C22   RELATED DB: PDB                                   
REMARK 900  L-FUCOSE ISOMERASE IN COMPLEX WITH FUCULOSE                         
REMARK 900 RELATED ID: 4C23   RELATED DB: PDB                                   
REMARK 900  L-FUCULOSE KINASE                                                   
REMARK 900 RELATED ID: 4C24   RELATED DB: PDB                                   
REMARK 900  L-FUCULOSE 1-PHOSPHATE ALDOLASE                                     
REMARK 999                                                                      
REMARK 999 SEQUENCE                                                             
REMARK 999 POLYPEPTIDE INCLUDES A PORTION OF THE PRECEDING N-TERMINAL           
REMARK 999 AFFINITY TAG                                                         
DBREF  4C25 A    2   206  UNP    Q97N89   Q97N89_STRPN     2    206             
SEQADV 4C25 GLY A   -4  UNP  Q97N89              EXPRESSION TAG                 
SEQADV 4C25 SER A   -3  UNP  Q97N89              EXPRESSION TAG                 
SEQADV 4C25 HIS A   -2  UNP  Q97N89              EXPRESSION TAG                 
SEQADV 4C25 MET A   -1  UNP  Q97N89              EXPRESSION TAG                 
SEQADV 4C25 ALA A    0  UNP  Q97N89              EXPRESSION TAG                 
SEQADV 4C25 SER A    1  UNP  Q97N89              EXPRESSION TAG                 
SEQADV 4C25 PHE A  207  UNP  Q97N89              EXPRESSION TAG                 
SEQRES   1 A  212  GLY SER HIS MET ALA SER SER ASP VAL LYS GLN GLU LEU          
SEQRES   2 A  212  ILE LYS TYR GLY LYS LYS LEU VAL GLU THR ASP LEU THR          
SEQRES   3 A  212  LYS GLY THR GLY GLY ASN LEU SER VAL PHE ASP ARG GLU          
SEQRES   4 A  212  LYS GLN LEU MET ALA ILE THR PRO SER GLY ILE ASP PHE          
SEQRES   5 A  212  PHE GLU ILE LYS GLU SER ASP ILE VAL VAL MET ASP ILE          
SEQRES   6 A  212  ASN GLY ASN VAL VAL GLU GLY GLU ARG LEU PRO SER SER          
SEQRES   7 A  212  GLU TRP TYR MET HIS LEU ILE GLN TYR GLN THR ARG ASP          
SEQRES   8 A  212  ASP ILE ASP ALA ILE ILE HIS ALA HIS THR THR TYR ALA          
SEQRES   9 A  212  THR VAL LEU ALA CYS LEU ARG GLU PRO LEU PRO ALA SER          
SEQRES  10 A  212  HIS TYR MET ILE ALA VAL ALA GLY LYS ASP VAL ARG VAL          
SEQRES  11 A  212  ALA GLU TYR ALA THR TYR GLY THR LYS GLU LEU ALA VAL          
SEQRES  12 A  212  ASN ALA ALA LYS ALA MET GLU GLY ARG ARG ALA VAL LEU          
SEQRES  13 A  212  LEU ALA ASN HIS GLY ILE LEU ALA GLY ALA GLN ASN LEU          
SEQRES  14 A  212  LEU ASN ALA PHE ASN ILE VAL GLU GLU VAL GLU TYR CYS          
SEQRES  15 A  212  ALA LYS ILE TYR CYS LEU ALA LYS ASN PHE GLY GLU PRO          
SEQRES  16 A  212  VAL VAL LEU PRO ASP GLU GLU MET GLU LEU MET ALA GLU          
SEQRES  17 A  212  LYS PHE LYS PHE                                              
HET     ZN  A 301       1                                                       
HET     NI  A 302       1                                                       
HET    13P  A 303      10                                                       
HET    SO4  A 304       5                                                       
HET    EDO  A 305       4                                                       
HET    EDO  A 306       4                                                       
HET    EDO  A 307       4                                                       
HET    GOL  A 308       6                                                       
HETNAM      ZN ZINC ION                                                         
HETNAM      NI NICKEL (II) ION                                                  
HETNAM     EDO 1,2-ETHANEDIOL                                                   
HETNAM     13P 1,3-DIHYDROXYACETONEPHOSPHATE                                    
HETNAM     SO4 SULFATE ION                                                      
HETNAM     GOL GLYCEROL                                                         
HETSYN     EDO ETHYLENE GLYCOL                                                  
HETSYN     GOL GLYCERIN; PROPANE-1,2,3-TRIOL                                    
FORMUL   4   ZN    ZN 2+                                                        
FORMUL   6   NI    NI 2+                                                        
FORMUL   2  EDO    3(C2 H6 O2)                                                  
FORMUL   3  13P    C3 H7 O6 P                                                   
FORMUL   5  GOL    C3 H8 O3                                                     
FORMUL   6  SO4    O4 S 2-                                                      
FORMUL   7  HOH   *101(H2 O)                                                    
HELIX    1   1 SER A    1  THR A   18  1                                  18    
HELIX    2   2 ASP A   46  ILE A   50  5                                   5    
HELIX    3   3 LYS A   51  ILE A   55  5                                   5    
HELIX    4   4 GLU A   74  ARG A   85  1                                  12    
HELIX    5   5 THR A   97  ARG A  106  1                                  10    
HELIX    6   6 HIS A  113  ALA A  119  5                                   7    
HELIX    7   7 THR A  133  MET A  144  1                                  12    
HELIX    8   8 ASN A  163  GLY A  188  1                                  26    
HELIX    9   9 PRO A  194  PHE A  207  1                                  14    
SHEET    1  AA 8 VAL A  64  GLU A  66  0                                        
SHEET    2  AA 8 VAL A  56  ASP A  59 -1  O  VAL A  57   N  VAL A  65           
SHEET    3  AA 8 LEU A  37  ILE A  40 -1  O  MET A  38   N  MET A  58           
SHEET    4  AA 8 ASN A  27  ASP A  32 -1  O  VAL A  30   N  ALA A  39           
SHEET    5  AA 8 ALA A  90  ALA A  94 -1  O  ILE A  91   N  SER A  29           
SHEET    6  AA 8 GLY A 156  ALA A 161 -1  O  ILE A 157   N  ALA A  94           
SHEET    7  AA 8 ALA A 149  LEU A 152 -1  O  VAL A 150   N  LEU A 158           
SHEET    8  AA 8 ARG A 124  ALA A 126  1  O  ARG A 124   N  LEU A 151           
LINK        ZN    ZN A 301                 NE2 HIS A  95     1555   1555  2.11  
LINK        ZN    ZN A 301                 O2 B13P A 303     1555   1555  2.19  
LINK        ZN    ZN A 301                 O  AGLY A  25     1555   1555  2.68  
LINK        ZN    ZN A 301                 NE2 HIS A  93     1555   1555  1.99  
LINK        ZN    ZN A 301                 NE2 HIS A 155     1555   1555  2.04  
LINK        ZN    ZN A 301                 O3 B13P A 303     1555   1555  2.15  
LINK        NI    NI A 302                 ND1 HIS A  -2     1555   1555  1.95  
SITE     1 AC1  6 GLY A  25  HIS A  93  HIS A  95  TYR A 114                    
SITE     2 AC1  6 HIS A 155  13P A 303                                          
SITE     1 AC2  3 GLY A  -4  SER A  -3  HIS A  -2                               
SITE     1 AC3 15 GLY A  25  GLY A  26  ASN A  27  SER A  43                    
SITE     2 AC3 15 GLY A  44  SER A  72  SER A  73  GLU A  74                    
SITE     3 AC3 15 HIS A  93  HIS A  95  TYR A 114  HIS A 155                    
SITE     4 AC3 15  ZN A 301  HOH A2021  HOH A2101                               
SITE     1 AC4  8 GLY A  25  GLY A  26  ASN A  27  SER A  43                    
SITE     2 AC4  8 GLY A  44  SER A  72  SER A  73  HOH A2021                    
SITE     1 AC5  1 ARG A 147                                                     
SITE     1 AC6  3 THR A  84  ARG A  85  ASP A  86                               
SITE     1 AC7  4 ASN A  63  VAL A  64  THR A  84  HOH A2078                    
SITE     1 AC8  4 THR A 133  LYS A 134  GLU A 135  HOH A2075                    
CRYST1  113.490  113.490   41.300  90.00  90.00  90.00 I 4           8          
ORIGX1      1.000000  0.000000  0.000000        0.00000                         
ORIGX2      0.000000  1.000000  0.000000        0.00000                         
ORIGX3      0.000000  0.000000  1.000000        0.00000                         
SCALE1      0.008811  0.000000  0.000000        0.00000                         
SCALE2      0.000000  0.008811  0.000000        0.00000                         
SCALE3      0.000000  0.000000  0.024213        0.00000                         
ATOM      1  N   GLY A  -4      32.199  25.061 -35.762  1.00 50.23           N  
ATOM      2  CA  GLY A  -4      31.362  24.041 -36.444  1.00 45.23           C  
ATOM      3  C   GLY A  -4      31.739  22.656 -36.005  1.00 48.24           C  
ATOM      4  O   GLY A  -4      31.813  21.748 -36.815  1.00 52.90           O  
ATOM      5  N   SER A  -3      31.992  22.524 -34.701  1.00 53.98           N  
ATOM      6  CA  SER A  -3      32.249  21.255 -33.996  1.00 54.23           C  
ATOM      7  C   SER A  -3      32.551  21.582 -32.522  1.00 52.30           C  
ATOM      8  O   SER A  -3      33.050  20.750 -31.766  1.00 57.06           O  
ATOM      9  CB  SER A  -3      33.412  20.482 -34.641  1.00 57.47           C  
ATOM     10  OG  SER A  -3      34.568  21.299 -34.784  1.00 65.30           O  
ATOM     11  N   HIS A  -2      32.228  22.807 -32.123  1.00 48.53           N  
ATOM     12  CA  HIS A  -2      32.661  23.346 -30.823  1.00 47.07           C  
ATOM     13  C   HIS A  -2      31.621  23.182 -29.729  1.00 43.82           C  
ATOM     14  O   HIS A  -2      31.934  23.325 -28.547  1.00 45.10           O  
ATOM     15  CB  HIS A  -2      33.046  24.825 -30.960  1.00 42.75           C  
ATOM     16  CG  HIS A  -2      31.905  25.720 -31.359  1.00 44.49           C  
ATOM     17  ND1 HIS A  -2      31.135  25.499 -32.482  1.00 42.40           N  
ATOM     18  CD2 HIS A  -2      31.422  26.853 -30.795  1.00 45.99           C  
ATOM     19  CE1 HIS A  -2      30.220  26.446 -32.587  1.00 41.04           C  
ATOM     20  NE2 HIS A  -2      30.375  27.284 -31.578  1.00 46.48           N  
ATOM     21  N   MET A  -1      30.398  22.875 -30.138  1.00 44.08           N  
ATOM     22  CA  MET A  -1      29.241  22.780 -29.235  1.00 52.15           C  
ATOM     23  C   MET A  -1      28.722  21.341 -29.144  1.00 55.40           C  
ATOM     24  O   MET A  -1      29.102  20.498 -29.972  1.00 55.08           O  
ATOM     25  CB  MET A  -1      28.115  23.696 -29.726  1.00 52.75           C  
ATOM     26  CG  MET A  -1      28.422  25.187 -29.679  1.00 54.14           C  
ATOM     27  SD  MET A  -1      28.385  25.812 -27.987  1.00 59.80           S  
ATOM     28  CE  MET A  -1      30.111  26.013 -27.611  1.00 57.31           C  
ATOM     29  N   ALA A   0      27.849  21.071 -28.160  1.00 54.31           N  
ATOM     30  CA  ALA A   0      27.311  19.711 -27.934  1.00 58.71           C  
ATOM     31  C   ALA A   0      26.649  19.123 -29.190  1.00 57.87           C  
ATOM     32  O   ALA A   0      25.975  19.831 -29.937  1.00 56.24           O  
ATOM     33  CB  ALA A   0      26.356  19.683 -26.747  1.00 58.26           C  
ATOM     34  N   SER A   1      26.861  17.828 -29.426  1.00 59.84           N  
ATOM     35  CA  SER A   1      26.478  17.216 -30.706  1.00 57.43           C  
ATOM     36  C   SER A   1      25.009  16.812 -30.794  1.00 58.53           C  
ATOM     37  O   SER A   1      24.338  16.615 -29.779  1.00 56.70           O  
ATOM     38  CB  SER A   1      27.390  16.034 -31.050  1.00 55.09           C  
ATOM     39  OG  SER A   1      27.224  14.985 -30.130  1.00 58.18           O  
ATOM     40  N   SER A   2      24.535  16.681 -32.030  1.00 59.60           N  
ATOM     41  CA  SER A   2      23.181  16.236 -32.329  1.00 60.14           C  
ATOM     42  C   SER A   2      22.739  15.028 -31.484  1.00 61.69           C  
ATOM     43  O   SER A   2      21.678  15.061 -30.838  1.00 60.06           O  
ATOM     44  CB  SER A   2      23.075  15.916 -33.818  1.00 59.03           C  
ATOM     45  OG  SER A   2      21.884  16.453 -34.354  1.00 60.57           O  
ATOM     46  N   ASP A   3      23.567  13.985 -31.458  1.00 60.09           N  
ATOM     47  CA  ASP A   3      23.204  12.733 -30.784  1.00 62.24           C  
ATOM     48  C   ASP A   3      23.039  12.844 -29.259  1.00 56.50           C  
ATOM     49  O   ASP A   3      22.308  12.065 -28.653  1.00 57.50           O  
ATOM     50  CB  ASP A   3      24.191  11.620 -31.154  1.00 72.52           C  
ATOM     51  CG  ASP A   3      25.390  11.562 -30.221  1.00 85.23           C  
ATOM     52  OD1 ASP A   3      25.299  10.881 -29.173  1.00 94.80           O  
ATOM     53  OD2 ASP A   3      26.423  12.191 -30.536  1.00 88.92           O  
ATOM     54  N   VAL A   4      23.740  13.794 -28.645  1.00 52.60           N  
ATOM     55  CA  VAL A   4      23.607  14.062 -27.218  1.00 48.10           C  
ATOM     56  C   VAL A   4      22.220  14.631 -26.947  1.00 49.66           C  
ATOM     57  O   VAL A   4      21.513  14.172 -26.038  1.00 48.71           O  
ATOM     58  CB  VAL A   4      24.680  15.062 -26.743  1.00 47.78           C  
ATOM     59  CG1 VAL A   4      24.151  15.945 -25.621  1.00 44.68           C  
ATOM     60  CG2 VAL A   4      25.939  14.322 -26.324  1.00 44.77           C  
ATOM     61  N   LYS A   5      21.840  15.621 -27.758  1.00 45.60           N  
ATOM     62  CA  LYS A   5      20.533  16.247 -27.671  1.00 48.96           C  
ATOM     63  C   LYS A   5      19.460  15.196 -27.895  1.00 49.90           C  
ATOM     64  O   LYS A   5      18.499  15.129 -27.138  1.00 51.06           O  
ATOM     65  CB  LYS A   5      20.399  17.386 -28.698  1.00 48.53           C  
ATOM     66  CG  LYS A   5      21.187  18.657 -28.382  1.00 45.67           C  
ATOM     67  CD  LYS A   5      21.387  19.438 -29.681  1.00 53.22           C  
ATOM     68  CE  LYS A   5      22.379  20.593 -29.551  1.00 55.72           C  
ATOM     69  NZ  LYS A   5      21.734  21.932 -29.515  1.00 51.00           N  
ATOM     70  N   GLN A   6      19.659  14.370 -28.929  1.00 54.28           N  
ATOM     71  CA  GLN A   6      18.820  13.199 -29.211  1.00 50.42           C  
ATOM     72  C   GLN A   6      18.746  12.242 -28.025  1.00 45.11           C  
ATOM     73  O   GLN A   6      17.684  11.758 -27.691  1.00 46.56           O  
ATOM     74  CB  GLN A   6      19.324  12.454 -30.451  1.00 52.50           C  
ATOM     75  CG  GLN A   6      18.762  12.955 -31.776  1.00 57.43           C  
ATOM     76  CD  GLN A   6      19.537  12.416 -32.976  1.00 65.50           C  
ATOM     77  OE1 GLN A   6      20.737  12.681 -33.122  1.00 67.44           O  
ATOM     78  NE2 GLN A   6      18.855  11.654 -33.842  1.00 61.94           N  
ATOM     79  N   GLU A   7      19.869  11.973 -27.382  1.00 45.63           N  
ATOM     80  CA  GLU A   7      19.857  11.068 -26.241  1.00 45.56           C  
ATOM     81  C   GLU A   7      19.011  11.576 -25.084  1.00 45.49           C  
ATOM     82  O   GLU A   7      18.299  10.806 -24.437  1.00 44.32           O  
ATOM     83  CB  GLU A   7      21.266  10.737 -25.771  1.00 52.00           C  
ATOM     84  CG  GLU A   7      21.781   9.418 -26.326  1.00 57.09           C  
ATOM     85  CD  GLU A   7      22.437   8.559 -25.263  1.00 62.59           C  
ATOM     86  OE1 GLU A   7      22.864   9.109 -24.220  1.00 63.11           O  
ATOM     87  OE2 GLU A   7      22.514   7.327 -25.471  1.00 65.26           O  
ATOM     88  N   LEU A   8      19.081  12.881 -24.845  1.00 45.30           N  
ATOM     89  CA  LEU A   8      18.323  13.514 -23.772  1.00 40.12           C  
ATOM     90  C   LEU A   8      16.812  13.411 -24.008  1.00 39.22           C  
ATOM     91  O   LEU A   8      16.038  13.166 -23.054  1.00 33.78           O  
ATOM     92  CB  LEU A   8      18.758  14.988 -23.594  1.00 37.47           C  
ATOM     93  CG  LEU A   8      20.134  15.294 -22.966  1.00 35.22           C  
ATOM     94  CD1 LEU A   8      20.424  16.770 -23.126  1.00 31.17           C  
ATOM     95  CD2 LEU A   8      20.152  14.929 -21.486  1.00 35.22           C  
ATOM     96  N   ILE A   9      16.407  13.611 -25.271  1.00 39.54           N  
ATOM     97  CA  ILE A   9      14.992  13.530 -25.694  1.00 42.62           C  
ATOM     98  C   ILE A   9      14.456  12.098 -25.561  1.00 41.89           C  
ATOM     99  O   ILE A   9      13.362  11.882 -25.031  1.00 49.15           O  
ATOM    100  CB  ILE A   9      14.776  14.069 -27.131  1.00 47.12           C  
ATOM    101  CG1 ILE A   9      15.120  15.568 -27.205  1.00 46.09           C  
ATOM    102  CG2 ILE A   9      13.341  13.842 -27.595  1.00 45.66           C  
ATOM    103  CD1 ILE A   9      15.363  16.086 -28.616  1.00 42.24           C  
ATOM    104  N   LYS A  10      15.252  11.126 -25.989  1.00 40.90           N  
ATOM    105  CA  LYS A  10      14.918   9.717 -25.823  1.00 41.62           C  
ATOM    106  C   LYS A  10      14.723   9.301 -24.357  1.00 41.44           C  
ATOM    107  O   LYS A  10      13.757   8.616 -24.030  1.00 41.91           O  
ATOM    108  CB  LYS A  10      15.983   8.821 -26.478  1.00 41.57           C  
ATOM    109  CG  LYS A  10      15.741   7.327 -26.276  1.00 43.66           C  
ATOM    110  CD  LYS A  10      16.923   6.475 -26.724  1.00 47.42           C  
ATOM    111  CE  LYS A  10      16.669   5.008 -26.414  1.00 53.26           C  
ATOM    112  NZ  LYS A  10      17.911   4.195 -26.548  1.00 61.27           N  
ATOM    113  N   TYR A  11      15.649   9.670 -23.479  1.00 37.55           N  
ATOM    114  CA  TYR A  11      15.526   9.219 -22.101  1.00 35.10           C  
ATOM    115  C   TYR A  11      14.447   9.957 -21.331  1.00 34.66           C  
ATOM    116  O   TYR A  11      13.839   9.404 -20.419  1.00 35.66           O  
ATOM    117  CB  TYR A  11      16.857   9.192 -21.393  1.00 34.46           C  
ATOM    118  CG  TYR A  11      17.668   7.977 -21.789  1.00 38.04           C  
ATOM    119  CD1 TYR A  11      18.518   8.017 -22.897  1.00 36.35           C  
ATOM    120  CD2 TYR A  11      17.556   6.768 -21.074  1.00 42.59           C  
ATOM    121  CE1 TYR A  11      19.246   6.907 -23.279  1.00 41.87           C  
ATOM    122  CE2 TYR A  11      18.276   5.639 -21.459  1.00 45.33           C  
ATOM    123  CZ  TYR A  11      19.131   5.721 -22.568  1.00 45.66           C  
ATOM    124  OH  TYR A  11      19.879   4.633 -22.966  1.00 46.56           O  
ATOM    125  N   GLY A  12      14.172  11.187 -21.752  1.00 35.39           N  
ATOM    126  CA  GLY A  12      13.038  11.940 -21.238  1.00 37.27           C  
ATOM    127  C   GLY A  12      11.735  11.207 -21.510  1.00 38.59           C  
ATOM    128  O   GLY A  12      10.891  11.046 -20.614  1.00 38.97           O  
ATOM    129  N   LYS A  13      11.574  10.750 -22.747  1.00 35.60           N  
ATOM    130  CA  LYS A  13      10.388   9.988 -23.114  1.00 35.68           C  
ATOM    131  C   LYS A  13      10.286   8.745 -22.265  1.00 35.75           C  
ATOM    132  O   LYS A  13       9.239   8.474 -21.677  1.00 37.63           O  
ATOM    133  CB  LYS A  13      10.408   9.644 -24.600  1.00 36.82           C  
ATOM    134  CG  LYS A  13      10.070  10.852 -25.445  1.00 37.85           C  
ATOM    135  CD  LYS A  13      10.553  10.703 -26.864  1.00 43.03           C  
ATOM    136  CE  LYS A  13       9.740  11.638 -27.749  1.00 41.61           C  
ATOM    137  NZ  LYS A  13       9.648  11.077 -29.125  1.00 42.52           N  
ATOM    138  N   LYS A  14      11.396   8.024 -22.171  1.00 38.54           N  
ATOM    139  CA  LYS A  14      11.452   6.728 -21.528  1.00 40.89           C  
ATOM    140  C   LYS A  14      11.122   6.782 -20.021  1.00 38.63           C  
ATOM    141  O   LYS A  14      10.573   5.824 -19.448  1.00 37.55           O  
ATOM    142  CB  LYS A  14      12.803   6.071 -21.814  1.00 45.12           C  
ATOM    143  CG  LYS A  14      12.963   4.654 -21.296  1.00 48.70           C  
ATOM    144  CD  LYS A  14      14.438   4.314 -21.164  1.00 57.73           C  
ATOM    145  CE  LYS A  14      14.770   2.969 -21.789  1.00 66.39           C  
ATOM    146  NZ  LYS A  14      14.860   3.058 -23.281  1.00 66.53           N  
ATOM    147  N   LEU A  15      11.435   7.903 -19.393  1.00 36.23           N  
ATOM    148  CA  LEU A  15      10.923   8.184 -18.057  1.00 38.35           C  
ATOM    149  C   LEU A  15       9.371   8.155 -18.018  1.00 38.12           C  
ATOM    150  O   LEU A  15       8.759   7.634 -17.072  1.00 38.40           O  
ATOM    151  CB  LEU A  15      11.450   9.551 -17.575  1.00 39.80           C  
ATOM    152  CG  LEU A  15      12.905   9.608 -17.076  1.00 38.46           C  
ATOM    153  CD1 LEU A  15      13.331  11.042 -16.893  1.00 37.41           C  
ATOM    154  CD2 LEU A  15      13.061   8.852 -15.756  1.00 43.49           C  
ATOM    155  N   VAL A  16       8.749   8.740 -19.035  1.00 38.95           N  
ATOM    156  CA  VAL A  16       7.294   8.750 -19.148  1.00 44.71           C  
ATOM    157  C   VAL A  16       6.752   7.368 -19.596  1.00 47.31           C  
ATOM    158  O   VAL A  16       5.856   6.822 -18.950  1.00 53.30           O  
ATOM    159  CB  VAL A  16       6.800   9.890 -20.066  1.00 43.67           C  
ATOM    160  CG1 VAL A  16       5.278   9.917 -20.131  1.00 45.33           C  
ATOM    161  CG2 VAL A  16       7.300  11.230 -19.559  1.00 40.94           C  
ATOM    162  N   GLU A  17       7.316   6.802 -20.662  1.00 48.14           N  
ATOM    163  CA  GLU A  17       6.861   5.519 -21.229  1.00 51.42           C  
ATOM    164  C   GLU A  17       6.924   4.352 -20.259  1.00 51.61           C  
ATOM    165  O   GLU A  17       6.222   3.359 -20.448  1.00 53.97           O  
ATOM    166  CB  GLU A  17       7.669   5.137 -22.464  1.00 54.18           C  
ATOM    167  CG  GLU A  17       7.685   6.175 -23.571  1.00 59.12           C  
ATOM    168  CD  GLU A  17       8.944   6.085 -24.421  1.00 66.47           C  
ATOM    169  OE1 GLU A  17       9.949   5.490 -23.964  1.00 71.15           O  
ATOM    170  OE2 GLU A  17       8.940   6.606 -25.555  1.00 67.09           O  
ATOM    171  N   THR A  18       7.773   4.453 -19.238  1.00 46.88           N  
ATOM    172  CA  THR A  18       7.850   3.410 -18.216  1.00 42.06           C  
ATOM    173  C   THR A  18       7.213   3.903 -16.940  1.00 42.32           C  
ATOM    174  O   THR A  18       7.349   3.281 -15.882  1.00 41.48           O  
ATOM    175  CB  THR A  18       9.299   2.959 -17.910  1.00 44.77           C  
ATOM    176  OG1 THR A  18      10.086   4.085 -17.479  1.00 43.69           O  
ATOM    177  CG2 THR A  18       9.938   2.301 -19.131  1.00 42.99           C  
ATOM    178  N   ASP A  19       6.516   5.029 -17.038  1.00 43.02           N  
ATOM    179  CA  ASP A  19       5.850   5.606 -15.886  1.00 44.69           C  
ATOM    180  C   ASP A  19       6.754   5.654 -14.662  1.00 47.23           C  
ATOM    181  O   ASP A  19       6.297   5.386 -13.538  1.00 46.25           O  
ATOM    182  CB  ASP A  19       4.593   4.809 -15.528  1.00 47.08           C  
ATOM    183  CG  ASP A  19       3.697   5.562 -14.573  1.00 53.89           C  
ATOM    184  OD1 ASP A  19       3.412   6.758 -14.837  1.00 54.45           O  
ATOM    185  OD2 ASP A  19       3.298   4.976 -13.545  1.00 58.09           O  
ATOM    186  N   LEU A  20       8.035   5.966 -14.859  1.00 46.97           N  
ATOM    187  CA  LEU A  20       8.868   6.305 -13.705  1.00 47.68           C  
ATOM    188  C   LEU A  20       8.374   7.623 -13.179  1.00 43.90           C  
ATOM    189  O   LEU A  20       8.195   7.805 -11.972  1.00 39.81           O  
ATOM    190  CB  LEU A  20      10.347   6.402 -14.066  1.00 48.59           C  
ATOM    191  CG  LEU A  20      11.200   5.173 -13.769  1.00 45.89           C  
ATOM    192  CD1 LEU A  20      12.590   5.379 -14.355  1.00 41.76           C  
ATOM    193  CD2 LEU A  20      11.256   4.894 -12.264  1.00 44.47           C  
ATOM    194  N   THR A  21       8.132   8.537 -14.110  1.00 47.42           N  
ATOM    195  CA  THR A  21       7.540   9.833 -13.772  1.00 52.75           C  
ATOM    196  C   THR A  21       6.601  10.329 -14.864  1.00 53.84           C  
ATOM    197  O   THR A  21       6.729   9.943 -16.027  1.00 63.95           O  
ATOM    198  CB  THR A  21       8.621  10.884 -13.434  1.00 52.45           C  
ATOM    199  OG1 THR A  21       7.999  12.030 -12.839  1.00 62.24           O  
ATOM    200  CG2 THR A  21       9.378  11.304 -14.672  1.00 50.39           C  
ATOM    201  N   LYS A  22       5.656  11.181 -14.474  1.00 59.10           N  
ATOM    202  CA  LYS A  22       4.688  11.782 -15.396  1.00 63.06           C  
ATOM    203  C   LYS A  22       5.307  12.827 -16.334  1.00 63.97           C  
ATOM    204  O   LYS A  22       4.841  13.020 -17.464  1.00 66.18           O  
ATOM    205  CB  LYS A  22       3.537  12.412 -14.600  1.00 64.12           C  
ATOM    206  N  AGLY A  23       6.332  13.521 -15.834  0.60 66.73           N  
ATOM    207  CA AGLY A  23       7.046  14.545 -16.606  0.60 67.35           C  
ATOM    208  C  AGLY A  23       7.409  15.842 -15.893  0.60 63.94           C  
ATOM    209  O  AGLY A  23       8.431  16.460 -16.210  0.60 66.03           O  
ATOM    210  N  BGLY A  23       6.365  13.485 -15.875  0.40 65.98           N  
ATOM    211  CA BGLY A  23       7.002  14.536 -16.659  0.40 66.73           C  
ATOM    212  C  BGLY A  23       6.788  15.889 -16.019  0.40 64.89           C  
ATOM    213  O  BGLY A  23       7.689  16.731 -16.009  0.40 66.51           O  
ATOM    214  N  ATHR A  24       6.580  16.257 -14.935  0.60 61.43           N  
ATOM    215  CA ATHR A  24       6.735  17.559 -14.263  0.60 54.84           C  
ATOM    216  C  ATHR A  24       7.917  17.595 -13.287  0.60 50.34           C  
ATOM    217  O  ATHR A  24       8.111  16.666 -12.481  0.60 45.85           O  
ATOM    218  CB ATHR A  24       5.433  17.986 -13.535  0.60 57.08           C  
ATOM    219  OG1ATHR A  24       4.299  17.764 -14.389  0.60 55.10           O  
ATOM    220  CG2ATHR A  24       5.481  19.466 -13.126  0.60 57.68           C  
ATOM    221  N  BTHR A  24       5.593  16.109 -15.482  0.40 61.73           N  
ATOM    222  CA BTHR A  24       5.402  17.261 -14.628  0.40 59.86           C  
ATOM    223  C  BTHR A  24       6.771  17.935 -14.541  0.40 56.68           C  
ATOM    224  O  BTHR A  24       7.259  18.482 -15.529  0.40 57.97           O  
ATOM    225  CB BTHR A  24       4.906  16.830 -13.231  0.40 59.30           C  
ATOM    226  OG1BTHR A  24       5.512  17.651 -12.225  0.40 57.24           O  
ATOM    227  CG2BTHR A  24       5.267  15.370 -12.965  0.40 59.04           C  
ATOM    228  N  AGLY A  25       8.710  18.666 -13.391  0.60 48.26           N  
ATOM    229  CA AGLY A  25       9.803  18.960 -12.455  0.60 43.39           C  
ATOM    230  C  AGLY A  25      11.009  18.062 -12.628  0.60 41.12           C  
ATOM    231  O  AGLY A  25      12.019  18.218 -11.938  0.60 37.80           O  
ATOM    232  N  BGLY A  25       7.406  17.868 -13.378  0.40 53.44           N  
ATOM    233  CA BGLY A  25       8.781  18.346 -13.240  0.40 52.85           C  
ATOM    234  C  BGLY A  25       9.772  17.326 -13.774  0.40 50.15           C  
ATOM    235  O  BGLY A  25       9.414  16.473 -14.585  0.40 53.38           O  
ATOM    236  N  AGLY A  26      10.881  17.105 -13.544  0.60 40.28           N  
ATOM    237  CA AGLY A  26      11.976  16.232 -13.933  0.60 36.87           C  
ATOM    238  C  AGLY A  26      12.816  16.901 -14.996  0.60 34.20           C  
ATOM    239  O  AGLY A  26      12.339  17.760 -15.722  0.60 31.36           O  
ATOM    240  N  BGLY A  26      11.020  17.403 -13.320  0.40 47.30           N  
ATOM    241  CA BGLY A  26      12.039  16.450 -13.760  0.40 41.23           C  
ATOM    242  C  BGLY A  26      12.835  16.969 -14.942  0.40 37.26           C  
ATOM    243  O  BGLY A  26      12.331  17.757 -15.733  0.40 35.34           O  
ATOM    244  N   ASN A  27      14.082  16.519 -15.056  1.00 35.54           N  
ATOM    245  CA  ASN A  27      15.063  17.114 -15.987  1.00 32.67           C  
ATOM    246  C   ASN A  27      16.266  16.210 -16.129  1.00 30.41           C  
ATOM    247  O   ASN A  27      16.640  15.476 -15.183  1.00 31.93           O  
ATOM    248  CB  ASN A  27      15.524  18.564 -15.566  1.00 30.93           C  
ATOM    249  CG  ASN A  27      15.244  18.904 -14.069  1.00 32.14           C  
ATOM    250  OD1 ASN A  27      14.222  19.523 -13.738  1.00 32.82           O  
ATOM    251  ND2 ASN A  27      16.139  18.509 -13.180  1.00 28.87           N  
ATOM    252  N   LEU A  28      16.896  16.299 -17.299  1.00 27.97           N  
ATOM    253  CA  LEU A  28      18.062  15.515 -17.638  1.00 27.97           C  
ATOM    254  C   LEU A  28      19.189  16.402 -18.197  1.00 31.17           C  
ATOM    255  O   LEU A  28      18.932  17.413 -18.857  1.00 31.37           O  
ATOM    256  CB  LEU A  28      17.700  14.471 -18.722  1.00 29.61           C  
ATOM    257  CG  LEU A  28      16.493  13.536 -18.608  1.00 32.55           C  
ATOM    258  CD1 LEU A  28      15.173  14.278 -18.877  1.00 31.08           C  
ATOM    259  CD2 LEU A  28      16.639  12.349 -19.563  1.00 31.31           C  
ATOM    260  N   SER A  29      20.437  15.992 -17.980  1.00 33.04           N  
ATOM    261  CA  SER A  29      21.588  16.673 -18.588  1.00 35.73           C  
ATOM    262  C   SER A  29      22.706  15.695 -18.883  1.00 36.09           C  
ATOM    263  O   SER A  29      22.762  14.608 -18.283  1.00 42.83           O  
ATOM    264  CB  SER A  29      22.119  17.763 -17.651  1.00 31.94           C  
ATOM    265  OG  SER A  29      22.480  17.168 -16.411  1.00 27.64           O  
ATOM    266  N   VAL A  30      23.597  16.093 -19.793  1.00 35.06           N  
ATOM    267  CA  VAL A  30      24.901  15.435 -19.964  1.00 34.47           C  
ATOM    268  C   VAL A  30      26.010  16.465 -19.877  1.00 32.19           C  
ATOM    269  O   VAL A  30      25.803  17.616 -20.211  1.00 31.50           O  
ATOM    270  CB  VAL A  30      25.053  14.641 -21.298  1.00 34.94           C  
ATOM    271  CG1 VAL A  30      24.068  13.475 -21.355  1.00 34.48           C  
ATOM    272  CG2 VAL A  30      24.885  15.546 -22.509  1.00 36.60           C  
ATOM    273  N   PHE A  31      27.174  16.040 -19.397  1.00 32.93           N  
ATOM    274  CA  PHE A  31      28.360  16.854 -19.442  1.00 33.11           C  
ATOM    275  C   PHE A  31      29.338  16.297 -20.456  1.00 36.31           C  
ATOM    276  O   PHE A  31      29.558  15.091 -20.506  1.00 36.18           O  
ATOM    277  CB  PHE A  31      29.028  16.958 -18.067  1.00 34.63           C  
ATOM    278  CG  PHE A  31      29.963  18.128 -17.959  1.00 39.18           C  
ATOM    279  CD1 PHE A  31      29.486  19.447 -18.150  1.00 37.39           C  
ATOM    280  CD2 PHE A  31      31.319  17.937 -17.717  1.00 39.12           C  
ATOM    281  CE1 PHE A  31      30.346  20.534 -18.074  1.00 37.64           C  
ATOM    282  CE2 PHE A  31      32.181  19.042 -17.632  1.00 38.53           C  
ATOM    283  CZ  PHE A  31      31.695  20.331 -17.819  1.00 35.54           C  
ATOM    284  N   ASP A  32      29.902  17.179 -21.277  1.00 36.52           N  
ATOM    285  CA  ASP A  32      30.941  16.804 -22.220  1.00 35.60           C  
ATOM    286  C   ASP A  32      32.281  17.295 -21.661  1.00 36.91           C  
ATOM    287  O   ASP A  32      32.603  18.467 -21.795  1.00 40.78           O  
ATOM    288  CB  ASP A  32      30.624  17.403 -23.595  1.00 35.19           C  
ATOM    289  CG  ASP A  32      31.695  17.090 -24.643  1.00 39.40           C  
ATOM    290  OD1 ASP A  32      32.848  16.807 -24.263  1.00 38.45           O  
ATOM    291  OD2 ASP A  32      31.385  17.142 -25.856  1.00 42.47           O  
ATOM    292  N   ARG A  33      33.055  16.399 -21.044  1.00 36.95           N  
ATOM    293  CA  ARG A  33      34.272  16.764 -20.281  1.00 39.06           C  
ATOM    294  C   ARG A  33      35.410  17.347 -21.091  1.00 40.80           C  
ATOM    295  O   ARG A  33      36.182  18.153 -20.576  1.00 40.98           O  
ATOM    296  CB  ARG A  33      34.828  15.566 -19.529  1.00 38.16           C  
ATOM    297  CG  ARG A  33      33.883  15.021 -18.495  1.00 39.20           C  
ATOM    298  CD  ARG A  33      34.224  15.573 -17.135  1.00 36.85           C  
ATOM    299  NE  ARG A  33      33.174  15.214 -16.199  1.00 40.78           N  
ATOM    300  CZ  ARG A  33      33.071  15.708 -14.970  1.00 41.88           C  
ATOM    301  NH1 ARG A  33      33.955  16.578 -14.527  1.00 41.25           N  
ATOM    302  NH2 ARG A  33      32.084  15.330 -14.184  1.00 38.73           N  
ATOM    303  N   GLU A  34      35.538  16.924 -22.343  1.00 42.75           N  
ATOM    304  CA  GLU A  34      36.544  17.513 -23.218  1.00 43.14           C  
ATOM    305  C   GLU A  34      36.128  18.952 -23.533  1.00 42.02           C  
ATOM    306  O   GLU A  34      36.949  19.862 -23.459  1.00 41.72           O  
ATOM    307  CB  GLU A  34      36.723  16.660 -24.474  1.00 48.46           C  
ATOM    308  CG  GLU A  34      37.171  17.381 -25.739  1.00 57.20           C  
ATOM    309  CD  GLU A  34      36.777  16.606 -26.993  1.00 64.76           C  
ATOM    310  OE1 GLU A  34      37.039  15.380 -27.039  1.00 70.80           O  
ATOM    311  OE2 GLU A  34      36.188  17.207 -27.924  1.00 61.08           O  
ATOM    312  N   LYS A  35      34.850  19.152 -23.856  1.00 40.97           N  
ATOM    313  CA  LYS A  35      34.338  20.490 -24.177  1.00 38.38           C  
ATOM    314  C   LYS A  35      34.000  21.340 -22.941  1.00 35.46           C  
ATOM    315  O   LYS A  35      34.029  22.557 -23.003  1.00 36.96           O  
ATOM    316  CB  LYS A  35      33.158  20.411 -25.141  1.00 38.34           C  
ATOM    317  CG  LYS A  35      33.545  19.881 -26.513  1.00 37.80           C  
ATOM    318  CD  LYS A  35      32.421  20.097 -27.507  1.00 40.53           C  
ATOM    319  CE  LYS A  35      32.526  19.153 -28.693  1.00 41.80           C  
ATOM    320  NZ  LYS A  35      31.609  17.994 -28.499  1.00 45.32           N  
ATOM    321  N   GLN A  36      33.775  20.698 -21.804  1.00 35.84           N  
ATOM    322  CA  GLN A  36      33.281  21.384 -20.605  1.00 36.20           C  
ATOM    323  C   GLN A  36      31.932  22.102 -20.874  1.00 33.78           C  
ATOM    324  O   GLN A  36      31.765  23.272 -20.565  1.00 34.10           O  
ATOM    325  CB  GLN A  36      34.324  22.344 -20.022  1.00 35.32           C  
ATOM    326  CG  GLN A  36      35.630  21.684 -19.636  1.00 37.60           C  
ATOM    327  CD  GLN A  36      35.496  20.810 -18.427  1.00 37.81           C  
ATOM    328  OE1 GLN A  36      35.216  21.290 -17.339  1.00 35.90           O  
ATOM    329  NE2 GLN A  36      35.695  19.508 -18.608  1.00 38.55           N  
ATOM    330  N   LEU A  37      30.993  21.383 -21.475  1.00 32.45           N  
ATOM    331  CA  LEU A  37      29.669  21.921 -21.797  1.00 32.14           C  
ATOM    332  C   LEU A  37      28.636  20.968 -21.246  1.00 33.98           C  
ATOM    333  O   LEU A  37      28.804  19.737 -21.346  1.00 33.47           O  
ATOM    334  CB  LEU A  37      29.469  22.030 -23.304  1.00 33.02           C  
ATOM    335  CG  LEU A  37      30.352  23.057 -24.010  1.00 34.36           C  
ATOM    336  CD1 LEU A  37      30.024  23.028 -25.493  1.00 35.30           C  
ATOM    337  CD2 LEU A  37      30.136  24.435 -23.403  1.00 30.22           C  
ATOM    338  N   MET A  38      27.608  21.535 -20.615  1.00 31.37           N  
ATOM    339  CA  MET A  38      26.464  20.773 -20.190  1.00 30.03           C  
ATOM    340  C   MET A  38      25.347  21.055 -21.167  1.00 30.64           C  
ATOM    341  O   MET A  38      25.051  22.216 -21.442  1.00 33.57           O  
ATOM    342  CB  MET A  38      26.022  21.156 -18.769  1.00 30.08           C  
ATOM    343  CG  MET A  38      24.686  20.542 -18.376  1.00 27.81           C  
ATOM    344  SD  MET A  38      24.375  20.790 -16.602  1.00 31.53           S  
ATOM    345  CE  MET A  38      23.475  22.325 -16.666  1.00 28.68           C  
ATOM    346  N   ALA A  39      24.734  19.998 -21.701  1.00 30.57           N  
ATOM    347  CA  ALA A  39      23.434  20.133 -22.372  1.00 31.01           C  
ATOM    348  C   ALA A  39      22.359  19.669 -21.379  1.00 27.62           C  
ATOM    349  O   ALA A  39      22.489  18.614 -20.778  1.00 27.32           O  
ATOM    350  CB  ALA A  39      23.383  19.316 -23.664  1.00 31.57           C  
ATOM    351  N   ILE A  40      21.295  20.445 -21.236  1.00 27.75           N  
ATOM    352  CA  ILE A  40      20.278  20.188 -20.224  1.00 29.83           C  
ATOM    353  C   ILE A  40      18.916  20.403 -20.858  1.00 33.43           C  
ATOM    354  O   ILE A  40      18.791  21.205 -21.788  1.00 37.60           O  
ATOM    355  CB  ILE A  40      20.466  21.101 -18.976  1.00 28.32           C  
ATOM    356  CG1 ILE A  40      19.529  20.699 -17.825  1.00 27.98           C  
ATOM    357  CG2 ILE A  40      20.301  22.575 -19.360  1.00 29.14           C  
ATOM    358  CD1 ILE A  40      20.071  21.036 -16.447  1.00 25.76           C  
ATOM    359  N   THR A  41      17.905  19.666 -20.384  1.00 32.75           N  
ATOM    360  CA  THR A  41      16.524  19.824 -20.872  1.00 32.99           C  
ATOM    361  C   THR A  41      15.973  21.255 -20.600  1.00 34.96           C  
ATOM    362  O   THR A  41      16.392  21.895 -19.623  1.00 37.67           O  
ATOM    363  CB  THR A  41      15.576  18.700 -20.322  1.00 31.98           C  
ATOM    364  OG1 THR A  41      15.703  18.557 -18.892  1.00 31.92           O  
ATOM    365  CG2 THR A  41      15.920  17.386 -20.926  1.00 30.19           C  
ATOM    366  N   PRO A  42      15.045  21.767 -21.455  1.00 34.27           N  
ATOM    367  CA  PRO A  42      14.473  23.100 -21.197  1.00 33.87           C  
ATOM    368  C   PRO A  42      13.507  23.124 -20.029  1.00 35.41           C  
ATOM    369  O   PRO A  42      13.031  22.086 -19.624  1.00 42.67           O  
ATOM    370  CB  PRO A  42      13.680  23.396 -22.492  1.00 33.20           C  
ATOM    371  CG  PRO A  42      13.343  22.046 -23.014  1.00 33.22           C  
ATOM    372  CD  PRO A  42      14.601  21.253 -22.768  1.00 32.71           C  
ATOM    373  N   SER A  43      13.204  24.312 -19.514  1.00 36.53           N  
ATOM    374  CA  SER A  43      12.164  24.508 -18.501  1.00 42.54           C  
ATOM    375  C   SER A  43      10.721  24.331 -19.008  1.00 42.82           C  
ATOM    376  O   SER A  43      10.363  24.819 -20.085  1.00 43.21           O  
ATOM    377  CB  SER A  43      12.279  25.907 -17.894  1.00 43.68           C  
ATOM    378  OG  SER A  43      11.444  25.999 -16.753  1.00 48.04           O  
ATOM    379  N   GLY A  44       9.909  23.646 -18.204  1.00 43.45           N  
ATOM    380  CA  GLY A  44       8.447  23.603 -18.375  1.00 43.25           C  
ATOM    381  C   GLY A  44       7.948  23.062 -19.709  1.00 44.76           C  
ATOM    382  O   GLY A  44       6.837  23.390 -20.141  1.00 45.72           O  
ATOM    383  N   ILE A  45       8.755  22.245 -20.375  1.00 40.16           N  
ATOM    384  CA  ILE A  45       8.312  21.674 -21.645  1.00 42.89           C  
ATOM    385  C   ILE A  45       8.092  20.181 -21.501  1.00 43.44           C  
ATOM    386  O   ILE A  45       8.975  19.442 -21.046  1.00 40.13           O  
ATOM    387  CB  ILE A  45       9.239  21.998 -22.852  1.00 38.43           C  
ATOM    388  CG1 ILE A  45       9.303  23.522 -23.068  1.00 37.01           C  
ATOM    389  CG2 ILE A  45       8.741  21.271 -24.106  1.00 36.91           C  
ATOM    390  CD1 ILE A  45      10.098  23.976 -24.278  1.00 34.57           C  
ATOM    391  N   ASP A  46       6.893  19.763 -21.896  1.00 47.09           N  
ATOM    392  CA  ASP A  46       6.455  18.385 -21.766  1.00 52.64           C  
ATOM    393  C   ASP A  46       7.449  17.493 -22.494  1.00 48.10           C  
ATOM    394  O   ASP A  46       7.949  17.856 -23.575  1.00 46.51           O  
ATOM    395  CB  ASP A  46       5.048  18.224 -22.342  1.00 60.14           C  
ATOM    396  CG  ASP A  46       4.502  16.829 -22.153  1.00 66.56           C  
ATOM    397  OD1 ASP A  46       4.049  16.519 -21.026  1.00 69.06           O  
ATOM    398  OD2 ASP A  46       4.554  16.039 -23.126  1.00 68.16           O  
ATOM    399  N   PHE A  47       7.756  16.346 -21.896  1.00 40.80           N  
ATOM    400  CA  PHE A  47       8.843  15.542 -22.403  1.00 47.11           C  
ATOM    401  C   PHE A  47       8.603  15.095 -23.838  1.00 48.81           C  
ATOM    402  O   PHE A  47       9.554  14.848 -24.573  1.00 44.54           O  
ATOM    403  CB  PHE A  47       9.174  14.378 -21.473  1.00 48.56           C  
ATOM    404  CG  PHE A  47      10.031  14.779 -20.309  1.00 55.22           C  
ATOM    405  CD1 PHE A  47      11.155  15.587 -20.503  1.00 56.26           C  
ATOM    406  CD2 PHE A  47       9.729  14.355 -19.021  1.00 59.88           C  
ATOM    407  CE1 PHE A  47      11.952  15.968 -19.432  1.00 59.52           C  
ATOM    408  CE2 PHE A  47      10.525  14.731 -17.942  1.00 64.96           C  
ATOM    409  CZ  PHE A  47      11.639  15.537 -18.147  1.00 61.55           C  
ATOM    410  N   PHE A  48       7.329  15.043 -24.232  1.00 48.93           N  
ATOM    411  CA  PHE A  48       6.935  14.556 -25.550  1.00 50.97           C  
ATOM    412  C   PHE A  48       6.788  15.669 -26.579  1.00 53.55           C  
ATOM    413  O   PHE A  48       6.447  15.408 -27.744  1.00 58.71           O  
ATOM    414  CB  PHE A  48       5.649  13.721 -25.434  1.00 50.13           C  
ATOM    415  CG  PHE A  48       5.912  12.289 -25.130  1.00 43.53           C  
ATOM    416  CD1 PHE A  48       6.122  11.866 -23.813  1.00 44.85           C  
ATOM    417  CD2 PHE A  48       6.013  11.372 -26.155  1.00 40.72           C  
ATOM    418  CE1 PHE A  48       6.400  10.542 -23.533  1.00 40.08           C  
ATOM    419  CE2 PHE A  48       6.300  10.050 -25.885  1.00 42.21           C  
ATOM    420  CZ  PHE A  48       6.497   9.633 -24.571  1.00 41.02           C  
ATOM    421  N   GLU A  49       7.066  16.896 -26.130  1.00 51.31           N  
ATOM    422  CA  GLU A  49       7.055  18.101 -26.966  1.00 50.78           C  
ATOM    423  C   GLU A  49       8.417  18.799 -27.037  1.00 49.13           C  
ATOM    424  O   GLU A  49       8.499  19.893 -27.577  1.00 51.91           O  
ATOM    425  CB  GLU A  49       5.992  19.106 -26.483  1.00 52.14           C  
ATOM    426  CG  GLU A  49       4.627  18.484 -26.217  1.00 58.07           C  
ATOM    427  CD  GLU A  49       3.482  19.463 -26.369  1.00 58.30           C  
ATOM    428  OE1 GLU A  49       3.063  19.708 -27.520  1.00 57.73           O  
ATOM    429  OE2 GLU A  49       2.996  19.977 -25.337  1.00 59.49           O  
ATOM    430  N   ILE A  50       9.470  18.173 -26.501  1.00 47.08           N  
ATOM    431  CA  ILE A  50      10.841  18.725 -26.552  1.00 45.39           C  
ATOM    432  C   ILE A  50      11.505  18.462 -27.917  1.00 47.06           C  
ATOM    433  O   ILE A  50      11.658  17.311 -28.321  1.00 45.38           O  
ATOM    434  CB  ILE A  50      11.742  18.193 -25.395  1.00 37.98           C  
ATOM    435  CG1 ILE A  50      11.359  18.850 -24.063  1.00 36.43           C  
ATOM    436  CG2 ILE A  50      13.206  18.515 -25.653  1.00 37.76           C  
ATOM    437  CD1 ILE A  50      11.837  18.101 -22.831  1.00 33.60           C  
ATOM    438  N   LYS A  51      11.898  19.529 -28.620  1.00 47.99           N  
ATOM    439  CA  LYS A  51      12.653  19.366 -29.863  1.00 47.05           C  
ATOM    440  C   LYS A  51      14.163  19.475 -29.625  1.00 49.81           C  
ATOM    441  O   LYS A  51      14.614  19.904 -28.551  1.00 48.39           O  
ATOM    442  CB  LYS A  51      12.218  20.373 -30.928  1.00 48.43           C  
ATOM    443  CG  LYS A  51      10.733  20.472 -31.217  1.00 46.04           C  
ATOM    444  CD  LYS A  51      10.512  21.697 -32.093  1.00 47.46           C  
ATOM    445  CE  LYS A  51       9.150  22.336 -31.864  1.00 54.84           C  
ATOM    446  NZ  LYS A  51       8.155  21.888 -32.876  1.00 58.46           N  
ATOM    447  N   GLU A  52      14.938  19.081 -30.634  1.00 51.23           N  
ATOM    448  CA  GLU A  52      16.387  19.162 -30.574  1.00 60.50           C  
ATOM    449  C   GLU A  52      16.841  20.603 -30.315  1.00 57.79           C  
ATOM    450  O   GLU A  52      17.823  20.838 -29.611  1.00 59.36           O  
ATOM    451  CB  GLU A  52      17.006  18.577 -31.853  1.00 74.45           C  
ATOM    452  CG  GLU A  52      18.532  18.557 -31.870  1.00 92.76           C  
ATOM    453  CD  GLU A  52      19.111  17.258 -32.407  1.00 99.84           C  
ATOM    454  OE1 GLU A  52      19.228  16.285 -31.627  1.00100.88           O  
ATOM    455  OE2 GLU A  52      19.463  17.212 -33.604  1.00103.64           O  
ATOM    456  N   SER A  53      16.091  21.563 -30.838  1.00 49.94           N  
ATOM    457  CA  SER A  53      16.427  22.953 -30.638  1.00 48.98           C  
ATOM    458  C   SER A  53      16.027  23.490 -29.252  1.00 50.12           C  
ATOM    459  O   SER A  53      16.383  24.621 -28.900  1.00 49.65           O  
ATOM    460  CB  SER A  53      15.846  23.817 -31.772  1.00 47.95           C  
ATOM    461  OG  SER A  53      14.437  23.809 -31.747  1.00 49.91           O  
ATOM    462  N   ASP A  54      15.306  22.685 -28.468  1.00 48.90           N  
ATOM    463  CA  ASP A  54      14.901  23.075 -27.118  1.00 44.82           C  
ATOM    464  C   ASP A  54      15.965  22.771 -26.069  1.00 40.91           C  
ATOM    465  O   ASP A  54      15.945  23.344 -24.970  1.00 39.41           O  
ATOM    466  CB  ASP A  54      13.600  22.370 -26.704  1.00 54.04           C  
ATOM    467  CG  ASP A  54      12.369  22.922 -27.410  1.00 59.49           C  
ATOM    468  OD1 ASP A  54      12.361  24.132 -27.746  1.00 58.67           O  
ATOM    469  OD2 ASP A  54      11.400  22.138 -27.607  1.00 62.14           O  
ATOM    470  N   ILE A  55      16.845  21.825 -26.377  1.00 37.49           N  
ATOM    471  CA  ILE A  55      17.942  21.486 -25.469  1.00 38.28           C  
ATOM    472  C   ILE A  55      18.868  22.702 -25.358  1.00 38.37           C  
ATOM    473  O   ILE A  55      19.142  23.381 -26.368  1.00 33.72           O  
ATOM    474  CB  ILE A  55      18.696  20.216 -25.916  1.00 40.35           C  
ATOM    475  CG1 ILE A  55      17.740  19.012 -25.965  1.00 42.66           C  
ATOM    476  CG2 ILE A  55      19.880  19.919 -24.992  1.00 44.40           C  
ATOM    477  CD1 ILE A  55      16.898  18.793 -24.707  1.00 40.59           C  
ATOM    478  N   VAL A  56      19.281  22.994 -24.123  1.00 31.83           N  
ATOM    479  CA  VAL A  56      20.063  24.157 -23.814  1.00 34.17           C  
ATOM    480  C   VAL A  56      21.524  23.733 -23.545  1.00 36.61           C  
ATOM    481  O   VAL A  56      21.777  22.746 -22.832  1.00 36.22           O  
ATOM    482  CB  VAL A  56      19.462  24.926 -22.606  1.00 36.23           C  
ATOM    483  CG1 VAL A  56      20.306  26.156 -22.270  1.00 35.78           C  
ATOM    484  CG2 VAL A  56      18.019  25.343 -22.889  1.00 35.16           C  
ATOM    485  N   VAL A  57      22.477  24.459 -24.130  1.00 33.64           N  
ATOM    486  CA  VAL A  57      23.908  24.193 -23.884  1.00 34.28           C  
ATOM    487  C   VAL A  57      24.542  25.344 -23.070  1.00 34.38           C  
ATOM    488  O   VAL A  57      24.300  26.538 -23.316  1.00 33.91           O  
ATOM    489  CB  VAL A  57      24.662  23.944 -25.194  1.00 33.99           C  
ATOM    490  CG1 VAL A  57      26.073  23.438 -24.926  1.00 35.66           C  
ATOM    491  CG2 VAL A  57      23.907  22.919 -26.031  1.00 35.00           C  
ATOM    492  N   MET A  58      25.346  24.968 -22.097  1.00 30.38           N  
ATOM    493  CA  MET A  58      25.777  25.888 -21.071  1.00 31.53           C  
ATOM    494  C   MET A  58      27.265  25.638 -20.788  1.00 33.80           C  
ATOM    495  O   MET A  58      27.696  24.490 -20.800  1.00 33.61           O  
ATOM    496  CB  MET A  58      25.004  25.498 -19.837  1.00 31.52           C  
ATOM    497  CG  MET A  58      24.962  26.504 -18.751  1.00 37.16           C  
ATOM    498  SD  MET A  58      23.802  25.933 -17.495  1.00 42.08           S  
ATOM    499  CE  MET A  58      22.246  26.214 -18.311  1.00 33.39           C  
ATOM    500  N   ASP A  59      28.049  26.674 -20.499  1.00 29.14           N  
ATOM    501  CA  ASP A  59      29.407  26.437 -20.051  1.00 32.72           C  
ATOM    502  C   ASP A  59      29.448  26.155 -18.552  1.00 31.65           C  
ATOM    503  O   ASP A  59      28.415  26.151 -17.899  1.00 30.19           O  
ATOM    504  CB  ASP A  59      30.375  27.580 -20.475  1.00 34.68           C  
ATOM    505  CG  ASP A  59      30.171  28.872 -19.688  1.00 37.80           C  
ATOM    506  OD1 ASP A  59      29.566  28.847 -18.594  1.00 38.80           O  
ATOM    507  OD2 ASP A  59      30.648  29.940 -20.165  1.00 40.74           O  
ATOM    508  N   ILE A  60      30.648  25.965 -18.014  1.00 34.71           N  
ATOM    509  CA  ILE A  60      30.843  25.531 -16.620  1.00 38.37           C  
ATOM    510  C   ILE A  60      30.397  26.515 -15.539  1.00 36.64           C  
ATOM    511  O   ILE A  60      30.239  26.145 -14.376  1.00 35.44           O  
ATOM    512  CB  ILE A  60      32.302  25.071 -16.375  1.00 41.15           C  
ATOM    513  CG1 ILE A  60      32.414  24.202 -15.102  1.00 45.27           C  
ATOM    514  CG2 ILE A  60      33.247  26.259 -16.351  1.00 39.44           C  
ATOM    515  CD1 ILE A  60      31.420  23.045 -15.046  1.00 46.61           C  
ATOM    516  N   ASN A  61      30.193  27.770 -15.929  1.00 38.72           N  
ATOM    517  CA  ASN A  61      29.746  28.806 -14.995  1.00 36.53           C  
ATOM    518  C   ASN A  61      28.299  29.210 -15.217  1.00 35.52           C  
ATOM    519  O   ASN A  61      27.834  30.214 -14.681  1.00 37.84           O  
ATOM    520  CB  ASN A  61      30.673  30.007 -15.079  1.00 38.45           C  
ATOM    521  CG  ASN A  61      32.086  29.663 -14.679  1.00 37.80           C  
ATOM    522  OD1 ASN A  61      32.347  29.342 -13.528  1.00 36.90           O  
ATOM    523  ND2 ASN A  61      33.008  29.712 -15.636  1.00 43.39           N  
ATOM    524  N   GLY A  62      27.583  28.410 -16.011  1.00 36.10           N  
ATOM    525  CA  GLY A  62      26.166  28.640 -16.272  1.00 34.00           C  
ATOM    526  C   GLY A  62      25.895  29.633 -17.388  1.00 37.36           C  
ATOM    527  O   GLY A  62      24.778  30.123 -17.511  1.00 37.20           O  
ATOM    528  N   ASN A  63      26.885  29.940 -18.225  1.00 35.12           N  
ATOM    529  CA  ASN A  63      26.583  30.871 -19.324  1.00 33.95           C  
ATOM    530  C   ASN A  63      25.981  30.093 -20.470  1.00 32.98           C  
ATOM    531  O   ASN A  63      26.630  29.220 -21.030  1.00 34.03           O  
ATOM    532  CB  ASN A  63      27.815  31.660 -19.760  1.00 32.19           C  
ATOM    533  CG  ASN A  63      28.433  32.467 -18.612  1.00 33.69           C  
ATOM    534  OD1 ASN A  63      27.844  33.429 -18.120  1.00 34.65           O  
ATOM    535  ND2 ASN A  63      29.604  32.055 -18.167  1.00 31.44           N  
ATOM    536  N   VAL A  64      24.736  30.374 -20.826  1.00 30.60           N  
ATOM    537  CA  VAL A  64      24.179  29.588 -21.931  1.00 30.72           C  
ATOM    538  C   VAL A  64      24.901  29.961 -23.242  1.00 31.90           C  
ATOM    539  O   VAL A  64      25.144  31.135 -23.477  1.00 28.28           O  
ATOM    540  CB  VAL A  64      22.592  29.497 -21.967  1.00 31.72           C  
ATOM    541  CG1 VAL A  64      21.910  30.030 -20.702  1.00 27.34           C  
ATOM    542  CG2 VAL A  64      21.981  30.031 -23.255  1.00 29.41           C  
ATOM    543  N   VAL A  65      25.313  28.958 -24.020  1.00 29.23           N  
ATOM    544  CA  VAL A  65      26.022  29.175 -25.270  1.00 30.49           C  
ATOM    545  C   VAL A  65      25.237  28.665 -26.502  1.00 33.71           C  
ATOM    546  O   VAL A  65      25.617  28.929 -27.645  1.00 33.39           O  
ATOM    547  CB  VAL A  65      27.451  28.542 -25.283  1.00 29.38           C  
ATOM    548  CG1 VAL A  65      28.448  29.334 -24.415  1.00 29.03           C  
ATOM    549  CG2 VAL A  65      27.432  27.064 -24.894  1.00 28.36           C  
ATOM    550  N   GLU A  66      24.141  27.948 -26.278  1.00 33.46           N  
ATOM    551  CA  GLU A  66      23.335  27.452 -27.386  1.00 35.36           C  
ATOM    552  C   GLU A  66      21.901  27.257 -26.900  1.00 38.29           C  
ATOM    553  O   GLU A  66      21.667  26.787 -25.773  1.00 35.09           O  
ATOM    554  CB  GLU A  66      23.923  26.130 -27.884  1.00 41.44           C  
ATOM    555  CG  GLU A  66      23.390  25.618 -29.204  1.00 43.70           C  
ATOM    556  CD  GLU A  66      24.363  24.674 -29.865  1.00 49.47           C  
ATOM    557  OE1 GLU A  66      24.566  23.553 -29.339  1.00 55.86           O  
ATOM    558  OE2 GLU A  66      24.951  25.058 -30.903  1.00 51.09           O  
ATOM    559  N   GLY A  67      20.948  27.668 -27.730  1.00 40.48           N  
ATOM    560  CA  GLY A  67      19.522  27.484 -27.440  1.00 44.44           C  
ATOM    561  C   GLY A  67      18.813  28.734 -26.956  1.00 44.75           C  
ATOM    562  O   GLY A  67      19.403  29.559 -26.268  1.00 51.57           O  
ATOM    563  N   GLU A  68      17.527  28.831 -27.273  1.00 45.73           N  
ATOM    564  CA  GLU A  68      16.719  30.014 -27.011  1.00 45.72           C  
ATOM    565  C   GLU A  68      15.895  29.832 -25.756  1.00 43.22           C  
ATOM    566  O   GLU A  68      15.528  30.805 -25.119  1.00 44.48           O  
ATOM    567  CB  GLU A  68      15.755  30.222 -28.182  1.00 49.86           C  
ATOM    568  CG  GLU A  68      15.876  31.562 -28.862  1.00 54.09           C  
ATOM    569  CD  GLU A  68      17.080  31.618 -29.774  1.00 56.75           C  
ATOM    570  OE1 GLU A  68      18.219  31.667 -29.268  1.00 56.24           O  
ATOM    571  OE2 GLU A  68      16.886  31.605 -31.005  1.00 63.28           O  
ATOM    572  N   ARG A  69      15.590  28.580 -25.417  1.00 40.36           N  
ATOM    573  CA  ARG A  69      14.704  28.264 -24.295  1.00 36.42           C  
ATOM    574  C   ARG A  69      15.391  28.486 -22.973  1.00 33.45           C  
ATOM    575  O   ARG A  69      16.583  28.332 -22.884  1.00 35.25           O  
ATOM    576  CB  ARG A  69      14.287  26.797 -24.353  1.00 36.42           C  
ATOM    577  CG  ARG A  69      13.502  26.420 -25.595  1.00 44.17           C  
ATOM    578  CD  ARG A  69      12.198  27.191 -25.715  1.00 48.61           C  
ATOM    579  NE  ARG A  69      11.254  26.479 -26.573  1.00 57.02           N  
ATOM    580  CZ  ARG A  69      10.046  26.922 -26.910  1.00 55.81           C  
ATOM    581  NH1 ARG A  69       9.607  28.091 -26.463  1.00 53.10           N  
ATOM    582  NH2 ARG A  69       9.275  26.180 -27.696  1.00 56.01           N  
ATOM    583  N   LEU A  70      14.638  28.841 -21.940  1.00 34.94           N  
ATOM    584  CA  LEU A  70      15.173  28.783 -20.594  1.00 34.53           C  
ATOM    585  C   LEU A  70      15.568  27.347 -20.292  1.00 34.08           C  
ATOM    586  O   LEU A  70      14.854  26.426 -20.656  1.00 35.97           O  
ATOM    587  CB  LEU A  70      14.163  29.298 -19.570  1.00 33.83           C  
ATOM    588  CG  LEU A  70      13.928  30.817 -19.702  1.00 40.36           C  
ATOM    589  CD1 LEU A  70      13.033  31.363 -18.579  1.00 39.88           C  
ATOM    590  CD2 LEU A  70      15.241  31.619 -19.792  1.00 39.28           C  
ATOM    591  N   PRO A  71      16.748  27.149 -19.686  1.00 32.07           N  
ATOM    592  CA  PRO A  71      17.165  25.840 -19.204  1.00 30.85           C  
ATOM    593  C   PRO A  71      16.311  25.416 -18.007  1.00 31.52           C  
ATOM    594  O   PRO A  71      15.664  26.251 -17.379  1.00 33.42           O  
ATOM    595  CB  PRO A  71      18.610  26.081 -18.748  1.00 34.64           C  
ATOM    596  CG  PRO A  71      18.645  27.560 -18.363  1.00 34.62           C  
ATOM    597  CD  PRO A  71      17.745  28.204 -19.384  1.00 35.52           C  
ATOM    598  N   SER A  72      16.281  24.122 -17.725  1.00 30.04           N  
ATOM    599  CA  SER A  72      15.566  23.596 -16.553  1.00 32.53           C  
ATOM    600  C   SER A  72      15.823  24.485 -15.313  1.00 30.80           C  
ATOM    601  O   SER A  72      16.942  24.905 -15.070  1.00 28.10           O  
ATOM    602  CB  SER A  72      16.036  22.164 -16.286  1.00 31.81           C  
ATOM    603  OG  SER A  72      16.093  21.910 -14.882  1.00 38.87           O  
ATOM    604  N   SER A  73      14.778  24.777 -14.549  1.00 32.66           N  
ATOM    605  CA  SER A  73      14.949  25.491 -13.285  1.00 33.51           C  
ATOM    606  C   SER A  73      15.982  24.845 -12.334  1.00 31.76           C  
ATOM    607  O   SER A  73      16.414  25.474 -11.377  1.00 33.59           O  
ATOM    608  CB  SER A  73      13.602  25.692 -12.573  1.00 33.32           C  
ATOM    609  OG  SER A  73      13.335  24.627 -11.687  1.00 39.20           O  
ATOM    610  N   GLU A  74      16.366  23.601 -12.602  1.00 31.00           N  
ATOM    611  CA  GLU A  74      17.341  22.910 -11.776  1.00 32.43           C  
ATOM    612  C   GLU A  74      18.743  22.806 -12.428  1.00 30.42           C  
ATOM    613  O   GLU A  74      19.585  22.017 -11.978  1.00 28.64           O  
ATOM    614  CB  GLU A  74      16.817  21.520 -11.394  1.00 33.41           C  
ATOM    615  CG  GLU A  74      15.509  21.526 -10.587  1.00 39.17           C  
ATOM    616  CD  GLU A  74      15.671  21.998  -9.133  1.00 45.60           C  
ATOM    617  OE1 GLU A  74      16.705  22.622  -8.795  1.00 42.60           O  
ATOM    618  OE2 GLU A  74      14.743  21.752  -8.315  1.00 46.58           O  
ATOM    619  N   TRP A  75      18.975  23.581 -13.494  1.00 30.72           N  
ATOM    620  CA  TRP A  75      20.281  23.594 -14.208  1.00 31.55           C  
ATOM    621  C   TRP A  75      21.496  23.598 -13.283  1.00 33.76           C  
ATOM    622  O   TRP A  75      22.521  22.976 -13.596  1.00 38.93           O  
ATOM    623  CB  TRP A  75      20.384  24.752 -15.194  1.00 27.93           C  
ATOM    624  CG  TRP A  75      20.460  26.132 -14.524  1.00 30.98           C  
ATOM    625  CD1 TRP A  75      19.390  26.962 -14.216  1.00 28.21           C  
ATOM    626  CD2 TRP A  75      21.646  26.829 -14.085  1.00 28.76           C  
ATOM    627  NE1 TRP A  75      19.845  28.098 -13.591  1.00 31.70           N  
ATOM    628  CE2 TRP A  75      21.215  28.049 -13.489  1.00 29.02           C  
ATOM    629  CE3 TRP A  75      23.021  26.532 -14.111  1.00 29.09           C  
ATOM    630  CZ2 TRP A  75      22.104  28.984 -12.954  1.00 26.76           C  
ATOM    631  CZ3 TRP A  75      23.916  27.464 -13.558  1.00 28.01           C  
ATOM    632  CH2 TRP A  75      23.448  28.675 -12.988  1.00 28.43           C  
ATOM    633  N   TYR A  76      21.364  24.263 -12.136  1.00 33.44           N  
ATOM    634  CA  TYR A  76      22.487  24.447 -11.206  1.00 33.42           C  
ATOM    635  C   TYR A  76      22.676  23.301 -10.238  1.00 33.42           C  
ATOM    636  O   TYR A  76      23.806  23.015  -9.801  1.00 35.28           O  
ATOM    637  CB  TYR A  76      22.363  25.784 -10.442  1.00 35.06           C  
ATOM    638  CG  TYR A  76      23.564  26.089  -9.565  1.00 37.72           C  
ATOM    639  CD1 TYR A  76      24.840  26.255 -10.117  1.00 36.28           C  
ATOM    640  CD2 TYR A  76      23.430  26.181  -8.172  1.00 38.84           C  
ATOM    641  CE1 TYR A  76      25.934  26.511  -9.303  1.00 37.37           C  
ATOM    642  CE2 TYR A  76      24.515  26.445  -7.362  1.00 35.46           C  
ATOM    643  CZ  TYR A  76      25.755  26.616  -7.925  1.00 36.98           C  
ATOM    644  OH  TYR A  76      26.825  26.868  -7.098  1.00 38.59           O  
ATOM    645  N   MET A  77      21.589  22.630  -9.881  1.00 32.14           N  
ATOM    646  CA  MET A  77      21.713  21.352  -9.193  1.00 27.48           C  
ATOM    647  C   MET A  77      22.505  20.344 -10.061  1.00 27.59           C  
ATOM    648  O   MET A  77      23.290  19.531  -9.536  1.00 25.38           O  
ATOM    649  CB  MET A  77      20.319  20.809  -8.827  1.00 30.70           C  
ATOM    650  CG  MET A  77      20.389  19.484  -8.036  1.00 31.04           C  
ATOM    651  SD  MET A  77      18.822  18.925  -7.328  1.00 35.54           S  
ATOM    652  CE  MET A  77      17.745  19.175  -8.739  1.00 32.21           C  
ATOM    653  N   HIS A  78      22.314  20.396 -11.388  1.00 27.08           N  
ATOM    654  CA  HIS A  78      23.067  19.515 -12.287  1.00 28.17           C  
ATOM    655  C   HIS A  78      24.534  19.977 -12.422  1.00 30.68           C  
ATOM    656  O   HIS A  78      25.481  19.228 -12.081  1.00 28.79           O  
ATOM    657  CB  HIS A  78      22.409  19.432 -13.684  1.00 30.82           C  
ATOM    658  CG  HIS A  78      21.113  18.661 -13.723  1.00 32.42           C  
ATOM    659  ND1 HIS A  78      20.922  17.573 -14.543  1.00 32.66           N  
ATOM    660  CD2 HIS A  78      19.933  18.853 -13.078  1.00 30.70           C  
ATOM    661  CE1 HIS A  78      19.685  17.128 -14.403  1.00 31.50           C  
ATOM    662  NE2 HIS A  78      19.068  17.887 -13.518  1.00 31.38           N  
ATOM    663  N   LEU A  79      24.704  21.201 -12.941  1.00 30.62           N  
ATOM    664  CA  LEU A  79      26.019  21.835 -13.125  1.00 30.98           C  
ATOM    665  C   LEU A  79      26.994  21.699 -11.951  1.00 30.27           C  
ATOM    666  O   LEU A  79      28.169  21.357 -12.173  1.00 30.23           O  
ATOM    667  CB  LEU A  79      25.864  23.315 -13.489  1.00 32.24           C  
ATOM    668  CG  LEU A  79      27.082  23.979 -14.159  1.00 34.45           C  
ATOM    669  CD1 LEU A  79      27.369  23.337 -15.522  1.00 33.58           C  
ATOM    670  CD2 LEU A  79      26.884  25.496 -14.295  1.00 28.88           C  
ATOM    671  N   ILE A  80      26.522  21.923 -10.720  1.00 27.26           N  
ATOM    672  CA  ILE A  80      27.402  21.822  -9.524  1.00 27.65           C  
ATOM    673  C   ILE A  80      27.941  20.399  -9.257  1.00 30.88           C  
ATOM    674  O   ILE A  80      29.034  20.237  -8.697  1.00 29.26           O  
ATOM    675  CB  ILE A  80      26.673  22.298  -8.258  1.00 27.54           C  
ATOM    676  CG1 ILE A  80      27.663  22.828  -7.209  1.00 30.38           C  
ATOM    677  CG2 ILE A  80      25.813  21.171  -7.703  1.00 25.90           C  
ATOM    678  CD1 ILE A  80      27.022  23.283  -5.910  1.00 27.36           C  
ATOM    679  N   GLN A  81      27.170  19.367  -9.644  1.00 32.08           N  
ATOM    680  CA  GLN A  81      27.687  17.999  -9.629  1.00 31.94           C  
ATOM    681  C   GLN A  81      28.813  17.853 -10.662  1.00 29.86           C  
ATOM    682  O   GLN A  81      29.827  17.242 -10.378  1.00 29.86           O  
ATOM    683  CB  GLN A  81      26.578  16.933  -9.871  1.00 33.04           C  
ATOM    684  CG  GLN A  81      25.337  17.045  -8.977  1.00 32.50           C  
ATOM    685  CD  GLN A  81      25.527  16.450  -7.615  1.00 34.48           C  
ATOM    686  OE1 GLN A  81      26.428  15.639  -7.402  1.00 39.98           O  
ATOM    687  NE2 GLN A  81      24.674  16.833  -6.678  1.00 34.92           N  
ATOM    688  N   TYR A  82      28.643  18.385 -11.863  1.00 28.58           N  
ATOM    689  CA  TYR A  82      29.724  18.273 -12.836  1.00 29.40           C  
ATOM    690  C   TYR A  82      30.957  19.093 -12.436  1.00 32.17           C  
ATOM    691  O   TYR A  82      32.062  18.716 -12.785  1.00 31.10           O  
ATOM    692  CB  TYR A  82      29.278  18.673 -14.211  1.00 28.04           C  
ATOM    693  CG  TYR A  82      28.110  17.866 -14.745  1.00 27.16           C  
ATOM    694  CD1 TYR A  82      28.165  16.476 -14.838  1.00 25.11           C  
ATOM    695  CD2 TYR A  82      26.974  18.515 -15.230  1.00 26.04           C  
ATOM    696  CE1 TYR A  82      27.102  15.739 -15.368  1.00 26.87           C  
ATOM    697  CE2 TYR A  82      25.909  17.793 -15.764  1.00 27.91           C  
ATOM    698  CZ  TYR A  82      25.971  16.409 -15.831  1.00 28.08           C  
ATOM    699  OH  TYR A  82      24.894  15.734 -16.351  1.00 30.68           O  
ATOM    700  N   GLN A  83      30.758  20.158 -11.647  1.00 33.04           N  
ATOM    701  CA  GLN A  83      31.869  21.012 -11.201  1.00 35.01           C  
ATOM    702  C   GLN A  83      32.697  20.382 -10.105  1.00 34.01           C  
ATOM    703  O   GLN A  83      33.881  20.689  -9.995  1.00 32.03           O  
ATOM    704  CB  GLN A  83      31.391  22.381 -10.683  1.00 33.51           C  
ATOM    705  CG  GLN A  83      30.738  23.323 -11.693  1.00 32.98           C  
ATOM    706  CD  GLN A  83      30.171  24.548 -11.010  1.00 34.44           C  
ATOM    707  OE1 GLN A  83      29.920  24.521  -9.790  1.00 31.25           O  
ATOM    708  NE2 GLN A  83      30.002  25.647 -11.769  1.00 31.36           N  
ATOM    709  N   THR A  84      32.085  19.521  -9.294  1.00 33.24           N  
ATOM    710  CA  THR A  84      32.748  19.001  -8.085  1.00 34.85           C  
ATOM    711  C   THR A  84      33.136  17.520  -8.185  1.00 37.57           C  
ATOM    712  O   THR A  84      33.734  16.974  -7.259  1.00 38.55           O  
ATOM    713  CB  THR A  84      31.842  19.135  -6.842  1.00 36.19           C  
ATOM    714  OG1 THR A  84      30.571  18.489  -7.086  1.00 36.24           O  
ATOM    715  CG2 THR A  84      31.623  20.614  -6.451  1.00 33.56           C  
ATOM    716  N   ARG A  85      32.777  16.866  -9.289  1.00 40.20           N  
ATOM    717  CA  ARG A  85      32.914  15.413  -9.420  1.00 43.96           C  
ATOM    718  C   ARG A  85      33.209  15.024 -10.854  1.00 46.19           C  
ATOM    719  O   ARG A  85      32.549  15.524 -11.765  1.00 41.97           O  
ATOM    720  CB  ARG A  85      31.630  14.717  -8.976  1.00 47.67           C  
ATOM    721  CG  ARG A  85      31.555  14.480  -7.477  1.00 50.99           C  
ATOM    722  CD  ARG A  85      30.229  13.840  -7.130  1.00 51.04           C  
ATOM    723  NE  ARG A  85      30.239  12.391  -7.308  1.00 46.63           N  
ATOM    724  CZ  ARG A  85      29.349  11.568  -6.759  1.00 42.32           C  
ATOM    725  NH1 ARG A  85      28.368  12.051  -6.003  1.00 36.87           N  
ATOM    726  NH2 ARG A  85      29.441  10.260  -6.973  1.00 39.24           N  
ATOM    727  N   ASP A  86      34.166  14.108 -11.040  1.00 48.80           N  
ATOM    728  CA AASP A  86      34.573  13.705 -12.394  0.50 49.78           C  
ATOM    729  C   ASP A  86      34.089  12.316 -12.799  1.00 49.56           C  
ATOM    730  O   ASP A  86      34.218  11.922 -13.967  1.00 47.85           O  
ATOM    731  CB AASP A  86      36.091  13.840 -12.594  0.50 53.74           C  
ATOM    732  CG AASP A  86      36.889  13.035 -11.594  0.50 54.32           C  
ATOM    733  OD1AASP A  86      36.415  12.869 -10.455  0.50 55.40           O  
ATOM    734  OD2AASP A  86      37.997  12.582 -11.944  0.50 57.35           O  
ATOM    735  CA BASP A  86      34.645  13.683 -12.364  0.50 49.85           C  
ATOM    736  CB BASP A  86      36.180  13.630 -12.352  0.50 53.35           C  
ATOM    737  CG BASP A  86      36.803  14.247 -13.592  0.50 55.02           C  
ATOM    738  OD1BASP A  86      36.094  14.383 -14.615  0.50 57.38           O  
ATOM    739  OD2BASP A  86      38.003  14.603 -13.537  0.50 52.94           O  
ATOM    740  N   ASP A  87      33.501  11.585 -11.846  1.00 47.35           N  
ATOM    741  CA  ASP A  87      32.959  10.237 -12.087  1.00 43.54           C  
ATOM    742  C   ASP A  87      31.530  10.247 -12.654  1.00 43.18           C  
ATOM    743  O   ASP A  87      30.926   9.180 -12.829  1.00 44.60           O  
ATOM    744  CB  ASP A  87      32.991   9.403 -10.788  1.00 43.11           C  
ATOM    745  CG  ASP A  87      32.232  10.071  -9.621  1.00 44.57           C  
ATOM    746  OD1 ASP A  87      31.747  11.204  -9.764  1.00 44.01           O  
ATOM    747  OD2 ASP A  87      32.124   9.468  -8.535  1.00 47.81           O  
ATOM    748  N   ILE A  88      30.980  11.441 -12.894  1.00 40.63           N  
ATOM    749  CA  ILE A  88      29.581  11.591 -13.309  1.00 37.81           C  
ATOM    750  C   ILE A  88      29.458  12.435 -14.556  1.00 34.88           C  
ATOM    751  O   ILE A  88      29.834  13.591 -14.543  1.00 34.39           O  
ATOM    752  CB  ILE A  88      28.743  12.278 -12.218  1.00 40.31           C  
ATOM    753  CG1 ILE A  88      28.801  11.513 -10.898  1.00 44.61           C  
ATOM    754  CG2 ILE A  88      27.298  12.401 -12.672  1.00 38.36           C  
ATOM    755  CD1 ILE A  88      28.022  12.199  -9.796  1.00 43.88           C  
ATOM    756  N   ASP A  89      28.909  11.883 -15.628  1.00 35.14           N  
ATOM    757  CA  ASP A  89      28.790  12.637 -16.885  1.00 35.14           C  
ATOM    758  C   ASP A  89      27.350  12.808 -17.412  1.00 32.75           C  
ATOM    759  O   ASP A  89      27.146  13.337 -18.517  1.00 30.47           O  
ATOM    760  CB  ASP A  89      29.686  12.026 -17.961  1.00 37.98           C  
ATOM    761  CG  ASP A  89      31.177  12.300 -17.724  1.00 44.77           C  
ATOM    762  OD1 ASP A  89      31.610  12.573 -16.578  1.00 49.10           O  
ATOM    763  OD2 ASP A  89      31.933  12.246 -18.708  1.00 50.61           O  
ATOM    764  N   ALA A  90      26.371  12.347 -16.624  1.00 28.85           N  
ATOM    765  CA  ALA A  90      24.947  12.334 -17.021  1.00 29.16           C  
ATOM    766  C   ALA A  90      24.099  12.252 -15.777  1.00 29.85           C  
ATOM    767  O   ALA A  90      24.323  11.392 -14.936  1.00 27.41           O  
ATOM    768  CB  ALA A  90      24.618  11.159 -17.939  1.00 24.42           C  
ATOM    769  N   ILE A  91      23.128  13.158 -15.666  1.00 32.64           N  
ATOM    770  CA  ILE A  91      22.299  13.215 -14.473  1.00 34.10           C  
ATOM    771  C   ILE A  91      20.823  13.271 -14.864  1.00 34.34           C  
ATOM    772  O   ILE A  91      20.451  13.844 -15.912  1.00 33.46           O  
ATOM    773  CB  ILE A  91      22.681  14.422 -13.582  1.00 33.44           C  
ATOM    774  CG1 ILE A  91      24.081  14.259 -13.032  1.00 33.16           C  
ATOM    775  CG2 ILE A  91      21.716  14.629 -12.430  1.00 32.51           C  
ATOM    776  CD1 ILE A  91      24.735  15.592 -12.714  1.00 31.60           C  
ATOM    777  N   ILE A  92      20.007  12.638 -14.026  1.00 30.68           N  
ATOM    778  CA  ILE A  92      18.558  12.632 -14.179  1.00 29.45           C  
ATOM    779  C   ILE A  92      17.954  12.982 -12.841  1.00 29.09           C  
ATOM    780  O   ILE A  92      18.356  12.439 -11.793  1.00 31.67           O  
ATOM    781  CB  ILE A  92      18.033  11.276 -14.719  1.00 31.42           C  
ATOM    782  CG1 ILE A  92      18.475  11.101 -16.192  1.00 30.82           C  
ATOM    783  CG2 ILE A  92      16.506  11.163 -14.576  1.00 33.11           C  
ATOM    784  CD1 ILE A  92      18.262   9.702 -16.757  1.00 31.86           C  
ATOM    785  N   HIS A  93      17.072  13.973 -12.898  1.00 28.97           N  
ATOM    786  CA  HIS A  93      16.154  14.345 -11.826  1.00 31.86           C  
ATOM    787  C   HIS A  93      14.729  13.878 -12.166  1.00 30.36           C  
ATOM    788  O   HIS A  93      14.271  13.938 -13.333  1.00 28.45           O  
ATOM    789  CB  HIS A  93      16.154  15.866 -11.648  1.00 33.35           C  
ATOM    790  CG  HIS A  93      15.161  16.365 -10.645  1.00 31.26           C  
ATOM    791  ND1 HIS A  93      15.152  15.942  -9.329  1.00 32.69           N  
ATOM    792  CD2 HIS A  93      14.144  17.252 -10.767  1.00 29.44           C  
ATOM    793  CE1 HIS A  93      14.161  16.546  -8.686  1.00 33.71           C  
ATOM    794  NE2 HIS A  93      13.534  17.346  -9.538  1.00 30.38           N  
ATOM    795  N   ALA A  94      14.025  13.429 -11.138  1.00 30.31           N  
ATOM    796  CA  ALA A  94      12.696  12.836 -11.318  1.00 31.83           C  
ATOM    797  C   ALA A  94      11.927  12.882 -10.019  1.00 32.85           C  
ATOM    798  O   ALA A  94      12.536  12.823  -8.927  1.00 32.72           O  
ATOM    799  CB  ALA A  94      12.817  11.399 -11.814  1.00 32.68           C  
ATOM    800  N   HIS A  95      10.610  13.074 -10.148  1.00 34.62           N  
ATOM    801  CA  HIS A  95       9.661  12.883  -9.042  1.00 38.25           C  
ATOM    802  C   HIS A  95       8.980  11.522  -9.237  1.00 41.49           C  
ATOM    803  O   HIS A  95       7.969  11.415  -9.956  1.00 39.19           O  
ATOM    804  CB  HIS A  95       8.601  13.992  -9.005  1.00 36.84           C  
ATOM    805  CG  HIS A  95       9.164  15.382  -9.041  1.00 37.65           C  
ATOM    806  ND1 HIS A  95       8.365  16.500  -9.130  1.00 37.10           N  
ATOM    807  CD2 HIS A  95      10.441  15.834  -9.034  1.00 37.56           C  
ATOM    808  CE1 HIS A  95       9.122  17.578  -9.175  1.00 39.72           C  
ATOM    809  NE2 HIS A  95      10.387  17.202  -9.128  1.00 37.27           N  
ATOM    810  N   THR A  96       9.565  10.486  -8.639  1.00 38.69           N  
ATOM    811  CA  THR A  96       9.072   9.118  -8.818  1.00 36.85           C  
ATOM    812  C   THR A  96       8.105   8.871  -7.652  1.00 40.06           C  
ATOM    813  O   THR A  96       7.737   9.822  -6.961  1.00 44.24           O  
ATOM    814  CB  THR A  96      10.227   8.089  -8.862  1.00 36.16           C  
ATOM    815  OG1 THR A  96      10.958   8.138  -7.628  1.00 36.70           O  
ATOM    816  CG2 THR A  96      11.185   8.368 -10.039  1.00 32.76           C  
ATOM    817  N   THR A  97       7.706   7.631  -7.394  1.00 33.91           N  
ATOM    818  CA  THR A  97       6.728   7.422  -6.343  1.00 34.09           C  
ATOM    819  C   THR A  97       7.321   7.161  -4.933  1.00 30.63           C  
ATOM    820  O   THR A  97       7.277   8.026  -4.042  1.00 29.99           O  
ATOM    821  CB  THR A  97       5.724   6.332  -6.794  1.00 37.54           C  
ATOM    822  OG1 THR A  97       5.273   6.664  -8.111  1.00 41.94           O  
ATOM    823  CG2 THR A  97       4.536   6.277  -5.893  1.00 33.24           C  
ATOM    824  N   TYR A  98       7.886   5.979  -4.739  1.00 27.10           N  
ATOM    825  CA  TYR A  98       8.295   5.543  -3.388  1.00 25.74           C  
ATOM    826  C   TYR A  98       9.600   6.232  -2.910  1.00 25.90           C  
ATOM    827  O   TYR A  98       9.792   6.444  -1.714  1.00 27.86           O  
ATOM    828  CB  TYR A  98       8.339   3.983  -3.319  1.00 24.79           C  
ATOM    829  CG  TYR A  98       6.923   3.340  -3.316  1.00 23.62           C  
ATOM    830  CD1 TYR A  98       6.243   3.038  -4.527  1.00 21.00           C  
ATOM    831  CD2 TYR A  98       6.270   3.075  -2.112  1.00 20.22           C  
ATOM    832  CE1 TYR A  98       4.952   2.482  -4.508  1.00 22.16           C  
ATOM    833  CE2 TYR A  98       5.004   2.518  -2.092  1.00 20.83           C  
ATOM    834  CZ  TYR A  98       4.337   2.210  -3.290  1.00 23.12           C  
ATOM    835  OH  TYR A  98       3.039   1.652  -3.252  1.00 22.73           O  
ATOM    836  N   ALA A  99      10.484   6.588  -3.831  1.00 24.97           N  
ATOM    837  CA  ALA A  99      11.689   7.381  -3.470  1.00 29.60           C  
ATOM    838  C   ALA A  99      11.264   8.741  -2.903  1.00 31.48           C  
ATOM    839  O   ALA A  99      11.689   9.192  -1.824  1.00 35.62           O  
ATOM    840  CB  ALA A  99      12.583   7.584  -4.689  1.00 30.43           C  
ATOM    841  N   THR A 100      10.352   9.360  -3.615  1.00 31.18           N  
ATOM    842  CA  THR A 100       9.743  10.596  -3.169  1.00 28.32           C  
ATOM    843  C   THR A 100       8.990  10.481  -1.861  1.00 26.93           C  
ATOM    844  O   THR A 100       8.946  11.435  -1.097  1.00 29.02           O  
ATOM    845  CB  THR A 100       8.821  11.072  -4.262  1.00 27.36           C  
ATOM    846  OG1 THR A 100       9.630  11.258  -5.422  1.00 27.48           O  
ATOM    847  CG2 THR A 100       8.206  12.365  -3.886  1.00 27.85           C  
ATOM    848  N   VAL A 101       8.356   9.335  -1.632  1.00 26.39           N  
ATOM    849  CA  VAL A 101       7.726   9.031  -0.362  1.00 24.34           C  
ATOM    850  C   VAL A 101       8.749   9.034   0.758  1.00 26.60           C  
ATOM    851  O   VAL A 101       8.523   9.603   1.829  1.00 27.91           O  
ATOM    852  CB  VAL A 101       7.037   7.659  -0.420  1.00 24.58           C  
ATOM    853  CG1 VAL A 101       6.521   7.259   0.971  1.00 24.55           C  
ATOM    854  CG2 VAL A 101       5.876   7.717  -1.376  1.00 25.51           C  
ATOM    855  N   LEU A 102       9.889   8.380   0.522  1.00 28.02           N  
ATOM    856  CA  LEU A 102      10.972   8.440   1.496  1.00 29.96           C  
ATOM    857  C   LEU A 102      11.511   9.884   1.645  1.00 28.70           C  
ATOM    858  O   LEU A 102      11.785  10.380   2.768  1.00 26.77           O  
ATOM    859  CB  LEU A 102      12.072   7.440   1.117  1.00 31.02           C  
ATOM    860  CG  LEU A 102      11.760   5.948   1.285  1.00 29.41           C  
ATOM    861  CD1 LEU A 102      12.863   5.149   0.605  1.00 29.76           C  
ATOM    862  CD2 LEU A 102      11.653   5.548   2.749  1.00 28.26           C  
ATOM    863  N   ALA A 103      11.606  10.569   0.513  1.00 23.63           N  
ATOM    864  CA  ALA A 103      12.018  11.953   0.514  1.00 25.29           C  
ATOM    865  C   ALA A 103      11.124  12.824   1.405  1.00 27.94           C  
ATOM    866  O   ALA A 103      11.647  13.708   2.098  1.00 26.79           O  
ATOM    867  CB  ALA A 103      12.023  12.499  -0.913  1.00 24.78           C  
ATOM    868  N   CYS A 104       9.794  12.600   1.386  1.00 26.47           N  
ATOM    869  CA  CYS A 104       8.885  13.467   2.160  1.00 28.20           C  
ATOM    870  C   CYS A 104       8.833  13.097   3.648  1.00 30.07           C  
ATOM    871  O   CYS A 104       8.301  13.842   4.468  1.00 32.68           O  
ATOM    872  CB  CYS A 104       7.483  13.489   1.561  1.00 29.47           C  
ATOM    873  SG  CYS A 104       7.450  14.022  -0.173  1.00 38.67           S  
ATOM    874  N   LEU A 105       9.370  11.929   3.982  1.00 30.74           N  
ATOM    875  CA  LEU A 105       9.426  11.461   5.382  1.00 30.69           C  
ATOM    876  C   LEU A 105      10.765  11.937   5.856  1.00 32.48           C  
ATOM    877  O   LEU A 105      11.069  11.914   7.055  1.00 28.56           O  
ATOM    878  CB  LEU A 105       9.404   9.932   5.438  1.00 30.78           C  
ATOM    879  CG  LEU A 105       8.133   9.204   5.006  1.00 30.69           C  
ATOM    880  CD1 LEU A 105       8.523   7.884   4.387  1.00 35.77           C  
ATOM    881  CD2 LEU A 105       7.254   8.949   6.214  1.00 32.43           C  
ATOM    882  N   ARG A 106      11.574  12.359   4.878  1.00 32.36           N  
ATOM    883  CA  ARG A 106      12.986  12.622   5.108  1.00 37.60           C  
ATOM    884  C   ARG A 106      13.647  11.374   5.749  1.00 37.99           C  
ATOM    885  O   ARG A 106      14.251  11.439   6.824  1.00 36.08           O  
ATOM    886  CB  ARG A 106      13.159  13.924   5.932  1.00 37.34           C  
ATOM    887  CG  ARG A 106      12.732  15.164   5.161  1.00 36.33           C  
ATOM    888  CD  ARG A 106      12.623  16.386   6.057  1.00 38.80           C  
ATOM    889  NE  ARG A 106      11.966  17.484   5.350  1.00 37.89           N  
ATOM    890  CZ  ARG A 106      11.990  18.763   5.713  1.00 34.87           C  
ATOM    891  NH1 ARG A 106      12.658  19.153   6.803  1.00 38.58           N  
ATOM    892  NH2 ARG A 106      11.340  19.654   4.979  1.00 30.45           N  
ATOM    893  N   GLU A 107      13.480  10.231   5.075  1.00 39.56           N  
ATOM    894  CA  GLU A 107      14.110   8.953   5.467  1.00 35.18           C  
ATOM    895  C   GLU A 107      15.024   8.436   4.372  1.00 35.93           C  
ATOM    896  O   GLU A 107      14.629   8.406   3.181  1.00 33.56           O  
ATOM    897  CB  GLU A 107      13.064   7.872   5.704  1.00 37.73           C  
ATOM    898  CG  GLU A 107      12.255   8.077   6.961  1.00 37.28           C  
ATOM    899  CD  GLU A 107      12.901   7.459   8.171  1.00 36.24           C  
ATOM    900  OE1 GLU A 107      13.824   6.607   8.033  1.00 34.31           O  
ATOM    901  OE2 GLU A 107      12.438   7.813   9.267  1.00 39.90           O  
ATOM    902  N   PRO A 108      16.240   7.999   4.761  1.00 35.32           N  
ATOM    903  CA  PRO A 108      17.161   7.391   3.817  1.00 36.45           C  
ATOM    904  C   PRO A 108      16.704   5.968   3.390  1.00 37.09           C  
ATOM    905  O   PRO A 108      15.862   5.324   4.060  1.00 34.98           O  
ATOM    906  CB  PRO A 108      18.474   7.323   4.620  1.00 34.27           C  
ATOM    907  CG  PRO A 108      17.991   7.056   5.996  1.00 33.70           C  
ATOM    908  CD  PRO A 108      16.725   7.862   6.152  1.00 34.74           C  
ATOM    909  N   LEU A 109      17.244   5.510   2.268  1.00 32.33           N  
ATOM    910  CA  LEU A 109      17.004   4.160   1.769  1.00 30.98           C  
ATOM    911  C   LEU A 109      18.194   3.264   2.164  1.00 31.13           C  
ATOM    912  O   LEU A 109      19.298   3.465   1.633  1.00 30.48           O  
ATOM    913  CB  LEU A 109      16.821   4.211   0.236  1.00 29.11           C  
ATOM    914  CG  LEU A 109      16.529   2.952  -0.581  1.00 28.70           C  
ATOM    915  CD1 LEU A 109      15.404   2.176   0.041  1.00 27.06           C  
ATOM    916  CD2 LEU A 109      16.271   3.215  -2.063  1.00 28.41           C  
ATOM    917  N   PRO A 110      17.997   2.308   3.116  1.00 31.75           N  
ATOM    918  CA  PRO A 110      19.058   1.338   3.472  1.00 32.31           C  
ATOM    919  C   PRO A 110      19.049   0.110   2.545  1.00 31.75           C  
ATOM    920  O   PRO A 110      18.263   0.070   1.591  1.00 33.46           O  
ATOM    921  CB  PRO A 110      18.715   0.954   4.921  1.00 29.50           C  
ATOM    922  CG  PRO A 110      17.234   1.051   4.961  1.00 29.14           C  
ATOM    923  CD  PRO A 110      16.828   2.156   4.003  1.00 32.30           C  
ATOM    924  N   ALA A 111      19.912  -0.877   2.816  1.00 32.99           N  
ATOM    925  CA  ALA A 111      20.103  -2.014   1.900  1.00 33.56           C  
ATOM    926  C   ALA A 111      19.320  -3.285   2.268  1.00 34.92           C  
ATOM    927  O   ALA A 111      19.883  -4.380   2.476  1.00 33.49           O  
ATOM    928  CB  ALA A 111      21.580  -2.297   1.715  1.00 35.72           C  
ATOM    929  N   SER A 112      18.006  -3.107   2.357  1.00 34.09           N  
ATOM    930  CA  SER A 112      17.053  -4.199   2.426  1.00 33.28           C  
ATOM    931  C   SER A 112      17.052  -4.970   1.106  1.00 34.15           C  
ATOM    932  O   SER A 112      16.789  -6.162   1.111  1.00 38.80           O  
ATOM    933  CB  SER A 112      15.649  -3.674   2.757  1.00 32.51           C  
ATOM    934  OG  SER A 112      15.344  -2.509   1.974  1.00 31.36           O  
ATOM    935  N   HIS A 113      17.349  -4.311  -0.013  1.00 33.11           N  
ATOM    936  CA  HIS A 113      17.594  -5.034  -1.280  1.00 31.55           C  
ATOM    937  C   HIS A 113      18.988  -4.729  -1.820  1.00 32.52           C  
ATOM    938  O   HIS A 113      19.430  -3.580  -1.838  1.00 35.30           O  
ATOM    939  CB  HIS A 113      16.555  -4.685  -2.348  1.00 31.14           C  
ATOM    940  CG  HIS A 113      16.486  -5.688  -3.462  1.00 30.14           C  
ATOM    941  ND1 HIS A 113      17.419  -5.743  -4.469  1.00 28.98           N  
ATOM    942  CD2 HIS A 113      15.609  -6.695  -3.706  1.00 30.74           C  
ATOM    943  CE1 HIS A 113      17.116  -6.726  -5.302  1.00 30.90           C  
ATOM    944  NE2 HIS A 113      16.019  -7.320  -4.864  1.00 30.69           N  
ATOM    945  N   TYR A 114      19.680  -5.766  -2.266  1.00 34.01           N  
ATOM    946  CA  TYR A 114      21.080  -5.649  -2.643  1.00 31.59           C  
ATOM    947  C   TYR A 114      21.291  -4.741  -3.862  1.00 32.83           C  
ATOM    948  O   TYR A 114      22.362  -4.150  -3.992  1.00 32.94           O  
ATOM    949  CB  TYR A 114      21.735  -7.046  -2.849  1.00 30.32           C  
ATOM    950  CG  TYR A 114      21.521  -7.670  -4.225  1.00 28.35           C  
ATOM    951  CD1 TYR A 114      22.327  -7.325  -5.333  1.00 28.38           C  
ATOM    952  CD2 TYR A 114      20.512  -8.603  -4.427  1.00 29.53           C  
ATOM    953  CE1 TYR A 114      22.118  -7.901  -6.599  1.00 25.78           C  
ATOM    954  CE2 TYR A 114      20.306  -9.178  -5.682  1.00 27.72           C  
ATOM    955  CZ  TYR A 114      21.099  -8.824  -6.756  1.00 26.62           C  
ATOM    956  OH  TYR A 114      20.836  -9.440  -7.978  1.00 29.19           O  
ATOM    957  N   MET A 115      20.301  -4.630  -4.756  1.00 32.98           N  
ATOM    958  CA  MET A 115      20.503  -3.851  -6.004  1.00 34.39           C  
ATOM    959  C   MET A 115      20.779  -2.337  -5.790  1.00 32.10           C  
ATOM    960  O   MET A 115      21.156  -1.619  -6.723  1.00 32.84           O  
ATOM    961  CB  MET A 115      19.330  -4.039  -6.966  1.00 33.88           C  
ATOM    962  CG  MET A 115      19.326  -5.352  -7.740  1.00 40.83           C  
ATOM    963  SD  MET A 115      20.699  -5.626  -8.900  1.00 45.65           S  
ATOM    964  CE  MET A 115      20.910  -4.013  -9.647  1.00 44.53           C  
ATOM    965  N   ILE A 116      20.575  -1.874  -4.556  1.00 32.37           N  
ATOM    966  CA  ILE A 116      20.864  -0.513  -4.116  1.00 31.39           C  
ATOM    967  C   ILE A 116      22.325  -0.190  -4.405  1.00 33.01           C  
ATOM    968  O   ILE A 116      22.704   0.972  -4.602  1.00 36.54           O  
ATOM    969  CB  ILE A 116      20.557  -0.337  -2.595  1.00 31.00           C  
ATOM    970  CG1 ILE A 116      20.499   1.142  -2.202  1.00 34.93           C  
ATOM    971  CG2 ILE A 116      21.619  -0.970  -1.731  1.00 30.07           C  
ATOM    972  CD1 ILE A 116      19.737   2.014  -3.193  1.00 36.89           C  
ATOM    973  N   ALA A 117      23.147  -1.237  -4.437  1.00 33.17           N  
ATOM    974  CA  ALA A 117      24.556  -1.101  -4.765  1.00 31.88           C  
ATOM    975  C   ALA A 117      24.849  -0.392  -6.072  1.00 29.42           C  
ATOM    976  O   ALA A 117      25.944   0.136  -6.212  1.00 32.59           O  
ATOM    977  CB  ALA A 117      25.280  -2.441  -4.704  1.00 35.53           C  
ATOM    978  N   VAL A 118      23.911  -0.301  -7.008  1.00 28.56           N  
ATOM    979  CA  VAL A 118      24.205   0.555  -8.195  1.00 33.05           C  
ATOM    980  C   VAL A 118      24.443   2.042  -7.831  1.00 35.48           C  
ATOM    981  O   VAL A 118      24.892   2.808  -8.670  1.00 36.38           O  
ATOM    982  CB  VAL A 118      23.141   0.477  -9.300  1.00 31.98           C  
ATOM    983  CG1 VAL A 118      22.944  -0.969  -9.761  1.00 34.18           C  
ATOM    984  CG2 VAL A 118      21.832   1.102  -8.832  1.00 31.75           C  
ATOM    985  N   ALA A 119      24.145   2.428  -6.583  1.00 36.35           N  
ATOM    986  CA  ALA A 119      24.251   3.809  -6.131  1.00 39.54           C  
ATOM    987  C   ALA A 119      25.089   3.960  -4.866  1.00 41.62           C  
ATOM    988  O   ALA A 119      25.756   4.979  -4.685  1.00 47.14           O  
ATOM    989  CB  ALA A 119      22.859   4.399  -5.883  1.00 38.70           C  
ATOM    990  N   GLY A 120      25.006   2.981  -3.972  1.00 37.26           N  
ATOM    991  CA  GLY A 120      25.834   2.967  -2.770  1.00 33.99           C  
ATOM    992  C   GLY A 120      25.319   1.929  -1.801  1.00 32.92           C  
ATOM    993  O   GLY A 120      24.535   1.073  -2.182  1.00 33.01           O  
ATOM    994  N   LYS A 121      25.747   2.003  -0.550  1.00 32.41           N  
ATOM    995  CA  LYS A 121      25.210   1.101   0.474  1.00 37.02           C  
ATOM    996  C   LYS A 121      23.845   1.588   0.954  1.00 37.89           C  
ATOM    997  O   LYS A 121      23.040   0.815   1.503  1.00 37.36           O  
ATOM    998  CB  LYS A 121      26.169   0.991   1.668  1.00 35.31           C  
ATOM    999  CG  LYS A 121      26.367   2.290   2.420  1.00 38.67           C  
ATOM   1000  CD  LYS A 121      27.314   2.082   3.580  1.00 45.64           C  
ATOM   1001  CE  LYS A 121      26.939   2.969   4.759  1.00 49.74           C  
ATOM   1002  NZ  LYS A 121      27.924   2.770   5.862  1.00 48.50           N  
ATOM   1003  N   ASP A 122      23.624   2.891   0.787  1.00 35.95           N  
ATOM   1004  CA  ASP A 122      22.362   3.531   1.074  1.00 33.62           C  
ATOM   1005  C   ASP A 122      22.201   4.793   0.240  1.00 34.66           C  
ATOM   1006  O   ASP A 122      23.176   5.321  -0.325  1.00 36.79           O  
ATOM   1007  CB  ASP A 122      22.203   3.836   2.580  1.00 37.27           C  
ATOM   1008  CG  ASP A 122      23.384   4.563   3.171  1.00 38.87           C  
ATOM   1009  OD1 ASP A 122      24.059   5.315   2.448  1.00 41.31           O  
ATOM   1010  OD2 ASP A 122      23.643   4.375   4.375  1.00 43.41           O  
ATOM   1011  N   VAL A 123      20.966   5.289   0.158  1.00 31.03           N  
ATOM   1012  CA  VAL A 123      20.743   6.604  -0.424  1.00 28.13           C  
ATOM   1013  C   VAL A 123      20.333   7.578   0.675  1.00 28.91           C  
ATOM   1014  O   VAL A 123      19.364   7.337   1.423  1.00 30.33           O  
ATOM   1015  CB  VAL A 123      19.749   6.558  -1.569  1.00 25.97           C  
ATOM   1016  CG1 VAL A 123      19.588   7.918  -2.191  1.00 26.32           C  
ATOM   1017  CG2 VAL A 123      20.215   5.571  -2.628  1.00 24.66           C  
ATOM   1018  N   ARG A 124      21.108   8.658   0.772  1.00 27.68           N  
ATOM   1019  CA  ARG A 124      20.903   9.708   1.736  1.00 28.29           C  
ATOM   1020  C   ARG A 124      19.781  10.655   1.314  1.00 29.58           C  
ATOM   1021  O   ARG A 124      19.441  10.804   0.113  1.00 29.30           O  
ATOM   1022  CB  ARG A 124      22.195  10.505   1.908  1.00 28.64           C  
ATOM   1023  CG  ARG A 124      23.367   9.726   2.502  1.00 30.26           C  
ATOM   1024  CD  ARG A 124      24.418  10.686   3.077  1.00 28.55           C  
ATOM   1025  NE  ARG A 124      25.770  10.107   3.058  1.00 27.68           N  
ATOM   1026  CZ  ARG A 124      26.597  10.171   2.010  1.00 29.53           C  
ATOM   1027  NH1 ARG A 124      26.226  10.777   0.885  1.00 28.44           N  
ATOM   1028  NH2 ARG A 124      27.786   9.609   2.068  1.00 28.67           N  
ATOM   1029  N   VAL A 125      19.229  11.348   2.290  1.00 30.51           N  
ATOM   1030  CA  VAL A 125      18.277  12.410   1.938  1.00 36.03           C  
ATOM   1031  C   VAL A 125      18.899  13.808   2.168  1.00 37.49           C  
ATOM   1032  O   VAL A 125      19.334  14.138   3.292  1.00 33.46           O  
ATOM   1033  CB  VAL A 125      16.908  12.183   2.624  1.00 38.90           C  
ATOM   1034  CG1 VAL A 125      17.052  12.224   4.140  1.00 44.73           C  
ATOM   1035  CG2 VAL A 125      15.879  13.195   2.145  1.00 41.85           C  
ATOM   1036  N   ALA A 126      19.007  14.599   1.090  1.00 33.23           N  
ATOM   1037  CA  ALA A 126      19.468  15.996   1.202  1.00 32.96           C  
ATOM   1038  C   ALA A 126      18.578  16.786   2.154  1.00 32.00           C  
ATOM   1039  O   ALA A 126      17.422  16.434   2.347  1.00 29.22           O  
ATOM   1040  CB  ALA A 126      19.510  16.690  -0.168  1.00 31.84           C  
ATOM   1041  N   GLU A 127      19.146  17.833   2.753  1.00 35.33           N  
ATOM   1042  CA  GLU A 127      18.414  18.798   3.571  1.00 36.88           C  
ATOM   1043  C   GLU A 127      17.488  19.606   2.671  1.00 33.90           C  
ATOM   1044  O   GLU A 127      17.839  19.863   1.476  1.00 32.04           O  
ATOM   1045  CB  GLU A 127      19.399  19.739   4.264  1.00 42.48           C  
ATOM   1046  CG  GLU A 127      20.368  19.034   5.206  1.00 52.69           C  
ATOM   1047  CD  GLU A 127      21.088  19.989   6.152  1.00 61.19           C  
ATOM   1048  OE1 GLU A 127      21.879  20.841   5.675  1.00 59.40           O  
ATOM   1049  OE2 GLU A 127      20.859  19.885   7.381  1.00 69.83           O  
ATOM   1050  N   TYR A 128      16.334  20.024   3.219  1.00 30.78           N  
ATOM   1051  CA  TYR A 128      15.306  20.687   2.384  1.00 31.15           C  
ATOM   1052  C   TYR A 128      15.756  22.033   1.812  1.00 32.17           C  
ATOM   1053  O   TYR A 128      16.363  22.840   2.502  1.00 31.61           O  
ATOM   1054  CB  TYR A 128      13.912  20.819   3.060  1.00 32.03           C  
ATOM   1055  CG  TYR A 128      12.947  21.622   2.172  1.00 30.26           C  
ATOM   1056  CD1 TYR A 128      12.304  21.015   1.106  1.00 30.28           C  
ATOM   1057  CD2 TYR A 128      12.756  22.996   2.356  1.00 29.71           C  
ATOM   1058  CE1 TYR A 128      11.483  21.726   0.242  1.00 28.41           C  
ATOM   1059  CE2 TYR A 128      11.922  23.719   1.502  1.00 28.90           C  
ATOM   1060  CZ  TYR A 128      11.296  23.080   0.438  1.00 28.47           C  
ATOM   1061  OH  TYR A 128      10.440  23.757  -0.430  1.00 25.62           O  
ATOM   1062  N   ALA A 129      15.448  22.267   0.539  1.00 31.23           N  
ATOM   1063  CA  ALA A 129      15.538  23.611  -0.014  1.00 29.46           C  
ATOM   1064  C   ALA A 129      14.603  23.727  -1.181  1.00 29.26           C  
ATOM   1065  O   ALA A 129      14.369  22.725  -1.870  1.00 30.99           O  
ATOM   1066  CB  ALA A 129      16.962  23.943  -0.437  1.00 29.14           C  
ATOM   1067  N   THR A 130      14.112  24.950  -1.400  1.00 27.29           N  
ATOM   1068  CA  THR A 130      13.143  25.323  -2.434  1.00 28.15           C  
ATOM   1069  C   THR A 130      13.641  24.883  -3.818  1.00 27.80           C  
ATOM   1070  O   THR A 130      14.793  25.067  -4.126  1.00 28.21           O  
ATOM   1071  CB  THR A 130      12.958  26.887  -2.436  1.00 29.12           C  
ATOM   1072  OG1 THR A 130      12.763  27.370  -1.095  1.00 28.23           O  
ATOM   1073  CG2 THR A 130      11.812  27.329  -3.288  1.00 28.08           C  
ATOM   1074  N   TYR A 131      12.785  24.283  -4.638  1.00 29.49           N  
ATOM   1075  CA  TYR A 131      13.227  23.865  -5.967  1.00 34.10           C  
ATOM   1076  C   TYR A 131      13.911  25.035  -6.631  1.00 34.24           C  
ATOM   1077  O   TYR A 131      13.578  26.189  -6.330  1.00 34.16           O  
ATOM   1078  CB  TYR A 131      12.075  23.389  -6.851  1.00 34.94           C  
ATOM   1079  CG  TYR A 131      11.253  24.482  -7.505  1.00 35.01           C  
ATOM   1080  CD1 TYR A 131      10.184  25.093  -6.822  1.00 39.25           C  
ATOM   1081  CD2 TYR A 131      11.524  24.896  -8.814  1.00 39.08           C  
ATOM   1082  CE1 TYR A 131       9.420  26.095  -7.430  1.00 37.47           C  
ATOM   1083  CE2 TYR A 131      10.778  25.896  -9.426  1.00 38.39           C  
ATOM   1084  CZ  TYR A 131       9.729  26.493  -8.726  1.00 40.46           C  
ATOM   1085  OH  TYR A 131       8.979  27.472  -9.346  1.00 47.26           O  
ATOM   1086  N   GLY A 132      14.864  24.704  -7.503  1.00 33.00           N  
ATOM   1087  CA  GLY A 132      15.502  25.623  -8.429  1.00 33.66           C  
ATOM   1088  C   GLY A 132      16.455  26.637  -7.827  1.00 36.66           C  
ATOM   1089  O   GLY A 132      16.896  27.512  -8.530  1.00 35.38           O  
ATOM   1090  N   THR A 133      16.778  26.505  -6.536  1.00 35.41           N  
ATOM   1091  CA  THR A 133      17.653  27.434  -5.841  1.00 33.60           C  
ATOM   1092  C   THR A 133      19.065  26.861  -5.578  1.00 38.54           C  
ATOM   1093  O   THR A 133      19.294  25.630  -5.616  1.00 36.50           O  
ATOM   1094  CB  THR A 133      17.074  27.780  -4.454  1.00 32.87           C  
ATOM   1095  OG1 THR A 133      17.095  26.598  -3.661  1.00 29.44           O  
ATOM   1096  CG2 THR A 133      15.632  28.323  -4.545  1.00 27.98           C  
ATOM   1097  N   LYS A 134      19.998  27.769  -5.273  1.00 35.87           N  
ATOM   1098  CA  LYS A 134      21.374  27.414  -4.973  1.00 34.03           C  
ATOM   1099  C   LYS A 134      21.495  26.537  -3.734  1.00 30.56           C  
ATOM   1100  O   LYS A 134      22.355  25.666  -3.700  1.00 27.04           O  
ATOM   1101  CB  LYS A 134      22.241  28.677  -4.783  1.00 33.86           C  
ATOM   1102  CG  LYS A 134      22.356  29.559  -6.019  1.00 36.69           C  
ATOM   1103  CD  LYS A 134      23.288  30.762  -5.821  1.00 37.31           C  
ATOM   1104  CE  LYS A 134      23.289  31.351  -4.405  1.00 39.43           C  
ATOM   1105  NZ  LYS A 134      22.219  32.343  -4.098  1.00 41.13           N  
ATOM   1106  N   GLU A 135      20.704  26.769  -2.685  1.00 32.23           N  
ATOM   1107  CA AGLU A 135      20.750  25.922  -1.482  0.50 34.53           C  
ATOM   1108  C   GLU A 135      20.441  24.462  -1.828  1.00 36.03           C  
ATOM   1109  O   GLU A 135      21.061  23.520  -1.315  1.00 42.29           O  
ATOM   1110  CB AGLU A 135      19.727  26.406  -0.460  0.50 37.79           C  
ATOM   1111  CG AGLU A 135      20.172  27.590   0.369  0.50 41.49           C  
ATOM   1112  CD AGLU A 135      19.059  28.592   0.581  0.50 46.78           C  
ATOM   1113  OE1AGLU A 135      17.969  28.431  -0.012  0.50 51.66           O  
ATOM   1114  OE2AGLU A 135      19.273  29.566   1.325  0.50 51.66           O  
ATOM   1115  CA BGLU A 135      20.851  25.902  -1.515  0.50 34.81           C  
ATOM   1116  CB BGLU A 135      20.124  26.417  -0.279  0.50 38.41           C  
ATOM   1117  CG BGLU A 135      20.664  25.760   0.989  0.50 44.81           C  
ATOM   1118  CD BGLU A 135      19.846  26.070   2.216  0.50 44.48           C  
ATOM   1119  OE1BGLU A 135      19.056  27.031   2.158  0.50 45.54           O  
ATOM   1120  OE2BGLU A 135      20.002  25.359   3.234  0.50 45.36           O  
ATOM   1121  N   LEU A 136      19.438  24.275  -2.682  1.00 34.94           N  
ATOM   1122  CA  LEU A 136      19.068  22.917  -3.130  1.00 35.94           C  
ATOM   1123  C   LEU A 136      20.261  22.186  -3.752  1.00 32.27           C  
ATOM   1124  O   LEU A 136      20.595  21.066  -3.330  1.00 34.00           O  
ATOM   1125  CB  LEU A 136      17.893  22.932  -4.140  1.00 32.46           C  
ATOM   1126  CG  LEU A 136      17.339  21.534  -4.468  1.00 33.21           C  
ATOM   1127  CD1 LEU A 136      16.994  20.839  -3.148  1.00 36.45           C  
ATOM   1128  CD2 LEU A 136      16.116  21.613  -5.373  1.00 31.59           C  
ATOM   1129  N   ALA A 137      20.869  22.820  -4.757  1.00 31.25           N  
ATOM   1130  CA  ALA A 137      21.987  22.270  -5.523  1.00 32.50           C  
ATOM   1131  C   ALA A 137      23.142  21.903  -4.584  1.00 33.34           C  
ATOM   1132  O   ALA A 137      23.775  20.855  -4.709  1.00 31.45           O  
ATOM   1133  CB  ALA A 137      22.454  23.295  -6.538  1.00 32.59           C  
ATOM   1134  N   VAL A 138      23.393  22.784  -3.625  1.00 35.67           N  
ATOM   1135  CA  VAL A 138      24.461  22.599  -2.665  1.00 32.65           C  
ATOM   1136  C   VAL A 138      24.098  21.465  -1.739  1.00 31.84           C  
ATOM   1137  O   VAL A 138      24.934  20.601  -1.471  1.00 33.88           O  
ATOM   1138  CB  VAL A 138      24.711  23.889  -1.864  1.00 32.98           C  
ATOM   1139  CG1 VAL A 138      25.513  23.629  -0.572  1.00 34.73           C  
ATOM   1140  CG2 VAL A 138      25.390  24.910  -2.756  1.00 33.37           C  
ATOM   1141  N   ASN A 139      22.864  21.471  -1.242  1.00 30.91           N  
ATOM   1142  CA  ASN A 139      22.373  20.374  -0.379  1.00 29.05           C  
ATOM   1143  C   ASN A 139      22.448  19.013  -1.108  1.00 27.96           C  
ATOM   1144  O   ASN A 139      22.818  18.001  -0.516  1.00 25.65           O  
ATOM   1145  CB  ASN A 139      20.956  20.680   0.102  1.00 29.14           C  
ATOM   1146  CG  ASN A 139      20.899  21.863   1.092  1.00 33.57           C  
ATOM   1147  OD1 ASN A 139      21.934  22.383   1.548  1.00 33.10           O  
ATOM   1148  ND2 ASN A 139      19.680  22.280   1.433  1.00 28.32           N  
ATOM   1149  N   ALA A 140      22.173  19.025  -2.415  1.00 26.46           N  
ATOM   1150  CA  ALA A 140      22.182  17.808  -3.230  1.00 27.25           C  
ATOM   1151  C   ALA A 140      23.585  17.296  -3.543  1.00 29.34           C  
ATOM   1152  O   ALA A 140      23.838  16.076  -3.509  1.00 32.26           O  
ATOM   1153  CB  ALA A 140      21.390  18.029  -4.536  1.00 27.71           C  
ATOM   1154  N   ALA A 141      24.497  18.206  -3.896  1.00 30.77           N  
ATOM   1155  CA  ALA A 141      25.910  17.839  -4.062  1.00 26.56           C  
ATOM   1156  C   ALA A 141      26.474  17.212  -2.789  1.00 27.56           C  
ATOM   1157  O   ALA A 141      27.056  16.111  -2.826  1.00 28.67           O  
ATOM   1158  CB  ALA A 141      26.723  19.044  -4.506  1.00 27.32           C  
ATOM   1159  N   LYS A 142      26.257  17.857  -1.645  1.00 26.04           N  
ATOM   1160  CA  LYS A 142      26.789  17.318  -0.379  1.00 26.72           C  
ATOM   1161  C   LYS A 142      26.244  15.957   0.016  1.00 28.68           C  
ATOM   1162  O   LYS A 142      27.002  15.039   0.304  1.00 31.52           O  
ATOM   1163  CB  LYS A 142      26.549  18.315   0.775  1.00 28.64           C  
ATOM   1164  CG  LYS A 142      27.354  19.605   0.622  1.00 32.60           C  
ATOM   1165  CD  LYS A 142      27.130  20.571   1.780  1.00 32.62           C  
ATOM   1166  CE  LYS A 142      28.112  20.308   2.913  1.00 36.56           C  
ATOM   1167  NZ  LYS A 142      27.633  21.034   4.131  1.00 39.54           N  
ATOM   1168  N   ALA A 143      24.919  15.816   0.075  1.00 30.78           N  
ATOM   1169  CA  ALA A 143      24.336  14.524   0.433  1.00 29.20           C  
ATOM   1170  C   ALA A 143      24.501  13.407  -0.642  1.00 30.25           C  
ATOM   1171  O   ALA A 143      24.341  12.236  -0.309  1.00 30.41           O  
ATOM   1172  CB  ALA A 143      22.888  14.685   0.867  1.00 29.45           C  
ATOM   1173  N   MET A 144      24.820  13.752  -1.899  1.00 29.50           N  
ATOM   1174  CA  MET A 144      25.196  12.715  -2.905  1.00 30.46           C  
ATOM   1175  C   MET A 144      26.702  12.318  -2.888  1.00 35.64           C  
ATOM   1176  O   MET A 144      27.160  11.469  -3.685  1.00 37.06           O  
ATOM   1177  CB  MET A 144      24.784  13.107  -4.325  1.00 26.98           C  
ATOM   1178  CG  MET A 144      24.411  11.904  -5.178  1.00 26.51           C  
ATOM   1179  SD  MET A 144      23.796  12.232  -6.856  1.00 32.23           S  
ATOM   1180  CE  MET A 144      25.249  12.071  -7.866  1.00 27.34           C  
ATOM   1181  N   GLU A 145      27.473  12.913  -1.975  1.00 38.18           N  
ATOM   1182  CA  GLU A 145      28.896  12.584  -1.883  1.00 36.74           C  
ATOM   1183  C   GLU A 145      29.071  11.108  -1.550  1.00 36.05           C  
ATOM   1184  O   GLU A 145      28.462  10.583  -0.598  1.00 38.86           O  
ATOM   1185  CB  GLU A 145      29.598  13.444  -0.844  1.00 36.89           C  
ATOM   1186  CG  GLU A 145      30.163  14.740  -1.377  1.00 40.71           C  
ATOM   1187  CD  GLU A 145      30.554  15.695  -0.270  1.00 47.39           C  
ATOM   1188  OE1 GLU A 145      30.639  15.258   0.905  1.00 48.77           O  
ATOM   1189  OE2 GLU A 145      30.755  16.894  -0.573  1.00 48.45           O  
ATOM   1190  N   GLY A 146      29.892  10.444  -2.349  1.00 30.85           N  
ATOM   1191  CA  GLY A 146      30.146   9.019  -2.176  1.00 30.73           C  
ATOM   1192  C   GLY A 146      29.053   8.116  -2.748  1.00 31.06           C  
ATOM   1193  O   GLY A 146      29.083   6.933  -2.503  1.00 29.29           O  
ATOM   1194  N   ARG A 147      28.092   8.674  -3.507  1.00 31.04           N  
ATOM   1195  CA  ARG A 147      26.977   7.910  -4.039  1.00 27.77           C  
ATOM   1196  C   ARG A 147      26.713   8.327  -5.470  1.00 30.45           C  
ATOM   1197  O   ARG A 147      27.275   9.306  -5.946  1.00 33.71           O  
ATOM   1198  CB  ARG A 147      25.740   8.150  -3.189  1.00 28.64           C  
ATOM   1199  CG  ARG A 147      25.911   7.925  -1.672  1.00 26.97           C  
ATOM   1200  CD  ARG A 147      26.094   6.447  -1.330  1.00 28.91           C  
ATOM   1201  NE  ARG A 147      25.981   6.224   0.114  1.00 32.03           N  
ATOM   1202  CZ  ARG A 147      27.017   6.215   0.950  1.00 30.67           C  
ATOM   1203  NH1 ARG A 147      28.237   6.414   0.476  1.00 30.54           N  
ATOM   1204  NH2 ARG A 147      26.829   6.024   2.253  1.00 29.43           N  
ATOM   1205  N   ARG A 148      25.868   7.575  -6.163  1.00 31.76           N  
ATOM   1206  CA  ARG A 148      25.358   7.974  -7.468  1.00 31.36           C  
ATOM   1207  C   ARG A 148      23.875   8.417  -7.410  1.00 27.22           C  
ATOM   1208  O   ARG A 148      23.275   8.696  -8.441  1.00 25.24           O  
ATOM   1209  CB  ARG A 148      25.606   6.876  -8.504  1.00 35.20           C  
ATOM   1210  CG  ARG A 148      27.084   6.590  -8.792  1.00 37.27           C  
ATOM   1211  CD  ARG A 148      27.209   5.295  -9.568  1.00 39.01           C  
ATOM   1212  NE  ARG A 148      27.975   5.483 -10.796  1.00 51.30           N  
ATOM   1213  CZ  ARG A 148      27.869   4.715 -11.891  1.00 52.57           C  
ATOM   1214  NH1 ARG A 148      27.020   3.684 -11.931  1.00 53.16           N  
ATOM   1215  NH2 ARG A 148      28.615   4.980 -12.954  1.00 47.54           N  
ATOM   1216  N   ALA A 149      23.335   8.550  -6.192  1.00 23.64           N  
ATOM   1217  CA  ALA A 149      21.966   8.994  -5.959  1.00 24.02           C  
ATOM   1218  C   ALA A 149      21.740   9.674  -4.611  1.00 23.98           C  
ATOM   1219  O   ALA A 149      22.444   9.410  -3.619  1.00 21.53           O  
ATOM   1220  CB  ALA A 149      20.969   7.826  -6.105  1.00 25.05           C  
ATOM   1221  N   VAL A 150      20.742  10.554  -4.592  1.00 25.30           N  
ATOM   1222  CA  VAL A 150      20.346  11.229  -3.352  1.00 28.40           C  
ATOM   1223  C   VAL A 150      18.855  11.549  -3.422  1.00 31.06           C  
ATOM   1224  O   VAL A 150      18.283  11.759  -4.523  1.00 33.79           O  
ATOM   1225  CB  VAL A 150      21.223  12.495  -3.100  1.00 26.86           C  
ATOM   1226  CG1 VAL A 150      20.981  13.555  -4.153  1.00 27.64           C  
ATOM   1227  CG2 VAL A 150      21.008  13.067  -1.709  1.00 27.43           C  
ATOM   1228  N   LEU A 151      18.213  11.544  -2.261  1.00 33.12           N  
ATOM   1229  CA  LEU A 151      16.807  11.929  -2.187  1.00 33.68           C  
ATOM   1230  C   LEU A 151      16.712  13.445  -1.862  1.00 36.10           C  
ATOM   1231  O   LEU A 151      17.487  13.986  -1.046  1.00 37.07           O  
ATOM   1232  CB  LEU A 151      16.041  11.062  -1.158  1.00 32.92           C  
ATOM   1233  CG  LEU A 151      15.960   9.512  -1.216  1.00 34.58           C  
ATOM   1234  CD1 LEU A 151      15.117   8.938  -0.084  1.00 30.85           C  
ATOM   1235  CD2 LEU A 151      15.386   9.007  -2.533  1.00 36.68           C  
ATOM   1236  N   LEU A 152      15.774  14.131  -2.509  1.00 34.27           N  
ATOM   1237  CA  LEU A 152      15.579  15.571  -2.285  1.00 30.73           C  
ATOM   1238  C   LEU A 152      14.318  15.702  -1.452  1.00 32.84           C  
ATOM   1239  O   LEU A 152      13.200  15.361  -1.928  1.00 33.98           O  
ATOM   1240  CB  LEU A 152      15.449  16.337  -3.607  1.00 28.36           C  
ATOM   1241  CG  LEU A 152      16.499  16.020  -4.707  1.00 29.85           C  
ATOM   1242  CD1 LEU A 152      16.154  16.659  -6.051  1.00 28.70           C  
ATOM   1243  CD2 LEU A 152      17.907  16.404  -4.282  1.00 28.41           C  
ATOM   1244  N   ALA A 153      14.520  16.146  -0.205  1.00 30.22           N  
ATOM   1245  CA  ALA A 153      13.494  16.240   0.818  1.00 30.85           C  
ATOM   1246  C   ALA A 153      12.244  16.851   0.231  1.00 30.84           C  
ATOM   1247  O   ALA A 153      12.311  17.850  -0.455  1.00 31.89           O  
ATOM   1248  CB  ALA A 153      13.997  17.086   1.997  1.00 31.72           C  
ATOM   1249  N   ASN A 154      11.107  16.208   0.468  1.00 29.99           N  
ATOM   1250  CA  ASN A 154       9.800  16.702   0.018  1.00 27.75           C  
ATOM   1251  C   ASN A 154       9.757  17.018  -1.449  1.00 25.97           C  
ATOM   1252  O   ASN A 154       8.989  17.893  -1.820  1.00 24.77           O  
ATOM   1253  CB  ASN A 154       9.347  17.927   0.816  1.00 26.43           C  
ATOM   1254  CG  ASN A 154       9.384  17.687   2.317  1.00 30.63           C  
ATOM   1255  OD1 ASN A 154       8.384  17.278   2.932  1.00 36.18           O  
ATOM   1256  ND2 ASN A 154      10.537  17.868   2.898  1.00 26.05           N  
ATOM   1257  N   HIS A 155      10.515  16.287  -2.282  1.00 24.37           N  
ATOM   1258  CA  HIS A 155      10.688  16.705  -3.685  1.00 25.43           C  
ATOM   1259  C   HIS A 155      10.856  15.574  -4.706  1.00 28.70           C  
ATOM   1260  O   HIS A 155      10.056  15.425  -5.638  1.00 33.16           O  
ATOM   1261  CB  HIS A 155      11.919  17.627  -3.774  1.00 21.48           C  
ATOM   1262  CG  HIS A 155      12.131  18.222  -5.124  1.00 20.28           C  
ATOM   1263  ND1 HIS A 155      12.844  19.386  -5.311  1.00 21.12           N  
ATOM   1264  CD2 HIS A 155      11.689  17.848  -6.352  1.00 19.54           C  
ATOM   1265  CE1 HIS A 155      12.835  19.695  -6.605  1.00 21.51           C  
ATOM   1266  NE2 HIS A 155      12.150  18.772  -7.258  1.00 16.73           N  
ATOM   1267  N   GLY A 156      11.935  14.807  -4.581  1.00 29.05           N  
ATOM   1268  CA  GLY A 156      12.223  13.815  -5.596  1.00 27.49           C  
ATOM   1269  C   GLY A 156      13.560  13.140  -5.421  1.00 28.01           C  
ATOM   1270  O   GLY A 156      14.061  12.961  -4.289  1.00 27.56           O  
ATOM   1271  N   ILE A 157      14.129  12.777  -6.556  1.00 26.70           N  
ATOM   1272  CA  ILE A 157      15.326  11.978  -6.594  1.00 29.94           C  
ATOM   1273  C   ILE A 157      16.306  12.634  -7.562  1.00 31.33           C  
ATOM   1274  O   ILE A 157      15.905  13.309  -8.531  1.00 34.20           O  
ATOM   1275  CB  ILE A 157      15.020  10.505  -6.998  1.00 30.19           C  
ATOM   1276  CG1 ILE A 157      16.201   9.579  -6.691  1.00 34.27           C  
ATOM   1277  CG2 ILE A 157      14.595  10.408  -8.469  1.00 33.17           C  
ATOM   1278  CD1 ILE A 157      16.302   8.335  -7.571  1.00 39.46           C  
ATOM   1279  N   LEU A 158      17.594  12.475  -7.269  1.00 32.13           N  
ATOM   1280  CA  LEU A 158      18.636  12.873  -8.212  1.00 30.58           C  
ATOM   1281  C   LEU A 158      19.621  11.713  -8.299  1.00 29.55           C  
ATOM   1282  O   LEU A 158      20.014  11.102  -7.281  1.00 28.31           O  
ATOM   1283  CB  LEU A 158      19.307  14.221  -7.798  1.00 29.93           C  
ATOM   1284  CG  LEU A 158      20.270  14.854  -8.830  1.00 30.91           C  
ATOM   1285  CD1 LEU A 158      19.517  15.556  -9.935  1.00 28.78           C  
ATOM   1286  CD2 LEU A 158      21.291  15.804  -8.219  1.00 33.08           C  
ATOM   1287  N   ALA A 159      19.992  11.385  -9.525  1.00 29.81           N  
ATOM   1288  CA  ALA A 159      20.957  10.330  -9.751  1.00 30.25           C  
ATOM   1289  C   ALA A 159      21.889  10.720 -10.874  1.00 29.71           C  
ATOM   1290  O   ALA A 159      21.535  11.535 -11.704  1.00 31.88           O  
ATOM   1291  CB  ALA A 159      20.252   9.023 -10.079  1.00 28.71           C  
ATOM   1292  N   GLY A 160      23.087  10.151 -10.887  1.00 31.65           N  
ATOM   1293  CA  GLY A 160      24.061  10.462 -11.942  1.00 33.82           C  
ATOM   1294  C   GLY A 160      25.015   9.291 -12.131  1.00 35.60           C  
ATOM   1295  O   GLY A 160      25.303   8.550 -11.170  1.00 31.88           O  
ATOM   1296  N   ALA A 161      25.490   9.145 -13.368  1.00 32.25           N  
ATOM   1297  CA  ALA A 161      26.372   8.061 -13.775  1.00 36.59           C  
ATOM   1298  C   ALA A 161      27.192   8.498 -15.008  1.00 36.46           C  
ATOM   1299  O   ALA A 161      27.117   9.646 -15.431  1.00 33.06           O  
ATOM   1300  CB  ALA A 161      25.557   6.804 -14.074  1.00 35.31           C  
ATOM   1301  N   GLN A 162      27.974   7.583 -15.561  1.00 38.53           N  
ATOM   1302  CA  GLN A 162      28.895   7.901 -16.668  1.00 39.69           C  
ATOM   1303  C   GLN A 162      28.153   8.209 -17.952  1.00 38.18           C  
ATOM   1304  O   GLN A 162      28.718   8.833 -18.826  1.00 42.67           O  
ATOM   1305  CB  GLN A 162      29.921   6.766 -16.896  1.00 37.98           C  
ATOM   1306  N   ASN A 163      26.894   7.767 -18.071  1.00 38.85           N  
ATOM   1307  CA  ASN A 163      26.047   8.120 -19.244  1.00 38.18           C  
ATOM   1308  C   ASN A 163      24.522   8.069 -18.990  1.00 38.69           C  
ATOM   1309  O   ASN A 163      24.075   7.766 -17.867  1.00 32.12           O  
ATOM   1310  CB  ASN A 163      26.437   7.310 -20.491  1.00 37.53           C  
ATOM   1311  CG  ASN A 163      26.419   5.802 -20.254  1.00 40.05           C  
ATOM   1312  OD1 ASN A 163      25.587   5.255 -19.487  1.00 36.54           O  
ATOM   1313  ND2 ASN A 163      27.337   5.112 -20.923  1.00 35.28           N  
ATOM   1314  N   LEU A 164      23.717   8.375 -20.014  1.00 39.55           N  
ATOM   1315  CA  LEU A 164      22.271   8.483 -19.773  1.00 40.71           C  
ATOM   1316  C   LEU A 164      21.627   7.117 -19.499  1.00 45.40           C  
ATOM   1317  O   LEU A 164      20.795   6.985 -18.595  1.00 47.04           O  
ATOM   1318  CB  LEU A 164      21.544   9.253 -20.884  1.00 37.53           C  
ATOM   1319  CG  LEU A 164      21.627  10.783 -20.846  1.00 36.57           C  
ATOM   1320  CD1 LEU A 164      21.123  11.394 -22.148  1.00 34.40           C  
ATOM   1321  CD2 LEU A 164      20.906  11.426 -19.651  1.00 36.59           C  
ATOM   1322  N   LEU A 165      22.051   6.106 -20.250  1.00 45.36           N  
ATOM   1323  CA  LEU A 165      21.612   4.738 -20.021  1.00 44.25           C  
ATOM   1324  C   LEU A 165      21.799   4.353 -18.558  1.00 38.01           C  
ATOM   1325  O   LEU A 165      20.875   3.889 -17.893  1.00 39.57           O  
ATOM   1326  CB  LEU A 165      22.394   3.780 -20.925  1.00 50.32           C  
ATOM   1327  CG  LEU A 165      21.725   2.438 -21.239  1.00 59.38           C  
ATOM   1328  CD1 LEU A 165      21.956   2.034 -22.691  1.00 59.87           C  
ATOM   1329  CD2 LEU A 165      22.202   1.352 -20.289  1.00 62.35           C  
ATOM   1330  N   ASN A 166      23.001   4.546 -18.051  1.00 33.25           N  
ATOM   1331  CA  ASN A 166      23.313   4.171 -16.681  1.00 30.84           C  
ATOM   1332  C   ASN A 166      22.613   5.063 -15.672  1.00 30.67           C  
ATOM   1333  O   ASN A 166      22.258   4.622 -14.590  1.00 32.62           O  
ATOM   1334  CB  ASN A 166      24.837   4.166 -16.450  1.00 34.24           C  
ATOM   1335  CG  ASN A 166      25.583   3.045 -17.227  1.00 38.96           C  
ATOM   1336  OD1 ASN A 166      25.012   2.301 -18.026  1.00 42.46           O  
ATOM   1337  ND2 ASN A 166      26.876   2.950 -16.996  1.00 42.09           N  
ATOM   1338  N   ALA A 167      22.402   6.333 -16.009  1.00 36.00           N  
ATOM   1339  CA  ALA A 167      21.722   7.249 -15.060  1.00 35.08           C  
ATOM   1340  C   ALA A 167      20.275   6.771 -14.939  1.00 32.53           C  
ATOM   1341  O   ALA A 167      19.705   6.677 -13.824  1.00 31.33           O  
ATOM   1342  CB  ALA A 167      21.792   8.700 -15.538  1.00 27.31           C  
ATOM   1343  N   PHE A 168      19.714   6.409 -16.093  1.00 30.91           N  
ATOM   1344  CA  PHE A 168      18.319   5.957 -16.167  1.00 36.00           C  
ATOM   1345  C   PHE A 168      18.070   4.701 -15.323  1.00 36.67           C  
ATOM   1346  O   PHE A 168      17.062   4.605 -14.593  1.00 36.45           O  
ATOM   1347  CB  PHE A 168      17.860   5.722 -17.621  1.00 36.92           C  
ATOM   1348  CG  PHE A 168      16.493   5.117 -17.708  1.00 38.64           C  
ATOM   1349  CD1 PHE A 168      16.324   3.742 -17.616  1.00 39.27           C  
ATOM   1350  CD2 PHE A 168      15.365   5.923 -17.804  1.00 41.97           C  
ATOM   1351  CE1 PHE A 168      15.055   3.183 -17.650  1.00 39.58           C  
ATOM   1352  CE2 PHE A 168      14.092   5.363 -17.856  1.00 42.80           C  
ATOM   1353  CZ  PHE A 168      13.941   3.992 -17.760  1.00 39.17           C  
ATOM   1354  N   ASN A 169      18.986   3.739 -15.439  1.00 34.89           N  
ATOM   1355  CA AASN A 169      18.887   2.475 -14.703  0.50 37.07           C  
ATOM   1356  C   ASN A 169      19.017   2.684 -13.198  1.00 36.65           C  
ATOM   1357  O   ASN A 169      18.493   1.929 -12.409  1.00 35.86           O  
ATOM   1358  CB AASN A 169      19.947   1.474 -15.171  0.50 39.11           C  
ATOM   1359  CG AASN A 169      19.715   0.077 -14.609  0.50 42.40           C  
ATOM   1360  OD1AASN A 169      18.724  -0.582 -14.943  0.50 43.31           O  
ATOM   1361  ND2AASN A 169      20.624  -0.379 -13.743  0.50 40.50           N  
ATOM   1362  CA BASN A 169      18.836   2.496 -14.714  0.50 35.18           C  
ATOM   1363  CB BASN A 169      19.763   1.442 -15.317  0.50 34.67           C  
ATOM   1364  CG BASN A 169      19.404   1.128 -16.762  0.50 33.18           C  
ATOM   1365  OD1BASN A 169      18.241   0.965 -17.096  0.50 34.10           O  
ATOM   1366  ND2BASN A 169      20.395   1.064 -17.619  0.50 34.01           N  
ATOM   1367  N   ILE A 170      19.728   3.725 -12.800  1.00 34.34           N  
ATOM   1368  CA  ILE A 170      19.930   3.995 -11.371  1.00 31.45           C  
ATOM   1369  C   ILE A 170      18.654   4.539 -10.700  1.00 28.87           C  
ATOM   1370  O   ILE A 170      18.355   4.206  -9.567  1.00 27.82           O  
ATOM   1371  CB  ILE A 170      21.130   4.961 -11.162  1.00 30.32           C  
ATOM   1372  CG1 ILE A 170      22.437   4.317 -11.663  1.00 32.66           C  
ATOM   1373  CG2 ILE A 170      21.274   5.339  -9.697  1.00 29.12           C  
ATOM   1374  CD1 ILE A 170      23.716   5.021 -11.202  1.00 33.07           C  
ATOM   1375  N   VAL A 171      17.936   5.409 -11.402  1.00 29.06           N  
ATOM   1376  CA  VAL A 171      16.598   5.869 -11.006  1.00 29.66           C  
ATOM   1377  C   VAL A 171      15.645   4.675 -10.888  1.00 29.78           C  
ATOM   1378  O   VAL A 171      15.069   4.401  -9.827  1.00 30.20           O  
ATOM   1379  CB  VAL A 171      16.024   6.877 -12.045  1.00 30.72           C  
ATOM   1380  CG1 VAL A 171      14.587   7.264 -11.699  1.00 29.96           C  
ATOM   1381  CG2 VAL A 171      16.899   8.124 -12.128  1.00 29.73           C  
ATOM   1382  N   GLU A 172      15.494   3.954 -11.985  1.00 28.74           N  
ATOM   1383  CA  GLU A 172      14.688   2.737 -11.994  1.00 30.64           C  
ATOM   1384  C   GLU A 172      14.955   1.864 -10.779  1.00 30.91           C  
ATOM   1385  O   GLU A 172      14.038   1.528  -9.997  1.00 31.88           O  
ATOM   1386  CB  GLU A 172      14.992   1.937 -13.251  1.00 32.45           C  
ATOM   1387  CG  GLU A 172      14.029   0.816 -13.478  1.00 37.38           C  
ATOM   1388  CD  GLU A 172      14.106   0.301 -14.903  1.00 40.95           C  
ATOM   1389  OE1 GLU A 172      15.012  -0.498 -15.197  1.00 45.93           O  
ATOM   1390  OE2 GLU A 172      13.266   0.702 -15.726  1.00 40.53           O  
ATOM   1391  N   GLU A 173      16.218   1.491 -10.638  1.00 30.10           N  
ATOM   1392  CA  GLU A 173      16.664   0.581  -9.617  1.00 31.33           C  
ATOM   1393  C   GLU A 173      16.492   1.163  -8.207  1.00 32.97           C  
ATOM   1394  O   GLU A 173      16.114   0.444  -7.264  1.00 34.72           O  
ATOM   1395  CB  GLU A 173      18.137   0.258  -9.884  1.00 36.67           C  
ATOM   1396  CG  GLU A 173      18.612  -1.109  -9.413  1.00 41.70           C  
ATOM   1397  CD  GLU A 173      17.692  -2.253  -9.849  1.00 44.06           C  
ATOM   1398  OE1 GLU A 173      17.501  -2.466 -11.072  1.00 41.09           O  
ATOM   1399  OE2 GLU A 173      17.146  -2.915  -8.940  1.00 40.83           O  
ATOM   1400  N   VAL A 174      16.782   2.452  -8.046  1.00 32.70           N  
ATOM   1401  CA  VAL A 174      16.581   3.111  -6.738  1.00 33.32           C  
ATOM   1402  C   VAL A 174      15.079   3.285  -6.404  1.00 29.67           C  
ATOM   1403  O   VAL A 174      14.663   3.141  -5.249  1.00 26.71           O  
ATOM   1404  CB  VAL A 174      17.326   4.468  -6.653  1.00 34.55           C  
ATOM   1405  CG1 VAL A 174      17.051   5.166  -5.308  1.00 32.46           C  
ATOM   1406  CG2 VAL A 174      18.817   4.256  -6.824  1.00 33.75           C  
ATOM   1407  N   GLU A 175      14.271   3.580  -7.411  1.00 28.29           N  
ATOM   1408  CA  GLU A 175      12.810   3.613  -7.202  1.00 34.31           C  
ATOM   1409  C   GLU A 175      12.263   2.217  -6.820  1.00 31.16           C  
ATOM   1410  O   GLU A 175      11.343   2.070  -6.016  1.00 31.98           O  
ATOM   1411  CB  GLU A 175      12.066   4.202  -8.436  1.00 36.71           C  
ATOM   1412  CG  GLU A 175      10.525   4.109  -8.386  1.00 35.87           C  
ATOM   1413  CD  GLU A 175       9.907   4.748  -7.134  1.00 37.35           C  
ATOM   1414  OE1 GLU A 175      10.554   5.625  -6.467  1.00 34.27           O  
ATOM   1415  OE2 GLU A 175       8.755   4.369  -6.805  1.00 33.90           O  
ATOM   1416  N   TYR A 176      12.853   1.193  -7.391  1.00 31.61           N  
ATOM   1417  CA  TYR A 176      12.386  -0.140  -7.134  1.00 30.67           C  
ATOM   1418  C   TYR A 176      12.743  -0.534  -5.708  1.00 29.70           C  
ATOM   1419  O   TYR A 176      11.922  -1.106  -4.999  1.00 34.98           O  
ATOM   1420  CB  TYR A 176      12.968  -1.080  -8.165  1.00 29.83           C  
ATOM   1421  CG  TYR A 176      12.797  -2.541  -7.841  1.00 35.20           C  
ATOM   1422  CD1 TYR A 176      11.578  -3.206  -8.102  1.00 36.25           C  
ATOM   1423  CD2 TYR A 176      13.856  -3.279  -7.288  1.00 31.77           C  
ATOM   1424  CE1 TYR A 176      11.428  -4.567  -7.815  1.00 35.99           C  
ATOM   1425  CE2 TYR A 176      13.723  -4.623  -7.022  1.00 32.13           C  
ATOM   1426  CZ  TYR A 176      12.508  -5.262  -7.279  1.00 36.06           C  
ATOM   1427  OH  TYR A 176      12.377  -6.596  -6.960  1.00 42.30           O  
ATOM   1428  N   CYS A 177      13.951  -0.208  -5.285  1.00 27.56           N  
ATOM   1429  CA  CYS A 177      14.414  -0.515  -3.935  1.00 28.04           C  
ATOM   1430  C   CYS A 177      13.659   0.240  -2.856  1.00 27.38           C  
ATOM   1431  O   CYS A 177      13.356  -0.293  -1.791  1.00 29.83           O  
ATOM   1432  CB  CYS A 177      15.896  -0.174  -3.827  1.00 29.24           C  
ATOM   1433  SG  CYS A 177      16.988  -1.390  -4.583  1.00 36.31           S  
ATOM   1434  N   ALA A 178      13.371   1.513  -3.125  1.00 30.50           N  
ATOM   1435  CA  ALA A 178      12.554   2.337  -2.222  1.00 28.06           C  
ATOM   1436  C   ALA A 178      11.157   1.703  -2.140  1.00 26.93           C  
ATOM   1437  O   ALA A 178      10.573   1.565  -1.036  1.00 23.79           O  
ATOM   1438  CB  ALA A 178      12.451   3.764  -2.758  1.00 26.45           C  
ATOM   1439  N   LYS A 179      10.625   1.329  -3.301  1.00 22.17           N  
ATOM   1440  CA  LYS A 179       9.309   0.648  -3.284  1.00 26.55           C  
ATOM   1441  C   LYS A 179       9.355  -0.576  -2.402  1.00 29.91           C  
ATOM   1442  O   LYS A 179       8.584  -0.655  -1.430  1.00 31.01           O  
ATOM   1443  CB  LYS A 179       8.808   0.268  -4.663  1.00 24.80           C  
ATOM   1444  CG  LYS A 179       7.382  -0.237  -4.622  1.00 24.83           C  
ATOM   1445  CD  LYS A 179       6.820  -0.421  -6.017  1.00 21.94           C  
ATOM   1446  CE  LYS A 179       5.434  -1.029  -5.913  1.00 25.91           C  
ATOM   1447  NZ  LYS A 179       4.703  -0.743  -7.180  1.00 27.85           N  
ATOM   1448  N   ILE A 180      10.272  -1.515  -2.718  1.00 29.34           N  
ATOM   1449  CA  ILE A 180      10.481  -2.664  -1.859  1.00 28.10           C  
ATOM   1450  C   ILE A 180      10.540  -2.267  -0.354  1.00 26.41           C  
ATOM   1451  O   ILE A 180       9.911  -2.875   0.491  1.00 27.06           O  
ATOM   1452  CB  ILE A 180      11.762  -3.431  -2.241  1.00 31.19           C  
ATOM   1453  CG1 ILE A 180      11.762  -3.884  -3.726  1.00 32.43           C  
ATOM   1454  CG2 ILE A 180      11.996  -4.598  -1.293  1.00 28.53           C  
ATOM   1455  CD1 ILE A 180      10.524  -4.650  -4.166  1.00 33.52           C  
ATOM   1456  N   TYR A 181      11.333  -1.261  -0.031  1.00 28.50           N  
ATOM   1457  CA  TYR A 181      11.627  -0.958   1.369  1.00 24.72           C  
ATOM   1458  C   TYR A 181      10.389  -0.432   2.101  1.00 23.99           C  
ATOM   1459  O   TYR A 181      10.099  -0.824   3.219  1.00 29.05           O  
ATOM   1460  CB  TYR A 181      12.828  -0.003   1.448  1.00 22.86           C  
ATOM   1461  CG  TYR A 181      13.124   0.578   2.854  1.00 25.06           C  
ATOM   1462  CD1 TYR A 181      13.433  -0.258   3.930  1.00 27.70           C  
ATOM   1463  CD2 TYR A 181      13.103   1.950   3.085  1.00 25.08           C  
ATOM   1464  CE1 TYR A 181      13.711   0.256   5.200  1.00 29.40           C  
ATOM   1465  CE2 TYR A 181      13.373   2.488   4.350  1.00 26.16           C  
ATOM   1466  CZ  TYR A 181      13.668   1.638   5.400  1.00 28.72           C  
ATOM   1467  OH  TYR A 181      13.961   2.143   6.630  1.00 28.76           O  
ATOM   1468  N   CYS A 182       9.650   0.461   1.470  1.00 26.48           N  
ATOM   1469  CA  CYS A 182       8.393   0.968   2.039  1.00 28.11           C  
ATOM   1470  C   CYS A 182       7.385  -0.154   2.271  1.00 28.05           C  
ATOM   1471  O   CYS A 182       6.836  -0.304   3.398  1.00 26.65           O  
ATOM   1472  CB  CYS A 182       7.794   2.036   1.125  1.00 29.14           C  
ATOM   1473  SG  CYS A 182       8.853   3.492   0.947  1.00 32.47           S  
ATOM   1474  N   LEU A 183       7.172  -0.972   1.235  1.00 23.95           N  
ATOM   1475  CA  LEU A 183       6.191  -2.059   1.355  1.00 24.58           C  
ATOM   1476  C   LEU A 183       6.575  -3.014   2.471  1.00 28.15           C  
ATOM   1477  O   LEU A 183       5.706  -3.411   3.265  1.00 30.73           O  
ATOM   1478  CB  LEU A 183       5.998  -2.816   0.052  1.00 22.89           C  
ATOM   1479  CG  LEU A 183       5.689  -2.019  -1.243  1.00 28.31           C  
ATOM   1480  CD1 LEU A 183       5.653  -2.876  -2.530  1.00 25.16           C  
ATOM   1481  CD2 LEU A 183       4.438  -1.124  -1.158  1.00 26.78           C  
ATOM   1482  N   ALA A 184       7.869  -3.369   2.553  1.00 27.09           N  
ATOM   1483  CA  ALA A 184       8.335  -4.277   3.595  1.00 29.38           C  
ATOM   1484  C   ALA A 184       7.998  -3.694   4.939  1.00 30.56           C  
ATOM   1485  O   ALA A 184       7.635  -4.413   5.857  1.00 31.36           O  
ATOM   1486  CB  ALA A 184       9.850  -4.491   3.494  1.00 29.15           C  
ATOM   1487  N   LYS A 185       8.164  -2.377   5.054  1.00 32.39           N  
ATOM   1488  CA  LYS A 185       8.046  -1.705   6.349  1.00 33.81           C  
ATOM   1489  C   LYS A 185       6.572  -1.642   6.768  1.00 32.00           C  
ATOM   1490  O   LYS A 185       6.263  -1.521   7.954  1.00 31.28           O  
ATOM   1491  CB  LYS A 185       8.712  -0.323   6.277  1.00 38.25           C  
ATOM   1492  CG  LYS A 185       8.645   0.491   7.554  1.00 45.08           C  
ATOM   1493  CD  LYS A 185       9.967   0.498   8.312  1.00 50.67           C  
ATOM   1494  CE  LYS A 185       9.751   1.100   9.700  1.00 51.00           C  
ATOM   1495  NZ  LYS A 185      11.026   1.557  10.327  1.00 52.90           N  
ATOM   1496  N   ASN A 186       5.657  -1.765   5.801  1.00 29.87           N  
ATOM   1497  CA  ASN A 186       4.229  -1.993   6.140  1.00 31.50           C  
ATOM   1498  C   ASN A 186       3.964  -3.325   6.820  1.00 32.78           C  
ATOM   1499  O   ASN A 186       3.073  -3.441   7.674  1.00 33.82           O  
ATOM   1500  CB  ASN A 186       3.334  -1.919   4.896  1.00 27.43           C  
ATOM   1501  CG  ASN A 186       3.157  -0.517   4.438  1.00 27.79           C  
ATOM   1502  OD1 ASN A 186       3.277   0.403   5.247  1.00 29.13           O  
ATOM   1503  ND2 ASN A 186       2.934  -0.325   3.152  1.00 22.85           N  
ATOM   1504  N   PHE A 187       4.714  -4.335   6.395  1.00 31.59           N  
ATOM   1505  CA  PHE A 187       4.523  -5.677   6.885  1.00 31.85           C  
ATOM   1506  C   PHE A 187       5.222  -5.834   8.222  1.00 33.17           C  
ATOM   1507  O   PHE A 187       4.589  -6.229   9.190  1.00 34.41           O  
ATOM   1508  CB  PHE A 187       5.012  -6.713   5.864  1.00 31.36           C  
ATOM   1509  CG  PHE A 187       4.643  -8.136   6.209  1.00 32.28           C  
ATOM   1510  CD1 PHE A 187       5.209  -8.782   7.325  1.00 33.08           C  
ATOM   1511  CD2 PHE A 187       3.735  -8.849   5.415  1.00 35.34           C  
ATOM   1512  CE1 PHE A 187       4.869 -10.097   7.634  1.00 33.09           C  
ATOM   1513  CE2 PHE A 187       3.400 -10.166   5.719  1.00 31.72           C  
ATOM   1514  CZ  PHE A 187       3.978 -10.789   6.821  1.00 32.91           C  
ATOM   1515  N   GLY A 188       6.517  -5.527   8.276  1.00 33.84           N  
ATOM   1516  CA  GLY A 188       7.297  -5.761   9.502  1.00 34.89           C  
ATOM   1517  C   GLY A 188       8.620  -5.032   9.458  1.00 34.02           C  
ATOM   1518  O   GLY A 188       8.690  -3.907   9.007  1.00 37.33           O  
ATOM   1519  N   GLU A 189       9.665  -5.686   9.930  1.00 34.59           N  
ATOM   1520  CA  GLU A 189      11.012  -5.119   9.949  1.00 41.40           C  
ATOM   1521  C   GLU A 189      11.798  -5.584   8.720  1.00 39.69           C  
ATOM   1522  O   GLU A 189      12.212  -6.742   8.663  1.00 38.33           O  
ATOM   1523  CB  GLU A 189      11.755  -5.560  11.221  1.00 42.67           C  
ATOM   1524  CG  GLU A 189      12.814  -4.582  11.681  1.00 48.47           C  
ATOM   1525  CD  GLU A 189      12.262  -3.182  11.852  1.00 56.76           C  
ATOM   1526  OE1 GLU A 189      11.050  -3.052  12.172  1.00 60.55           O  
ATOM   1527  OE2 GLU A 189      13.039  -2.214  11.668  1.00 51.97           O  
ATOM   1528  N   PRO A 190      11.987  -4.703   7.723  1.00 37.83           N  
ATOM   1529  CA  PRO A 190      12.857  -5.124   6.611  1.00 37.68           C  
ATOM   1530  C   PRO A 190      14.279  -5.475   7.114  1.00 37.39           C  
ATOM   1531  O   PRO A 190      14.813  -4.780   7.973  1.00 37.14           O  
ATOM   1532  CB  PRO A 190      12.894  -3.888   5.696  1.00 37.93           C  
ATOM   1533  CG  PRO A 190      11.748  -3.042   6.102  1.00 39.29           C  
ATOM   1534  CD  PRO A 190      11.494  -3.322   7.557  1.00 38.47           C  
ATOM   1535  N   VAL A 191      14.859  -6.569   6.609  1.00 38.00           N  
ATOM   1536  CA  VAL A 191      16.230  -6.977   6.972  1.00 35.11           C  
ATOM   1537  C   VAL A 191      17.238  -6.229   6.082  1.00 33.32           C  
ATOM   1538  O   VAL A 191      17.230  -6.356   4.828  1.00 34.17           O  
ATOM   1539  CB  VAL A 191      16.421  -8.522   6.856  1.00 34.33           C  
ATOM   1540  CG1 VAL A 191      17.832  -8.935   7.261  1.00 32.05           C  
ATOM   1541  CG2 VAL A 191      15.380  -9.253   7.697  1.00 30.83           C  
ATOM   1542  N   VAL A 192      18.091  -5.437   6.727  1.00 31.58           N  
ATOM   1543  CA  VAL A 192      19.094  -4.624   6.018  1.00 29.70           C  
ATOM   1544  C   VAL A 192      20.414  -5.398   5.952  1.00 31.25           C  
ATOM   1545  O   VAL A 192      20.956  -5.833   7.001  1.00 30.12           O  
ATOM   1546  CB  VAL A 192      19.260  -3.224   6.673  1.00 31.17           C  
ATOM   1547  CG1 VAL A 192      20.480  -2.492   6.121  1.00 28.09           C  
ATOM   1548  CG2 VAL A 192      17.987  -2.371   6.485  1.00 29.57           C  
ATOM   1549  N   LEU A 193      20.931  -5.583   4.732  1.00 29.58           N  
ATOM   1550  CA  LEU A 193      22.209  -6.260   4.544  1.00 34.17           C  
ATOM   1551  C   LEU A 193      23.307  -5.426   5.203  1.00 35.84           C  
ATOM   1552  O   LEU A 193      23.260  -4.212   5.129  1.00 35.26           O  
ATOM   1553  CB  LEU A 193      22.523  -6.496   3.047  1.00 34.33           C  
ATOM   1554  CG  LEU A 193      21.506  -7.295   2.239  1.00 34.45           C  
ATOM   1555  CD1 LEU A 193      21.791  -7.206   0.745  1.00 36.57           C  
ATOM   1556  CD2 LEU A 193      21.445  -8.742   2.713  1.00 35.01           C  
ATOM   1557  N   PRO A 194      24.287  -6.079   5.864  1.00 39.45           N  
ATOM   1558  CA  PRO A 194      25.352  -5.294   6.539  1.00 39.08           C  
ATOM   1559  C   PRO A 194      26.346  -4.614   5.575  1.00 38.96           C  
ATOM   1560  O   PRO A 194      26.448  -4.983   4.385  1.00 35.27           O  
ATOM   1561  CB  PRO A 194      26.058  -6.328   7.429  1.00 39.13           C  
ATOM   1562  CG  PRO A 194      25.731  -7.664   6.832  1.00 40.57           C  
ATOM   1563  CD  PRO A 194      24.400  -7.533   6.123  1.00 37.69           C  
ATOM   1564  N   ASP A 195      27.053  -3.615   6.100  1.00 38.94           N  
ATOM   1565  CA  ASP A 195      28.061  -2.854   5.334  1.00 42.21           C  
ATOM   1566  C   ASP A 195      29.107  -3.720   4.644  1.00 39.35           C  
ATOM   1567  O   ASP A 195      29.443  -3.479   3.474  1.00 35.31           O  
ATOM   1568  CB  ASP A 195      28.776  -1.851   6.251  1.00 44.84           C  
ATOM   1569  CG  ASP A 195      27.942  -0.630   6.542  1.00 46.38           C  
ATOM   1570  OD1 ASP A 195      26.720  -0.638   6.230  1.00 48.78           O  
ATOM   1571  OD2 ASP A 195      28.517   0.344   7.078  1.00 43.52           O  
ATOM   1572  N   GLU A 196      29.636  -4.713   5.360  1.00 36.29           N  
ATOM   1573  CA  GLU A 196      30.613  -5.610   4.746  1.00 41.30           C  
ATOM   1574  C   GLU A 196      30.055  -6.271   3.459  1.00 39.83           C  
ATOM   1575  O   GLU A 196      30.717  -6.263   2.414  1.00 40.13           O  
ATOM   1576  CB  GLU A 196      31.110  -6.662   5.734  1.00 48.68           C  
ATOM   1577  CG  GLU A 196      32.355  -7.388   5.238  1.00 57.32           C  
ATOM   1578  CD  GLU A 196      32.866  -8.430   6.215  1.00 61.98           C  
ATOM   1579  OE1 GLU A 196      33.029  -8.121   7.420  1.00 65.92           O  
ATOM   1580  OE2 GLU A 196      33.111  -9.568   5.774  1.00 63.60           O  
ATOM   1581  N   GLU A 197      28.834  -6.804   3.528  1.00 34.80           N  
ATOM   1582  CA  GLU A 197      28.209  -7.387   2.337  1.00 35.77           C  
ATOM   1583  C   GLU A 197      28.019  -6.302   1.265  1.00 33.27           C  
ATOM   1584  O   GLU A 197      28.347  -6.511   0.110  1.00 31.49           O  
ATOM   1585  CB  GLU A 197      26.898  -8.121   2.682  1.00 37.05           C  
ATOM   1586  CG  GLU A 197      26.160  -8.765   1.495  1.00 39.43           C  
ATOM   1587  CD  GLU A 197      26.796 -10.054   0.976  1.00 39.57           C  
ATOM   1588  OE1 GLU A 197      27.713 -10.579   1.631  1.00 42.59           O  
ATOM   1589  OE2 GLU A 197      26.380 -10.565  -0.091  1.00 34.24           O  
ATOM   1590  N   MET A 198      27.555  -5.119   1.654  1.00 32.93           N  
ATOM   1591  CA  MET A 198      27.391  -4.049   0.662  1.00 36.81           C  
ATOM   1592  C   MET A 198      28.710  -3.631  -0.001  1.00 36.94           C  
ATOM   1593  O   MET A 198      28.764  -3.361  -1.217  1.00 36.92           O  
ATOM   1594  CB  MET A 198      26.609  -2.864   1.261  1.00 35.89           C  
ATOM   1595  CG  MET A 198      25.149  -3.213   1.563  1.00 35.22           C  
ATOM   1596  SD  MET A 198      24.380  -4.178   0.230  1.00 34.54           S  
ATOM   1597  CE  MET A 198      24.357  -3.023  -1.137  1.00 34.48           C  
ATOM   1598  N   GLU A 199      29.774  -3.595   0.798  1.00 39.20           N  
ATOM   1599  CA  GLU A 199      31.150  -3.410   0.281  1.00 40.93           C  
ATOM   1600  C   GLU A 199      31.506  -4.421  -0.809  1.00 40.07           C  
ATOM   1601  O   GLU A 199      31.970  -4.060  -1.910  1.00 36.43           O  
ATOM   1602  CB  GLU A 199      32.139  -3.528   1.430  1.00 43.69           C  
ATOM   1603  CG  GLU A 199      33.476  -2.858   1.207  1.00 53.55           C  
ATOM   1604  CD  GLU A 199      34.182  -2.589   2.527  1.00 64.59           C  
ATOM   1605  OE1 GLU A 199      34.092  -3.447   3.441  1.00 66.88           O  
ATOM   1606  OE2 GLU A 199      34.803  -1.507   2.667  1.00 70.19           O  
ATOM   1607  N   LEU A 200      31.281  -5.697  -0.488  1.00 38.28           N  
ATOM   1608  CA  LEU A 200      31.451  -6.774  -1.450  1.00 39.18           C  
ATOM   1609  C   LEU A 200      30.585  -6.500  -2.681  1.00 41.92           C  
ATOM   1610  O   LEU A 200      31.062  -6.614  -3.822  1.00 37.44           O  
ATOM   1611  CB  LEU A 200      31.098  -8.108  -0.783  1.00 43.17           C  
ATOM   1612  CG  LEU A 200      30.770  -9.440  -1.488  1.00 48.99           C  
ATOM   1613  CD1 LEU A 200      31.677  -9.777  -2.671  1.00 46.17           C  
ATOM   1614  CD2 LEU A 200      30.790 -10.558  -0.435  1.00 44.83           C  
ATOM   1615  N   MET A 201      29.321  -6.111  -2.446  1.00 39.59           N  
ATOM   1616  CA  MET A 201      28.403  -5.869  -3.548  1.00 41.38           C  
ATOM   1617  C   MET A 201      28.958  -4.835  -4.515  1.00 39.64           C  
ATOM   1618  O   MET A 201      28.998  -5.082  -5.730  1.00 37.43           O  
ATOM   1619  CB  MET A 201      27.016  -5.485  -3.044  1.00 41.42           C  
ATOM   1620  CG  MET A 201      25.888  -6.113  -3.851  1.00 40.07           C  
ATOM   1621  SD  MET A 201      25.806  -7.921  -3.729  1.00 39.71           S  
ATOM   1622  CE  MET A 201      25.483  -8.109  -1.965  1.00 35.17           C  
ATOM   1623  N   ALA A 202      29.410  -3.700  -3.971  1.00 39.83           N  
ATOM   1624  CA  ALA A 202      30.129  -2.681  -4.756  1.00 42.28           C  
ATOM   1625  C   ALA A 202      31.224  -3.295  -5.630  1.00 46.53           C  
ATOM   1626  O   ALA A 202      31.245  -3.081  -6.861  1.00 43.34           O  
ATOM   1627  CB  ALA A 202      30.715  -1.602  -3.856  1.00 44.52           C  
ATOM   1628  N   GLU A 203      32.103  -4.099  -5.024  1.00 43.41           N  
ATOM   1629  CA  GLU A 203      33.162  -4.714  -5.826  1.00 45.59           C  
ATOM   1630  C   GLU A 203      32.609  -5.560  -6.976  1.00 43.99           C  
ATOM   1631  O   GLU A 203      33.103  -5.464  -8.111  1.00 40.17           O  
ATOM   1632  CB  GLU A 203      34.164  -5.510  -4.977  1.00 53.64           C  
ATOM   1633  CG  GLU A 203      35.188  -4.660  -4.228  1.00 61.50           C  
ATOM   1634  CD  GLU A 203      36.069  -3.806  -5.143  1.00 75.46           C  
ATOM   1635  OE1 GLU A 203      36.446  -4.262  -6.251  1.00 83.65           O  
ATOM   1636  OE2 GLU A 203      36.397  -2.664  -4.753  1.00 81.66           O  
ATOM   1637  N   LYS A 204      31.582  -6.369  -6.703  1.00 42.57           N  
ATOM   1638  CA  LYS A 204      31.036  -7.262  -7.748  1.00 45.21           C  
ATOM   1639  C   LYS A 204      30.419  -6.497  -8.906  1.00 47.96           C  
ATOM   1640  O   LYS A 204      30.562  -6.896 -10.067  1.00 47.65           O  
ATOM   1641  CB  LYS A 204      30.017  -8.253  -7.182  1.00 50.65           C  
ATOM   1642  CG  LYS A 204      30.621  -9.256  -6.201  1.00 51.57           C  
ATOM   1643  CD  LYS A 204      29.762 -10.495  -6.060  1.00 56.19           C  
ATOM   1644  CE  LYS A 204      29.899 -11.411  -7.262  1.00 56.41           C  
ATOM   1645  NZ  LYS A 204      29.455 -12.798  -6.916  1.00 60.11           N  
ATOM   1646  N   PHE A 205      29.747  -5.393  -8.578  1.00 49.62           N  
ATOM   1647  CA  PHE A 205      29.099  -4.540  -9.576  1.00 52.81           C  
ATOM   1648  C   PHE A 205      30.100  -3.838 -10.496  1.00 56.86           C  
ATOM   1649  O   PHE A 205      29.775  -3.571 -11.656  1.00 58.45           O  
ATOM   1650  CB  PHE A 205      28.166  -3.524  -8.901  1.00 49.83           C  
ATOM   1651  CG  PHE A 205      26.817  -4.085  -8.531  1.00 43.48           C  
ATOM   1652  CD1 PHE A 205      26.656  -5.447  -8.246  1.00 39.57           C  
ATOM   1653  CD2 PHE A 205      25.707  -3.251  -8.448  1.00 39.04           C  
ATOM   1654  CE1 PHE A 205      25.415  -5.965  -7.909  1.00 37.54           C  
ATOM   1655  CE2 PHE A 205      24.467  -3.763  -8.093  1.00 39.65           C  
ATOM   1656  CZ  PHE A 205      24.318  -5.124  -7.829  1.00 38.16           C  
ATOM   1657  N   LYS A 206      31.301  -3.544  -9.989  1.00 56.50           N  
ATOM   1658  CA  LYS A 206      32.382  -3.005 -10.836  1.00 61.92           C  
ATOM   1659  C   LYS A 206      32.579  -3.856 -12.099  1.00 63.73           C  
ATOM   1660  O   LYS A 206      32.794  -3.312 -13.190  1.00 59.01           O  
ATOM   1661  CB  LYS A 206      33.707  -2.884 -10.067  1.00 61.41           C  
ATOM   1662  CG  LYS A 206      33.750  -1.740  -9.063  1.00 67.78           C  
ATOM   1663  CD  LYS A 206      35.090  -1.685  -8.338  1.00 67.75           C  
ATOM   1664  CE  LYS A 206      35.050  -0.732  -7.148  1.00 69.32           C  
ATOM   1665  NZ  LYS A 206      35.276   0.697  -7.511  1.00 65.29           N  
ATOM   1666  N   PHE A 207      32.486  -5.183 -11.940  1.00 69.89           N  
ATOM   1667  CA  PHE A 207      32.612  -6.135 -13.057  1.00 78.72           C  
ATOM   1668  C   PHE A 207      31.264  -6.419 -13.716  1.00 80.47           C  
ATOM   1669  O   PHE A 207      30.263  -6.648 -13.033  1.00 80.46           O  
ATOM   1670  CB  PHE A 207      33.262  -7.449 -12.595  1.00 80.06           C  
TER    1671      PHE A 207                                                      
HETATM 1672 ZN    ZN A 301      11.983  18.571  -9.281  1.00 33.86          ZN  
HETATM 1673 NI    NI A 302      31.525  23.897 -33.524  1.00 49.15          NI  
HETATM 1674  O2 B13P A 303      11.438  19.161 -11.322  0.40 37.28           O  
HETATM 1675  C2 B13P A 303      11.499  20.320 -11.707  0.40 38.32           C  
HETATM 1676  C3 B13P A 303      12.023  21.351 -10.764  0.40 35.14           C  
HETATM 1677  O3 B13P A 303      12.004  20.714  -9.490  0.40 33.18           O  
HETATM 1678  C1 B13P A 303      11.056  20.733 -13.094  0.40 40.60           C  
HETATM 1679  O1 B13P A 303      11.813  21.868 -13.527  0.40 43.72           O  
HETATM 1680  P  B13P A 303      11.733  22.390 -15.062  0.40 45.14           P  
HETATM 1681  O1PB13P A 303      10.278  22.260 -15.445  0.40 45.32           O  
HETATM 1682  O2PB13P A 303      12.227  23.820 -14.981  0.40 43.43           O  
HETATM 1683  O3PB13P A 303      12.621  21.445 -15.845  0.40 43.73           O  
HETATM 1684  O1 ASO4 A 304      12.969  21.265 -15.592  0.60 39.79           O  
HETATM 1685  S  ASO4 A 304      11.874  22.151 -15.120  0.60 41.37           S  
HETATM 1686  O2 ASO4 A 304      10.779  22.059 -16.114  0.60 40.00           O  
HETATM 1687  O3 ASO4 A 304      12.309  23.570 -14.981  0.60 39.21           O  
HETATM 1688  O4 ASO4 A 304      11.433  21.682 -13.774  0.60 43.72           O  
HETATM 1689  O1  EDO A 305      30.469   6.942   2.526  1.00 45.09           O  
HETATM 1690  C1  EDO A 305      31.291   6.441   3.593  1.00 46.95           C  
HETATM 1691  C2  EDO A 305      30.553   6.775   4.874  1.00 44.19           C  
HETATM 1692  O2  EDO A 305      29.251   7.210   4.474  1.00 45.33           O  
HETATM 1693  O1  EDO A 306      34.642  13.542  -6.241  1.00 52.93           O  
HETATM 1694  C1  EDO A 306      34.384  12.144  -6.478  1.00 58.68           C  
HETATM 1695  C2  EDO A 306      35.190  11.656  -7.684  1.00 59.04           C  
HETATM 1696  O2  EDO A 306      35.602  12.773  -8.497  1.00 56.78           O  
HETATM 1697  O1  EDO A 307      30.456  21.021  -3.120  1.00 52.14           O  
HETATM 1698  C1  EDO A 307      29.519  21.261  -2.058  1.00 49.91           C  
HETATM 1699  C2  EDO A 307      29.199  22.747  -1.972  1.00 48.16           C  
HETATM 1700  O2  EDO A 307      30.430  23.470  -2.047  1.00 48.00           O  
HETATM 1701  O1  GOL A 308      20.146  29.903  -1.238  1.00 46.42           O  
HETATM 1702  C1  GOL A 308      19.471  29.618  -2.465  1.00 40.97           C  
HETATM 1703  C2  GOL A 308      19.344  30.912  -3.235  1.00 39.42           C  
HETATM 1704  O2  GOL A 308      18.018  31.403  -3.039  1.00 40.47           O  
HETATM 1705  C3  GOL A 308      19.595  30.634  -4.705  1.00 38.99           C  
HETATM 1706  O3  GOL A 308      18.604  31.185  -5.564  1.00 40.30           O  
HETATM 1707  O   HOH A2001      28.235  19.380 -32.559  1.00 63.10           O  
HETATM 1708  O   HOH A2002      28.853  22.101 -32.600  1.00 47.24           O  
HETATM 1709  O   HOH A2003      27.917  28.742 -31.495  1.00 38.14           O  
HETATM 1710  O   HOH A2004      31.438  22.294 -39.588  1.00 43.18           O  
HETATM 1711  O   HOH A2005      10.236   1.440 -13.321  1.00 51.08           O  
HETATM 1712  O   HOH A2006      19.620  23.095 -28.695  1.00 40.98           O  
HETATM 1713  O   HOH A2007      15.768  10.611 -29.286  1.00 51.99           O  
HETATM 1714  O   HOH A2008      23.412   6.579 -22.889  1.00 40.29           O  
HETATM 1715  O   HOH A2009      24.974   9.781 -22.267  1.00 33.63           O  
HETATM 1716  O   HOH A2010      12.226  14.355 -23.800  1.00 36.14           O  
HETATM 1717  O   HOH A2011       7.709   2.869 -13.233  1.00 47.87           O  
HETATM 1718  O   HOH A2012       5.119   4.157 -11.657  1.00 55.29           O  
HETATM 1719  O   HOH A2013       7.613   3.761 -10.872  1.00 35.93           O  
HETATM 1720  O   HOH A2014       7.783   6.367 -10.134  1.00 36.99           O  
HETATM 1721  O   HOH A2015       9.752  14.152 -12.860  1.00 42.62           O  
HETATM 1722  O   HOH A2016       7.341  19.083 -18.356  1.00 55.66           O  
HETATM 1723  O   HOH A2017      34.814  14.458 -23.562  1.00 47.56           O  
HETATM 1724  O   HOH A2018      29.520   0.260  -0.029  1.00 31.03           O  
HETATM 1725  O   HOH A2019      33.053  25.665 -19.765  1.00 38.86           O  
HETATM 1726  O   HOH A2020      35.136  20.891 -15.173  1.00 44.86           O  
HETATM 1727  O   HOH A2021      13.666  20.202 -18.241  1.00 37.57           O  
HETATM 1728  O   HOH A2022      27.563  13.397   4.123  1.00 45.16           O  
HETATM 1729  O   HOH A2023       6.677  15.852 -19.440  1.00 54.48           O  
HETATM 1730  O   HOH A2024       9.816  15.313 -27.184  1.00 38.04           O  
HETATM 1731  O   HOH A2025      14.931  20.731 -33.279  1.00 54.60           O  
HETATM 1732  O   HOH A2026      17.050  27.477 -29.428  1.00 46.52           O  
HETATM 1733  O   HOH A2027      16.824  26.125 -26.478  1.00 47.36           O  
HETATM 1734  O   HOH A2028      13.553  22.523 -34.053  1.00 45.82           O  
HETATM 1735  O   HOH A2029      12.912  24.786 -30.412  1.00 49.72           O  
HETATM 1736  O   HOH A2030      29.454  32.415 -13.097  1.00 52.48           O  
HETATM 1737  O   HOH A2031      23.467  32.773 -19.523  1.00 34.65           O  
HETATM 1738  O   HOH A2032      30.731  33.581 -15.727  1.00 44.26           O  
HETATM 1739  O   HOH A2033      24.316  32.707 -27.449  1.00 41.82           O  
HETATM 1740  O   HOH A2034      21.345  27.958 -30.376  1.00 46.15           O  
HETATM 1741  O   HOH A2035      11.909  29.055 -22.752  1.00 57.08           O  
HETATM 1742  O   HOH A2036      16.029  28.425 -15.395  1.00 36.27           O  
HETATM 1743  O   HOH A2037      16.156  28.105 -11.171  1.00 38.64           O  
HETATM 1744  O   HOH A2038      19.098  25.406 -10.435  1.00 23.62           O  
HETATM 1745  O   HOH A2039      18.796  24.229  -7.943  1.00 27.02           O  
HETATM 1746  O   HOH A2040      18.124  30.702 -12.789  1.00 51.37           O  
HETATM 1747  O   HOH A2041      29.289  26.695  -8.415  1.00 37.22           O  
HETATM 1748  O   HOH A2042      23.528  18.987  -6.783  1.00 27.97           O  
HETATM 1749  O   HOH A2043      27.878  15.042  -5.323  1.00 33.01           O  
HETATM 1750  O   HOH A2044      29.914  17.023  -4.985  1.00 35.98           O  
HETATM 1751  O   HOH A2045       2.111   1.402  -5.804  1.00 36.63           O  
HETATM 1752  O   HOH A2046       1.983   1.371  -0.830  1.00 29.54           O  
HETATM 1753  O   HOH A2047      13.876  17.026   8.878  1.00 50.15           O  
HETATM 1754  O   HOH A2048      11.400  22.583   5.697  1.00 54.77           O  
HETATM 1755  O   HOH A2049      15.018   4.991   6.571  1.00 37.01           O  
HETATM 1756  O   HOH A2050       9.513   8.239   9.390  1.00 45.40           O  
HETATM 1757  O   HOH A2051      17.528  -1.462  -1.097  1.00 29.47           O  
HETATM 1758  O   HOH A2052      22.562   0.120   4.203  1.00 30.87           O  
HETATM 1759  O   HOH A2053      14.977  -2.244  -0.519  1.00 24.80           O  
HETATM 1760  O   HOH A2054      27.650   0.233  -4.170  1.00 37.05           O  
HETATM 1761  O   HOH A2055      27.330  -0.972  -1.739  1.00 37.31           O  
HETATM 1762  O   HOH A2056      28.393   2.957  -0.108  1.00 38.76           O  
HETATM 1763  O   HOH A2057      25.100   1.937   7.344  1.00 39.79           O  
HETATM 1764  O   HOH A2058      21.835   6.436   5.822  1.00 42.81           O  
HETATM 1765  O   HOH A2059      22.196   2.366   5.687  1.00 47.26           O  
HETATM 1766  O   HOH A2060      22.747   9.772  -1.014  1.00 16.68           O  
HETATM 1767  O   HOH A2061      19.847  10.838   4.853  1.00 32.20           O  
HETATM 1768  O   HOH A2062      16.691  16.092   5.131  1.00 50.26           O  
HETATM 1769  O   HOH A2063      22.276  18.064   1.884  1.00 28.07           O  
HETATM 1770  O   HOH A2064      16.835  18.422  -0.865  1.00 34.15           O  
HETATM 1771  O   HOH A2065      16.248  19.699   5.958  1.00 43.68           O  
HETATM 1772  O   HOH A2066      16.541  26.121   3.044  1.00 46.94           O  
HETATM 1773  O   HOH A2067      10.492  23.343  -2.957  1.00 23.68           O  
HETATM 1774  O   HOH A2068      11.371  21.833  -2.956  1.00 45.50           O  
HETATM 1775  O   HOH A2069      14.366  19.648  -1.371  1.00 31.45           O  
HETATM 1776  O   HOH A2070      13.005  20.916  -3.266  1.00 27.98           O  
HETATM 1777  O   HOH A2071      15.210  26.731   0.562  1.00 29.70           O  
HETATM 1778  O   HOH A2072      13.792  29.879  -1.021  1.00 41.24           O  
HETATM 1779  O   HOH A2073       9.917  27.884 -11.692  1.00 41.63           O  
HETATM 1780  O   HOH A2074      20.034  28.244  -8.883  1.00 46.08           O  
HETATM 1781  O   HOH A2075      22.654  29.563  -1.493  1.00 49.35           O  
HETATM 1782  O   HOH A2076      21.019  31.211   1.751  1.00 32.22           O  
HETATM 1783  O   HOH A2077      21.003  28.710   3.008  1.00 60.04           O  
HETATM 1784  O   HOH A2078      29.907  18.117  -2.695  1.00 32.98           O  
HETATM 1785  O   HOH A2079      28.614  13.452   1.937  1.00 55.83           O  
HETATM 1786  O   HOH A2080      28.251   4.454 -15.148  1.00 32.38           O  
HETATM 1787  O   HOH A2081      26.071   2.909 -14.371  1.00 52.21           O  
HETATM 1788  O   HOH A2082      29.674   5.981 -22.619  1.00 46.45           O  
HETATM 1789  O   HOH A2083      11.524   0.896 -10.614  1.00 35.25           O  
HETATM 1790  O   HOH A2084       5.766   2.164   4.565  1.00 30.36           O  
HETATM 1791  O   HOH A2085       3.466  -4.812   2.023  1.00 31.83           O  
HETATM 1792  O   HOH A2086       7.104  -1.749  10.498  1.00 37.87           O  
HETATM 1793  O   HOH A2087      13.398   0.324  12.447  1.00 51.92           O  
HETATM 1794  O   HOH A2088       0.678  -4.606   8.708  1.00 45.48           O  
HETATM 1795  O   HOH A2089       0.000   0.000   6.475  0.25 58.23           O  
HETATM 1796  O   HOH A2090       2.182  -2.537   1.652  1.00 24.62           O  
HETATM 1797  O   HOH A2091       9.013  -8.141  11.846  1.00 58.22           O  
HETATM 1798  O   HOH A2092      11.250  -9.284   8.952  1.00 34.72           O  
HETATM 1799  O   HOH A2093      18.322  -5.242   9.311  1.00 38.03           O  
HETATM 1800  O   HOH A2094      24.119  -1.743   5.010  1.00 37.12           O  
HETATM 1801  O   HOH A2095      29.177  -4.786   7.953  1.00 45.35           O  
HETATM 1802  O   HOH A2096      26.489  -3.035   8.960  1.00 40.92           O  
HETATM 1803  O   HOH A2097      29.427  -0.525   2.312  1.00 38.21           O  
HETATM 1804  O   HOH A2098      27.367 -13.379   2.563  1.00 55.93           O  
HETATM 1805  O   HOH A2099      24.789 -10.785   4.546  1.00 60.64           O  
HETATM 1806  O   HOH A2100       8.895  21.803 -10.003  1.00 40.91           O  
HETATM 1807  O   HOH A2101       7.810  22.397 -14.581  1.00 50.20           O  
CONECT   17 1673                                                                
CONECT  231 1672                                                                
CONECT  794 1672                                                                
CONECT  809 1672                                                                
CONECT 1266 1672                                                                
CONECT 1672  231  794  809 1266                                                 
CONECT 1672 1674 1677                                                           
CONECT 1673   17                                                                
CONECT 1674 1672 1675                                                           
CONECT 1675 1674 1676 1678                                                      
CONECT 1676 1675 1677                                                           
CONECT 1677 1672 1676                                                           
CONECT 1678 1675 1679                                                           
CONECT 1679 1678 1680                                                           
CONECT 1680 1679 1681 1682 1683                                                 
CONECT 1681 1680                                                                
CONECT 1682 1680                                                                
CONECT 1683 1680                                                                
CONECT 1684 1685                                                                
CONECT 1685 1684 1686 1687 1688                                                 
CONECT 1686 1685                                                                
CONECT 1687 1685                                                                
CONECT 1688 1685                                                                
CONECT 1689 1690                                                                
CONECT 1690 1689 1691                                                           
CONECT 1691 1690 1692                                                           
CONECT 1692 1691                                                                
CONECT 1693 1694                                                                
CONECT 1694 1693 1695                                                           
CONECT 1695 1694 1696                                                           
CONECT 1696 1695                                                                
CONECT 1697 1698                                                                
CONECT 1698 1697 1699                                                           
CONECT 1699 1698 1700                                                           
CONECT 1700 1699                                                                
CONECT 1701 1702                                                                
CONECT 1702 1701 1703                                                           
CONECT 1703 1702 1704 1705                                                      
CONECT 1704 1703                                                                
CONECT 1705 1703 1706                                                           
CONECT 1706 1705                                                                
MASTER      383    0    8    9    8    0   13    6 1806    1   41   17          
END                                                                             
