# Supplementary material for: A new benchmark illustrates that integration of geometric constraints inferred from enzyme reaction chemistry can increase enzyme active site modeling accuracy
Source: PLoS One. 2019 Apr 4;14(4):e0214126. doi: 10.1371/journal.pone.0214126 (PMC6448891; doi:10.1371/journal.pone.0214126)
Supplement: S1 Files — (GZ) [file pone.0214126.s008.gz › benchmark-lite/templates/4fua/4c25.pdb.clean2]

ATOM      1  N   GLY A  -4      32.199  25.061 -35.762  1.00 50.23           N  
ATOM      2  CA  GLY A  -4      31.362  24.041 -36.444  1.00 45.23           C  
ATOM      3  C   GLY A  -4      31.739  22.656 -36.005  1.00 48.24           C  
ATOM      4  O   GLY A  -4      31.813  21.748 -36.815  1.00 52.90           O  
ATOM      5 1H   GLY A  -4      31.930  25.974 -36.070  1.00  0.00           H  
ATOM      6 2H   GLY A  -4      32.070  24.992 -34.773  1.00  0.00           H  
ATOM      7 3H   GLY A  -4      33.162  24.905 -35.984  1.00  0.00           H  
ATOM      8 1HA  GLY A  -4      30.311  24.226 -36.223  1.00  0.00           H  
ATOM      9 2HA  GLY A  -4      31.484  24.133 -37.523  1.00  0.00           H  
ATOM     10  N   SER A  -3      31.992  22.524 -34.701  1.00 53.98           N  
ATOM     11  CA  SER A  -3      32.249  21.255 -33.996  1.00 54.23           C  
ATOM     12  C   SER A  -3      32.551  21.582 -32.522  1.00 52.30           C  
ATOM     13  O   SER A  -3      33.050  20.750 -31.766  1.00 57.06           O  
ATOM     14  CB  SER A  -3      33.412  20.482 -34.641  1.00 57.47           C  
ATOM     15  OG  SER A  -3      34.568  21.299 -34.784  1.00 65.30           O  
ATOM     16  H   SER A  -3      32.001  23.388 -34.178  1.00  0.00           H  
ATOM     17  HA  SER A  -3      31.352  20.637 -34.058  1.00  0.00           H  
ATOM     18 1HB  SER A  -3      33.656  19.615 -34.028  1.00  0.00           H  
ATOM     19 2HB  SER A  -3      33.106  20.115 -35.620  1.00  0.00           H  
ATOM     20  HG  SER A  -3      34.329  22.159 -34.431  1.00  0.00           H  
ATOM     21  N   HIS A  -2      32.228  22.807 -32.123  1.00 48.53           N  
ATOM     22  CA  HIS A  -2      32.661  23.346 -30.823  1.00 47.07           C  
ATOM     23  C   HIS A  -2      31.621  23.182 -29.729  1.00 43.82           C  
ATOM     24  O   HIS A  -2      31.934  23.325 -28.547  1.00 45.10           O  
ATOM     25  CB  HIS A  -2      33.046  24.825 -30.960  1.00 42.75           C  
ATOM     26  CG  HIS A  -2      31.905  25.720 -31.359  1.00 44.49           C  
ATOM     27  ND1 HIS A  -2      31.135  25.499 -32.482  1.00 42.40           N  
ATOM     28  CD2 HIS A  -2      31.422  26.853 -30.795  1.00 45.99           C  
ATOM     29  CE1 HIS A  -2      30.220  26.446 -32.587  1.00 41.04           C  
ATOM     30  NE2 HIS A  -2      30.375  27.284 -31.578  1.00 46.48           N  
ATOM     31  H   HIS A  -2      31.667  23.385 -32.733  1.00  0.00           H  
ATOM     32  HA  HIS A  -2      33.536  22.797 -30.475  1.00  0.00           H  
ATOM     33 1HB  HIS A  -2      33.444  25.187 -30.011  1.00  0.00           H  
ATOM     34 2HB  HIS A  -2      33.833  24.928 -31.706  1.00  0.00           H  
ATOM     35  HD2 HIS A  -2      31.794  27.334 -29.890  1.00  0.00           H  
ATOM     36  HE1 HIS A  -2      29.467  26.521 -33.372  1.00  0.00           H  
ATOM     37  HE2 HIS A  -2      29.818  28.109 -31.404  1.00  0.00           H  
ATOM     38  N   MET A  -1      30.398  22.875 -30.138  1.00 44.08           N  
ATOM     39  CA  MET A  -1      29.241  22.780 -29.235  1.00 52.15           C  
ATOM     40  C   MET A  -1      28.722  21.341 -29.144  1.00 55.40           C  
ATOM     41  O   MET A  -1      29.102  20.498 -29.972  1.00 55.08           O  
ATOM     42  CB  MET A  -1      28.115  23.696 -29.726  1.00 52.75           C  
ATOM     43  CG  MET A  -1      28.422  25.187 -29.679  1.00 54.14           C  
ATOM     44  SD  MET A  -1      28.385  25.812 -27.987  1.00 59.80           S  
ATOM     45  CE  MET A  -1      30.111  26.013 -27.611  1.00 57.31           C  
ATOM     46  H   MET A  -1      30.268  22.700 -31.124  1.00  0.00           H  
ATOM     47  HA  MET A  -1      29.550  23.104 -28.241  1.00  0.00           H  
ATOM     48 1HB  MET A  -1      27.867  23.447 -30.757  1.00  0.00           H  
ATOM     49 2HB  MET A  -1      27.221  23.528 -29.125  1.00  0.00           H  
ATOM     50 1HG  MET A  -1      29.408  25.369 -30.105  1.00  0.00           H  
ATOM     51 2HG  MET A  -1      27.688  25.729 -30.275  1.00  0.00           H  
ATOM     52 1HE  MET A  -1      30.220  26.393 -26.595  1.00  0.00           H  
ATOM     53 2HE  MET A  -1      30.617  25.050 -27.696  1.00  0.00           H  
ATOM     54 3HE  MET A  -1      30.557  26.719 -28.312  1.00  0.00           H  
ATOM     55  N   ALA A   0      27.849  21.071 -28.160  1.00 54.31           N  
ATOM     56  CA  ALA A   0      27.311  19.711 -27.934  1.00 58.71           C  
ATOM     57  C   ALA A   0      26.649  19.123 -29.190  1.00 57.87           C  
ATOM     58  O   ALA A   0      25.975  19.831 -29.937  1.00 56.24           O  
ATOM     59  CB  ALA A   0      26.356  19.683 -26.747  1.00 58.26           C  
ATOM     60  H   ALA A   0      27.552  21.824 -27.556  1.00  0.00           H  
ATOM     61  HA  ALA A   0      28.148  19.047 -27.719  1.00  0.00           H  
ATOM     62 1HB  ALA A   0      25.978  18.670 -26.608  1.00  0.00           H  
ATOM     63 2HB  ALA A   0      26.884  20.000 -25.848  1.00  0.00           H  
ATOM     64 3HB  ALA A   0      25.522  20.358 -26.935  1.00  0.00           H  
ATOM     65  N   SER A   1      26.861  17.828 -29.426  1.00 59.84           N  
ATOM     66  CA  SER A   1      26.478  17.216 -30.706  1.00 57.43           C  
ATOM     67  C   SER A   1      25.009  16.812 -30.794  1.00 58.53           C  
ATOM     68  O   SER A   1      24.338  16.615 -29.779  1.00 56.70           O  
ATOM     69  CB  SER A   1      27.390  16.034 -31.050  1.00 55.09           C  
ATOM     70  OG  SER A   1      27.224  14.985 -30.130  1.00 58.18           O  
ATOM     71  H   SER A   1      27.292  17.254 -28.716  1.00  0.00           H  
ATOM     72  HA  SER A   1      26.578  17.966 -31.492  1.00  0.00           H  
ATOM     73 1HB  SER A   1      27.162  15.679 -32.055  1.00  0.00           H  
ATOM     74 2HB  SER A   1      28.428  16.363 -31.047  1.00  0.00           H  
ATOM     75  HG  SER A   1      26.562  15.286 -29.503  1.00  0.00           H  
ATOM     76  N   SER A   2      24.535  16.681 -32.030  1.00 59.60           N  
ATOM     77  CA  SER A   2      23.181  16.236 -32.329  1.00 60.14           C  
ATOM     78  C   SER A   2      22.739  15.028 -31.484  1.00 61.69           C  
ATOM     79  O   SER A   2      21.678  15.061 -30.838  1.00 60.06           O  
ATOM     80  CB  SER A   2      23.075  15.916 -33.818  1.00 59.03           C  
ATOM     81  OG  SER A   2      21.884  16.453 -34.354  1.00 60.57           O  
ATOM     82  H   SER A   2      25.159  16.906 -32.792  1.00  0.00           H  
ATOM     83  HA  SER A   2      22.489  17.043 -32.084  1.00  0.00           H  
ATOM     84 1HB  SER A   2      23.937  16.329 -34.341  1.00  0.00           H  
ATOM     85 2HB  SER A   2      23.093  14.836 -33.960  1.00  0.00           H  
ATOM     86  HG  SER A   2      21.439  16.891 -33.624  1.00  0.00           H  
ATOM     87  N   ASP A   3      23.567  13.985 -31.458  1.00 60.09           N  
ATOM     88  CA  ASP A   3      23.204  12.733 -30.784  1.00 62.24           C  
ATOM     89  C   ASP A   3      23.039  12.844 -29.259  1.00 56.50           C  
ATOM     90  O   ASP A   3      22.308  12.065 -28.653  1.00 57.50           O  
ATOM     91  CB  ASP A   3      24.191  11.620 -31.154  1.00 72.52           C  
ATOM     92  CG  ASP A   3      25.390  11.562 -30.221  1.00 85.23           C  
ATOM     93  OD1 ASP A   3      25.299  10.881 -29.173  1.00 94.80           O  
ATOM     94  OD2 ASP A   3      26.423  12.191 -30.536  1.00 88.92           O  
ATOM     95  H   ASP A   3      24.466  14.056 -31.913  1.00  0.00           H  
ATOM     96  HA  ASP A   3      22.207  12.439 -31.114  1.00  0.00           H  
ATOM     97 1HB  ASP A   3      23.680  10.657 -31.128  1.00  0.00           H  
ATOM     98 2HB  ASP A   3      24.548  11.774 -32.173  1.00  0.00           H  
ATOM     99  N   VAL A   4      23.740  13.794 -28.645  1.00 52.60           N  
ATOM    100  CA  VAL A   4      23.607  14.062 -27.218  1.00 48.10           C  
ATOM    101  C   VAL A   4      22.220  14.631 -26.947  1.00 49.66           C  
ATOM    102  O   VAL A   4      21.513  14.172 -26.038  1.00 48.71           O  
ATOM    103  CB  VAL A   4      24.680  15.062 -26.743  1.00 47.78           C  
ATOM    104  CG1 VAL A   4      24.151  15.945 -25.621  1.00 44.68           C  
ATOM    105  CG2 VAL A   4      25.939  14.322 -26.324  1.00 44.77           C  
ATOM    106  H   VAL A   4      24.386  14.346 -29.191  1.00  0.00           H  
ATOM    107  HA  VAL A   4      23.744  13.126 -26.676  1.00  0.00           H  
ATOM    108  HB  VAL A   4      24.916  15.743 -27.561  1.00  0.00           H  
ATOM    109 1HG1 VAL A   4      24.930  16.640 -25.307  1.00  0.00           H  
ATOM    110 2HG1 VAL A   4      23.287  16.506 -25.976  1.00  0.00           H  
ATOM    111 3HG1 VAL A   4      23.859  15.323 -24.775  1.00  0.00           H  
ATOM    112 1HG2 VAL A   4      26.689  15.039 -25.992  1.00  0.00           H  
ATOM    113 2HG2 VAL A   4      25.704  13.637 -25.509  1.00  0.00           H  
ATOM    114 3HG2 VAL A   4      26.328  13.757 -27.171  1.00  0.00           H  
ATOM    115  N   LYS A   5      21.840  15.621 -27.758  1.00 45.60           N  
ATOM    116  CA  LYS A   5      20.533  16.247 -27.671  1.00 48.96           C  
ATOM    117  C   LYS A   5      19.460  15.196 -27.895  1.00 49.90           C  
ATOM    118  O   LYS A   5      18.499  15.129 -27.138  1.00 51.06           O  
ATOM    119  CB  LYS A   5      20.399  17.386 -28.698  1.00 48.53           C  
ATOM    120  CG  LYS A   5      21.187  18.657 -28.382  1.00 45.67           C  
ATOM    121  CD  LYS A   5      21.387  19.438 -29.681  1.00 53.22           C  
ATOM    122  CE  LYS A   5      22.379  20.593 -29.551  1.00 55.72           C  
ATOM    123  NZ  LYS A   5      21.734  21.932 -29.515  1.00 51.00           N  
ATOM    124  H   LYS A   5      22.494  15.942 -28.458  1.00  0.00           H  
ATOM    125  HA  LYS A   5      20.417  16.668 -26.672  1.00  0.00           H  
ATOM    126 1HB  LYS A   5      20.731  17.035 -29.676  1.00  0.00           H  
ATOM    127 2HB  LYS A   5      19.351  17.671 -28.791  1.00  0.00           H  
ATOM    128 1HG  LYS A   5      20.635  19.257 -27.658  1.00  0.00           H  
ATOM    129 2HG  LYS A   5      22.149  18.390 -27.947  1.00  0.00           H  
ATOM    130 1HD  LYS A   5      21.755  18.766 -30.457  1.00  0.00           H  
ATOM    131 2HD  LYS A   5      20.433  19.853 -30.007  1.00  0.00           H  
ATOM    132 1HE  LYS A   5      22.957  20.475 -28.636  1.00  0.00           H  
ATOM    133 2HE  LYS A   5      23.069  20.577 -30.395  1.00  0.00           H  
ATOM    134 1HZ  LYS A   5      22.444  22.646 -29.429  1.00  0.00           H  
ATOM    135 2HZ  LYS A   5      21.212  22.078 -30.368  1.00  0.00           H  
ATOM    136 3HZ  LYS A   5      21.108  21.983 -28.724  1.00  0.00           H  
ATOM    137  N   GLN A   6      19.659  14.370 -28.929  1.00 54.28           N  
ATOM    138  CA  GLN A   6      18.820  13.199 -29.211  1.00 50.42           C  
ATOM    139  C   GLN A   6      18.746  12.242 -28.025  1.00 45.11           C  
ATOM    140  O   GLN A   6      17.684  11.758 -27.691  1.00 46.56           O  
ATOM    141  CB  GLN A   6      19.324  12.454 -30.451  1.00 52.50           C  
ATOM    142  CG  GLN A   6      18.762  12.955 -31.776  1.00 57.43           C  
ATOM    143  CD  GLN A   6      19.537  12.416 -32.976  1.00 65.50           C  
ATOM    144  OE1 GLN A   6      20.737  12.681 -33.122  1.00 67.44           O  
ATOM    145  NE2 GLN A   6      18.855  11.654 -33.842  1.00 61.94           N  
ATOM    146  H   GLN A   6      20.435  14.578 -29.541  1.00  0.00           H  
ATOM    147  HA  GLN A   6      17.803  13.540 -29.403  1.00  0.00           H  
ATOM    148 1HB  GLN A   6      20.410  12.530 -30.505  1.00  0.00           H  
ATOM    149 2HB  GLN A   6      19.074  11.397 -30.367  1.00  0.00           H  
ATOM    150 1HG  GLN A   6      17.725  12.632 -31.864  1.00  0.00           H  
ATOM    151 2HG  GLN A   6      18.817  14.043 -31.794  1.00  0.00           H  
ATOM    152 1HE2 GLN A   6      19.315  11.275 -34.646  1.00  0.00           H  
ATOM    153 2HE2 GLN A   6      17.886  11.463 -33.686  1.00  0.00           H  
ATOM    154  N   GLU A   7      19.869  11.973 -27.382  1.00 45.63           N  
ATOM    155  CA  GLU A   7      19.857  11.068 -26.241  1.00 45.56           C  
ATOM    156  C   GLU A   7      19.011  11.576 -25.084  1.00 45.49           C  
ATOM    157  O   GLU A   7      18.299  10.806 -24.437  1.00 44.32           O  
ATOM    158  CB  GLU A   7      21.266  10.737 -25.771  1.00 52.00           C  
ATOM    159  CG  GLU A   7      21.781   9.418 -26.326  1.00 57.09           C  
ATOM    160  CD  GLU A   7      22.437   8.559 -25.263  1.00 62.59           C  
ATOM    161  OE1 GLU A   7      22.864   9.109 -24.220  1.00 63.11           O  
ATOM    162  OE2 GLU A   7      22.514   7.327 -25.471  1.00 65.26           O  
ATOM    163  H   GLU A   7      20.743  12.388 -27.671  1.00  0.00           H  
ATOM    164  HA  GLU A   7      19.374  10.138 -26.542  1.00  0.00           H  
ATOM    165 1HB  GLU A   7      21.947  11.532 -26.074  1.00  0.00           H  
ATOM    166 2HB  GLU A   7      21.284  10.688 -24.682  1.00  0.00           H  
ATOM    167 1HG  GLU A   7      20.947   8.869 -26.762  1.00  0.00           H  
ATOM    168 2HG  GLU A   7      22.498   9.625 -27.119  1.00  0.00           H  
ATOM    169  N   LEU A   8      19.081  12.881 -24.845  1.00 45.30           N  
ATOM    170  CA  LEU A   8      18.323  13.514 -23.772  1.00 40.12           C  
ATOM    171  C   LEU A   8      16.812  13.411 -24.008  1.00 39.22           C  
ATOM    172  O   LEU A   8      16.038  13.166 -23.054  1.00 33.78           O  
ATOM    173  CB  LEU A   8      18.758  14.988 -23.594  1.00 37.47           C  
ATOM    174  CG  LEU A   8      20.134  15.294 -22.966  1.00 35.22           C  
ATOM    175  CD1 LEU A   8      20.424  16.770 -23.126  1.00 31.17           C  
ATOM    176  CD2 LEU A   8      20.152  14.929 -21.486  1.00 35.22           C  
ATOM    177  H   LEU A   8      19.679  13.450 -25.427  1.00  0.00           H  
ATOM    178  HA  LEU A   8      18.523  12.979 -22.845  1.00  0.00           H  
ATOM    179 1HB  LEU A   8      18.762  15.469 -24.571  1.00  0.00           H  
ATOM    180 2HB  LEU A   8      18.024  15.494 -22.966  1.00  0.00           H  
ATOM    181  HG  LEU A   8      20.904  14.716 -23.478  1.00  0.00           H  
ATOM    182 1HD1 LEU A   8      21.395  17.000 -22.686  1.00  0.00           H  
ATOM    183 2HD1 LEU A   8      20.437  17.025 -24.186  1.00  0.00           H  
ATOM    184 3HD1 LEU A   8      19.651  17.349 -22.622  1.00  0.00           H  
ATOM    185 1HD2 LEU A   8      21.134  15.154 -21.068  1.00  0.00           H  
ATOM    186 2HD2 LEU A   8      19.392  15.507 -20.959  1.00  0.00           H  
ATOM    187 3HD2 LEU A   8      19.944  13.865 -21.371  1.00  0.00           H  
ATOM    188  N   ILE A   9      16.407  13.611 -25.271  1.00 39.54           N  
ATOM    189  CA  ILE A   9      14.992  13.530 -25.694  1.00 42.62           C  
ATOM    190  C   ILE A   9      14.456  12.098 -25.561  1.00 41.89           C  
ATOM    191  O   ILE A   9      13.362  11.882 -25.031  1.00 49.15           O  
ATOM    192  CB  ILE A   9      14.776  14.069 -27.131  1.00 47.12           C  
ATOM    193  CG1 ILE A   9      15.120  15.568 -27.205  1.00 46.09           C  
ATOM    194  CG2 ILE A   9      13.341  13.842 -27.595  1.00 45.66           C  
ATOM    195  CD1 ILE A   9      15.363  16.086 -28.616  1.00 42.24           C  
ATOM    196  H   ILE A   9      17.114  13.827 -25.959  1.00  0.00           H  
ATOM    197  HA  ILE A   9      14.394  14.139 -25.017  1.00  0.00           H  
ATOM    198  HB  ILE A   9      15.448  13.555 -27.817  1.00  0.00           H  
ATOM    199 1HG1 ILE A   9      14.309  16.149 -26.768  1.00  0.00           H  
ATOM    200 2HG1 ILE A   9      16.016  15.765 -26.616  1.00  0.00           H  
ATOM    201 1HG2 ILE A   9      13.220  14.231 -28.606  1.00  0.00           H  
ATOM    202 2HG2 ILE A   9      13.121  12.775 -27.588  1.00  0.00           H  
ATOM    203 3HG2 ILE A   9      12.655  14.358 -26.923  1.00  0.00           H  
ATOM    204 1HD1 ILE A   9      15.599  17.150 -28.578  1.00  0.00           H  
ATOM    205 2HD1 ILE A   9      16.197  15.545 -29.064  1.00  0.00           H  
ATOM    206 3HD1 ILE A   9      14.468  15.936 -29.218  1.00  0.00           H  
ATOM    207  N   LYS A  10      15.252  11.126 -25.989  1.00 40.90           N  
ATOM    208  CA  LYS A  10      14.918   9.717 -25.823  1.00 41.62           C  
ATOM    209  C   LYS A  10      14.723   9.301 -24.357  1.00 41.44           C  
ATOM    210  O   LYS A  10      13.757   8.616 -24.030  1.00 41.91           O  
ATOM    211  CB  LYS A  10      15.983   8.821 -26.478  1.00 41.57           C  
ATOM    212  CG  LYS A  10      15.741   7.327 -26.276  1.00 43.66           C  
ATOM    213  CD  LYS A  10      16.923   6.475 -26.724  1.00 47.42           C  
ATOM    214  CE  LYS A  10      16.669   5.008 -26.414  1.00 53.26           C  
ATOM    215  NZ  LYS A  10      17.911   4.195 -26.548  1.00 61.27           N  
ATOM    216  H   LYS A  10      16.118  11.376 -26.445  1.00  0.00           H  
ATOM    217  HA  LYS A  10      13.961   9.529 -26.310  1.00  0.00           H  
ATOM    218 1HB  LYS A  10      16.016   9.018 -27.550  1.00  0.00           H  
ATOM    219 2HB  LYS A  10      16.964   9.065 -26.070  1.00  0.00           H  
ATOM    220 1HG  LYS A  10      15.556   7.128 -25.220  1.00  0.00           H  
ATOM    221 2HG  LYS A  10      14.863   7.021 -26.844  1.00  0.00           H  
ATOM    222 1HD  LYS A  10      17.075   6.599 -27.797  1.00  0.00           H  
ATOM    223 2HD  LYS A  10      17.825   6.803 -26.207  1.00  0.00           H  
ATOM    224 1HE  LYS A  10      16.291   4.912 -25.397  1.00  0.00           H  
ATOM    225 2HE  LYS A  10      15.915   4.617 -27.097  1.00  0.00           H  
ATOM    226 1HZ  LYS A  10      17.706   3.229 -26.336  1.00  0.00           H  
ATOM    227 2HZ  LYS A  10      18.260   4.265 -27.494  1.00  0.00           H  
ATOM    228 3HZ  LYS A  10      18.610   4.539 -25.906  1.00  0.00           H  
ATOM    229  N   TYR A  11      15.649   9.670 -23.479  1.00 37.55           N  
ATOM    230  CA  TYR A  11      15.526   9.219 -22.101  1.00 35.10           C  
ATOM    231  C   TYR A  11      14.447   9.957 -21.331  1.00 34.66           C  
ATOM    232  O   TYR A  11      13.839   9.404 -20.419  1.00 35.66           O  
ATOM    233  CB  TYR A  11      16.857   9.192 -21.393  1.00 34.46           C  
ATOM    234  CG  TYR A  11      17.668   7.977 -21.789  1.00 38.04           C  
ATOM    235  CD1 TYR A  11      18.518   8.017 -22.897  1.00 36.35           C  
ATOM    236  CD2 TYR A  11      17.556   6.768 -21.074  1.00 42.59           C  
ATOM    237  CE1 TYR A  11      19.246   6.907 -23.279  1.00 41.87           C  
ATOM    238  CE2 TYR A  11      18.276   5.639 -21.459  1.00 45.33           C  
ATOM    239  CZ  TYR A  11      19.131   5.721 -22.568  1.00 45.66           C  
ATOM    240  OH  TYR A  11      19.879   4.633 -22.966  1.00 46.56           O  
ATOM    241  H   TYR A  11      16.433  10.252 -23.738  1.00  0.00           H  
ATOM    242  HA  TYR A  11      15.128   8.204 -22.103  1.00  0.00           H  
ATOM    243 1HB  TYR A  11      17.416  10.097 -21.635  1.00  0.00           H  
ATOM    244 2HB  TYR A  11      16.696   9.185 -20.315  1.00  0.00           H  
ATOM    245  HD1 TYR A  11      18.615   8.935 -23.477  1.00  0.00           H  
ATOM    246  HD2 TYR A  11      16.898   6.706 -20.207  1.00  0.00           H  
ATOM    247  HE1 TYR A  11      19.904   6.959 -24.146  1.00  0.00           H  
ATOM    248  HE2 TYR A  11      18.170   4.708 -20.901  1.00  0.00           H  
ATOM    249  HH  TYR A  11      19.702   3.893 -22.380  1.00  0.00           H  
ATOM    250  N   GLY A  12      14.172  11.187 -21.752  1.00 35.39           N  
ATOM    251  CA  GLY A  12      13.038  11.940 -21.238  1.00 37.27           C  
ATOM    252  C   GLY A  12      11.735  11.207 -21.510  1.00 38.59           C  
ATOM    253  O   GLY A  12      10.891  11.046 -20.614  1.00 38.97           O  
ATOM    254  H   GLY A  12      14.768  11.610 -22.449  1.00  0.00           H  
ATOM    255 1HA  GLY A  12      13.160  12.095 -20.166  1.00  0.00           H  
ATOM    256 2HA  GLY A  12      13.014  12.924 -21.704  1.00  0.00           H  
ATOM    257  N   LYS A  13      11.574  10.750 -22.747  1.00 35.60           N  
ATOM    258  CA  LYS A  13      10.388   9.988 -23.114  1.00 35.68           C  
ATOM    259  C   LYS A  13      10.286   8.745 -22.265  1.00 35.75           C  
ATOM    260  O   LYS A  13       9.239   8.474 -21.677  1.00 37.63           O  
ATOM    261  CB  LYS A  13      10.408   9.644 -24.600  1.00 36.82           C  
ATOM    262  CG  LYS A  13      10.070  10.852 -25.445  1.00 37.85           C  
ATOM    263  CD  LYS A  13      10.553  10.703 -26.864  1.00 43.03           C  
ATOM    264  CE  LYS A  13       9.740  11.638 -27.749  1.00 41.61           C  
ATOM    265  NZ  LYS A  13       9.648  11.077 -29.125  1.00 42.52           N  
ATOM    266  H   LYS A  13      12.279  10.930 -23.447  1.00  0.00           H  
ATOM    267  HA  LYS A  13       9.508  10.599 -22.911  1.00  0.00           H  
ATOM    268 1HB  LYS A  13      11.395   9.272 -24.874  1.00  0.00           H  
ATOM    269 2HB  LYS A  13       9.691   8.847 -24.799  1.00  0.00           H  
ATOM    270 1HG  LYS A  13       8.989  10.996 -25.459  1.00  0.00           H  
ATOM    271 2HG  LYS A  13      10.531  11.739 -25.012  1.00  0.00           H  
ATOM    272 1HD  LYS A  13      11.613  10.954 -26.916  1.00  0.00           H  
ATOM    273 2HD  LYS A  13      10.426   9.669 -27.185  1.00  0.00           H  
ATOM    274 1HE  LYS A  13       8.742  11.759 -27.330  1.00  0.00           H  
ATOM    275 2HE  LYS A  13      10.218  12.617 -27.780  1.00  0.00           H  
ATOM    276 1HZ  LYS A  13       9.108  11.701 -29.708  1.00  0.00           H  
ATOM    277 2HZ  LYS A  13      10.577  10.975 -29.511  1.00  0.00           H  
ATOM    278 3HZ  LYS A  13       9.197  10.174 -29.091  1.00  0.00           H  
ATOM    279  N   LYS A  14      11.396   8.024 -22.171  1.00 38.54           N  
ATOM    280  CA  LYS A  14      11.452   6.728 -21.528  1.00 40.89           C  
ATOM    281  C   LYS A  14      11.122   6.782 -20.021  1.00 38.63           C  
ATOM    282  O   LYS A  14      10.573   5.824 -19.448  1.00 37.55           O  
ATOM    283  CB  LYS A  14      12.803   6.071 -21.814  1.00 45.12           C  
ATOM    284  CG  LYS A  14      12.963   4.654 -21.296  1.00 48.70           C  
ATOM    285  CD  LYS A  14      14.438   4.314 -21.164  1.00 57.73           C  
ATOM    286  CE  LYS A  14      14.770   2.969 -21.789  1.00 66.39           C  
ATOM    287  NZ  LYS A  14      14.860   3.058 -23.281  1.00 66.53           N  
ATOM    288  H   LYS A  14      12.238   8.411 -22.573  1.00  0.00           H  
ATOM    289  HA  LYS A  14      10.658   6.103 -21.939  1.00  0.00           H  
ATOM    290 1HB  LYS A  14      12.974   6.043 -22.891  1.00  0.00           H  
ATOM    291 2HB  LYS A  14      13.600   6.669 -21.371  1.00  0.00           H  
ATOM    292 1HG  LYS A  14      12.477   4.565 -20.324  1.00  0.00           H  
ATOM    293 2HG  LYS A  14      12.486   3.959 -21.986  1.00  0.00           H  
ATOM    294 1HD  LYS A  14      15.035   5.084 -21.655  1.00  0.00           H  
ATOM    295 2HD  LYS A  14      14.712   4.284 -20.109  1.00  0.00           H  
ATOM    296 1HE  LYS A  14      15.722   2.612 -21.398  1.00  0.00           H  
ATOM    297 2HE  LYS A  14      13.999   2.245 -21.525  1.00  0.00           H  
ATOM    298 1HZ  LYS A  14      15.081   2.148 -23.660  1.00  0.00           H  
ATOM    299 2HZ  LYS A  14      13.975   3.372 -23.654  1.00  0.00           H  
ATOM    300 3HZ  LYS A  14      15.584   3.714 -23.537  1.00  0.00           H  
ATOM    301  N   LEU A  15      11.435   7.903 -19.393  1.00 36.23           N  
ATOM    302  CA  LEU A  15      10.923   8.184 -18.057  1.00 38.35           C  
ATOM    303  C   LEU A  15       9.371   8.155 -18.018  1.00 38.12           C  
ATOM    304  O   LEU A  15       8.759   7.634 -17.072  1.00 38.40           O  
ATOM    305  CB  LEU A  15      11.450   9.551 -17.575  1.00 39.80           C  
ATOM    306  CG  LEU A  15      12.905   9.608 -17.076  1.00 38.46           C  
ATOM    307  CD1 LEU A  15      13.331  11.042 -16.893  1.00 37.41           C  
ATOM    308  CD2 LEU A  15      13.061   8.852 -15.756  1.00 43.49           C  
ATOM    309  H   LEU A  15      12.038   8.578 -19.841  1.00  0.00           H  
ATOM    310  HA  LEU A  15      11.279   7.408 -17.380  1.00  0.00           H  
ATOM    311 1HB  LEU A  15      11.368  10.263 -18.394  1.00  0.00           H  
ATOM    312 2HB  LEU A  15      10.820   9.897 -16.756  1.00  0.00           H  
ATOM    313  HG  LEU A  15      13.562   9.155 -17.818  1.00  0.00           H  
ATOM    314 1HD1 LEU A  15      14.362  11.073 -16.540  1.00  0.00           H  
ATOM    315 2HD1 LEU A  15      13.259  11.567 -17.845  1.00  0.00           H  
ATOM    316 3HD1 LEU A  15      12.683  11.523 -16.162  1.00  0.00           H  
ATOM    317 1HD2 LEU A  15      14.099   8.907 -15.425  1.00  0.00           H  
ATOM    318 2HD2 LEU A  15      12.415   9.301 -15.001  1.00  0.00           H  
ATOM    319 3HD2 LEU A  15      12.781   7.808 -15.899  1.00  0.00           H  
ATOM    320  N   VAL A  16       8.749   8.740 -19.035  1.00 38.95           N  
ATOM    321  CA  VAL A  16       7.294   8.750 -19.148  1.00 44.71           C  
ATOM    322  C   VAL A  16       6.752   7.368 -19.596  1.00 47.31           C  
ATOM    323  O   VAL A  16       5.856   6.822 -18.950  1.00 53.30           O  
ATOM    324  CB  VAL A  16       6.800   9.890 -20.066  1.00 43.67           C  
ATOM    325  CG1 VAL A  16       5.278   9.917 -20.131  1.00 45.33           C  
ATOM    326  CG2 VAL A  16       7.300  11.230 -19.559  1.00 40.94           C  
ATOM    327  H   VAL A  16       9.301   9.191 -19.751  1.00  0.00           H  
ATOM    328  HA  VAL A  16       6.871   8.908 -18.155  1.00  0.00           H  
ATOM    329  HB  VAL A  16       7.179   9.722 -21.074  1.00  0.00           H  
ATOM    330 1HG1 VAL A  16       4.956  10.729 -20.784  1.00  0.00           H  
ATOM    331 2HG1 VAL A  16       4.914   8.969 -20.525  1.00  0.00           H  
ATOM    332 3HG1 VAL A  16       4.874  10.075 -19.131  1.00  0.00           H  
ATOM    333 1HG2 VAL A  16       6.945  12.023 -20.216  1.00  0.00           H  
ATOM    334 2HG2 VAL A  16       6.926  11.400 -18.549  1.00  0.00           H  
ATOM    335 3HG2 VAL A  16       8.390  11.231 -19.547  1.00  0.00           H  
ATOM    336  N   GLU A  17       7.316   6.802 -20.662  1.00 48.14           N  
ATOM    337  CA  GLU A  17       6.861   5.519 -21.229  1.00 51.42           C  
ATOM    338  C   GLU A  17       6.924   4.352 -20.259  1.00 51.61           C  
ATOM    339  O   GLU A  17       6.222   3.359 -20.448  1.00 53.97           O  
ATOM    340  CB  GLU A  17       7.669   5.137 -22.464  1.00 54.18           C  
ATOM    341  CG  GLU A  17       7.685   6.175 -23.571  1.00 59.12           C  
ATOM    342  CD  GLU A  17       8.944   6.085 -24.421  1.00 66.47           C  
ATOM    343  OE1 GLU A  17       9.949   5.490 -23.964  1.00 71.15           O  
ATOM    344  OE2 GLU A  17       8.940   6.606 -25.555  1.00 67.09           O  
ATOM    345  H   GLU A  17       8.091   7.284 -21.094  1.00  0.00           H  
ATOM    346  HA  GLU A  17       5.816   5.622 -21.525  1.00  0.00           H  
ATOM    347 1HB  GLU A  17       8.704   4.948 -22.178  1.00  0.00           H  
ATOM    348 2HB  GLU A  17       7.273   4.214 -22.887  1.00  0.00           H  
ATOM    349 1HG  GLU A  17       6.812   6.028 -24.206  1.00  0.00           H  
ATOM    350 2HG  GLU A  17       7.613   7.166 -23.126  1.00  0.00           H  
ATOM    351  N   THR A  18       7.773   4.453 -19.238  1.00 46.88           N  
ATOM    352  CA  THR A  18       7.850   3.410 -18.216  1.00 42.06           C  
ATOM    353  C   THR A  18       7.213   3.903 -16.940  1.00 42.32           C  
ATOM    354  O   THR A  18       7.349   3.281 -15.882  1.00 41.48           O  
ATOM    355  CB  THR A  18       9.299   2.959 -17.910  1.00 44.77           C  
ATOM    356  OG1 THR A  18      10.086   4.085 -17.479  1.00 43.69           O  
ATOM    357  CG2 THR A  18       9.938   2.301 -19.131  1.00 42.99           C  
ATOM    358  H   THR A  18       8.375   5.260 -19.163  1.00  0.00           H  
ATOM    359  HA  THR A  18       7.307   2.535 -18.573  1.00  0.00           H  
ATOM    360  HB  THR A  18       9.291   2.244 -17.087  1.00  0.00           H  
ATOM    361  HG1 THR A  18       9.539   4.874 -17.475  1.00  0.00           H  
ATOM    362 1HG2 THR A  18      10.955   1.994 -18.888  1.00  0.00           H  
ATOM    363 2HG2 THR A  18       9.354   1.428 -19.421  1.00  0.00           H  
ATOM    364 3HG2 THR A  18       9.962   3.012 -19.956  1.00  0.00           H  
ATOM    365  N   ASP A  19       6.516   5.029 -17.038  1.00 43.02           N  
ATOM    366  CA  ASP A  19       5.850   5.606 -15.886  1.00 44.69           C  
ATOM    367  C   ASP A  19       6.754   5.654 -14.662  1.00 47.23           C  
ATOM    368  O   ASP A  19       6.297   5.386 -13.538  1.00 46.25           O  
ATOM    369  CB  ASP A  19       4.593   4.809 -15.528  1.00 47.08           C  
ATOM    370  CG  ASP A  19       3.697   5.562 -14.573  1.00 53.89           C  
ATOM    371  OD1 ASP A  19       3.412   6.758 -14.837  1.00 54.45           O  
ATOM    372  OD2 ASP A  19       3.298   4.976 -13.545  1.00 58.09           O  
ATOM    373  H   ASP A  19       6.446   5.495 -17.931  1.00  0.00           H  
ATOM    374  HA  ASP A  19       5.554   6.626 -16.133  1.00  0.00           H  
ATOM    375 1HB  ASP A  19       4.035   4.582 -16.437  1.00  0.00           H  
ATOM    376 2HB  ASP A  19       4.881   3.860 -15.074  1.00  0.00           H  
ATOM    377  N   LEU A  20       8.035   5.966 -14.859  1.00 46.97           N  
ATOM    378  CA  LEU A  20       8.868   6.305 -13.705  1.00 47.68           C  
ATOM    379  C   LEU A  20       8.374   7.623 -13.179  1.00 43.90           C  
ATOM    380  O   LEU A  20       8.195   7.805 -11.972  1.00 39.81           O  
ATOM    381  CB  LEU A  20      10.347   6.402 -14.066  1.00 48.59           C  
ATOM    382  CG  LEU A  20      11.200   5.173 -13.769  1.00 45.89           C  
ATOM    383  CD1 LEU A  20      12.590   5.379 -14.355  1.00 41.76           C  
ATOM    384  CD2 LEU A  20      11.256   4.894 -12.264  1.00 44.47           C  
ATOM    385  H   LEU A  20       8.446   5.975 -15.782  1.00  0.00           H  
ATOM    386  HA  LEU A  20       8.760   5.520 -12.958  1.00  0.00           H  
ATOM    387 1HB  LEU A  20      10.432   6.605 -15.132  1.00  0.00           H  
ATOM    388 2HB  LEU A  20      10.784   7.239 -13.522  1.00  0.00           H  
ATOM    389  HG  LEU A  20      10.773   4.304 -14.270  1.00  0.00           H  
ATOM    390 1HD1 LEU A  20      13.206   4.504 -14.147  1.00  0.00           H  
ATOM    391 2HD1 LEU A  20      12.513   5.519 -15.433  1.00  0.00           H  
ATOM    392 3HD1 LEU A  20      13.047   6.260 -13.905  1.00  0.00           H  
ATOM    393 1HD2 LEU A  20      11.870   4.012 -12.080  1.00  0.00           H  
ATOM    394 2HD2 LEU A  20      11.690   5.752 -11.751  1.00  0.00           H  
ATOM    395 3HD2 LEU A  20      10.248   4.719 -11.889  1.00  0.00           H  
ATOM    396  N   THR A  21       8.132   8.537 -14.110  1.00 47.42           N  
ATOM    397  CA  THR A  21       7.540   9.833 -13.772  1.00 52.75           C  
ATOM    398  C   THR A  21       6.601  10.329 -14.864  1.00 53.84           C  
ATOM    399  O   THR A  21       6.729   9.943 -16.027  1.00 63.95           O  
ATOM    400  CB  THR A  21       8.621  10.884 -13.434  1.00 52.45           C  
ATOM    401  OG1 THR A  21       7.999  12.030 -12.839  1.00 62.24           O  
ATOM    402  CG2 THR A  21       9.378  11.304 -14.672  1.00 50.39           C  
ATOM    403  H   THR A  21       8.360   8.337 -15.073  1.00  0.00           H  
ATOM    404  HA  THR A  21       6.906   9.705 -12.894  1.00  0.00           H  
ATOM    405  HB  THR A  21       9.325  10.464 -12.716  1.00  0.00           H  
ATOM    406  HG1 THR A  21       7.051  11.887 -12.784  1.00  0.00           H  
ATOM    407 1HG2 THR A  21      10.132  12.044 -14.404  1.00  0.00           H  
ATOM    408 2HG2 THR A  21       9.863  10.434 -15.114  1.00  0.00           H  
ATOM    409 3HG2 THR A  21       8.685  11.738 -15.392  1.00  0.00           H  
ATOM    410  N   LYS A  22       5.656  11.181 -14.474  1.00 59.10           N  
ATOM    411  CA  LYS A  22       4.688  11.782 -15.396  1.00 63.06           C  
ATOM    412  C   LYS A  22       5.307  12.827 -16.334  1.00 63.97           C  
ATOM    413  O   LYS A  22       4.841  13.020 -17.464  1.00 66.18           O  
ATOM    414  CB  LYS A  22       3.537  12.412 -14.600  1.00 64.12           C  
ATOM    415  CG  LYS A  22       3.665  12.270 -13.089  1.00  0.00           C  
ATOM    416  CD  LYS A  22       4.934  11.520 -12.710  1.00  0.00           C  
ATOM    417  CE  LYS A  22       5.728  11.116 -13.944  1.00  0.00           C  
ATOM    418  NZ  LYS A  22       5.065  11.555 -15.201  1.00  0.00           N  
ATOM    419  H   LYS A  22       5.613  11.418 -13.493  1.00  0.00           H  
ATOM    420  HA  LYS A  22       4.288  10.997 -16.038  1.00  0.00           H  
ATOM    421 1HB  LYS A  22       3.473  13.475 -14.832  1.00  0.00           H  
ATOM    422 2HB  LYS A  22       2.594  11.955 -14.900  1.00  0.00           H  
ATOM    423 1HG  LYS A  22       3.688  13.260 -12.631  1.00  0.00           H  
ATOM    424 2HG  LYS A  22       2.803  11.729 -12.700  1.00  0.00           H  
ATOM    425 1HD  LYS A  22       5.557  12.154 -12.078  1.00  0.00           H  
ATOM    426 2HD  LYS A  22       4.672  10.623 -12.149  1.00  0.00           H  
ATOM    427 1HE  LYS A  22       6.722  11.559 -13.897  1.00  0.00           H  
ATOM    428 2HE  LYS A  22       5.838  10.032 -13.966  1.00  0.00           H  
ATOM    429 1HZ  LYS A  22       5.622  11.268 -15.994  1.00  0.00           H  
ATOM    430 2HZ  LYS A  22       4.148  11.135 -15.264  1.00  0.00           H  
ATOM    431 3HZ  LYS A  22       4.974  12.561 -15.201  1.00  0.00           H  
ATOM    432  N   GLY A  23       6.332  13.521 -15.834  1.00 66.73           N  
ATOM    433  CA  GLY A  23       7.046  14.545 -16.606  1.00 67.35           C  
ATOM    434  C   GLY A  23       7.409  15.842 -15.893  1.00 63.94           C  
ATOM    435  O   GLY A  23       8.431  16.460 -16.210  1.00 66.03           O  
ATOM    436  H   GLY A  23       6.622  13.328 -14.886  1.00  0.00           H  
ATOM    437 1HA  GLY A  23       7.982  14.131 -16.982  1.00  0.00           H  
ATOM    438 2HA  GLY A  23       6.450  14.829 -17.472  1.00  0.00           H  
ATOM    439  N   THR A  24       6.580  16.257 -14.935  1.00 61.43           N  
ATOM    440  CA  THR A  24       6.735  17.559 -14.263  1.00 54.84           C  
ATOM    441  C   THR A  24       7.917  17.595 -13.287  1.00 50.34           C  
ATOM    442  O   THR A  24       8.111  16.666 -12.481  1.00 45.85           O  
ATOM    443  CB  THR A  24       5.433  17.986 -13.535  1.00 57.08           C  
ATOM    444  OG1 THR A  24       4.299  17.764 -14.389  1.00 55.10           O  
ATOM    445  CG2 THR A  24       5.481  19.466 -13.126  1.00 57.68           C  
ATOM    446  H   THR A  24       5.819  15.651 -14.664  1.00  0.00           H  
ATOM    447  HA  THR A  24       6.964  18.312 -15.017  1.00  0.00           H  
ATOM    448  HB  THR A  24       5.301  17.379 -12.639  1.00  0.00           H  
ATOM    449  HG1 THR A  24       4.596  17.399 -15.226  1.00  0.00           H  
ATOM    450 1HG2 THR A  24       4.555  19.733 -12.618  1.00  0.00           H  
ATOM    451 2HG2 THR A  24       6.324  19.631 -12.455  1.00  0.00           H  
ATOM    452 3HG2 THR A  24       5.599  20.085 -14.014  1.00  0.00           H  
ATOM    453  N   GLY A  25       8.710  18.666 -13.391  1.00 48.26           N  
ATOM    454  CA  GLY A  25       9.803  18.960 -12.455  1.00 43.39           C  
ATOM    455  C   GLY A  25      11.009  18.062 -12.628  1.00 41.12           C  
ATOM    456  O   GLY A  25      12.019  18.218 -11.938  1.00 37.80           O  
ATOM    457  H   GLY A  25       8.537  19.298 -14.159  1.00  0.00           H  
ATOM    458 1HA  GLY A  25      10.123  19.994 -12.582  1.00  0.00           H  
ATOM    459 2HA  GLY A  25       9.443  18.859 -11.432  1.00  0.00           H  
ATOM    460  N   GLY A  26      10.881  17.105 -13.544  1.00 40.28           N  
ATOM    461  CA  GLY A  26      11.976  16.232 -13.933  1.00 36.87           C  
ATOM    462  C   GLY A  26      12.816  16.901 -14.996  1.00 34.20           C  
ATOM    463  O   GLY A  26      12.339  17.760 -15.722  1.00 31.36           O  
ATOM    464  H   GLY A  26       9.979  16.988 -13.983  1.00  0.00           H  
ATOM    465 1HA  GLY A  26      12.585  16.000 -13.059  1.00  0.00           H  
ATOM    466 2HA  GLY A  26      11.575  15.289 -14.304  1.00  0.00           H  
ATOM    467  N   ASN A  27      14.082  16.519 -15.056  1.00 35.54           N  
ATOM    468  CA  ASN A  27      15.063  17.114 -15.987  1.00 32.67           C  
ATOM    469  C   ASN A  27      16.266  16.210 -16.129  1.00 30.41           C  
ATOM    470  O   ASN A  27      16.640  15.476 -15.183  1.00 31.93           O  
ATOM    471  CB  ASN A  27      15.524  18.564 -15.566  1.00 30.93           C  
ATOM    472  CG  ASN A  27      15.244  18.904 -14.069  1.00 32.14           C  
ATOM    473  OD1 ASN A  27      14.222  19.523 -13.738  1.00 32.82           O  
ATOM    474  ND2 ASN A  27      16.139  18.509 -13.180  1.00 28.87           N  
ATOM    475  H   ASN A  27      14.380  15.784 -14.430  1.00  0.00           H  
ATOM    476  HA  ASN A  27      14.601  17.195 -16.972  1.00  0.00           H  
ATOM    477 1HB  ASN A  27      16.595  18.672 -15.745  1.00  0.00           H  
ATOM    478 2HB  ASN A  27      15.013  19.302 -16.184  1.00  0.00           H  
ATOM    479 1HD2 ASN A  27      16.000  18.706 -12.209  1.00  0.00           H  
ATOM    480 2HD2 ASN A  27      16.955  18.014 -13.478  1.00  0.00           H  
ATOM    481  N   LEU A  28      16.896  16.299 -17.299  1.00 27.97           N  
ATOM    482  CA  LEU A  28      18.062  15.515 -17.638  1.00 27.97           C  
ATOM    483  C   LEU A  28      19.189  16.402 -18.197  1.00 31.17           C  
ATOM    484  O   LEU A  28      18.932  17.413 -18.857  1.00 31.37           O  
ATOM    485  CB  LEU A  28      17.700  14.471 -18.722  1.00 29.61           C  
ATOM    486  CG  LEU A  28      16.493  13.536 -18.608  1.00 32.55           C  
ATOM    487  CD1 LEU A  28      15.173  14.278 -18.877  1.00 31.08           C  
ATOM    488  CD2 LEU A  28      16.639  12.349 -19.563  1.00 31.31           C  
ATOM    489  H   LEU A  28      16.529  16.953 -17.976  1.00  0.00           H  
ATOM    490  HA  LEU A  28      18.399  14.992 -16.744  1.00  0.00           H  
ATOM    491 1HB  LEU A  28      17.537  14.991 -19.665  1.00  0.00           H  
ATOM    492 2HB  LEU A  28      18.544  13.792 -18.846  1.00  0.00           H  
ATOM    493  HG  LEU A  28      16.419  13.160 -17.587  1.00  0.00           H  
ATOM    494 1HD1 LEU A  28      14.339  13.582 -18.787  1.00  0.00           H  
ATOM    495 2HD1 LEU A  28      15.053  15.082 -18.151  1.00  0.00           H  
ATOM    496 3HD1 LEU A  28      15.189  14.696 -19.883  1.00  0.00           H  
ATOM    497 1HD2 LEU A  28      15.771  11.695 -19.467  1.00  0.00           H  
ATOM    498 2HD2 LEU A  28      16.707  12.713 -20.588  1.00  0.00           H  
ATOM    499 3HD2 LEU A  28      17.543  11.792 -19.315  1.00  0.00           H  
ATOM    500  N   SER A  29      20.437  15.992 -17.980  1.00 33.04           N  
ATOM    501  CA  SER A  29      21.588  16.673 -18.588  1.00 35.73           C  
ATOM    502  C   SER A  29      22.706  15.695 -18.883  1.00 36.09           C  
ATOM    503  O   SER A  29      22.762  14.608 -18.283  1.00 42.83           O  
ATOM    504  CB  SER A  29      22.119  17.763 -17.651  1.00 31.94           C  
ATOM    505  OG  SER A  29      22.480  17.168 -16.411  1.00 27.64           O  
ATOM    506  H   SER A  29      20.597  15.193 -17.383  1.00  0.00           H  
ATOM    507  HA  SER A  29      21.262  17.140 -19.518  1.00  0.00           H  
ATOM    508 1HB  SER A  29      22.979  18.250 -18.110  1.00  0.00           H  
ATOM    509 2HB  SER A  29      21.352  18.523 -17.505  1.00  0.00           H  
ATOM    510  HG  SER A  29      22.289  16.231 -16.501  1.00  0.00           H  
ATOM    511  N   VAL A  30      23.597  16.093 -19.793  1.00 35.06           N  
ATOM    512  CA  VAL A  30      24.901  15.435 -19.964  1.00 34.47           C  
ATOM    513  C   VAL A  30      26.010  16.465 -19.877  1.00 32.19           C  
ATOM    514  O   VAL A  30      25.803  17.616 -20.211  1.00 31.50           O  
ATOM    515  CB  VAL A  30      25.053  14.641 -21.298  1.00 34.94           C  
ATOM    516  CG1 VAL A  30      24.068  13.475 -21.355  1.00 34.48           C  
ATOM    517  CG2 VAL A  30      24.885  15.546 -22.509  1.00 36.60           C  
ATOM    518  H   VAL A  30      23.360  16.877 -20.384  1.00  0.00           H  
ATOM    519  HA  VAL A  30      25.035  14.716 -19.155  1.00  0.00           H  
ATOM    520  HB  VAL A  30      26.046  14.193 -21.332  1.00  0.00           H  
ATOM    521 1HG1 VAL A  30      24.195  12.937 -22.295  1.00  0.00           H  
ATOM    522 2HG1 VAL A  30      24.257  12.798 -20.522  1.00  0.00           H  
ATOM    523 3HG1 VAL A  30      23.049  13.856 -21.290  1.00  0.00           H  
ATOM    524 1HG2 VAL A  30      24.998  14.959 -23.420  1.00  0.00           H  
ATOM    525 2HG2 VAL A  30      23.894  16.000 -22.490  1.00  0.00           H  
ATOM    526 3HG2 VAL A  30      25.643  16.329 -22.486  1.00  0.00           H  
ATOM    527  N   PHE A  31      27.174  16.040 -19.397  1.00 32.93           N  
ATOM    528  CA  PHE A  31      28.360  16.854 -19.442  1.00 33.11           C  
ATOM    529  C   PHE A  31      29.338  16.297 -20.456  1.00 36.31           C  
ATOM    530  O   PHE A  31      29.558  15.091 -20.506  1.00 36.18           O  
ATOM    531  CB  PHE A  31      29.028  16.958 -18.067  1.00 34.63           C  
ATOM    532  CG  PHE A  31      29.963  18.128 -17.959  1.00 39.18           C  
ATOM    533  CD1 PHE A  31      29.486  19.447 -18.150  1.00 37.39           C  
ATOM    534  CD2 PHE A  31      31.319  17.937 -17.717  1.00 39.12           C  
ATOM    535  CE1 PHE A  31      30.346  20.534 -18.074  1.00 37.64           C  
ATOM    536  CE2 PHE A  31      32.181  19.042 -17.632  1.00 38.53           C  
ATOM    537  CZ  PHE A  31      31.695  20.331 -17.819  1.00 35.54           C  
ATOM    538  H   PHE A  31      27.226  15.118 -18.989  1.00  0.00           H  
ATOM    539  HA  PHE A  31      28.078  17.859 -19.758  1.00  0.00           H  
ATOM    540 1HB  PHE A  31      28.263  17.051 -17.297  1.00  0.00           H  
ATOM    541 2HB  PHE A  31      29.587  16.045 -17.864  1.00  0.00           H  
ATOM    542  HD1 PHE A  31      28.428  19.605 -18.359  1.00  0.00           H  
ATOM    543  HD2 PHE A  31      31.709  16.929 -17.569  1.00  0.00           H  
ATOM    544  HE1 PHE A  31      29.961  21.544 -18.214  1.00  0.00           H  
ATOM    545  HE2 PHE A  31      33.238  18.884 -17.419  1.00  0.00           H  
ATOM    546  HZ  PHE A  31      32.375  21.180 -17.766  1.00  0.00           H  
ATOM    547  N   ASP A  32      29.902  17.179 -21.277  1.00 36.52           N  
ATOM    548  CA  ASP A  32      30.941  16.804 -22.220  1.00 35.60           C  
ATOM    549  C   ASP A  32      32.281  17.295 -21.661  1.00 36.91           C  
ATOM    550  O   ASP A  32      32.603  18.467 -21.795  1.00 40.78           O  
ATOM    551  CB  ASP A  32      30.624  17.403 -23.595  1.00 35.19           C  
ATOM    552  CG  ASP A  32      31.695  17.090 -24.643  1.00 39.40           C  
ATOM    553  OD1 ASP A  32      32.848  16.807 -24.263  1.00 38.45           O  
ATOM    554  OD2 ASP A  32      31.385  17.142 -25.856  1.00 42.47           O  
ATOM    555  H   ASP A  32      29.595  18.140 -21.240  1.00  0.00           H  
ATOM    556  HA  ASP A  32      30.960  15.717 -22.300  1.00  0.00           H  
ATOM    557 1HB  ASP A  32      29.667  17.017 -23.948  1.00  0.00           H  
ATOM    558 2HB  ASP A  32      30.528  18.486 -23.507  1.00  0.00           H  
ATOM    559  N   ARG A  33      33.055  16.399 -21.044  1.00 36.95           N  
ATOM    560  CA  ARG A  33      34.272  16.764 -20.281  1.00 39.06           C  
ATOM    561  C   ARG A  33      35.410  17.347 -21.091  1.00 40.80           C  
ATOM    562  O   ARG A  33      36.182  18.153 -20.576  1.00 40.98           O  
ATOM    563  CB  ARG A  33      34.828  15.566 -19.529  1.00 38.16           C  
ATOM    564  CG  ARG A  33      33.883  15.021 -18.495  1.00 39.20           C  
ATOM    565  CD  ARG A  33      34.224  15.573 -17.135  1.00 36.85           C  
ATOM    566  NE  ARG A  33      33.174  15.214 -16.199  1.00 40.78           N  
ATOM    567  CZ  ARG A  33      33.071  15.708 -14.970  1.00 41.88           C  
ATOM    568  NH1 ARG A  33      33.955  16.578 -14.527  1.00 41.25           N  
ATOM    569  NH2 ARG A  33      32.084  15.330 -14.184  1.00 38.73           N  
ATOM    570  H   ARG A  33      32.787  15.427 -21.108  1.00  0.00           H  
ATOM    571  HA  ARG A  33      34.007  17.532 -19.554  1.00  0.00           H  
ATOM    572 1HB  ARG A  33      35.062  14.770 -20.235  1.00  0.00           H  
ATOM    573 2HB  ARG A  33      35.757  15.847 -19.033  1.00  0.00           H  
ATOM    574 1HG  ARG A  33      32.862  15.306 -18.749  1.00  0.00           H  
ATOM    575 2HG  ARG A  33      33.961  13.933 -18.468  1.00  0.00           H  
ATOM    576 1HD  ARG A  33      35.172  15.154 -16.800  1.00  0.00           H  
ATOM    577 2HD  ARG A  33      34.307  16.658 -17.193  1.00  0.00           H  
ATOM    578  HE  ARG A  33      32.479  14.546 -16.505  1.00  0.00           H  
ATOM    579 1HH1 ARG A  33      34.716  16.873 -15.123  1.00  0.00           H  
ATOM    580 2HH1 ARG A  33      33.872  16.950 -13.592  1.00  0.00           H  
ATOM    581 1HH2 ARG A  33      31.402  14.662 -14.515  1.00  0.00           H  
ATOM    582 2HH2 ARG A  33      32.009  15.707 -13.251  1.00  0.00           H  
ATOM    583  N   GLU A  34      35.538  16.924 -22.343  1.00 42.75           N  
ATOM    584  CA  GLU A  34      36.544  17.513 -23.218  1.00 43.14           C  
ATOM    585  C   GLU A  34      36.128  18.952 -23.533  1.00 42.02           C  
ATOM    586  O   GLU A  34      36.949  19.862 -23.459  1.00 41.72           O  
ATOM    587  CB  GLU A  34      36.723  16.660 -24.474  1.00 48.46           C  
ATOM    588  CG  GLU A  34      37.171  17.381 -25.739  1.00 57.20           C  
ATOM    589  CD  GLU A  34      36.777  16.606 -26.993  1.00 64.76           C  
ATOM    590  OE1 GLU A  34      37.039  15.380 -27.039  1.00 70.80           O  
ATOM    591  OE2 GLU A  34      36.188  17.207 -27.924  1.00 61.08           O  
ATOM    592  H   GLU A  34      34.942  16.192 -22.702  1.00  0.00           H  
ATOM    593  HA  GLU A  34      37.492  17.547 -22.681  1.00  0.00           H  
ATOM    594 1HB  GLU A  34      37.462  15.881 -24.283  1.00  0.00           H  
ATOM    595 2HB  GLU A  34      35.782  16.166 -24.716  1.00  0.00           H  
ATOM    596 1HG  GLU A  34      36.714  18.370 -25.762  1.00  0.00           H  
ATOM    597 2HG  GLU A  34      38.252  17.511 -25.707  1.00  0.00           H  
ATOM    598  N   LYS A  35      34.850  19.152 -23.856  1.00 40.97           N  
ATOM    599  CA  LYS A  35      34.338  20.490 -24.177  1.00 38.38           C  
ATOM    600  C   LYS A  35      34.000  21.340 -22.941  1.00 35.46           C  
ATOM    601  O   LYS A  35      34.029  22.557 -23.003  1.00 36.96           O  
ATOM    602  CB  LYS A  35      33.158  20.411 -25.141  1.00 38.34           C  
ATOM    603  CG  LYS A  35      33.545  19.881 -26.513  1.00 37.80           C  
ATOM    604  CD  LYS A  35      32.421  20.097 -27.507  1.00 40.53           C  
ATOM    605  CE  LYS A  35      32.526  19.153 -28.693  1.00 41.80           C  
ATOM    606  NZ  LYS A  35      31.609  17.994 -28.499  1.00 45.32           N  
ATOM    607  H   LYS A  35      34.218  18.364 -23.881  1.00  0.00           H  
ATOM    608  HA  LYS A  35      35.135  21.060 -24.656  1.00  0.00           H  
ATOM    609 1HB  LYS A  35      32.389  19.762 -24.722  1.00  0.00           H  
ATOM    610 2HB  LYS A  35      32.720  21.402 -25.262  1.00  0.00           H  
ATOM    611 1HG  LYS A  35      34.440  20.396 -26.863  1.00  0.00           H  
ATOM    612 2HG  LYS A  35      33.765  18.816 -26.443  1.00  0.00           H  
ATOM    613 1HD  LYS A  35      31.462  19.935 -27.013  1.00  0.00           H  
ATOM    614 2HD  LYS A  35      32.452  21.123 -27.874  1.00  0.00           H  
ATOM    615 1HE  LYS A  35      32.263  19.685 -29.606  1.00  0.00           H  
ATOM    616 2HE  LYS A  35      33.553  18.801 -28.788  1.00  0.00           H  
ATOM    617 1HZ  LYS A  35      31.683  17.369 -29.290  1.00  0.00           H  
ATOM    618 2HZ  LYS A  35      31.864  17.500 -27.655  1.00  0.00           H  
ATOM    619 3HZ  LYS A  35      30.658  18.326 -28.420  1.00  0.00           H  
ATOM    620  N   GLN A  36      33.775  20.698 -21.804  1.00 35.84           N  
ATOM    621  CA  GLN A  36      33.281  21.384 -20.605  1.00 36.20           C  
ATOM    622  C   GLN A  36      31.932  22.102 -20.874  1.00 33.78           C  
ATOM    623  O   GLN A  36      31.765  23.272 -20.565  1.00 34.10           O  
ATOM    624  CB  GLN A  36      34.324  22.344 -20.022  1.00 35.32           C  
ATOM    625  CG  GLN A  36      35.630  21.684 -19.636  1.00 37.60           C  
ATOM    626  CD  GLN A  36      35.496  20.810 -18.427  1.00 37.81           C  
ATOM    627  OE1 GLN A  36      35.216  21.290 -17.339  1.00 35.90           O  
ATOM    628  NE2 GLN A  36      35.695  19.508 -18.608  1.00 38.55           N  
ATOM    629  H   GLN A  36      33.950  19.704 -21.765  1.00  0.00           H  
ATOM    630  HA  GLN A  36      33.054  20.635 -19.847  1.00  0.00           H  
ATOM    631 1HB  GLN A  36      34.545  23.126 -20.748  1.00  0.00           H  
ATOM    632 2HB  GLN A  36      33.917  22.828 -19.134  1.00  0.00           H  
ATOM    633 1HG  GLN A  36      35.973  21.067 -20.467  1.00  0.00           H  
ATOM    634 2HG  GLN A  36      36.366  22.458 -19.417  1.00  0.00           H  
ATOM    635 1HE2 GLN A  36      35.618  18.877 -17.835  1.00  0.00           H  
ATOM    636 2HE2 GLN A  36      35.922  19.158 -19.517  1.00  0.00           H  
ATOM    637  N   LEU A  37      30.993  21.383 -21.475  1.00 32.45           N  
ATOM    638  CA  LEU A  37      29.669  21.921 -21.797  1.00 32.14           C  
ATOM    639  C   LEU A  37      28.636  20.968 -21.246  1.00 33.98           C  
ATOM    640  O   LEU A  37      28.804  19.737 -21.346  1.00 33.47           O  
ATOM    641  CB  LEU A  37      29.469  22.030 -23.304  1.00 33.02           C  
ATOM    642  CG  LEU A  37      30.352  23.057 -24.010  1.00 34.36           C  
ATOM    643  CD1 LEU A  37      30.024  23.028 -25.493  1.00 35.30           C  
ATOM    644  CD2 LEU A  37      30.136  24.435 -23.403  1.00 30.22           C  
ATOM    645  H   LEU A  37      31.207  20.426 -21.717  1.00  0.00           H  
ATOM    646  HA  LEU A  37      29.588  22.919 -21.368  1.00  0.00           H  
ATOM    647 1HB  LEU A  37      29.665  21.057 -23.752  1.00  0.00           H  
ATOM    648 2HB  LEU A  37      28.429  22.293 -23.499  1.00  0.00           H  
ATOM    649  HG  LEU A  37      31.399  22.776 -23.896  1.00  0.00           H  
ATOM    650 1HD1 LEU A  37      30.644  23.755 -26.017  1.00  0.00           H  
ATOM    651 2HD1 LEU A  37      30.220  22.032 -25.890  1.00  0.00           H  
ATOM    652 3HD1 LEU A  37      28.973  23.277 -25.638  1.00  0.00           H  
ATOM    653 1HD2 LEU A  37      30.771  25.161 -23.913  1.00  0.00           H  
ATOM    654 2HD2 LEU A  37      29.091  24.723 -23.517  1.00  0.00           H  
ATOM    655 3HD2 LEU A  37      30.392  24.410 -22.344  1.00  0.00           H  
ATOM    656  N   MET A  38      27.608  21.535 -20.615  1.00 31.37           N  
ATOM    657  CA  MET A  38      26.464  20.773 -20.190  1.00 30.03           C  
ATOM    658  C   MET A  38      25.347  21.055 -21.167  1.00 30.64           C  
ATOM    659  O   MET A  38      25.051  22.216 -21.442  1.00 33.57           O  
ATOM    660  CB  MET A  38      26.022  21.156 -18.769  1.00 30.08           C  
ATOM    661  CG  MET A  38      24.686  20.542 -18.376  1.00 27.81           C  
ATOM    662  SD  MET A  38      24.375  20.790 -16.602  1.00 31.53           S  
ATOM    663  CE  MET A  38      23.475  22.325 -16.666  1.00 28.68           C  
ATOM    664  H   MET A  38      27.634  22.528 -20.431  1.00  0.00           H  
ATOM    665  HA  MET A  38      26.734  19.717 -20.187  1.00  0.00           H  
ATOM    666 1HB  MET A  38      26.777  20.832 -18.054  1.00  0.00           H  
ATOM    667 2HB  MET A  38      25.942  22.241 -18.693  1.00  0.00           H  
ATOM    668 1HG  MET A  38      23.888  21.005 -18.956  1.00  0.00           H  
ATOM    669 2HG  MET A  38      24.696  19.476 -18.600  1.00  0.00           H  
ATOM    670 1HE  MET A  38      23.202  22.629 -15.655  1.00  0.00           H  
ATOM    671 2HE  MET A  38      24.100  23.095 -17.121  1.00  0.00           H  
ATOM    672 3HE  MET A  38      22.571  22.193 -17.262  1.00  0.00           H  
ATOM    673  N   ALA A  39      24.734  19.998 -21.701  1.00 30.57           N  
ATOM    674  CA  ALA A  39      23.434  20.133 -22.372  1.00 31.01           C  
ATOM    675  C   ALA A  39      22.359  19.669 -21.379  1.00 27.62           C  
ATOM    676  O   ALA A  39      22.489  18.614 -20.778  1.00 27.32           O  
ATOM    677  CB  ALA A  39      23.383  19.316 -23.664  1.00 31.57           C  
ATOM    678  H   ALA A  39      25.167  19.087 -21.646  1.00  0.00           H  
ATOM    679  HA  ALA A  39      23.291  21.184 -22.624  1.00  0.00           H  
ATOM    680 1HB  ALA A  39      22.407  19.439 -24.134  1.00  0.00           H  
ATOM    681 2HB  ALA A  39      24.160  19.663 -24.345  1.00  0.00           H  
ATOM    682 3HB  ALA A  39      23.545  18.264 -23.435  1.00  0.00           H  
ATOM    683  N   ILE A  40      21.295  20.445 -21.236  1.00 27.75           N  
ATOM    684  CA  ILE A  40      20.278  20.188 -20.224  1.00 29.83           C  
ATOM    685  C   ILE A  40      18.916  20.403 -20.858  1.00 33.43           C  
ATOM    686  O   ILE A  40      18.791  21.205 -21.788  1.00 37.60           O  
ATOM    687  CB  ILE A  40      20.466  21.101 -18.976  1.00 28.32           C  
ATOM    688  CG1 ILE A  40      19.529  20.699 -17.825  1.00 27.98           C  
ATOM    689  CG2 ILE A  40      20.301  22.575 -19.360  1.00 29.14           C  
ATOM    690  CD1 ILE A  40      20.071  21.036 -16.447  1.00 25.76           C  
ATOM    691  H   ILE A  40      21.188  21.240 -21.850  1.00  0.00           H  
ATOM    692  HA  ILE A  40      20.366  19.151 -19.901  1.00  0.00           H  
ATOM    693  HB  ILE A  40      21.463  20.952 -18.564  1.00  0.00           H  
ATOM    694 1HG1 ILE A  40      18.569  21.199 -17.946  1.00  0.00           H  
ATOM    695 2HG1 ILE A  40      19.344  19.625 -17.864  1.00  0.00           H  
ATOM    696 1HG2 ILE A  40      20.435  23.198 -18.476  1.00  0.00           H  
ATOM    697 2HG2 ILE A  40      21.046  22.841 -20.108  1.00  0.00           H  
ATOM    698 3HG2 ILE A  40      19.303  22.735 -19.769  1.00  0.00           H  
ATOM    699 1HD1 ILE A  40      19.355  20.722 -15.687  1.00  0.00           H  
ATOM    700 2HD1 ILE A  40      21.017  20.516 -16.291  1.00  0.00           H  
ATOM    701 3HD1 ILE A  40      20.231  22.111 -16.372  1.00  0.00           H  
ATOM    702  N   THR A  41      17.905  19.666 -20.384  1.00 32.75           N  
ATOM    703  CA  THR A  41      16.524  19.824 -20.872  1.00 32.99           C  
ATOM    704  C   THR A  41      15.973  21.255 -20.600  1.00 34.96           C  
ATOM    705  O   THR A  41      16.392  21.895 -19.623  1.00 37.67           O  
ATOM    706  CB  THR A  41      15.576  18.700 -20.322  1.00 31.98           C  
ATOM    707  OG1 THR A  41      15.703  18.557 -18.892  1.00 31.92           O  
ATOM    708  CG2 THR A  41      15.920  17.386 -20.926  1.00 30.19           C  
ATOM    709  H   THR A  41      18.098  18.980 -19.668  1.00  0.00           H  
ATOM    710  HA  THR A  41      16.531  19.754 -21.960  1.00  0.00           H  
ATOM    711  HB  THR A  41      14.542  18.945 -20.564  1.00  0.00           H  
ATOM    712  HG1 THR A  41      16.350  19.187 -18.564  1.00  0.00           H  
ATOM    713 1HG2 THR A  41      15.252  16.619 -20.533  1.00  0.00           H  
ATOM    714 2HG2 THR A  41      15.810  17.443 -22.009  1.00  0.00           H  
ATOM    715 3HG2 THR A  41      16.950  17.131 -20.679  1.00  0.00           H  
ATOM    716  N   PRO A  42      15.045  21.767 -21.455  1.00 34.27           N  
ATOM    717  CA  PRO A  42      14.473  23.100 -21.197  1.00 33.87           C  
ATOM    718  C   PRO A  42      13.507  23.124 -20.029  1.00 35.41           C  
ATOM    719  O   PRO A  42      13.031  22.086 -19.624  1.00 42.67           O  
ATOM    720  CB  PRO A  42      13.680  23.396 -22.492  1.00 33.20           C  
ATOM    721  CG  PRO A  42      13.343  22.046 -23.014  1.00 33.22           C  
ATOM    722  CD  PRO A  42      14.601  21.253 -22.768  1.00 32.71           C  
ATOM    723  HA  PRO A  42      15.290  23.824 -21.062  1.00  0.00           H  
ATOM    724 1HB  PRO A  42      12.792  24.002 -22.259  1.00  0.00           H  
ATOM    725 2HB  PRO A  42      14.298  23.985 -23.186  1.00  0.00           H  
ATOM    726 1HG  PRO A  42      12.467  21.642 -22.485  1.00  0.00           H  
ATOM    727 2HG  PRO A  42      13.072  22.107 -24.078  1.00  0.00           H  
ATOM    728 1HD  PRO A  42      14.358  20.181 -22.731  1.00  0.00           H  
ATOM    729 2HD  PRO A  42      15.327  21.459 -23.568  1.00  0.00           H  
ATOM    730  N   SER A  43      13.204  24.312 -19.514  1.00 36.53           N  
ATOM    731  CA  SER A  43      12.164  24.508 -18.501  1.00 42.54           C  
ATOM    732  C   SER A  43      10.721  24.331 -19.008  1.00 42.82           C  
ATOM    733  O   SER A  43      10.363  24.819 -20.085  1.00 43.21           O  
ATOM    734  CB  SER A  43      12.279  25.907 -17.894  1.00 43.68           C  
ATOM    735  OG  SER A  43      11.444  25.999 -16.753  1.00 48.04           O  
ATOM    736  H   SER A  43      13.724  25.112 -19.846  1.00  0.00           H  
ATOM    737  HA  SER A  43      12.306  23.769 -17.711  1.00  0.00           H  
ATOM    738 1HB  SER A  43      13.316  26.101 -17.622  1.00  0.00           H  
ATOM    739 2HB  SER A  43      11.991  26.650 -18.636  1.00  0.00           H  
ATOM    740  HG  SER A  43      11.021  25.141 -16.665  1.00  0.00           H  
ATOM    741  N   GLY A  44       9.909  23.646 -18.204  1.00 43.45           N  
ATOM    742  CA  GLY A  44       8.447  23.603 -18.375  1.00 43.25           C  
ATOM    743  C   GLY A  44       7.948  23.062 -19.709  1.00 44.76           C  
ATOM    744  O   GLY A  44       6.837  23.390 -20.141  1.00 45.72           O  
ATOM    745  H   GLY A  44      10.330  23.134 -17.442  1.00  0.00           H  
ATOM    746 1HA  GLY A  44       8.007  22.985 -17.592  1.00  0.00           H  
ATOM    747 2HA  GLY A  44       8.038  24.606 -18.261  1.00  0.00           H  
ATOM    748  N   ILE A  45       8.755  22.245 -20.375  1.00 40.16           N  
ATOM    749  CA  ILE A  45       8.312  21.674 -21.645  1.00 42.89           C  
ATOM    750  C   ILE A  45       8.092  20.181 -21.501  1.00 43.44           C  
ATOM    751  O   ILE A  45       8.975  19.442 -21.046  1.00 40.13           O  
ATOM    752  CB  ILE A  45       9.239  21.998 -22.852  1.00 38.43           C  
ATOM    753  CG1 ILE A  45       9.303  23.522 -23.068  1.00 37.01           C  
ATOM    754  CG2 ILE A  45       8.741  21.271 -24.106  1.00 36.91           C  
ATOM    755  CD1 ILE A  45      10.098  23.976 -24.278  1.00 34.57           C  
ATOM    756  H   ILE A  45       9.671  22.009 -20.022  1.00  0.00           H  
ATOM    757  HA  ILE A  45       7.331  22.083 -21.884  1.00  0.00           H  
ATOM    758  HB  ILE A  45      10.254  21.672 -22.629  1.00  0.00           H  
ATOM    759 1HG1 ILE A  45       8.293  23.917 -23.175  1.00  0.00           H  
ATOM    760 2HG1 ILE A  45       9.747  23.995 -22.192  1.00  0.00           H  
ATOM    761 1HG2 ILE A  45       9.395  21.504 -24.946  1.00  0.00           H  
ATOM    762 2HG2 ILE A  45       8.747  20.196 -23.929  1.00  0.00           H  
ATOM    763 3HG2 ILE A  45       7.726  21.596 -24.336  1.00  0.00           H  
ATOM    764 1HD1 ILE A  45      10.080  25.065 -24.338  1.00  0.00           H  
ATOM    765 2HD1 ILE A  45      11.130  23.635 -24.185  1.00  0.00           H  
ATOM    766 3HD1 ILE A  45       9.657  23.557 -25.181  1.00  0.00           H  
ATOM    767  N   ASP A  46       6.893  19.763 -21.896  1.00 47.09           N  
ATOM    768  CA  ASP A  46       6.455  18.385 -21.766  1.00 52.64           C  
ATOM    769  C   ASP A  46       7.449  17.493 -22.494  1.00 48.10           C  
ATOM    770  O   ASP A  46       7.949  17.856 -23.575  1.00 46.51           O  
ATOM    771  CB  ASP A  46       5.048  18.224 -22.342  1.00 60.14           C  
ATOM    772  CG  ASP A  46       4.502  16.829 -22.153  1.00 66.56           C  
ATOM    773  OD1 ASP A  46       4.049  16.519 -21.026  1.00 69.06           O  
ATOM    774  OD2 ASP A  46       4.554  16.039 -23.126  1.00 68.16           O  
ATOM    775  H   ASP A  46       6.266  20.442 -22.303  1.00  0.00           H  
ATOM    776  HA  ASP A  46       6.433  18.127 -20.707  1.00  0.00           H  
ATOM    777 1HB  ASP A  46       4.375  18.934 -21.862  1.00  0.00           H  
ATOM    778 2HB  ASP A  46       5.062  18.456 -23.407  1.00  0.00           H  
ATOM    779  N   PHE A  47       7.756  16.346 -21.896  1.00 40.80           N  
ATOM    780  CA  PHE A  47       8.843  15.542 -22.403  1.00 47.11           C  
ATOM    781  C   PHE A  47       8.603  15.095 -23.838  1.00 48.81           C  
ATOM    782  O   PHE A  47       9.554  14.848 -24.573  1.00 44.54           O  
ATOM    783  CB  PHE A  47       9.174  14.378 -21.473  1.00 48.56           C  
ATOM    784  CG  PHE A  47      10.031  14.779 -20.309  1.00 55.22           C  
ATOM    785  CD1 PHE A  47      11.155  15.587 -20.503  1.00 56.26           C  
ATOM    786  CD2 PHE A  47       9.729  14.355 -19.021  1.00 59.88           C  
ATOM    787  CE1 PHE A  47      11.952  15.968 -19.432  1.00 59.52           C  
ATOM    788  CE2 PHE A  47      10.525  14.731 -17.942  1.00 64.96           C  
ATOM    789  CZ  PHE A  47      11.639  15.537 -18.147  1.00 61.55           C  
ATOM    790  H   PHE A  47       7.241  16.024 -21.089  1.00  0.00           H  
ATOM    791  HA  PHE A  47       9.731  16.171 -22.483  1.00  0.00           H  
ATOM    792 1HB  PHE A  47       8.251  13.945 -21.090  1.00  0.00           H  
ATOM    793 2HB  PHE A  47       9.692  13.601 -22.033  1.00  0.00           H  
ATOM    794  HD1 PHE A  47      11.404  15.920 -21.511  1.00  0.00           H  
ATOM    795  HD2 PHE A  47       8.855  13.722 -18.859  1.00  0.00           H  
ATOM    796  HE1 PHE A  47      12.821  16.604 -19.599  1.00  0.00           H  
ATOM    797  HE2 PHE A  47      10.275  14.393 -16.936  1.00  0.00           H  
ATOM    798  HZ  PHE A  47      12.266  15.829 -17.305  1.00  0.00           H  
ATOM    799  N   PHE A  48       7.329  15.043 -24.232  1.00 48.93           N  
ATOM    800  CA  PHE A  48       6.935  14.556 -25.550  1.00 50.97           C  
ATOM    801  C   PHE A  48       6.788  15.669 -26.579  1.00 53.55           C  
ATOM    802  O   PHE A  48       6.447  15.408 -27.744  1.00 58.71           O  
ATOM    803  CB  PHE A  48       5.649  13.721 -25.434  1.00 50.13           C  
ATOM    804  CG  PHE A  48       5.912  12.289 -25.130  1.00 43.53           C  
ATOM    805  CD1 PHE A  48       6.122  11.866 -23.813  1.00 44.85           C  
ATOM    806  CD2 PHE A  48       6.013  11.372 -26.155  1.00 40.72           C  
ATOM    807  CE1 PHE A  48       6.400  10.542 -23.533  1.00 40.08           C  
ATOM    808  CE2 PHE A  48       6.300  10.050 -25.885  1.00 42.21           C  
ATOM    809  CZ  PHE A  48       6.497   9.633 -24.571  1.00 41.02           C  
ATOM    810  H   PHE A  48       6.615  15.354 -23.589  1.00  0.00           H  
ATOM    811  HA  PHE A  48       7.734  13.924 -25.939  1.00  0.00           H  
ATOM    812 1HB  PHE A  48       5.018  14.133 -24.648  1.00  0.00           H  
ATOM    813 2HB  PHE A  48       5.091  13.782 -26.367  1.00  0.00           H  
ATOM    814  HD1 PHE A  48       6.063  12.595 -23.004  1.00  0.00           H  
ATOM    815  HD2 PHE A  48       5.859  11.697 -27.185  1.00  0.00           H  
ATOM    816  HE1 PHE A  48       6.541  10.222 -22.501  1.00  0.00           H  
ATOM    817  HE2 PHE A  48       6.373   9.331 -26.701  1.00  0.00           H  
ATOM    818  HZ  PHE A  48       6.729   8.589 -24.363  1.00  0.00           H  
ATOM    819  N   GLU A  49       7.066  16.896 -26.130  1.00 51.31           N  
ATOM    820  CA  GLU A  49       7.055  18.101 -26.966  1.00 50.78           C  
ATOM    821  C   GLU A  49       8.417  18.799 -27.037  1.00 49.13           C  
ATOM    822  O   GLU A  49       8.499  19.893 -27.577  1.00 51.91           O  
ATOM    823  CB  GLU A  49       5.992  19.106 -26.483  1.00 52.14           C  
ATOM    824  CG  GLU A  49       4.627  18.484 -26.217  1.00 58.07           C  
ATOM    825  CD  GLU A  49       3.482  19.463 -26.369  1.00 58.30           C  
ATOM    826  OE1 GLU A  49       3.063  19.708 -27.520  1.00 57.73           O  
ATOM    827  OE2 GLU A  49       2.996  19.977 -25.337  1.00 59.49           O  
ATOM    828  H   GLU A  49       7.296  16.979 -25.150  1.00  0.00           H  
ATOM    829  HA  GLU A  49       6.811  17.811 -27.988  1.00  0.00           H  
ATOM    830 1HB  GLU A  49       6.332  19.582 -25.563  1.00  0.00           H  
ATOM    831 2HB  GLU A  49       5.867  19.890 -27.230  1.00  0.00           H  
ATOM    832 1HG  GLU A  49       4.474  17.659 -26.912  1.00  0.00           H  
ATOM    833 2HG  GLU A  49       4.615  18.078 -25.206  1.00  0.00           H  
ATOM    834  N   ILE A  50       9.470  18.173 -26.501  1.00 47.08           N  
ATOM    835  CA  ILE A  50      10.841  18.725 -26.552  1.00 45.39           C  
ATOM    836  C   ILE A  50      11.505  18.462 -27.917  1.00 47.06           C  
ATOM    837  O   ILE A  50      11.658  17.311 -28.321  1.00 45.38           O  
ATOM    838  CB  ILE A  50      11.742  18.193 -25.395  1.00 37.98           C  
ATOM    839  CG1 ILE A  50      11.359  18.850 -24.063  1.00 36.43           C  
ATOM    840  CG2 ILE A  50      13.206  18.515 -25.653  1.00 37.76           C  
ATOM    841  CD1 ILE A  50      11.837  18.101 -22.831  1.00 33.60           C  
ATOM    842  H   ILE A  50       9.313  17.286 -26.044  1.00  0.00           H  
ATOM    843  HA  ILE A  50      10.781  19.808 -26.453  1.00  0.00           H  
ATOM    844  HB  ILE A  50      11.631  17.112 -25.315  1.00  0.00           H  
ATOM    845 1HG1 ILE A  50      11.771  19.858 -24.023  1.00  0.00           H  
ATOM    846 2HG1 ILE A  50      10.274  18.938 -23.999  1.00  0.00           H  
ATOM    847 1HG2 ILE A  50      13.812  18.134 -24.832  1.00  0.00           H  
ATOM    848 2HG2 ILE A  50      13.522  18.048 -26.585  1.00  0.00           H  
ATOM    849 3HG2 ILE A  50      13.333  19.595 -25.727  1.00  0.00           H  
ATOM    850 1HD1 ILE A  50      11.522  18.636 -21.935  1.00  0.00           H  
ATOM    851 2HD1 ILE A  50      11.408  17.099 -22.825  1.00  0.00           H  
ATOM    852 3HD1 ILE A  50      12.924  18.031 -22.847  1.00  0.00           H  
ATOM    853  N   LYS A  51      11.898  19.529 -28.620  1.00 47.99           N  
ATOM    854  CA  LYS A  51      12.653  19.366 -29.863  1.00 47.05           C  
ATOM    855  C   LYS A  51      14.163  19.475 -29.625  1.00 49.81           C  
ATOM    856  O   LYS A  51      14.614  19.904 -28.551  1.00 48.39           O  
ATOM    857  CB  LYS A  51      12.218  20.373 -30.928  1.00 48.43           C  
ATOM    858  CG  LYS A  51      10.733  20.472 -31.217  1.00 46.04           C  
ATOM    859  CD  LYS A  51      10.512  21.697 -32.093  1.00 47.46           C  
ATOM    860  CE  LYS A  51       9.150  22.336 -31.864  1.00 54.84           C  
ATOM    861  NZ  LYS A  51       8.155  21.888 -32.876  1.00 58.46           N  
ATOM    862  H   LYS A  51      11.676  20.460 -28.298  1.00  0.00           H  
ATOM    863  HA  LYS A  51      12.468  18.364 -30.251  1.00  0.00           H  
ATOM    864 1HB  LYS A  51      12.544  21.372 -30.638  1.00  0.00           H  
ATOM    865 2HB  LYS A  51      12.702  20.133 -31.875  1.00  0.00           H  
ATOM    866 1HG  LYS A  51      10.400  19.567 -31.726  1.00  0.00           H  
ATOM    867 2HG  LYS A  51      10.185  20.563 -30.280  1.00  0.00           H  
ATOM    868 1HD  LYS A  51      11.282  22.440 -31.881  1.00  0.00           H  
ATOM    869 2HD  LYS A  51      10.586  21.412 -33.142  1.00  0.00           H  
ATOM    870 1HE  LYS A  51       8.788  22.073 -30.871  1.00  0.00           H  
ATOM    871 2HE  LYS A  51       9.243  23.421 -31.917  1.00  0.00           H  
ATOM    872 1HZ  LYS A  51       7.266  22.331 -32.694  1.00  0.00           H  
ATOM    873 2HZ  LYS A  51       8.475  22.143 -33.800  1.00  0.00           H  
ATOM    874 3HZ  LYS A  51       8.048  20.885 -32.823  1.00  0.00           H  
ATOM    875  N   GLU A  52      14.938  19.081 -30.634  1.00 51.23           N  
ATOM    876  CA  GLU A  52      16.387  19.162 -30.574  1.00 60.50           C  
ATOM    877  C   GLU A  52      16.841  20.603 -30.315  1.00 57.79           C  
ATOM    878  O   GLU A  52      17.823  20.838 -29.611  1.00 59.36           O  
ATOM    879  CB  GLU A  52      17.006  18.577 -31.853  1.00 74.45           C  
ATOM    880  CG  GLU A  52      18.532  18.557 -31.870  1.00 92.76           C  
ATOM    881  CD  GLU A  52      19.111  17.258 -32.407  1.00 99.84           C  
ATOM    882  OE1 GLU A  52      19.228  16.285 -31.627  1.00100.88           O  
ATOM    883  OE2 GLU A  52      19.463  17.212 -33.604  1.00103.64           O  
ATOM    884  H   GLU A  52      14.500  18.714 -31.467  1.00  0.00           H  
ATOM    885  HA  GLU A  52      16.731  18.578 -29.719  1.00  0.00           H  
ATOM    886 1HB  GLU A  52      16.659  17.553 -31.990  1.00  0.00           H  
ATOM    887 2HB  GLU A  52      16.672  19.154 -32.716  1.00  0.00           H  
ATOM    888 1HG  GLU A  52      18.889  19.379 -32.490  1.00  0.00           H  
ATOM    889 2HG  GLU A  52      18.898  18.716 -30.857  1.00  0.00           H  
ATOM    890  N   SER A  53      16.091  21.563 -30.838  1.00 49.94           N  
ATOM    891  CA  SER A  53      16.427  22.953 -30.638  1.00 48.98           C  
ATOM    892  C   SER A  53      16.027  23.490 -29.252  1.00 50.12           C  
ATOM    893  O   SER A  53      16.383  24.621 -28.900  1.00 49.65           O  
ATOM    894  CB  SER A  53      15.846  23.817 -31.772  1.00 47.95           C  
ATOM    895  OG  SER A  53      14.437  23.809 -31.747  1.00 49.91           O  
ATOM    896  H   SER A  53      15.274  21.328 -31.383  1.00  0.00           H  
ATOM    897  HA  SER A  53      17.513  23.051 -30.647  1.00  0.00           H  
ATOM    898 1HB  SER A  53      16.207  24.840 -31.671  1.00  0.00           H  
ATOM    899 2HB  SER A  53      16.196  23.440 -32.732  1.00  0.00           H  
ATOM    900  HG  SER A  53      14.189  23.250 -31.007  1.00  0.00           H  
ATOM    901  N   ASP A  54      15.306  22.685 -28.468  1.00 48.90           N  
ATOM    902  CA  ASP A  54      14.901  23.075 -27.118  1.00 44.82           C  
ATOM    903  C   ASP A  54      15.965  22.771 -26.069  1.00 40.91           C  
ATOM    904  O   ASP A  54      15.945  23.344 -24.970  1.00 39.41           O  
ATOM    905  CB  ASP A  54      13.600  22.370 -26.704  1.00 54.04           C  
ATOM    906  CG  ASP A  54      12.369  22.922 -27.410  1.00 59.49           C  
ATOM    907  OD1 ASP A  54      12.361  24.132 -27.746  1.00 58.67           O  
ATOM    908  OD2 ASP A  54      11.400  22.138 -27.607  1.00 62.14           O  
ATOM    909  H   ASP A  54      15.033  21.779 -28.821  1.00  0.00           H  
ATOM    910  HA  ASP A  54      14.726  24.151 -27.107  1.00  0.00           H  
ATOM    911 1HB  ASP A  54      13.677  21.305 -26.924  1.00  0.00           H  
ATOM    912 2HB  ASP A  54      13.457  22.472 -25.628  1.00  0.00           H  
ATOM    913  N   ILE A  55      16.845  21.825 -26.377  1.00 37.49           N  
ATOM    914  CA  ILE A  55      17.942  21.486 -25.469  1.00 38.28           C  
ATOM    915  C   ILE A  55      18.868  22.702 -25.358  1.00 38.37           C  
ATOM    916  O   ILE A  55      19.142  23.381 -26.368  1.00 33.72           O  
ATOM    917  CB  ILE A  55      18.696  20.216 -25.916  1.00 40.35           C  
ATOM    918  CG1 ILE A  55      17.740  19.012 -25.965  1.00 42.66           C  
ATOM    919  CG2 ILE A  55      19.880  19.919 -24.992  1.00 44.40           C  
ATOM    920  CD1 ILE A  55      16.898  18.793 -24.707  1.00 40.59           C  
ATOM    921  H   ILE A  55      16.759  21.328 -27.252  1.00  0.00           H  
ATOM    922  HA  ILE A  55      17.526  21.296 -24.480  1.00  0.00           H  
ATOM    923  HB  ILE A  55      19.073  20.354 -26.929  1.00  0.00           H  
ATOM    924 1HG1 ILE A  55      17.053  19.127 -26.802  1.00  0.00           H  
ATOM    925 2HG1 ILE A  55      18.312  18.100 -26.136  1.00  0.00           H  
ATOM    926 1HG2 ILE A  55      20.390  19.018 -25.333  1.00  0.00           H  
ATOM    927 2HG2 ILE A  55      20.574  20.758 -25.010  1.00  0.00           H  
ATOM    928 3HG2 ILE A  55      19.519  19.768 -23.975  1.00  0.00           H  
ATOM    929 1HD1 ILE A  55      16.259  17.920 -24.844  1.00  0.00           H  
ATOM    930 2HD1 ILE A  55      17.556  18.631 -23.852  1.00  0.00           H  
ATOM    931 3HD1 ILE A  55      16.278  19.670 -24.527  1.00  0.00           H  
ATOM    932  N   VAL A  56      19.281  22.994 -24.123  1.00 31.83           N  
ATOM    933  CA  VAL A  56      20.063  24.157 -23.814  1.00 34.17           C  
ATOM    934  C   VAL A  56      21.524  23.733 -23.545  1.00 36.61           C  
ATOM    935  O   VAL A  56      21.777  22.746 -22.832  1.00 36.22           O  
ATOM    936  CB  VAL A  56      19.462  24.926 -22.606  1.00 36.23           C  
ATOM    937  CG1 VAL A  56      20.306  26.156 -22.270  1.00 35.78           C  
ATOM    938  CG2 VAL A  56      18.019  25.343 -22.889  1.00 35.16           C  
ATOM    939  H   VAL A  56      19.026  22.361 -23.379  1.00  0.00           H  
ATOM    940  HA  VAL A  56      20.057  24.819 -24.681  1.00  0.00           H  
ATOM    941  HB  VAL A  56      19.479  24.278 -21.730  1.00  0.00           H  
ATOM    942 1HG1 VAL A  56      19.866  26.679 -21.420  1.00  0.00           H  
ATOM    943 2HG1 VAL A  56      21.319  25.844 -22.018  1.00  0.00           H  
ATOM    944 3HG1 VAL A  56      20.334  26.824 -23.131  1.00  0.00           H  
ATOM    945 1HG2 VAL A  56      17.620  25.879 -22.028  1.00  0.00           H  
ATOM    946 2HG2 VAL A  56      17.993  25.991 -23.765  1.00  0.00           H  
ATOM    947 3HG2 VAL A  56      17.414  24.456 -23.076  1.00  0.00           H  
ATOM    948  N   VAL A  57      22.477  24.459 -24.130  1.00 33.64           N  
ATOM    949  CA  VAL A  57      23.908  24.193 -23.884  1.00 34.28           C  
ATOM    950  C   VAL A  57      24.542  25.344 -23.070  1.00 34.38           C  
ATOM    951  O   VAL A  57      24.300  26.538 -23.316  1.00 33.91           O  
ATOM    952  CB  VAL A  57      24.662  23.944 -25.194  1.00 33.99           C  
ATOM    953  CG1 VAL A  57      26.073  23.438 -24.926  1.00 35.66           C  
ATOM    954  CG2 VAL A  57      23.907  22.919 -26.031  1.00 35.00           C  
ATOM    955  H   VAL A  57      22.216  25.208 -24.756  1.00  0.00           H  
ATOM    956  HA  VAL A  57      23.992  23.298 -23.266  1.00  0.00           H  
ATOM    957  HB  VAL A  57      24.737  24.883 -25.743  1.00  0.00           H  
ATOM    958 1HG1 VAL A  57      26.586  23.270 -25.874  1.00  0.00           H  
ATOM    959 2HG1 VAL A  57      26.621  24.179 -24.344  1.00  0.00           H  
ATOM    960 3HG1 VAL A  57      26.024  22.502 -24.370  1.00  0.00           H  
ATOM    961 1HG2 VAL A  57      24.444  22.744 -26.963  1.00  0.00           H  
ATOM    962 2HG2 VAL A  57      23.827  21.984 -25.476  1.00  0.00           H  
ATOM    963 3HG2 VAL A  57      22.908  23.295 -26.254  1.00  0.00           H  
ATOM    964  N   MET A  58      25.346  24.968 -22.097  1.00 30.38           N  
ATOM    965  CA  MET A  58      25.777  25.888 -21.071  1.00 31.53           C  
ATOM    966  C   MET A  58      27.265  25.638 -20.788  1.00 33.80           C  
ATOM    967  O   MET A  58      27.696  24.490 -20.800  1.00 33.61           O  
ATOM    968  CB  MET A  58      25.004  25.498 -19.837  1.00 31.52           C  
ATOM    969  CG  MET A  58      24.962  26.504 -18.751  1.00 37.16           C  
ATOM    970  SD  MET A  58      23.802  25.933 -17.495  1.00 42.08           S  
ATOM    971  CE  MET A  58      22.246  26.214 -18.311  1.00 33.39           C  
ATOM    972  H   MET A  58      25.669  24.012 -22.068  1.00  0.00           H  
ATOM    973  HA  MET A  58      25.526  26.900 -21.387  1.00  0.00           H  
ATOM    974 1HB  MET A  58      23.972  25.279 -20.108  1.00  0.00           H  
ATOM    975 2HB  MET A  58      25.431  24.588 -19.412  1.00  0.00           H  
ATOM    976 1HG  MET A  58      25.959  26.624 -18.328  1.00  0.00           H  
ATOM    977 2HG  MET A  58      24.646  27.465 -19.157  1.00  0.00           H  
ATOM    978 1HE  MET A  58      21.431  25.908 -17.655  1.00  0.00           H  
ATOM    979 2HE  MET A  58      22.145  27.274 -18.547  1.00  0.00           H  
ATOM    980 3HE  MET A  58      22.208  25.632 -19.233  1.00  0.00           H  
ATOM    981  N   ASP A  59      28.049  26.674 -20.499  1.00 29.14           N  
ATOM    982  CA  ASP A  59      29.407  26.437 -20.051  1.00 32.72           C  
ATOM    983  C   ASP A  59      29.448  26.155 -18.552  1.00 31.65           C  
ATOM    984  O   ASP A  59      28.415  26.151 -17.899  1.00 30.19           O  
ATOM    985  CB  ASP A  59      30.375  27.580 -20.475  1.00 34.68           C  
ATOM    986  CG  ASP A  59      30.171  28.872 -19.688  1.00 37.80           C  
ATOM    987  OD1 ASP A  59      29.566  28.847 -18.594  1.00 38.80           O  
ATOM    988  OD2 ASP A  59      30.648  29.940 -20.165  1.00 40.74           O  
ATOM    989  H   ASP A  59      27.718  27.624 -20.585  1.00  0.00           H  
ATOM    990  HA  ASP A  59      29.765  25.512 -20.505  1.00  0.00           H  
ATOM    991 1HB  ASP A  59      31.406  27.253 -20.338  1.00  0.00           H  
ATOM    992 2HB  ASP A  59      30.239  27.798 -21.535  1.00  0.00           H  
ATOM    993  N   ILE A  60      30.648  25.965 -18.014  1.00 34.71           N  
ATOM    994  CA  ILE A  60      30.843  25.531 -16.620  1.00 38.37           C  
ATOM    995  C   ILE A  60      30.397  26.515 -15.539  1.00 36.64           C  
ATOM    996  O   ILE A  60      30.239  26.145 -14.376  1.00 35.44           O  
ATOM    997  CB  ILE A  60      32.302  25.071 -16.375  1.00 41.15           C  
ATOM    998  CG1 ILE A  60      32.414  24.202 -15.102  1.00 45.27           C  
ATOM    999  CG2 ILE A  60      33.247  26.259 -16.351  1.00 39.44           C  
ATOM   1000  CD1 ILE A  60      31.420  23.045 -15.046  1.00 46.61           C  
ATOM   1001  H   ILE A  60      31.457  26.128 -18.596  1.00  0.00           H  
ATOM   1002  HA  ILE A  60      30.181  24.688 -16.425  1.00  0.00           H  
ATOM   1003  HB  ILE A  60      32.609  24.395 -17.173  1.00  0.00           H  
ATOM   1004 1HG1 ILE A  60      33.419  23.788 -15.032  1.00  0.00           H  
ATOM   1005 2HG1 ILE A  60      32.256  24.825 -14.221  1.00  0.00           H  
ATOM   1006 1HG2 ILE A  60      34.265  25.911 -16.177  1.00  0.00           H  
ATOM   1007 2HG2 ILE A  60      33.200  26.780 -17.306  1.00  0.00           H  
ATOM   1008 3HG2 ILE A  60      32.955  26.940 -15.552  1.00  0.00           H  
ATOM   1009 1HD1 ILE A  60      31.565  22.485 -14.121  1.00  0.00           H  
ATOM   1010 2HD1 ILE A  60      30.403  23.437 -15.078  1.00  0.00           H  
ATOM   1011 3HD1 ILE A  60      31.582  22.385 -15.897  1.00  0.00           H  
ATOM   1012  N   ASN A  61      30.193  27.770 -15.929  1.00 38.72           N  
ATOM   1013  CA  ASN A  61      29.746  28.806 -14.995  1.00 36.53           C  
ATOM   1014  C   ASN A  61      28.299  29.210 -15.217  1.00 35.52           C  
ATOM   1015  O   ASN A  61      27.834  30.214 -14.681  1.00 37.84           O  
ATOM   1016  CB  ASN A  61      30.673  30.007 -15.079  1.00 38.45           C  
ATOM   1017  CG  ASN A  61      32.086  29.663 -14.679  1.00 37.80           C  
ATOM   1018  OD1 ASN A  61      32.347  29.342 -13.528  1.00 36.90           O  
ATOM   1019  ND2 ASN A  61      33.008  29.712 -15.636  1.00 43.39           N  
ATOM   1020  H   ASN A  61      30.351  28.015 -16.896  1.00  0.00           H  
ATOM   1021  HA  ASN A  61      29.782  28.399 -13.983  1.00  0.00           H  
ATOM   1022 1HB  ASN A  61      30.676  30.394 -16.099  1.00  0.00           H  
ATOM   1023 2HB  ASN A  61      30.302  30.799 -14.429  1.00  0.00           H  
ATOM   1024 1HD2 ASN A  61      33.961  29.493 -15.424  1.00  0.00           H  
ATOM   1025 2HD2 ASN A  61      32.749  29.968 -16.567  1.00  0.00           H  
ATOM   1026  N   GLY A  62      27.583  28.410 -16.011  1.00 36.10           N  
ATOM   1027  CA  GLY A  62      26.166  28.640 -16.272  1.00 34.00           C  
ATOM   1028  C   GLY A  62      25.895  29.633 -17.388  1.00 37.36           C  
ATOM   1029  O   GLY A  62      24.778  30.123 -17.511  1.00 37.20           O  
ATOM   1030  H   GLY A  62      28.041  27.621 -16.443  1.00  0.00           H  
ATOM   1031 1HA  GLY A  62      25.686  27.696 -16.532  1.00  0.00           H  
ATOM   1032 2HA  GLY A  62      25.684  29.006 -15.366  1.00  0.00           H  
ATOM   1033  N   ASN A  63      26.885  29.940 -18.225  1.00 35.12           N  
ATOM   1034  CA  ASN A  63      26.583  30.871 -19.324  1.00 33.95           C  
ATOM   1035  C   ASN A  63      25.981  30.093 -20.470  1.00 32.98           C  
ATOM   1036  O   ASN A  63      26.630  29.220 -21.030  1.00 34.03           O  
ATOM   1037  CB  ASN A  63      27.815  31.660 -19.760  1.00 32.19           C  
ATOM   1038  CG  ASN A  63      28.433  32.467 -18.612  1.00 33.69           C  
ATOM   1039  OD1 ASN A  63      27.844  33.429 -18.120  1.00 34.65           O  
ATOM   1040  ND2 ASN A  63      29.604  32.055 -18.167  1.00 31.44           N  
ATOM   1041  H   ASN A  63      27.820  29.567 -18.139  1.00  0.00           H  
ATOM   1042  HA  ASN A  63      25.833  31.584 -18.978  1.00  0.00           H  
ATOM   1043 1HB  ASN A  63      28.567  30.974 -20.153  1.00  0.00           H  
ATOM   1044 2HB  ASN A  63      27.543  32.344 -20.565  1.00  0.00           H  
ATOM   1045 1HD2 ASN A  63      30.055  32.543 -17.419  1.00  0.00           H  
ATOM   1046 2HD2 ASN A  63      30.041  31.255 -18.577  1.00  0.00           H  
ATOM   1047  N   VAL A  64      24.736  30.374 -20.826  1.00 30.60           N  
ATOM   1048  CA  VAL A  64      24.179  29.588 -21.931  1.00 30.72           C  
ATOM   1049  C   VAL A  64      24.901  29.961 -23.242  1.00 31.90           C  
ATOM   1050  O   VAL A  64      25.144  31.135 -23.477  1.00 28.28           O  
ATOM   1051  CB  VAL A  64      22.592  29.497 -21.967  1.00 31.72           C  
ATOM   1052  CG1 VAL A  64      21.910  30.030 -20.702  1.00 27.34           C  
ATOM   1053  CG2 VAL A  64      21.981  30.031 -23.255  1.00 29.41           C  
ATOM   1054  H   VAL A  64      24.164  31.082 -20.389  1.00  0.00           H  
ATOM   1055  HA  VAL A  64      24.542  28.563 -21.844  1.00  0.00           H  
ATOM   1056  HB  VAL A  64      22.295  28.453 -21.868  1.00  0.00           H  
ATOM   1057 1HG1 VAL A  64      20.829  29.933 -20.803  1.00  0.00           H  
ATOM   1058 2HG1 VAL A  64      22.246  29.456 -19.838  1.00  0.00           H  
ATOM   1059 3HG1 VAL A  64      22.168  31.080 -20.564  1.00  0.00           H  
ATOM   1060 1HG2 VAL A  64      20.896  29.937 -23.209  1.00  0.00           H  
ATOM   1061 2HG2 VAL A  64      22.250  31.080 -23.377  1.00  0.00           H  
ATOM   1062 3HG2 VAL A  64      22.359  29.458 -24.102  1.00  0.00           H  
ATOM   1063  N   VAL A  65      25.313  28.958 -24.020  1.00 29.23           N  
ATOM   1064  CA  VAL A  65      26.022  29.175 -25.270  1.00 30.49           C  
ATOM   1065  C   VAL A  65      25.237  28.665 -26.502  1.00 33.71           C  
ATOM   1066  O   VAL A  65      25.617  28.929 -27.645  1.00 33.39           O  
ATOM   1067  CB  VAL A  65      27.451  28.542 -25.283  1.00 29.38           C  
ATOM   1068  CG1 VAL A  65      28.448  29.334 -24.415  1.00 29.03           C  
ATOM   1069  CG2 VAL A  65      27.432  27.064 -24.894  1.00 28.36           C  
ATOM   1070  H   VAL A  65      25.121  28.013 -23.721  1.00  0.00           H  
ATOM   1071  HA  VAL A  65      26.141  30.249 -25.419  1.00  0.00           H  
ATOM   1072  HB  VAL A  65      27.867  28.627 -26.287  1.00  0.00           H  
ATOM   1073 1HG1 VAL A  65      29.427  28.855 -24.456  1.00  0.00           H  
ATOM   1074 2HG1 VAL A  65      28.527  30.354 -24.791  1.00  0.00           H  
ATOM   1075 3HG1 VAL A  65      28.097  29.352 -23.383  1.00  0.00           H  
ATOM   1076 1HG2 VAL A  65      28.447  26.668 -24.918  1.00  0.00           H  
ATOM   1077 2HG2 VAL A  65      27.024  26.958 -23.888  1.00  0.00           H  
ATOM   1078 3HG2 VAL A  65      26.810  26.510 -25.598  1.00  0.00           H  
ATOM   1079  N   GLU A  66      24.141  27.948 -26.278  1.00 33.46           N  
ATOM   1080  CA  GLU A  66      23.335  27.452 -27.386  1.00 35.36           C  
ATOM   1081  C   GLU A  66      21.901  27.257 -26.900  1.00 38.29           C  
ATOM   1082  O   GLU A  66      21.667  26.787 -25.773  1.00 35.09           O  
ATOM   1083  CB  GLU A  66      23.923  26.130 -27.884  1.00 41.44           C  
ATOM   1084  CG  GLU A  66      23.390  25.618 -29.204  1.00 43.70           C  
ATOM   1085  CD  GLU A  66      24.363  24.674 -29.865  1.00 49.47           C  
ATOM   1086  OE1 GLU A  66      24.566  23.553 -29.339  1.00 55.86           O  
ATOM   1087  OE2 GLU A  66      24.951  25.058 -30.903  1.00 51.09           O  
ATOM   1088  H   GLU A  66      23.857  27.740 -25.331  1.00  0.00           H  
ATOM   1089  HA  GLU A  66      23.366  28.186 -28.192  1.00  0.00           H  
ATOM   1090 1HB  GLU A  66      25.003  26.231 -27.996  1.00  0.00           H  
ATOM   1091 2HB  GLU A  66      23.742  25.350 -27.145  1.00  0.00           H  
ATOM   1092 1HG  GLU A  66      22.446  25.104 -29.028  1.00  0.00           H  
ATOM   1093 2HG  GLU A  66      23.193  26.466 -29.858  1.00  0.00           H  
ATOM   1094  N   GLY A  67      20.948  27.668 -27.730  1.00 40.48           N  
ATOM   1095  CA  GLY A  67      19.522  27.484 -27.440  1.00 44.44           C  
ATOM   1096  C   GLY A  67      18.813  28.734 -26.956  1.00 44.75           C  
ATOM   1097  O   GLY A  67      19.403  29.559 -26.268  1.00 51.57           O  
ATOM   1098  H   GLY A  67      21.221  28.123 -28.590  1.00  0.00           H  
ATOM   1099 1HA  GLY A  67      19.011  27.133 -28.336  1.00  0.00           H  
ATOM   1100 2HA  GLY A  67      19.402  26.713 -26.679  1.00  0.00           H  
ATOM   1101  N   GLU A  68      17.527  28.831 -27.273  1.00 45.73           N  
ATOM   1102  CA  GLU A  68      16.719  30.014 -27.011  1.00 45.72           C  
ATOM   1103  C   GLU A  68      15.895  29.832 -25.756  1.00 43.22           C  
ATOM   1104  O   GLU A  68      15.528  30.805 -25.119  1.00 44.48           O  
ATOM   1105  CB  GLU A  68      15.755  30.222 -28.182  1.00 49.86           C  
ATOM   1106  CG  GLU A  68      15.876  31.562 -28.862  1.00 54.09           C  
ATOM   1107  CD  GLU A  68      17.080  31.618 -29.774  1.00 56.75           C  
ATOM   1108  OE1 GLU A  68      18.219  31.667 -29.268  1.00 56.24           O  
ATOM   1109  OE2 GLU A  68      16.886  31.605 -31.005  1.00 63.28           O  
ATOM   1110  H   GLU A  68      17.100  28.032 -27.720  1.00  0.00           H  
ATOM   1111  HA  GLU A  68      17.383  30.875 -26.930  1.00  0.00           H  
ATOM   1112 1HB  GLU A  68      15.924  29.451 -28.934  1.00  0.00           H  
ATOM   1113 2HB  GLU A  68      14.728  30.118 -27.831  1.00  0.00           H  
ATOM   1114 1HG  GLU A  68      14.972  31.746 -29.442  1.00  0.00           H  
ATOM   1115 2HG  GLU A  68      15.951  32.338 -28.102  1.00  0.00           H  
ATOM   1116  N   ARG A  69      15.590  28.580 -25.417  1.00 40.36           N  
ATOM   1117  CA  ARG A  69      14.704  28.264 -24.295  1.00 36.42           C  
ATOM   1118  C   ARG A  69      15.391  28.486 -22.973  1.00 33.45           C  
ATOM   1119  O   ARG A  69      16.583  28.332 -22.884  1.00 35.25           O  
ATOM   1120  CB  ARG A  69      14.287  26.797 -24.353  1.00 36.42           C  
ATOM   1121  CG  ARG A  69      13.502  26.420 -25.595  1.00 44.17           C  
ATOM   1122  CD  ARG A  69      12.198  27.191 -25.715  1.00 48.61           C  
ATOM   1123  NE  ARG A  69      11.254  26.479 -26.573  1.00 57.02           N  
ATOM   1124  CZ  ARG A  69      10.046  26.922 -26.910  1.00 55.81           C  
ATOM   1125  NH1 ARG A  69       9.607  28.091 -26.463  1.00 53.10           N  
ATOM   1126  NH2 ARG A  69       9.275  26.180 -27.696  1.00 56.01           N  
ATOM   1127  H   ARG A  69      15.988  27.825 -25.958  1.00  0.00           H  
ATOM   1128  HA  ARG A  69      13.812  28.887 -24.372  1.00  0.00           H  
ATOM   1129 1HB  ARG A  69      15.173  26.165 -24.312  1.00  0.00           H  
ATOM   1130 2HB  ARG A  69      13.674  26.558 -23.484  1.00  0.00           H  
ATOM   1131 1HG  ARG A  69      14.100  26.632 -26.482  1.00  0.00           H  
ATOM   1132 2HG  ARG A  69      13.262  25.357 -25.565  1.00  0.00           H  
ATOM   1133 1HD  ARG A  69      11.754  27.311 -24.727  1.00  0.00           H  
ATOM   1134 2HD  ARG A  69      12.394  28.172 -26.146  1.00  0.00           H  
ATOM   1135  HE  ARG A  69      11.538  25.580 -26.940  1.00  0.00           H  
ATOM   1136 1HH1 ARG A  69      10.192  28.653 -25.861  1.00  0.00           H  
ATOM   1137 2HH1 ARG A  69       8.688  28.419 -26.724  1.00  0.00           H  
ATOM   1138 1HH2 ARG A  69       9.608  25.287 -28.033  1.00  0.00           H  
ATOM   1139 2HH2 ARG A  69       8.357  26.508 -27.957  1.00  0.00           H  
ATOM   1140  N   LEU A  70      14.638  28.841 -21.940  1.00 34.94           N  
ATOM   1141  CA  LEU A  70      15.173  28.783 -20.594  1.00 34.53           C  
ATOM   1142  C   LEU A  70      15.568  27.347 -20.292  1.00 34.08           C  
ATOM   1143  O   LEU A  70      14.854  26.426 -20.656  1.00 35.97           O  
ATOM   1144  CB  LEU A  70      14.163  29.298 -19.570  1.00 33.83           C  
ATOM   1145  CG  LEU A  70      13.928  30.817 -19.702  1.00 40.36           C  
ATOM   1146  CD1 LEU A  70      13.033  31.363 -18.579  1.00 39.88           C  
ATOM   1147  CD2 LEU A  70      15.241  31.619 -19.792  1.00 39.28           C  
ATOM   1148  H   LEU A  70      13.688  29.154 -22.079  1.00  0.00           H  
ATOM   1149  HA  LEU A  70      16.059  29.416 -20.546  1.00  0.00           H  
ATOM   1150 1HB  LEU A  70      13.222  28.769 -19.714  1.00  0.00           H  
ATOM   1151 2HB  LEU A  70      14.534  29.071 -18.571  1.00  0.00           H  
ATOM   1152  HG  LEU A  70      13.352  31.019 -20.606  1.00  0.00           H  
ATOM   1153 1HD1 LEU A  70      12.895  32.436 -18.713  1.00  0.00           H  
ATOM   1154 2HD1 LEU A  70      12.063  30.866 -18.613  1.00  0.00           H  
ATOM   1155 3HD1 LEU A  70      13.504  31.176 -17.615  1.00  0.00           H  
ATOM   1156 1HD2 LEU A  70      15.013  32.681 -19.884  1.00  0.00           H  
ATOM   1157 2HD2 LEU A  70      15.832  31.452 -18.891  1.00  0.00           H  
ATOM   1158 3HD2 LEU A  70      15.808  31.292 -20.664  1.00  0.00           H  
ATOM   1159  N   PRO A  71      16.748  27.149 -19.686  1.00 32.07           N  
ATOM   1160  CA  PRO A  71      17.165  25.840 -19.204  1.00 30.85           C  
ATOM   1161  C   PRO A  71      16.311  25.416 -18.007  1.00 31.52           C  
ATOM   1162  O   PRO A  71      15.664  26.251 -17.379  1.00 33.42           O  
ATOM   1163  CB  PRO A  71      18.610  26.081 -18.748  1.00 34.64           C  
ATOM   1164  CG  PRO A  71      18.645  27.560 -18.363  1.00 34.62           C  
ATOM   1165  CD  PRO A  71      17.745  28.204 -19.384  1.00 35.52           C  
ATOM   1166  HA  PRO A  71      17.130  25.120 -20.035  1.00  0.00           H  
ATOM   1167 1HB  PRO A  71      18.855  25.417 -17.906  1.00  0.00           H  
ATOM   1168 2HB  PRO A  71      19.307  25.837 -19.563  1.00  0.00           H  
ATOM   1169 1HG  PRO A  71      18.292  27.692 -17.330  1.00  0.00           H  
ATOM   1170 2HG  PRO A  71      19.678  27.937 -18.397  1.00  0.00           H  
ATOM   1171 1HD  PRO A  71      17.269  29.093 -18.945  1.00  0.00           H  
ATOM   1172 2HD  PRO A  71      18.334  28.477 -20.272  1.00  0.00           H  
ATOM   1173  N   SER A  72      16.281  24.122 -17.725  1.00 30.04           N  
ATOM   1174  CA  SER A  72      15.566  23.596 -16.553  1.00 32.53           C  
ATOM   1175  C   SER A  72      15.823  24.485 -15.313  1.00 30.80           C  
ATOM   1176  O   SER A  72      16.942  24.905 -15.070  1.00 28.10           O  
ATOM   1177  CB  SER A  72      16.036  22.164 -16.286  1.00 31.81           C  
ATOM   1178  OG  SER A  72      16.093  21.910 -14.882  1.00 38.87           O  
ATOM   1179  H   SER A  72      16.765  23.479 -18.335  1.00  0.00           H  
ATOM   1180  HA  SER A  72      14.497  23.591 -16.773  1.00  0.00           H  
ATOM   1181 1HB  SER A  72      15.352  21.462 -16.763  1.00  0.00           H  
ATOM   1182 2HB  SER A  72      17.019  22.015 -16.730  1.00  0.00           H  
ATOM   1183  HG  SER A  72      15.815  22.723 -14.454  1.00  0.00           H  
ATOM   1184  N   SER A  73      14.778  24.777 -14.549  1.00 32.66           N  
ATOM   1185  CA  SER A  73      14.949  25.491 -13.285  1.00 33.51           C  
ATOM   1186  C   SER A  73      15.982  24.845 -12.334  1.00 31.76           C  
ATOM   1187  O   SER A  73      16.414  25.474 -11.377  1.00 33.59           O  
ATOM   1188  CB  SER A  73      13.602  25.692 -12.573  1.00 33.32           C  
ATOM   1189  OG  SER A  73      13.335  24.627 -11.687  1.00 39.20           O  
ATOM   1190  H   SER A  73      13.849  24.505 -14.839  1.00  0.00           H  
ATOM   1191  HA  SER A  73      15.374  26.473 -13.497  1.00  0.00           H  
ATOM   1192 1HB  SER A  73      13.619  26.632 -12.022  1.00  0.00           H  
ATOM   1193 2HB  SER A  73      12.806  25.761 -13.313  1.00  0.00           H  
ATOM   1194  HG  SER A  73      14.084  24.031 -11.756  1.00  0.00           H  
ATOM   1195  N   GLU A  74      16.366  23.601 -12.602  1.00 31.00           N  
ATOM   1196  CA  GLU A  74      17.341  22.910 -11.776  1.00 32.43           C  
ATOM   1197  C   GLU A  74      18.743  22.806 -12.428  1.00 30.42           C  
ATOM   1198  O   GLU A  74      19.585  22.017 -11.978  1.00 28.64           O  
ATOM   1199  CB  GLU A  74      16.817  21.520 -11.394  1.00 33.41           C  
ATOM   1200  CG  GLU A  74      15.509  21.526 -10.587  1.00 39.17           C  
ATOM   1201  CD  GLU A  74      15.671  21.998  -9.133  1.00 45.60           C  
ATOM   1202  OE1 GLU A  74      16.705  22.622  -8.795  1.00 42.60           O  
ATOM   1203  OE2 GLU A  74      14.743  21.752  -8.315  1.00 46.58           O  
ATOM   1204  H   GLU A  74      15.970  23.124 -13.400  1.00  0.00           H  
ATOM   1205  HA  GLU A  74      17.496  23.490 -10.866  1.00  0.00           H  
ATOM   1206 1HB  GLU A  74      16.646  20.934 -12.298  1.00  0.00           H  
ATOM   1207 2HB  GLU A  74      17.569  20.998 -10.803  1.00  0.00           H  
ATOM   1208 1HG  GLU A  74      14.793  22.182 -11.080  1.00  0.00           H  
ATOM   1209 2HG  GLU A  74      15.093  20.519 -10.581  1.00  0.00           H  
ATOM   1210  N   TRP A  75      18.975  23.581 -13.494  1.00 30.72           N  
ATOM   1211  CA  TRP A  75      20.281  23.594 -14.208  1.00 31.55           C  
ATOM   1212  C   TRP A  75      21.496  23.598 -13.283  1.00 33.76           C  
ATOM   1213  O   TRP A  75      22.521  22.976 -13.596  1.00 38.93           O  
ATOM   1214  CB  TRP A  75      20.384  24.752 -15.194  1.00 27.93           C  
ATOM   1215  CG  TRP A  75      20.460  26.132 -14.524  1.00 30.98           C  
ATOM   1216  CD1 TRP A  75      19.390  26.962 -14.216  1.00 28.21           C  
ATOM   1217  CD2 TRP A  75      21.646  26.829 -14.085  1.00 28.76           C  
ATOM   1218  NE1 TRP A  75      19.845  28.098 -13.591  1.00 31.70           N  
ATOM   1219  CE2 TRP A  75      21.215  28.049 -13.489  1.00 29.02           C  
ATOM   1220  CE3 TRP A  75      23.021  26.532 -14.111  1.00 29.09           C  
ATOM   1221  CZ2 TRP A  75      22.104  28.984 -12.954  1.00 26.76           C  
ATOM   1222  CZ3 TRP A  75      23.916  27.464 -13.558  1.00 28.01           C  
ATOM   1223  CH2 TRP A  75      23.448  28.675 -12.988  1.00 28.43           C  
ATOM   1224  H   TRP A  75      18.229  24.178 -13.821  1.00  0.00           H  
ATOM   1225  HA  TRP A  75      20.376  22.666 -14.771  1.00  0.00           H  
ATOM   1226 1HB  TRP A  75      21.272  24.625 -15.813  1.00  0.00           H  
ATOM   1227 2HB  TRP A  75      19.519  24.743 -15.857  1.00  0.00           H  
ATOM   1228  HD1 TRP A  75      18.347  26.742 -14.438  1.00  0.00           H  
ATOM   1229  HE1 TRP A  75      19.268  28.856 -13.256  1.00  0.00           H  
ATOM   1230  HE3 TRP A  75      23.385  25.602 -14.546  1.00  0.00           H  
ATOM   1231  HZ2 TRP A  75      21.764  29.925 -12.521  1.00  0.00           H  
ATOM   1232  HZ3 TRP A  75      24.981  27.233 -13.578  1.00  0.00           H  
ATOM   1233  HH2 TRP A  75      24.169  29.377 -12.568  1.00  0.00           H  
ATOM   1234  N   TYR A  76      21.364  24.263 -12.136  1.00 33.44           N  
ATOM   1235  CA  TYR A  76      22.487  24.447 -11.206  1.00 33.42           C  
ATOM   1236  C   TYR A  76      22.676  23.301 -10.238  1.00 33.42           C  
ATOM   1237  O   TYR A  76      23.806  23.015  -9.801  1.00 35.28           O  
ATOM   1238  CB  TYR A  76      22.363  25.784 -10.442  1.00 35.06           C  
ATOM   1239  CG  TYR A  76      23.564  26.089  -9.565  1.00 37.72           C  
ATOM   1240  CD1 TYR A  76      24.840  26.255 -10.117  1.00 36.28           C  
ATOM   1241  CD2 TYR A  76      23.430  26.181  -8.172  1.00 38.84           C  
ATOM   1242  CE1 TYR A  76      25.934  26.511  -9.303  1.00 37.37           C  
ATOM   1243  CE2 TYR A  76      24.515  26.445  -7.362  1.00 35.46           C  
ATOM   1244  CZ  TYR A  76      25.755  26.616  -7.925  1.00 36.98           C  
ATOM   1245  OH  TYR A  76      26.825  26.868  -7.098  1.00 38.59           O  
ATOM   1246  H   TYR A  76      20.462  24.652 -11.901  1.00  0.00           H  
ATOM   1247  HA  TYR A  76      23.413  24.465 -11.781  1.00  0.00           H  
ATOM   1248 1HB  TYR A  76      22.240  26.601 -11.155  1.00  0.00           H  
ATOM   1249 2HB  TYR A  76      21.474  25.762  -9.813  1.00  0.00           H  
ATOM   1250  HD1 TYR A  76      24.981  26.183 -11.196  1.00  0.00           H  
ATOM   1251  HD2 TYR A  76      22.454  26.042  -7.708  1.00  0.00           H  
ATOM   1252  HE1 TYR A  76      26.923  26.639  -9.743  1.00  0.00           H  
ATOM   1253  HE2 TYR A  76      24.385  26.516  -6.282  1.00  0.00           H  
ATOM   1254  HH  TYR A  76      26.525  26.888  -6.186  1.00  0.00           H  
ATOM   1255  N   MET A  77      21.589  22.630  -9.881  1.00 32.14           N  
ATOM   1256  CA  MET A  77      21.713  21.352  -9.193  1.00 27.48           C  
ATOM   1257  C   MET A  77      22.505  20.344 -10.061  1.00 27.59           C  
ATOM   1258  O   MET A  77      23.290  19.531  -9.536  1.00 25.38           O  
ATOM   1259  CB  MET A  77      20.319  20.809  -8.827  1.00 30.70           C  
ATOM   1260  CG  MET A  77      20.389  19.484  -8.036  1.00 31.04           C  
ATOM   1261  SD  MET A  77      18.822  18.925  -7.328  1.00 35.54           S  
ATOM   1262  CE  MET A  77      17.745  19.175  -8.739  1.00 32.21           C  
ATOM   1263  H   MET A  77      20.668  22.994 -10.080  1.00  0.00           H  
ATOM   1264  HA  MET A  77      22.282  21.507  -8.276  1.00  0.00           H  
ATOM   1265 1HB  MET A  77      19.786  21.548  -8.230  1.00  0.00           H  
ATOM   1266 2HB  MET A  77      19.741  20.646  -9.738  1.00  0.00           H  
ATOM   1267 1HG  MET A  77      20.747  18.689  -8.689  1.00  0.00           H  
ATOM   1268 2HG  MET A  77      21.093  19.590  -7.211  1.00  0.00           H  
ATOM   1269 1HE  MET A  77      16.729  18.879  -8.478  1.00  0.00           H  
ATOM   1270 2HE  MET A  77      17.755  20.228  -9.023  1.00  0.00           H  
ATOM   1271 3HE  MET A  77      18.096  18.570  -9.576  1.00  0.00           H  
ATOM   1272  N   HIS A  78      22.314  20.396 -11.388  1.00 27.08           N  
ATOM   1273  CA  HIS A  78      23.067  19.515 -12.287  1.00 28.17           C  
ATOM   1274  C   HIS A  78      24.534  19.977 -12.422  1.00 30.68           C  
ATOM   1275  O   HIS A  78      25.481  19.228 -12.081  1.00 28.79           O  
ATOM   1276  CB  HIS A  78      22.409  19.432 -13.684  1.00 30.82           C  
ATOM   1277  CG  HIS A  78      21.113  18.661 -13.723  1.00 32.42           C  
ATOM   1278  ND1 HIS A  78      20.922  17.573 -14.543  1.00 32.66           N  
ATOM   1279  CD2 HIS A  78      19.933  18.853 -13.078  1.00 30.70           C  
ATOM   1280  CE1 HIS A  78      19.685  17.128 -14.403  1.00 31.50           C  
ATOM   1281  NE2 HIS A  78      19.068  17.887 -13.518  1.00 31.38           N  
ATOM   1282  H   HIS A  78      21.647  21.045 -11.780  1.00  0.00           H  
ATOM   1283  HA  HIS A  78      23.090  18.507 -11.873  1.00  0.00           H  
ATOM   1284 1HB  HIS A  78      22.208  20.439 -14.052  1.00  0.00           H  
ATOM   1285 2HB  HIS A  78      23.098  18.959 -14.383  1.00  0.00           H  
ATOM   1286  HD2 HIS A  78      19.716  19.630 -12.345  1.00  0.00           H  
ATOM   1287  HE1 HIS A  78      19.250  16.279 -14.929  1.00  0.00           H  
ATOM   1288  HE2 HIS A  78      18.112  17.778 -13.210  1.00  0.00           H  
ATOM   1289  N   LEU A  79      24.704  21.201 -12.941  1.00 30.62           N  
ATOM   1290  CA  LEU A  79      26.019  21.835 -13.125  1.00 30.98           C  
ATOM   1291  C   LEU A  79      26.994  21.699 -11.951  1.00 30.27           C  
ATOM   1292  O   LEU A  79      28.169  21.357 -12.173  1.00 30.23           O  
ATOM   1293  CB  LEU A  79      25.864  23.315 -13.489  1.00 32.24           C  
ATOM   1294  CG  LEU A  79      27.082  23.979 -14.159  1.00 34.45           C  
ATOM   1295  CD1 LEU A  79      27.369  23.337 -15.522  1.00 33.58           C  
ATOM   1296  CD2 LEU A  79      26.884  25.496 -14.295  1.00 28.88           C  
ATOM   1297  H   LEU A  79      23.873  21.704 -13.217  1.00  0.00           H  
ATOM   1298  HA  LEU A  79      26.535  21.331 -13.942  1.00  0.00           H  
ATOM   1299 1HB  LEU A  79      25.020  23.419 -14.168  1.00  0.00           H  
ATOM   1300 2HB  LEU A  79      25.644  23.875 -12.580  1.00  0.00           H  
ATOM   1301  HG  LEU A  79      27.973  23.798 -13.557  1.00  0.00           H  
ATOM   1302 1HD1 LEU A  79      28.233  23.821 -15.977  1.00  0.00           H  
ATOM   1303 2HD1 LEU A  79      27.578  22.276 -15.388  1.00  0.00           H  
ATOM   1304 3HD1 LEU A  79      26.502  23.458 -16.171  1.00  0.00           H  
ATOM   1305 1HD2 LEU A  79      27.761  25.936 -14.771  1.00  0.00           H  
ATOM   1306 2HD2 LEU A  79      26.002  25.695 -14.905  1.00  0.00           H  
ATOM   1307 3HD2 LEU A  79      26.748  25.935 -13.307  1.00  0.00           H  
ATOM   1308  N   ILE A  80      26.522  21.923 -10.720  1.00 27.26           N  
ATOM   1309  CA  ILE A  80      27.402  21.822  -9.524  1.00 27.65           C  
ATOM   1310  C   ILE A  80      27.941  20.399  -9.257  1.00 30.88           C  
ATOM   1311  O   ILE A  80      29.034  20.237  -8.697  1.00 29.26           O  
ATOM   1312  CB  ILE A  80      26.673  22.298  -8.258  1.00 27.54           C  
ATOM   1313  CG1 ILE A  80      27.663  22.828  -7.209  1.00 30.38           C  
ATOM   1314  CG2 ILE A  80      25.813  21.171  -7.703  1.00 25.90           C  
ATOM   1315  CD1 ILE A  80      27.022  23.283  -5.910  1.00 27.36           C  
ATOM   1316  H   ILE A  80      25.549  22.166 -10.596  1.00  0.00           H  
ATOM   1317  HA  ILE A  80      28.271  22.460  -9.679  1.00  0.00           H  
ATOM   1318  HB  ILE A  80      26.038  23.149  -8.502  1.00  0.00           H  
ATOM   1319 1HG1 ILE A  80      28.389  22.052  -6.970  1.00  0.00           H  
ATOM   1320 2HG1 ILE A  80      28.214  23.673  -7.623  1.00  0.00           H  
ATOM   1321 1HG2 ILE A  80      25.299  21.514  -6.805  1.00  0.00           H  
ATOM   1322 2HG2 ILE A  80      25.078  20.873  -8.450  1.00  0.00           H  
ATOM   1323 3HG2 ILE A  80      26.446  20.318  -7.456  1.00  0.00           H  
ATOM   1324 1HD1 ILE A  80      27.794  23.642  -5.229  1.00  0.00           H  
ATOM   1325 2HD1 ILE A  80      26.316  24.089  -6.115  1.00  0.00           H  
ATOM   1326 3HD1 ILE A  80      26.495  22.447  -5.452  1.00  0.00           H  
ATOM   1327  N   GLN A  81      27.170  19.367  -9.644  1.00 32.08           N  
ATOM   1328  CA  GLN A  81      27.687  17.999  -9.629  1.00 31.94           C  
ATOM   1329  C   GLN A  81      28.813  17.853 -10.662  1.00 29.86           C  
ATOM   1330  O   GLN A  81      29.827  17.242 -10.378  1.00 29.86           O  
ATOM   1331  CB  GLN A  81      26.578  16.933  -9.871  1.00 33.04           C  
ATOM   1332  CG  GLN A  81      25.337  17.045  -8.977  1.00 32.50           C  
ATOM   1333  CD  GLN A  81      25.527  16.450  -7.615  1.00 34.48           C  
ATOM   1334  OE1 GLN A  81      26.428  15.639  -7.402  1.00 39.98           O  
ATOM   1335  NE2 GLN A  81      24.674  16.833  -6.678  1.00 34.92           N  
ATOM   1336  H   GLN A  81      26.222  19.531  -9.950  1.00  0.00           H  
ATOM   1337  HA  GLN A  81      28.121  17.804  -8.649  1.00  0.00           H  
ATOM   1338 1HB  GLN A  81      26.235  16.993 -10.904  1.00  0.00           H  
ATOM   1339 2HB  GLN A  81      26.992  15.936  -9.721  1.00  0.00           H  
ATOM   1340 1HG  GLN A  81      25.089  18.098  -8.848  1.00  0.00           H  
ATOM   1341 2HG  GLN A  81      24.509  16.522  -9.455  1.00  0.00           H  
ATOM   1342 1HE2 GLN A  81      24.753  16.468  -5.749  1.00  0.00           H  
ATOM   1343 2HE2 GLN A  81      23.950  17.487  -6.897  1.00  0.00           H  
ATOM   1344  N   TYR A  82      28.643  18.385 -11.863  1.00 28.58           N  
ATOM   1345  CA  TYR A  82      29.724  18.273 -12.836  1.00 29.40           C  
ATOM   1346  C   TYR A  82      30.957  19.093 -12.436  1.00 32.17           C  
ATOM   1347  O   TYR A  82      32.062  18.716 -12.785  1.00 31.10           O  
ATOM   1348  CB  TYR A  82      29.278  18.673 -14.211  1.00 28.04           C  
ATOM   1349  CG  TYR A  82      28.110  17.866 -14.745  1.00 27.16           C  
ATOM   1350  CD1 TYR A  82      28.165  16.476 -14.838  1.00 25.11           C  
ATOM   1351  CD2 TYR A  82      26.974  18.515 -15.230  1.00 26.04           C  
ATOM   1352  CE1 TYR A  82      27.102  15.739 -15.368  1.00 26.87           C  
ATOM   1353  CE2 TYR A  82      25.909  17.793 -15.764  1.00 27.91           C  
ATOM   1354  CZ  TYR A  82      25.971  16.409 -15.831  1.00 28.08           C  
ATOM   1355  OH  TYR A  82      24.894  15.734 -16.351  1.00 30.68           O  
ATOM   1356  H   TYR A  82      27.793  18.863 -12.125  1.00  0.00           H  
ATOM   1357  HA  TYR A  82      30.047  17.232 -12.876  1.00  0.00           H  
ATOM   1358 1HB  TYR A  82      28.987  19.725 -14.208  1.00  0.00           H  
ATOM   1359 2HB  TYR A  82      30.108  18.565 -14.908  1.00  0.00           H  
ATOM   1360  HD1 TYR A  82      29.050  15.941 -14.493  1.00  0.00           H  
ATOM   1361  HD2 TYR A  82      26.911  19.603 -15.195  1.00  0.00           H  
ATOM   1362  HE1 TYR A  82      27.169  14.653 -15.430  1.00  0.00           H  
ATOM   1363  HE2 TYR A  82      25.025  18.316 -16.131  1.00  0.00           H  
ATOM   1364  HH  TYR A  82      24.216  16.364 -16.607  1.00  0.00           H  
ATOM   1365  N   GLN A  83      30.758  20.158 -11.647  1.00 33.04           N  
ATOM   1366  CA  GLN A  83      31.869  21.012 -11.201  1.00 35.01           C  
ATOM   1367  C   GLN A  83      32.697  20.382 -10.105  1.00 34.01           C  
ATOM   1368  O   GLN A  83      33.881  20.689  -9.995  1.00 32.03           O  
ATOM   1369  CB  GLN A  83      31.391  22.381 -10.683  1.00 33.51           C  
ATOM   1370  CG  GLN A  83      30.738  23.323 -11.693  1.00 32.98           C  
ATOM   1371  CD  GLN A  83      30.171  24.548 -11.010  1.00 34.44           C  
ATOM   1372  OE1 GLN A  83      29.920  24.521  -9.790  1.00 31.25           O  
ATOM   1373  NE2 GLN A  83      30.002  25.647 -11.769  1.00 31.36           N  
ATOM   1374  H   GLN A  83      29.818  20.379 -11.351  1.00  0.00           H  
ATOM   1375  HA  GLN A  83      32.529  21.192 -12.050  1.00  0.00           H  
ATOM   1376 1HB  GLN A  83      30.662  22.234  -9.886  1.00  0.00           H  
ATOM   1377 2HB  GLN A  83      32.235  22.924 -10.259  1.00  0.00           H  
ATOM   1378 1HG  GLN A  83      31.488  23.638 -12.418  1.00  0.00           H  
ATOM   1379 2HG  GLN A  83      29.930  22.794 -12.198  1.00  0.00           H  
ATOM   1380 1HE2 GLN A  83      29.630  26.483 -11.364  1.00  0.00           H  
ATOM   1381 2HE2 GLN A  83      30.248  25.629 -12.738  1.00  0.00           H  
ATOM   1382  N   THR A  84      32.085  19.521  -9.294  1.00 33.24           N  
ATOM   1383  CA  THR A  84      32.748  19.001  -8.085  1.00 34.85           C  
ATOM   1384  C   THR A  84      33.136  17.520  -8.185  1.00 37.57           C  
ATOM   1385  O   THR A  84      33.734  16.974  -7.259  1.00 38.55           O  
ATOM   1386  CB  THR A  84      31.842  19.135  -6.842  1.00 36.19           C  
ATOM   1387  OG1 THR A  84      30.571  18.489  -7.086  1.00 36.24           O  
ATOM   1388  CG2 THR A  84      31.623  20.614  -6.451  1.00 33.56           C  
ATOM   1389  H   THR A  84      31.147  19.216  -9.510  1.00  0.00           H  
ATOM   1390  HA  THR A  84      33.654  19.582  -7.910  1.00  0.00           H  
ATOM   1391  HB  THR A  84      32.301  18.618  -6.000  1.00  0.00           H  
ATOM   1392  HG1 THR A  84      30.567  18.116  -7.971  1.00  0.00           H  
ATOM   1393 1HG2 THR A  84      30.981  20.667  -5.572  1.00  0.00           H  
ATOM   1394 2HG2 THR A  84      32.584  21.077  -6.227  1.00  0.00           H  
ATOM   1395 3HG2 THR A  84      31.150  21.142  -7.278  1.00  0.00           H  
ATOM   1396  N   ARG A  85      32.777  16.866  -9.289  1.00 40.20           N  
ATOM   1397  CA  ARG A  85      32.914  15.413  -9.420  1.00 43.96           C  
ATOM   1398  C   ARG A  85      33.209  15.024 -10.854  1.00 46.19           C  
ATOM   1399  O   ARG A  85      32.549  15.524 -11.765  1.00 41.97           O  
ATOM   1400  CB  ARG A  85      31.630  14.717  -8.976  1.00 47.67           C  
ATOM   1401  CG  ARG A  85      31.555  14.480  -7.477  1.00 50.99           C  
ATOM   1402  CD  ARG A  85      30.229  13.840  -7.130  1.00 51.04           C  
ATOM   1403  NE  ARG A  85      30.239  12.391  -7.308  1.00 46.63           N  
ATOM   1404  CZ  ARG A  85      29.349  11.568  -6.759  1.00 42.32           C  
ATOM   1405  NH1 ARG A  85      28.368  12.051  -6.003  1.00 36.87           N  
ATOM   1406  NH2 ARG A  85      29.441  10.260  -6.973  1.00 39.24           N  
ATOM   1407  H   ARG A  85      32.397  17.396 -10.060  1.00  0.00           H  
ATOM   1408  HA  ARG A  85      33.731  15.083  -8.777  1.00  0.00           H  
ATOM   1409 1HB  ARG A  85      30.770  15.317  -9.271  1.00  0.00           H  
ATOM   1410 2HB  ARG A  85      31.545  13.754  -9.480  1.00  0.00           H  
ATOM   1411 1HG  ARG A  85      32.367  13.819  -7.172  1.00  0.00           H  
ATOM   1412 2HG  ARG A  85      31.646  15.432  -6.953  1.00  0.00           H  
ATOM   1413 1HD  ARG A  85      29.987  14.046  -6.088  1.00  0.00           H  
ATOM   1414 2HD  ARG A  85      29.449  14.249  -7.771  1.00  0.00           H  
ATOM   1415  HE  ARG A  85      30.969  11.993  -7.884  1.00  0.00           H  
ATOM   1416 1HH1 ARG A  85      28.296  13.046  -5.844  1.00  0.00           H  
ATOM   1417 2HH1 ARG A  85      27.695  11.423  -5.588  1.00  0.00           H  
ATOM   1418 1HH2 ARG A  85      30.185   9.893  -7.551  1.00  0.00           H  
ATOM   1419 2HH2 ARG A  85      28.768   9.632  -6.559  1.00  0.00           H  
ATOM   1420  N   ASP A  86      34.166  14.108 -11.040  1.00 48.80           N  
ATOM   1421  CA  ASP A  86      34.573  13.705 -12.394  1.00 49.78           C  
ATOM   1422  C   ASP A  86      34.089  12.316 -12.799  1.00 49.56           C  
ATOM   1423  O   ASP A  86      34.218  11.922 -13.967  1.00 47.85           O  
ATOM   1424  CB  ASP A  86      36.091  13.840 -12.594  1.00 53.74           C  
ATOM   1425  CG  ASP A  86      36.889  13.035 -11.594  1.00 54.32           C  
ATOM   1426  OD1 ASP A  86      36.415  12.869 -10.455  1.00 55.40           O  
ATOM   1427  OD2 ASP A  86      37.997  12.582 -11.944  1.00 57.35           O  
ATOM   1428  H   ASP A  86      34.619  13.684 -10.243  1.00  0.00           H  
ATOM   1429  HA  ASP A  86      34.078  14.358 -13.113  1.00  0.00           H  
ATOM   1430 1HB  ASP A  86      36.356  13.511 -13.599  1.00  0.00           H  
ATOM   1431 2HB  ASP A  86      36.378  14.888 -12.507  1.00  0.00           H  
ATOM   1432  N   ASP A  87      33.501  11.585 -11.846  1.00 47.35           N  
ATOM   1433  CA  ASP A  87      32.959  10.237 -12.087  1.00 43.54           C  
ATOM   1434  C   ASP A  87      31.530  10.247 -12.654  1.00 43.18           C  
ATOM   1435  O   ASP A  87      30.926   9.180 -12.829  1.00 44.60           O  
ATOM   1436  CB  ASP A  87      32.991   9.403 -10.788  1.00 43.11           C  
ATOM   1437  CG  ASP A  87      32.232  10.071  -9.621  1.00 44.57           C  
ATOM   1438  OD1 ASP A  87      31.747  11.204  -9.764  1.00 44.01           O  
ATOM   1439  OD2 ASP A  87      32.124   9.468  -8.535  1.00 47.81           O  
ATOM   1440  H   ASP A  87      33.431  11.986 -10.921  1.00  0.00           H  
ATOM   1441  HA  ASP A  87      33.580   9.743 -12.834  1.00  0.00           H  
ATOM   1442 1HB  ASP A  87      32.550   8.423 -10.973  1.00  0.00           H  
ATOM   1443 2HB  ASP A  87      34.026   9.244 -10.483  1.00  0.00           H  
ATOM   1444  N   ILE A  88      30.980  11.441 -12.894  1.00 40.63           N  
ATOM   1445  CA  ILE A  88      29.581  11.591 -13.309  1.00 37.81           C  
ATOM   1446  C   ILE A  88      29.458  12.435 -14.556  1.00 34.88           C  
ATOM   1447  O   ILE A  88      29.834  13.591 -14.543  1.00 34.39           O  
ATOM   1448  CB  ILE A  88      28.743  12.278 -12.218  1.00 40.31           C  
ATOM   1449  CG1 ILE A  88      28.801  11.513 -10.898  1.00 44.61           C  
ATOM   1450  CG2 ILE A  88      27.298  12.401 -12.672  1.00 38.36           C  
ATOM   1451  CD1 ILE A  88      28.022  12.199  -9.796  1.00 43.88           C  
ATOM   1452  H   ILE A  88      31.552  12.266 -12.784  1.00  0.00           H  
ATOM   1453  HA  ILE A  88      29.164  10.600 -13.485  1.00  0.00           H  
ATOM   1454  HB  ILE A  88      29.143  13.273 -12.024  1.00  0.00           H  
ATOM   1455 1HG1 ILE A  88      28.402  10.509 -11.041  1.00  0.00           H  
ATOM   1456 2HG1 ILE A  88      29.840  11.409 -10.583  1.00  0.00           H  
ATOM   1457 1HG2 ILE A  88      26.712  12.888 -11.893  1.00  0.00           H  
ATOM   1458 2HG2 ILE A  88      27.253  12.994 -13.584  1.00  0.00           H  
ATOM   1459 3HG2 ILE A  88      26.891  11.408 -12.865  1.00  0.00           H  
ATOM   1460 1HD1 ILE A  88      28.096  11.614  -8.879  1.00  0.00           H  
ATOM   1461 2HD1 ILE A  88      28.433  13.195  -9.625  1.00  0.00           H  
ATOM   1462 3HD1 ILE A  88      26.976  12.283 -10.088  1.00  0.00           H  
ATOM   1463  N   ASP A  89      28.909  11.883 -15.628  1.00 35.14           N  
ATOM   1464  CA  ASP A  89      28.790  12.637 -16.885  1.00 35.14           C  
ATOM   1465  C   ASP A  89      27.350  12.808 -17.412  1.00 32.75           C  
ATOM   1466  O   ASP A  89      27.146  13.337 -18.517  1.00 30.47           O  
ATOM   1467  CB  ASP A  89      29.686  12.026 -17.961  1.00 37.98           C  
ATOM   1468  CG  ASP A  89      31.177  12.300 -17.724  1.00 44.77           C  
ATOM   1469  OD1 ASP A  89      31.610  12.573 -16.578  1.00 49.10           O  
ATOM   1470  OD2 ASP A  89      31.933  12.246 -18.708  1.00 50.61           O  
ATOM   1471  H   ASP A  89      28.566  10.934 -15.589  1.00  0.00           H  
ATOM   1472  HA  ASP A  89      29.112  13.663 -16.705  1.00  0.00           H  
ATOM   1473 1HB  ASP A  89      29.531  10.947 -17.994  1.00  0.00           H  
ATOM   1474 2HB  ASP A  89      29.409  12.427 -18.936  1.00  0.00           H  
ATOM   1475  N   ALA A  90      26.371  12.347 -16.624  1.00 28.85           N  
ATOM   1476  CA  ALA A  90      24.947  12.334 -17.021  1.00 29.16           C  
ATOM   1477  C   ALA A  90      24.099  12.252 -15.777  1.00 29.85           C  
ATOM   1478  O   ALA A  90      24.323  11.392 -14.936  1.00 27.41           O  
ATOM   1479  CB  ALA A  90      24.618  11.159 -17.939  1.00 24.42           C  
ATOM   1480  H   ALA A  90      26.631  11.993 -15.715  1.00  0.00           H  
ATOM   1481  HA  ALA A  90      24.738  13.256 -17.564  1.00  0.00           H  
ATOM   1482 1HB  ALA A  90      23.561  11.190 -18.205  1.00  0.00           H  
ATOM   1483 2HB  ALA A  90      25.222  11.224 -18.844  1.00  0.00           H  
ATOM   1484 3HB  ALA A  90      24.835  10.224 -17.425  1.00  0.00           H  
ATOM   1485  N   ILE A  91      23.128  13.158 -15.666  1.00 32.64           N  
ATOM   1486  CA  ILE A  91      22.299  13.215 -14.473  1.00 34.10           C  
ATOM   1487  C   ILE A  91      20.823  13.271 -14.864  1.00 34.34           C  
ATOM   1488  O   ILE A  91      20.451  13.844 -15.912  1.00 33.46           O  
ATOM   1489  CB  ILE A  91      22.681  14.422 -13.582  1.00 33.44           C  
ATOM   1490  CG1 ILE A  91      24.081  14.259 -13.032  1.00 33.16           C  
ATOM   1491  CG2 ILE A  91      21.716  14.629 -12.430  1.00 32.51           C  
ATOM   1492  CD1 ILE A  91      24.735  15.592 -12.714  1.00 31.60           C  
ATOM   1493  H   ILE A  91      22.960  13.816 -16.414  1.00  0.00           H  
ATOM   1494  HA  ILE A  91      22.457  12.303 -13.899  1.00  0.00           H  
ATOM   1495  HB  ILE A  91      22.683  15.331 -14.182  1.00  0.00           H  
ATOM   1496 1HG1 ILE A  91      24.048  13.654 -12.126  1.00  0.00           H  
ATOM   1497 2HG1 ILE A  91      24.697  13.726 -13.757  1.00  0.00           H  
ATOM   1498 1HG2 ILE A  91      22.034  15.488 -11.839  1.00  0.00           H  
ATOM   1499 2HG2 ILE A  91      20.716  14.808 -12.821  1.00  0.00           H  
ATOM   1500 3HG2 ILE A  91      21.705  13.739 -11.800  1.00  0.00           H  
ATOM   1501 1HD1 ILE A  91      25.738  15.421 -12.323  1.00  0.00           H  
ATOM   1502 2HD1 ILE A  91      24.797  16.193 -13.622  1.00  0.00           H  
ATOM   1503 3HD1 ILE A  91      24.141  16.120 -11.969  1.00  0.00           H  
ATOM   1504  N   ILE A  92      20.007  12.638 -14.026  1.00 30.68           N  
ATOM   1505  CA  ILE A  92      18.558  12.632 -14.179  1.00 29.45           C  
ATOM   1506  C   ILE A  92      17.954  12.982 -12.841  1.00 29.09           C  
ATOM   1507  O   ILE A  92      18.356  12.439 -11.793  1.00 31.67           O  
ATOM   1508  CB  ILE A  92      18.033  11.276 -14.719  1.00 31.42           C  
ATOM   1509  CG1 ILE A  92      18.475  11.101 -16.192  1.00 30.82           C  
ATOM   1510  CG2 ILE A  92      16.506  11.163 -14.576  1.00 33.11           C  
ATOM   1511  CD1 ILE A  92      18.262   9.702 -16.757  1.00 31.86           C  
ATOM   1512  H   ILE A  92      20.422  12.141 -13.251  1.00  0.00           H  
ATOM   1513  HA  ILE A  92      18.283  13.405 -14.895  1.00  0.00           H  
ATOM   1514  HB  ILE A  92      18.492  10.460 -14.161  1.00  0.00           H  
ATOM   1515 1HG1 ILE A  92      17.928  11.802 -16.822  1.00  0.00           H  
ATOM   1516 2HG1 ILE A  92      19.535  11.339 -16.285  1.00  0.00           H  
ATOM   1517 1HG2 ILE A  92      16.174  10.201 -14.965  1.00  0.00           H  
ATOM   1518 2HG2 ILE A  92      16.232  11.243 -13.525  1.00  0.00           H  
ATOM   1519 3HG2 ILE A  92      16.028  11.966 -15.137  1.00  0.00           H  
ATOM   1520 1HD1 ILE A  92      18.600   9.673 -17.793  1.00  0.00           H  
ATOM   1521 2HD1 ILE A  92      18.831   8.981 -16.169  1.00  0.00           H  
ATOM   1522 3HD1 ILE A  92      17.203   9.450 -16.715  1.00  0.00           H  
ATOM   1523  N   HIS A  93      17.072  13.973 -12.898  1.00 28.97           N  
ATOM   1524  CA  HIS A  93      16.154  14.345 -11.826  1.00 31.86           C  
ATOM   1525  C   HIS A  93      14.729  13.878 -12.166  1.00 30.36           C  
ATOM   1526  O   HIS A  93      14.271  13.938 -13.333  1.00 28.45           O  
ATOM   1527  CB  HIS A  93      16.154  15.866 -11.648  1.00 33.35           C  
ATOM   1528  CG  HIS A  93      15.161  16.365 -10.645  1.00 31.26           C  
ATOM   1529  ND1 HIS A  93      15.152  15.942  -9.329  1.00 32.69           N  
ATOM   1530  CD2 HIS A  93      14.144  17.252 -10.767  1.00 29.44           C  
ATOM   1531  CE1 HIS A  93      14.161  16.546  -8.686  1.00 33.71           C  
ATOM   1532  NE2 HIS A  93      13.534  17.346  -9.538  1.00 30.38           N  
ATOM   1533  H   HIS A  93      17.056  14.495 -13.763  1.00  0.00           H  
ATOM   1534  HA  HIS A  93      16.481  13.888 -10.892  1.00  0.00           H  
ATOM   1535 1HB  HIS A  93      17.145  16.196 -11.334  1.00  0.00           H  
ATOM   1536 2HB  HIS A  93      15.937  16.344 -12.603  1.00  0.00           H  
ATOM   1537  HD2 HIS A  93      13.859  17.787 -11.673  1.00  0.00           H  
ATOM   1538  HE1 HIS A  93      13.905  16.409  -7.636  1.00  0.00           H  
ATOM   1539  HE2 HIS A  93      12.739  17.930  -9.324  1.00  0.00           H  
ATOM   1540  N   ALA A  94      14.025  13.429 -11.138  1.00 30.31           N  
ATOM   1541  CA  ALA A  94      12.696  12.836 -11.318  1.00 31.83           C  
ATOM   1542  C   ALA A  94      11.927  12.882 -10.019  1.00 32.85           C  
ATOM   1543  O   ALA A  94      12.536  12.823  -8.927  1.00 32.72           O  
ATOM   1544  CB  ALA A  94      12.817  11.399 -11.814  1.00 32.68           C  
ATOM   1545  H   ALA A  94      14.412  13.496 -10.207  1.00  0.00           H  
ATOM   1546  HA  ALA A  94      12.162  13.423 -12.065  1.00  0.00           H  
ATOM   1547 1HB  ALA A  94      11.822  10.973 -11.942  1.00  0.00           H  
ATOM   1548 2HB  ALA A  94      13.343  11.387 -12.769  1.00  0.00           H  
ATOM   1549 3HB  ALA A  94      13.372  10.809 -11.087  1.00  0.00           H  
ATOM   1550  N   HIS A  95      10.610  13.074 -10.148  1.00 34.62           N  
ATOM   1551  CA  HIS A  95       9.661  12.883  -9.042  1.00 38.25           C  
ATOM   1552  C   HIS A  95       8.980  11.522  -9.237  1.00 41.49           C  
ATOM   1553  O   HIS A  95       7.969  11.415  -9.956  1.00 39.19           O  
ATOM   1554  CB  HIS A  95       8.601  13.992  -9.005  1.00 36.84           C  
ATOM   1555  CG  HIS A  95       9.164  15.382  -9.041  1.00 37.65           C  
ATOM   1556  ND1 HIS A  95       8.365  16.500  -9.130  1.00 37.10           N  
ATOM   1557  CD2 HIS A  95      10.441  15.834  -9.034  1.00 37.56           C  
ATOM   1558  CE1 HIS A  95       9.122  17.578  -9.175  1.00 39.72           C  
ATOM   1559  NE2 HIS A  95      10.387  17.202  -9.128  1.00 37.27           N  
ATOM   1560  H   HIS A  95      10.262  13.363 -11.051  1.00  0.00           H  
ATOM   1561  HA  HIS A  95      10.197  12.910  -8.094  1.00  0.00           H  
ATOM   1562 1HB  HIS A  95       7.927  13.880  -9.855  1.00  0.00           H  
ATOM   1563 2HB  HIS A  95       8.004  13.894  -8.099  1.00  0.00           H  
ATOM   1564  HD2 HIS A  95      11.343  15.224  -8.978  1.00  0.00           H  
ATOM   1565  HE1 HIS A  95       8.765  18.606  -9.240  1.00  0.00           H  
ATOM   1566  HE2 HIS A  95      11.188  17.817  -9.156  1.00  0.00           H  
ATOM   1567  N   THR A  96       9.565  10.486  -8.639  1.00 38.69           N  
ATOM   1568  CA  THR A  96       9.072   9.118  -8.818  1.00 36.85           C  
ATOM   1569  C   THR A  96       8.105   8.871  -7.652  1.00 40.06           C  
ATOM   1570  O   THR A  96       7.737   9.822  -6.961  1.00 44.24           O  
ATOM   1571  CB  THR A  96      10.227   8.089  -8.862  1.00 36.16           C  
ATOM   1572  OG1 THR A  96      10.958   8.138  -7.628  1.00 36.70           O  
ATOM   1573  CG2 THR A  96      11.185   8.368 -10.039  1.00 32.76           C  
ATOM   1574  H   THR A  96      10.368  10.646  -8.048  1.00  0.00           H  
ATOM   1575  HA  THR A  96       8.538   9.064  -9.767  1.00  0.00           H  
ATOM   1576  HB  THR A  96       9.816   7.086  -8.975  1.00  0.00           H  
ATOM   1577  HG1 THR A  96      10.567   8.798  -7.051  1.00  0.00           H  
ATOM   1578 1HG2 THR A  96      11.984   7.627 -10.041  1.00  0.00           H  
ATOM   1579 2HG2 THR A  96      10.634   8.311 -10.978  1.00  0.00           H  
ATOM   1580 3HG2 THR A  96      11.614   9.363  -9.931  1.00  0.00           H  
ATOM   1581  N   THR A  97       7.706   7.631  -7.394  1.00 33.91           N  
ATOM   1582  CA  THR A  97       6.728   7.422  -6.343  1.00 34.09           C  
ATOM   1583  C   THR A  97       7.321   7.161  -4.933  1.00 30.63           C  
ATOM   1584  O   THR A  97       7.277   8.026  -4.042  1.00 29.99           O  
ATOM   1585  CB  THR A  97       5.724   6.332  -6.794  1.00 37.54           C  
ATOM   1586  OG1 THR A  97       5.273   6.664  -8.111  1.00 41.94           O  
ATOM   1587  CG2 THR A  97       4.536   6.277  -5.893  1.00 33.24           C  
ATOM   1588  H   THR A  97       8.059   6.833  -7.903  1.00  0.00           H  
ATOM   1589  HA  THR A  97       6.194   8.358  -6.177  1.00  0.00           H  
ATOM   1590  HB  THR A  97       6.215   5.359  -6.784  1.00  0.00           H  
ATOM   1591  HG1 THR A  97       5.697   7.476  -8.398  1.00  0.00           H  
ATOM   1592 1HG2 THR A  97       3.853   5.501  -6.239  1.00  0.00           H  
ATOM   1593 2HG2 THR A  97       4.860   6.050  -4.877  1.00  0.00           H  
ATOM   1594 3HG2 THR A  97       4.026   7.240  -5.904  1.00  0.00           H  
ATOM   1595  N   TYR A  98       7.886   5.979  -4.739  1.00 27.10           N  
ATOM   1596  CA  TYR A  98       8.295   5.543  -3.388  1.00 25.74           C  
ATOM   1597  C   TYR A  98       9.600   6.232  -2.910  1.00 25.90           C  
ATOM   1598  O   TYR A  98       9.792   6.444  -1.714  1.00 27.86           O  
ATOM   1599  CB  TYR A  98       8.339   3.983  -3.319  1.00 24.79           C  
ATOM   1600  CG  TYR A  98       6.923   3.340  -3.316  1.00 23.62           C  
ATOM   1601  CD1 TYR A  98       6.243   3.038  -4.527  1.00 21.00           C  
ATOM   1602  CD2 TYR A  98       6.270   3.075  -2.112  1.00 20.22           C  
ATOM   1603  CE1 TYR A  98       4.952   2.482  -4.508  1.00 22.16           C  
ATOM   1604  CE2 TYR A  98       5.004   2.518  -2.092  1.00 20.83           C  
ATOM   1605  CZ  TYR A  98       4.337   2.210  -3.290  1.00 23.12           C  
ATOM   1606  OH  TYR A  98       3.039   1.652  -3.252  1.00 22.73           O  
ATOM   1607  H   TYR A  98       8.042   5.362  -5.523  1.00  0.00           H  
ATOM   1608  HA  TYR A  98       7.560   5.907  -2.670  1.00  0.00           H  
ATOM   1609 1HB  TYR A  98       8.897   3.596  -4.173  1.00  0.00           H  
ATOM   1610 2HB  TYR A  98       8.865   3.674  -2.417  1.00  0.00           H  
ATOM   1611  HD1 TYR A  98       6.722   3.237  -5.486  1.00  0.00           H  
ATOM   1612  HD2 TYR A  98       6.757   3.308  -1.165  1.00  0.00           H  
ATOM   1613  HE1 TYR A  98       4.443   2.256  -5.444  1.00  0.00           H  
ATOM   1614  HE2 TYR A  98       4.513   2.314  -1.140  1.00  0.00           H  
ATOM   1615  HH  TYR A  98       2.763   1.549  -2.338  1.00  0.00           H  
ATOM   1616  N   ALA A  99      10.484   6.588  -3.831  1.00 24.97           N  
ATOM   1617  CA  ALA A  99      11.689   7.381  -3.470  1.00 29.60           C  
ATOM   1618  C   ALA A  99      11.264   8.741  -2.903  1.00 31.48           C  
ATOM   1619  O   ALA A  99      11.689   9.192  -1.824  1.00 35.62           O  
ATOM   1620  CB  ALA A  99      12.583   7.584  -4.689  1.00 30.43           C  
ATOM   1621  H   ALA A  99      10.342   6.319  -4.794  1.00  0.00           H  
ATOM   1622  HA  ALA A  99      12.246   6.826  -2.715  1.00  0.00           H  
ATOM   1623 1HB  ALA A  99      13.459   8.166  -4.405  1.00  0.00           H  
ATOM   1624 2HB  ALA A  99      12.901   6.614  -5.073  1.00  0.00           H  
ATOM   1625 3HB  ALA A  99      12.029   8.116  -5.461  1.00  0.00           H  
ATOM   1626  N   THR A 100      10.352   9.360  -3.615  1.00 31.18           N  
ATOM   1627  CA  THR A 100       9.743  10.596  -3.169  1.00 28.32           C  
ATOM   1628  C   THR A 100       8.990  10.481  -1.861  1.00 26.93           C  
ATOM   1629  O   THR A 100       8.946  11.435  -1.097  1.00 29.02           O  
ATOM   1630  CB  THR A 100       8.821  11.072  -4.262  1.00 27.36           C  
ATOM   1631  OG1 THR A 100       9.630  11.258  -5.422  1.00 27.48           O  
ATOM   1632  CG2 THR A 100       8.206  12.365  -3.886  1.00 27.85           C  
ATOM   1633  H   THR A 100      10.068   8.962  -4.499  1.00  0.00           H  
ATOM   1634  HA  THR A 100      10.532  11.330  -3.001  1.00  0.00           H  
ATOM   1635  HB  THR A 100       8.036  10.333  -4.424  1.00  0.00           H  
ATOM   1636  HG1 THR A 100      10.541  11.036  -5.215  1.00  0.00           H  
ATOM   1637 1HG2 THR A 100       7.542  12.698  -4.684  1.00  0.00           H  
ATOM   1638 2HG2 THR A 100       7.635  12.242  -2.966  1.00  0.00           H  
ATOM   1639 3HG2 THR A 100       8.987  13.108  -3.732  1.00  0.00           H  
ATOM   1640  N   VAL A 101       8.356   9.335  -1.632  1.00 26.39           N  
ATOM   1641  CA  VAL A 101       7.726   9.031  -0.362  1.00 24.34           C  
ATOM   1642  C   VAL A 101       8.749   9.034   0.758  1.00 26.60           C  
ATOM   1643  O   VAL A 101       8.523   9.603   1.829  1.00 27.91           O  
ATOM   1644  CB  VAL A 101       7.037   7.659  -0.420  1.00 24.58           C  
ATOM   1645  CG1 VAL A 101       6.521   7.259   0.971  1.00 24.55           C  
ATOM   1646  CG2 VAL A 101       5.876   7.717  -1.376  1.00 25.51           C  
ATOM   1647  H   VAL A 101       8.316   8.654  -2.377  1.00  0.00           H  
ATOM   1648  HA  VAL A 101       6.972   9.792  -0.159  1.00  0.00           H  
ATOM   1649  HB  VAL A 101       7.757   6.915  -0.762  1.00  0.00           H  
ATOM   1650 1HG1 VAL A 101       6.036   6.284   0.913  1.00  0.00           H  
ATOM   1651 2HG1 VAL A 101       7.357   7.206   1.668  1.00  0.00           H  
ATOM   1652 3HG1 VAL A 101       5.803   8.001   1.320  1.00  0.00           H  
ATOM   1653 1HG2 VAL A 101       5.389   6.743  -1.416  1.00  0.00           H  
ATOM   1654 2HG2 VAL A 101       5.161   8.467  -1.036  1.00  0.00           H  
ATOM   1655 3HG2 VAL A 101       6.236   7.984  -2.370  1.00  0.00           H  
ATOM   1656  N   LEU A 102       9.889   8.380   0.522  1.00 28.02           N  
ATOM   1657  CA  LEU A 102      10.972   8.440   1.496  1.00 29.96           C  
ATOM   1658  C   LEU A 102      11.511   9.884   1.645  1.00 28.70           C  
ATOM   1659  O   LEU A 102      11.785  10.380   2.768  1.00 26.77           O  
ATOM   1660  CB  LEU A 102      12.072   7.440   1.117  1.00 31.02           C  
ATOM   1661  CG  LEU A 102      11.760   5.948   1.285  1.00 29.41           C  
ATOM   1662  CD1 LEU A 102      12.863   5.149   0.605  1.00 29.76           C  
ATOM   1663  CD2 LEU A 102      11.653   5.548   2.749  1.00 28.26           C  
ATOM   1664  H   LEU A 102      10.016   7.841  -0.323  1.00  0.00           H  
ATOM   1665  HA  LEU A 102      10.573   8.172   2.474  1.00  0.00           H  
ATOM   1666 1HB  LEU A 102      12.333   7.591   0.071  1.00  0.00           H  
ATOM   1667 2HB  LEU A 102      12.954   7.647   1.723  1.00  0.00           H  
ATOM   1668  HG  LEU A 102      10.811   5.718   0.800  1.00  0.00           H  
ATOM   1669 1HD1 LEU A 102      12.660   4.083   0.713  1.00  0.00           H  
ATOM   1670 2HD1 LEU A 102      12.898   5.405  -0.454  1.00  0.00           H  
ATOM   1671 3HD1 LEU A 102      13.821   5.384   1.068  1.00  0.00           H  
ATOM   1672 1HD2 LEU A 102      11.430   4.483   2.820  1.00  0.00           H  
ATOM   1673 2HD2 LEU A 102      12.597   5.756   3.253  1.00  0.00           H  
ATOM   1674 3HD2 LEU A 102      10.855   6.118   3.225  1.00  0.00           H  
ATOM   1675  N   ALA A 103      11.606  10.569   0.513  1.00 23.63           N  
ATOM   1676  CA  ALA A 103      12.018  11.953   0.514  1.00 25.29           C  
ATOM   1677  C   ALA A 103      11.124  12.824   1.405  1.00 27.94           C  
ATOM   1678  O   ALA A 103      11.647  13.708   2.098  1.00 26.79           O  
ATOM   1679  CB  ALA A 103      12.023  12.499  -0.913  1.00 24.78           C  
ATOM   1680  H   ALA A 103      11.388  10.121  -0.366  1.00  0.00           H  
ATOM   1681  HA  ALA A 103      13.029  12.005   0.918  1.00  0.00           H  
ATOM   1682 1HB  ALA A 103      12.335  13.543  -0.902  1.00  0.00           H  
ATOM   1683 2HB  ALA A 103      12.717  11.919  -1.522  1.00  0.00           H  
ATOM   1684 3HB  ALA A 103      11.022  12.424  -1.334  1.00  0.00           H  
ATOM   1685  N   CYS A 104       9.794  12.600   1.386  1.00 26.47           N  
ATOM   1686  CA  CYS A 104       8.885  13.467   2.160  1.00 28.20           C  
ATOM   1687  C   CYS A 104       8.833  13.097   3.648  1.00 30.07           C  
ATOM   1688  O   CYS A 104       8.301  13.842   4.468  1.00 32.68           O  
ATOM   1689  CB  CYS A 104       7.483  13.489   1.561  1.00 29.47           C  
ATOM   1690  SG  CYS A 104       7.450  14.022  -0.173  1.00 38.67           S  
ATOM   1691  H   CYS A 104       9.407  11.840   0.845  1.00  0.00           H  
ATOM   1692  HA  CYS A 104       9.277  14.484   2.141  1.00  0.00           H  
ATOM   1693 1HB  CYS A 104       7.045  12.493   1.624  1.00  0.00           H  
ATOM   1694 2HB  CYS A 104       6.850  14.162   2.140  1.00  0.00           H  
ATOM   1695  HG  CYS A 104       6.134  13.916  -0.326  1.00  0.00           H  
ATOM   1696  N   LEU A 105       9.370  11.929   3.982  1.00 30.74           N  
ATOM   1697  CA  LEU A 105       9.426  11.461   5.382  1.00 30.69           C  
ATOM   1698  C   LEU A 105      10.765  11.937   5.856  1.00 32.48           C  
ATOM   1699  O   LEU A 105      11.069  11.914   7.055  1.00 28.56           O  
ATOM   1700  CB  LEU A 105       9.404   9.932   5.438  1.00 30.78           C  
ATOM   1701  CG  LEU A 105       8.133   9.204   5.006  1.00 30.69           C  
ATOM   1702  CD1 LEU A 105       8.523   7.884   4.387  1.00 35.77           C  
ATOM   1703  CD2 LEU A 105       7.254   8.949   6.214  1.00 32.43           C  
ATOM   1704  H   LEU A 105       9.752  11.344   3.252  1.00  0.00           H  
ATOM   1705  HA  LEU A 105       8.551  11.841   5.909  1.00  0.00           H  
ATOM   1706 1HB  LEU A 105      10.203   9.550   4.805  1.00  0.00           H  
ATOM   1707 2HB  LEU A 105       9.600   9.619   6.463  1.00  0.00           H  
ATOM   1708  HG  LEU A 105       7.589   9.817   4.287  1.00  0.00           H  
ATOM   1709 1HD1 LEU A 105       7.626   7.351   4.072  1.00  0.00           H  
ATOM   1710 2HD1 LEU A 105       9.161   8.062   3.521  1.00  0.00           H  
ATOM   1711 3HD1 LEU A 105       9.063   7.285   5.119  1.00  0.00           H  
ATOM   1712 1HD2 LEU A 105       6.347   8.430   5.901  1.00  0.00           H  
ATOM   1713 2HD2 LEU A 105       7.794   8.334   6.934  1.00  0.00           H  
ATOM   1714 3HD2 LEU A 105       6.987   9.899   6.677  1.00  0.00           H  
ATOM   1715  N   ARG A 106      11.574  12.359   4.878  1.00 32.36           N  
ATOM   1716  CA  ARG A 106      12.986  12.622   5.108  1.00 37.60           C  
ATOM   1717  C   ARG A 106      13.647  11.374   5.749  1.00 37.99           C  
ATOM   1718  O   ARG A 106      14.251  11.439   6.824  1.00 36.08           O  
ATOM   1719  CB  ARG A 106      13.159  13.924   5.932  1.00 37.34           C  
ATOM   1720  CG  ARG A 106      12.732  15.164   5.161  1.00 36.33           C  
ATOM   1721  CD  ARG A 106      12.623  16.386   6.057  1.00 38.80           C  
ATOM   1722  NE  ARG A 106      11.966  17.484   5.350  1.00 37.89           N  
ATOM   1723  CZ  ARG A 106      11.990  18.763   5.713  1.00 34.87           C  
ATOM   1724  NH1 ARG A 106      12.658  19.153   6.803  1.00 38.58           N  
ATOM   1725  NH2 ARG A 106      11.340  19.654   4.979  1.00 30.45           N  
ATOM   1726  H   ARG A 106      11.192  12.499   3.954  1.00  0.00           H  
ATOM   1727  HA  ARG A 106      13.476  12.749   4.142  1.00  0.00           H  
ATOM   1728 1HB  ARG A 106      12.569  13.857   6.845  1.00  0.00           H  
ATOM   1729 2HB  ARG A 106      14.203  14.034   6.224  1.00  0.00           H  
ATOM   1730 1HG  ARG A 106      13.465  15.379   4.383  1.00  0.00           H  
ATOM   1731 2HG  ARG A 106      11.757  14.991   4.704  1.00  0.00           H  
ATOM   1732 1HD  ARG A 106      12.039  16.137   6.943  1.00  0.00           H  
ATOM   1733 2HD  ARG A 106      13.620  16.706   6.358  1.00  0.00           H  
ATOM   1734  HE  ARG A 106      11.447  17.259   4.512  1.00  0.00           H  
ATOM   1735 1HH1 ARG A 106      13.153  18.473   7.362  1.00  0.00           H  
ATOM   1736 2HH1 ARG A 106      12.668  20.127   7.067  1.00  0.00           H  
ATOM   1737 1HH2 ARG A 106      10.835  19.358   4.155  1.00  0.00           H  
ATOM   1738 2HH2 ARG A 106      11.349  20.628   5.242  1.00  0.00           H  
ATOM   1739  N   GLU A 107      13.480  10.231   5.075  1.00 39.56           N  
ATOM   1740  CA  GLU A 107      14.110   8.953   5.467  1.00 35.18           C  
ATOM   1741  C   GLU A 107      15.024   8.436   4.372  1.00 35.93           C  
ATOM   1742  O   GLU A 107      14.629   8.406   3.181  1.00 33.56           O  
ATOM   1743  CB  GLU A 107      13.064   7.872   5.704  1.00 37.73           C  
ATOM   1744  CG  GLU A 107      12.255   8.077   6.961  1.00 37.28           C  
ATOM   1745  CD  GLU A 107      12.901   7.459   8.171  1.00 36.24           C  
ATOM   1746  OE1 GLU A 107      13.824   6.607   8.033  1.00 34.31           O  
ATOM   1747  OE2 GLU A 107      12.438   7.813   9.267  1.00 39.90           O  
ATOM   1748  H   GLU A 107      12.889  10.257   4.256  1.00  0.00           H  
ATOM   1749  HA  GLU A 107      14.658   9.108   6.397  1.00  0.00           H  
ATOM   1750 1HB  GLU A 107      12.377   7.838   4.858  1.00  0.00           H  
ATOM   1751 2HB  GLU A 107      13.553   6.900   5.768  1.00  0.00           H  
ATOM   1752 1HG  GLU A 107      12.133   9.146   7.131  1.00  0.00           H  
ATOM   1753 2HG  GLU A 107      11.266   7.644   6.818  1.00  0.00           H  
ATOM   1754  N   PRO A 108      16.240   7.999   4.761  1.00 35.32           N  
ATOM   1755  CA  PRO A 108      17.161   7.391   3.817  1.00 36.45           C  
ATOM   1756  C   PRO A 108      16.704   5.968   3.390  1.00 37.09           C  
ATOM   1757  O   PRO A 108      15.862   5.324   4.060  1.00 34.98           O  
ATOM   1758  CB  PRO A 108      18.474   7.323   4.620  1.00 34.27           C  
ATOM   1759  CG  PRO A 108      17.991   7.056   5.996  1.00 33.70           C  
ATOM   1760  CD  PRO A 108      16.725   7.862   6.152  1.00 34.74           C  
ATOM   1761  HA  PRO A 108      17.266   8.047   2.941  1.00  0.00           H  
ATOM   1762 1HB  PRO A 108      19.121   6.530   4.217  1.00  0.00           H  
ATOM   1763 2HB  PRO A 108      19.025   8.270   4.520  1.00  0.00           H  
ATOM   1764 1HG  PRO A 108      17.812   5.979   6.134  1.00  0.00           H  
ATOM   1765 2HG  PRO A 108      18.756   7.347   6.730  1.00  0.00           H  
ATOM   1766 1HD  PRO A 108      16.011   7.307   6.778  1.00  0.00           H  
ATOM   1767 2HD  PRO A 108      16.963   8.836   6.605  1.00  0.00           H  
ATOM   1768  N   LEU A 109      17.244   5.510   2.268  1.00 32.33           N  
ATOM   1769  CA  LEU A 109      17.004   4.160   1.769  1.00 30.98           C  
ATOM   1770  C   LEU A 109      18.194   3.264   2.164  1.00 31.13           C  
ATOM   1771  O   LEU A 109      19.298   3.465   1.633  1.00 30.48           O  
ATOM   1772  CB  LEU A 109      16.821   4.211   0.236  1.00 29.11           C  
ATOM   1773  CG  LEU A 109      16.529   2.952  -0.581  1.00 28.70           C  
ATOM   1774  CD1 LEU A 109      15.404   2.176   0.041  1.00 27.06           C  
ATOM   1775  CD2 LEU A 109      16.271   3.215  -2.063  1.00 28.41           C  
ATOM   1776  H   LEU A 109      17.845   6.129   1.743  1.00  0.00           H  
ATOM   1777  HA  LEU A 109      16.092   3.779   2.228  1.00  0.00           H  
ATOM   1778 1HB  LEU A 109      15.995   4.882   0.007  1.00  0.00           H  
ATOM   1779 2HB  LEU A 109      17.728   4.620  -0.209  1.00  0.00           H  
ATOM   1780  HG  LEU A 109      17.380   2.273  -0.520  1.00  0.00           H  
ATOM   1781 1HD1 LEU A 109      15.207   1.282  -0.551  1.00  0.00           H  
ATOM   1782 2HD1 LEU A 109      15.680   1.885   1.055  1.00  0.00           H  
ATOM   1783 3HD1 LEU A 109      14.508   2.795   0.071  1.00  0.00           H  
ATOM   1784 1HD2 LEU A 109      16.073   2.271  -2.571  1.00  0.00           H  
ATOM   1785 2HD2 LEU A 109      15.409   3.873  -2.171  1.00  0.00           H  
ATOM   1786 3HD2 LEU A 109      17.147   3.689  -2.506  1.00  0.00           H  
ATOM   1787  N   PRO A 110      17.997   2.308   3.116  1.00 31.75           N  
ATOM   1788  CA  PRO A 110      19.058   1.338   3.472  1.00 32.31           C  
ATOM   1789  C   PRO A 110      19.049   0.110   2.545  1.00 31.75           C  
ATOM   1790  O   PRO A 110      18.263   0.070   1.591  1.00 33.46           O  
ATOM   1791  CB  PRO A 110      18.715   0.954   4.921  1.00 29.50           C  
ATOM   1792  CG  PRO A 110      17.234   1.051   4.961  1.00 29.14           C  
ATOM   1793  CD  PRO A 110      16.828   2.156   4.003  1.00 32.30           C  
ATOM   1794  HA  PRO A 110      20.037   1.837   3.421  1.00  0.00           H  
ATOM   1795 1HB  PRO A 110      19.090  -0.057   5.141  1.00  0.00           H  
ATOM   1796 2HB  PRO A 110      19.214   1.641   5.620  1.00  0.00           H  
ATOM   1797 1HG  PRO A 110      16.783   0.090   4.674  1.00  0.00           H  
ATOM   1798 2HG  PRO A 110      16.895   1.268   5.985  1.00  0.00           H  
ATOM   1799 1HD  PRO A 110      15.937   1.844   3.438  1.00  0.00           H  
ATOM   1800 2HD  PRO A 110      16.625   3.077   4.569  1.00  0.00           H  
ATOM   1801  N   ALA A 111      19.912  -0.877   2.816  1.00 32.99           N  
ATOM   1802  CA  ALA A 111      20.103  -2.014   1.900  1.00 33.56           C  
ATOM   1803  C   ALA A 111      19.320  -3.285   2.268  1.00 34.92           C  
ATOM   1804  O   ALA A 111      19.883  -4.380   2.476  1.00 33.49           O  
ATOM   1805  CB  ALA A 111      21.580  -2.297   1.715  1.00 35.72           C  
ATOM   1806  H   ALA A 111      20.446  -0.840   3.672  1.00  0.00           H  
ATOM   1807  HA  ALA A 111      19.670  -1.748   0.935  1.00  0.00           H  
ATOM   1808 1HB  ALA A 111      21.707  -3.140   1.036  1.00  0.00           H  
ATOM   1809 2HB  ALA A 111      22.069  -1.417   1.297  1.00  0.00           H  
ATOM   1810 3HB  ALA A 111      22.027  -2.537   2.678  1.00  0.00           H  
ATOM   1811  N   SER A 112      18.006  -3.107   2.357  1.00 34.09           N  
ATOM   1812  CA  SER A 112      17.053  -4.199   2.426  1.00 33.28           C  
ATOM   1813  C   SER A 112      17.052  -4.970   1.106  1.00 34.15           C  
ATOM   1814  O   SER A 112      16.789  -6.162   1.111  1.00 38.80           O  
ATOM   1815  CB  SER A 112      15.649  -3.674   2.757  1.00 32.51           C  
ATOM   1816  OG  SER A 112      15.344  -2.509   1.974  1.00 31.36           O  
ATOM   1817  H   SER A 112      17.667  -2.156   2.377  1.00  0.00           H  
ATOM   1818  HA  SER A 112      17.364  -4.880   3.219  1.00  0.00           H  
ATOM   1819 1HB  SER A 112      14.913  -4.454   2.560  1.00  0.00           H  
ATOM   1820 2HB  SER A 112      15.592  -3.431   3.817  1.00  0.00           H  
ATOM   1821  HG  SER A 112      16.116  -2.348   1.426  1.00  0.00           H  
ATOM   1822  N   HIS A 113      17.349  -4.311  -0.013  1.00 33.11           N  
ATOM   1823  CA  HIS A 113      17.594  -5.034  -1.280  1.00 31.55           C  
ATOM   1824  C   HIS A 113      18.988  -4.729  -1.820  1.00 32.52           C  
ATOM   1825  O   HIS A 113      19.430  -3.580  -1.838  1.00 35.30           O  
ATOM   1826  CB  HIS A 113      16.555  -4.685  -2.348  1.00 31.14           C  
ATOM   1827  CG  HIS A 113      16.486  -5.688  -3.462  1.00 30.14           C  
ATOM   1828  ND1 HIS A 113      17.419  -5.743  -4.469  1.00 28.98           N  
ATOM   1829  CD2 HIS A 113      15.609  -6.695  -3.706  1.00 30.74           C  
ATOM   1830  CE1 HIS A 113      17.116  -6.726  -5.302  1.00 30.90           C  
ATOM   1831  NE2 HIS A 113      16.019  -7.320  -4.864  1.00 30.69           N  
ATOM   1832  H   HIS A 113      17.409  -3.303  -0.002  1.00  0.00           H  
ATOM   1833  HA  HIS A 113      17.532  -6.108  -1.104  1.00  0.00           H  
ATOM   1834 1HB  HIS A 113      15.569  -4.614  -1.887  1.00  0.00           H  
ATOM   1835 2HB  HIS A 113      16.787  -3.710  -2.776  1.00  0.00           H  
ATOM   1836  HD2 HIS A 113      14.736  -6.953  -3.106  1.00  0.00           H  
ATOM   1837  HE1 HIS A 113      17.676  -6.999  -6.196  1.00  0.00           H  
ATOM   1838  HE2 HIS A 113      15.556  -8.103  -5.303  1.00  0.00           H  
ATOM   1839  N   TYR A 114      19.680  -5.766  -2.266  1.00 34.01           N  
ATOM   1840  CA  TYR A 114      21.080  -5.649  -2.643  1.00 31.59           C  
ATOM   1841  C   TYR A 114      21.291  -4.741  -3.862  1.00 32.83           C  
ATOM   1842  O   TYR A 114      22.362  -4.150  -3.992  1.00 32.94           O  
ATOM   1843  CB  TYR A 114      21.735  -7.046  -2.849  1.00 30.32           C  
ATOM   1844  CG  TYR A 114      21.521  -7.670  -4.225  1.00 28.35           C  
ATOM   1845  CD1 TYR A 114      22.327  -7.325  -5.333  1.00 28.38           C  
ATOM   1846  CD2 TYR A 114      20.512  -8.603  -4.427  1.00 29.53           C  
ATOM   1847  CE1 TYR A 114      22.118  -7.901  -6.599  1.00 25.78           C  
ATOM   1848  CE2 TYR A 114      20.306  -9.178  -5.682  1.00 27.72           C  
ATOM   1849  CZ  TYR A 114      21.099  -8.824  -6.756  1.00 26.62           C  
ATOM   1850  OH  TYR A 114      20.836  -9.440  -7.978  1.00 29.19           O  
ATOM   1851  H   TYR A 114      19.222  -6.663  -2.346  1.00  0.00           H  
ATOM   1852  HA  TYR A 114      21.613  -5.139  -1.840  1.00  0.00           H  
ATOM   1853 1HB  TYR A 114      22.812  -6.971  -2.689  1.00  0.00           H  
ATOM   1854 2HB  TYR A 114      21.343  -7.744  -2.110  1.00  0.00           H  
ATOM   1855  HD1 TYR A 114      23.131  -6.598  -5.217  1.00  0.00           H  
ATOM   1856  HD2 TYR A 114      19.866  -8.895  -3.599  1.00  0.00           H  
ATOM   1857  HE1 TYR A 114      22.753  -7.618  -7.438  1.00  0.00           H  
ATOM   1858  HE2 TYR A 114      19.513  -9.913  -5.821  1.00  0.00           H  
ATOM   1859  HH  TYR A 114      20.101 -10.050  -7.876  1.00  0.00           H  
ATOM   1860  N   MET A 115      20.301  -4.630  -4.756  1.00 32.98           N  
ATOM   1861  CA  MET A 115      20.503  -3.851  -6.004  1.00 34.39           C  
ATOM   1862  C   MET A 115      20.779  -2.337  -5.790  1.00 32.10           C  
ATOM   1863  O   MET A 115      21.156  -1.619  -6.723  1.00 32.84           O  
ATOM   1864  CB  MET A 115      19.330  -4.039  -6.966  1.00 33.88           C  
ATOM   1865  CG  MET A 115      19.326  -5.352  -7.740  1.00 40.83           C  
ATOM   1866  SD  MET A 115      20.699  -5.626  -8.900  1.00 45.65           S  
ATOM   1867  CE  MET A 115      20.910  -4.013  -9.647  1.00 44.53           C  
ATOM   1868  H   MET A 115      19.409  -5.074  -4.592  1.00  0.00           H  
ATOM   1869  HA  MET A 115      21.408  -4.210  -6.493  1.00  0.00           H  
ATOM   1870 1HB  MET A 115      18.394  -3.985  -6.413  1.00  0.00           H  
ATOM   1871 2HB  MET A 115      19.326  -3.230  -7.697  1.00  0.00           H  
ATOM   1872 1HG  MET A 115      19.347  -6.187  -7.040  1.00  0.00           H  
ATOM   1873 2HG  MET A 115      18.412  -5.424  -8.329  1.00  0.00           H  
ATOM   1874 1HE  MET A 115      21.721  -4.052 -10.374  1.00  0.00           H  
ATOM   1875 2HE  MET A 115      19.986  -3.720 -10.148  1.00  0.00           H  
ATOM   1876 3HE  MET A 115      21.151  -3.283  -8.874  1.00  0.00           H  
ATOM   1877  N   ILE A 116      20.575  -1.874  -4.556  1.00 32.37           N  
ATOM   1878  CA  ILE A 116      20.864  -0.513  -4.116  1.00 31.39           C  
ATOM   1879  C   ILE A 116      22.325  -0.190  -4.405  1.00 33.01           C  
ATOM   1880  O   ILE A 116      22.704   0.972  -4.602  1.00 36.54           O  
ATOM   1881  CB  ILE A 116      20.557  -0.337  -2.595  1.00 31.00           C  
ATOM   1882  CG1 ILE A 116      20.499   1.142  -2.202  1.00 34.93           C  
ATOM   1883  CG2 ILE A 116      21.619  -0.970  -1.731  1.00 30.07           C  
ATOM   1884  CD1 ILE A 116      19.737   2.014  -3.193  1.00 36.89           C  
ATOM   1885  H   ILE A 116      20.191  -2.534  -3.895  1.00  0.00           H  
ATOM   1886  HA  ILE A 116      20.229   0.173  -4.676  1.00  0.00           H  
ATOM   1887  HB  ILE A 116      19.602  -0.806  -2.360  1.00  0.00           H  
ATOM   1888 1HG1 ILE A 116      20.025   1.241  -1.226  1.00  0.00           H  
ATOM   1889 2HG1 ILE A 116      21.512   1.535  -2.113  1.00  0.00           H  
ATOM   1890 1HG2 ILE A 116      21.368  -0.824  -0.681  1.00  0.00           H  
ATOM   1891 2HG2 ILE A 116      21.675  -2.036  -1.946  1.00  0.00           H  
ATOM   1892 3HG2 ILE A 116      22.583  -0.506  -1.941  1.00  0.00           H  
ATOM   1893 1HD1 ILE A 116      19.740   3.048  -2.846  1.00  0.00           H  
ATOM   1894 2HD1 ILE A 116      20.217   1.958  -4.171  1.00  0.00           H  
ATOM   1895 3HD1 ILE A 116      18.709   1.662  -3.272  1.00  0.00           H  
ATOM   1896  N   ALA A 117      23.147  -1.237  -4.437  1.00 33.17           N  
ATOM   1897  CA  ALA A 117      24.556  -1.101  -4.765  1.00 31.88           C  
ATOM   1898  C   ALA A 117      24.849  -0.392  -6.072  1.00 29.42           C  
ATOM   1899  O   ALA A 117      25.944   0.136  -6.212  1.00 32.59           O  
ATOM   1900  CB  ALA A 117      25.280  -2.441  -4.704  1.00 35.53           C  
ATOM   1901  H   ALA A 117      22.777  -2.153  -4.226  1.00  0.00           H  
ATOM   1902  HA  ALA A 117      25.011  -0.433  -4.034  1.00  0.00           H  
ATOM   1903 1HB  ALA A 117      26.331  -2.298  -4.955  1.00  0.00           H  
ATOM   1904 2HB  ALA A 117      25.200  -2.852  -3.698  1.00  0.00           H  
ATOM   1905 3HB  ALA A 117      24.828  -3.131  -5.414  1.00  0.00           H  
ATOM   1906  N   VAL A 118      23.911  -0.301  -7.008  1.00 28.56           N  
ATOM   1907  CA  VAL A 118      24.205   0.555  -8.195  1.00 33.05           C  
ATOM   1908  C   VAL A 118      24.443   2.042  -7.831  1.00 35.48           C  
ATOM   1909  O   VAL A 118      24.892   2.808  -8.670  1.00 36.38           O  
ATOM   1910  CB  VAL A 118      23.141   0.477  -9.300  1.00 31.98           C  
ATOM   1911  CG1 VAL A 118      22.944  -0.969  -9.761  1.00 34.18           C  
ATOM   1912  CG2 VAL A 118      21.832   1.102  -8.832  1.00 31.75           C  
ATOM   1913  H   VAL A 118      23.022  -0.778  -6.953  1.00  0.00           H  
ATOM   1914  HA  VAL A 118      25.146   0.224  -8.636  1.00  0.00           H  
ATOM   1915  HB  VAL A 118      23.501   1.016 -10.177  1.00  0.00           H  
ATOM   1916 1HG1 VAL A 118      22.186  -1.001 -10.544  1.00  0.00           H  
ATOM   1917 2HG1 VAL A 118      23.885  -1.358 -10.151  1.00  0.00           H  
ATOM   1918 3HG1 VAL A 118      22.619  -1.579  -8.918  1.00  0.00           H  
ATOM   1919 1HG2 VAL A 118      21.092   1.037  -9.629  1.00  0.00           H  
ATOM   1920 2HG2 VAL A 118      21.467   0.568  -7.954  1.00  0.00           H  
ATOM   1921 3HG2 VAL A 118      21.999   2.149  -8.577  1.00  0.00           H  
ATOM   1922  N   ALA A 119      24.145   2.428  -6.583  1.00 36.35           N  
ATOM   1923  CA  ALA A 119      24.251   3.809  -6.131  1.00 39.54           C  
ATOM   1924  C   ALA A 119      25.089   3.960  -4.866  1.00 41.62           C  
ATOM   1925  O   ALA A 119      25.756   4.979  -4.685  1.00 47.14           O  
ATOM   1926  CB  ALA A 119      22.859   4.399  -5.883  1.00 38.70           C  
ATOM   1927  H   ALA A 119      23.833   1.720  -5.933  1.00  0.00           H  
ATOM   1928  HA  ALA A 119      24.743   4.385  -6.915  1.00  0.00           H  
ATOM   1929 1HB  ALA A 119      22.956   5.431  -5.546  1.00  0.00           H  
ATOM   1930 2HB  ALA A 119      22.282   4.372  -6.808  1.00  0.00           H  
ATOM   1931 3HB  ALA A 119      22.347   3.815  -5.120  1.00  0.00           H  
ATOM   1932  N   GLY A 120      25.006   2.981  -3.972  1.00 37.26           N  
ATOM   1933  CA  GLY A 120      25.834   2.967  -2.770  1.00 33.99           C  
ATOM   1934  C   GLY A 120      25.319   1.929  -1.801  1.00 32.92           C  
ATOM   1935  O   GLY A 120      24.535   1.073  -2.182  1.00 33.01           O  
ATOM   1936  H   GLY A 120      24.353   2.227  -4.128  1.00  0.00           H  
ATOM   1937 1HA  GLY A 120      26.867   2.751  -3.042  1.00  0.00           H  
ATOM   1938 2HA  GLY A 120      25.823   3.954  -2.309  1.00  0.00           H  
ATOM   1939  N   LYS A 121      25.747   2.003  -0.550  1.00 32.41           N  
ATOM   1940  CA  LYS A 121      25.210   1.101   0.474  1.00 37.02           C  
ATOM   1941  C   LYS A 121      23.845   1.588   0.954  1.00 37.89           C  
ATOM   1942  O   LYS A 121      23.040   0.815   1.503  1.00 37.36           O  
ATOM   1943  CB  LYS A 121      26.169   0.991   1.668  1.00 35.31           C  
ATOM   1944  CG  LYS A 121      26.367   2.290   2.420  1.00 38.67           C  
ATOM   1945  CD  LYS A 121      27.314   2.082   3.580  1.00 45.64           C  
ATOM   1946  CE  LYS A 121      26.939   2.969   4.759  1.00 49.74           C  
ATOM   1947  NZ  LYS A 121      27.924   2.770   5.862  1.00 48.50           N  
ATOM   1948  H   LYS A 121      26.448   2.682  -0.289  1.00  0.00           H  
ATOM   1949  HA  LYS A 121      25.092   0.110   0.035  1.00  0.00           H  
ATOM   1950 1HB  LYS A 121      25.792   0.247   2.370  1.00  0.00           H  
ATOM   1951 2HB  LYS A 121      27.144   0.649   1.321  1.00  0.00           H  
ATOM   1952 1HG  LYS A 121      26.776   3.043   1.745  1.00  0.00           H  
ATOM   1953 2HG  LYS A 121      25.406   2.645   2.792  1.00  0.00           H  
ATOM   1954 1HD  LYS A 121      27.282   1.038   3.893  1.00  0.00           H  
ATOM   1955 2HD  LYS A 121      28.331   2.318   3.266  1.00  0.00           H  
ATOM   1956 1HE  LYS A 121      26.936   4.011   4.443  1.00  0.00           H  
ATOM   1957 2HE  LYS A 121      25.937   2.713   5.102  1.00  0.00           H  
ATOM   1958 1HZ  LYS A 121      27.676   3.358   6.645  1.00  0.00           H  
ATOM   1959 2HZ  LYS A 121      27.915   1.802   6.152  1.00  0.00           H  
ATOM   1960 3HZ  LYS A 121      28.848   3.015   5.537  1.00  0.00           H  
ATOM   1961  N   ASP A 122      23.624   2.891   0.787  1.00 35.95           N  
ATOM   1962  CA  ASP A 122      22.362   3.531   1.074  1.00 33.62           C  
ATOM   1963  C   ASP A 122      22.201   4.793   0.240  1.00 34.66           C  
ATOM   1964  O   ASP A 122      23.176   5.321  -0.325  1.00 36.79           O  
ATOM   1965  CB  ASP A 122      22.203   3.836   2.580  1.00 37.27           C  
ATOM   1966  CG  ASP A 122      23.384   4.563   3.171  1.00 38.87           C  
ATOM   1967  OD1 ASP A 122      24.059   5.315   2.448  1.00 41.31           O  
ATOM   1968  OD2 ASP A 122      23.643   4.375   4.375  1.00 43.41           O  
ATOM   1969  H   ASP A 122      24.391   3.449   0.440  1.00  0.00           H  
ATOM   1970  HA  ASP A 122      21.557   2.857   0.780  1.00  0.00           H  
ATOM   1971 1HB  ASP A 122      21.311   4.444   2.736  1.00  0.00           H  
ATOM   1972 2HB  ASP A 122      22.064   2.903   3.128  1.00  0.00           H  
ATOM   1973  N   VAL A 123      20.966   5.289   0.158  1.00 31.03           N  
ATOM   1974  CA  VAL A 123      20.743   6.604  -0.424  1.00 28.13           C  
ATOM   1975  C   VAL A 123      20.333   7.578   0.675  1.00 28.91           C  
ATOM   1976  O   VAL A 123      19.364   7.337   1.423  1.00 30.33           O  
ATOM   1977  CB  VAL A 123      19.749   6.558  -1.569  1.00 25.97           C  
ATOM   1978  CG1 VAL A 123      19.588   7.918  -2.191  1.00 26.32           C  
ATOM   1979  CG2 VAL A 123      20.215   5.571  -2.628  1.00 24.66           C  
ATOM   1980  H   VAL A 123      20.175   4.761   0.497  1.00  0.00           H  
ATOM   1981  HA  VAL A 123      21.691   6.973  -0.818  1.00  0.00           H  
ATOM   1982  HB  VAL A 123      18.779   6.244  -1.183  1.00  0.00           H  
ATOM   1983 1HG1 VAL A 123      18.870   7.861  -3.010  1.00  0.00           H  
ATOM   1984 2HG1 VAL A 123      19.227   8.621  -1.441  1.00  0.00           H  
ATOM   1985 3HG1 VAL A 123      20.549   8.258  -2.575  1.00  0.00           H  
ATOM   1986 1HG2 VAL A 123      19.494   5.546  -3.444  1.00  0.00           H  
ATOM   1987 2HG2 VAL A 123      21.187   5.881  -3.012  1.00  0.00           H  
ATOM   1988 3HG2 VAL A 123      20.299   4.577  -2.188  1.00  0.00           H  
ATOM   1989  N   ARG A 124      21.108   8.658   0.772  1.00 27.68           N  
ATOM   1990  CA  ARG A 124      20.903   9.708   1.736  1.00 28.29           C  
ATOM   1991  C   ARG A 124      19.781  10.655   1.314  1.00 29.58           C  
ATOM   1992  O   ARG A 124      19.441  10.804   0.113  1.00 29.30           O  
ATOM   1993  CB  ARG A 124      22.195  10.505   1.908  1.00 28.64           C  
ATOM   1994  CG  ARG A 124      23.367   9.726   2.502  1.00 30.26           C  
ATOM   1995  CD  ARG A 124      24.418  10.686   3.077  1.00 28.55           C  
ATOM   1996  NE  ARG A 124      25.770  10.107   3.058  1.00 27.68           N  
ATOM   1997  CZ  ARG A 124      26.597  10.171   2.010  1.00 29.53           C  
ATOM   1998  NH1 ARG A 124      26.226  10.777   0.885  1.00 28.44           N  
ATOM   1999  NH2 ARG A 124      27.786   9.609   2.068  1.00 28.67           N  
ATOM   2000  H   ARG A 124      21.880   8.729   0.124  1.00  0.00           H  
ATOM   2001  HA  ARG A 124      20.635   9.254   2.690  1.00  0.00           H  
ATOM   2002 1HB  ARG A 124      22.516  10.890   0.941  1.00  0.00           H  
ATOM   2003 2HB  ARG A 124      22.011  11.362   2.556  1.00  0.00           H  
ATOM   2004 1HG  ARG A 124      23.006   9.078   3.301  1.00  0.00           H  
ATOM   2005 2HG  ARG A 124      23.832   9.118   1.725  1.00  0.00           H  
ATOM   2006 1HD  ARG A 124      24.435  11.602   2.488  1.00  0.00           H  
ATOM   2007 2HD  ARG A 124      24.167  10.924   4.110  1.00  0.00           H  
ATOM   2008  HE  ARG A 124      26.090   9.632   3.892  1.00  0.00           H  
ATOM   2009 1HH1 ARG A 124      25.309  11.196   0.816  1.00  0.00           H  
ATOM   2010 2HH1 ARG A 124      26.861  10.818   0.101  1.00  0.00           H  
ATOM   2011 1HH2 ARG A 124      28.077   9.127   2.908  1.00  0.00           H  
ATOM   2012 2HH2 ARG A 124      28.407   9.660   1.274  1.00  0.00           H  
ATOM   2013  N   VAL A 125      19.229  11.348   2.290  1.00 30.51           N  
ATOM   2014  CA  VAL A 125      18.277  12.410   1.938  1.00 36.03           C  
ATOM   2015  C   VAL A 125      18.899  13.808   2.168  1.00 37.49           C  
ATOM   2016  O   VAL A 125      19.334  14.138   3.292  1.00 33.46           O  
ATOM   2017  CB  VAL A 125      16.908  12.183   2.624  1.00 38.90           C  
ATOM   2018  CG1 VAL A 125      17.052  12.224   4.140  1.00 44.73           C  
ATOM   2019  CG2 VAL A 125      15.879  13.195   2.145  1.00 41.85           C  
ATOM   2020  H   VAL A 125      19.436  11.176   3.263  1.00  0.00           H  
ATOM   2021  HA  VAL A 125      18.126  12.395   0.858  1.00  0.00           H  
ATOM   2022  HB  VAL A 125      16.554  11.180   2.385  1.00  0.00           H  
ATOM   2023 1HG1 VAL A 125      16.078  12.062   4.603  1.00  0.00           H  
ATOM   2024 2HG1 VAL A 125      17.740  11.442   4.461  1.00  0.00           H  
ATOM   2025 3HG1 VAL A 125      17.439  13.197   4.442  1.00  0.00           H  
ATOM   2026 1HG2 VAL A 125      14.928  13.010   2.643  1.00  0.00           H  
ATOM   2027 2HG2 VAL A 125      16.223  14.203   2.380  1.00  0.00           H  
ATOM   2028 3HG2 VAL A 125      15.748  13.099   1.067  1.00  0.00           H  
ATOM   2029  N   ALA A 126      19.007  14.599   1.090  1.00 33.23           N  
ATOM   2030  CA  ALA A 126      19.468  15.996   1.202  1.00 32.96           C  
ATOM   2031  C   ALA A 126      18.578  16.786   2.154  1.00 32.00           C  
ATOM   2032  O   ALA A 126      17.422  16.434   2.347  1.00 29.22           O  
ATOM   2033  CB  ALA A 126      19.510  16.690  -0.168  1.00 31.84           C  
ATOM   2034  H   ALA A 126      18.768  14.231   0.180  1.00  0.00           H  
ATOM   2035  HA  ALA A 126      20.478  15.988   1.612  1.00  0.00           H  
ATOM   2036 1HB  ALA A 126      19.854  17.717  -0.045  1.00  0.00           H  
ATOM   2037 2HB  ALA A 126      20.194  16.154  -0.826  1.00  0.00           H  
ATOM   2038 3HB  ALA A 126      18.513  16.692  -0.605  1.00  0.00           H  
ATOM   2039  N   GLU A 127      19.146  17.833   2.753  1.00 35.33           N  
ATOM   2040  CA  GLU A 127      18.414  18.798   3.571  1.00 36.88           C  
ATOM   2041  C   GLU A 127      17.488  19.606   2.671  1.00 33.90           C  
ATOM   2042  O   GLU A 127      17.839  19.863   1.476  1.00 32.04           O  
ATOM   2043  CB  GLU A 127      19.399  19.739   4.264  1.00 42.48           C  
ATOM   2044  CG  GLU A 127      20.368  19.034   5.206  1.00 52.69           C  
ATOM   2045  CD  GLU A 127      21.088  19.989   6.152  1.00 61.19           C  
ATOM   2046  OE1 GLU A 127      21.879  20.841   5.675  1.00 59.40           O  
ATOM   2047  OE2 GLU A 127      20.859  19.885   7.381  1.00 69.83           O  
ATOM   2048  H   GLU A 127      20.141  17.952   2.624  1.00  0.00           H  
ATOM   2049  HA  GLU A 127      17.851  18.252   4.329  1.00  0.00           H  
ATOM   2050 1HB  GLU A 127      19.983  20.272   3.513  1.00  0.00           H  
ATOM   2051 2HB  GLU A 127      18.848  20.483   4.839  1.00  0.00           H  
ATOM   2052 1HG  GLU A 127      19.816  18.305   5.799  1.00  0.00           H  
ATOM   2053 2HG  GLU A 127      21.107  18.495   4.614  1.00  0.00           H  
ATOM   2054  N   TYR A 128      16.334  20.024   3.219  1.00 30.78           N  
ATOM   2055  CA  TYR A 128      15.306  20.687   2.384  1.00 31.15           C  
ATOM   2056  C   TYR A 128      15.756  22.033   1.812  1.00 32.17           C  
ATOM   2057  O   TYR A 128      16.363  22.840   2.502  1.00 31.61           O  
ATOM   2058  CB  TYR A 128      13.912  20.819   3.060  1.00 32.03           C  
ATOM   2059  CG  TYR A 128      12.947  21.622   2.172  1.00 30.26           C  
ATOM   2060  CD1 TYR A 128      12.304  21.015   1.106  1.00 30.28           C  
ATOM   2061  CD2 TYR A 128      12.756  22.996   2.356  1.00 29.71           C  
ATOM   2062  CE1 TYR A 128      11.483  21.726   0.242  1.00 28.41           C  
ATOM   2063  CE2 TYR A 128      11.922  23.719   1.502  1.00 28.90           C  
ATOM   2064  CZ  TYR A 128      11.296  23.080   0.438  1.00 28.47           C  
ATOM   2065  OH  TYR A 128      10.440  23.757  -0.430  1.00 25.62           O  
ATOM   2066  H   TYR A 128      16.156  19.890   4.204  1.00  0.00           H  
ATOM   2067  HA  TYR A 128      15.160  20.095   1.480  1.00  0.00           H  
ATOM   2068 1HB  TYR A 128      13.502  19.825   3.245  1.00  0.00           H  
ATOM   2069 2HB  TYR A 128      14.021  21.313   4.025  1.00  0.00           H  
ATOM   2070  HD1 TYR A 128      12.436  19.948   0.926  1.00  0.00           H  
ATOM   2071  HD2 TYR A 128      13.262  23.512   3.172  1.00  0.00           H  
ATOM   2072  HE1 TYR A 128      10.993  21.216  -0.587  1.00  0.00           H  
ATOM   2073  HE2 TYR A 128      11.762  24.785   1.669  1.00  0.00           H  
ATOM   2074  HH  TYR A 128      10.378  24.677  -0.163  1.00  0.00           H  
ATOM   2075  N   ALA A 129      15.448  22.267   0.539  1.00 31.23           N  
ATOM   2076  CA  ALA A 129      15.538  23.611  -0.014  1.00 29.46           C  
ATOM   2077  C   ALA A 129      14.603  23.727  -1.181  1.00 29.26           C  
ATOM   2078  O   ALA A 129      14.369  22.725  -1.870  1.00 30.99           O  
ATOM   2079  CB  ALA A 129      16.962  23.943  -0.437  1.00 29.14           C  
ATOM   2080  H   ALA A 129      15.148  21.509  -0.057  1.00  0.00           H  
ATOM   2081  HA  ALA A 129      15.235  24.317   0.760  1.00  0.00           H  
ATOM   2082 1HB  ALA A 129      16.994  24.953  -0.845  1.00  0.00           H  
ATOM   2083 2HB  ALA A 129      17.623  23.880   0.428  1.00  0.00           H  
ATOM   2084 3HB  ALA A 129      17.290  23.235  -1.196  1.00  0.00           H  
ATOM   2085  N   THR A 130      14.112  24.950  -1.400  1.00 27.29           N  
ATOM   2086  CA  THR A 130      13.143  25.323  -2.434  1.00 28.15           C  
ATOM   2087  C   THR A 130      13.641  24.883  -3.818  1.00 27.80           C  
ATOM   2088  O   THR A 130      14.793  25.067  -4.126  1.00 28.21           O  
ATOM   2089  CB  THR A 130      12.958  26.887  -2.436  1.00 29.12           C  
ATOM   2090  OG1 THR A 130      12.763  27.370  -1.095  1.00 28.23           O  
ATOM   2091  CG2 THR A 130      11.812  27.329  -3.288  1.00 28.08           C  
ATOM   2092  H   THR A 130      14.463  25.662  -0.775  1.00  0.00           H  
ATOM   2093  HA  THR A 130      12.189  24.850  -2.201  1.00  0.00           H  
ATOM   2094  HB  THR A 130      13.864  27.360  -2.815  1.00  0.00           H  
ATOM   2095  HG1 THR A 130      12.788  26.631  -0.483  1.00  0.00           H  
ATOM   2096 1HG2 THR A 130      11.731  28.415  -3.253  1.00  0.00           H  
ATOM   2097 2HG2 THR A 130      11.979  27.010  -4.317  1.00  0.00           H  
ATOM   2098 3HG2 THR A 130      10.890  26.884  -2.916  1.00  0.00           H  
ATOM   2099  N   TYR A 131      12.785  24.283  -4.638  1.00 29.49           N  
ATOM   2100  CA  TYR A 131      13.227  23.865  -5.967  1.00 34.10           C  
ATOM   2101  C   TYR A 131      13.911  25.035  -6.631  1.00 34.24           C  
ATOM   2102  O   TYR A 131      13.578  26.189  -6.330  1.00 34.16           O  
ATOM   2103  CB  TYR A 131      12.075  23.389  -6.851  1.00 34.94           C  
ATOM   2104  CG  TYR A 131      11.253  24.482  -7.505  1.00 35.01           C  
ATOM   2105  CD1 TYR A 131      10.184  25.093  -6.822  1.00 39.25           C  
ATOM   2106  CD2 TYR A 131      11.524  24.896  -8.814  1.00 39.08           C  
ATOM   2107  CE1 TYR A 131       9.420  26.095  -7.430  1.00 37.47           C  
ATOM   2108  CE2 TYR A 131      10.778  25.896  -9.426  1.00 38.39           C  
ATOM   2109  CZ  TYR A 131       9.729  26.493  -8.726  1.00 40.46           C  
ATOM   2110  OH  TYR A 131       8.979  27.472  -9.346  1.00 47.26           O  
ATOM   2111  H   TYR A 131      11.830  24.109  -4.360  1.00  0.00           H  
ATOM   2112  HA  TYR A 131      13.921  23.031  -5.855  1.00  0.00           H  
ATOM   2113 1HB  TYR A 131      12.466  22.758  -7.651  1.00  0.00           H  
ATOM   2114 2HB  TYR A 131      11.390  22.781  -6.260  1.00  0.00           H  
ATOM   2115  HD1 TYR A 131       9.941  24.787  -5.804  1.00  0.00           H  
ATOM   2116  HD2 TYR A 131      12.334  24.431  -9.376  1.00  0.00           H  
ATOM   2117  HE1 TYR A 131       8.596  26.557  -6.887  1.00  0.00           H  
ATOM   2118  HE2 TYR A 131      11.014  26.207 -10.444  1.00  0.00           H  
ATOM   2119  HH  TYR A 131       9.311  27.612 -10.236  1.00  0.00           H  
ATOM   2120  N   GLY A 132      14.864  24.704  -7.503  1.00 33.00           N  
ATOM   2121  CA  GLY A 132      15.502  25.623  -8.429  1.00 33.66           C  
ATOM   2122  C   GLY A 132      16.455  26.637  -7.827  1.00 36.66           C  
ATOM   2123  O   GLY A 132      16.896  27.512  -8.530  1.00 35.38           O  
ATOM   2124  H   GLY A 132      15.146  23.734  -7.500  1.00  0.00           H  
ATOM   2125 1HA  GLY A 132      16.067  25.058  -9.171  1.00  0.00           H  
ATOM   2126 2HA  GLY A 132      14.739  26.185  -8.966  1.00  0.00           H  
ATOM   2127  N   THR A 133      16.778  26.505  -6.536  1.00 35.41           N  
ATOM   2128  CA  THR A 133      17.653  27.434  -5.841  1.00 33.60           C  
ATOM   2129  C   THR A 133      19.065  26.861  -5.578  1.00 38.54           C  
ATOM   2130  O   THR A 133      19.294  25.630  -5.616  1.00 36.50           O  
ATOM   2131  CB  THR A 133      17.074  27.780  -4.454  1.00 32.87           C  
ATOM   2132  OG1 THR A 133      17.095  26.598  -3.661  1.00 29.44           O  
ATOM   2133  CG2 THR A 133      15.632  28.323  -4.545  1.00 27.98           C  
ATOM   2134  H   THR A 133      16.391  25.721  -6.030  1.00  0.00           H  
ATOM   2135  HA  THR A 133      17.723  28.349  -6.429  1.00  0.00           H  
ATOM   2136  HB  THR A 133      17.697  28.538  -3.979  1.00  0.00           H  
ATOM   2137  HG1 THR A 133      17.462  25.875  -4.175  1.00  0.00           H  
ATOM   2138 1HG2 THR A 133      15.266  28.553  -3.545  1.00  0.00           H  
ATOM   2139 2HG2 THR A 133      15.622  29.228  -5.153  1.00  0.00           H  
ATOM   2140 3HG2 THR A 133      14.989  27.572  -5.002  1.00  0.00           H  
ATOM   2141  N   LYS A 134      19.998  27.769  -5.273  1.00 35.87           N  
ATOM   2142  CA  LYS A 134      21.374  27.414  -4.973  1.00 34.03           C  
ATOM   2143  C   LYS A 134      21.495  26.537  -3.734  1.00 30.56           C  
ATOM   2144  O   LYS A 134      22.355  25.666  -3.700  1.00 27.04           O  
ATOM   2145  CB  LYS A 134      22.241  28.677  -4.783  1.00 33.86           C  
ATOM   2146  CG  LYS A 134      22.356  29.559  -6.019  1.00 36.69           C  
ATOM   2147  CD  LYS A 134      23.288  30.762  -5.821  1.00 37.31           C  
ATOM   2148  CE  LYS A 134      23.289  31.351  -4.405  1.00 39.43           C  
ATOM   2149  NZ  LYS A 134      22.219  32.343  -4.098  1.00 41.13           N  
ATOM   2150  H   LYS A 134      19.725  28.741  -5.253  1.00  0.00           H  
ATOM   2151  HA  LYS A 134      21.775  26.844  -5.812  1.00  0.00           H  
ATOM   2152 1HB  LYS A 134      21.827  29.285  -3.978  1.00  0.00           H  
ATOM   2153 2HB  LYS A 134      23.249  28.385  -4.488  1.00  0.00           H  
ATOM   2154 1HG  LYS A 134      22.740  28.970  -6.852  1.00  0.00           H  
ATOM   2155 2HG  LYS A 134      21.371  29.938  -6.289  1.00  0.00           H  
ATOM   2156 1HD  LYS A 134      24.314  30.469  -6.049  1.00  0.00           H  
ATOM   2157 2HD  LYS A 134      22.998  31.563  -6.501  1.00  0.00           H  
ATOM   2158 1HE  LYS A 134      23.183  30.548  -3.677  1.00  0.00           H  
ATOM   2159 2HE  LYS A 134      24.238  31.855  -4.221  1.00  0.00           H  
ATOM   2160 1HZ  LYS A 134      22.318  32.661  -3.144  1.00  0.00           H  
ATOM   2161 2HZ  LYS A 134      22.299  33.131  -4.726  1.00  0.00           H  
ATOM   2162 3HZ  LYS A 134      21.314  31.910  -4.216  1.00  0.00           H  
ATOM   2163  N   GLU A 135      20.704  26.769  -2.685  1.00 32.23           N  
ATOM   2164  CA  GLU A 135      20.750  25.922  -1.482  1.00 34.53           C  
ATOM   2165  C   GLU A 135      20.441  24.462  -1.828  1.00 36.03           C  
ATOM   2166  O   GLU A 135      21.061  23.520  -1.315  1.00 42.29           O  
ATOM   2167  CB  GLU A 135      19.727  26.406  -0.460  1.00 37.79           C  
ATOM   2168  CG  GLU A 135      20.172  27.590   0.369  1.00 41.49           C  
ATOM   2169  CD  GLU A 135      19.059  28.592   0.581  1.00 46.78           C  
ATOM   2170  OE1 GLU A 135      17.969  28.431  -0.012  1.00 51.66           O  
ATOM   2171  OE2 GLU A 135      19.273  29.566   1.325  1.00 51.66           O  
ATOM   2172  H   GLU A 135      20.058  27.544  -2.716  1.00  0.00           H  
ATOM   2173  HA  GLU A 135      21.746  25.996  -1.045  1.00  0.00           H  
ATOM   2174 1HB  GLU A 135      18.806  26.687  -0.972  1.00  0.00           H  
ATOM   2175 2HB  GLU A 135      19.485  25.594   0.226  1.00  0.00           H  
ATOM   2176 1HG  GLU A 135      20.520  27.232   1.338  1.00  0.00           H  
ATOM   2177 2HG  GLU A 135      21.009  28.075  -0.130  1.00  0.00           H  
ATOM   2178  N   LEU A 136      19.438  24.275  -2.682  1.00 34.94           N  
ATOM   2179  CA  LEU A 136      19.068  22.917  -3.130  1.00 35.94           C  
ATOM   2180  C   LEU A 136      20.261  22.186  -3.752  1.00 32.27           C  
ATOM   2181  O   LEU A 136      20.595  21.066  -3.330  1.00 34.00           O  
ATOM   2182  CB  LEU A 136      17.893  22.932  -4.140  1.00 32.46           C  
ATOM   2183  CG  LEU A 136      17.339  21.534  -4.468  1.00 33.21           C  
ATOM   2184  CD1 LEU A 136      16.994  20.839  -3.148  1.00 36.45           C  
ATOM   2185  CD2 LEU A 136      16.116  21.613  -5.373  1.00 31.59           C  
ATOM   2186  H   LEU A 136      18.919  25.067  -3.032  1.00  0.00           H  
ATOM   2187  HA  LEU A 136      18.752  22.340  -2.261  1.00  0.00           H  
ATOM   2188 1HB  LEU A 136      17.088  23.539  -3.728  1.00  0.00           H  
ATOM   2189 2HB  LEU A 136      18.235  23.398  -5.064  1.00  0.00           H  
ATOM   2190  HG  LEU A 136      18.106  20.949  -4.977  1.00  0.00           H  
ATOM   2191 1HD1 LEU A 136      16.599  19.844  -3.353  1.00  0.00           H  
ATOM   2192 2HD1 LEU A 136      17.892  20.753  -2.537  1.00  0.00           H  
ATOM   2193 3HD1 LEU A 136      16.246  21.423  -2.614  1.00  0.00           H  
ATOM   2194 1HD2 LEU A 136      15.753  20.606  -5.584  1.00  0.00           H  
ATOM   2195 2HD2 LEU A 136      15.332  22.185  -4.876  1.00  0.00           H  
ATOM   2196 3HD2 LEU A 136      16.386  22.104  -6.308  1.00  0.00           H  
ATOM   2197  N   ALA A 137      20.869  22.820  -4.757  1.00 31.25           N  
ATOM   2198  CA  ALA A 137      21.987  22.270  -5.523  1.00 32.50           C  
ATOM   2199  C   ALA A 137      23.142  21.903  -4.584  1.00 33.34           C  
ATOM   2200  O   ALA A 137      23.775  20.855  -4.709  1.00 31.45           O  
ATOM   2201  CB  ALA A 137      22.454  23.295  -6.538  1.00 32.59           C  
ATOM   2202  H   ALA A 137      20.519  23.739  -4.988  1.00  0.00           H  
ATOM   2203  HA  ALA A 137      21.635  21.380  -6.044  1.00  0.00           H  
ATOM   2204 1HB  ALA A 137      23.287  22.887  -7.110  1.00  0.00           H  
ATOM   2205 2HB  ALA A 137      21.634  23.537  -7.214  1.00  0.00           H  
ATOM   2206 3HB  ALA A 137      22.776  24.197  -6.021  1.00  0.00           H  
ATOM   2207  N   VAL A 138      23.393  22.784  -3.625  1.00 35.67           N  
ATOM   2208  CA  VAL A 138      24.461  22.599  -2.665  1.00 32.65           C  
ATOM   2209  C   VAL A 138      24.098  21.465  -1.739  1.00 31.84           C  
ATOM   2210  O   VAL A 138      24.934  20.601  -1.471  1.00 33.88           O  
ATOM   2211  CB  VAL A 138      24.711  23.889  -1.864  1.00 32.98           C  
ATOM   2212  CG1 VAL A 138      25.513  23.629  -0.572  1.00 34.73           C  
ATOM   2213  CG2 VAL A 138      25.390  24.910  -2.756  1.00 33.37           C  
ATOM   2214  H   VAL A 138      22.816  23.611  -3.566  1.00  0.00           H  
ATOM   2215  HA  VAL A 138      25.374  22.348  -3.207  1.00  0.00           H  
ATOM   2216  HB  VAL A 138      23.755  24.281  -1.516  1.00  0.00           H  
ATOM   2217 1HG1 VAL A 138      25.664  24.570  -0.042  1.00  0.00           H  
ATOM   2218 2HG1 VAL A 138      24.962  22.938   0.065  1.00  0.00           H  
ATOM   2219 3HG1 VAL A 138      26.481  23.197  -0.825  1.00  0.00           H  
ATOM   2220 1HG2 VAL A 138      25.568  25.825  -2.192  1.00  0.00           H  
ATOM   2221 2HG2 VAL A 138      26.341  24.510  -3.108  1.00  0.00           H  
ATOM   2222 3HG2 VAL A 138      24.750  25.130  -3.611  1.00  0.00           H  
ATOM   2223  N   ASN A 139      22.864  21.471  -1.242  1.00 30.91           N  
ATOM   2224  CA  ASN A 139      22.373  20.374  -0.379  1.00 29.05           C  
ATOM   2225  C   ASN A 139      22.448  19.013  -1.108  1.00 27.96           C  
ATOM   2226  O   ASN A 139      22.818  18.001  -0.516  1.00 25.65           O  
ATOM   2227  CB  ASN A 139      20.956  20.680   0.102  1.00 29.14           C  
ATOM   2228  CG  ASN A 139      20.899  21.863   1.092  1.00 33.57           C  
ATOM   2229  OD1 ASN A 139      21.934  22.383   1.548  1.00 33.10           O  
ATOM   2230  ND2 ASN A 139      19.680  22.280   1.433  1.00 28.32           N  
ATOM   2231  H   ASN A 139      22.247  22.241  -1.458  1.00  0.00           H  
ATOM   2232  HA  ASN A 139      23.030  20.295   0.488  1.00  0.00           H  
ATOM   2233 1HB  ASN A 139      20.323  20.912  -0.755  1.00  0.00           H  
ATOM   2234 2HB  ASN A 139      20.538  19.798   0.588  1.00  0.00           H  
ATOM   2235 1HD2 ASN A 139      19.573  23.043   2.071  1.00  0.00           H  
ATOM   2236 2HD2 ASN A 139      18.873  21.830   1.051  1.00  0.00           H  
ATOM   2237  N   ALA A 140      22.173  19.025  -2.415  1.00 26.46           N  
ATOM   2238  CA  ALA A 140      22.182  17.808  -3.230  1.00 27.25           C  
ATOM   2239  C   ALA A 140      23.585  17.296  -3.543  1.00 29.34           C  
ATOM   2240  O   ALA A 140      23.838  16.076  -3.509  1.00 32.26           O  
ATOM   2241  CB  ALA A 140      21.390  18.029  -4.536  1.00 27.71           C  
ATOM   2242  H   ALA A 140      21.951  19.908  -2.852  1.00  0.00           H  
ATOM   2243  HA  ALA A 140      21.703  17.013  -2.657  1.00  0.00           H  
ATOM   2244 1HB  ALA A 140      21.406  17.115  -5.130  1.00  0.00           H  
ATOM   2245 2HB  ALA A 140      20.359  18.288  -4.297  1.00  0.00           H  
ATOM   2246 3HB  ALA A 140      21.845  18.839  -5.104  1.00  0.00           H  
ATOM   2247  N   ALA A 141      24.497  18.206  -3.896  1.00 30.77           N  
ATOM   2248  CA  ALA A 141      25.910  17.839  -4.062  1.00 26.56           C  
ATOM   2249  C   ALA A 141      26.474  17.212  -2.789  1.00 27.56           C  
ATOM   2250  O   ALA A 141      27.056  16.111  -2.826  1.00 28.67           O  
ATOM   2251  CB  ALA A 141      26.723  19.044  -4.506  1.00 27.32           C  
ATOM   2252  H   ALA A 141      24.216  19.163  -4.053  1.00  0.00           H  
ATOM   2253  HA  ALA A 141      25.972  17.069  -4.831  1.00  0.00           H  
ATOM   2254 1HB  ALA A 141      27.767  18.755  -4.624  1.00  0.00           H  
ATOM   2255 2HB  ALA A 141      26.338  19.412  -5.457  1.00  0.00           H  
ATOM   2256 3HB  ALA A 141      26.647  19.830  -3.756  1.00  0.00           H  
ATOM   2257  N   LYS A 142      26.257  17.857  -1.645  1.00 26.04           N  
ATOM   2258  CA  LYS A 142      26.789  17.318  -0.379  1.00 26.72           C  
ATOM   2259  C   LYS A 142      26.244  15.957   0.016  1.00 28.68           C  
ATOM   2260  O   LYS A 142      27.002  15.039   0.304  1.00 31.52           O  
ATOM   2261  CB  LYS A 142      26.549  18.315   0.775  1.00 28.64           C  
ATOM   2262  CG  LYS A 142      27.354  19.605   0.622  1.00 32.60           C  
ATOM   2263  CD  LYS A 142      27.130  20.571   1.780  1.00 32.62           C  
ATOM   2264  CE  LYS A 142      28.112  20.308   2.913  1.00 36.56           C  
ATOM   2265  NZ  LYS A 142      27.633  21.034   4.131  1.00 39.54           N  
ATOM   2266  H   LYS A 142      25.729  18.718  -1.630  1.00  0.00           H  
ATOM   2267  HA  LYS A 142      27.863  17.167  -0.492  1.00  0.00           H  
ATOM   2268 1HB  LYS A 142      25.490  18.568   0.823  1.00  0.00           H  
ATOM   2269 2HB  LYS A 142      26.817  17.847   1.722  1.00  0.00           H  
ATOM   2270 1HG  LYS A 142      28.417  19.367   0.573  1.00  0.00           H  
ATOM   2271 2HG  LYS A 142      27.068  20.104  -0.303  1.00  0.00           H  
ATOM   2272 1HD  LYS A 142      27.256  21.596   1.429  1.00  0.00           H  
ATOM   2273 2HD  LYS A 142      26.114  20.457   2.157  1.00  0.00           H  
ATOM   2274 1HE  LYS A 142      28.170  19.237   3.103  1.00  0.00           H  
ATOM   2275 2HE  LYS A 142      29.103  20.657   2.624  1.00  0.00           H  
ATOM   2276 1HZ  LYS A 142      28.274  20.871   4.895  1.00  0.00           H  
ATOM   2277 2HZ  LYS A 142      27.586  22.025   3.937  1.00  0.00           H  
ATOM   2278 3HZ  LYS A 142      26.715  20.697   4.385  1.00  0.00           H  
ATOM   2279  N   ALA A 143      24.919  15.816   0.075  1.00 30.78           N  
ATOM   2280  CA  ALA A 143      24.336  14.524   0.433  1.00 29.20           C  
ATOM   2281  C   ALA A 143      24.501  13.407  -0.642  1.00 30.25           C  
ATOM   2282  O   ALA A 143      24.341  12.236  -0.309  1.00 30.41           O  
ATOM   2283  CB  ALA A 143      22.888  14.685   0.867  1.00 29.45           C  
ATOM   2284  H   ALA A 143      24.306  16.594  -0.125  1.00  0.00           H  
ATOM   2285  HA  ALA A 143      24.906  14.114   1.267  1.00  0.00           H  
ATOM   2286 1HB  ALA A 143      22.476  13.710   1.128  1.00  0.00           H  
ATOM   2287 2HB  ALA A 143      22.839  15.344   1.734  1.00  0.00           H  
ATOM   2288 3HB  ALA A 143      22.310  15.116   0.051  1.00  0.00           H  
ATOM   2289  N   MET A 144      24.820  13.752  -1.899  1.00 29.50           N  
ATOM   2290  CA  MET A 144      25.196  12.715  -2.905  1.00 30.46           C  
ATOM   2291  C   MET A 144      26.702  12.318  -2.888  1.00 35.64           C  
ATOM   2292  O   MET A 144      27.160  11.469  -3.685  1.00 37.06           O  
ATOM   2293  CB  MET A 144      24.784  13.107  -4.325  1.00 26.98           C  
ATOM   2294  CG  MET A 144      24.411  11.904  -5.178  1.00 26.51           C  
ATOM   2295  SD  MET A 144      23.796  12.232  -6.856  1.00 32.23           S  
ATOM   2296  CE  MET A 144      25.249  12.071  -7.866  1.00 27.34           C  
ATOM   2297  H   MET A 144      24.808  14.723  -2.175  1.00  0.00           H  
ATOM   2298  HA  MET A 144      24.682  11.787  -2.654  1.00  0.00           H  
ATOM   2299 1HB  MET A 144      23.933  13.785  -4.282  1.00  0.00           H  
ATOM   2300 2HB  MET A 144      25.604  13.640  -4.808  1.00  0.00           H  
ATOM   2301 1HG  MET A 144      25.281  11.259  -5.297  1.00  0.00           H  
ATOM   2302 2HG  MET A 144      23.629  11.332  -4.678  1.00  0.00           H  
ATOM   2303 1HE  MET A 144      24.989  12.251  -8.909  1.00  0.00           H  
ATOM   2304 2HE  MET A 144      25.997  12.798  -7.547  1.00  0.00           H  
ATOM   2305 3HE  MET A 144      25.655  11.064  -7.762  1.00  0.00           H  
ATOM   2306  N   GLU A 145      27.473  12.913  -1.975  1.00 38.18           N  
ATOM   2307  CA  GLU A 145      28.896  12.584  -1.883  1.00 36.74           C  
ATOM   2308  C   GLU A 145      29.071  11.108  -1.550  1.00 36.05           C  
ATOM   2309  O   GLU A 145      28.462  10.583  -0.598  1.00 38.86           O  
ATOM   2310  CB  GLU A 145      29.598  13.444  -0.844  1.00 36.89           C  
ATOM   2311  CG  GLU A 145      30.163  14.740  -1.377  1.00 40.71           C  
ATOM   2312  CD  GLU A 145      30.554  15.695  -0.270  1.00 47.39           C  
ATOM   2313  OE1 GLU A 145      30.639  15.258   0.905  1.00 48.77           O  
ATOM   2314  OE2 GLU A 145      30.755  16.894  -0.573  1.00 48.45           O  
ATOM   2315  H   GLU A 145      27.084  13.595  -1.340  1.00  0.00           H  
ATOM   2316  HA  GLU A 145      29.359  12.775  -2.852  1.00  0.00           H  
ATOM   2317 1HB  GLU A 145      28.900  13.690  -0.044  1.00  0.00           H  
ATOM   2318 2HB  GLU A 145      30.419  12.881  -0.400  1.00  0.00           H  
ATOM   2319 1HG  GLU A 145      31.040  14.519  -1.985  1.00  0.00           H  
ATOM   2320 2HG  GLU A 145      29.420  15.211  -2.019  1.00  0.00           H  
ATOM   2321  N   GLY A 146      29.892  10.444  -2.349  1.00 30.85           N  
ATOM   2322  CA  GLY A 146      30.146   9.019  -2.176  1.00 30.73           C  
ATOM   2323  C   GLY A 146      29.053   8.116  -2.748  1.00 31.06           C  
ATOM   2324  O   GLY A 146      29.083   6.933  -2.503  1.00 29.29           O  
ATOM   2325  H   GLY A 146      30.354  10.939  -3.098  1.00  0.00           H  
ATOM   2326 1HA  GLY A 146      31.089   8.757  -2.655  1.00  0.00           H  
ATOM   2327 2HA  GLY A 146      30.252   8.795  -1.115  1.00  0.00           H  
ATOM   2328  N   ARG A 147      28.092   8.674  -3.507  1.00 31.04           N  
ATOM   2329  CA  ARG A 147      26.977   7.910  -4.039  1.00 27.77           C  
ATOM   2330  C   ARG A 147      26.713   8.327  -5.470  1.00 30.45           C  
ATOM   2331  O   ARG A 147      27.275   9.306  -5.946  1.00 33.71           O  
ATOM   2332  CB  ARG A 147      25.740   8.150  -3.189  1.00 28.64           C  
ATOM   2333  CG  ARG A 147      25.911   7.925  -1.672  1.00 26.97           C  
ATOM   2334  CD  ARG A 147      26.094   6.447  -1.330  1.00 28.91           C  
ATOM   2335  NE  ARG A 147      25.981   6.224   0.114  1.00 32.03           N  
ATOM   2336  CZ  ARG A 147      27.017   6.215   0.950  1.00 30.67           C  
ATOM   2337  NH1 ARG A 147      28.237   6.414   0.476  1.00 30.54           N  
ATOM   2338  NH2 ARG A 147      26.829   6.024   2.253  1.00 29.43           N  
ATOM   2339  H   ARG A 147      28.154   9.661  -3.711  1.00  0.00           H  
ATOM   2340  HA  ARG A 147      27.234   6.851  -4.002  1.00  0.00           H  
ATOM   2341 1HB  ARG A 147      25.400   9.176  -3.324  1.00  0.00           H  
ATOM   2342 2HB  ARG A 147      24.937   7.492  -3.522  1.00  0.00           H  
ATOM   2343 1HG  ARG A 147      26.789   8.467  -1.320  1.00  0.00           H  
ATOM   2344 2HG  ARG A 147      25.026   8.289  -1.148  1.00  0.00           H  
ATOM   2345 1HD  ARG A 147      25.328   5.859  -1.835  1.00  0.00           H  
ATOM   2346 2HD  ARG A 147      27.079   6.117  -1.658  1.00  0.00           H  
ATOM   2347  HE  ARG A 147      25.057   6.068   0.495  1.00  0.00           H  
ATOM   2348 1HH1 ARG A 147      28.376   6.571  -0.512  1.00  0.00           H  
ATOM   2349 2HH1 ARG A 147      29.029   6.409   1.102  1.00  0.00           H  
ATOM   2350 1HH2 ARG A 147      25.895   5.885   2.614  1.00  0.00           H  
ATOM   2351 2HH2 ARG A 147      27.619   6.018   2.881  1.00  0.00           H  
ATOM   2352  N   ARG A 148      25.868   7.575  -6.163  1.00 31.76           N  
ATOM   2353  CA  ARG A 148      25.358   7.974  -7.468  1.00 31.36           C  
ATOM   2354  C   ARG A 148      23.875   8.417  -7.410  1.00 27.22           C  
ATOM   2355  O   ARG A 148      23.275   8.696  -8.441  1.00 25.24           O  
ATOM   2356  CB  ARG A 148      25.606   6.876  -8.504  1.00 35.20           C  
ATOM   2357  CG  ARG A 148      27.084   6.590  -8.792  1.00 37.27           C  
ATOM   2358  CD  ARG A 148      27.209   5.295  -9.568  1.00 39.01           C  
ATOM   2359  NE  ARG A 148      27.975   5.483 -10.796  1.00 51.30           N  
ATOM   2360  CZ  ARG A 148      27.869   4.715 -11.891  1.00 52.57           C  
ATOM   2361  NH1 ARG A 148      27.020   3.684 -11.931  1.00 53.16           N  
ATOM   2362  NH2 ARG A 148      28.615   4.980 -12.954  1.00 47.54           N  
ATOM   2363  H   ARG A 148      25.571   6.695  -5.767  1.00  0.00           H  
ATOM   2364  HA  ARG A 148      25.885   8.875  -7.785  1.00  0.00           H  
ATOM   2365 1HB  ARG A 148      25.148   5.947  -8.166  1.00  0.00           H  
ATOM   2366 2HB  ARG A 148      25.132   7.151  -9.446  1.00  0.00           H  
ATOM   2367 1HG  ARG A 148      27.505   7.406  -9.380  1.00  0.00           H  
ATOM   2368 2HG  ARG A 148      27.628   6.502  -7.851  1.00  0.00           H  
ATOM   2369 1HD  ARG A 148      27.716   4.551  -8.955  1.00  0.00           H  
ATOM   2370 2HD  ARG A 148      26.216   4.932  -9.832  1.00  0.00           H  
ATOM   2371  HE  ARG A 148      28.635   6.249 -10.826  1.00  0.00           H  
ATOM   2372 1HH1 ARG A 148      26.445   3.472 -11.128  1.00  0.00           H  
ATOM   2373 2HH1 ARG A 148      26.954   3.117 -12.764  1.00  0.00           H  
ATOM   2374 1HH2 ARG A 148      29.260   5.758 -12.937  1.00  0.00           H  
ATOM   2375 2HH2 ARG A 148      28.539   4.405 -13.780  1.00  0.00           H  
ATOM   2376  N   ALA A 149      23.335   8.550  -6.192  1.00 23.64           N  
ATOM   2377  CA  ALA A 149      21.966   8.994  -5.959  1.00 24.02           C  
ATOM   2378  C   ALA A 149      21.740   9.674  -4.611  1.00 23.98           C  
ATOM   2379  O   ALA A 149      22.444   9.410  -3.619  1.00 21.53           O  
ATOM   2380  CB  ALA A 149      20.969   7.826  -6.105  1.00 25.05           C  
ATOM   2381  H   ALA A 149      23.921   8.327  -5.400  1.00  0.00           H  
ATOM   2382  HA  ALA A 149      21.724   9.751  -6.705  1.00  0.00           H  
ATOM   2383 1HB  ALA A 149      19.956   8.187  -5.926  1.00  0.00           H  
ATOM   2384 2HB  ALA A 149      21.035   7.415  -7.113  1.00  0.00           H  
ATOM   2385 3HB  ALA A 149      21.210   7.050  -5.381  1.00  0.00           H  
ATOM   2386  N   VAL A 150      20.742  10.554  -4.592  1.00 25.30           N  
ATOM   2387  CA  VAL A 150      20.346  11.229  -3.352  1.00 28.40           C  
ATOM   2388  C   VAL A 150      18.855  11.549  -3.422  1.00 31.06           C  
ATOM   2389  O   VAL A 150      18.283  11.759  -4.523  1.00 33.79           O  
ATOM   2390  CB  VAL A 150      21.223  12.495  -3.100  1.00 26.86           C  
ATOM   2391  CG1 VAL A 150      20.981  13.555  -4.153  1.00 27.64           C  
ATOM   2392  CG2 VAL A 150      21.008  13.067  -1.709  1.00 27.43           C  
ATOM   2393  H   VAL A 150      20.246  10.763  -5.446  1.00  0.00           H  
ATOM   2394  HA  VAL A 150      20.491  10.538  -2.520  1.00  0.00           H  
ATOM   2395  HB  VAL A 150      22.274  12.224  -3.204  1.00  0.00           H  
ATOM   2396 1HG1 VAL A 150      21.608  14.423  -3.947  1.00  0.00           H  
ATOM   2397 2HG1 VAL A 150      21.228  13.154  -5.136  1.00  0.00           H  
ATOM   2398 3HG1 VAL A 150      19.933  13.853  -4.135  1.00  0.00           H  
ATOM   2399 1HG2 VAL A 150      21.638  13.946  -1.576  1.00  0.00           H  
ATOM   2400 2HG2 VAL A 150      19.962  13.348  -1.589  1.00  0.00           H  
ATOM   2401 3HG2 VAL A 150      21.270  12.317  -0.963  1.00  0.00           H  
ATOM   2402  N   LEU A 151      18.213  11.544  -2.261  1.00 33.12           N  
ATOM   2403  CA  LEU A 151      16.807  11.929  -2.187  1.00 33.68           C  
ATOM   2404  C   LEU A 151      16.712  13.445  -1.862  1.00 36.10           C  
ATOM   2405  O   LEU A 151      17.487  13.986  -1.046  1.00 37.07           O  
ATOM   2406  CB  LEU A 151      16.041  11.062  -1.158  1.00 32.92           C  
ATOM   2407  CG  LEU A 151      15.960   9.512  -1.216  1.00 34.58           C  
ATOM   2408  CD1 LEU A 151      15.117   8.938  -0.084  1.00 30.85           C  
ATOM   2409  CD2 LEU A 151      15.386   9.007  -2.533  1.00 36.68           C  
ATOM   2410  H   LEU A 151      18.694  11.273  -1.415  1.00  0.00           H  
ATOM   2411  HA  LEU A 151      16.355  11.776  -3.166  1.00  0.00           H  
ATOM   2412 1HB  LEU A 151      16.453  11.253  -0.168  1.00  0.00           H  
ATOM   2413 2HB  LEU A 151      14.994  11.366  -1.158  1.00  0.00           H  
ATOM   2414  HG  LEU A 151      16.959   9.091  -1.102  1.00  0.00           H  
ATOM   2415 1HD1 LEU A 151      15.089   7.851  -0.166  1.00  0.00           H  
ATOM   2416 2HD1 LEU A 151      15.555   9.218   0.874  1.00  0.00           H  
ATOM   2417 3HD1 LEU A 151      14.104   9.332  -0.149  1.00  0.00           H  
ATOM   2418 1HD2 LEU A 151      15.352   7.917  -2.521  1.00  0.00           H  
ATOM   2419 2HD2 LEU A 151      14.378   9.400  -2.665  1.00  0.00           H  
ATOM   2420 3HD2 LEU A 151      16.017   9.342  -3.357  1.00  0.00           H  
ATOM   2421  N   LEU A 152      15.774  14.131  -2.509  1.00 34.27           N  
ATOM   2422  CA  LEU A 152      15.579  15.571  -2.285  1.00 30.73           C  
ATOM   2423  C   LEU A 152      14.318  15.702  -1.452  1.00 32.84           C  
ATOM   2424  O   LEU A 152      13.200  15.361  -1.928  1.00 33.98           O  
ATOM   2425  CB  LEU A 152      15.449  16.337  -3.607  1.00 28.36           C  
ATOM   2426  CG  LEU A 152      16.499  16.020  -4.707  1.00 29.85           C  
ATOM   2427  CD1 LEU A 152      16.154  16.659  -6.051  1.00 28.70           C  
ATOM   2428  CD2 LEU A 152      17.907  16.404  -4.282  1.00 28.41           C  
ATOM   2429  H   LEU A 152      15.181  13.651  -3.171  1.00  0.00           H  
ATOM   2430  HA  LEU A 152      16.447  15.959  -1.754  1.00  0.00           H  
ATOM   2431 1HB  LEU A 152      14.468  16.132  -4.032  1.00  0.00           H  
ATOM   2432 2HB  LEU A 152      15.516  17.405  -3.398  1.00  0.00           H  
ATOM   2433  HG  LEU A 152      16.489  14.951  -4.922  1.00  0.00           H  
ATOM   2434 1HD1 LEU A 152      16.921  16.405  -6.783  1.00  0.00           H  
ATOM   2435 2HD1 LEU A 152      15.189  16.286  -6.394  1.00  0.00           H  
ATOM   2436 3HD1 LEU A 152      16.106  17.741  -5.937  1.00  0.00           H  
ATOM   2437 1HD2 LEU A 152      18.607  16.163  -5.082  1.00  0.00           H  
ATOM   2438 2HD2 LEU A 152      17.946  17.474  -4.075  1.00  0.00           H  
ATOM   2439 3HD2 LEU A 152      18.179  15.851  -3.383  1.00  0.00           H  
ATOM   2440  N   ALA A 153      14.520  16.146  -0.205  1.00 30.22           N  
ATOM   2441  CA  ALA A 153      13.494  16.240   0.818  1.00 30.85           C  
ATOM   2442  C   ALA A 153      12.244  16.851   0.231  1.00 30.84           C  
ATOM   2443  O   ALA A 153      12.311  17.850  -0.455  1.00 31.89           O  
ATOM   2444  CB  ALA A 153      13.997  17.086   1.997  1.00 31.72           C  
ATOM   2445  H   ALA A 153      15.463  16.431   0.017  1.00  0.00           H  
ATOM   2446  HA  ALA A 153      13.276  15.232   1.172  1.00  0.00           H  
ATOM   2447 1HB  ALA A 153      13.219  17.149   2.758  1.00  0.00           H  
ATOM   2448 2HB  ALA A 153      14.886  16.622   2.425  1.00  0.00           H  
ATOM   2449 3HB  ALA A 153      14.244  18.087   1.647  1.00  0.00           H  
ATOM   2450  N   ASN A 154      11.107  16.208   0.468  1.00 29.99           N  
ATOM   2451  CA  ASN A 154       9.800  16.702   0.018  1.00 27.75           C  
ATOM   2452  C   ASN A 154       9.757  17.018  -1.449  1.00 25.97           C  
ATOM   2453  O   ASN A 154       8.989  17.893  -1.820  1.00 24.77           O  
ATOM   2454  CB  ASN A 154       9.347  17.927   0.816  1.00 26.43           C  
ATOM   2455  CG  ASN A 154       9.384  17.687   2.317  1.00 30.63           C  
ATOM   2456  OD1 ASN A 154       8.384  17.278   2.932  1.00 36.18           O  
ATOM   2457  ND2 ASN A 154      10.537  17.868   2.898  1.00 26.05           N  
ATOM   2458  H   ASN A 154      11.154  15.340   0.982  1.00  0.00           H  
ATOM   2459  HA  ASN A 154       9.062  15.912   0.166  1.00  0.00           H  
ATOM   2460 1HB  ASN A 154       9.990  18.775   0.577  1.00  0.00           H  
ATOM   2461 2HB  ASN A 154       8.331  18.195   0.526  1.00  0.00           H  
ATOM   2462 1HD2 ASN A 154      10.628  17.726   3.884  1.00  0.00           H  
ATOM   2463 2HD2 ASN A 154      11.330  18.148   2.358  1.00  0.00           H  
ATOM   2464  N   HIS A 155      10.515  16.287  -2.282  1.00 24.37           N  
ATOM   2465  CA  HIS A 155      10.688  16.705  -3.685  1.00 25.43           C  
ATOM   2466  C   HIS A 155      10.856  15.574  -4.706  1.00 28.70           C  
ATOM   2467  O   HIS A 155      10.056  15.425  -5.638  1.00 33.16           O  
ATOM   2468  CB  HIS A 155      11.919  17.627  -3.774  1.00 21.48           C  
ATOM   2469  CG  HIS A 155      12.131  18.222  -5.124  1.00 20.28           C  
ATOM   2470  ND1 HIS A 155      12.844  19.386  -5.311  1.00 21.12           N  
ATOM   2471  CD2 HIS A 155      11.689  17.848  -6.352  1.00 19.54           C  
ATOM   2472  CE1 HIS A 155      12.835  19.695  -6.605  1.00 21.51           C  
ATOM   2473  NE2 HIS A 155      12.150  18.772  -7.258  1.00 16.73           N  
ATOM   2474  H   HIS A 155      10.973  15.447  -1.959  1.00  0.00           H  
ATOM   2475  HA  HIS A 155       9.806  17.255  -4.012  1.00  0.00           H  
ATOM   2476 1HB  HIS A 155      11.816  18.442  -3.056  1.00  0.00           H  
ATOM   2477 2HB  HIS A 155      12.814  17.066  -3.506  1.00  0.00           H  
ATOM   2478  HD2 HIS A 155      11.091  16.965  -6.576  1.00  0.00           H  
ATOM   2479  HE1 HIS A 155      13.313  20.564  -7.056  1.00  0.00           H  
ATOM   2480  HE2 HIS A 155      11.992  18.749  -8.255  1.00  0.00           H  
ATOM   2481  N   GLY A 156      11.935  14.807  -4.581  1.00 29.05           N  
ATOM   2482  CA  GLY A 156      12.223  13.815  -5.596  1.00 27.49           C  
ATOM   2483  C   GLY A 156      13.560  13.140  -5.421  1.00 28.01           C  
ATOM   2484  O   GLY A 156      14.061  12.961  -4.289  1.00 27.56           O  
ATOM   2485  H   GLY A 156      12.560  14.900  -3.793  1.00  0.00           H  
ATOM   2486 1HA  GLY A 156      11.447  13.049  -5.587  1.00  0.00           H  
ATOM   2487 2HA  GLY A 156      12.200  14.284  -6.579  1.00  0.00           H  
ATOM   2488  N   ILE A 157      14.129  12.777  -6.556  1.00 26.70           N  
ATOM   2489  CA  ILE A 157      15.326  11.978  -6.594  1.00 29.94           C  
ATOM   2490  C   ILE A 157      16.306  12.634  -7.562  1.00 31.33           C  
ATOM   2491  O   ILE A 157      15.905  13.309  -8.531  1.00 34.20           O  
ATOM   2492  CB  ILE A 157      15.020  10.505  -6.998  1.00 30.19           C  
ATOM   2493  CG1 ILE A 157      16.201   9.579  -6.691  1.00 34.27           C  
ATOM   2494  CG2 ILE A 157      14.595  10.408  -8.469  1.00 33.17           C  
ATOM   2495  CD1 ILE A 157      16.302   8.335  -7.571  1.00 39.46           C  
ATOM   2496  H   ILE A 157      13.707  13.072  -7.425  1.00  0.00           H  
ATOM   2497  HA  ILE A 157      15.769  11.971  -5.599  1.00  0.00           H  
ATOM   2498  HB  ILE A 157      14.212  10.118  -6.378  1.00  0.00           H  
ATOM   2499 1HG1 ILE A 157      17.134  10.132  -6.798  1.00  0.00           H  
ATOM   2500 2HG1 ILE A 157      16.139   9.241  -5.656  1.00  0.00           H  
ATOM   2501 1HG2 ILE A 157      14.389   9.368  -8.720  1.00  0.00           H  
ATOM   2502 2HG2 ILE A 157      13.697  11.004  -8.628  1.00  0.00           H  
ATOM   2503 3HG2 ILE A 157      15.397  10.783  -9.105  1.00  0.00           H  
ATOM   2504 1HD1 ILE A 157      17.170   7.747  -7.272  1.00  0.00           H  
ATOM   2505 2HD1 ILE A 157      15.400   7.733  -7.456  1.00  0.00           H  
ATOM   2506 3HD1 ILE A 157      16.409   8.634  -8.613  1.00  0.00           H  
ATOM   2507  N   LEU A 158      17.594  12.475  -7.269  1.00 32.13           N  
ATOM   2508  CA  LEU A 158      18.636  12.873  -8.212  1.00 30.58           C  
ATOM   2509  C   LEU A 158      19.621  11.713  -8.299  1.00 29.55           C  
ATOM   2510  O   LEU A 158      20.014  11.102  -7.281  1.00 28.31           O  
ATOM   2511  CB  LEU A 158      19.307  14.221  -7.798  1.00 29.93           C  
ATOM   2512  CG  LEU A 158      20.270  14.854  -8.830  1.00 30.91           C  
ATOM   2513  CD1 LEU A 158      19.517  15.556  -9.935  1.00 28.78           C  
ATOM   2514  CD2 LEU A 158      21.291  15.804  -8.219  1.00 33.08           C  
ATOM   2515  H   LEU A 158      17.861  12.073  -6.382  1.00  0.00           H  
ATOM   2516  HA  LEU A 158      18.181  13.010  -9.192  1.00  0.00           H  
ATOM   2517 1HB  LEU A 158      18.525  14.950  -7.594  1.00  0.00           H  
ATOM   2518 2HB  LEU A 158      19.873  14.060  -6.881  1.00  0.00           H  
ATOM   2519  HG  LEU A 158      20.826  14.067  -9.339  1.00  0.00           H  
ATOM   2520 1HD1 LEU A 158      20.226  15.988 -10.641  1.00  0.00           H  
ATOM   2521 2HD1 LEU A 158      18.881  14.839 -10.454  1.00  0.00           H  
ATOM   2522 3HD1 LEU A 158      18.901  16.347  -9.510  1.00  0.00           H  
ATOM   2523 1HD2 LEU A 158      21.930  16.206  -9.006  1.00  0.00           H  
ATOM   2524 2HD2 LEU A 158      20.773  16.622  -7.718  1.00  0.00           H  
ATOM   2525 3HD2 LEU A 158      21.902  15.265  -7.495  1.00  0.00           H  
ATOM   2526  N   ALA A 159      19.992  11.385  -9.525  1.00 29.81           N  
ATOM   2527  CA  ALA A 159      20.957  10.330  -9.751  1.00 30.25           C  
ATOM   2528  C   ALA A 159      21.889  10.720 -10.874  1.00 29.71           C  
ATOM   2529  O   ALA A 159      21.535  11.535 -11.704  1.00 31.88           O  
ATOM   2530  CB  ALA A 159      20.252   9.023 -10.079  1.00 28.71           C  
ATOM   2531  H   ALA A 159      19.601  11.873 -10.319  1.00  0.00           H  
ATOM   2532  HA  ALA A 159      21.535  10.198  -8.836  1.00  0.00           H  
ATOM   2533 1HB  ALA A 159      20.993   8.242 -10.246  1.00  0.00           H  
ATOM   2534 2HB  ALA A 159      19.606   8.739  -9.248  1.00  0.00           H  
ATOM   2535 3HB  ALA A 159      19.651   9.150 -10.978  1.00  0.00           H  
ATOM   2536  N   GLY A 160      23.087  10.151 -10.887  1.00 31.65           N  
ATOM   2537  CA  GLY A 160      24.061  10.462 -11.942  1.00 33.82           C  
ATOM   2538  C   GLY A 160      25.015   9.291 -12.131  1.00 35.60           C  
ATOM   2539  O   GLY A 160      25.303   8.550 -11.170  1.00 31.88           O  
ATOM   2540  H   GLY A 160      23.339   9.493 -10.163  1.00  0.00           H  
ATOM   2541 1HA  GLY A 160      23.534  10.675 -12.872  1.00  0.00           H  
ATOM   2542 2HA  GLY A 160      24.614  11.361 -11.673  1.00  0.00           H  
ATOM   2543  N   ALA A 161      25.490   9.145 -13.368  1.00 32.25           N  
ATOM   2544  CA  ALA A 161      26.372   8.061 -13.775  1.00 36.59           C  
ATOM   2545  C   ALA A 161      27.192   8.498 -15.008  1.00 36.46           C  
ATOM   2546  O   ALA A 161      27.117   9.646 -15.431  1.00 33.06           O  
ATOM   2547  CB  ALA A 161      25.557   6.804 -14.074  1.00 35.31           C  
ATOM   2548  H   ALA A 161      25.212   9.836 -14.051  1.00  0.00           H  
ATOM   2549  HA  ALA A 161      27.056   7.853 -12.952  1.00  0.00           H  
ATOM   2550 1HB  ALA A 161      26.227   6.000 -14.377  1.00  0.00           H  
ATOM   2551 2HB  ALA A 161      25.011   6.503 -13.180  1.00  0.00           H  
ATOM   2552 3HB  ALA A 161      24.852   7.011 -14.877  1.00  0.00           H  
ATOM   2553  N   GLN A 162      27.974   7.583 -15.561  1.00 38.53           N  
ATOM   2554  CA  GLN A 162      28.895   7.901 -16.668  1.00 39.69           C  
ATOM   2555  C   GLN A 162      28.153   8.209 -17.952  1.00 38.18           C  
ATOM   2556  O   GLN A 162      28.718   8.833 -18.826  1.00 42.67           O  
ATOM   2557  CB  GLN A 162      29.921   6.766 -16.896  1.00 37.98           C  
ATOM   2558  CG  GLN A 162      29.766   5.587 -15.950  1.00  0.00           C  
ATOM   2559  CD  GLN A 162      28.623   5.778 -14.971  1.00  0.00           C  
ATOM   2560  OE1 GLN A 162      27.932   6.800 -14.992  1.00  0.00           O  
ATOM   2561  NE2 GLN A 162      28.416   4.792 -14.106  1.00  0.00           N  
ATOM   2562  H   GLN A 162      27.935   6.637 -15.210  1.00  0.00           H  
ATOM   2563  HA  GLN A 162      29.443   8.808 -16.412  1.00  0.00           H  
ATOM   2564 1HB  GLN A 162      29.830   6.393 -17.916  1.00  0.00           H  
ATOM   2565 2HB  GLN A 162      30.931   7.160 -16.780  1.00  0.00           H  
ATOM   2566 1HG  GLN A 162      29.569   4.689 -16.535  1.00  0.00           H  
ATOM   2567 2HG  GLN A 162      30.688   5.468 -15.381  1.00  0.00           H  
ATOM   2568 1HE2 GLN A 162      27.676   4.861 -13.435  1.00  0.00           H  
ATOM   2569 2HE2 GLN A 162      29.000   3.980 -14.123  1.00  0.00           H  
ATOM   2570  N   ASN A 163      26.894   7.767 -18.071  1.00 38.85           N  
ATOM   2571  CA  ASN A 163      26.047   8.120 -19.244  1.00 38.18           C  
ATOM   2572  C   ASN A 163      24.522   8.069 -18.990  1.00 38.69           C  
ATOM   2573  O   ASN A 163      24.075   7.766 -17.867  1.00 32.12           O  
ATOM   2574  CB  ASN A 163      26.437   7.310 -20.491  1.00 37.53           C  
ATOM   2575  CG  ASN A 163      26.419   5.802 -20.254  1.00 40.05           C  
ATOM   2576  OD1 ASN A 163      25.587   5.255 -19.487  1.00 36.54           O  
ATOM   2577  ND2 ASN A 163      27.337   5.112 -20.923  1.00 35.28           N  
ATOM   2578  H   ASN A 163      26.509   7.179 -17.346  1.00  0.00           H  
ATOM   2579  HA  ASN A 163      26.191   9.178 -19.469  1.00  0.00           H  
ATOM   2580 1HB  ASN A 163      25.750   7.542 -21.306  1.00  0.00           H  
ATOM   2581 2HB  ASN A 163      27.437   7.599 -20.814  1.00  0.00           H  
ATOM   2582 1HD2 ASN A 163      27.389   4.118 -20.820  1.00  0.00           H  
ATOM   2583 2HD2 ASN A 163      27.975   5.586 -21.529  1.00  0.00           H  
ATOM   2584  N   LEU A 164      23.717   8.375 -20.014  1.00 39.55           N  
ATOM   2585  CA  LEU A 164      22.271   8.483 -19.773  1.00 40.71           C  
ATOM   2586  C   LEU A 164      21.627   7.117 -19.499  1.00 45.40           C  
ATOM   2587  O   LEU A 164      20.795   6.985 -18.595  1.00 47.04           O  
ATOM   2588  CB  LEU A 164      21.544   9.253 -20.884  1.00 37.53           C  
ATOM   2589  CG  LEU A 164      21.627  10.783 -20.846  1.00 36.57           C  
ATOM   2590  CD1 LEU A 164      21.123  11.394 -22.148  1.00 34.40           C  
ATOM   2591  CD2 LEU A 164      20.906  11.426 -19.651  1.00 36.59           C  
ATOM   2592  H   LEU A 164      24.074   8.533 -20.946  1.00  0.00           H  
ATOM   2593  HA  LEU A 164      22.115   9.024 -18.841  1.00  0.00           H  
ATOM   2594 1HB  LEU A 164      21.946   8.938 -21.845  1.00  0.00           H  
ATOM   2595 2HB  LEU A 164      20.486   8.992 -20.853  1.00  0.00           H  
ATOM   2596  HG  LEU A 164      22.672  11.090 -20.790  1.00  0.00           H  
ATOM   2597 1HD1 LEU A 164      21.194  12.480 -22.092  1.00  0.00           H  
ATOM   2598 2HD1 LEU A 164      21.731  11.034 -22.978  1.00  0.00           H  
ATOM   2599 3HD1 LEU A 164      20.084  11.106 -22.306  1.00  0.00           H  
ATOM   2600 1HD2 LEU A 164      21.015  12.510 -19.701  1.00  0.00           H  
ATOM   2601 2HD2 LEU A 164      19.848  11.166 -19.681  1.00  0.00           H  
ATOM   2602 3HD2 LEU A 164      21.343  11.060 -18.722  1.00  0.00           H  
ATOM   2603  N   LEU A 165      22.051   6.106 -20.250  1.00 45.36           N  
ATOM   2604  CA  LEU A 165      21.612   4.738 -20.021  1.00 44.25           C  
ATOM   2605  C   LEU A 165      21.799   4.353 -18.558  1.00 38.01           C  
ATOM   2606  O   LEU A 165      20.875   3.889 -17.893  1.00 39.57           O  
ATOM   2607  CB  LEU A 165      22.394   3.780 -20.925  1.00 50.32           C  
ATOM   2608  CG  LEU A 165      21.725   2.438 -21.239  1.00 59.38           C  
ATOM   2609  CD1 LEU A 165      21.956   2.034 -22.691  1.00 59.87           C  
ATOM   2610  CD2 LEU A 165      22.202   1.352 -20.289  1.00 62.35           C  
ATOM   2611  H   LEU A 165      22.698   6.296 -21.002  1.00  0.00           H  
ATOM   2612  HA  LEU A 165      20.553   4.669 -20.266  1.00  0.00           H  
ATOM   2613 1HB  LEU A 165      22.585   4.277 -21.875  1.00  0.00           H  
ATOM   2614 2HB  LEU A 165      23.352   3.562 -20.454  1.00  0.00           H  
ATOM   2615  HG  LEU A 165      20.644   2.538 -21.139  1.00  0.00           H  
ATOM   2616 1HD1 LEU A 165      21.469   1.078 -22.884  1.00  0.00           H  
ATOM   2617 2HD1 LEU A 165      21.537   2.794 -23.351  1.00  0.00           H  
ATOM   2618 3HD1 LEU A 165      23.025   1.941 -22.877  1.00  0.00           H  
ATOM   2619 1HD2 LEU A 165      21.710   0.411 -20.535  1.00  0.00           H  
ATOM   2620 2HD2 LEU A 165      23.281   1.233 -20.385  1.00  0.00           H  
ATOM   2621 3HD2 LEU A 165      21.958   1.632 -19.264  1.00  0.00           H  
ATOM   2622  N   ASN A 166      23.001   4.546 -18.051  1.00 33.25           N  
ATOM   2623  CA  ASN A 166      23.313   4.171 -16.681  1.00 30.84           C  
ATOM   2624  C   ASN A 166      22.613   5.063 -15.672  1.00 30.67           C  
ATOM   2625  O   ASN A 166      22.258   4.622 -14.590  1.00 32.62           O  
ATOM   2626  CB  ASN A 166      24.837   4.166 -16.450  1.00 34.24           C  
ATOM   2627  CG  ASN A 166      25.583   3.045 -17.227  1.00 38.96           C  
ATOM   2628  OD1 ASN A 166      25.012   2.301 -18.026  1.00 42.46           O  
ATOM   2629  ND2 ASN A 166      26.876   2.950 -16.996  1.00 42.09           N  
ATOM   2630  H   ASN A 166      23.721   4.962 -18.623  1.00  0.00           H  
ATOM   2631  HA  ASN A 166      22.932   3.164 -16.502  1.00  0.00           H  
ATOM   2632 1HB  ASN A 166      25.254   5.127 -16.753  1.00  0.00           H  
ATOM   2633 2HB  ASN A 166      25.044   4.040 -15.387  1.00  0.00           H  
ATOM   2634 1HD2 ASN A 166      27.417   2.250 -17.463  1.00  0.00           H  
ATOM   2635 2HD2 ASN A 166      27.316   3.577 -16.354  1.00  0.00           H  
ATOM   2636  N   ALA A 167      22.402   6.333 -16.009  1.00 36.00           N  
ATOM   2637  CA  ALA A 167      21.722   7.249 -15.060  1.00 35.08           C  
ATOM   2638  C   ALA A 167      20.275   6.771 -14.939  1.00 32.53           C  
ATOM   2639  O   ALA A 167      19.705   6.677 -13.824  1.00 31.33           O  
ATOM   2640  CB  ALA A 167      21.792   8.700 -15.538  1.00 27.31           C  
ATOM   2641  H   ALA A 167      22.699   6.687 -16.907  1.00  0.00           H  
ATOM   2642  HA  ALA A 167      22.230   7.179 -14.098  1.00  0.00           H  
ATOM   2643 1HB  ALA A 167      21.285   9.344 -14.820  1.00  0.00           H  
ATOM   2644 2HB  ALA A 167      22.835   9.005 -15.625  1.00  0.00           H  
ATOM   2645 3HB  ALA A 167      21.307   8.787 -16.509  1.00  0.00           H  
ATOM   2646  N   PHE A 168      19.714   6.409 -16.093  1.00 30.91           N  
ATOM   2647  CA  PHE A 168      18.319   5.957 -16.167  1.00 36.00           C  
ATOM   2648  C   PHE A 168      18.070   4.701 -15.323  1.00 36.67           C  
ATOM   2649  O   PHE A 168      17.062   4.605 -14.593  1.00 36.45           O  
ATOM   2650  CB  PHE A 168      17.860   5.722 -17.621  1.00 36.92           C  
ATOM   2651  CG  PHE A 168      16.493   5.117 -17.708  1.00 38.64           C  
ATOM   2652  CD1 PHE A 168      16.324   3.742 -17.616  1.00 39.27           C  
ATOM   2653  CD2 PHE A 168      15.365   5.923 -17.804  1.00 41.97           C  
ATOM   2654  CE1 PHE A 168      15.055   3.183 -17.650  1.00 39.58           C  
ATOM   2655  CE2 PHE A 168      14.092   5.363 -17.856  1.00 42.80           C  
ATOM   2656  CZ  PHE A 168      13.941   3.992 -17.760  1.00 39.17           C  
ATOM   2657  H   PHE A 168      20.264   6.447 -16.939  1.00  0.00           H  
ATOM   2658  HA  PHE A 168      17.681   6.730 -15.736  1.00  0.00           H  
ATOM   2659 1HB  PHE A 168      17.858   6.669 -18.159  1.00  0.00           H  
ATOM   2660 2HB  PHE A 168      18.566   5.062 -18.123  1.00  0.00           H  
ATOM   2661  HD1 PHE A 168      17.202   3.103 -17.516  1.00  0.00           H  
ATOM   2662  HD2 PHE A 168      15.488   7.004 -17.880  1.00  0.00           H  
ATOM   2663  HE1 PHE A 168      14.935   2.102 -17.590  1.00  0.00           H  
ATOM   2664  HE2 PHE A 168      13.216   6.000 -17.973  1.00  0.00           H  
ATOM   2665  HZ  PHE A 168      12.945   3.551 -17.773  1.00  0.00           H  
ATOM   2666  N   ASN A 169      18.986   3.739 -15.439  1.00 34.89           N  
ATOM   2667  CA  ASN A 169      18.887   2.475 -14.703  1.00 37.07           C  
ATOM   2668  C   ASN A 169      19.017   2.684 -13.198  1.00 36.65           C  
ATOM   2669  O   ASN A 169      18.493   1.929 -12.409  1.00 35.86           O  
ATOM   2670  CB  ASN A 169      19.947   1.474 -15.171  1.00 39.11           C  
ATOM   2671  CG  ASN A 169      19.715   0.077 -14.609  1.00 42.40           C  
ATOM   2672  OD1 ASN A 169      18.724  -0.582 -14.943  1.00 43.31           O  
ATOM   2673  ND2 ASN A 169      20.624  -0.379 -13.743  1.00 40.50           N  
ATOM   2674  H   ASN A 169      19.772   3.889 -16.055  1.00  0.00           H  
ATOM   2675  HA  ASN A 169      17.903   2.042 -14.889  1.00  0.00           H  
ATOM   2676 1HB  ASN A 169      19.943   1.422 -16.261  1.00  0.00           H  
ATOM   2677 2HB  ASN A 169      20.934   1.819 -14.864  1.00  0.00           H  
ATOM   2678 1HD2 ASN A 169      20.521  -1.290 -13.343  1.00  0.00           H  
ATOM   2679 2HD2 ASN A 169      21.407   0.190 -13.495  1.00  0.00           H  
ATOM   2680  N   ILE A 170      19.728   3.725 -12.800  1.00 34.34           N  
ATOM   2681  CA  ILE A 170      19.930   3.995 -11.371  1.00 31.45           C  
ATOM   2682  C   ILE A 170      18.654   4.539 -10.700  1.00 28.87           C  
ATOM   2683  O   ILE A 170      18.355   4.206  -9.567  1.00 27.82           O  
ATOM   2684  CB  ILE A 170      21.130   4.961 -11.162  1.00 30.32           C  
ATOM   2685  CG1 ILE A 170      22.437   4.317 -11.663  1.00 32.66           C  
ATOM   2686  CG2 ILE A 170      21.274   5.339  -9.697  1.00 29.12           C  
ATOM   2687  CD1 ILE A 170      23.716   5.021 -11.202  1.00 33.07           C  
ATOM   2688  H   ILE A 170      20.140   4.346 -13.481  1.00  0.00           H  
ATOM   2689  HA  ILE A 170      20.150   3.054 -10.869  1.00  0.00           H  
ATOM   2690  HB  ILE A 170      20.972   5.869 -11.743  1.00  0.00           H  
ATOM   2691 1HG1 ILE A 170      22.486   3.283 -11.324  1.00  0.00           H  
ATOM   2692 2HG1 ILE A 170      22.441   4.303 -12.753  1.00  0.00           H  
ATOM   2693 1HG2 ILE A 170      22.121   6.015  -9.577  1.00  0.00           H  
ATOM   2694 2HG2 ILE A 170      20.365   5.833  -9.358  1.00  0.00           H  
ATOM   2695 3HG2 ILE A 170      21.441   4.440  -9.104  1.00  0.00           H  
ATOM   2696 1HD1 ILE A 170      24.584   4.498 -11.603  1.00  0.00           H  
ATOM   2697 2HD1 ILE A 170      23.715   6.051 -11.561  1.00  0.00           H  
ATOM   2698 3HD1 ILE A 170      23.762   5.016 -10.114  1.00  0.00           H  
ATOM   2699  N   VAL A 171      17.936   5.409 -11.402  1.00 29.06           N  
ATOM   2700  CA  VAL A 171      16.598   5.869 -11.006  1.00 29.66           C  
ATOM   2701  C   VAL A 171      15.645   4.675 -10.888  1.00 29.78           C  
ATOM   2702  O   VAL A 171      15.069   4.401  -9.827  1.00 30.20           O  
ATOM   2703  CB  VAL A 171      16.024   6.877 -12.045  1.00 30.72           C  
ATOM   2704  CG1 VAL A 171      14.587   7.264 -11.699  1.00 29.96           C  
ATOM   2705  CG2 VAL A 171      16.899   8.124 -12.128  1.00 29.73           C  
ATOM   2706  H   VAL A 171      18.347   5.765 -12.253  1.00  0.00           H  
ATOM   2707  HA  VAL A 171      16.677   6.375 -10.043  1.00  0.00           H  
ATOM   2708  HB  VAL A 171      15.992   6.398 -13.023  1.00  0.00           H  
ATOM   2709 1HG1 VAL A 171      14.211   7.969 -12.441  1.00  0.00           H  
ATOM   2710 2HG1 VAL A 171      13.961   6.372 -11.696  1.00  0.00           H  
ATOM   2711 3HG1 VAL A 171      14.563   7.729 -10.714  1.00  0.00           H  
ATOM   2712 1HG2 VAL A 171      16.480   8.814 -12.860  1.00  0.00           H  
ATOM   2713 2HG2 VAL A 171      16.936   8.608 -11.152  1.00  0.00           H  
ATOM   2714 3HG2 VAL A 171      17.907   7.842 -12.431  1.00  0.00           H  
ATOM   2715  N   GLU A 172      15.494   3.954 -11.985  1.00 28.74           N  
ATOM   2716  CA  GLU A 172      14.688   2.737 -11.994  1.00 30.64           C  
ATOM   2717  C   GLU A 172      14.955   1.864 -10.779  1.00 30.91           C  
ATOM   2718  O   GLU A 172      14.038   1.528  -9.997  1.00 31.88           O  
ATOM   2719  CB  GLU A 172      14.992   1.937 -13.251  1.00 32.45           C  
ATOM   2720  CG  GLU A 172      14.029   0.816 -13.478  1.00 37.38           C  
ATOM   2721  CD  GLU A 172      14.106   0.301 -14.903  1.00 40.95           C  
ATOM   2722  OE1 GLU A 172      15.012  -0.498 -15.197  1.00 45.93           O  
ATOM   2723  OE2 GLU A 172      13.266   0.702 -15.726  1.00 40.53           O  
ATOM   2724  H   GLU A 172      15.946   4.251 -12.838  1.00  0.00           H  
ATOM   2725  HA  GLU A 172      13.635   3.020 -11.996  1.00  0.00           H  
ATOM   2726 1HB  GLU A 172      14.967   2.598 -14.118  1.00  0.00           H  
ATOM   2727 2HB  GLU A 172      15.998   1.523 -13.184  1.00  0.00           H  
ATOM   2728 1HG  GLU A 172      14.258   0.008 -12.784  1.00  0.00           H  
ATOM   2729 2HG  GLU A 172      13.021   1.168 -13.263  1.00  0.00           H  
ATOM   2730  N   GLU A 173      16.218   1.491 -10.638  1.00 30.10           N  
ATOM   2731  CA  GLU A 173      16.664   0.581  -9.617  1.00 31.33           C  
ATOM   2732  C   GLU A 173      16.492   1.163  -8.207  1.00 32.97           C  
ATOM   2733  O   GLU A 173      16.114   0.444  -7.264  1.00 34.72           O  
ATOM   2734  CB  GLU A 173      18.137   0.258  -9.884  1.00 36.67           C  
ATOM   2735  CG  GLU A 173      18.612  -1.109  -9.413  1.00 41.70           C  
ATOM   2736  CD  GLU A 173      17.692  -2.253  -9.849  1.00 44.06           C  
ATOM   2737  OE1 GLU A 173      17.501  -2.466 -11.072  1.00 41.09           O  
ATOM   2738  OE2 GLU A 173      17.146  -2.915  -8.940  1.00 40.83           O  
ATOM   2739  H   GLU A 173      16.892   1.872 -11.286  1.00  0.00           H  
ATOM   2740  HA  GLU A 173      16.068  -0.330  -9.681  1.00  0.00           H  
ATOM   2741 1HB  GLU A 173      18.334   0.314 -10.955  1.00  0.00           H  
ATOM   2742 2HB  GLU A 173      18.767   1.002  -9.396  1.00  0.00           H  
ATOM   2743 1HG  GLU A 173      19.609  -1.293  -9.812  1.00  0.00           H  
ATOM   2744 2HG  GLU A 173      18.681  -1.103  -8.326  1.00  0.00           H  
ATOM   2745  N   VAL A 174      16.782   2.452  -8.046  1.00 32.70           N  
ATOM   2746  CA  VAL A 174      16.581   3.111  -6.738  1.00 33.32           C  
ATOM   2747  C   VAL A 174      15.079   3.285  -6.404  1.00 29.67           C  
ATOM   2748  O   VAL A 174      14.663   3.141  -5.249  1.00 26.71           O  
ATOM   2749  CB  VAL A 174      17.326   4.468  -6.653  1.00 34.55           C  
ATOM   2750  CG1 VAL A 174      17.051   5.166  -5.308  1.00 32.46           C  
ATOM   2751  CG2 VAL A 174      18.817   4.256  -6.824  1.00 33.75           C  
ATOM   2752  H   VAL A 174      17.143   2.993  -8.819  1.00  0.00           H  
ATOM   2753  HA  VAL A 174      16.978   2.460  -5.958  1.00  0.00           H  
ATOM   2754  HB  VAL A 174      16.960   5.123  -7.444  1.00  0.00           H  
ATOM   2755 1HG1 VAL A 174      17.585   6.116  -5.275  1.00  0.00           H  
ATOM   2756 2HG1 VAL A 174      15.982   5.348  -5.205  1.00  0.00           H  
ATOM   2757 3HG1 VAL A 174      17.392   4.530  -4.492  1.00  0.00           H  
ATOM   2758 1HG2 VAL A 174      19.330   5.215  -6.763  1.00  0.00           H  
ATOM   2759 2HG2 VAL A 174      19.184   3.597  -6.036  1.00  0.00           H  
ATOM   2760 3HG2 VAL A 174      19.011   3.802  -7.796  1.00  0.00           H  
ATOM   2761  N   GLU A 175      14.271   3.580  -7.411  1.00 28.29           N  
ATOM   2762  CA  GLU A 175      12.810   3.613  -7.202  1.00 34.31           C  
ATOM   2763  C   GLU A 175      12.263   2.217  -6.820  1.00 31.16           C  
ATOM   2764  O   GLU A 175      11.343   2.070  -6.016  1.00 31.98           O  
ATOM   2765  CB  GLU A 175      12.066   4.202  -8.436  1.00 36.71           C  
ATOM   2766  CG  GLU A 175      10.525   4.109  -8.386  1.00 35.87           C  
ATOM   2767  CD  GLU A 175       9.907   4.748  -7.134  1.00 37.35           C  
ATOM   2768  OE1 GLU A 175      10.554   5.625  -6.467  1.00 34.27           O  
ATOM   2769  OE2 GLU A 175       8.755   4.369  -6.805  1.00 33.90           O  
ATOM   2770  H   GLU A 175      14.642   3.785  -8.328  1.00  0.00           H  
ATOM   2771  HA  GLU A 175      12.598   4.250  -6.343  1.00  0.00           H  
ATOM   2772 1HB  GLU A 175      12.325   5.255  -8.548  1.00  0.00           H  
ATOM   2773 2HB  GLU A 175      12.394   3.686  -9.339  1.00  0.00           H  
ATOM   2774 1HG  GLU A 175      10.113   4.605  -9.264  1.00  0.00           H  
ATOM   2775 2HG  GLU A 175      10.233   3.060  -8.425  1.00  0.00           H  
ATOM   2776  N   TYR A 176      12.853   1.193  -7.391  1.00 31.61           N  
ATOM   2777  CA  TYR A 176      12.386  -0.140  -7.134  1.00 30.67           C  
ATOM   2778  C   TYR A 176      12.743  -0.534  -5.708  1.00 29.70           C  
ATOM   2779  O   TYR A 176      11.922  -1.106  -4.999  1.00 34.98           O  
ATOM   2780  CB  TYR A 176      12.968  -1.080  -8.165  1.00 29.83           C  
ATOM   2781  CG  TYR A 176      12.797  -2.541  -7.841  1.00 35.20           C  
ATOM   2782  CD1 TYR A 176      11.578  -3.206  -8.102  1.00 36.25           C  
ATOM   2783  CD2 TYR A 176      13.856  -3.279  -7.288  1.00 31.77           C  
ATOM   2784  CE1 TYR A 176      11.428  -4.567  -7.815  1.00 35.99           C  
ATOM   2785  CE2 TYR A 176      13.723  -4.623  -7.022  1.00 32.13           C  
ATOM   2786  CZ  TYR A 176      12.508  -5.262  -7.279  1.00 36.06           C  
ATOM   2787  OH  TYR A 176      12.377  -6.596  -6.960  1.00 42.30           O  
ATOM   2788  H   TYR A 176      13.637   1.328  -8.014  1.00  0.00           H  
ATOM   2789  HA  TYR A 176      11.299  -0.147  -7.215  1.00  0.00           H  
ATOM   2790 1HB  TYR A 176      12.500  -0.894  -9.133  1.00  0.00           H  
ATOM   2791 2HB  TYR A 176      14.034  -0.884  -8.275  1.00  0.00           H  
ATOM   2792  HD1 TYR A 176      10.739  -2.658  -8.532  1.00  0.00           H  
ATOM   2793  HD2 TYR A 176      14.802  -2.788  -7.061  1.00  0.00           H  
ATOM   2794  HE1 TYR A 176      10.482  -5.066  -8.022  1.00  0.00           H  
ATOM   2795  HE2 TYR A 176      14.564  -5.183  -6.612  1.00  0.00           H  
ATOM   2796  HH  TYR A 176      13.199  -6.915  -6.580  1.00  0.00           H  
ATOM   2797  N   CYS A 177      13.951  -0.208  -5.285  1.00 27.56           N  
ATOM   2798  CA  CYS A 177      14.414  -0.515  -3.935  1.00 28.04           C  
ATOM   2799  C   CYS A 177      13.659   0.240  -2.856  1.00 27.38           C  
ATOM   2800  O   CYS A 177      13.356  -0.293  -1.791  1.00 29.83           O  
ATOM   2801  CB  CYS A 177      15.896  -0.174  -3.827  1.00 29.24           C  
ATOM   2802  SG  CYS A 177      16.988  -1.390  -4.583  1.00 36.31           S  
ATOM   2803  H   CYS A 177      14.573   0.270  -5.921  1.00  0.00           H  
ATOM   2804  HA  CYS A 177      14.275  -1.581  -3.756  1.00  0.00           H  
ATOM   2805 1HB  CYS A 177      16.083   0.789  -4.302  1.00  0.00           H  
ATOM   2806 2HB  CYS A 177      16.172  -0.080  -2.777  1.00  0.00           H  
ATOM   2807  HG  CYS A 177      18.121  -0.760  -4.290  1.00  0.00           H  
ATOM   2808  N   ALA A 178      13.371   1.513  -3.125  1.00 30.50           N  
ATOM   2809  CA  ALA A 178      12.554   2.337  -2.222  1.00 28.06           C  
ATOM   2810  C   ALA A 178      11.157   1.703  -2.140  1.00 26.93           C  
ATOM   2811  O   ALA A 178      10.573   1.565  -1.036  1.00 23.79           O  
ATOM   2812  CB  ALA A 178      12.451   3.764  -2.758  1.00 26.45           C  
ATOM   2813  H   ALA A 178      13.727   1.922  -3.977  1.00  0.00           H  
ATOM   2814  HA  ALA A 178      13.043   2.359  -1.248  1.00  0.00           H  
ATOM   2815 1HB  ALA A 178      11.844   4.364  -2.081  1.00  0.00           H  
ATOM   2816 2HB  ALA A 178      13.448   4.198  -2.832  1.00  0.00           H  
ATOM   2817 3HB  ALA A 178      11.988   3.750  -3.743  1.00  0.00           H  
ATOM   2818  N   LYS A 179      10.625   1.329  -3.301  1.00 22.17           N  
ATOM   2819  CA  LYS A 179       9.309   0.648  -3.284  1.00 26.55           C  
ATOM   2820  C   LYS A 179       9.355  -0.576  -2.402  1.00 29.91           C  
ATOM   2821  O   LYS A 179       8.584  -0.655  -1.430  1.00 31.01           O  
ATOM   2822  CB  LYS A 179       8.808   0.268  -4.663  1.00 24.80           C  
ATOM   2823  CG  LYS A 179       7.382  -0.237  -4.622  1.00 24.83           C  
ATOM   2824  CD  LYS A 179       6.820  -0.421  -6.017  1.00 21.94           C  
ATOM   2825  CE  LYS A 179       5.434  -1.029  -5.913  1.00 25.91           C  
ATOM   2826  NZ  LYS A 179       4.703  -0.743  -7.180  1.00 27.85           N  
ATOM   2827  H   LYS A 179      11.083   1.492  -4.186  1.00  0.00           H  
ATOM   2828  HA  LYS A 179       8.574   1.327  -2.850  1.00  0.00           H  
ATOM   2829 1HB  LYS A 179       8.864   1.135  -5.322  1.00  0.00           H  
ATOM   2830 2HB  LYS A 179       9.451  -0.505  -5.084  1.00  0.00           H  
ATOM   2831 1HG  LYS A 179       7.349  -1.193  -4.098  1.00  0.00           H  
ATOM   2832 2HG  LYS A 179       6.760   0.475  -4.081  1.00  0.00           H  
ATOM   2833 1HD  LYS A 179       6.771   0.546  -6.520  1.00  0.00           H  
ATOM   2834 2HD  LYS A 179       7.476  -1.077  -6.590  1.00  0.00           H  
ATOM   2835 1HE  LYS A 179       5.519  -2.103  -5.752  1.00  0.00           H  
ATOM   2836 2HE  LYS A 179       4.910  -0.596  -5.061  1.00  0.00           H  
ATOM   2837 1HZ  LYS A 179       3.775  -1.140  -7.131  1.00  0.00           H  
ATOM   2838 2HZ  LYS A 179       4.635   0.257  -7.312  1.00  0.00           H  
ATOM   2839 3HZ  LYS A 179       5.203  -1.151  -7.957  1.00  0.00           H  
ATOM   2840  N   ILE A 180      10.272  -1.515  -2.718  1.00 29.34           N  
ATOM   2841  CA  ILE A 180      10.481  -2.664  -1.859  1.00 28.10           C  
ATOM   2842  C   ILE A 180      10.540  -2.267  -0.354  1.00 26.41           C  
ATOM   2843  O   ILE A 180       9.911  -2.875   0.491  1.00 27.06           O  
ATOM   2844  CB  ILE A 180      11.762  -3.431  -2.241  1.00 31.19           C  
ATOM   2845  CG1 ILE A 180      11.762  -3.884  -3.726  1.00 32.43           C  
ATOM   2846  CG2 ILE A 180      11.996  -4.598  -1.293  1.00 28.53           C  
ATOM   2847  CD1 ILE A 180      10.524  -4.650  -4.166  1.00 33.52           C  
ATOM   2848  H   ILE A 180      10.822  -1.424  -3.560  1.00  0.00           H  
ATOM   2849  HA  ILE A 180       9.634  -3.340  -1.974  1.00  0.00           H  
ATOM   2850  HB  ILE A 180      12.618  -2.759  -2.188  1.00  0.00           H  
ATOM   2851 1HG1 ILE A 180      11.857  -3.012  -4.372  1.00  0.00           H  
ATOM   2852 2HG1 ILE A 180      12.626  -4.523  -3.912  1.00  0.00           H  
ATOM   2853 1HG2 ILE A 180      12.905  -5.125  -1.582  1.00  0.00           H  
ATOM   2854 2HG2 ILE A 180      12.102  -4.224  -0.275  1.00  0.00           H  
ATOM   2855 3HG2 ILE A 180      11.149  -5.282  -1.342  1.00  0.00           H  
ATOM   2856 1HD1 ILE A 180      10.619  -4.923  -5.217  1.00  0.00           H  
ATOM   2857 2HD1 ILE A 180      10.422  -5.554  -3.564  1.00  0.00           H  
ATOM   2858 3HD1 ILE A 180       9.643  -4.024  -4.033  1.00  0.00           H  
ATOM   2859  N   TYR A 181      11.333  -1.261  -0.031  1.00 28.50           N  
ATOM   2860  CA  TYR A 181      11.627  -0.958   1.369  1.00 24.72           C  
ATOM   2861  C   TYR A 181      10.389  -0.432   2.101  1.00 23.99           C  
ATOM   2862  O   TYR A 181      10.099  -0.824   3.219  1.00 29.05           O  
ATOM   2863  CB  TYR A 181      12.828  -0.003   1.448  1.00 22.86           C  
ATOM   2864  CG  TYR A 181      13.124   0.578   2.854  1.00 25.06           C  
ATOM   2865  CD1 TYR A 181      13.433  -0.258   3.930  1.00 27.70           C  
ATOM   2866  CD2 TYR A 181      13.103   1.950   3.085  1.00 25.08           C  
ATOM   2867  CE1 TYR A 181      13.711   0.256   5.200  1.00 29.40           C  
ATOM   2868  CE2 TYR A 181      13.373   2.488   4.350  1.00 26.16           C  
ATOM   2869  CZ  TYR A 181      13.668   1.638   5.400  1.00 28.72           C  
ATOM   2870  OH  TYR A 181      13.961   2.143   6.630  1.00 28.76           O  
ATOM   2871  H   TYR A 181      11.745  -0.690  -0.755  1.00  0.00           H  
ATOM   2872  HA  TYR A 181      11.877  -1.888   1.879  1.00  0.00           H  
ATOM   2873 1HB  TYR A 181      13.728  -0.521   1.114  1.00  0.00           H  
ATOM   2874 2HB  TYR A 181      12.668   0.839   0.776  1.00  0.00           H  
ATOM   2875  HD1 TYR A 181      13.462  -1.339   3.790  1.00  0.00           H  
ATOM   2876  HD2 TYR A 181      12.871   2.636   2.271  1.00  0.00           H  
ATOM   2877  HE1 TYR A 181      13.949  -0.420   6.021  1.00  0.00           H  
ATOM   2878  HE2 TYR A 181      13.349   3.568   4.500  1.00  0.00           H  
ATOM   2879  HH  TYR A 181      13.920   3.102   6.599  1.00  0.00           H  
ATOM   2880  N   CYS A 182       9.650   0.461   1.470  1.00 26.48           N  
ATOM   2881  CA  CYS A 182       8.393   0.968   2.039  1.00 28.11           C  
ATOM   2882  C   CYS A 182       7.385  -0.154   2.271  1.00 28.05           C  
ATOM   2883  O   CYS A 182       6.836  -0.304   3.398  1.00 26.65           O  
ATOM   2884  CB  CYS A 182       7.794   2.036   1.125  1.00 29.14           C  
ATOM   2885  SG  CYS A 182       8.853   3.492   0.947  1.00 32.47           S  
ATOM   2886  H   CYS A 182       9.957   0.805   0.571  1.00  0.00           H  
ATOM   2887  HA  CYS A 182       8.608   1.416   3.009  1.00  0.00           H  
ATOM   2888 1HB  CYS A 182       7.618   1.612   0.136  1.00  0.00           H  
ATOM   2889 2HB  CYS A 182       6.830   2.354   1.521  1.00  0.00           H  
ATOM   2890  HG  CYS A 182       8.041   4.155   0.129  1.00  0.00           H  
ATOM   2891  N   LEU A 183       7.172  -0.972   1.235  1.00 23.95           N  
ATOM   2892  CA  LEU A 183       6.191  -2.059   1.355  1.00 24.58           C  
ATOM   2893  C   LEU A 183       6.575  -3.014   2.471  1.00 28.15           C  
ATOM   2894  O   LEU A 183       5.706  -3.411   3.265  1.00 30.73           O  
ATOM   2895  CB  LEU A 183       5.998  -2.816   0.052  1.00 22.89           C  
ATOM   2896  CG  LEU A 183       5.689  -2.019  -1.243  1.00 28.31           C  
ATOM   2897  CD1 LEU A 183       5.653  -2.876  -2.530  1.00 25.16           C  
ATOM   2898  CD2 LEU A 183       4.438  -1.124  -1.158  1.00 26.78           C  
ATOM   2899  H   LEU A 183       7.675  -0.857   0.367  1.00  0.00           H  
ATOM   2900  HA  LEU A 183       5.230  -1.628   1.632  1.00  0.00           H  
ATOM   2901 1HB  LEU A 183       6.902  -3.385  -0.156  1.00  0.00           H  
ATOM   2902 2HB  LEU A 183       5.173  -3.517   0.176  1.00  0.00           H  
ATOM   2903  HG  LEU A 183       6.530  -1.367  -1.478  1.00  0.00           H  
ATOM   2904 1HD1 LEU A 183       5.431  -2.238  -3.386  1.00  0.00           H  
ATOM   2905 2HD1 LEU A 183       6.622  -3.354  -2.676  1.00  0.00           H  
ATOM   2906 3HD1 LEU A 183       4.882  -3.640  -2.437  1.00  0.00           H  
ATOM   2907 1HD2 LEU A 183       4.298  -0.604  -2.106  1.00  0.00           H  
ATOM   2908 2HD2 LEU A 183       3.563  -1.740  -0.949  1.00  0.00           H  
ATOM   2909 3HD2 LEU A 183       4.567  -0.394  -0.359  1.00  0.00           H  
ATOM   2910  N   ALA A 184       7.869  -3.369   2.553  1.00 27.09           N  
ATOM   2911  CA  ALA A 184       8.335  -4.277   3.595  1.00 29.38           C  
ATOM   2912  C   ALA A 184       7.998  -3.694   4.939  1.00 30.56           C  
ATOM   2913  O   ALA A 184       7.635  -4.413   5.857  1.00 31.36           O  
ATOM   2914  CB  ALA A 184       9.850  -4.491   3.494  1.00 29.15           C  
ATOM   2915  H   ALA A 184       8.533  -3.004   1.885  1.00  0.00           H  
ATOM   2916  HA  ALA A 184       7.837  -5.237   3.456  1.00  0.00           H  
ATOM   2917 1HB  ALA A 184      10.175  -5.172   4.281  1.00  0.00           H  
ATOM   2918 2HB  ALA A 184      10.093  -4.919   2.521  1.00  0.00           H  
ATOM   2919 3HB  ALA A 184      10.360  -3.536   3.607  1.00  0.00           H  
ATOM   2920  N   LYS A 185       8.164  -2.377   5.054  1.00 32.39           N  
ATOM   2921  CA  LYS A 185       8.046  -1.705   6.349  1.00 33.81           C  
ATOM   2922  C   LYS A 185       6.572  -1.642   6.768  1.00 32.00           C  
ATOM   2923  O   LYS A 185       6.263  -1.521   7.954  1.00 31.28           O  
ATOM   2924  CB  LYS A 185       8.712  -0.323   6.277  1.00 38.25           C  
ATOM   2925  CG  LYS A 185       8.645   0.491   7.554  1.00 45.08           C  
ATOM   2926  CD  LYS A 185       9.967   0.498   8.312  1.00 50.67           C  
ATOM   2927  CE  LYS A 185       9.751   1.100   9.700  1.00 51.00           C  
ATOM   2928  NZ  LYS A 185      11.026   1.557  10.327  1.00 52.90           N  
ATOM   2929  H   LYS A 185       8.376  -1.829   4.233  1.00  0.00           H  
ATOM   2930  HA  LYS A 185       8.558  -2.308   7.100  1.00  0.00           H  
ATOM   2931 1HB  LYS A 185       9.765  -0.439   6.018  1.00  0.00           H  
ATOM   2932 2HB  LYS A 185       8.244   0.266   5.488  1.00  0.00           H  
ATOM   2933 1HG  LYS A 185       8.380   1.522   7.315  1.00  0.00           H  
ATOM   2934 2HG  LYS A 185       7.877   0.080   8.208  1.00  0.00           H  
ATOM   2935 1HD  LYS A 185      10.341  -0.523   8.401  1.00  0.00           H  
ATOM   2936 2HD  LYS A 185      10.699   1.087   7.761  1.00  0.00           H  
ATOM   2937 1HE  LYS A 185       9.076   1.952   9.626  1.00  0.00           H  
ATOM   2938 2HE  LYS A 185       9.292   0.357  10.352  1.00  0.00           H  
ATOM   2939 1HZ  LYS A 185      10.833   1.945  11.239  1.00  0.00           H  
ATOM   2940 2HZ  LYS A 185      11.656   0.772  10.422  1.00  0.00           H  
ATOM   2941 3HZ  LYS A 185      11.454   2.263   9.745  1.00  0.00           H  
ATOM   2942  N   ASN A 186       5.657  -1.765   5.801  1.00 29.87           N  
ATOM   2943  CA  ASN A 186       4.229  -1.993   6.140  1.00 31.50           C  
ATOM   2944  C   ASN A 186       3.964  -3.325   6.820  1.00 32.78           C  
ATOM   2945  O   ASN A 186       3.073  -3.441   7.674  1.00 33.82           O  
ATOM   2946  CB  ASN A 186       3.334  -1.919   4.896  1.00 27.43           C  
ATOM   2947  CG  ASN A 186       3.157  -0.517   4.438  1.00 27.79           C  
ATOM   2948  OD1 ASN A 186       3.277   0.403   5.247  1.00 29.13           O  
ATOM   2949  ND2 ASN A 186       2.934  -0.325   3.152  1.00 22.85           N  
ATOM   2950  H   ASN A 186       5.928  -1.704   4.830  1.00  0.00           H  
ATOM   2951  HA  ASN A 186       3.909  -1.214   6.834  1.00  0.00           H  
ATOM   2952 1HB  ASN A 186       3.777  -2.510   4.093  1.00  0.00           H  
ATOM   2953 2HB  ASN A 186       2.360  -2.352   5.122  1.00  0.00           H  
ATOM   2954 1HD2 ASN A 186       2.809   0.603   2.799  1.00  0.00           H  
ATOM   2955 2HD2 ASN A 186       2.890  -1.106   2.530  1.00  0.00           H  
ATOM   2956  N   PHE A 187       4.714  -4.335   6.395  1.00 31.59           N  
ATOM   2957  CA  PHE A 187       4.523  -5.677   6.885  1.00 31.85           C  
ATOM   2958  C   PHE A 187       5.222  -5.834   8.222  1.00 33.17           C  
ATOM   2959  O   PHE A 187       4.589  -6.229   9.190  1.00 34.41           O  
ATOM   2960  CB  PHE A 187       5.012  -6.713   5.864  1.00 31.36           C  
ATOM   2961  CG  PHE A 187       4.643  -8.136   6.209  1.00 32.28           C  
ATOM   2962  CD1 PHE A 187       5.209  -8.782   7.325  1.00 33.08           C  
ATOM   2963  CD2 PHE A 187       3.735  -8.849   5.415  1.00 35.34           C  
ATOM   2964  CE1 PHE A 187       4.869 -10.097   7.634  1.00 33.09           C  
ATOM   2965  CE2 PHE A 187       3.400 -10.166   5.719  1.00 31.72           C  
ATOM   2966  CZ  PHE A 187       3.978 -10.789   6.821  1.00 32.91           C  
ATOM   2967  H   PHE A 187       5.436  -4.159   5.711  1.00  0.00           H  
ATOM   2968  HA  PHE A 187       3.457  -5.836   7.052  1.00  0.00           H  
ATOM   2969 1HB  PHE A 187       4.595  -6.483   4.885  1.00  0.00           H  
ATOM   2970 2HB  PHE A 187       6.096  -6.656   5.779  1.00  0.00           H  
ATOM   2971  HD1 PHE A 187       5.920  -8.241   7.950  1.00  0.00           H  
ATOM   2972  HD2 PHE A 187       3.284  -8.357   4.552  1.00  0.00           H  
ATOM   2973  HE1 PHE A 187       5.301 -10.579   8.510  1.00  0.00           H  
ATOM   2974  HE2 PHE A 187       2.689 -10.710   5.097  1.00  0.00           H  
ATOM   2975  HZ  PHE A 187       3.729 -11.826   7.043  1.00  0.00           H  
ATOM   2976  N   GLY A 188       6.517  -5.527   8.276  1.00 33.84           N  
ATOM   2977  CA  GLY A 188       7.297  -5.761   9.502  1.00 34.89           C  
ATOM   2978  C   GLY A 188       8.620  -5.032   9.458  1.00 34.02           C  
ATOM   2979  O   GLY A 188       8.690  -3.907   9.007  1.00 37.33           O  
ATOM   2980  H   GLY A 188       6.976  -5.128   7.469  1.00  0.00           H  
ATOM   2981 1HA  GLY A 188       6.723  -5.428  10.367  1.00  0.00           H  
ATOM   2982 2HA  GLY A 188       7.471  -6.829   9.624  1.00  0.00           H  
ATOM   2983  N   GLU A 189       9.665  -5.686   9.930  1.00 34.59           N  
ATOM   2984  CA  GLU A 189      11.012  -5.119   9.949  1.00 41.40           C  
ATOM   2985  C   GLU A 189      11.798  -5.584   8.720  1.00 39.69           C  
ATOM   2986  O   GLU A 189      12.212  -6.742   8.663  1.00 38.33           O  
ATOM   2987  CB  GLU A 189      11.755  -5.560  11.221  1.00 42.67           C  
ATOM   2988  CG  GLU A 189      12.814  -4.582  11.681  1.00 48.47           C  
ATOM   2989  CD  GLU A 189      12.262  -3.182  11.852  1.00 56.76           C  
ATOM   2990  OE1 GLU A 189      11.050  -3.052  12.172  1.00 60.55           O  
ATOM   2991  OE2 GLU A 189      13.039  -2.214  11.668  1.00 51.97           O  
ATOM   2992  H   GLU A 189       9.518  -6.618  10.292  1.00  0.00           H  
ATOM   2993  HA  GLU A 189      10.930  -4.032   9.949  1.00  0.00           H  
ATOM   2994 1HB  GLU A 189      11.040  -5.693  12.033  1.00  0.00           H  
ATOM   2995 2HB  GLU A 189      12.235  -6.523  11.047  1.00  0.00           H  
ATOM   2996 1HG  GLU A 189      13.223  -4.925  12.631  1.00  0.00           H  
ATOM   2997 2HG  GLU A 189      13.623  -4.570  10.952  1.00  0.00           H  
ATOM   2998  N   PRO A 190      11.987  -4.703   7.723  1.00 37.83           N  
ATOM   2999  CA  PRO A 190      12.857  -5.124   6.611  1.00 37.68           C  
ATOM   3000  C   PRO A 190      14.279  -5.475   7.114  1.00 37.39           C  
ATOM   3001  O   PRO A 190      14.813  -4.780   7.973  1.00 37.14           O  
ATOM   3002  CB  PRO A 190      12.894  -3.888   5.696  1.00 37.93           C  
ATOM   3003  CG  PRO A 190      11.748  -3.042   6.102  1.00 39.29           C  
ATOM   3004  CD  PRO A 190      11.494  -3.322   7.557  1.00 38.47           C  
ATOM   3005  HA  PRO A 190      12.395  -5.978   6.094  1.00  0.00           H  
ATOM   3006 1HB  PRO A 190      13.853  -3.362   5.812  1.00  0.00           H  
ATOM   3007 2HB  PRO A 190      12.823  -4.197   4.643  1.00  0.00           H  
ATOM   3008 1HG  PRO A 190      11.980  -1.980   5.932  1.00  0.00           H  
ATOM   3009 2HG  PRO A 190      10.866  -3.277   5.488  1.00  0.00           H  
ATOM   3010 1HD  PRO A 190      12.064  -2.610   8.173  1.00  0.00           H  
ATOM   3011 2HD  PRO A 190      10.417  -3.239   7.764  1.00  0.00           H  
ATOM   3012  N   VAL A 191      14.859  -6.569   6.609  1.00 38.00           N  
ATOM   3013  CA  VAL A 191      16.230  -6.977   6.972  1.00 35.11           C  
ATOM   3014  C   VAL A 191      17.238  -6.229   6.082  1.00 33.32           C  
ATOM   3015  O   VAL A 191      17.230  -6.356   4.828  1.00 34.17           O  
ATOM   3016  CB  VAL A 191      16.421  -8.522   6.856  1.00 34.33           C  
ATOM   3017  CG1 VAL A 191      17.832  -8.935   7.261  1.00 32.05           C  
ATOM   3018  CG2 VAL A 191      15.380  -9.253   7.697  1.00 30.83           C  
ATOM   3019  H   VAL A 191      14.335  -7.133   5.956  1.00  0.00           H  
ATOM   3020  HA  VAL A 191      16.414  -6.690   8.008  1.00  0.00           H  
ATOM   3021  HB  VAL A 191      16.309  -8.815   5.812  1.00  0.00           H  
ATOM   3022 1HG1 VAL A 191      17.935 -10.017   7.170  1.00  0.00           H  
ATOM   3023 2HG1 VAL A 191      18.555  -8.446   6.609  1.00  0.00           H  
ATOM   3024 3HG1 VAL A 191      18.015  -8.640   8.294  1.00  0.00           H  
ATOM   3025 1HG2 VAL A 191      15.527 -10.329   7.604  1.00  0.00           H  
ATOM   3026 2HG2 VAL A 191      15.486  -8.961   8.742  1.00  0.00           H  
ATOM   3027 3HG2 VAL A 191      14.381  -8.992   7.347  1.00  0.00           H  
ATOM   3028  N   VAL A 192      18.091  -5.437   6.727  1.00 31.58           N  
ATOM   3029  CA  VAL A 192      19.094  -4.624   6.018  1.00 29.70           C  
ATOM   3030  C   VAL A 192      20.414  -5.398   5.952  1.00 31.25           C  
ATOM   3031  O   VAL A 192      20.956  -5.833   7.001  1.00 30.12           O  
ATOM   3032  CB  VAL A 192      19.260  -3.224   6.673  1.00 31.17           C  
ATOM   3033  CG1 VAL A 192      20.480  -2.492   6.121  1.00 28.09           C  
ATOM   3034  CG2 VAL A 192      17.987  -2.371   6.485  1.00 29.57           C  
ATOM   3035  H   VAL A 192      18.047  -5.394   7.735  1.00  0.00           H  
ATOM   3036  HA  VAL A 192      18.759  -4.480   4.990  1.00  0.00           H  
ATOM   3037  HB  VAL A 192      19.447  -3.352   7.739  1.00  0.00           H  
ATOM   3038 1HG1 VAL A 192      20.567  -1.517   6.600  1.00  0.00           H  
ATOM   3039 2HG1 VAL A 192      21.377  -3.076   6.323  1.00  0.00           H  
ATOM   3040 3HG1 VAL A 192      20.368  -2.358   5.045  1.00  0.00           H  
ATOM   3041 1HG2 VAL A 192      18.129  -1.397   6.953  1.00  0.00           H  
ATOM   3042 2HG2 VAL A 192      17.792  -2.238   5.421  1.00  0.00           H  
ATOM   3043 3HG2 VAL A 192      17.139  -2.876   6.949  1.00  0.00           H  
ATOM   3044  N   LEU A 193      20.931  -5.583   4.732  1.00 29.58           N  
ATOM   3045  CA  LEU A 193      22.209  -6.260   4.544  1.00 34.17           C  
ATOM   3046  C   LEU A 193      23.307  -5.426   5.203  1.00 35.84           C  
ATOM   3047  O   LEU A 193      23.260  -4.212   5.129  1.00 35.26           O  
ATOM   3048  CB  LEU A 193      22.523  -6.496   3.047  1.00 34.33           C  
ATOM   3049  CG  LEU A 193      21.506  -7.295   2.239  1.00 34.45           C  
ATOM   3050  CD1 LEU A 193      21.791  -7.206   0.745  1.00 36.57           C  
ATOM   3051  CD2 LEU A 193      21.445  -8.742   2.713  1.00 35.01           C  
ATOM   3052  H   LEU A 193      20.428  -5.248   3.923  1.00  0.00           H  
ATOM   3053  HA  LEU A 193      22.161  -7.232   5.034  1.00  0.00           H  
ATOM   3054 1HB  LEU A 193      22.627  -5.529   2.557  1.00  0.00           H  
ATOM   3055 2HB  LEU A 193      23.474  -7.023   2.970  1.00  0.00           H  
ATOM   3056  HG  LEU A 193      20.518  -6.848   2.354  1.00  0.00           H  
ATOM   3057 1HD1 LEU A 193      21.048  -7.786   0.198  1.00  0.00           H  
ATOM   3058 2HD1 LEU A 193      21.743  -6.164   0.427  1.00  0.00           H  
ATOM   3059 3HD1 LEU A 193      22.784  -7.604   0.540  1.00  0.00           H  
ATOM   3060 1HD2 LEU A 193      20.711  -9.289   2.120  1.00  0.00           H  
ATOM   3061 2HD2 LEU A 193      22.425  -9.205   2.595  1.00  0.00           H  
ATOM   3062 3HD2 LEU A 193      21.155  -8.769   3.764  1.00  0.00           H  
ATOM   3063  N   PRO A 194      24.287  -6.079   5.864  1.00 39.45           N  
ATOM   3064  CA  PRO A 194      25.352  -5.294   6.539  1.00 39.08           C  
ATOM   3065  C   PRO A 194      26.346  -4.614   5.575  1.00 38.96           C  
ATOM   3066  O   PRO A 194      26.448  -4.983   4.385  1.00 35.27           O  
ATOM   3067  CB  PRO A 194      26.058  -6.328   7.429  1.00 39.13           C  
ATOM   3068  CG  PRO A 194      25.731  -7.664   6.832  1.00 40.57           C  
ATOM   3069  CD  PRO A 194      24.400  -7.533   6.123  1.00 37.69           C  
ATOM   3070  HA  PRO A 194      24.888  -4.507   7.152  1.00  0.00           H  
ATOM   3071 1HB  PRO A 194      27.141  -6.135   7.444  1.00  0.00           H  
ATOM   3072 2HB  PRO A 194      25.701  -6.238   8.466  1.00  0.00           H  
ATOM   3073 1HG  PRO A 194      26.523  -7.972   6.133  1.00  0.00           H  
ATOM   3074 2HG  PRO A 194      25.686  -8.431   7.619  1.00  0.00           H  
ATOM   3075 1HD  PRO A 194      24.425  -8.108   5.186  1.00  0.00           H  
ATOM   3076 2HD  PRO A 194      23.596  -7.897   6.780  1.00  0.00           H  
ATOM   3077  N   ASP A 195      27.053  -3.615   6.100  1.00 38.94           N  
ATOM   3078  CA  ASP A 195      28.061  -2.854   5.334  1.00 42.21           C  
ATOM   3079  C   ASP A 195      29.107  -3.720   4.644  1.00 39.35           C  
ATOM   3080  O   ASP A 195      29.443  -3.479   3.474  1.00 35.31           O  
ATOM   3081  CB  ASP A 195      28.776  -1.851   6.251  1.00 44.84           C  
ATOM   3082  CG  ASP A 195      27.942  -0.630   6.542  1.00 46.38           C  
ATOM   3083  OD1 ASP A 195      26.720  -0.638   6.230  1.00 48.78           O  
ATOM   3084  OD2 ASP A 195      28.517   0.344   7.078  1.00 43.52           O  
ATOM   3085  H   ASP A 195      26.885  -3.375   7.066  1.00  0.00           H  
ATOM   3086  HA  ASP A 195      27.551  -2.305   4.542  1.00  0.00           H  
ATOM   3087 1HB  ASP A 195      29.028  -2.336   7.194  1.00  0.00           H  
ATOM   3088 2HB  ASP A 195      29.710  -1.534   5.786  1.00  0.00           H  
ATOM   3089  N   GLU A 196      29.636  -4.713   5.360  1.00 36.29           N  
ATOM   3090  CA  GLU A 196      30.613  -5.610   4.746  1.00 41.30           C  
ATOM   3091  C   GLU A 196      30.055  -6.271   3.459  1.00 39.83           C  
ATOM   3092  O   GLU A 196      30.717  -6.263   2.414  1.00 40.13           O  
ATOM   3093  CB  GLU A 196      31.110  -6.662   5.734  1.00 48.68           C  
ATOM   3094  CG  GLU A 196      32.355  -7.388   5.238  1.00 57.32           C  
ATOM   3095  CD  GLU A 196      32.866  -8.430   6.215  1.00 61.98           C  
ATOM   3096  OE1 GLU A 196      33.029  -8.121   7.420  1.00 65.92           O  
ATOM   3097  OE2 GLU A 196      33.111  -9.568   5.774  1.00 63.60           O  
ATOM   3098  H   GLU A 196      29.373  -4.858   6.324  1.00  0.00           H  
ATOM   3099  HA  GLU A 196      31.470  -5.019   4.422  1.00  0.00           H  
ATOM   3100 1HB  GLU A 196      31.337  -6.187   6.688  1.00  0.00           H  
ATOM   3101 2HB  GLU A 196      30.323  -7.395   5.912  1.00  0.00           H  
ATOM   3102 1HG  GLU A 196      32.125  -7.878   4.293  1.00  0.00           H  
ATOM   3103 2HG  GLU A 196      33.140  -6.656   5.054  1.00  0.00           H  
ATOM   3104  N   GLU A 197      28.834  -6.804   3.528  1.00 34.80           N  
ATOM   3105  CA  GLU A 197      28.209  -7.387   2.337  1.00 35.77           C  
ATOM   3106  C   GLU A 197      28.019  -6.302   1.265  1.00 33.27           C  
ATOM   3107  O   GLU A 197      28.347  -6.511   0.110  1.00 31.49           O  
ATOM   3108  CB  GLU A 197      26.898  -8.121   2.682  1.00 37.05           C  
ATOM   3109  CG  GLU A 197      26.160  -8.765   1.495  1.00 39.43           C  
ATOM   3110  CD  GLU A 197      26.796 -10.054   0.976  1.00 39.57           C  
ATOM   3111  OE1 GLU A 197      27.713 -10.579   1.631  1.00 42.59           O  
ATOM   3112  OE2 GLU A 197      26.380 -10.565  -0.091  1.00 34.24           O  
ATOM   3113  H   GLU A 197      28.328  -6.811   4.402  1.00  0.00           H  
ATOM   3114  HA  GLU A 197      28.899  -8.113   1.904  1.00  0.00           H  
ATOM   3115 1HB  GLU A 197      27.103  -8.914   3.401  1.00  0.00           H  
ATOM   3116 2HB  GLU A 197      26.204  -7.424   3.152  1.00  0.00           H  
ATOM   3117 1HG  GLU A 197      25.138  -8.992   1.796  1.00  0.00           H  
ATOM   3118 2HG  GLU A 197      26.118  -8.049   0.675  1.00  0.00           H  
ATOM   3119  N   MET A 198      27.555  -5.119   1.654  1.00 32.93           N  
ATOM   3120  CA  MET A 198      27.391  -4.049   0.662  1.00 36.81           C  
ATOM   3121  C   MET A 198      28.710  -3.631  -0.001  1.00 36.94           C  
ATOM   3122  O   MET A 198      28.764  -3.361  -1.217  1.00 36.92           O  
ATOM   3123  CB  MET A 198      26.609  -2.864   1.261  1.00 35.89           C  
ATOM   3124  CG  MET A 198      25.149  -3.213   1.563  1.00 35.22           C  
ATOM   3125  SD  MET A 198      24.380  -4.178   0.230  1.00 34.54           S  
ATOM   3126  CE  MET A 198      24.357  -3.023  -1.137  1.00 34.48           C  
ATOM   3127  H   MET A 198      27.312  -4.938   2.618  1.00  0.00           H  
ATOM   3128  HA  MET A 198      26.827  -4.444  -0.183  1.00  0.00           H  
ATOM   3129 1HB  MET A 198      27.090  -2.540   2.183  1.00  0.00           H  
ATOM   3130 2HB  MET A 198      26.633  -2.024   0.566  1.00  0.00           H  
ATOM   3131 1HG  MET A 198      25.096  -3.790   2.485  1.00  0.00           H  
ATOM   3132 2HG  MET A 198      24.577  -2.296   1.702  1.00  0.00           H  
ATOM   3133 1HE  MET A 198      23.909  -3.500  -2.009  1.00  0.00           H  
ATOM   3134 2HE  MET A 198      23.771  -2.145  -0.862  1.00  0.00           H  
ATOM   3135 3HE  MET A 198      25.377  -2.719  -1.374  1.00  0.00           H  
ATOM   3136  N   GLU A 199      29.774  -3.595   0.798  1.00 39.20           N  
ATOM   3137  CA  GLU A 199      31.150  -3.410   0.281  1.00 40.93           C  
ATOM   3138  C   GLU A 199      31.506  -4.421  -0.809  1.00 40.07           C  
ATOM   3139  O   GLU A 199      31.970  -4.060  -1.910  1.00 36.43           O  
ATOM   3140  CB  GLU A 199      32.139  -3.528   1.430  1.00 43.69           C  
ATOM   3141  CG  GLU A 199      33.476  -2.858   1.207  1.00 53.55           C  
ATOM   3142  CD  GLU A 199      34.182  -2.589   2.527  1.00 64.59           C  
ATOM   3143  OE1 GLU A 199      34.092  -3.447   3.441  1.00 66.88           O  
ATOM   3144  OE2 GLU A 199      34.803  -1.507   2.667  1.00 70.19           O  
ATOM   3145  H   GLU A 199      29.632  -3.698   1.793  1.00  0.00           H  
ATOM   3146  HA  GLU A 199      31.225  -2.413  -0.156  1.00  0.00           H  
ATOM   3147 1HB  GLU A 199      31.704  -3.093   2.330  1.00  0.00           H  
ATOM   3148 2HB  GLU A 199      32.334  -4.581   1.636  1.00  0.00           H  
ATOM   3149 1HG  GLU A 199      34.095  -3.503   0.584  1.00  0.00           H  
ATOM   3150 2HG  GLU A 199      33.317  -1.924   0.670  1.00  0.00           H  
ATOM   3151  N   LEU A 200      31.281  -5.697  -0.488  1.00 38.28           N  
ATOM   3152  CA  LEU A 200      31.451  -6.774  -1.450  1.00 39.18           C  
ATOM   3153  C   LEU A 200      30.585  -6.500  -2.681  1.00 41.92           C  
ATOM   3154  O   LEU A 200      31.062  -6.614  -3.822  1.00 37.44           O  
ATOM   3155  CB  LEU A 200      31.098  -8.108  -0.783  1.00 43.17           C  
ATOM   3156  CG  LEU A 200      30.770  -9.440  -1.488  1.00 48.99           C  
ATOM   3157  CD1 LEU A 200      31.677  -9.777  -2.671  1.00 46.17           C  
ATOM   3158  CD2 LEU A 200      30.790 -10.558  -0.435  1.00 44.83           C  
ATOM   3159  H   LEU A 200      30.984  -5.919   0.451  1.00  0.00           H  
ATOM   3160  HA  LEU A 200      32.494  -6.795  -1.765  1.00  0.00           H  
ATOM   3161 1HB  LEU A 200      31.923  -8.401  -0.135  1.00  0.00           H  
ATOM   3162 2HB  LEU A 200      30.212  -7.964  -0.165  1.00  0.00           H  
ATOM   3163  HG  LEU A 200      29.783  -9.376  -1.947  1.00  0.00           H  
ATOM   3164 1HD1 LEU A 200      31.372 -10.730  -3.104  1.00  0.00           H  
ATOM   3165 2HD1 LEU A 200      31.597  -8.994  -3.426  1.00  0.00           H  
ATOM   3166 3HD1 LEU A 200      32.709  -9.848  -2.329  1.00  0.00           H  
ATOM   3167 1HD2 LEU A 200      30.559 -11.511  -0.912  1.00  0.00           H  
ATOM   3168 2HD2 LEU A 200      31.779 -10.610   0.022  1.00  0.00           H  
ATOM   3169 3HD2 LEU A 200      30.046 -10.347   0.334  1.00  0.00           H  
ATOM   3170  N   MET A 201      29.321  -6.111  -2.446  1.00 39.59           N  
ATOM   3171  CA  MET A 201      28.403  -5.869  -3.548  1.00 41.38           C  
ATOM   3172  C   MET A 201      28.958  -4.835  -4.515  1.00 39.64           C  
ATOM   3173  O   MET A 201      28.998  -5.082  -5.730  1.00 37.43           O  
ATOM   3174  CB  MET A 201      27.016  -5.485  -3.044  1.00 41.42           C  
ATOM   3175  CG  MET A 201      25.888  -6.113  -3.851  1.00 40.07           C  
ATOM   3176  SD  MET A 201      25.806  -7.921  -3.729  1.00 39.71           S  
ATOM   3177  CE  MET A 201      25.483  -8.109  -1.965  1.00 35.17           C  
ATOM   3178  H   MET A 201      28.996  -5.983  -1.498  1.00  0.00           H  
ATOM   3179  HA  MET A 201      28.312  -6.786  -4.130  1.00  0.00           H  
ATOM   3180 1HB  MET A 201      26.909  -5.792  -2.005  1.00  0.00           H  
ATOM   3181 2HB  MET A 201      26.903  -4.401  -3.078  1.00  0.00           H  
ATOM   3182 1HG  MET A 201      24.932  -5.715  -3.511  1.00  0.00           H  
ATOM   3183 2HG  MET A 201      26.008  -5.858  -4.904  1.00  0.00           H  
ATOM   3184 1HE  MET A 201      25.404  -9.169  -1.720  1.00  0.00           H  
ATOM   3185 2HE  MET A 201      26.300  -7.664  -1.396  1.00  0.00           H  
ATOM   3186 3HE  MET A 201      24.549  -7.607  -1.710  1.00  0.00           H  
ATOM   3187  N   ALA A 202      29.410  -3.700  -3.971  1.00 39.83           N  
ATOM   3188  CA  ALA A 202      30.129  -2.681  -4.756  1.00 42.28           C  
ATOM   3189  C   ALA A 202      31.224  -3.295  -5.630  1.00 46.53           C  
ATOM   3190  O   ALA A 202      31.245  -3.081  -6.861  1.00 43.34           O  
ATOM   3191  CB  ALA A 202      30.715  -1.602  -3.856  1.00 44.52           C  
ATOM   3192  H   ALA A 202      29.250  -3.540  -2.987  1.00  0.00           H  
ATOM   3193  HA  ALA A 202      29.417  -2.214  -5.437  1.00  0.00           H  
ATOM   3194 1HB  ALA A 202      31.239  -0.865  -4.465  1.00  0.00           H  
ATOM   3195 2HB  ALA A 202      29.912  -1.112  -3.305  1.00  0.00           H  
ATOM   3196 3HB  ALA A 202      31.413  -2.054  -3.154  1.00  0.00           H  
ATOM   3197  N   GLU A 203      32.103  -4.099  -5.024  1.00 43.41           N  
ATOM   3198  CA  GLU A 203      33.162  -4.714  -5.826  1.00 45.59           C  
ATOM   3199  C   GLU A 203      32.609  -5.560  -6.976  1.00 43.99           C  
ATOM   3200  O   GLU A 203      33.103  -5.464  -8.111  1.00 40.17           O  
ATOM   3201  CB  GLU A 203      34.164  -5.510  -4.977  1.00 53.64           C  
ATOM   3202  CG  GLU A 203      35.188  -4.660  -4.228  1.00 61.50           C  
ATOM   3203  CD  GLU A 203      36.069  -3.806  -5.143  1.00 75.46           C  
ATOM   3204  OE1 GLU A 203      36.446  -4.262  -6.251  1.00 83.65           O  
ATOM   3205  OE2 GLU A 203      36.397  -2.664  -4.753  1.00 81.66           O  
ATOM   3206  H   GLU A 203      32.059  -4.294  -4.034  1.00  0.00           H  
ATOM   3207  HA  GLU A 203      33.716  -3.923  -6.332  1.00  0.00           H  
ATOM   3208 1HB  GLU A 203      33.625  -6.104  -4.239  1.00  0.00           H  
ATOM   3209 2HB  GLU A 203      34.713  -6.202  -5.616  1.00  0.00           H  
ATOM   3210 1HG  GLU A 203      34.662  -3.997  -3.541  1.00  0.00           H  
ATOM   3211 2HG  GLU A 203      35.827  -5.316  -3.638  1.00  0.00           H  
ATOM   3212  N   LYS A 204      31.582  -6.369  -6.703  1.00 42.57           N  
ATOM   3213  CA  LYS A 204      31.036  -7.262  -7.748  1.00 45.21           C  
ATOM   3214  C   LYS A 204      30.419  -6.497  -8.906  1.00 47.96           C  
ATOM   3215  O   LYS A 204      30.562  -6.896 -10.067  1.00 47.65           O  
ATOM   3216  CB  LYS A 204      30.017  -8.253  -7.182  1.00 50.65           C  
ATOM   3217  CG  LYS A 204      30.621  -9.256  -6.201  1.00 51.57           C  
ATOM   3218  CD  LYS A 204      29.762 -10.495  -6.060  1.00 56.19           C  
ATOM   3219  CE  LYS A 204      29.899 -11.411  -7.262  1.00 56.41           C  
ATOM   3220  NZ  LYS A 204      29.455 -12.798  -6.916  1.00 60.11           N  
ATOM   3221  H   LYS A 204      31.168  -6.379  -5.782  1.00  0.00           H  
ATOM   3222  HA  LYS A 204      31.858  -7.836  -8.177  1.00  0.00           H  
ATOM   3223 1HB  LYS A 204      29.224  -7.707  -6.669  1.00  0.00           H  
ATOM   3224 2HB  LYS A 204      29.556  -8.808  -7.999  1.00  0.00           H  
ATOM   3225 1HG  LYS A 204      31.611  -9.555  -6.549  1.00  0.00           H  
ATOM   3226 2HG  LYS A 204      30.725  -8.790  -5.222  1.00  0.00           H  
ATOM   3227 1HD  LYS A 204      30.057 -11.043  -5.164  1.00  0.00           H  
ATOM   3228 2HD  LYS A 204      28.717 -10.203  -5.958  1.00  0.00           H  
ATOM   3229 1HE  LYS A 204      29.293 -11.028  -8.082  1.00  0.00           H  
ATOM   3230 2HE  LYS A 204      30.939 -11.432  -7.587  1.00  0.00           H  
ATOM   3231 1HZ  LYS A 204      29.553 -13.395  -7.725  1.00  0.00           H  
ATOM   3232 2HZ  LYS A 204      30.025 -13.157  -6.163  1.00  0.00           H  
ATOM   3233 3HZ  LYS A 204      28.488 -12.780  -6.626  1.00  0.00           H  
ATOM   3234  N   PHE A 205      29.747  -5.393  -8.578  1.00 49.62           N  
ATOM   3235  CA  PHE A 205      29.099  -4.540  -9.576  1.00 52.81           C  
ATOM   3236  C   PHE A 205      30.100  -3.838 -10.496  1.00 56.86           C  
ATOM   3237  O   PHE A 205      29.775  -3.571 -11.656  1.00 58.45           O  
ATOM   3238  CB  PHE A 205      28.166  -3.524  -8.901  1.00 49.83           C  
ATOM   3239  CG  PHE A 205      26.817  -4.085  -8.531  1.00 43.48           C  
ATOM   3240  CD1 PHE A 205      26.656  -5.447  -8.246  1.00 39.57           C  
ATOM   3241  CD2 PHE A 205      25.707  -3.251  -8.448  1.00 39.04           C  
ATOM   3242  CE1 PHE A 205      25.415  -5.965  -7.909  1.00 37.54           C  
ATOM   3243  CE2 PHE A 205      24.467  -3.763  -8.093  1.00 39.65           C  
ATOM   3244  CZ  PHE A 205      24.318  -5.124  -7.829  1.00 38.16           C  
ATOM   3245  H   PHE A 205      29.686  -5.141  -7.602  1.00  0.00           H  
ATOM   3246  HA  PHE A 205      28.503  -5.171 -10.237  1.00  0.00           H  
ATOM   3247 1HB  PHE A 205      28.636  -3.145  -7.994  1.00  0.00           H  
ATOM   3248 2HB  PHE A 205      28.009  -2.676  -9.567  1.00  0.00           H  
ATOM   3249  HD1 PHE A 205      27.523  -6.106  -8.290  1.00  0.00           H  
ATOM   3250  HD2 PHE A 205      25.818  -2.186  -8.654  1.00  0.00           H  
ATOM   3251  HE1 PHE A 205      25.306  -7.030  -7.708  1.00  0.00           H  
ATOM   3252  HE2 PHE A 205      23.607  -3.097  -8.022  1.00  0.00           H  
ATOM   3253  HZ  PHE A 205      23.341  -5.525  -7.562  1.00  0.00           H  
ATOM   3254  N   LYS A 206      31.301  -3.544  -9.989  1.00 56.50           N  
ATOM   3255  CA  LYS A 206      32.382  -3.005 -10.836  1.00 61.92           C  
ATOM   3256  C   LYS A 206      32.579  -3.856 -12.099  1.00 63.73           C  
ATOM   3257  O   LYS A 206      32.794  -3.312 -13.190  1.00 59.01           O  
ATOM   3258  CB  LYS A 206      33.707  -2.884 -10.067  1.00 61.41           C  
ATOM   3259  CG  LYS A 206      33.750  -1.740  -9.063  1.00 67.78           C  
ATOM   3260  CD  LYS A 206      35.090  -1.685  -8.338  1.00 67.75           C  
ATOM   3261  CE  LYS A 206      35.050  -0.732  -7.148  1.00 69.32           C  
ATOM   3262  NZ  LYS A 206      35.276   0.697  -7.511  1.00 65.29           N  
ATOM   3263  H   LYS A 206      31.475  -3.693  -9.005  1.00  0.00           H  
ATOM   3264  HA  LYS A 206      32.095  -2.007 -11.170  1.00  0.00           H  
ATOM   3265 1HB  LYS A 206      33.900  -3.811  -9.526  1.00  0.00           H  
ATOM   3266 2HB  LYS A 206      34.526  -2.740 -10.773  1.00  0.00           H  
ATOM   3267 1HG  LYS A 206      33.589  -0.794  -9.582  1.00  0.00           H  
ATOM   3268 2HG  LYS A 206      32.956  -1.871  -8.329  1.00  0.00           H  
ATOM   3269 1HD  LYS A 206      35.352  -2.682  -7.981  1.00  0.00           H  
ATOM   3270 2HD  LYS A 206      35.864  -1.350  -9.029  1.00  0.00           H  
ATOM   3271 1HE  LYS A 206      34.080  -0.802  -6.659  1.00  0.00           H  
ATOM   3272 2HE  LYS A 206      35.817  -1.017  -6.428  1.00  0.00           H  
ATOM   3273 1HZ  LYS A 206      35.236   1.267  -6.678  1.00  0.00           H  
ATOM   3274 2HZ  LYS A 206      36.184   0.796  -7.943  1.00  0.00           H  
ATOM   3275 3HZ  LYS A 206      34.561   0.998  -8.158  1.00  0.00           H  
ATOM   3276  N   PHE A 207      32.486  -5.183 -11.940  1.00 69.89           N  
ATOM   3277  CA  PHE A 207      32.612  -6.135 -13.057  1.00 78.72           C  
ATOM   3278  C   PHE A 207      31.264  -6.419 -13.716  1.00 80.47           C  
ATOM   3279  O   PHE A 207      30.263  -6.648 -13.033  1.00 80.46           O  
ATOM   3280  OXT PHE A 207      31.170  -6.421 -14.912  1.00  0.00           O  
ATOM   3281  CB  PHE A 207      33.262  -7.449 -12.595  1.00 80.06           C  
ATOM   3282  CG  PHE A 207      33.617  -7.469 -11.135  1.00  0.00           C  
ATOM   3283  CD1 PHE A 207      33.357  -6.371 -10.329  1.00  0.00           C  
ATOM   3284  CD2 PHE A 207      34.212  -8.585 -10.566  1.00  0.00           C  
ATOM   3285  CE1 PHE A 207      33.684  -6.389  -8.986  1.00  0.00           C  
ATOM   3286  CE2 PHE A 207      34.538  -8.606  -9.224  1.00  0.00           C  
ATOM   3287  CZ  PHE A 207      34.274  -7.505  -8.433  1.00  0.00           C  
ATOM   3288  H   PHE A 207      32.322  -5.537 -11.008  1.00  0.00           H  
ATOM   3289  HA  PHE A 207      33.248  -5.688 -13.822  1.00  0.00           H  
ATOM   3290 1HB  PHE A 207      32.584  -8.279 -12.791  1.00  0.00           H  
ATOM   3291 2HB  PHE A 207      34.171  -7.626 -13.168  1.00  0.00           H  
ATOM   3292  HD1 PHE A 207      32.890  -5.488 -10.765  1.00  0.00           H  
ATOM   3293  HD2 PHE A 207      34.421  -9.454 -11.191  1.00  0.00           H  
ATOM   3294  HE1 PHE A 207      33.474  -5.519  -8.363  1.00  0.00           H  
ATOM   3295  HE2 PHE A 207      35.005  -9.489  -8.789  1.00  0.00           H  
ATOM   3296  HZ  PHE A 207      34.532  -7.520  -7.376  1.00  0.00           H  
TER                                                                             
HETATM 3298 ZN    ZN A 301      11.983  18.571  -9.281  1.00 33.86          ZN  
TER                                                                             
