# Supplementary material for: A new benchmark illustrates that integration of geometric constraints inferred from enzyme reaction chemistry can increase enzyme active site modeling accuracy
Source: PLoS One. 2019 Apr 4;14(4):e0214126. doi: 10.1371/journal.pone.0214126 (PMC6448891; doi:10.1371/journal.pone.0214126)
Supplement: S1 Files — (GZ) [file pone.0214126.s008.gz › benchmark-lite/templates/4fua/4c25.pdb.pdb]

REMARK query_anchored_aln MERNKLARQIIDTCLEMTRLGLNQGTAGNVSVRYQDGMLITPTGIPYEKLTESHIVFIDGNGKHEEGKLPSSEWRFHMAAYQSRPDANAVVHNHAVHCTAVSILNRSIPAIHYMIAAAG-NSIPCAPYATFGTRELSEHVALALKNRKATLLQHHGLIACEVNLEKALWLAHEVEVLAQLYLTTLAITDP-PVLSDEEIAVVLEKFKT-------
ATOM      1  N   MET A   1      30.398  22.875 -30.138  1.00  0.00           N  
ATOM      2  CA  MET A   1      29.241  22.780 -29.235  1.00  0.00           C  
ATOM      3  C   MET A   1      28.722  21.341 -29.144  1.00  0.00           C  
ATOM      4  O   MET A   1      29.102  20.498 -29.972  1.00  0.00           O  
ATOM      5  CB  MET A   1      28.129  23.717 -29.701  1.00  0.00           C  
ATOM      6  CG  MET A   1      28.476  25.197 -29.620  1.00  0.00           C  
ATOM      7  SD  MET A   1      27.125  26.259 -30.167  1.00  0.00           S  
ATOM      8  CE  MET A   1      27.869  27.877 -29.977  1.00  0.00           C  
ATOM      9 1H   MET A   1      30.714  23.823 -30.177  1.00  0.00           H  
ATOM     10 2H   MET A   1      31.136  22.292 -29.798  1.00  0.00           H  
ATOM     11 3H   MET A   1      30.132  22.575 -31.054  1.00  0.00           H  
ATOM     12  HA  MET A   1      29.556  23.080 -28.236  1.00  0.00           H  
ATOM     13 1HB  MET A   1      27.872  23.491 -30.735  1.00  0.00           H  
ATOM     14 2HB  MET A   1      27.235  23.550 -29.098  1.00  0.00           H  
ATOM     15 1HG  MET A   1      28.725  25.456 -28.592  1.00  0.00           H  
ATOM     16 2HG  MET A   1      29.348  25.400 -30.243  1.00  0.00           H  
ATOM     17 1HE  MET A   1      27.154  28.644 -30.276  1.00  0.00           H  
ATOM     18 2HE  MET A   1      28.149  28.028 -28.933  1.00  0.00           H  
ATOM     19 3HE  MET A   1      28.758  27.945 -30.604  1.00  0.00           H  
ATOM     20  N   GLU A   2      27.849  21.071 -28.160  1.00  0.00           N  
ATOM     21  CA  GLU A   2      27.311  19.711 -27.934  1.00  0.00           C  
ATOM     22  C   GLU A   2      26.649  19.123 -29.190  1.00  0.00           C  
ATOM     23  O   GLU A   2      25.975  19.831 -29.937  1.00  0.00           O  
ATOM     24  CB  GLU A   2      26.298  19.729 -26.787  1.00  0.00           C  
ATOM     25  CG  GLU A   2      26.898  20.037 -25.423  1.00  0.00           C  
ATOM     26  CD  GLU A   2      27.776  18.931 -24.907  1.00  0.00           C  
ATOM     27  OE1 GLU A   2      28.945  18.936 -25.209  1.00  0.00           O  
ATOM     28  OE2 GLU A   2      27.277  18.080 -24.208  1.00  0.00           O  
ATOM     29  H   GLU A   2      27.552  21.824 -27.556  1.00  0.00           H  
ATOM     30  HA  GLU A   2      28.137  19.053 -27.663  1.00  0.00           H  
ATOM     31 1HB  GLU A   2      25.530  20.475 -26.991  1.00  0.00           H  
ATOM     32 2HB  GLU A   2      25.803  18.759 -26.724  1.00  0.00           H  
ATOM     33 1HG  GLU A   2      27.488  20.950 -25.495  1.00  0.00           H  
ATOM     34 2HG  GLU A   2      26.090  20.214 -24.714  1.00  0.00           H  
ATOM     35  N   ARG A   3      26.861  17.828 -29.426  1.00  0.00           N  
ATOM     36  CA  ARG A   3      26.478  17.216 -30.706  1.00  0.00           C  
ATOM     37  C   ARG A   3      25.009  16.812 -30.794  1.00  0.00           C  
ATOM     38  O   ARG A   3      24.338  16.615 -29.779  1.00  0.00           O  
ATOM     39  CB  ARG A   3      27.332  15.984 -30.966  1.00  0.00           C  
ATOM     40  CG  ARG A   3      28.811  16.265 -31.182  1.00  0.00           C  
ATOM     41  CD  ARG A   3      29.575  15.017 -31.436  1.00  0.00           C  
ATOM     42  NE  ARG A   3      30.993  15.279 -31.626  1.00  0.00           N  
ATOM     43  CZ  ARG A   3      31.925  14.329 -31.834  1.00  0.00           C  
ATOM     44  NH1 ARG A   3      31.575  13.062 -31.876  1.00  0.00           N  
ATOM     45  NH2 ARG A   3      33.192  14.670 -31.996  1.00  0.00           N  
ATOM     46  H   ARG A   3      27.292  17.254 -28.716  1.00  0.00           H  
ATOM     47  HA  ARG A   3      26.651  17.941 -31.502  1.00  0.00           H  
ATOM     48 1HB  ARG A   3      27.246  15.298 -30.125  1.00  0.00           H  
ATOM     49 2HB  ARG A   3      26.962  15.465 -31.851  1.00  0.00           H  
ATOM     50 1HG  ARG A   3      28.934  16.924 -32.042  1.00  0.00           H  
ATOM     51 2HG  ARG A   3      29.224  16.745 -30.294  1.00  0.00           H  
ATOM     52 1HD  ARG A   3      29.464  14.343 -30.588  1.00  0.00           H  
ATOM     53 2HD  ARG A   3      29.195  14.534 -32.336  1.00  0.00           H  
ATOM     54  HE  ARG A   3      31.301  16.242 -31.601  1.00  0.00           H  
ATOM     55 1HH1 ARG A   3      30.607  12.801 -31.752  1.00  0.00           H  
ATOM     56 2HH1 ARG A   3      32.274  12.350 -32.031  1.00  0.00           H  
ATOM     57 1HH2 ARG A   3      33.461  15.644 -31.964  1.00  0.00           H  
ATOM     58 2HH2 ARG A   3      33.890  13.958 -32.151  1.00  0.00           H  
ATOM     59  N   ASN A   4      24.535  16.681 -32.030  1.00  0.00           N  
ATOM     60  CA  ASN A   4      23.181  16.236 -32.329  1.00  0.00           C  
ATOM     61  C   ASN A   4      22.739  15.028 -31.484  1.00  0.00           C  
ATOM     62  O   ASN A   4      21.678  15.061 -30.838  1.00  0.00           O  
ATOM     63  CB  ASN A   4      23.061  15.918 -33.808  1.00  0.00           C  
ATOM     64  CG  ASN A   4      23.048  17.153 -34.665  1.00  0.00           C  
ATOM     65  OD1 ASN A   4      22.653  18.234 -34.212  1.00  0.00           O  
ATOM     66  ND2 ASN A   4      23.471  17.015 -35.896  1.00  0.00           N  
ATOM     67  H   ASN A   4      25.159  16.906 -32.792  1.00  0.00           H  
ATOM     68  HA  ASN A   4      22.489  17.043 -32.082  1.00  0.00           H  
ATOM     69 1HB  ASN A   4      23.896  15.287 -34.114  1.00  0.00           H  
ATOM     70 2HB  ASN A   4      22.144  15.356 -33.986  1.00  0.00           H  
ATOM     71 1HD2 ASN A   4      23.485  17.803 -36.512  1.00  0.00           H  
ATOM     72 2HD2 ASN A   4      23.781  16.121 -36.220  1.00  0.00           H  
ATOM     73  N   LYS A   5      23.567  13.985 -31.458  1.00  0.00           N  
ATOM     74  CA  LYS A   5      23.204  12.733 -30.784  1.00  0.00           C  
ATOM     75  C   LYS A   5      23.039  12.844 -29.259  1.00  0.00           C  
ATOM     76  O   LYS A   5      22.308  12.065 -28.653  1.00  0.00           O  
ATOM     77  CB  LYS A   5      24.251  11.664 -31.102  1.00  0.00           C  
ATOM     78  CG  LYS A   5      24.234  11.176 -32.544  1.00  0.00           C  
ATOM     79  CD  LYS A   5      25.308  10.126 -32.785  1.00  0.00           C  
ATOM     80  CE  LYS A   5      25.293   9.638 -34.226  1.00  0.00           C  
ATOM     81  NZ  LYS A   5      26.364   8.638 -34.486  1.00  0.00           N  
ATOM     82  H   LYS A   5      24.466  14.056 -31.913  1.00  0.00           H  
ATOM     83  HA  LYS A   5      22.233  12.407 -31.159  1.00  0.00           H  
ATOM     84 1HB  LYS A   5      25.247  12.056 -30.893  1.00  0.00           H  
ATOM     85 2HB  LYS A   5      24.097  10.800 -30.455  1.00  0.00           H  
ATOM     86 1HG  LYS A   5      23.259  10.745 -32.772  1.00  0.00           H  
ATOM     87 2HG  LYS A   5      24.404  12.018 -33.215  1.00  0.00           H  
ATOM     88 1HD  LYS A   5      26.289  10.551 -32.564  1.00  0.00           H  
ATOM     89 2HD  LYS A   5      25.142   9.277 -32.123  1.00  0.00           H  
ATOM     90 1HE  LYS A   5      24.328   9.185 -34.447  1.00  0.00           H  
ATOM     91 2HE  LYS A   5      25.435  10.485 -34.898  1.00  0.00           H  
ATOM     92 1HZ  LYS A   5      26.320   8.340 -35.451  1.00  0.00           H  
ATOM     93 2HZ  LYS A   5      27.266   9.054 -34.303  1.00  0.00           H  
ATOM     94 3HZ  LYS A   5      26.232   7.839 -33.882  1.00  0.00           H  
ATOM     95  N   LEU A   6      23.740  13.794 -28.645  1.00  0.00           N  
ATOM     96  CA  LEU A   6      23.607  14.062 -27.218  1.00  0.00           C  
ATOM     97  C   LEU A   6      22.220  14.631 -26.947  1.00  0.00           C  
ATOM     98  O   LEU A   6      21.513  14.172 -26.038  1.00  0.00           O  
ATOM     99  CB  LEU A   6      24.686  15.044 -26.745  1.00  0.00           C  
ATOM    100  CG  LEU A   6      26.122  14.504 -26.741  1.00  0.00           C  
ATOM    101  CD1 LEU A   6      27.091  15.639 -26.441  1.00  0.00           C  
ATOM    102  CD2 LEU A   6      26.244  13.394 -25.707  1.00  0.00           C  
ATOM    103  H   LEU A   6      24.386  14.346 -29.191  1.00  0.00           H  
ATOM    104  HA  LEU A   6      23.732  13.125 -26.677  1.00  0.00           H  
ATOM    105 1HB  LEU A   6      24.664  15.921 -27.390  1.00  0.00           H  
ATOM    106 2HB  LEU A   6      24.447  15.360 -25.729  1.00  0.00           H  
ATOM    107  HG  LEU A   6      26.365  14.110 -27.727  1.00  0.00           H  
ATOM    108 1HD1 LEU A   6      28.111  15.256 -26.438  1.00  0.00           H  
ATOM    109 2HD1 LEU A   6      26.996  16.410 -27.206  1.00  0.00           H  
ATOM    110 3HD1 LEU A   6      26.861  16.066 -25.465  1.00  0.00           H  
ATOM    111 1HD2 LEU A   6      27.264  13.009 -25.705  1.00  0.00           H  
ATOM    112 2HD2 LEU A   6      26.002  13.788 -24.720  1.00  0.00           H  
ATOM    113 3HD2 LEU A   6      25.553  12.588 -25.956  1.00  0.00           H  
ATOM    114  N   ALA A   7      21.840  15.621 -27.758  1.00  0.00           N  
ATOM    115  CA  ALA A   7      20.533  16.247 -27.671  1.00  0.00           C  
ATOM    116  C   ALA A   7      19.460  15.196 -27.895  1.00  0.00           C  
ATOM    117  O   ALA A   7      18.499  15.129 -27.138  1.00  0.00           O  
ATOM    118  CB  ALA A   7      20.404  17.378 -28.681  1.00  0.00           C  
ATOM    119  H   ALA A   7      22.494  15.942 -28.458  1.00  0.00           H  
ATOM    120  HA  ALA A   7      20.422  16.661 -26.669  1.00  0.00           H  
ATOM    121 1HB  ALA A   7      19.416  17.830 -28.596  1.00  0.00           H  
ATOM    122 2HB  ALA A   7      21.166  18.131 -28.484  1.00  0.00           H  
ATOM    123 3HB  ALA A   7      20.536  16.983 -29.687  1.00  0.00           H  
ATOM    124  N   ARG A   8      19.659  14.370 -28.929  1.00  0.00           N  
ATOM    125  CA  ARG A   8      18.820  13.199 -29.211  1.00  0.00           C  
ATOM    126  C   ARG A   8      18.746  12.242 -28.025  1.00  0.00           C  
ATOM    127  O   ARG A   8      17.684  11.758 -27.691  1.00  0.00           O  
ATOM    128  CB  ARG A   8      19.350  12.446 -30.422  1.00  0.00           C  
ATOM    129  CG  ARG A   8      19.157  13.157 -31.752  1.00  0.00           C  
ATOM    130  CD  ARG A   8      19.749  12.387 -32.877  1.00  0.00           C  
ATOM    131  NE  ARG A   8      19.567  13.064 -34.151  1.00  0.00           N  
ATOM    132  CZ  ARG A   8      20.126  12.671 -35.312  1.00  0.00           C  
ATOM    133  NH1 ARG A   8      20.897  11.607 -35.344  1.00  0.00           N  
ATOM    134  NH2 ARG A   8      19.898  13.355 -36.420  1.00  0.00           N  
ATOM    135  H   ARG A   8      20.435  14.578 -29.541  1.00  0.00           H  
ATOM    136  HA  ARG A   8      17.808  13.543 -29.429  1.00  0.00           H  
ATOM    137 1HB  ARG A   8      20.416  12.262 -30.298  1.00  0.00           H  
ATOM    138 2HB  ARG A   8      18.857  11.476 -30.492  1.00  0.00           H  
ATOM    139 1HG  ARG A   8      18.092  13.283 -31.946  1.00  0.00           H  
ATOM    140 2HG  ARG A   8      19.638  14.135 -31.715  1.00  0.00           H  
ATOM    141 1HD  ARG A   8      20.818  12.260 -32.708  1.00  0.00           H  
ATOM    142 2HD  ARG A   8      19.272  11.410 -32.939  1.00  0.00           H  
ATOM    143  HE  ARG A   8      18.980  13.887 -34.167  1.00  0.00           H  
ATOM    144 1HH1 ARG A   8      21.071  11.084 -34.497  1.00  0.00           H  
ATOM    145 2HH1 ARG A   8      21.316  11.312 -36.214  1.00  0.00           H  
ATOM    146 1HH2 ARG A   8      19.305  14.173 -36.396  1.00  0.00           H  
ATOM    147 2HH2 ARG A   8      20.317  13.060 -37.290  1.00  0.00           H  
ATOM    148  N   GLN A   9      19.869  11.973 -27.382  1.00  0.00           N  
ATOM    149  CA  GLN A   9      19.857  11.068 -26.241  1.00  0.00           C  
ATOM    150  C   GLN A   9      19.011  11.576 -25.084  1.00  0.00           C  
ATOM    151  O   GLN A   9      18.299  10.806 -24.437  1.00  0.00           O  
ATOM    152  CB  GLN A   9      21.288  10.820 -25.756  1.00  0.00           C  
ATOM    153  CG  GLN A   9      22.134   9.995 -26.711  1.00  0.00           C  
ATOM    154  CD  GLN A   9      23.565   9.841 -26.229  1.00  0.00           C  
ATOM    155  OE1 GLN A   9      24.075  10.675 -25.476  1.00  0.00           O  
ATOM    156  NE2 GLN A   9      24.221   8.770 -26.662  1.00  0.00           N  
ATOM    157  H   GLN A   9      20.743  12.388 -27.671  1.00  0.00           H  
ATOM    158  HA  GLN A   9      19.422  10.120 -26.556  1.00  0.00           H  
ATOM    159 1HB  GLN A   9      21.790  11.775 -25.600  1.00  0.00           H  
ATOM    160 2HB  GLN A   9      21.262  10.303 -24.797  1.00  0.00           H  
ATOM    161 1HG  GLN A   9      21.696   9.002 -26.803  1.00  0.00           H  
ATOM    162 2HG  GLN A   9      22.152  10.488 -27.683  1.00  0.00           H  
ATOM    163 1HE2 GLN A   9      25.168   8.615 -26.378  1.00  0.00           H  
ATOM    164 2HE2 GLN A   9      23.769   8.119 -27.272  1.00  0.00           H  
ATOM    165  N   ILE A  10      19.081  12.881 -24.845  1.00  0.00           N  
ATOM    166  CA  ILE A  10      18.323  13.514 -23.772  1.00  0.00           C  
ATOM    167  C   ILE A  10      16.812  13.411 -24.008  1.00  0.00           C  
ATOM    168  O   ILE A  10      16.038  13.166 -23.054  1.00  0.00           O  
ATOM    169  CB  ILE A  10      18.721  14.994 -23.627  1.00  0.00           C  
ATOM    170  CG1 ILE A  10      20.161  15.113 -23.120  1.00  0.00           C  
ATOM    171  CG2 ILE A  10      17.763  15.714 -22.691  1.00  0.00           C  
ATOM    172  CD1 ILE A  10      20.725  16.513 -23.206  1.00  0.00           C  
ATOM    173  H   ILE A  10      19.679  13.450 -25.427  1.00  0.00           H  
ATOM    174  HA  ILE A  10      18.550  13.001 -22.839  1.00  0.00           H  
ATOM    175  HB  ILE A  10      18.690  15.476 -24.604  1.00  0.00           H  
ATOM    176 1HG1 ILE A  10      20.208  14.788 -22.081  1.00  0.00           H  
ATOM    177 2HG1 ILE A  10      20.806  14.450 -23.698  1.00  0.00           H  
ATOM    178 1HG2 ILE A  10      18.059  16.758 -22.599  1.00  0.00           H  
ATOM    179 2HG2 ILE A  10      16.752  15.657 -23.092  1.00  0.00           H  
ATOM    180 3HG2 ILE A  10      17.790  15.241 -21.708  1.00  0.00           H  
ATOM    181 1HD1 ILE A  10      21.748  16.516 -22.829  1.00  0.00           H  
ATOM    182 2HD1 ILE A  10      20.720  16.844 -24.245  1.00  0.00           H  
ATOM    183 3HD1 ILE A  10      20.116  17.187 -22.606  1.00  0.00           H  
ATOM    184  N   ILE A  11      16.407  13.611 -25.271  1.00  0.00           N  
ATOM    185  CA  ILE A  11      14.992  13.530 -25.694  1.00  0.00           C  
ATOM    186  C   ILE A  11      14.456  12.098 -25.561  1.00  0.00           C  
ATOM    187  O   ILE A  11      13.362  11.882 -25.031  1.00  0.00           O  
ATOM    188  CB  ILE A  11      14.821  14.006 -27.148  1.00  0.00           C  
ATOM    189  CG1 ILE A  11      15.108  15.506 -27.256  1.00  0.00           C  
ATOM    190  CG2 ILE A  11      13.420  13.692 -27.649  1.00  0.00           C  
ATOM    191  CD1 ILE A  11      15.230  16.004 -28.678  1.00  0.00           C  
ATOM    192  H   ILE A  11      17.114  13.827 -25.959  1.00  0.00           H  
ATOM    193  HA  ILE A  11      14.401  14.179 -25.049  1.00  0.00           H  
ATOM    194  HB  ILE A  11      15.546  13.500 -27.784  1.00  0.00           H  
ATOM    195 1HG1 ILE A  11      14.311  16.065 -26.766  1.00  0.00           H  
ATOM    196 2HG1 ILE A  11      16.037  15.737 -26.734  1.00  0.00           H  
ATOM    197 1HG2 ILE A  11      13.316  14.036 -28.678  1.00  0.00           H  
ATOM    198 2HG2 ILE A  11      13.251  12.616 -27.607  1.00  0.00           H  
ATOM    199 3HG2 ILE A  11      12.686  14.198 -27.022  1.00  0.00           H  
ATOM    200 1HD1 ILE A  11      15.434  17.075 -28.673  1.00  0.00           H  
ATOM    201 2HD1 ILE A  11      16.047  15.481 -29.178  1.00  0.00           H  
ATOM    202 3HD1 ILE A  11      14.299  15.815 -29.211  1.00  0.00           H  
ATOM    203  N   ASP A  12      15.252  11.126 -25.989  1.00  0.00           N  
ATOM    204  CA  ASP A  12      14.918   9.717 -25.823  1.00  0.00           C  
ATOM    205  C   ASP A  12      14.723   9.301 -24.357  1.00  0.00           C  
ATOM    206  O   ASP A  12      13.757   8.616 -24.030  1.00  0.00           O  
ATOM    207  CB  ASP A  12      16.011   8.851 -26.454  1.00  0.00           C  
ATOM    208  CG  ASP A  12      16.000   8.899 -27.976  1.00  0.00           C  
ATOM    209  OD1 ASP A  12      15.012   9.319 -28.531  1.00  0.00           O  
ATOM    210  OD2 ASP A  12      16.980   8.516 -28.569  1.00  0.00           O  
ATOM    211  H   ASP A  12      16.118  11.376 -26.445  1.00  0.00           H  
ATOM    212  HA  ASP A  12      13.973   9.523 -26.331  1.00  0.00           H  
ATOM    213 1HB  ASP A  12      16.988   9.184 -26.102  1.00  0.00           H  
ATOM    214 2HB  ASP A  12      15.884   7.816 -26.137  1.00  0.00           H  
ATOM    215  N   THR A  13      15.649   9.670 -23.479  1.00  0.00           N  
ATOM    216  CA  THR A  13      15.526   9.219 -22.101  1.00  0.00           C  
ATOM    217  C   THR A  13      14.447   9.957 -21.331  1.00  0.00           C  
ATOM    218  O   THR A  13      13.839   9.404 -20.419  1.00  0.00           O  
ATOM    219  CB  THR A  13      16.867   9.368 -21.359  1.00  0.00           C  
ATOM    220  OG1 THR A  13      17.869   8.579 -22.014  1.00  0.00           O  
ATOM    221  CG2 THR A  13      16.731   8.912 -19.915  1.00  0.00           C  
ATOM    222  H   THR A  13      16.433  10.252 -23.738  1.00  0.00           H  
ATOM    223  HA  THR A  13      15.247   8.165 -22.106  1.00  0.00           H  
ATOM    224  HB  THR A  13      17.178  10.413 -21.377  1.00  0.00           H  
ATOM    225  HG1 THR A  13      18.195   9.051 -22.784  1.00  0.00           H  
ATOM    226 1HG2 THR A  13      17.688   9.025 -19.406  1.00  0.00           H  
ATOM    227 2HG2 THR A  13      15.978   9.518 -19.411  1.00  0.00           H  
ATOM    228 3HG2 THR A  13      16.430   7.866 -19.890  1.00  0.00           H  
ATOM    229  N   CYS A  14      14.172  11.187 -21.752  1.00  0.00           N  
ATOM    230  CA  CYS A  14      13.038  11.940 -21.238  1.00  0.00           C  
ATOM    231  C   CYS A  14      11.735  11.207 -21.510  1.00  0.00           C  
ATOM    232  O   CYS A  14      10.891  11.046 -20.614  1.00  0.00           O  
ATOM    233  CB  CYS A  14      12.980  13.330 -21.872  1.00  0.00           C  
ATOM    234  SG  CYS A  14      14.307  14.439 -21.344  1.00  0.00           S  
ATOM    235  H   CYS A  14      14.768  11.610 -22.449  1.00  0.00           H  
ATOM    236  HA  CYS A  14      13.159  12.056 -20.161  1.00  0.00           H  
ATOM    237 1HB  CYS A  14      13.029  13.237 -22.957  1.00  0.00           H  
ATOM    238 2HB  CYS A  14      12.028  13.802 -21.627  1.00  0.00           H  
ATOM    239  HG  CYS A  14      13.920  15.478 -22.077  1.00  0.00           H  
ATOM    240  N   LEU A  15      11.574  10.750 -22.747  1.00  0.00           N  
ATOM    241  CA  LEU A  15      10.388   9.988 -23.114  1.00  0.00           C  
ATOM    242  C   LEU A  15      10.286   8.745 -22.265  1.00  0.00           C  
ATOM    243  O   LEU A  15       9.239   8.474 -21.677  1.00  0.00           O  
ATOM    244  CB  LEU A  15      10.430   9.602 -24.598  1.00  0.00           C  
ATOM    245  CG  LEU A  15      10.248  10.756 -25.591  1.00  0.00           C  
ATOM    246  CD1 LEU A  15      10.520  10.258 -27.004  1.00  0.00           C  
ATOM    247  CD2 LEU A  15       8.838  11.314 -25.470  1.00  0.00           C  
ATOM    248  H   LEU A  15      12.279  10.930 -23.447  1.00  0.00           H  
ATOM    249  HA  LEU A  15       9.510  10.610 -22.943  1.00  0.00           H  
ATOM    250 1HB  LEU A  15      11.389   9.132 -24.808  1.00  0.00           H  
ATOM    251 2HB  LEU A  15       9.642   8.873 -24.789  1.00  0.00           H  
ATOM    252  HG  LEU A  15      10.970  11.543 -25.371  1.00  0.00           H  
ATOM    253 1HD1 LEU A  15      10.391  11.079 -27.710  1.00  0.00           H  
ATOM    254 2HD1 LEU A  15      11.541   9.883 -27.068  1.00  0.00           H  
ATOM    255 3HD1 LEU A  15       9.822   9.458 -27.248  1.00  0.00           H  
ATOM    256 1HD2 LEU A  15       8.710  12.136 -26.175  1.00  0.00           H  
ATOM    257 2HD2 LEU A  15       8.115  10.529 -25.691  1.00  0.00           H  
ATOM    258 3HD2 LEU A  15       8.678  11.679 -24.455  1.00  0.00           H  
ATOM    259  N   GLU A  16      11.396   8.024 -22.171  1.00  0.00           N  
ATOM    260  CA  GLU A  16      11.452   6.728 -21.528  1.00  0.00           C  
ATOM    261  C   GLU A  16      11.122   6.782 -20.021  1.00  0.00           C  
ATOM    262  O   GLU A  16      10.573   5.824 -19.448  1.00  0.00           O  
ATOM    263  CB  GLU A  16      12.841   6.119 -21.734  1.00  0.00           C  
ATOM    264  CG  GLU A  16      13.145   5.718 -23.170  1.00  0.00           C  
ATOM    265  CD  GLU A  16      12.235   4.635 -23.680  1.00  0.00           C  
ATOM    266  OE1 GLU A  16      11.897   3.762 -22.917  1.00  0.00           O  
ATOM    267  OE2 GLU A  16      11.878   4.681 -24.833  1.00  0.00           O  
ATOM    268  H   GLU A  16      12.238   8.411 -22.573  1.00  0.00           H  
ATOM    269  HA  GLU A  16      10.705   6.081 -21.989  1.00  0.00           H  
ATOM    270 1HB  GLU A  16      13.602   6.834 -21.418  1.00  0.00           H  
ATOM    271 2HB  GLU A  16      12.946   5.232 -21.109  1.00  0.00           H  
ATOM    272 1HG  GLU A  16      13.043   6.593 -23.811  1.00  0.00           H  
ATOM    273 2HG  GLU A  16      14.178   5.376 -23.230  1.00  0.00           H  
ATOM    274  N   MET A  17      11.435   7.903 -19.393  1.00  0.00           N  
ATOM    275  CA  MET A  17      10.923   8.184 -18.057  1.00  0.00           C  
ATOM    276  C   MET A  17       9.371   8.155 -18.018  1.00  0.00           C  
ATOM    277  O   MET A  17       8.759   7.634 -17.072  1.00  0.00           O  
ATOM    278  CB  MET A  17      11.451   9.536 -17.579  1.00  0.00           C  
ATOM    279  CG  MET A  17      12.938   9.552 -17.256  1.00  0.00           C  
ATOM    280  SD  MET A  17      13.463  11.092 -16.477  1.00  0.00           S  
ATOM    281  CE  MET A  17      13.432  12.207 -17.877  1.00  0.00           C  
ATOM    282  H   MET A  17      12.038   8.578 -19.841  1.00  0.00           H  
ATOM    283  HA  MET A  17      11.275   7.405 -17.381  1.00  0.00           H  
ATOM    284 1HB  MET A  17      11.267  10.288 -18.345  1.00  0.00           H  
ATOM    285 2HB  MET A  17      10.910   9.841 -16.683  1.00  0.00           H  
ATOM    286 1HG  MET A  17      13.173   8.728 -16.583  1.00  0.00           H  
ATOM    287 2HG  MET A  17      13.511   9.418 -18.173  1.00  0.00           H  
ATOM    288 1HE  MET A  17      13.733  13.204 -17.556  1.00  0.00           H  
ATOM    289 2HE  MET A  17      14.121  11.849 -18.644  1.00  0.00           H  
ATOM    290 3HE  MET A  17      12.422  12.249 -18.288  1.00  0.00           H  
ATOM    291  N   THR A  18       8.749   8.740 -19.035  1.00  0.00           N  
ATOM    292  CA  THR A  18       7.294   8.750 -19.148  1.00  0.00           C  
ATOM    293  C   THR A  18       6.752   7.368 -19.596  1.00  0.00           C  
ATOM    294  O   THR A  18       5.856   6.822 -18.950  1.00  0.00           O  
ATOM    295  CB  THR A  18       6.833   9.840 -20.133  1.00  0.00           C  
ATOM    296  OG1 THR A  18       7.258  11.125 -19.661  1.00  0.00           O  
ATOM    297  CG2 THR A  18       5.318   9.830 -20.269  1.00  0.00           C  
ATOM    298  H   THR A  18       9.301   9.191 -19.751  1.00  0.00           H  
ATOM    299  HA  THR A  18       6.872   8.968 -18.167  1.00  0.00           H  
ATOM    300  HB  THR A  18       7.281   9.661 -21.110  1.00  0.00           H  
ATOM    301  HG1 THR A  18       7.148  11.168 -18.708  1.00  0.00           H  
ATOM    302 1HG2 THR A  18       5.010  10.606 -20.970  1.00  0.00           H  
ATOM    303 2HG2 THR A  18       4.993   8.857 -20.639  1.00  0.00           H  
ATOM    304 3HG2 THR A  18       4.864  10.018 -19.297  1.00  0.00           H  
ATOM    305  N   ARG A  19       7.316   6.802 -20.662  1.00  0.00           N  
ATOM    306  CA  ARG A  19       6.861   5.519 -21.229  1.00  0.00           C  
ATOM    307  C   ARG A  19       6.924   4.352 -20.259  1.00  0.00           C  
ATOM    308  O   ARG A  19       6.222   3.359 -20.448  1.00  0.00           O  
ATOM    309  CB  ARG A  19       7.691   5.166 -22.454  1.00  0.00           C  
ATOM    310  CG  ARG A  19       7.442   6.044 -23.670  1.00  0.00           C  
ATOM    311  CD  ARG A  19       8.319   5.667 -24.808  1.00  0.00           C  
ATOM    312  NE  ARG A  19       8.085   6.504 -25.974  1.00  0.00           N  
ATOM    313  CZ  ARG A  19       8.827   6.476 -27.098  1.00  0.00           C  
ATOM    314  NH1 ARG A  19       9.846   5.651 -27.192  1.00  0.00           N  
ATOM    315  NH2 ARG A  19       8.532   7.280 -28.105  1.00  0.00           N  
ATOM    316  H   ARG A  19       8.091   7.284 -21.094  1.00  0.00           H  
ATOM    317  HA  ARG A  19       5.818   5.624 -21.529  1.00  0.00           H  
ATOM    318 1HB  ARG A  19       8.750   5.235 -22.209  1.00  0.00           H  
ATOM    319 2HB  ARG A  19       7.490   4.135 -22.745  1.00  0.00           H  
ATOM    320 1HG  ARG A  19       6.404   5.939 -23.988  1.00  0.00           H  
ATOM    321 2HG  ARG A  19       7.641   7.085 -23.414  1.00  0.00           H  
ATOM    322 1HD  ARG A  19       9.363   5.776 -24.515  1.00  0.00           H  
ATOM    323 2HD  ARG A  19       8.128   4.632 -25.088  1.00  0.00           H  
ATOM    324  HE  ARG A  19       7.310   7.153 -25.939  1.00  0.00           H  
ATOM    325 1HH1 ARG A  19      10.072   5.037 -26.422  1.00  0.00           H  
ATOM    326 2HH1 ARG A  19      10.403   5.630 -28.034  1.00  0.00           H  
ATOM    327 1HH2 ARG A  19       7.749   7.915 -28.032  1.00  0.00           H  
ATOM    328 2HH2 ARG A  19       9.088   7.259 -28.947  1.00  0.00           H  
ATOM    329  N   LEU A  20       7.773   4.453 -19.238  1.00  0.00           N  
ATOM    330  CA  LEU A  20       7.850   3.410 -18.216  1.00  0.00           C  
ATOM    331  C   LEU A  20       7.213   3.903 -16.940  1.00  0.00           C  
ATOM    332  O   LEU A  20       7.349   3.281 -15.882  1.00  0.00           O  
ATOM    333  CB  LEU A  20       9.307   3.010 -17.950  1.00  0.00           C  
ATOM    334  CG  LEU A  20      10.062   2.415 -19.145  1.00  0.00           C  
ATOM    335  CD1 LEU A  20      11.510   2.156 -18.753  1.00  0.00           C  
ATOM    336  CD2 LEU A  20       9.378   1.132 -19.591  1.00  0.00           C  
ATOM    337  H   LEU A  20       8.375   5.260 -19.163  1.00  0.00           H  
ATOM    338  HA  LEU A  20       7.312   2.533 -18.576  1.00  0.00           H  
ATOM    339 1HB  LEU A  20       9.854   3.891 -17.618  1.00  0.00           H  
ATOM    340 2HB  LEU A  20       9.324   2.274 -17.147  1.00  0.00           H  
ATOM    341  HG  LEU A  20      10.063   3.131 -19.968  1.00  0.00           H  
ATOM    342 1HD1 LEU A  20      12.047   1.733 -19.603  1.00  0.00           H  
ATOM    343 2HD1 LEU A  20      11.981   3.094 -18.458  1.00  0.00           H  
ATOM    344 3HD1 LEU A  20      11.542   1.455 -17.920  1.00  0.00           H  
ATOM    345 1HD2 LEU A  20       9.914   0.709 -20.441  1.00  0.00           H  
ATOM    346 2HD2 LEU A  20       9.378   0.415 -18.769  1.00  0.00           H  
ATOM    347 3HD2 LEU A  20       8.350   1.349 -19.882  1.00  0.00           H  
ATOM    348  N   GLY A  21       6.516   5.029 -17.038  1.00  0.00           N  
ATOM    349  CA  GLY A  21       5.850   5.606 -15.886  1.00  0.00           C  
ATOM    350  C   GLY A  21       6.754   5.654 -14.662  1.00  0.00           C  
ATOM    351  O   GLY A  21       6.297   5.386 -13.538  1.00  0.00           O  
ATOM    352  H   GLY A  21       6.446   5.495 -17.931  1.00  0.00           H  
ATOM    353 1HA  GLY A  21       5.518   6.616 -16.126  1.00  0.00           H  
ATOM    354 2HA  GLY A  21       4.960   5.023 -15.651  1.00  0.00           H  
ATOM    355  N   LEU A  22       8.035   5.966 -14.859  1.00  0.00           N  
ATOM    356  CA  LEU A  22       8.868   6.305 -13.705  1.00  0.00           C  
ATOM    357  C   LEU A  22       8.374   7.623 -13.179  1.00  0.00           C  
ATOM    358  O   LEU A  22       8.195   7.805 -11.972  1.00  0.00           O  
ATOM    359  CB  LEU A  22      10.351   6.402 -14.084  1.00  0.00           C  
ATOM    360  CG  LEU A  22      11.029   5.080 -14.465  1.00  0.00           C  
ATOM    361  CD1 LEU A  22      12.430   5.359 -14.991  1.00  0.00           C  
ATOM    362  CD2 LEU A  22      11.073   4.164 -13.250  1.00  0.00           C  
ATOM    363  H   LEU A  22       8.446   5.975 -15.782  1.00  0.00           H  
ATOM    364  HA  LEU A  22       8.762   5.518 -12.959  1.00  0.00           H  
ATOM    365 1HB  LEU A  22      10.449   7.080 -14.931  1.00  0.00           H  
ATOM    366 2HB  LEU A  22      10.898   6.825 -13.242  1.00  0.00           H  
ATOM    367  HG  LEU A  22      10.463   4.597 -15.262  1.00  0.00           H  
ATOM    368 1HD1 LEU A  22      12.911   4.420 -15.261  1.00  0.00           H  
ATOM    369 2HD1 LEU A  22      12.367   6.000 -15.870  1.00  0.00           H  
ATOM    370 3HD1 LEU A  22      13.015   5.858 -14.219  1.00  0.00           H  
ATOM    371 1HD2 LEU A  22      11.554   3.224 -13.521  1.00  0.00           H  
ATOM    372 2HD2 LEU A  22      11.639   4.645 -12.453  1.00  0.00           H  
ATOM    373 3HD2 LEU A  22      10.058   3.967 -12.906  1.00  0.00           H  
ATOM    374  N   ASN A  23       8.132   8.537 -14.110  1.00  0.00           N  
ATOM    375  CA  ASN A  23       7.540   9.833 -13.772  1.00  0.00           C  
ATOM    376  C   ASN A  23       6.601  10.329 -14.864  1.00  0.00           C  
ATOM    377  O   ASN A  23       6.729   9.943 -16.027  1.00  0.00           O  
ATOM    378  CB  ASN A  23       8.625  10.859 -13.503  1.00  0.00           C  
ATOM    379  CG  ASN A  23       9.451  11.161 -14.723  1.00  0.00           C  
ATOM    380  OD1 ASN A  23       8.925  11.242 -15.839  1.00  0.00           O  
ATOM    381  ND2 ASN A  23      10.734  11.328 -14.533  1.00  0.00           N  
ATOM    382  H   ASN A  23       8.360   8.337 -15.073  1.00  0.00           H  
ATOM    383  HA  ASN A  23       6.940   9.715 -12.868  1.00  0.00           H  
ATOM    384 1HB  ASN A  23       8.170  11.785 -13.148  1.00  0.00           H  
ATOM    385 2HB  ASN A  23       9.283  10.495 -12.714  1.00  0.00           H  
ATOM    386 1HD2 ASN A  23      11.333  11.531 -15.308  1.00  0.00           H  
ATOM    387 2HD2 ASN A  23      11.117  11.253 -13.612  1.00  0.00           H  
ATOM    388  N   GLN A  24       5.656  11.181 -14.474  1.00  0.00           N  
ATOM    389  CA  GLN A  24       4.688  11.782 -15.396  1.00  0.00           C  
ATOM    390  C   GLN A  24       5.307  12.827 -16.334  1.00  0.00           C  
ATOM    391  O   GLN A  24       4.841  13.020 -17.464  1.00  0.00           O  
ATOM    392  CB  GLN A  24       3.545  12.422 -14.603  1.00  0.00           C  
ATOM    393  CG  GLN A  24       2.647  11.425 -13.891  1.00  0.00           C  
ATOM    394  CD  GLN A  24       1.562  12.102 -13.076  1.00  0.00           C  
ATOM    395  OE1 GLN A  24       1.713  13.250 -12.648  1.00  0.00           O  
ATOM    396  NE2 GLN A  24       0.460  11.395 -12.856  1.00  0.00           N  
ATOM    397  H   GLN A  24       5.613  11.418 -13.493  1.00  0.00           H  
ATOM    398  HA  GLN A  24       4.282  10.996 -16.032  1.00  0.00           H  
ATOM    399 1HB  GLN A  24       3.956  13.099 -13.855  1.00  0.00           H  
ATOM    400 2HB  GLN A  24       2.923  13.014 -15.275  1.00  0.00           H  
ATOM    401 1HG  GLN A  24       2.169  10.787 -14.634  1.00  0.00           H  
ATOM    402 2HG  GLN A  24       3.255  10.822 -13.216  1.00  0.00           H  
ATOM    403 1HE2 GLN A  24      -0.291  11.790 -12.324  1.00  0.00           H  
ATOM    404 2HE2 GLN A  24       0.379  10.468 -13.222  1.00  0.00           H  
ATOM    405  N   GLY A  25       6.332  13.521 -15.834  1.00  0.00           N  
ATOM    406  CA  GLY A  25       7.046  14.545 -16.606  1.00  0.00           C  
ATOM    407  C   GLY A  25       7.409  15.842 -15.893  1.00  0.00           C  
ATOM    408  O   GLY A  25       8.431  16.460 -16.210  1.00  0.00           O  
ATOM    409  H   GLY A  25       6.622  13.328 -14.886  1.00  0.00           H  
ATOM    410 1HA  GLY A  25       7.982  14.131 -16.982  1.00  0.00           H  
ATOM    411 2HA  GLY A  25       6.450  14.829 -17.472  1.00  0.00           H  
ATOM    412  N   THR A  26       6.580  16.257 -14.935  1.00  0.00           N  
ATOM    413  CA  THR A  26       6.735  17.559 -14.263  1.00  0.00           C  
ATOM    414  C   THR A  26       7.917  17.595 -13.287  1.00  0.00           C  
ATOM    415  O   THR A  26       8.111  16.666 -12.481  1.00  0.00           O  
ATOM    416  CB  THR A  26       5.448  17.937 -13.507  1.00  0.00           C  
ATOM    417  OG1 THR A  26       4.356  18.024 -14.432  1.00  0.00           O  
ATOM    418  CG2 THR A  26       5.617  19.273 -12.800  1.00  0.00           C  
ATOM    419  H   THR A  26       5.819  15.651 -14.664  1.00  0.00           H  
ATOM    420  HA  THR A  26       6.928  18.319 -15.021  1.00  0.00           H  
ATOM    421  HB  THR A  26       5.220  17.168 -12.769  1.00  0.00           H  
ATOM    422  HG1 THR A  26       3.650  18.547 -14.044  1.00  0.00           H  
ATOM    423 1HG2 THR A  26       4.697  19.523 -12.271  1.00  0.00           H  
ATOM    424 2HG2 THR A  26       6.439  19.206 -12.088  1.00  0.00           H  
ATOM    425 3HG2 THR A  26       5.835  20.047 -13.534  1.00  0.00           H  
ATOM    426  N   ALA A  27       8.710  18.666 -13.391  1.00  0.00           N  
ATOM    427  CA  ALA A  27       9.803  18.960 -12.455  1.00  0.00           C  
ATOM    428  C   ALA A  27      11.009  18.062 -12.628  1.00  0.00           C  
ATOM    429  O   ALA A  27      12.019  18.218 -11.938  1.00  0.00           O  
ATOM    430  CB  ALA A  27       9.301  18.861 -11.022  1.00  0.00           C  
ATOM    431  H   ALA A  27       8.537  19.298 -14.159  1.00  0.00           H  
ATOM    432  HA  ALA A  27      10.146  19.978 -12.643  1.00  0.00           H  
ATOM    433 1HB  ALA A  27      10.118  19.081 -10.334  1.00  0.00           H  
ATOM    434 2HB  ALA A  27       8.495  19.579 -10.868  1.00  0.00           H  
ATOM    435 3HB  ALA A  27       8.931  17.854 -10.835  1.00  0.00           H  
ATOM    436  N   GLY A  28      10.881  17.105 -13.544  1.00  0.00           N  
ATOM    437  CA  GLY A  28      11.976  16.232 -13.933  1.00  0.00           C  
ATOM    438  C   GLY A  28      12.816  16.901 -14.996  1.00  0.00           C  
ATOM    439  O   GLY A  28      12.339  17.760 -15.722  1.00  0.00           O  
ATOM    440  H   GLY A  28       9.979  16.988 -13.983  1.00  0.00           H  
ATOM    441 1HA  GLY A  28      12.585  16.000 -13.059  1.00  0.00           H  
ATOM    442 2HA  GLY A  28      11.575  15.289 -14.304  1.00  0.00           H  
ATOM    443  N   ASN A  29      14.082  16.519 -15.056  1.00  0.00           N  
ATOM    444  CA  ASN A  29      15.063  17.114 -15.987  1.00  0.00           C  
ATOM    445  C   ASN A  29      16.266  16.210 -16.129  1.00  0.00           C  
ATOM    446  O   ASN A  29      16.640  15.476 -15.183  1.00  0.00           O  
ATOM    447  CB  ASN A  29      15.492  18.496 -15.528  1.00  0.00           C  
ATOM    448  CG  ASN A  29      14.379  19.503 -15.611  1.00  0.00           C  
ATOM    449  OD1 ASN A  29      13.835  19.759 -16.691  1.00  0.00           O  
ATOM    450  ND2 ASN A  29      14.030  20.080 -14.489  1.00  0.00           N  
ATOM    451  H   ASN A  29      14.380  15.784 -14.430  1.00  0.00           H  
ATOM    452  HA  ASN A  29      14.595  17.210 -16.968  1.00  0.00           H  
ATOM    453 1HB  ASN A  29      15.844  18.444 -14.497  1.00  0.00           H  
ATOM    454 2HB  ASN A  29      16.324  18.841 -16.142  1.00  0.00           H  
ATOM    455 1HD2 ASN A  29      13.295  20.759 -14.484  1.00  0.00           H  
ATOM    456 2HD2 ASN A  29      14.497  19.843 -13.638  1.00  0.00           H  
ATOM    457  N   VAL A  30      16.896  16.299 -17.299  1.00  0.00           N  
ATOM    458  CA  VAL A  30      18.062  15.515 -17.638  1.00  0.00           C  
ATOM    459  C   VAL A  30      19.189  16.402 -18.197  1.00  0.00           C  
ATOM    460  O   VAL A  30      18.932  17.413 -18.857  1.00  0.00           O  
ATOM    461  CB  VAL A  30      17.685  14.438 -18.673  1.00  0.00           C  
ATOM    462  CG1 VAL A  30      18.915  13.642 -19.084  1.00  0.00           C  
ATOM    463  CG2 VAL A  30      16.615  13.521 -18.100  1.00  0.00           C  
ATOM    464  H   VAL A  30      16.529  16.953 -17.976  1.00  0.00           H  
ATOM    465  HA  VAL A  30      18.425  15.025 -16.733  1.00  0.00           H  
ATOM    466  HB  VAL A  30      17.304  14.927 -19.570  1.00  0.00           H  
ATOM    467 1HG1 VAL A  30      18.630  12.885 -19.816  1.00  0.00           H  
ATOM    468 2HG1 VAL A  30      19.652  14.312 -19.524  1.00  0.00           H  
ATOM    469 3HG1 VAL A  30      19.343  13.155 -18.208  1.00  0.00           H  
ATOM    470 1HG2 VAL A  30      16.354  12.763 -18.837  1.00  0.00           H  
ATOM    471 2HG2 VAL A  30      16.995  13.037 -17.200  1.00  0.00           H  
ATOM    472 3HG2 VAL A  30      15.730  14.106 -17.851  1.00  0.00           H  
ATOM    473  N   SER A  31      20.437  15.992 -17.980  1.00  0.00           N  
ATOM    474  CA  SER A  31      21.588  16.673 -18.588  1.00  0.00           C  
ATOM    475  C   SER A  31      22.706  15.695 -18.883  1.00  0.00           C  
ATOM    476  O   SER A  31      22.762  14.608 -18.283  1.00  0.00           O  
ATOM    477  CB  SER A  31      22.100  17.769 -17.673  1.00  0.00           C  
ATOM    478  OG  SER A  31      22.618  17.231 -16.487  1.00  0.00           O  
ATOM    479  H   SER A  31      20.597  15.193 -17.383  1.00  0.00           H  
ATOM    480  HA  SER A  31      21.266  17.125 -19.527  1.00  0.00           H  
ATOM    481 1HB  SER A  31      22.874  18.339 -18.186  1.00  0.00           H  
ATOM    482 2HB  SER A  31      21.288  18.456 -17.440  1.00  0.00           H  
ATOM    483  HG  SER A  31      22.095  17.608 -15.775  1.00  0.00           H  
ATOM    484  N   VAL A  32      23.597  16.093 -19.793  1.00  0.00           N  
ATOM    485  CA  VAL A  32      24.901  15.435 -19.964  1.00  0.00           C  
ATOM    486  C   VAL A  32      26.010  16.465 -19.877  1.00  0.00           C  
ATOM    487  O   VAL A  32      25.803  17.616 -20.211  1.00  0.00           O  
ATOM    488  CB  VAL A  32      24.980  14.711 -21.321  1.00  0.00           C  
ATOM    489  CG1 VAL A  32      23.934  13.608 -21.398  1.00  0.00           C  
ATOM    490  CG2 VAL A  32      24.794  15.710 -22.453  1.00  0.00           C  
ATOM    491  H   VAL A  32      23.360  16.877 -20.384  1.00  0.00           H  
ATOM    492  HA  VAL A  32      25.022  14.695 -19.172  1.00  0.00           H  
ATOM    493  HB  VAL A  32      25.956  14.235 -21.413  1.00  0.00           H  
ATOM    494 1HG1 VAL A  32      24.004  13.107 -22.364  1.00  0.00           H  
ATOM    495 2HG1 VAL A  32      24.109  12.886 -20.601  1.00  0.00           H  
ATOM    496 3HG1 VAL A  32      22.940  14.041 -21.286  1.00  0.00           H  
ATOM    497 1HG2 VAL A  32      24.851  15.192 -23.409  1.00  0.00           H  
ATOM    498 2HG2 VAL A  32      23.820  16.190 -22.358  1.00  0.00           H  
ATOM    499 3HG2 VAL A  32      25.577  16.467 -22.403  1.00  0.00           H  
ATOM    500  N   ARG A  33      27.174  16.040 -19.397  1.00  0.00           N  
ATOM    501  CA  ARG A  33      28.360  16.854 -19.442  1.00  0.00           C  
ATOM    502  C   ARG A  33      29.338  16.297 -20.456  1.00  0.00           C  
ATOM    503  O   ARG A  33      29.558  15.091 -20.506  1.00  0.00           O  
ATOM    504  CB  ARG A  33      29.020  16.920 -18.073  1.00  0.00           C  
ATOM    505  CG  ARG A  33      30.272  17.780 -18.007  1.00  0.00           C  
ATOM    506  CD  ARG A  33      29.946  19.229 -18.058  1.00  0.00           C  
ATOM    507  NE  ARG A  33      31.135  20.057 -17.936  1.00  0.00           N  
ATOM    508  CZ  ARG A  33      31.136  21.403 -17.967  1.00  0.00           C  
ATOM    509  NH1 ARG A  33      30.006  22.058 -18.118  1.00  0.00           N  
ATOM    510  NH2 ARG A  33      32.273  22.066 -17.847  1.00  0.00           N  
ATOM    511  H   ARG A  33      27.226  15.118 -18.989  1.00  0.00           H  
ATOM    512  HA  ARG A  33      28.075  17.864 -19.738  1.00  0.00           H  
ATOM    513 1HB  ARG A  33      28.311  17.314 -17.346  1.00  0.00           H  
ATOM    514 2HB  ARG A  33      29.294  15.915 -17.752  1.00  0.00           H  
ATOM    515 1HG  ARG A  33      30.802  17.581 -17.075  1.00  0.00           H  
ATOM    516 2HG  ARG A  33      30.921  17.544 -18.851  1.00  0.00           H  
ATOM    517 1HD  ARG A  33      29.466  19.460 -19.009  1.00  0.00           H  
ATOM    518 2HD  ARG A  33      29.271  19.479 -17.241  1.00  0.00           H  
ATOM    519  HE  ARG A  33      32.024  19.588 -17.819  1.00  0.00           H  
ATOM    520 1HH1 ARG A  33      29.137  21.551 -18.210  1.00  0.00           H  
ATOM    521 2HH1 ARG A  33      30.007  23.068 -18.141  1.00  0.00           H  
ATOM    522 1HH2 ARG A  33      33.142  21.563 -17.732  1.00  0.00           H  
ATOM    523 2HH2 ARG A  33      32.274  23.075 -17.871  1.00  0.00           H  
ATOM    524  N   TYR A  34      29.902  17.179 -21.277  1.00  0.00           N  
ATOM    525  CA  TYR A  34      30.941  16.804 -22.220  1.00  0.00           C  
ATOM    526  C   TYR A  34      32.281  17.295 -21.661  1.00  0.00           C  
ATOM    527  O   TYR A  34      32.603  18.467 -21.795  1.00  0.00           O  
ATOM    528  CB  TYR A  34      30.668  17.390 -23.607  1.00  0.00           C  
ATOM    529  CG  TYR A  34      31.626  16.906 -24.673  1.00  0.00           C  
ATOM    530  CD1 TYR A  34      31.473  15.642 -25.222  1.00  0.00           C  
ATOM    531  CD2 TYR A  34      32.658  17.728 -25.102  1.00  0.00           C  
ATOM    532  CE1 TYR A  34      32.349  15.200 -26.195  1.00  0.00           C  
ATOM    533  CE2 TYR A  34      33.534  17.287 -26.075  1.00  0.00           C  
ATOM    534  CZ  TYR A  34      33.381  16.029 -26.621  1.00  0.00           C  
ATOM    535  OH  TYR A  34      34.253  15.589 -27.591  1.00  0.00           O  
ATOM    536  H   TYR A  34      29.595  18.140 -21.240  1.00  0.00           H  
ATOM    537  HA  TYR A  34      30.956  15.717 -22.304  1.00  0.00           H  
ATOM    538 1HB  TYR A  34      29.655  17.132 -23.918  1.00  0.00           H  
ATOM    539 2HB  TYR A  34      30.730  18.476 -23.562  1.00  0.00           H  
ATOM    540  HD1 TYR A  34      30.662  14.996 -24.885  1.00  0.00           H  
ATOM    541  HD2 TYR A  34      32.779  18.721 -24.670  1.00  0.00           H  
ATOM    542  HE1 TYR A  34      32.228  14.207 -26.627  1.00  0.00           H  
ATOM    543  HE2 TYR A  34      34.345  17.932 -26.412  1.00  0.00           H  
ATOM    544  HH  TYR A  34      34.902  16.274 -27.770  1.00  0.00           H  
ATOM    545  N   GLN A  35      33.055  16.399 -21.044  1.00  0.00           N  
ATOM    546  CA  GLN A  35      34.272  16.764 -20.281  1.00  0.00           C  
ATOM    547  C   GLN A  35      35.410  17.347 -21.091  1.00  0.00           C  
ATOM    548  O   GLN A  35      36.182  18.153 -20.576  1.00  0.00           O  
ATOM    549  CB  GLN A  35      34.798  15.537 -19.531  1.00  0.00           C  
ATOM    550  CG  GLN A  35      33.833  14.976 -18.501  1.00  0.00           C  
ATOM    551  CD  GLN A  35      33.588  15.936 -17.353  1.00  0.00           C  
ATOM    552  OE1 GLN A  35      34.414  16.809 -17.069  1.00  0.00           O  
ATOM    553  NE2 GLN A  35      32.451  15.781 -16.685  1.00  0.00           N  
ATOM    554  H   GLN A  35      32.787  15.427 -21.108  1.00  0.00           H  
ATOM    555  HA  GLN A  35      34.008  17.536 -19.558  1.00  0.00           H  
ATOM    556 1HB  GLN A  35      35.027  14.745 -20.244  1.00  0.00           H  
ATOM    557 2HB  GLN A  35      35.725  15.794 -19.018  1.00  0.00           H  
ATOM    558 1HG  GLN A  35      32.878  14.773 -18.986  1.00  0.00           H  
ATOM    559 2HG  GLN A  35      34.248  14.054 -18.094  1.00  0.00           H  
ATOM    560 1HE2 GLN A  35      32.235  16.386 -15.917  1.00  0.00           H  
ATOM    561 2HE2 GLN A  35      31.810  15.061 -16.949  1.00  0.00           H  
ATOM    562  N   ASP A  36      33.775  20.698 -21.804  1.00  0.00           N  
ATOM    563  CA  ASP A  36      33.281  21.384 -20.605  1.00  0.00           C  
ATOM    564  C   ASP A  36      31.932  22.102 -20.874  1.00  0.00           C  
ATOM    565  O   ASP A  36      31.765  23.272 -20.565  1.00  0.00           O  
ATOM    566  CB  ASP A  36      34.319  22.394 -20.110  1.00  0.00           C  
ATOM    567  CG  ASP A  36      34.611  23.490 -21.127  1.00  0.00           C  
ATOM    568  OD1 ASP A  36      34.003  23.482 -22.171  1.00  0.00           O  
ATOM    569  OD2 ASP A  36      35.440  24.323 -20.850  1.00  0.00           O  
ATOM    570  H   ASP A  36      33.657  21.137 -22.706  1.00  0.00           H  
ATOM    571  HA  ASP A  36      33.114  20.641 -19.825  1.00  0.00           H  
ATOM    572 1HB  ASP A  36      33.965  22.858 -19.189  1.00  0.00           H  
ATOM    573 2HB  ASP A  36      35.250  21.876 -19.879  1.00  0.00           H  
ATOM    574  N   GLY A  37      30.993  21.383 -21.475  1.00  0.00           N  
ATOM    575  CA  GLY A  37      29.669  21.921 -21.797  1.00  0.00           C  
ATOM    576  C   GLY A  37      28.636  20.968 -21.246  1.00  0.00           C  
ATOM    577  O   GLY A  37      28.804  19.737 -21.346  1.00  0.00           O  
ATOM    578  H   GLY A  37      31.207  20.426 -21.717  1.00  0.00           H  
ATOM    579 1HA  GLY A  37      29.565  22.916 -21.363  1.00  0.00           H  
ATOM    580 2HA  GLY A  37      29.574  22.030 -22.877  1.00  0.00           H  
ATOM    581  N   MET A  38      27.608  21.535 -20.615  1.00  0.00           N  
ATOM    582  CA  MET A  38      26.464  20.773 -20.190  1.00  0.00           C  
ATOM    583  C   MET A  38      25.347  21.055 -21.167  1.00  0.00           C  
ATOM    584  O   MET A  38      25.051  22.216 -21.442  1.00  0.00           O  
ATOM    585  CB  MET A  38      26.061  21.131 -18.761  1.00  0.00           C  
ATOM    586  CG  MET A  38      24.875  20.343 -18.225  1.00  0.00           C  
ATOM    587  SD  MET A  38      24.499  20.736 -16.505  1.00  0.00           S  
ATOM    588  CE  MET A  38      23.823  22.385 -16.674  1.00  0.00           C  
ATOM    589  H   MET A  38      27.634  22.528 -20.431  1.00  0.00           H  
ATOM    590  HA  MET A  38      26.724  19.715 -20.217  1.00  0.00           H  
ATOM    591 1HB  MET A  38      26.904  20.962 -18.092  1.00  0.00           H  
ATOM    592 2HB  MET A  38      25.809  22.191 -18.708  1.00  0.00           H  
ATOM    593 1HG  MET A  38      23.993  20.557 -18.828  1.00  0.00           H  
ATOM    594 2HG  MET A  38      25.085  19.276 -18.296  1.00  0.00           H  
ATOM    595 1HE  MET A  38      23.542  22.766 -15.692  1.00  0.00           H  
ATOM    596 2HE  MET A  38      24.572  23.041 -17.118  1.00  0.00           H  
ATOM    597 3HE  MET A  38      22.942  22.353 -17.316  1.00  0.00           H  
ATOM    598  N   LEU A  39      24.734  19.998 -21.701  1.00  0.00           N  
ATOM    599  CA  LEU A  39      23.434  20.133 -22.372  1.00  0.00           C  
ATOM    600  C   LEU A  39      22.359  19.669 -21.379  1.00  0.00           C  
ATOM    601  O   LEU A  39      22.489  18.614 -20.778  1.00  0.00           O  
ATOM    602  CB  LEU A  39      23.381  19.298 -23.658  1.00  0.00           C  
ATOM    603  CG  LEU A  39      22.051  19.336 -24.421  1.00  0.00           C  
ATOM    604  CD1 LEU A  39      21.814  20.739 -24.962  1.00  0.00           C  
ATOM    605  CD2 LEU A  39      22.082  18.314 -25.547  1.00  0.00           C  
ATOM    606  H   LEU A  39      25.167  19.087 -21.646  1.00  0.00           H  
ATOM    607  HA  LEU A  39      23.290  21.179 -22.639  1.00  0.00           H  
ATOM    608 1HB  LEU A  39      24.160  19.650 -24.333  1.00  0.00           H  
ATOM    609 2HB  LEU A  39      23.589  18.259 -23.406  1.00  0.00           H  
ATOM    610  HG  LEU A  39      21.233  19.099 -23.739  1.00  0.00           H  
ATOM    611 1HD1 LEU A  39      20.869  20.766 -25.504  1.00  0.00           H  
ATOM    612 2HD1 LEU A  39      21.777  21.447 -24.134  1.00  0.00           H  
ATOM    613 3HD1 LEU A  39      22.626  21.011 -25.636  1.00  0.00           H  
ATOM    614 1HD2 LEU A  39      21.136  18.340 -26.089  1.00  0.00           H  
ATOM    615 2HD2 LEU A  39      22.898  18.550 -26.230  1.00  0.00           H  
ATOM    616 3HD2 LEU A  39      22.234  17.318 -25.131  1.00  0.00           H  
ATOM    617  N   ILE A  40      21.295  20.445 -21.236  1.00  0.00           N  
ATOM    618  CA  ILE A  40      20.278  20.188 -20.224  1.00  0.00           C  
ATOM    619  C   ILE A  40      18.916  20.403 -20.858  1.00  0.00           C  
ATOM    620  O   ILE A  40      18.791  21.205 -21.788  1.00  0.00           O  
ATOM    621  CB  ILE A  40      20.445  21.105 -18.999  1.00  0.00           C  
ATOM    622  CG1 ILE A  40      19.502  20.670 -17.874  1.00  0.00           C  
ATOM    623  CG2 ILE A  40      20.189  22.555 -19.381  1.00  0.00           C  
ATOM    624  CD1 ILE A  40      19.820  21.295 -16.534  1.00  0.00           C  
ATOM    625  H   ILE A  40      21.188  21.240 -21.850  1.00  0.00           H  
ATOM    626  HA  ILE A  40      20.377  19.157 -19.888  1.00  0.00           H  
ATOM    627  HB  ILE A  40      21.460  21.015 -18.612  1.00  0.00           H  
ATOM    628 1HG1 ILE A  40      18.478  20.930 -18.137  1.00  0.00           H  
ATOM    629 2HG1 ILE A  40      19.545  19.586 -17.762  1.00  0.00           H  
ATOM    630 1HG2 ILE A  40      20.311  23.189 -18.503  1.00  0.00           H  
ATOM    631 2HG2 ILE A  40      20.899  22.859 -20.149  1.00  0.00           H  
ATOM    632 3HG2 ILE A  40      19.174  22.657 -19.764  1.00  0.00           H  
ATOM    633 1HD1 ILE A  40      19.110  20.938 -15.788  1.00  0.00           H  
ATOM    634 2HD1 ILE A  40      20.832  21.017 -16.234  1.00  0.00           H  
ATOM    635 3HD1 ILE A  40      19.749  22.379 -16.613  1.00  0.00           H  
ATOM    636  N   THR A  41      17.905  19.666 -20.384  1.00  0.00           N  
ATOM    637  CA  THR A  41      16.524  19.824 -20.872  1.00  0.00           C  
ATOM    638  C   THR A  41      15.973  21.255 -20.600  1.00  0.00           C  
ATOM    639  O   THR A  41      16.392  21.895 -19.623  1.00  0.00           O  
ATOM    640  CB  THR A  41      15.597  18.778 -20.225  1.00  0.00           C  
ATOM    641  OG1 THR A  41      15.614  18.937 -18.801  1.00  0.00           O  
ATOM    642  CG2 THR A  41      16.050  17.371 -20.581  1.00  0.00           C  
ATOM    643  H   THR A  41      18.098  18.980 -19.668  1.00  0.00           H  
ATOM    644  HA  THR A  41      16.519  19.672 -21.952  1.00  0.00           H  
ATOM    645  HB  THR A  41      14.577  18.926 -20.581  1.00  0.00           H  
ATOM    646  HG1 THR A  41      14.834  19.423 -18.524  1.00  0.00           H  
ATOM    647 1HG2 THR A  41      15.383  16.645 -20.116  1.00  0.00           H  
ATOM    648 2HG2 THR A  41      16.027  17.244 -21.663  1.00  0.00           H  
ATOM    649 3HG2 THR A  41      17.066  17.214 -20.219  1.00  0.00           H  
ATOM    650  N   PRO A  42      15.045  21.767 -21.455  1.00  0.00           N  
ATOM    651  CA  PRO A  42      14.473  23.100 -21.197  1.00  0.00           C  
ATOM    652  C   PRO A  42      13.507  23.124 -20.029  1.00  0.00           C  
ATOM    653  O   PRO A  42      13.031  22.086 -19.624  1.00  0.00           O  
ATOM    654  CB  PRO A  42      13.752  23.419 -22.511  1.00  0.00           C  
ATOM    655  CG  PRO A  42      13.376  22.083 -23.055  1.00  0.00           C  
ATOM    656  CD  PRO A  42      14.518  21.184 -22.662  1.00  0.00           C  
ATOM    657  HA  PRO A  42      15.289  23.814 -21.010  1.00  0.00           H  
ATOM    658 1HB  PRO A  42      12.880  24.060 -22.315  1.00  0.00           H  
ATOM    659 2HB  PRO A  42      14.420  23.980 -23.180  1.00  0.00           H  
ATOM    660 1HG  PRO A  42      12.415  21.756 -22.631  1.00  0.00           H  
ATOM    661 2HG  PRO A  42      13.239  22.141 -24.145  1.00  0.00           H  
ATOM    662 1HD  PRO A  42      14.137  20.171 -22.466  1.00  0.00           H  
ATOM    663 2HD  PRO A  42      15.267  21.168 -23.468  1.00  0.00           H  
ATOM    664  N   THR A  43      13.204  24.312 -19.514  1.00  0.00           N  
ATOM    665  CA  THR A  43      12.164  24.508 -18.501  1.00  0.00           C  
ATOM    666  C   THR A  43      10.721  24.331 -19.008  1.00  0.00           C  
ATOM    667  O   THR A  43      10.363  24.819 -20.085  1.00  0.00           O  
ATOM    668  CB  THR A  43      12.302  25.908 -17.874  1.00  0.00           C  
ATOM    669  OG1 THR A  43      13.586  26.030 -17.249  1.00  0.00           O  
ATOM    670  CG2 THR A  43      11.214  26.137 -16.836  1.00  0.00           C  
ATOM    671  H   THR A  43      13.724  25.112 -19.846  1.00  0.00           H  
ATOM    672  HA  THR A  43      12.294  23.757 -17.722  1.00  0.00           H  
ATOM    673  HB  THR A  43      12.218  26.665 -18.653  1.00  0.00           H  
ATOM    674  HG1 THR A  43      14.072  26.752 -17.656  1.00  0.00           H  
ATOM    675 1HG2 THR A  43      11.327  27.131 -16.404  1.00  0.00           H  
ATOM    676 2HG2 THR A  43      10.236  26.055 -17.310  1.00  0.00           H  
ATOM    677 3HG2 THR A  43      11.298  25.388 -16.049  1.00  0.00           H  
ATOM    678  N   GLY A  44       9.909  23.646 -18.204  1.00  0.00           N  
ATOM    679  CA  GLY A  44       8.447  23.603 -18.375  1.00  0.00           C  
ATOM    680  C   GLY A  44       7.948  23.062 -19.709  1.00  0.00           C  
ATOM    681  O   GLY A  44       6.837  23.390 -20.141  1.00  0.00           O  
ATOM    682  H   GLY A  44      10.330  23.134 -17.442  1.00  0.00           H  
ATOM    683 1HA  GLY A  44       8.007  22.985 -17.592  1.00  0.00           H  
ATOM    684 2HA  GLY A  44       8.038  24.606 -18.261  1.00  0.00           H  
ATOM    685  N   ILE A  45       8.755  22.245 -20.375  1.00  0.00           N  
ATOM    686  CA  ILE A  45       8.312  21.674 -21.645  1.00  0.00           C  
ATOM    687  C   ILE A  45       8.092  20.181 -21.501  1.00  0.00           C  
ATOM    688  O   ILE A  45       8.975  19.442 -21.046  1.00  0.00           O  
ATOM    689  CB  ILE A  45       9.335  21.939 -22.765  1.00  0.00           C  
ATOM    690  CG1 ILE A  45       9.602  23.441 -22.899  1.00  0.00           C  
ATOM    691  CG2 ILE A  45       8.841  21.363 -24.083  1.00  0.00           C  
ATOM    692  CD1 ILE A  45       8.375  24.250 -23.253  1.00  0.00           C  
ATOM    693  H   ILE A  45       9.671  22.009 -20.022  1.00  0.00           H  
ATOM    694  HA  ILE A  45       7.370  22.144 -21.925  1.00  0.00           H  
ATOM    695  HB  ILE A  45      10.285  21.472 -22.508  1.00  0.00           H  
ATOM    696 1HG1 ILE A  45      10.005  23.824 -21.962  1.00  0.00           H  
ATOM    697 2HG1 ILE A  45      10.354  23.609 -23.671  1.00  0.00           H  
ATOM    698 1HG2 ILE A  45       9.576  21.560 -24.864  1.00  0.00           H  
ATOM    699 2HG2 ILE A  45       8.701  20.288 -23.980  1.00  0.00           H  
ATOM    700 3HG2 ILE A  45       7.893  21.829 -24.352  1.00  0.00           H  
ATOM    701 1HD1 ILE A  45       8.644  25.304 -23.331  1.00  0.00           H  
ATOM    702 2HD1 ILE A  45       7.975  23.906 -24.208  1.00  0.00           H  
ATOM    703 3HD1 ILE A  45       7.621  24.125 -22.477  1.00  0.00           H  
ATOM    704  N   PRO A  46       6.893  19.763 -21.896  1.00  0.00           N  
ATOM    705  CA  PRO A  46       6.455  18.385 -21.766  1.00  0.00           C  
ATOM    706  C   PRO A  46       7.449  17.493 -22.494  1.00  0.00           C  
ATOM    707  O   PRO A  46       7.949  17.856 -23.575  1.00  0.00           O  
ATOM    708  CB  PRO A  46       5.076  18.379 -22.433  1.00  0.00           C  
ATOM    709  CG  PRO A  46       4.596  19.784 -22.293  1.00  0.00           C  
ATOM    710  CD  PRO A  46       5.835  20.621 -22.472  1.00  0.00           C  
ATOM    711  HA  PRO A  46       6.372  18.131 -20.699  1.00  0.00           H  
ATOM    712 1HB  PRO A  46       5.166  18.061 -23.482  1.00  0.00           H  
ATOM    713 2HB  PRO A  46       4.419  17.653 -21.932  1.00  0.00           H  
ATOM    714 1HG  PRO A  46       3.827  19.999 -23.049  1.00  0.00           H  
ATOM    715 2HG  PRO A  46       4.125  19.929 -21.310  1.00  0.00           H  
ATOM    716 1HD  PRO A  46       5.998  20.811 -23.543  1.00  0.00           H  
ATOM    717 2HD  PRO A  46       5.720  21.568 -21.923  1.00  0.00           H  
ATOM    718  N   TYR A  47       7.756  16.346 -21.896  1.00  0.00           N  
ATOM    719  CA  TYR A  47       8.843  15.542 -22.403  1.00  0.00           C  
ATOM    720  C   TYR A  47       8.603  15.095 -23.838  1.00  0.00           C  
ATOM    721  O   TYR A  47       9.554  14.848 -24.573  1.00  0.00           O  
ATOM    722  CB  TYR A  47       9.062  14.327 -21.499  1.00  0.00           C  
ATOM    723  CG  TYR A  47       9.681  14.665 -20.161  1.00  0.00           C  
ATOM    724  CD1 TYR A  47       9.950  15.986 -19.835  1.00  0.00           C  
ATOM    725  CD2 TYR A  47       9.981  13.654 -19.260  1.00  0.00           C  
ATOM    726  CE1 TYR A  47      10.516  16.295 -18.613  1.00  0.00           C  
ATOM    727  CE2 TYR A  47      10.547  13.963 -18.038  1.00  0.00           C  
ATOM    728  CZ  TYR A  47      10.814  15.277 -17.714  1.00  0.00           C  
ATOM    729  OH  TYR A  47      11.378  15.585 -16.497  1.00  0.00           O  
ATOM    730  H   TYR A  47       7.241  16.024 -21.089  1.00  0.00           H  
ATOM    731  HA  TYR A  47       9.750  16.148 -22.405  1.00  0.00           H  
ATOM    732 1HB  TYR A  47       8.107  13.832 -21.316  1.00  0.00           H  
ATOM    733 2HB  TYR A  47       9.710  13.611 -22.003  1.00  0.00           H  
ATOM    734  HD1 TYR A  47       9.714  16.781 -20.543  1.00  0.00           H  
ATOM    735  HD2 TYR A  47       9.771  12.616 -19.517  1.00  0.00           H  
ATOM    736  HE1 TYR A  47      10.727  17.333 -18.357  1.00  0.00           H  
ATOM    737  HE2 TYR A  47      10.783  13.168 -17.331  1.00  0.00           H  
ATOM    738  HH  TYR A  47      11.520  14.777 -15.998  1.00  0.00           H  
ATOM    739  N   GLU A  48       7.329  15.043 -24.232  1.00  0.00           N  
ATOM    740  CA  GLU A  48       6.935  14.556 -25.550  1.00  0.00           C  
ATOM    741  C   GLU A  48       6.788  15.669 -26.579  1.00  0.00           C  
ATOM    742  O   GLU A  48       6.447  15.408 -27.744  1.00  0.00           O  
ATOM    743  CB  GLU A  48       5.618  13.784 -25.447  1.00  0.00           C  
ATOM    744  CG  GLU A  48       4.400  14.652 -25.167  1.00  0.00           C  
ATOM    745  CD  GLU A  48       4.223  14.959 -23.706  1.00  0.00           C  
ATOM    746  OE1 GLU A  48       5.162  14.793 -22.966  1.00  0.00           O  
ATOM    747  OE2 GLU A  48       3.147  15.360 -23.330  1.00  0.00           O  
ATOM    748  H   GLU A  48       6.615  15.354 -23.589  1.00  0.00           H  
ATOM    749  HA  GLU A  48       7.712  13.884 -25.917  1.00  0.00           H  
ATOM    750 1HB  GLU A  48       5.438  13.245 -26.378  1.00  0.00           H  
ATOM    751 2HB  GLU A  48       5.691  13.044 -24.650  1.00  0.00           H  
ATOM    752 1HG  GLU A  48       4.502  15.589 -25.714  1.00  0.00           H  
ATOM    753 2HG  GLU A  48       3.511  14.143 -25.537  1.00  0.00           H  
ATOM    754  N   LYS A  49       7.066  16.896 -26.130  1.00  0.00           N  
ATOM    755  CA  LYS A  49       7.055  18.101 -26.966  1.00  0.00           C  
ATOM    756  C   LYS A  49       8.417  18.799 -27.037  1.00  0.00           C  
ATOM    757  O   LYS A  49       8.499  19.893 -27.577  1.00  0.00           O  
ATOM    758  CB  LYS A  49       6.001  19.083 -26.451  1.00  0.00           C  
ATOM    759  CG  LYS A  49       4.569  18.573 -26.540  1.00  0.00           C  
ATOM    760  CD  LYS A  49       3.579  19.618 -26.048  1.00  0.00           C  
ATOM    761  CE  LYS A  49       2.147  19.113 -26.144  1.00  0.00           C  
ATOM    762  NZ  LYS A  49       1.169  20.113 -25.637  1.00  0.00           N  
ATOM    763  H   LYS A  49       7.296  16.979 -25.150  1.00  0.00           H  
ATOM    764  HA  LYS A  49       6.800  17.812 -27.986  1.00  0.00           H  
ATOM    765 1HB  LYS A  49       6.207  19.323 -25.407  1.00  0.00           H  
ATOM    766 2HB  LYS A  49       6.062  20.012 -27.018  1.00  0.00           H  
ATOM    767 1HG  LYS A  49       4.336  18.322 -27.576  1.00  0.00           H  
ATOM    768 2HG  LYS A  49       4.465  17.673 -25.935  1.00  0.00           H  
ATOM    769 1HD  LYS A  49       3.799  19.868 -25.010  1.00  0.00           H  
ATOM    770 2HD  LYS A  49       3.675  20.522 -26.649  1.00  0.00           H  
ATOM    771 1HE  LYS A  49       1.910  18.885 -27.182  1.00  0.00           H  
ATOM    772 2HE  LYS A  49       2.045  18.197 -25.562  1.00  0.00           H  
ATOM    773 1HZ  LYS A  49       0.233  19.740 -25.717  1.00  0.00           H  
ATOM    774 2HZ  LYS A  49       1.368  20.318 -24.667  1.00  0.00           H  
ATOM    775 3HZ  LYS A  49       1.240  20.961 -26.181  1.00  0.00           H  
ATOM    776  N   LEU A  50       9.470  18.173 -26.501  1.00  0.00           N  
ATOM    777  CA  LEU A  50      10.841  18.725 -26.552  1.00  0.00           C  
ATOM    778  C   LEU A  50      11.505  18.462 -27.917  1.00  0.00           C  
ATOM    779  O   LEU A  50      11.658  17.311 -28.321  1.00  0.00           O  
ATOM    780  CB  LEU A  50      11.699  18.115 -25.437  1.00  0.00           C  
ATOM    781  CG  LEU A  50      13.147  18.616 -25.362  1.00  0.00           C  
ATOM    782  CD1 LEU A  50      13.154  20.100 -25.022  1.00  0.00           C  
ATOM    783  CD2 LEU A  50      13.910  17.812 -24.319  1.00  0.00           C  
ATOM    784  H   LEU A  50       9.313  17.286 -26.044  1.00  0.00           H  
ATOM    785  HA  LEU A  50      10.786  19.803 -26.402  1.00  0.00           H  
ATOM    786 1HB  LEU A  50      11.226  18.326 -24.479  1.00  0.00           H  
ATOM    787 2HB  LEU A  50      11.730  17.034 -25.573  1.00  0.00           H  
ATOM    788  HG  LEU A  50      13.625  18.495 -26.334  1.00  0.00           H  
ATOM    789 1HD1 LEU A  50      14.183  20.457 -24.969  1.00  0.00           H  
ATOM    790 2HD1 LEU A  50      12.619  20.653 -25.794  1.00  0.00           H  
ATOM    791 3HD1 LEU A  50      12.667  20.255 -24.060  1.00  0.00           H  
ATOM    792 1HD2 LEU A  50      14.939  18.168 -24.266  1.00  0.00           H  
ATOM    793 2HD2 LEU A  50      13.433  17.934 -23.346  1.00  0.00           H  
ATOM    794 3HD2 LEU A  50      13.904  16.758 -24.597  1.00  0.00           H  
ATOM    795  N   THR A  51      11.898  19.529 -28.620  1.00  0.00           N  
ATOM    796  CA  THR A  51      12.653  19.366 -29.863  1.00  0.00           C  
ATOM    797  C   THR A  51      14.163  19.475 -29.625  1.00  0.00           C  
ATOM    798  O   THR A  51      14.614  19.904 -28.551  1.00  0.00           O  
ATOM    799  CB  THR A  51      12.219  20.408 -30.911  1.00  0.00           C  
ATOM    800  OG1 THR A  51      12.531  21.725 -30.436  1.00  0.00           O  
ATOM    801  CG2 THR A  51      10.725  20.309 -31.175  1.00  0.00           C  
ATOM    802  H   THR A  51      11.676  20.460 -28.298  1.00  0.00           H  
ATOM    803  HA  THR A  51      12.452  18.372 -30.262  1.00  0.00           H  
ATOM    804  HB  THR A  51      12.759  20.235 -31.841  1.00  0.00           H  
ATOM    805  HG1 THR A  51      13.136  22.150 -31.048  1.00  0.00           H  
ATOM    806 1HG2 THR A  51      10.436  21.052 -31.918  1.00  0.00           H  
ATOM    807 2HG2 THR A  51      10.487  19.312 -31.547  1.00  0.00           H  
ATOM    808 3HG2 THR A  51      10.179  20.490 -30.250  1.00  0.00           H  
ATOM    809  N   GLU A  52      14.938  19.081 -30.634  1.00  0.00           N  
ATOM    810  CA  GLU A  52      16.387  19.162 -30.574  1.00  0.00           C  
ATOM    811  C   GLU A  52      16.841  20.603 -30.315  1.00  0.00           C  
ATOM    812  O   GLU A  52      17.823  20.838 -29.611  1.00  0.00           O  
ATOM    813  CB  GLU A  52      17.002  18.640 -31.875  1.00  0.00           C  
ATOM    814  CG  GLU A  52      16.860  17.139 -32.079  1.00  0.00           C  
ATOM    815  CD  GLU A  52      17.422  16.672 -33.393  1.00  0.00           C  
ATOM    816  OE1 GLU A  52      17.804  17.502 -34.183  1.00  0.00           O  
ATOM    817  OE2 GLU A  52      17.470  15.483 -33.607  1.00  0.00           O  
ATOM    818  H   GLU A  52      14.500  18.714 -31.467  1.00  0.00           H  
ATOM    819  HA  GLU A  52      16.734  18.540 -29.748  1.00  0.00           H  
ATOM    820 1HB  GLU A  52      16.535  19.139 -32.724  1.00  0.00           H  
ATOM    821 2HB  GLU A  52      18.065  18.882 -31.897  1.00  0.00           H  
ATOM    822 1HG  GLU A  52      17.378  16.622 -31.272  1.00  0.00           H  
ATOM    823 2HG  GLU A  52      15.805  16.874 -32.026  1.00  0.00           H  
ATOM    824  N   SER A  53      16.091  21.563 -30.838  1.00  0.00           N  
ATOM    825  CA  SER A  53      16.427  22.953 -30.638  1.00  0.00           C  
ATOM    826  C   SER A  53      16.027  23.490 -29.252  1.00  0.00           C  
ATOM    827  O   SER A  53      16.383  24.621 -28.900  1.00  0.00           O  
ATOM    828  CB  SER A  53      15.762  23.782 -31.719  1.00  0.00           C  
ATOM    829  OG  SER A  53      14.367  23.761 -31.581  1.00  0.00           O  
ATOM    830  H   SER A  53      15.274  21.328 -31.383  1.00  0.00           H  
ATOM    831  HA  SER A  53      17.510  23.062 -30.714  1.00  0.00           H  
ATOM    832 1HB  SER A  53      16.120  24.809 -31.663  1.00  0.00           H  
ATOM    833 2HB  SER A  53      16.038  23.392 -32.698  1.00  0.00           H  
ATOM    834  HG  SER A  53      14.069  24.654 -31.772  1.00  0.00           H  
ATOM    835  N   HIS A  54      15.306  22.685 -28.468  1.00  0.00           N  
ATOM    836  CA  HIS A  54      14.901  23.075 -27.118  1.00  0.00           C  
ATOM    837  C   HIS A  54      15.965  22.771 -26.069  1.00  0.00           C  
ATOM    838  O   HIS A  54      15.945  23.344 -24.970  1.00  0.00           O  
ATOM    839  CB  HIS A  54      13.596  22.371 -26.732  1.00  0.00           C  
ATOM    840  CG  HIS A  54      12.411  22.824 -27.526  1.00  0.00           C  
ATOM    841  ND1 HIS A  54      11.212  22.142 -27.527  1.00  0.00           N  
ATOM    842  CD2 HIS A  54      12.240  23.887 -28.346  1.00  0.00           C  
ATOM    843  CE1 HIS A  54      10.354  22.768 -28.313  1.00  0.00           C  
ATOM    844  NE2 HIS A  54      10.953  23.829 -28.822  1.00  0.00           N  
ATOM    845  H   HIS A  54      15.033  21.779 -28.821  1.00  0.00           H  
ATOM    846  HA  HIS A  54      14.731  24.151 -27.086  1.00  0.00           H  
ATOM    847 1HB  HIS A  54      13.708  21.295 -26.868  1.00  0.00           H  
ATOM    848 2HB  HIS A  54      13.387  22.547 -25.677  1.00  0.00           H  
ATOM    849  HD2 HIS A  54      12.984  24.647 -28.585  1.00  0.00           H  
ATOM    850  HE1 HIS A  54       9.326  22.462 -28.508  1.00  0.00           H  
ATOM    851  HE2 HIS A  54      10.537  24.494 -29.459  1.00  0.00           H  
ATOM    852  N   ILE A  55      16.845  21.825 -26.377  1.00  0.00           N  
ATOM    853  CA  ILE A  55      17.942  21.486 -25.469  1.00  0.00           C  
ATOM    854  C   ILE A  55      18.868  22.702 -25.358  1.00  0.00           C  
ATOM    855  O   ILE A  55      19.142  23.381 -26.368  1.00  0.00           O  
ATOM    856  CB  ILE A  55      18.730  20.259 -25.962  1.00  0.00           C  
ATOM    857  CG1 ILE A  55      19.655  19.739 -24.859  1.00  0.00           C  
ATOM    858  CG2 ILE A  55      19.527  20.605 -27.211  1.00  0.00           C  
ATOM    859  CD1 ILE A  55      18.926  19.082 -23.710  1.00  0.00           C  
ATOM    860  H   ILE A  55      16.759  21.328 -27.252  1.00  0.00           H  
ATOM    861  HA  ILE A  55      17.522  21.247 -24.493  1.00  0.00           H  
ATOM    862  HB  ILE A  55      18.036  19.452 -26.197  1.00  0.00           H  
ATOM    863 1HG1 ILE A  55      20.353  19.016 -25.280  1.00  0.00           H  
ATOM    864 2HG1 ILE A  55      20.244  20.565 -24.459  1.00  0.00           H  
ATOM    865 1HG2 ILE A  55      20.078  19.726 -27.546  1.00  0.00           H  
ATOM    866 2HG2 ILE A  55      18.847  20.928 -27.998  1.00  0.00           H  
ATOM    867 3HG2 ILE A  55      20.228  21.408 -26.984  1.00  0.00           H  
ATOM    868 1HD1 ILE A  55      19.649  18.740 -22.968  1.00  0.00           H  
ATOM    869 2HD1 ILE A  55      18.247  19.801 -23.250  1.00  0.00           H  
ATOM    870 3HD1 ILE A  55      18.357  18.230 -24.080  1.00  0.00           H  
ATOM    871  N   VAL A  56      19.281  22.994 -24.123  1.00  0.00           N  
ATOM    872  CA  VAL A  56      20.063  24.157 -23.814  1.00  0.00           C  
ATOM    873  C   VAL A  56      21.524  23.733 -23.545  1.00  0.00           C  
ATOM    874  O   VAL A  56      21.777  22.746 -22.832  1.00  0.00           O  
ATOM    875  CB  VAL A  56      19.478  24.881 -22.587  1.00  0.00           C  
ATOM    876  CG1 VAL A  56      20.341  26.076 -22.212  1.00  0.00           C  
ATOM    877  CG2 VAL A  56      18.049  25.316 -22.875  1.00  0.00           C  
ATOM    878  H   VAL A  56      19.026  22.361 -23.379  1.00  0.00           H  
ATOM    879  HA  VAL A  56      20.030  24.833 -24.669  1.00  0.00           H  
ATOM    880  HB  VAL A  56      19.486  24.199 -21.736  1.00  0.00           H  
ATOM    881 1HG1 VAL A  56      19.913  26.576 -21.342  1.00  0.00           H  
ATOM    882 2HG1 VAL A  56      21.349  25.737 -21.975  1.00  0.00           H  
ATOM    883 3HG1 VAL A  56      20.379  26.774 -23.048  1.00  0.00           H  
ATOM    884 1HG2 VAL A  56      17.642  25.826 -22.003  1.00  0.00           H  
ATOM    885 2HG2 VAL A  56      18.040  25.993 -23.729  1.00  0.00           H  
ATOM    886 3HG2 VAL A  56      17.440  24.440 -23.100  1.00  0.00           H  
ATOM    887  N   PHE A  57      22.477  24.459 -24.130  1.00  0.00           N  
ATOM    888  CA  PHE A  57      23.908  24.193 -23.884  1.00  0.00           C  
ATOM    889  C   PHE A  57      24.542  25.344 -23.070  1.00  0.00           C  
ATOM    890  O   PHE A  57      24.300  26.538 -23.316  1.00  0.00           O  
ATOM    891  CB  PHE A  57      24.657  24.017 -25.206  1.00  0.00           C  
ATOM    892  CG  PHE A  57      26.130  23.775 -25.040  1.00  0.00           C  
ATOM    893  CD1 PHE A  57      26.605  22.528 -24.662  1.00  0.00           C  
ATOM    894  CD2 PHE A  57      27.045  24.794 -25.261  1.00  0.00           C  
ATOM    895  CE1 PHE A  57      27.961  22.305 -24.509  1.00  0.00           C  
ATOM    896  CE2 PHE A  57      28.400  24.574 -25.110  1.00  0.00           C  
ATOM    897  CZ  PHE A  57      28.858  23.327 -24.733  1.00  0.00           C  
ATOM    898  H   PHE A  57      22.216  25.208 -24.756  1.00  0.00           H  
ATOM    899  HA  PHE A  57      23.995  23.270 -23.309  1.00  0.00           H  
ATOM    900 1HB  PHE A  57      24.234  23.176 -25.754  1.00  0.00           H  
ATOM    901 2HB  PHE A  57      24.525  24.907 -25.820  1.00  0.00           H  
ATOM    902  HD1 PHE A  57      25.895  21.719 -24.486  1.00  0.00           H  
ATOM    903  HD2 PHE A  57      26.683  25.779 -25.558  1.00  0.00           H  
ATOM    904  HE1 PHE A  57      28.320  21.320 -24.212  1.00  0.00           H  
ATOM    905  HE2 PHE A  57      29.108  25.383 -25.287  1.00  0.00           H  
ATOM    906  HZ  PHE A  57      29.926  23.152 -24.612  1.00  0.00           H  
ATOM    907  N   ILE A  58      25.346  24.968 -22.097  1.00  0.00           N  
ATOM    908  CA  ILE A  58      25.777  25.888 -21.071  1.00  0.00           C  
ATOM    909  C   ILE A  58      27.265  25.638 -20.788  1.00  0.00           C  
ATOM    910  O   ILE A  58      27.696  24.490 -20.800  1.00  0.00           O  
ATOM    911  CB  ILE A  58      24.946  25.721 -19.785  1.00  0.00           C  
ATOM    912  CG1 ILE A  58      23.461  25.952 -20.076  1.00  0.00           C  
ATOM    913  CG2 ILE A  58      25.436  26.677 -18.708  1.00  0.00           C  
ATOM    914  CD1 ILE A  58      22.704  24.691 -20.424  1.00  0.00           C  
ATOM    915  H   ILE A  58      25.669  24.012 -22.068  1.00  0.00           H  
ATOM    916  HA  ILE A  58      25.638  26.904 -21.437  1.00  0.00           H  
ATOM    917  HB  ILE A  58      25.041  24.699 -19.421  1.00  0.00           H  
ATOM    918 1HG1 ILE A  58      22.987  26.406 -19.206  1.00  0.00           H  
ATOM    919 2HG1 ILE A  58      23.357  26.652 -20.906  1.00  0.00           H  
ATOM    920 1HG2 ILE A  58      24.838  26.546 -17.807  1.00  0.00           H  
ATOM    921 2HG2 ILE A  58      26.481  26.466 -18.484  1.00  0.00           H  
ATOM    922 3HG2 ILE A  58      25.341  27.703 -19.061  1.00  0.00           H  
ATOM    923 1HD1 ILE A  58      21.659  24.936 -20.617  1.00  0.00           H  
ATOM    924 2HD1 ILE A  58      23.141  24.239 -21.315  1.00  0.00           H  
ATOM    925 3HD1 ILE A  58      22.764  23.990 -19.593  1.00  0.00           H  
ATOM    926  N   ASP A  59      28.049  26.674 -20.499  1.00  0.00           N  
ATOM    927  CA  ASP A  59      29.407  26.437 -20.051  1.00  0.00           C  
ATOM    928  C   ASP A  59      29.448  26.155 -18.552  1.00  0.00           C  
ATOM    929  O   ASP A  59      28.415  26.151 -17.899  1.00  0.00           O  
ATOM    930  CB  ASP A  59      30.295  27.640 -20.380  1.00  0.00           C  
ATOM    931  CG  ASP A  59      29.938  28.879 -19.570  1.00  0.00           C  
ATOM    932  OD1 ASP A  59      29.102  28.777 -18.703  1.00  0.00           O  
ATOM    933  OD2 ASP A  59      30.504  29.915 -19.826  1.00  0.00           O  
ATOM    934  H   ASP A  59      27.718  27.624 -20.585  1.00  0.00           H  
ATOM    935  HA  ASP A  59      29.796  25.563 -20.573  1.00  0.00           H  
ATOM    936 1HB  ASP A  59      31.337  27.386 -20.188  1.00  0.00           H  
ATOM    937 2HB  ASP A  59      30.206  27.879 -21.440  1.00  0.00           H  
ATOM    938  N   GLY A  60      30.648  25.965 -18.014  1.00  0.00           N  
ATOM    939  CA  GLY A  60      30.843  25.531 -16.620  1.00  0.00           C  
ATOM    940  C   GLY A  60      30.397  26.515 -15.539  1.00  0.00           C  
ATOM    941  O   GLY A  60      30.239  26.145 -14.376  1.00  0.00           O  
ATOM    942  H   GLY A  60      31.457  26.128 -18.596  1.00  0.00           H  
ATOM    943 1HA  GLY A  60      30.301  24.601 -16.449  1.00  0.00           H  
ATOM    944 2HA  GLY A  60      31.899  25.324 -16.448  1.00  0.00           H  
ATOM    945  N   ASN A  61      30.193  27.770 -15.929  1.00  0.00           N  
ATOM    946  CA  ASN A  61      29.746  28.806 -14.995  1.00  0.00           C  
ATOM    947  C   ASN A  61      28.299  29.210 -15.217  1.00  0.00           C  
ATOM    948  O   ASN A  61      27.834  30.214 -14.681  1.00  0.00           O  
ATOM    949  CB  ASN A  61      30.646  30.024 -15.088  1.00  0.00           C  
ATOM    950  CG  ASN A  61      32.036  29.756 -14.580  1.00  0.00           C  
ATOM    951  OD1 ASN A  61      32.222  29.363 -13.423  1.00  0.00           O  
ATOM    952  ND2 ASN A  61      33.015  29.960 -15.424  1.00  0.00           N  
ATOM    953  H   ASN A  61      30.351  28.015 -16.896  1.00  0.00           H  
ATOM    954  HA  ASN A  61      29.802  28.406 -13.981  1.00  0.00           H  
ATOM    955 1HB  ASN A  61      30.708  30.353 -16.126  1.00  0.00           H  
ATOM    956 2HB  ASN A  61      30.213  30.842 -14.512  1.00  0.00           H  
ATOM    957 1HD2 ASN A  61      33.961  29.798 -15.141  1.00  0.00           H  
ATOM    958 2HD2 ASN A  61      32.818  30.278 -16.351  1.00  0.00           H  
ATOM    959  N   GLY A  62      27.583  28.410 -16.011  1.00  0.00           N  
ATOM    960  CA  GLY A  62      26.166  28.640 -16.272  1.00  0.00           C  
ATOM    961  C   GLY A  62      25.895  29.633 -17.388  1.00  0.00           C  
ATOM    962  O   GLY A  62      24.778  30.123 -17.511  1.00  0.00           O  
ATOM    963  H   GLY A  62      28.041  27.621 -16.443  1.00  0.00           H  
ATOM    964 1HA  GLY A  62      25.686  27.696 -16.532  1.00  0.00           H  
ATOM    965 2HA  GLY A  62      25.684  29.006 -15.366  1.00  0.00           H  
ATOM    966  N   LYS A  63      26.885  29.940 -18.225  1.00  0.00           N  
ATOM    967  CA  LYS A  63      26.583  30.871 -19.324  1.00  0.00           C  
ATOM    968  C   LYS A  63      25.981  30.093 -20.470  1.00  0.00           C  
ATOM    969  O   LYS A  63      26.630  29.220 -21.030  1.00  0.00           O  
ATOM    970  CB  LYS A  63      27.835  31.618 -19.788  1.00  0.00           C  
ATOM    971  CG  LYS A  63      27.579  32.669 -20.860  1.00  0.00           C  
ATOM    972  CD  LYS A  63      28.858  33.407 -21.227  1.00  0.00           C  
ATOM    973  CE  LYS A  63      28.606  34.451 -22.304  1.00  0.00           C  
ATOM    974  NZ  LYS A  63      29.849  35.181 -22.673  1.00  0.00           N  
ATOM    975  H   LYS A  63      27.820  29.567 -18.139  1.00  0.00           H  
ATOM    976  HA  LYS A  63      25.862  31.607 -18.966  1.00  0.00           H  
ATOM    977 1HB  LYS A  63      28.299  32.115 -18.936  1.00  0.00           H  
ATOM    978 2HB  LYS A  63      28.558  30.905 -20.185  1.00  0.00           H  
ATOM    979 1HG  LYS A  63      27.178  32.189 -21.753  1.00  0.00           H  
ATOM    980 2HG  LYS A  63      26.846  33.389 -20.496  1.00  0.00           H  
ATOM    981 1HD  LYS A  63      29.260  33.900 -20.341  1.00  0.00           H  
ATOM    982 2HD  LYS A  63      29.597  32.694 -21.591  1.00  0.00           H  
ATOM    983 1HE  LYS A  63      28.206  33.966 -23.194  1.00  0.00           H  
ATOM    984 2HE  LYS A  63      27.869  35.171 -21.948  1.00  0.00           H  
ATOM    985 1HZ  LYS A  63      29.640  35.863 -23.389  1.00  0.00           H  
ATOM    986 2HZ  LYS A  63      30.219  35.651 -21.859  1.00  0.00           H  
ATOM    987 3HZ  LYS A  63      30.533  34.526 -23.023  1.00  0.00           H  
ATOM    988  N   HIS A  64      24.736  30.374 -20.826  1.00  0.00           N  
ATOM    989  CA  HIS A  64      24.179  29.588 -21.931  1.00  0.00           C  
ATOM    990  C   HIS A  64      24.901  29.961 -23.242  1.00  0.00           C  
ATOM    991  O   HIS A  64      25.144  31.135 -23.477  1.00  0.00           O  
ATOM    992  CB  HIS A  64      22.672  29.825 -22.069  1.00  0.00           C  
ATOM    993  CG  HIS A  64      21.873  29.304 -20.914  1.00  0.00           C  
ATOM    994  ND1 HIS A  64      21.660  27.958 -20.705  1.00  0.00           N  
ATOM    995  CD2 HIS A  64      21.236  29.948 -19.909  1.00  0.00           C  
ATOM    996  CE1 HIS A  64      20.925  27.797 -19.617  1.00  0.00           C  
ATOM    997  NE2 HIS A  64      20.655  28.988 -19.117  1.00  0.00           N  
ATOM    998  H   HIS A  64      24.164  31.082 -20.389  1.00  0.00           H  
ATOM    999  HA  HIS A  64      24.334  28.527 -21.737  1.00  0.00           H  
ATOM   1000 1HB  HIS A  64      22.478  30.894 -22.164  1.00  0.00           H  
ATOM   1001 2HB  HIS A  64      22.310  29.345 -22.978  1.00  0.00           H  
ATOM   1002  HD1 HIS A  64      22.060  27.207 -21.230  1.00  0.00           H  
ATOM   1003  HD2 HIS A  64      21.124  31.003 -19.658  1.00  0.00           H  
ATOM   1004  HE1 HIS A  64      20.646  26.799 -19.279  1.00  0.00           H  
ATOM   1005  N   GLU A  65      25.313  28.958 -24.020  1.00  0.00           N  
ATOM   1006  CA  GLU A  65      26.022  29.175 -25.270  1.00  0.00           C  
ATOM   1007  C   GLU A  65      25.237  28.665 -26.502  1.00  0.00           C  
ATOM   1008  O   GLU A  65      25.617  28.929 -27.645  1.00  0.00           O  
ATOM   1009  CB  GLU A  65      27.390  28.493 -25.206  1.00  0.00           C  
ATOM   1010  CG  GLU A  65      28.301  29.013 -24.103  1.00  0.00           C  
ATOM   1011  CD  GLU A  65      28.716  30.443 -24.312  1.00  0.00           C  
ATOM   1012  OE1 GLU A  65      28.914  30.825 -25.440  1.00  0.00           O  
ATOM   1013  OE2 GLU A  65      28.835  31.154 -23.342  1.00  0.00           O  
ATOM   1014  H   GLU A  65      25.121  28.013 -23.721  1.00  0.00           H  
ATOM   1015  HA  GLU A  65      26.164  30.248 -25.406  1.00  0.00           H  
ATOM   1016 1HB  GLU A  65      27.256  27.422 -25.052  1.00  0.00           H  
ATOM   1017 2HB  GLU A  65      27.908  28.625 -26.157  1.00  0.00           H  
ATOM   1018 1HG  GLU A  65      27.781  28.934 -23.149  1.00  0.00           H  
ATOM   1019 2HG  GLU A  65      29.190  28.385 -24.054  1.00  0.00           H  
ATOM   1020  N   GLU A  66      24.141  27.948 -26.278  1.00  0.00           N  
ATOM   1021  CA  GLU A  66      23.335  27.452 -27.386  1.00  0.00           C  
ATOM   1022  C   GLU A  66      21.901  27.257 -26.900  1.00  0.00           C  
ATOM   1023  O   GLU A  66      21.667  26.787 -25.773  1.00  0.00           O  
ATOM   1024  CB  GLU A  66      23.900  26.139 -27.932  1.00  0.00           C  
ATOM   1025  CG  GLU A  66      23.164  25.595 -29.148  1.00  0.00           C  
ATOM   1026  CD  GLU A  66      23.791  24.345 -29.701  1.00  0.00           C  
ATOM   1027  OE1 GLU A  66      24.789  23.919 -29.171  1.00  0.00           O  
ATOM   1028  OE2 GLU A  66      23.271  23.815 -30.654  1.00  0.00           O  
ATOM   1029  H   GLU A  66      23.857  27.740 -25.331  1.00  0.00           H  
ATOM   1030  HA  GLU A  66      23.353  28.193 -28.186  1.00  0.00           H  
ATOM   1031 1HB  GLU A  66      24.945  26.279 -28.208  1.00  0.00           H  
ATOM   1032 2HB  GLU A  66      23.867  25.377 -27.153  1.00  0.00           H  
ATOM   1033 1HG  GLU A  66      22.133  25.377 -28.869  1.00  0.00           H  
ATOM   1034 2HG  GLU A  66      23.148  26.360 -29.922  1.00  0.00           H  
ATOM   1035  N   GLY A  67      20.948  27.668 -27.730  1.00  0.00           N  
ATOM   1036  CA  GLY A  67      19.522  27.484 -27.440  1.00  0.00           C  
ATOM   1037  C   GLY A  67      18.813  28.734 -26.956  1.00  0.00           C  
ATOM   1038  O   GLY A  67      19.403  29.559 -26.268  1.00  0.00           O  
ATOM   1039  H   GLY A  67      21.221  28.123 -28.590  1.00  0.00           H  
ATOM   1040 1HA  GLY A  67      19.011  27.133 -28.336  1.00  0.00           H  
ATOM   1041 2HA  GLY A  67      19.402  26.713 -26.679  1.00  0.00           H  
ATOM   1042  N   LYS A  68      15.590  28.580 -25.417  1.00  0.00           N  
ATOM   1043  CA  LYS A  68      14.704  28.264 -24.295  1.00  0.00           C  
ATOM   1044  C   LYS A  68      15.391  28.486 -22.973  1.00  0.00           C  
ATOM   1045  O   LYS A  68      16.583  28.332 -22.884  1.00  0.00           O  
ATOM   1046  CB  LYS A  68      14.210  26.819 -24.383  1.00  0.00           C  
ATOM   1047  CG  LYS A  68      13.398  26.507 -25.634  1.00  0.00           C  
ATOM   1048  CD  LYS A  68      12.087  27.279 -25.647  1.00  0.00           C  
ATOM   1049  CE  LYS A  68      11.237  26.906 -26.853  1.00  0.00           C  
ATOM   1050  NZ  LYS A  68       9.973  27.689 -26.907  1.00  0.00           N  
ATOM   1051  H   LYS A  68      15.195  28.966 -26.262  1.00  0.00           H  
ATOM   1052  HA  LYS A  68      13.840  28.928 -24.339  1.00  0.00           H  
ATOM   1053 1HB  LYS A  68      15.063  26.141 -24.361  1.00  0.00           H  
ATOM   1054 2HB  LYS A  68      13.589  26.593 -23.516  1.00  0.00           H  
ATOM   1055 1HG  LYS A  68      13.976  26.774 -26.519  1.00  0.00           H  
ATOM   1056 2HG  LYS A  68      13.182  25.440 -25.670  1.00  0.00           H  
ATOM   1057 1HD  LYS A  68      11.526  27.061 -24.737  1.00  0.00           H  
ATOM   1058 2HD  LYS A  68      12.294  28.348 -25.678  1.00  0.00           H  
ATOM   1059 1HE  LYS A  68      11.802  27.088 -27.766  1.00  0.00           H  
ATOM   1060 2HE  LYS A  68      10.990  25.845 -26.811  1.00  0.00           H  
ATOM   1061 1HZ  LYS A  68       9.439  27.413 -27.719  1.00  0.00           H  
ATOM   1062 2HZ  LYS A  68       9.431  27.514 -26.072  1.00  0.00           H  
ATOM   1063 3HZ  LYS A  68      10.189  28.674 -26.966  1.00  0.00           H  
ATOM   1064  N   LEU A  69      14.638  28.841 -21.940  1.00  0.00           N  
ATOM   1065  CA  LEU A  69      15.173  28.783 -20.594  1.00  0.00           C  
ATOM   1066  C   LEU A  69      15.568  27.347 -20.292  1.00  0.00           C  
ATOM   1067  O   LEU A  69      14.854  26.426 -20.656  1.00  0.00           O  
ATOM   1068  CB  LEU A  69      14.142  29.281 -19.574  1.00  0.00           C  
ATOM   1069  CG  LEU A  69      13.788  30.771 -19.658  1.00  0.00           C  
ATOM   1070  CD1 LEU A  69      12.658  31.081 -18.686  1.00  0.00           C  
ATOM   1071  CD2 LEU A  69      15.022  31.604 -19.346  1.00  0.00           C  
ATOM   1072  H   LEU A  69      13.688  29.154 -22.079  1.00  0.00           H  
ATOM   1073  HA  LEU A  69      16.049  29.429 -20.542  1.00  0.00           H  
ATOM   1074 1HB  LEU A  69      13.221  28.714 -19.706  1.00  0.00           H  
ATOM   1075 2HB  LEU A  69      14.523  29.087 -18.571  1.00  0.00           H  
ATOM   1076  HG  LEU A  69      13.437  31.006 -20.663  1.00  0.00           H  
ATOM   1077 1HD1 LEU A  69      12.407  32.140 -18.746  1.00  0.00           H  
ATOM   1078 2HD1 LEU A  69      11.782  30.486 -18.944  1.00  0.00           H  
ATOM   1079 3HD1 LEU A  69      12.975  30.841 -17.671  1.00  0.00           H  
ATOM   1080 1HD2 LEU A  69      14.771  32.664 -19.406  1.00  0.00           H  
ATOM   1081 2HD2 LEU A  69      15.374  31.371 -18.340  1.00  0.00           H  
ATOM   1082 3HD2 LEU A  69      15.808  31.375 -20.066  1.00  0.00           H  
ATOM   1083  N   PRO A  70      16.748  27.149 -19.686  1.00  0.00           N  
ATOM   1084  CA  PRO A  70      17.165  25.840 -19.204  1.00  0.00           C  
ATOM   1085  C   PRO A  70      16.311  25.416 -18.007  1.00  0.00           C  
ATOM   1086  O   PRO A  70      15.664  26.251 -17.379  1.00  0.00           O  
ATOM   1087  CB  PRO A  70      18.628  26.065 -18.811  1.00  0.00           C  
ATOM   1088  CG  PRO A  70      18.699  27.517 -18.479  1.00  0.00           C  
ATOM   1089  CD  PRO A  70      17.733  28.166 -19.434  1.00  0.00           C  
ATOM   1090  HA  PRO A  70      17.086  25.111 -20.024  1.00  0.00           H  
ATOM   1091 1HB  PRO A  70      18.893  25.419 -17.960  1.00  0.00           H  
ATOM   1092 2HB  PRO A  70      19.289  25.785 -19.644  1.00  0.00           H  
ATOM   1093 1HG  PRO A  70      18.427  27.679 -17.426  1.00  0.00           H  
ATOM   1094 2HG  PRO A  70      19.728  27.885 -18.601  1.00  0.00           H  
ATOM   1095 1HD  PRO A  70      17.274  29.042 -18.953  1.00  0.00           H  
ATOM   1096 2HD  PRO A  70      18.266  28.462 -20.350  1.00  0.00           H  
ATOM   1097  N   SER A  71      16.281  24.122 -17.725  1.00  0.00           N  
ATOM   1098  CA  SER A  71      15.566  23.596 -16.553  1.00  0.00           C  
ATOM   1099  C   SER A  71      15.823  24.485 -15.313  1.00  0.00           C  
ATOM   1100  O   SER A  71      16.942  24.905 -15.070  1.00  0.00           O  
ATOM   1101  CB  SER A  71      16.001  22.171 -16.273  1.00  0.00           C  
ATOM   1102  OG  SER A  71      15.648  21.321 -17.330  1.00  0.00           O  
ATOM   1103  H   SER A  71      16.765  23.479 -18.335  1.00  0.00           H  
ATOM   1104  HA  SER A  71      14.497  23.602 -16.769  1.00  0.00           H  
ATOM   1105 1HB  SER A  71      17.080  22.142 -16.124  1.00  0.00           H  
ATOM   1106 2HB  SER A  71      15.534  21.823 -15.352  1.00  0.00           H  
ATOM   1107  HG  SER A  71      15.818  21.816 -18.135  1.00  0.00           H  
ATOM   1108  N   SER A  72      14.778  24.777 -14.549  1.00  0.00           N  
ATOM   1109  CA  SER A  72      14.949  25.491 -13.285  1.00  0.00           C  
ATOM   1110  C   SER A  72      15.982  24.845 -12.334  1.00  0.00           C  
ATOM   1111  O   SER A  72      16.414  25.474 -11.377  1.00  0.00           O  
ATOM   1112  CB  SER A  72      13.608  25.585 -12.584  1.00  0.00           C  
ATOM   1113  OG  SER A  72      13.158  24.319 -12.187  1.00  0.00           O  
ATOM   1114  H   SER A  72      13.849  24.505 -14.839  1.00  0.00           H  
ATOM   1115  HA  SER A  72      15.314  26.496 -13.502  1.00  0.00           H  
ATOM   1116 1HB  SER A  72      13.698  26.232 -11.712  1.00  0.00           H  
ATOM   1117 2HB  SER A  72      12.879  26.040 -13.254  1.00  0.00           H  
ATOM   1118  HG  SER A  72      13.630  24.113 -11.377  1.00  0.00           H  
ATOM   1119  N   GLU A  73      16.366  23.601 -12.602  1.00  0.00           N  
ATOM   1120  CA  GLU A  73      17.341  22.910 -11.776  1.00  0.00           C  
ATOM   1121  C   GLU A  73      18.743  22.806 -12.428  1.00  0.00           C  
ATOM   1122  O   GLU A  73      19.585  22.017 -11.978  1.00  0.00           O  
ATOM   1123  CB  GLU A  73      16.819  21.510 -11.445  1.00  0.00           C  
ATOM   1124  CG  GLU A  73      15.526  21.494 -10.644  1.00  0.00           C  
ATOM   1125  CD  GLU A  73      15.675  22.109  -9.280  1.00  0.00           C  
ATOM   1126  OE1 GLU A  73      16.784  22.389  -8.893  1.00  0.00           O  
ATOM   1127  OE2 GLU A  73      14.678  22.300  -8.624  1.00  0.00           O  
ATOM   1128  H   GLU A  73      15.970  23.124 -13.400  1.00  0.00           H  
ATOM   1129  HA  GLU A  73      17.472  23.473 -10.851  1.00  0.00           H  
ATOM   1130 1HB  GLU A  73      16.647  20.958 -12.369  1.00  0.00           H  
ATOM   1131 2HB  GLU A  73      17.573  20.966 -10.875  1.00  0.00           H  
ATOM   1132 1HG  GLU A  73      14.762  22.042 -11.195  1.00  0.00           H  
ATOM   1133 2HG  GLU A  73      15.189  20.464 -10.537  1.00  0.00           H  
ATOM   1134  N   TRP A  74      18.975  23.581 -13.494  1.00  0.00           N  
ATOM   1135  CA  TRP A  74      20.281  23.594 -14.208  1.00  0.00           C  
ATOM   1136  C   TRP A  74      21.496  23.598 -13.283  1.00  0.00           C  
ATOM   1137  O   TRP A  74      22.521  22.976 -13.596  1.00  0.00           O  
ATOM   1138  CB  TRP A  74      20.365  24.817 -15.124  1.00  0.00           C  
ATOM   1139  CG  TRP A  74      20.417  26.118 -14.382  1.00  0.00           C  
ATOM   1140  CD1 TRP A  74      19.358  26.900 -14.031  1.00  0.00           C  
ATOM   1141  CD2 TRP A  74      21.598  26.799 -13.891  1.00  0.00           C  
ATOM   1142  NE1 TRP A  74      19.794  28.015 -13.361  1.00  0.00           N  
ATOM   1143  CE2 TRP A  74      21.162  27.969 -13.265  1.00  0.00           C  
ATOM   1144  CE3 TRP A  74      22.968  26.512 -13.932  1.00  0.00           C  
ATOM   1145  CZ2 TRP A  74      22.047  28.862 -12.682  1.00  0.00           C  
ATOM   1146  CZ3 TRP A  74      23.855  27.407 -13.346  1.00  0.00           C  
ATOM   1147  CH2 TRP A  74      23.406  28.551 -12.737  1.00  0.00           C  
ATOM   1148  H   TRP A  74      18.229  24.178 -13.821  1.00  0.00           H  
ATOM   1149  HA  TRP A  74      20.351  22.692 -14.816  1.00  0.00           H  
ATOM   1150 1HB  TRP A  74      21.255  24.743 -15.749  1.00  0.00           H  
ATOM   1151 2HB  TRP A  74      19.500  24.835 -15.786  1.00  0.00           H  
ATOM   1152  HD1 TRP A  74      18.316  26.672 -14.251  1.00  0.00           H  
ATOM   1153  HE1 TRP A  74      19.206  28.752 -12.998  1.00  0.00           H  
ATOM   1154  HE3 TRP A  74      23.330  25.604 -14.412  1.00  0.00           H  
ATOM   1155  HZ2 TRP A  74      21.710  29.777 -12.193  1.00  0.00           H  
ATOM   1156  HZ3 TRP A  74      24.921  27.177 -13.383  1.00  0.00           H  
ATOM   1157  HH2 TRP A  74      24.130  29.231 -12.287  1.00  0.00           H  
ATOM   1158  N   ARG A  75      21.364  24.263 -12.136  1.00  0.00           N  
ATOM   1159  CA  ARG A  75      22.487  24.447 -11.206  1.00  0.00           C  
ATOM   1160  C   ARG A  75      22.676  23.301 -10.238  1.00  0.00           C  
ATOM   1161  O   ARG A  75      23.806  23.015  -9.801  1.00  0.00           O  
ATOM   1162  CB  ARG A  75      22.299  25.725 -10.402  1.00  0.00           C  
ATOM   1163  CG  ARG A  75      23.456  26.078  -9.481  1.00  0.00           C  
ATOM   1164  CD  ARG A  75      23.248  27.389  -8.815  1.00  0.00           C  
ATOM   1165  NE  ARG A  75      24.324  27.703  -7.889  1.00  0.00           N  
ATOM   1166  CZ  ARG A  75      25.490  28.280  -8.238  1.00  0.00           C  
ATOM   1167  NH1 ARG A  75      25.716  28.600  -9.493  1.00  0.00           N  
ATOM   1168  NH2 ARG A  75      26.408  28.526  -7.319  1.00  0.00           N  
ATOM   1169  H   ARG A  75      20.462  24.652 -11.901  1.00  0.00           H  
ATOM   1170  HA  ARG A  75      23.407  24.529 -11.786  1.00  0.00           H  
ATOM   1171 1HB  ARG A  75      22.151  26.563 -11.082  1.00  0.00           H  
ATOM   1172 2HB  ARG A  75      21.403  25.640  -9.788  1.00  0.00           H  
ATOM   1173 1HG  ARG A  75      23.554  25.313  -8.710  1.00  0.00           H  
ATOM   1174 2HG  ARG A  75      24.379  26.129 -10.060  1.00  0.00           H  
ATOM   1175 1HD  ARG A  75      23.206  28.176  -9.567  1.00  0.00           H  
ATOM   1176 2HD  ARG A  75      22.313  27.369  -8.257  1.00  0.00           H  
ATOM   1177  HE  ARG A  75      24.187  27.472  -6.914  1.00  0.00           H  
ATOM   1178 1HH1 ARG A  75      25.015  28.412 -10.196  1.00  0.00           H  
ATOM   1179 2HH1 ARG A  75      26.590  29.032  -9.755  1.00  0.00           H  
ATOM   1180 1HH2 ARG A  75      26.234  28.280  -6.353  1.00  0.00           H  
ATOM   1181 2HH2 ARG A  75      27.281  28.958  -7.580  1.00  0.00           H  
ATOM   1182  N   PHE A  76      21.589  22.630  -9.881  1.00  0.00           N  
ATOM   1183  CA  PHE A  76      21.713  21.352  -9.193  1.00  0.00           C  
ATOM   1184  C   PHE A  76      22.505  20.344 -10.061  1.00  0.00           C  
ATOM   1185  O   PHE A  76      23.290  19.531  -9.536  1.00  0.00           O  
ATOM   1186  CB  PHE A  76      20.329  20.792  -8.862  1.00  0.00           C  
ATOM   1187  CG  PHE A  76      20.365  19.509  -8.081  1.00  0.00           C  
ATOM   1188  CD1 PHE A  76      21.487  19.161  -7.344  1.00  0.00           C  
ATOM   1189  CD2 PHE A  76      19.278  18.648  -8.082  1.00  0.00           C  
ATOM   1190  CE1 PHE A  76      21.521  17.981  -6.625  1.00  0.00           C  
ATOM   1191  CE2 PHE A  76      19.309  17.469  -7.364  1.00  0.00           C  
ATOM   1192  CZ  PHE A  76      20.433  17.135  -6.634  1.00  0.00           C  
ATOM   1193  H   PHE A  76      20.668  22.994 -10.080  1.00  0.00           H  
ATOM   1194  HA  PHE A  76      22.258  21.512  -8.262  1.00  0.00           H  
ATOM   1195 1HB  PHE A  76      19.768  21.525  -8.285  1.00  0.00           H  
ATOM   1196 2HB  PHE A  76      19.779  20.612  -9.785  1.00  0.00           H  
ATOM   1197  HD1 PHE A  76      22.347  19.830  -7.335  1.00  0.00           H  
ATOM   1198  HD2 PHE A  76      18.390  18.911  -8.659  1.00  0.00           H  
ATOM   1199  HE1 PHE A  76      22.409  17.719  -6.050  1.00  0.00           H  
ATOM   1200  HE2 PHE A  76      18.448  16.801  -7.372  1.00  0.00           H  
ATOM   1201  HZ  PHE A  76      20.459  16.204  -6.069  1.00  0.00           H  
ATOM   1202  N   HIS A  77      22.314  20.396 -11.388  1.00  0.00           N  
ATOM   1203  CA  HIS A  77      23.067  19.515 -12.287  1.00  0.00           C  
ATOM   1204  C   HIS A  77      24.534  19.977 -12.422  1.00  0.00           C  
ATOM   1205  O   HIS A  77      25.481  19.228 -12.081  1.00  0.00           O  
ATOM   1206  CB  HIS A  77      22.407  19.467 -13.669  1.00  0.00           C  
ATOM   1207  CG  HIS A  77      21.102  18.734 -13.687  1.00  0.00           C  
ATOM   1208  ND1 HIS A  77      20.484  18.344 -14.857  1.00  0.00           N  
ATOM   1209  CD2 HIS A  77      20.297  18.321 -12.680  1.00  0.00           C  
ATOM   1210  CE1 HIS A  77      19.355  17.721 -14.567  1.00  0.00           C  
ATOM   1211  NE2 HIS A  77      19.218  17.695 -13.254  1.00  0.00           N  
ATOM   1212  H   HIS A  77      21.647  21.045 -11.780  1.00  0.00           H  
ATOM   1213  HA  HIS A  77      23.077  18.504 -11.881  1.00  0.00           H  
ATOM   1214 1HB  HIS A  77      22.233  20.483 -14.025  1.00  0.00           H  
ATOM   1215 2HB  HIS A  77      23.080  18.983 -14.377  1.00  0.00           H  
ATOM   1216  HD2 HIS A  77      20.471  18.461 -11.613  1.00  0.00           H  
ATOM   1217  HE1 HIS A  77      18.655  17.300 -15.290  1.00  0.00           H  
ATOM   1218  HE2 HIS A  77      18.447  17.282 -12.748  1.00  0.00           H  
ATOM   1219  N   MET A  78      24.704  21.201 -12.941  1.00  0.00           N  
ATOM   1220  CA  MET A  78      26.019  21.835 -13.125  1.00  0.00           C  
ATOM   1221  C   MET A  78      26.994  21.699 -11.951  1.00  0.00           C  
ATOM   1222  O   MET A  78      28.169  21.357 -12.173  1.00  0.00           O  
ATOM   1223  CB  MET A  78      25.816  23.316 -13.440  1.00  0.00           C  
ATOM   1224  CG  MET A  78      27.105  24.096 -13.654  1.00  0.00           C  
ATOM   1225  SD  MET A  78      27.854  24.640 -12.105  1.00  0.00           S  
ATOM   1226  CE  MET A  78      26.698  25.911 -11.599  1.00  0.00           C  
ATOM   1227  H   MET A  78      23.873  21.704 -13.217  1.00  0.00           H  
ATOM   1228  HA  MET A  78      26.521  21.352 -13.963  1.00  0.00           H  
ATOM   1229 1HB  MET A  78      25.212  23.416 -14.341  1.00  0.00           H  
ATOM   1230 2HB  MET A  78      25.269  23.790 -12.624  1.00  0.00           H  
ATOM   1231 1HG  MET A  78      27.825  23.473 -14.184  1.00  0.00           H  
ATOM   1232 2HG  MET A  78      26.901  24.975 -14.265  1.00  0.00           H  
ATOM   1233 1HE  MET A  78      27.025  26.344 -10.654  1.00  0.00           H  
ATOM   1234 2HE  MET A  78      26.657  26.690 -12.362  1.00  0.00           H  
ATOM   1235 3HE  MET A  78      25.707  25.473 -11.474  1.00  0.00           H  
ATOM   1236  N   ALA A  79      26.522  21.923 -10.720  1.00  0.00           N  
ATOM   1237  CA  ALA A  79      27.402  21.822  -9.524  1.00  0.00           C  
ATOM   1238  C   ALA A  79      27.941  20.399  -9.257  1.00  0.00           C  
ATOM   1239  O   ALA A  79      29.034  20.237  -8.697  1.00  0.00           O  
ATOM   1240  CB  ALA A  79      26.656  22.320  -8.295  1.00  0.00           C  
ATOM   1241  H   ALA A  79      25.549  22.166 -10.596  1.00  0.00           H  
ATOM   1242  HA  ALA A  79      28.276  22.451  -9.693  1.00  0.00           H  
ATOM   1243 1HB  ALA A  79      27.303  22.245  -7.421  1.00  0.00           H  
ATOM   1244 2HB  ALA A  79      26.365  23.361  -8.443  1.00  0.00           H  
ATOM   1245 3HB  ALA A  79      25.765  21.714  -8.139  1.00  0.00           H  
ATOM   1246  N   ALA A  80      27.170  19.367  -9.644  1.00  0.00           N  
ATOM   1247  CA  ALA A  80      27.687  17.999  -9.629  1.00  0.00           C  
ATOM   1248  C   ALA A  80      28.813  17.853 -10.662  1.00  0.00           C  
ATOM   1249  O   ALA A  80      29.827  17.242 -10.378  1.00  0.00           O  
ATOM   1250  CB  ALA A  80      26.571  17.001  -9.903  1.00  0.00           C  
ATOM   1251  H   ALA A  80      26.222  19.531  -9.950  1.00  0.00           H  
ATOM   1252  HA  ALA A  80      28.098  17.803  -8.638  1.00  0.00           H  
ATOM   1253 1HB  ALA A  80      26.976  15.989  -9.888  1.00  0.00           H  
ATOM   1254 2HB  ALA A  80      25.802  17.096  -9.136  1.00  0.00           H  
ATOM   1255 3HB  ALA A  80      26.136  17.202 -10.880  1.00  0.00           H  
ATOM   1256  N   TYR A  81      28.643  18.385 -11.863  1.00  0.00           N  
ATOM   1257  CA  TYR A  81      29.724  18.273 -12.836  1.00  0.00           C  
ATOM   1258  C   TYR A  81      30.957  19.093 -12.436  1.00  0.00           C  
ATOM   1259  O   TYR A  81      32.062  18.716 -12.785  1.00  0.00           O  
ATOM   1260  CB  TYR A  81      29.230  18.705 -14.219  1.00  0.00           C  
ATOM   1261  CG  TYR A  81      28.278  17.721 -14.862  1.00  0.00           C  
ATOM   1262  CD1 TYR A  81      27.011  18.132 -15.248  1.00  0.00           C  
ATOM   1263  CD2 TYR A  81      28.673  16.407 -15.065  1.00  0.00           C  
ATOM   1264  CE1 TYR A  81      26.142  17.233 -15.835  1.00  0.00           C  
ATOM   1265  CE2 TYR A  81      27.804  15.508 -15.653  1.00  0.00           C  
ATOM   1266  CZ  TYR A  81      26.543  15.917 -16.037  1.00  0.00           C  
ATOM   1267  OH  TYR A  81      25.677  15.022 -16.622  1.00  0.00           O  
ATOM   1268  H   TYR A  81      27.793  18.863 -12.125  1.00  0.00           H  
ATOM   1269  HA  TYR A  81      30.040  17.231 -12.884  1.00  0.00           H  
ATOM   1270 1HB  TYR A  81      28.722  19.667 -14.140  1.00  0.00           H  
ATOM   1271 2HB  TYR A  81      30.082  18.838 -14.884  1.00  0.00           H  
ATOM   1272  HD1 TYR A  81      26.701  19.165 -15.088  1.00  0.00           H  
ATOM   1273  HD2 TYR A  81      29.668  16.083 -14.761  1.00  0.00           H  
ATOM   1274  HE1 TYR A  81      25.146  17.556 -16.138  1.00  0.00           H  
ATOM   1275  HE2 TYR A  81      28.113  14.475 -15.812  1.00  0.00           H  
ATOM   1276  HH  TYR A  81      24.850  15.465 -16.826  1.00  0.00           H  
ATOM   1277  N   GLN A  82      30.758  20.158 -11.647  1.00  0.00           N  
ATOM   1278  CA  GLN A  82      31.869  21.012 -11.201  1.00  0.00           C  
ATOM   1279  C   GLN A  82      32.697  20.382 -10.105  1.00  0.00           C  
ATOM   1280  O   GLN A  82      33.881  20.689  -9.995  1.00  0.00           O  
ATOM   1281  CB  GLN A  82      31.339  22.364 -10.715  1.00  0.00           C  
ATOM   1282  CG  GLN A  82      32.424  23.367 -10.363  1.00  0.00           C  
ATOM   1283  CD  GLN A  82      33.267  23.753 -11.564  1.00  0.00           C  
ATOM   1284  OE1 GLN A  82      32.739  24.110 -12.621  1.00  0.00           O  
ATOM   1285  NE2 GLN A  82      34.584  23.684 -11.408  1.00  0.00           N  
ATOM   1286  H   GLN A  82      29.818  20.379 -11.351  1.00  0.00           H  
ATOM   1287  HA  GLN A  82      32.536  21.182 -12.046  1.00  0.00           H  
ATOM   1288 1HB  GLN A  82      30.708  22.806 -11.486  1.00  0.00           H  
ATOM   1289 2HB  GLN A  82      30.719  22.215  -9.830  1.00  0.00           H  
ATOM   1290 1HG  GLN A  82      31.956  24.270  -9.970  1.00  0.00           H  
ATOM   1291 2HG  GLN A  82      33.080  22.929  -9.611  1.00  0.00           H  
ATOM   1292 1HE2 GLN A  82      35.191  23.926 -12.166  1.00  0.00           H  
ATOM   1293 2HE2 GLN A  82      34.970  23.390 -10.533  1.00  0.00           H  
ATOM   1294  N   SER A  83      32.085  19.521  -9.294  1.00  0.00           N  
ATOM   1295  CA  SER A  83      32.748  19.001  -8.085  1.00  0.00           C  
ATOM   1296  C   SER A  83      33.136  17.520  -8.185  1.00  0.00           C  
ATOM   1297  O   SER A  83      33.734  16.974  -7.259  1.00  0.00           O  
ATOM   1298  CB  SER A  83      31.842  19.198  -6.886  1.00  0.00           C  
ATOM   1299  OG  SER A  83      30.655  18.466  -7.027  1.00  0.00           O  
ATOM   1300  H   SER A  83      31.147  19.216  -9.510  1.00  0.00           H  
ATOM   1301  HA  SER A  83      33.672  19.560  -7.930  1.00  0.00           H  
ATOM   1302 1HB  SER A  83      32.361  18.882  -5.981  1.00  0.00           H  
ATOM   1303 2HB  SER A  83      31.608  20.256  -6.776  1.00  0.00           H  
ATOM   1304  HG  SER A  83      30.092  18.984  -7.607  1.00  0.00           H  
ATOM   1305  N   ARG A  84      32.777  16.866  -9.289  1.00  0.00           N  
ATOM   1306  CA  ARG A  84      32.914  15.413  -9.420  1.00  0.00           C  
ATOM   1307  C   ARG A  84      33.209  15.024 -10.854  1.00  0.00           C  
ATOM   1308  O   ARG A  84      32.549  15.524 -11.765  1.00  0.00           O  
ATOM   1309  CB  ARG A  84      31.648  14.705  -8.960  1.00  0.00           C  
ATOM   1310  CG  ARG A  84      31.324  14.868  -7.484  1.00  0.00           C  
ATOM   1311  CD  ARG A  84      30.058  14.182  -7.120  1.00  0.00           C  
ATOM   1312  NE  ARG A  84      30.170  12.738  -7.238  1.00  0.00           N  
ATOM   1313  CZ  ARG A  84      29.137  11.879  -7.135  1.00  0.00           C  
ATOM   1314  NH1 ARG A  84      27.924  12.334  -6.912  1.00  0.00           N  
ATOM   1315  NH2 ARG A  84      29.343  10.579  -7.257  1.00  0.00           N  
ATOM   1316  H   ARG A  84      32.397  17.396 -10.060  1.00  0.00           H  
ATOM   1317  HA  ARG A  84      33.741  15.085  -8.789  1.00  0.00           H  
ATOM   1318 1HB  ARG A  84      30.797  15.078  -9.528  1.00  0.00           H  
ATOM   1319 2HB  ARG A  84      31.735  13.637  -9.163  1.00  0.00           H  
ATOM   1320 1HG  ARG A  84      32.129  14.441  -6.885  1.00  0.00           H  
ATOM   1321 2HG  ARG A  84      31.220  15.928  -7.249  1.00  0.00           H  
ATOM   1322 1HD  ARG A  84      29.798  14.421  -6.089  1.00  0.00           H  
ATOM   1323 2HD  ARG A  84      29.260  14.517  -7.782  1.00  0.00           H  
ATOM   1324  HE  ARG A  84      31.088  12.350  -7.409  1.00  0.00           H  
ATOM   1325 1HH1 ARG A  84      27.766  13.328  -6.819  1.00  0.00           H  
ATOM   1326 2HH1 ARG A  84      27.149  11.691  -6.835  1.00  0.00           H  
ATOM   1327 1HH2 ARG A  84      30.276  10.229  -7.428  1.00  0.00           H  
ATOM   1328 2HH2 ARG A  84      28.569   9.936  -7.180  1.00  0.00           H  
ATOM   1329  N   PRO A  85      34.166  14.108 -11.040  1.00  0.00           N  
ATOM   1330  CA  PRO A  85      34.573  13.705 -12.394  1.00  0.00           C  
ATOM   1331  C   PRO A  85      34.089  12.316 -12.799  1.00  0.00           C  
ATOM   1332  O   PRO A  85      34.218  11.922 -13.967  1.00  0.00           O  
ATOM   1333  CB  PRO A  85      36.102  13.749 -12.305  1.00  0.00           C  
ATOM   1334  CG  PRO A  85      36.399  13.320 -10.909  1.00  0.00           C  
ATOM   1335  CD  PRO A  85      35.286  13.916 -10.089  1.00  0.00           C  
ATOM   1336  HA  PRO A  85      34.195  14.440 -13.119  1.00  0.00           H  
ATOM   1337 1HB  PRO A  85      36.542  13.080 -13.060  1.00  0.00           H  
ATOM   1338 2HB  PRO A  85      36.463  14.764 -12.526  1.00  0.00           H  
ATOM   1339 1HG  PRO A  85      36.430  12.222 -10.847  1.00  0.00           H  
ATOM   1340 2HG  PRO A  85      37.391  13.684 -10.603  1.00  0.00           H  
ATOM   1341 1HD  PRO A  85      34.998  13.212  -9.294  1.00  0.00           H  
ATOM   1342 2HD  PRO A  85      35.617  14.873  -9.659  1.00  0.00           H  
ATOM   1343  N   ASP A  86      33.501  11.585 -11.846  1.00  0.00           N  
ATOM   1344  CA  ASP A  86      32.959  10.237 -12.087  1.00  0.00           C  
ATOM   1345  C   ASP A  86      31.530  10.247 -12.654  1.00  0.00           C  
ATOM   1346  O   ASP A  86      30.926   9.180 -12.829  1.00  0.00           O  
ATOM   1347  CB  ASP A  86      32.978   9.427 -10.788  1.00  0.00           C  
ATOM   1348  CG  ASP A  86      32.059  10.002  -9.718  1.00  0.00           C  
ATOM   1349  OD1 ASP A  86      31.396  10.974  -9.992  1.00  0.00           O  
ATOM   1350  OD2 ASP A  86      32.030   9.463  -8.638  1.00  0.00           O  
ATOM   1351  H   ASP A  86      33.431  11.986 -10.921  1.00  0.00           H  
ATOM   1352  HA  ASP A  86      33.589   9.738 -12.824  1.00  0.00           H  
ATOM   1353 1HB  ASP A  86      32.674   8.401 -10.995  1.00  0.00           H  
ATOM   1354 2HB  ASP A  86      33.994   9.395 -10.394  1.00  0.00           H  
ATOM   1355  N   ALA A  87      30.980  11.441 -12.894  1.00  0.00           N  
ATOM   1356  CA  ALA A  87      29.581  11.591 -13.309  1.00  0.00           C  
ATOM   1357  C   ALA A  87      29.458  12.435 -14.556  1.00  0.00           C  
ATOM   1358  O   ALA A  87      29.834  13.591 -14.543  1.00  0.00           O  
ATOM   1359  CB  ALA A  87      28.753  12.200 -12.187  1.00  0.00           C  
ATOM   1360  H   ALA A  87      31.552  12.266 -12.784  1.00  0.00           H  
ATOM   1361  HA  ALA A  87      29.188  10.601 -13.538  1.00  0.00           H  
ATOM   1362 1HB  ALA A  87      27.718  12.304 -12.514  1.00  0.00           H  
ATOM   1363 2HB  ALA A  87      28.794  11.552 -11.312  1.00  0.00           H  
ATOM   1364 3HB  ALA A  87      29.152  13.180 -11.932  1.00  0.00           H  
ATOM   1365  N   ASN A  88      28.909  11.883 -15.628  1.00  0.00           N  
ATOM   1366  CA  ASN A  88      28.790  12.637 -16.885  1.00  0.00           C  
ATOM   1367  C   ASN A  88      27.350  12.808 -17.412  1.00  0.00           C  
ATOM   1368  O   ASN A  88      27.146  13.337 -18.517  1.00  0.00           O  
ATOM   1369  CB  ASN A  88      29.650  11.979 -17.949  1.00  0.00           C  
ATOM   1370  CG  ASN A  88      31.119  12.076 -17.646  1.00  0.00           C  
ATOM   1371  OD1 ASN A  88      31.665  13.176 -17.502  1.00  0.00           O  
ATOM   1372  ND2 ASN A  88      31.770  10.946 -17.546  1.00  0.00           N  
ATOM   1373  H   ASN A  88      28.566  10.934 -15.589  1.00  0.00           H  
ATOM   1374  HA  ASN A  88      29.147  13.654 -16.714  1.00  0.00           H  
ATOM   1375 1HB  ASN A  88      29.377  10.927 -18.037  1.00  0.00           H  
ATOM   1376 2HB  ASN A  88      29.458  12.449 -18.914  1.00  0.00           H  
ATOM   1377 1HD2 ASN A  88      32.751  10.949 -17.345  1.00  0.00           H  
ATOM   1378 2HD2 ASN A  88      31.289  10.079 -17.669  1.00  0.00           H  
ATOM   1379  N   ALA A  89      26.371  12.347 -16.624  1.00  0.00           N  
ATOM   1380  CA  ALA A  89      24.947  12.334 -17.021  1.00  0.00           C  
ATOM   1381  C   ALA A  89      24.099  12.252 -15.777  1.00  0.00           C  
ATOM   1382  O   ALA A  89      24.323  11.392 -14.936  1.00  0.00           O  
ATOM   1383  CB  ALA A  89      24.636  11.173 -17.954  1.00  0.00           C  
ATOM   1384  H   ALA A  89      26.631  11.993 -15.715  1.00  0.00           H  
ATOM   1385  HA  ALA A  89      24.734  13.264 -17.549  1.00  0.00           H  
ATOM   1386 1HB  ALA A  89      23.580  11.196 -18.224  1.00  0.00           H  
ATOM   1387 2HB  ALA A  89      25.243  11.257 -18.855  1.00  0.00           H  
ATOM   1388 3HB  ALA A  89      24.861  10.233 -17.452  1.00  0.00           H  
ATOM   1389  N   VAL A  90      23.128  13.158 -15.666  1.00  0.00           N  
ATOM   1390  CA  VAL A  90      22.299  13.215 -14.473  1.00  0.00           C  
ATOM   1391  C   VAL A  90      20.823  13.271 -14.864  1.00  0.00           C  
ATOM   1392  O   VAL A  90      20.451  13.844 -15.912  1.00  0.00           O  
ATOM   1393  CB  VAL A  90      22.660  14.448 -13.623  1.00  0.00           C  
ATOM   1394  CG1 VAL A  90      24.099  14.356 -13.136  1.00  0.00           C  
ATOM   1395  CG2 VAL A  90      22.445  15.717 -14.435  1.00  0.00           C  
ATOM   1396  H   VAL A  90      22.960  13.816 -16.414  1.00  0.00           H  
ATOM   1397  HA  VAL A  90      22.483  12.318 -13.881  1.00  0.00           H  
ATOM   1398  HB  VAL A  90      22.022  14.468 -12.740  1.00  0.00           H  
ATOM   1399 1HG1 VAL A  90      24.337  15.236 -12.537  1.00  0.00           H  
ATOM   1400 2HG1 VAL A  90      24.220  13.460 -12.528  1.00  0.00           H  
ATOM   1401 3HG1 VAL A  90      24.771  14.309 -13.993  1.00  0.00           H  
ATOM   1402 1HG2 VAL A  90      22.702  16.584 -13.828  1.00  0.00           H  
ATOM   1403 2HG2 VAL A  90      23.079  15.693 -15.321  1.00  0.00           H  
ATOM   1404 3HG2 VAL A  90      21.400  15.782 -14.738  1.00  0.00           H  
ATOM   1405  N   VAL A  91      20.007  12.638 -14.026  1.00  0.00           N  
ATOM   1406  CA  VAL A  91      18.558  12.632 -14.179  1.00  0.00           C  
ATOM   1407  C   VAL A  91      17.954  12.982 -12.841  1.00  0.00           C  
ATOM   1408  O   VAL A  91      18.356  12.439 -11.793  1.00  0.00           O  
ATOM   1409  CB  VAL A  91      18.047  11.256 -14.645  1.00  0.00           C  
ATOM   1410  CG1 VAL A  91      16.530  11.264 -14.767  1.00  0.00           C  
ATOM   1411  CG2 VAL A  91      18.692  10.886 -15.972  1.00  0.00           C  
ATOM   1412  H   VAL A  91      20.422  12.141 -13.251  1.00  0.00           H  
ATOM   1413  HA  VAL A  91      18.287  13.370 -14.935  1.00  0.00           H  
ATOM   1414  HB  VAL A  91      18.305  10.509 -13.894  1.00  0.00           H  
ATOM   1415 1HG1 VAL A  91      16.186  10.284 -15.097  1.00  0.00           H  
ATOM   1416 2HG1 VAL A  91      16.089  11.496 -13.797  1.00  0.00           H  
ATOM   1417 3HG1 VAL A  91      16.228  12.018 -15.493  1.00  0.00           H  
ATOM   1418 1HG2 VAL A  91      18.327   9.912 -16.295  1.00  0.00           H  
ATOM   1419 2HG2 VAL A  91      18.439  11.636 -16.721  1.00  0.00           H  
ATOM   1420 3HG2 VAL A  91      19.775  10.845 -15.851  1.00  0.00           H  
ATOM   1421  N   HIS A  92      17.072  13.973 -12.898  1.00  0.00           N  
ATOM   1422  CA  HIS A  92      16.154  14.345 -11.826  1.00  0.00           C  
ATOM   1423  C   HIS A  92      14.729  13.878 -12.166  1.00  0.00           C  
ATOM   1424  O   HIS A  92      14.271  13.938 -13.333  1.00  0.00           O  
ATOM   1425  CB  HIS A  92      16.172  15.859 -11.594  1.00  0.00           C  
ATOM   1426  CG  HIS A  92      15.297  16.305 -10.464  1.00  0.00           C  
ATOM   1427  ND1 HIS A  92      15.292  15.679  -9.236  1.00  0.00           N  
ATOM   1428  CD2 HIS A  92      14.398  17.314 -10.377  1.00  0.00           C  
ATOM   1429  CE1 HIS A  92      14.427  16.285  -8.440  1.00  0.00           C  
ATOM   1430  NE2 HIS A  92      13.872  17.279  -9.109  1.00  0.00           N  
ATOM   1431  H   HIS A  92      17.056  14.495 -13.763  1.00  0.00           H  
ATOM   1432  HA  HIS A  92      16.460  13.859 -10.900  1.00  0.00           H  
ATOM   1433 1HB  HIS A  92      17.192  16.183 -11.384  1.00  0.00           H  
ATOM   1434 2HB  HIS A  92      15.847  16.370 -12.500  1.00  0.00           H  
ATOM   1435  HD1 HIS A  92      15.899  14.939  -8.946  1.00  0.00           H  
ATOM   1436  HD2 HIS A  92      14.063  18.071 -11.087  1.00  0.00           H  
ATOM   1437  HE1 HIS A  92      14.276  15.939  -7.418  1.00  0.00           H  
ATOM   1438  N   ASN A  93      14.025  13.429 -11.138  1.00  0.00           N  
ATOM   1439  CA  ASN A  93      12.696  12.836 -11.318  1.00  0.00           C  
ATOM   1440  C   ASN A  93      11.927  12.882 -10.019  1.00  0.00           C  
ATOM   1441  O   ASN A  93      12.536  12.823  -8.927  1.00  0.00           O  
ATOM   1442  CB  ASN A  93      12.795  11.410 -11.829  1.00  0.00           C  
ATOM   1443  CG  ASN A  93      13.468  10.490 -10.848  1.00  0.00           C  
ATOM   1444  OD1 ASN A  93      12.927  10.205  -9.774  1.00  0.00           O  
ATOM   1445  ND2 ASN A  93      14.638  10.021 -11.197  1.00  0.00           N  
ATOM   1446  H   ASN A  93      14.412  13.496 -10.207  1.00  0.00           H  
ATOM   1447  HA  ASN A  93      12.150  13.427 -12.055  1.00  0.00           H  
ATOM   1448 1HB  ASN A  93      11.795  11.029 -12.040  1.00  0.00           H  
ATOM   1449 2HB  ASN A  93      13.354  11.397 -12.765  1.00  0.00           H  
ATOM   1450 1HD2 ASN A  93      15.133   9.404 -10.584  1.00  0.00           H  
ATOM   1451 2HD2 ASN A  93      15.038  10.278 -12.076  1.00  0.00           H  
ATOM   1452  N   HIS A  94      10.610  13.074 -10.148  1.00  0.00           N  
ATOM   1453  CA  HIS A  94       9.661  12.883  -9.042  1.00  0.00           C  
ATOM   1454  C   HIS A  94       8.980  11.522  -9.237  1.00  0.00           C  
ATOM   1455  O   HIS A  94       7.969  11.415  -9.956  1.00  0.00           O  
ATOM   1456  CB  HIS A  94       8.617  14.004  -8.993  1.00  0.00           C  
ATOM   1457  CG  HIS A  94       9.199  15.355  -8.715  1.00  0.00           C  
ATOM   1458  ND1 HIS A  94       8.427  16.432  -8.332  1.00  0.00           N  
ATOM   1459  CD2 HIS A  94      10.474  15.805  -8.767  1.00  0.00           C  
ATOM   1460  CE1 HIS A  94       9.205  17.487  -8.158  1.00  0.00           C  
ATOM   1461  NE2 HIS A  94      10.451  17.132  -8.416  1.00  0.00           N  
ATOM   1462  H   HIS A  94      10.262  13.363 -11.051  1.00  0.00           H  
ATOM   1463  HA  HIS A  94      10.199  12.893  -8.095  1.00  0.00           H  
ATOM   1464 1HB  HIS A  94       8.087  14.049  -9.944  1.00  0.00           H  
ATOM   1465 2HB  HIS A  94       7.883  13.783  -8.218  1.00  0.00           H  
ATOM   1466  HD1 HIS A  94       7.448  16.416  -8.129  1.00  0.00           H  
ATOM   1467  HD2 HIS A  94      11.420  15.324  -9.019  1.00  0.00           H  
ATOM   1468  HE1 HIS A  94       8.783  18.443  -7.851  1.00  0.00           H  
ATOM   1469  N   ALA A  95       9.565  10.486  -8.639  1.00  0.00           N  
ATOM   1470  CA  ALA A  95       9.072   9.118  -8.818  1.00  0.00           C  
ATOM   1471  C   ALA A  95       8.105   8.871  -7.652  1.00  0.00           C  
ATOM   1472  O   ALA A  95       7.737   9.822  -6.961  1.00  0.00           O  
ATOM   1473  CB  ALA A  95      10.206   8.104  -8.836  1.00  0.00           C  
ATOM   1474  H   ALA A  95      10.368  10.646  -8.048  1.00  0.00           H  
ATOM   1475  HA  ALA A  95       8.555   9.067  -9.777  1.00  0.00           H  
ATOM   1476 1HB  ALA A  95       9.797   7.102  -8.970  1.00  0.00           H  
ATOM   1477 2HB  ALA A  95      10.885   8.331  -9.657  1.00  0.00           H  
ATOM   1478 3HB  ALA A  95      10.749   8.149  -7.893  1.00  0.00           H  
ATOM   1479  N   VAL A  96       7.706   7.631  -7.394  1.00  0.00           N  
ATOM   1480  CA  VAL A  96       6.728   7.422  -6.343  1.00  0.00           C  
ATOM   1481  C   VAL A  96       7.321   7.161  -4.933  1.00  0.00           C  
ATOM   1482  O   VAL A  96       7.277   8.026  -4.042  1.00  0.00           O  
ATOM   1483  CB  VAL A  96       5.830   6.234  -6.736  1.00  0.00           C  
ATOM   1484  CG1 VAL A  96       4.883   5.883  -5.598  1.00  0.00           C  
ATOM   1485  CG2 VAL A  96       5.055   6.567  -8.001  1.00  0.00           C  
ATOM   1486  H   VAL A  96       8.059   6.833  -7.903  1.00  0.00           H  
ATOM   1487  HA  VAL A  96       6.121   8.323  -6.251  1.00  0.00           H  
ATOM   1488  HB  VAL A  96       6.457   5.359  -6.912  1.00  0.00           H  
ATOM   1489 1HG1 VAL A  96       4.256   5.041  -5.893  1.00  0.00           H  
ATOM   1490 2HG1 VAL A  96       5.460   5.613  -4.714  1.00  0.00           H  
ATOM   1491 3HG1 VAL A  96       4.252   6.743  -5.373  1.00  0.00           H  
ATOM   1492 1HG2 VAL A  96       4.423   5.722  -8.273  1.00  0.00           H  
ATOM   1493 2HG2 VAL A  96       4.432   7.444  -7.826  1.00  0.00           H  
ATOM   1494 3HG2 VAL A  96       5.753   6.773  -8.812  1.00  0.00           H  
ATOM   1495  N   HIS A  97       7.886   5.979  -4.739  1.00  0.00           N  
ATOM   1496  CA  HIS A  97       8.295   5.543  -3.388  1.00  0.00           C  
ATOM   1497  C   HIS A  97       9.600   6.232  -2.910  1.00  0.00           C  
ATOM   1498  O   HIS A  97       9.792   6.444  -1.714  1.00  0.00           O  
ATOM   1499  CB  HIS A  97       8.479   4.022  -3.356  1.00  0.00           C  
ATOM   1500  CG  HIS A  97       7.198   3.258  -3.484  1.00  0.00           C  
ATOM   1501  ND1 HIS A  97       6.302   3.475  -4.510  1.00  0.00           N  
ATOM   1502  CD2 HIS A  97       6.662   2.281  -2.716  1.00  0.00           C  
ATOM   1503  CE1 HIS A  97       5.270   2.662  -4.367  1.00  0.00           C  
ATOM   1504  NE2 HIS A  97       5.464   1.928  -3.287  1.00  0.00           N  
ATOM   1505  H   HIS A  97       8.042   5.362  -5.523  1.00  0.00           H  
ATOM   1506  HA  HIS A  97       7.520   5.808  -2.670  1.00  0.00           H  
ATOM   1507 1HB  HIS A  97       9.140   3.719  -4.169  1.00  0.00           H  
ATOM   1508 2HB  HIS A  97       8.957   3.733  -2.421  1.00  0.00           H  
ATOM   1509  HD1 HIS A  97       6.435   4.084  -5.292  1.00  0.00           H  
ATOM   1510  HD2 HIS A  97       7.002   1.783  -1.808  1.00  0.00           H  
ATOM   1511  HE1 HIS A  97       4.447   2.678  -5.082  1.00  0.00           H  
ATOM   1512  N   CYS A  98      10.484   6.588  -3.831  1.00  0.00           N  
ATOM   1513  CA  CYS A  98      11.689   7.381  -3.470  1.00  0.00           C  
ATOM   1514  C   CYS A  98      11.264   8.741  -2.903  1.00  0.00           C  
ATOM   1515  O   CYS A  98      11.689   9.192  -1.824  1.00  0.00           O  
ATOM   1516  CB  CYS A  98      12.594   7.598  -4.683  1.00  0.00           C  
ATOM   1517  SG  CYS A  98      13.425   6.100  -5.263  1.00  0.00           S  
ATOM   1518  H   CYS A  98      10.342   6.319  -4.794  1.00  0.00           H  
ATOM   1519  HA  CYS A  98      12.253   6.830  -2.717  1.00  0.00           H  
ATOM   1520 1HB  CYS A  98      12.006   7.999  -5.509  1.00  0.00           H  
ATOM   1521 2HB  CYS A  98      13.359   8.335  -4.439  1.00  0.00           H  
ATOM   1522  HG  CYS A  98      14.077   5.856  -4.130  1.00  0.00           H  
ATOM   1523  N   THR A  99      10.352   9.360  -3.615  1.00  0.00           N  
ATOM   1524  CA  THR A  99       9.743  10.596  -3.169  1.00  0.00           C  
ATOM   1525  C   THR A  99       8.990  10.481  -1.861  1.00  0.00           C  
ATOM   1526  O   THR A  99       8.946  11.435  -1.097  1.00  0.00           O  
ATOM   1527  CB  THR A  99       8.787  11.138  -4.248  1.00  0.00           C  
ATOM   1528  OG1 THR A  99       9.521  11.404  -5.450  1.00  0.00           O  
ATOM   1529  CG2 THR A  99       8.117  12.418  -3.773  1.00  0.00           C  
ATOM   1530  H   THR A  99      10.068   8.962  -4.499  1.00  0.00           H  
ATOM   1531  HA  THR A  99      10.532  11.329  -3.000  1.00  0.00           H  
ATOM   1532  HB  THR A  99       8.021  10.392  -4.463  1.00  0.00           H  
ATOM   1533  HG1 THR A  99       8.999  11.133  -6.209  1.00  0.00           H  
ATOM   1534 1HG2 THR A  99       7.445  12.786  -4.548  1.00  0.00           H  
ATOM   1535 2HG2 THR A  99       7.549  12.217  -2.865  1.00  0.00           H  
ATOM   1536 3HG2 THR A  99       8.877  13.170  -3.566  1.00  0.00           H  
ATOM   1537  N   ALA A 100       8.356   9.335  -1.632  1.00  0.00           N  
ATOM   1538  CA  ALA A 100       7.726   9.031  -0.362  1.00  0.00           C  
ATOM   1539  C   ALA A 100       8.749   9.034   0.758  1.00  0.00           C  
ATOM   1540  O   ALA A 100       8.523   9.603   1.829  1.00  0.00           O  
ATOM   1541  CB  ALA A 100       7.013   7.688  -0.429  1.00  0.00           C  
ATOM   1542  H   ALA A 100       8.316   8.654  -2.377  1.00  0.00           H  
ATOM   1543  HA  ALA A 100       6.992   9.809  -0.153  1.00  0.00           H  
ATOM   1544 1HB  ALA A 100       6.546   7.476   0.533  1.00  0.00           H  
ATOM   1545 2HB  ALA A 100       6.248   7.721  -1.205  1.00  0.00           H  
ATOM   1546 3HB  ALA A 100       7.733   6.906  -0.663  1.00  0.00           H  
ATOM   1547  N   VAL A 101       9.889   8.380   0.522  1.00  0.00           N  
ATOM   1548  CA  VAL A 101      10.972   8.440   1.496  1.00  0.00           C  
ATOM   1549  C   VAL A 101      11.511   9.884   1.645  1.00  0.00           C  
ATOM   1550  O   VAL A 101      11.785  10.380   2.768  1.00  0.00           O  
ATOM   1551  CB  VAL A 101      12.115   7.500   1.069  1.00  0.00           C  
ATOM   1552  CG1 VAL A 101      11.620   6.064   0.984  1.00  0.00           C  
ATOM   1553  CG2 VAL A 101      12.687   7.953  -0.265  1.00  0.00           C  
ATOM   1554  H   VAL A 101      10.016   7.841  -0.323  1.00  0.00           H  
ATOM   1555  HA  VAL A 101      10.587   8.112   2.462  1.00  0.00           H  
ATOM   1556  HB  VAL A 101      12.897   7.526   1.829  1.00  0.00           H  
ATOM   1557 1HG1 VAL A 101      12.441   5.413   0.682  1.00  0.00           H  
ATOM   1558 2HG1 VAL A 101      11.248   5.749   1.959  1.00  0.00           H  
ATOM   1559 3HG1 VAL A 101      10.817   5.999   0.250  1.00  0.00           H  
ATOM   1560 1HG2 VAL A 101      13.495   7.284  -0.560  1.00  0.00           H  
ATOM   1561 2HG2 VAL A 101      11.904   7.933  -1.023  1.00  0.00           H  
ATOM   1562 3HG2 VAL A 101      13.073   8.968  -0.170  1.00  0.00           H  
ATOM   1563  N   SER A 102      11.606  10.569   0.513  1.00  0.00           N  
ATOM   1564  CA  SER A 102      12.018  11.953   0.514  1.00  0.00           C  
ATOM   1565  C   SER A 102      11.124  12.824   1.405  1.00  0.00           C  
ATOM   1566  O   SER A 102      11.647  13.708   2.098  1.00  0.00           O  
ATOM   1567  CB  SER A 102      12.008  12.484  -0.906  1.00  0.00           C  
ATOM   1568  OG  SER A 102      12.978  11.844  -1.689  1.00  0.00           O  
ATOM   1569  H   SER A 102      11.388  10.121  -0.366  1.00  0.00           H  
ATOM   1570  HA  SER A 102      13.033  12.012   0.911  1.00  0.00           H  
ATOM   1571 1HB  SER A 102      11.023  12.330  -1.345  1.00  0.00           H  
ATOM   1572 2HB  SER A 102      12.196  13.557  -0.894  1.00  0.00           H  
ATOM   1573  HG  SER A 102      12.598  11.000  -1.943  1.00  0.00           H  
ATOM   1574  N   ILE A 103       9.794  12.600   1.386  1.00  0.00           N  
ATOM   1575  CA  ILE A 103       8.885  13.467   2.160  1.00  0.00           C  
ATOM   1576  C   ILE A 103       8.833  13.097   3.648  1.00  0.00           C  
ATOM   1577  O   ILE A 103       8.301  13.842   4.468  1.00  0.00           O  
ATOM   1578  CB  ILE A 103       7.460  13.410   1.580  1.00  0.00           C  
ATOM   1579  CG1 ILE A 103       6.653  14.633   2.025  1.00  0.00           C  
ATOM   1580  CG2 ILE A 103       6.764  12.126   2.004  1.00  0.00           C  
ATOM   1581  CD1 ILE A 103       5.352  14.812   1.277  1.00  0.00           C  
ATOM   1582  H   ILE A 103       9.407  11.840   0.845  1.00  0.00           H  
ATOM   1583  HA  ILE A 103       9.246  14.493   2.095  1.00  0.00           H  
ATOM   1584  HB  ILE A 103       7.509  13.444   0.492  1.00  0.00           H  
ATOM   1585 1HG1 ILE A 103       6.428  14.553   3.088  1.00  0.00           H  
ATOM   1586 2HG1 ILE A 103       7.252  15.534   1.885  1.00  0.00           H  
ATOM   1587 1HG2 ILE A 103       5.758  12.103   1.586  1.00  0.00           H  
ATOM   1588 2HG2 ILE A 103       7.328  11.269   1.639  1.00  0.00           H  
ATOM   1589 3HG2 ILE A 103       6.706  12.086   3.092  1.00  0.00           H  
ATOM   1590 1HD1 ILE A 103       4.838  15.699   1.647  1.00  0.00           H  
ATOM   1591 2HD1 ILE A 103       5.557  14.929   0.212  1.00  0.00           H  
ATOM   1592 3HD1 ILE A 103       4.722  13.937   1.430  1.00  0.00           H  
ATOM   1593  N   LEU A 104       9.370  11.929   3.982  1.00  0.00           N  
ATOM   1594  CA  LEU A 104       9.426  11.461   5.382  1.00  0.00           C  
ATOM   1595  C   LEU A 104      10.765  11.937   5.856  1.00  0.00           C  
ATOM   1596  O   LEU A 104      11.069  11.914   7.055  1.00  0.00           O  
ATOM   1597  CB  LEU A 104       9.307   9.937   5.507  1.00  0.00           C  
ATOM   1598  CG  LEU A 104       7.993   9.329   5.002  1.00  0.00           C  
ATOM   1599  CD1 LEU A 104       8.062   7.811   5.104  1.00  0.00           C  
ATOM   1600  CD2 LEU A 104       6.832   9.879   5.818  1.00  0.00           C  
ATOM   1601  H   LEU A 104       9.752  11.344   3.252  1.00  0.00           H  
ATOM   1602  HA  LEU A 104       8.591  11.900   5.927  1.00  0.00           H  
ATOM   1603 1HB  LEU A 104      10.121   9.478   4.947  1.00  0.00           H  
ATOM   1604 2HB  LEU A 104       9.417   9.664   6.556  1.00  0.00           H  
ATOM   1605  HG  LEU A 104       7.852   9.586   3.952  1.00  0.00           H  
ATOM   1606 1HD1 LEU A 104       7.128   7.379   4.745  1.00  0.00           H  
ATOM   1607 2HD1 LEU A 104       8.889   7.443   4.496  1.00  0.00           H  
ATOM   1608 3HD1 LEU A 104       8.219   7.523   6.143  1.00  0.00           H  
ATOM   1609 1HD2 LEU A 104       5.897   9.447   5.458  1.00  0.00           H  
ATOM   1610 2HD2 LEU A 104       6.971   9.621   6.868  1.00  0.00           H  
ATOM   1611 3HD2 LEU A 104       6.795  10.963   5.712  1.00  0.00           H  
ATOM   1612  N   ASN A 105      11.574  12.359   4.878  1.00  0.00           N  
ATOM   1613  CA  ASN A 105      12.986  12.622   5.108  1.00  0.00           C  
ATOM   1614  C   ASN A 105      13.647  11.374   5.749  1.00  0.00           C  
ATOM   1615  O   ASN A 105      14.251  11.439   6.824  1.00  0.00           O  
ATOM   1616  CB  ASN A 105      13.167  13.854   5.976  1.00  0.00           C  
ATOM   1617  CG  ASN A 105      14.575  14.378   5.948  1.00  0.00           C  
ATOM   1618  OD1 ASN A 105      15.445  13.823   5.266  1.00  0.00           O  
ATOM   1619  ND2 ASN A 105      14.818  15.438   6.678  1.00  0.00           N  
ATOM   1620  H   ASN A 105      11.192  12.499   3.954  1.00  0.00           H  
ATOM   1621  HA  ASN A 105      13.466  12.802   4.145  1.00  0.00           H  
ATOM   1622 1HB  ASN A 105      12.492  14.641   5.636  1.00  0.00           H  
ATOM   1623 2HB  ASN A 105      12.900  13.616   7.005  1.00  0.00           H  
ATOM   1624 1HD2 ASN A 105      15.738  15.831   6.698  1.00  0.00           H  
ATOM   1625 2HD2 ASN A 105      14.085  15.854   7.214  1.00  0.00           H  
ATOM   1626  N   ARG A 106      13.480  10.231   5.075  1.00  0.00           N  
ATOM   1627  CA  ARG A 106      14.110   8.953   5.467  1.00  0.00           C  
ATOM   1628  C   ARG A 106      15.024   8.436   4.372  1.00  0.00           C  
ATOM   1629  O   ARG A 106      14.629   8.406   3.181  1.00  0.00           O  
ATOM   1630  CB  ARG A 106      13.058   7.897   5.773  1.00  0.00           C  
ATOM   1631  CG  ARG A 106      12.149   8.222   6.947  1.00  0.00           C  
ATOM   1632  CD  ARG A 106      12.879   8.166   8.239  1.00  0.00           C  
ATOM   1633  NE  ARG A 106      12.005   8.438   9.369  1.00  0.00           N  
ATOM   1634  CZ  ARG A 106      11.747   9.667   9.858  1.00  0.00           C  
ATOM   1635  NH1 ARG A 106      12.302  10.723   9.308  1.00  0.00           N  
ATOM   1636  NH2 ARG A 106      10.936   9.809  10.892  1.00  0.00           N  
ATOM   1637  H   ARG A 106      12.889  10.257   4.256  1.00  0.00           H  
ATOM   1638  HA  ARG A 106      14.701   9.121   6.368  1.00  0.00           H  
ATOM   1639 1HB  ARG A 106      12.426   7.750   4.898  1.00  0.00           H  
ATOM   1640 2HB  ARG A 106      13.547   6.947   5.987  1.00  0.00           H  
ATOM   1641 1HG  ARG A 106      11.742   9.227   6.826  1.00  0.00           H  
ATOM   1642 2HG  ARG A 106      11.330   7.502   6.985  1.00  0.00           H  
ATOM   1643 1HD  ARG A 106      13.308   7.173   8.372  1.00  0.00           H  
ATOM   1644 2HD  ARG A 106      13.676   8.909   8.239  1.00  0.00           H  
ATOM   1645  HE  ARG A 106      11.559   7.650   9.819  1.00  0.00           H  
ATOM   1646 1HH1 ARG A 106      12.922  10.614   8.518  1.00  0.00           H  
ATOM   1647 2HH1 ARG A 106      12.109  11.644   9.675  1.00  0.00           H  
ATOM   1648 1HH2 ARG A 106      10.509   8.997  11.315  1.00  0.00           H  
ATOM   1649 2HH2 ARG A 106      10.742  10.729  11.258  1.00  0.00           H  
ATOM   1650  N   SER A 107      16.240   7.999   4.761  1.00  0.00           N  
ATOM   1651  CA  SER A 107      17.161   7.391   3.817  1.00  0.00           C  
ATOM   1652  C   SER A 107      16.704   5.968   3.390  1.00  0.00           C  
ATOM   1653  O   SER A 107      15.862   5.324   4.060  1.00  0.00           O  
ATOM   1654  CB  SER A 107      18.546   7.333   4.432  1.00  0.00           C  
ATOM   1655  OG  SER A 107      18.579   6.437   5.510  1.00  0.00           O  
ATOM   1656  H   SER A 107      16.518   8.095   5.727  1.00  0.00           H  
ATOM   1657  HA  SER A 107      17.194   8.009   2.918  1.00  0.00           H  
ATOM   1658 1HB  SER A 107      19.267   7.024   3.676  1.00  0.00           H  
ATOM   1659 2HB  SER A 107      18.834   8.326   4.773  1.00  0.00           H  
ATOM   1660  HG  SER A 107      18.964   5.627   5.168  1.00  0.00           H  
ATOM   1661  N   ILE A 108      17.244   5.510   2.268  1.00  0.00           N  
ATOM   1662  CA  ILE A 108      17.004   4.160   1.769  1.00  0.00           C  
ATOM   1663  C   ILE A 108      18.194   3.264   2.164  1.00  0.00           C  
ATOM   1664  O   ILE A 108      19.298   3.465   1.633  1.00  0.00           O  
ATOM   1665  CB  ILE A 108      16.813   4.153   0.241  1.00  0.00           C  
ATOM   1666  CG1 ILE A 108      15.626   5.036  -0.153  1.00  0.00           C  
ATOM   1667  CG2 ILE A 108      16.615   2.732  -0.264  1.00  0.00           C  
ATOM   1668  CD1 ILE A 108      15.498   5.257  -1.643  1.00  0.00           C  
ATOM   1669  H   ILE A 108      17.845   6.129   1.743  1.00  0.00           H  
ATOM   1670  HA  ILE A 108      16.092   3.779   2.228  1.00  0.00           H  
ATOM   1671  HB  ILE A 108      17.695   4.579  -0.237  1.00  0.00           H  
ATOM   1672 1HG1 ILE A 108      14.702   4.584   0.206  1.00  0.00           H  
ATOM   1673 2HG1 ILE A 108      15.721   6.010   0.329  1.00  0.00           H  
ATOM   1674 1HG2 ILE A 108      16.481   2.746  -1.345  1.00  0.00           H  
ATOM   1675 2HG2 ILE A 108      17.489   2.132  -0.014  1.00  0.00           H  
ATOM   1676 3HG2 ILE A 108      15.732   2.299   0.206  1.00  0.00           H  
ATOM   1677 1HD1 ILE A 108      14.634   5.892  -1.843  1.00  0.00           H  
ATOM   1678 2HD1 ILE A 108      16.400   5.742  -2.018  1.00  0.00           H  
ATOM   1679 3HD1 ILE A 108      15.366   4.299  -2.142  1.00  0.00           H  
ATOM   1680  N   PRO A 109      17.997   2.308   3.116  1.00  0.00           N  
ATOM   1681  CA  PRO A 109      19.058   1.338   3.472  1.00  0.00           C  
ATOM   1682  C   PRO A 109      19.049   0.110   2.545  1.00  0.00           C  
ATOM   1683  O   PRO A 109      18.263   0.070   1.591  1.00  0.00           O  
ATOM   1684  CB  PRO A 109      18.702   0.954   4.912  1.00  0.00           C  
ATOM   1685  CG  PRO A 109      17.212   0.986   4.941  1.00  0.00           C  
ATOM   1686  CD  PRO A 109      16.846   2.160   4.073  1.00  0.00           C  
ATOM   1687  HA  PRO A 109      20.036   1.839   3.428  1.00  0.00           H  
ATOM   1688 1HB  PRO A 109      19.112  -0.039   5.149  1.00  0.00           H  
ATOM   1689 2HB  PRO A 109      19.158   1.666   5.615  1.00  0.00           H  
ATOM   1690 1HG  PRO A 109      16.804   0.037   4.563  1.00  0.00           H  
ATOM   1691 2HG  PRO A 109      16.855   1.096   5.975  1.00  0.00           H  
ATOM   1692 1HD  PRO A 109      15.915   1.940   3.530  1.00  0.00           H  
ATOM   1693 2HD  PRO A 109      16.727   3.057   4.699  1.00  0.00           H  
ATOM   1694  N   ALA A 110      19.912  -0.877   2.816  1.00  0.00           N  
ATOM   1695  CA  ALA A 110      20.103  -2.014   1.900  1.00  0.00           C  
ATOM   1696  C   ALA A 110      19.320  -3.285   2.268  1.00  0.00           C  
ATOM   1697  O   ALA A 110      19.883  -4.380   2.476  1.00  0.00           O  
ATOM   1698  CB  ALA A 110      21.586  -2.343   1.811  1.00  0.00           C  
ATOM   1699  H   ALA A 110      20.446  -0.840   3.672  1.00  0.00           H  
ATOM   1700  HA  ALA A 110      19.737  -1.721   0.916  1.00  0.00           H  
ATOM   1701 1HB  ALA A 110      21.732  -3.185   1.134  1.00  0.00           H  
ATOM   1702 2HB  ALA A 110      22.129  -1.477   1.435  1.00  0.00           H  
ATOM   1703 3HB  ALA A 110      21.960  -2.605   2.800  1.00  0.00           H  
ATOM   1704  N   ILE A 111      18.006  -3.107   2.357  1.00  0.00           N  
ATOM   1705  CA  ILE A 111      17.053  -4.199   2.426  1.00  0.00           C  
ATOM   1706  C   ILE A 111      17.052  -4.970   1.106  1.00  0.00           C  
ATOM   1707  O   ILE A 111      16.789  -6.162   1.111  1.00  0.00           O  
ATOM   1708  CB  ILE A 111      15.637  -3.680   2.735  1.00  0.00           C  
ATOM   1709  CG1 ILE A 111      15.575  -3.109   4.154  1.00  0.00           C  
ATOM   1710  CG2 ILE A 111      14.613  -4.792   2.560  1.00  0.00           C  
ATOM   1711  CD1 ILE A 111      14.304  -2.346   4.450  1.00  0.00           C  
ATOM   1712  H   ILE A 111      17.667  -2.156   2.377  1.00  0.00           H  
ATOM   1713  HA  ILE A 111      17.355  -4.871   3.229  1.00  0.00           H  
ATOM   1714  HB  ILE A 111      15.392  -2.864   2.056  1.00  0.00           H  
ATOM   1715 1HG1 ILE A 111      15.663  -3.920   4.877  1.00  0.00           H  
ATOM   1716 2HG1 ILE A 111      16.420  -2.438   4.313  1.00  0.00           H  
ATOM   1717 1HG2 ILE A 111      13.618  -4.408   2.783  1.00  0.00           H  
ATOM   1718 2HG2 ILE A 111      14.641  -5.153   1.533  1.00  0.00           H  
ATOM   1719 3HG2 ILE A 111      14.847  -5.612   3.240  1.00  0.00           H  
ATOM   1720 1HD1 ILE A 111      14.335  -1.972   5.474  1.00  0.00           H  
ATOM   1721 2HD1 ILE A 111      14.214  -1.507   3.760  1.00  0.00           H  
ATOM   1722 3HD1 ILE A 111      13.447  -3.007   4.332  1.00  0.00           H  
ATOM   1723  N   HIS A 112      17.349  -4.311  -0.013  1.00  0.00           N  
ATOM   1724  CA  HIS A 112      17.594  -5.034  -1.280  1.00  0.00           C  
ATOM   1725  C   HIS A 112      18.988  -4.729  -1.820  1.00  0.00           C  
ATOM   1726  O   HIS A 112      19.430  -3.580  -1.838  1.00  0.00           O  
ATOM   1727  CB  HIS A 112      16.546  -4.667  -2.335  1.00  0.00           C  
ATOM   1728  CG  HIS A 112      16.723  -5.387  -3.636  1.00  0.00           C  
ATOM   1729  ND1 HIS A 112      16.568  -4.765  -4.857  1.00  0.00           N  
ATOM   1730  CD2 HIS A 112      17.040  -6.675  -3.906  1.00  0.00           C  
ATOM   1731  CE1 HIS A 112      16.784  -5.641  -5.823  1.00  0.00           C  
ATOM   1732  NE2 HIS A 112      17.072  -6.806  -5.272  1.00  0.00           N  
ATOM   1733  H   HIS A 112      17.409  -3.303  -0.002  1.00  0.00           H  
ATOM   1734  HA  HIS A 112      17.529  -6.107  -1.105  1.00  0.00           H  
ATOM   1735 1HB  HIS A 112      15.550  -4.892  -1.953  1.00  0.00           H  
ATOM   1736 2HB  HIS A 112      16.586  -3.595  -2.530  1.00  0.00           H  
ATOM   1737  HD2 HIS A 112      17.234  -7.461  -3.175  1.00  0.00           H  
ATOM   1738  HE1 HIS A 112      16.734  -5.437  -6.892  1.00  0.00           H  
ATOM   1739  HE2 HIS A 112      17.282  -7.660  -5.770  1.00  0.00           H  
ATOM   1740  N   TYR A 113      19.680  -5.766  -2.266  1.00  0.00           N  
ATOM   1741  CA  TYR A 113      21.080  -5.649  -2.643  1.00  0.00           C  
ATOM   1742  C   TYR A 113      21.291  -4.741  -3.862  1.00  0.00           C  
ATOM   1743  O   TYR A 113      22.362  -4.150  -3.992  1.00  0.00           O  
ATOM   1744  CB  TYR A 113      21.662  -7.038  -2.914  1.00  0.00           C  
ATOM   1745  CG  TYR A 113      21.160  -7.672  -4.192  1.00  0.00           C  
ATOM   1746  CD1 TYR A 113      21.827  -7.446  -5.387  1.00  0.00           C  
ATOM   1747  CD2 TYR A 113      20.032  -8.479  -4.169  1.00  0.00           C  
ATOM   1748  CE1 TYR A 113      21.368  -8.025  -6.555  1.00  0.00           C  
ATOM   1749  CE2 TYR A 113      19.573  -9.058  -5.337  1.00  0.00           C  
ATOM   1750  CZ  TYR A 113      20.237  -8.833  -6.526  1.00  0.00           C  
ATOM   1751  OH  TYR A 113      19.780  -9.409  -7.688  1.00  0.00           O  
ATOM   1752  H   TYR A 113      19.222  -6.663  -2.346  1.00  0.00           H  
ATOM   1753  HA  TYR A 113      21.624  -5.192  -1.816  1.00  0.00           H  
ATOM   1754 1HB  TYR A 113      22.750  -6.973  -2.971  1.00  0.00           H  
ATOM   1755 2HB  TYR A 113      21.417  -7.703  -2.086  1.00  0.00           H  
ATOM   1756  HD1 TYR A 113      22.713  -6.811  -5.405  1.00  0.00           H  
ATOM   1757  HD2 TYR A 113      19.507  -8.656  -3.231  1.00  0.00           H  
ATOM   1758  HE1 TYR A 113      21.892  -7.847  -7.494  1.00  0.00           H  
ATOM   1759  HE2 TYR A 113      18.686  -9.691  -5.319  1.00  0.00           H  
ATOM   1760  HH  TYR A 113      20.350  -9.153  -8.417  1.00  0.00           H  
ATOM   1761  N   MET A 114      20.301  -4.630  -4.756  1.00  0.00           N  
ATOM   1762  CA  MET A 114      20.503  -3.851  -6.004  1.00  0.00           C  
ATOM   1763  C   MET A 114      20.779  -2.337  -5.790  1.00  0.00           C  
ATOM   1764  O   MET A 114      21.156  -1.619  -6.723  1.00  0.00           O  
ATOM   1765  CB  MET A 114      19.283  -4.026  -6.906  1.00  0.00           C  
ATOM   1766  CG  MET A 114      19.434  -3.422  -8.295  1.00  0.00           C  
ATOM   1767  SD  MET A 114      20.760  -4.191  -9.246  1.00  0.00           S  
ATOM   1768  CE  MET A 114      20.007  -5.760  -9.668  1.00  0.00           C  
ATOM   1769  H   MET A 114      19.409  -5.074  -4.592  1.00  0.00           H  
ATOM   1770  HA  MET A 114      21.386  -4.237  -6.514  1.00  0.00           H  
ATOM   1771 1HB  MET A 114      19.068  -5.087  -7.025  1.00  0.00           H  
ATOM   1772 2HB  MET A 114      18.413  -3.566  -6.435  1.00  0.00           H  
ATOM   1773 1HG  MET A 114      18.502  -3.538  -8.846  1.00  0.00           H  
ATOM   1774 2HG  MET A 114      19.647  -2.357  -8.207  1.00  0.00           H  
ATOM   1775 1HE  MET A 114      20.707  -6.351 -10.259  1.00  0.00           H  
ATOM   1776 2HE  MET A 114      19.755  -6.300  -8.755  1.00  0.00           H  
ATOM   1777 3HE  MET A 114      19.100  -5.584 -10.248  1.00  0.00           H  
ATOM   1778  N   ILE A 115      20.575  -1.874  -4.556  1.00  0.00           N  
ATOM   1779  CA  ILE A 115      20.864  -0.513  -4.116  1.00  0.00           C  
ATOM   1780  C   ILE A 115      22.325  -0.190  -4.405  1.00  0.00           C  
ATOM   1781  O   ILE A 115      22.704   0.972  -4.602  1.00  0.00           O  
ATOM   1782  CB  ILE A 115      20.572  -0.333  -2.615  1.00  0.00           C  
ATOM   1783  CG1 ILE A 115      20.530   1.154  -2.254  1.00  0.00           C  
ATOM   1784  CG2 ILE A 115      21.617  -1.057  -1.780  1.00  0.00           C  
ATOM   1785  CD1 ILE A 115      19.975   1.433  -0.876  1.00  0.00           C  
ATOM   1786  H   ILE A 115      20.191  -2.534  -3.895  1.00  0.00           H  
ATOM   1787  HA  ILE A 115      20.225   0.173  -4.671  1.00  0.00           H  
ATOM   1788  HB  ILE A 115      19.589  -0.741  -2.384  1.00  0.00           H  
ATOM   1789 1HG1 ILE A 115      21.535   1.571  -2.308  1.00  0.00           H  
ATOM   1790 2HG1 ILE A 115      19.917   1.688  -2.981  1.00  0.00           H  
ATOM   1791 1HG2 ILE A 115      21.396  -0.918  -0.721  1.00  0.00           H  
ATOM   1792 2HG2 ILE A 115      21.601  -2.119  -2.018  1.00  0.00           H  
ATOM   1793 3HG2 ILE A 115      22.605  -0.651  -2.000  1.00  0.00           H  
ATOM   1794 1HD1 ILE A 115      19.976   2.508  -0.693  1.00  0.00           H  
ATOM   1795 2HD1 ILE A 115      18.954   1.055  -0.811  1.00  0.00           H  
ATOM   1796 3HD1 ILE A 115      20.594   0.938  -0.128  1.00  0.00           H  
ATOM   1797  N   ALA A 116      23.147  -1.237  -4.437  1.00  0.00           N  
ATOM   1798  CA  ALA A 116      24.556  -1.101  -4.765  1.00  0.00           C  
ATOM   1799  C   ALA A 116      24.849  -0.392  -6.072  1.00  0.00           C  
ATOM   1800  O   ALA A 116      25.944   0.136  -6.212  1.00  0.00           O  
ATOM   1801  CB  ALA A 116      25.201  -2.479  -4.785  1.00  0.00           C  
ATOM   1802  H   ALA A 116      22.777  -2.153  -4.226  1.00  0.00           H  
ATOM   1803  HA  ALA A 116      25.026  -0.492  -3.993  1.00  0.00           H  
ATOM   1804 1HB  ALA A 116      26.259  -2.382  -5.031  1.00  0.00           H  
ATOM   1805 2HB  ALA A 116      25.098  -2.944  -3.805  1.00  0.00           H  
ATOM   1806 3HB  ALA A 116      24.711  -3.099  -5.534  1.00  0.00           H  
ATOM   1807  N   ALA A 117      23.911  -0.301  -7.008  1.00  0.00           N  
ATOM   1808  CA  ALA A 117      24.205   0.555  -8.195  1.00  0.00           C  
ATOM   1809  C   ALA A 117      24.443   2.042  -7.831  1.00  0.00           C  
ATOM   1810  O   ALA A 117      24.892   2.808  -8.670  1.00  0.00           O  
ATOM   1811  CB  ALA A 117      23.071   0.450  -9.205  1.00  0.00           C  
ATOM   1812  H   ALA A 117      23.022  -0.778  -6.953  1.00  0.00           H  
ATOM   1813  HA  ALA A 117      25.126   0.194  -8.653  1.00  0.00           H  
ATOM   1814 1HB  ALA A 117      23.293   1.077 -10.068  1.00  0.00           H  
ATOM   1815 2HB  ALA A 117      22.966  -0.586  -9.527  1.00  0.00           H  
ATOM   1816 3HB  ALA A 117      22.142   0.782  -8.744  1.00  0.00           H  
ATOM   1817  N   ALA A 118      24.145   2.428  -6.583  1.00  0.00           N  
ATOM   1818  CA  ALA A 118      24.251   3.809  -6.131  1.00  0.00           C  
ATOM   1819  C   ALA A 118      25.089   3.960  -4.866  1.00  0.00           C  
ATOM   1820  O   ALA A 118      25.756   4.979  -4.685  1.00  0.00           O  
ATOM   1821  CB  ALA A 118      22.861   4.385  -5.904  1.00  0.00           C  
ATOM   1822  H   ALA A 118      23.833   1.720  -5.933  1.00  0.00           H  
ATOM   1823  HA  ALA A 118      24.753   4.383  -6.910  1.00  0.00           H  
ATOM   1824 1HB  ALA A 118      22.946   5.418  -5.566  1.00  0.00           H  
ATOM   1825 2HB  ALA A 118      22.297   4.354  -6.836  1.00  0.00           H  
ATOM   1826 3HB  ALA A 118      22.343   3.798  -5.147  1.00  0.00           H  
ATOM   1827  N   GLY A 119      25.006   2.981  -3.972  1.00  0.00           N  
ATOM   1828  CA  GLY A 119      25.834   2.967  -2.770  1.00  0.00           C  
ATOM   1829  C   GLY A 119      25.319   1.929  -1.801  1.00  0.00           C  
ATOM   1830  O   GLY A 119      24.535   1.073  -2.182  1.00  0.00           O  
ATOM   1831  H   GLY A 119      24.353   2.227  -4.128  1.00  0.00           H  
ATOM   1832 1HA  GLY A 119      26.867   2.751  -3.042  1.00  0.00           H  
ATOM   1833 2HA  GLY A 119      25.823   3.954  -2.309  1.00  0.00           H  
ATOM   1834  N   ASN A 121      25.747   2.003  -0.550  1.00  0.00           N  
ATOM   1835  CA  ASN A 121      25.210   1.101   0.474  1.00  0.00           C  
ATOM   1836  C   ASN A 121      23.845   1.588   0.954  1.00  0.00           C  
ATOM   1837  O   ASN A 121      23.040   0.815   1.503  1.00  0.00           O  
ATOM   1838  CB  ASN A 121      26.173   0.971   1.639  1.00  0.00           C  
ATOM   1839  CG  ASN A 121      26.378   2.271   2.367  1.00  0.00           C  
ATOM   1840  OD1 ASN A 121      26.153   3.351   1.810  1.00  0.00           O  
ATOM   1841  ND2 ASN A 121      26.800   2.188   3.603  1.00  0.00           N  
ATOM   1842  H   ASN A 121      26.746   2.138  -0.612  1.00  0.00           H  
ATOM   1843  HA  ASN A 121      25.072   0.115   0.029  1.00  0.00           H  
ATOM   1844 1HB  ASN A 121      25.795   0.229   2.344  1.00  0.00           H  
ATOM   1845 2HB  ASN A 121      27.138   0.616   1.276  1.00  0.00           H  
ATOM   1846 1HD2 ASN A 121      26.954   3.020   4.136  1.00  0.00           H  
ATOM   1847 2HD2 ASN A 121      26.969   1.293   4.015  1.00  0.00           H  
ATOM   1848  N   SER A 122      23.624   2.891   0.787  1.00  0.00           N  
ATOM   1849  CA  SER A 122      22.362   3.531   1.074  1.00  0.00           C  
ATOM   1850  C   SER A 122      22.201   4.793   0.240  1.00  0.00           C  
ATOM   1851  O   SER A 122      23.176   5.321  -0.325  1.00  0.00           O  
ATOM   1852  CB  SER A 122      22.270   3.864   2.550  1.00  0.00           C  
ATOM   1853  OG  SER A 122      23.207   4.844   2.903  1.00  0.00           O  
ATOM   1854  H   SER A 122      24.391   3.449   0.440  1.00  0.00           H  
ATOM   1855  HA  SER A 122      21.557   2.840   0.818  1.00  0.00           H  
ATOM   1856 1HB  SER A 122      21.265   4.218   2.781  1.00  0.00           H  
ATOM   1857 2HB  SER A 122      22.442   2.964   3.138  1.00  0.00           H  
ATOM   1858  HG  SER A 122      22.724   5.673   2.937  1.00  0.00           H  
ATOM   1859  N   ILE A 123      20.966   5.289   0.158  1.00  0.00           N  
ATOM   1860  CA  ILE A 123      20.743   6.604  -0.424  1.00  0.00           C  
ATOM   1861  C   ILE A 123      20.333   7.578   0.675  1.00  0.00           C  
ATOM   1862  O   ILE A 123      19.364   7.337   1.423  1.00  0.00           O  
ATOM   1863  CB  ILE A 123      19.661   6.557  -1.518  1.00  0.00           C  
ATOM   1864  CG1 ILE A 123      20.030   5.528  -2.590  1.00  0.00           C  
ATOM   1865  CG2 ILE A 123      19.473   7.933  -2.139  1.00  0.00           C  
ATOM   1866  CD1 ILE A 123      21.339   5.818  -3.289  1.00  0.00           C  
ATOM   1867  H   ILE A 123      20.175   4.761   0.497  1.00  0.00           H  
ATOM   1868  HA  ILE A 123      21.673   6.943  -0.879  1.00  0.00           H  
ATOM   1869  HB  ILE A 123      18.717   6.233  -1.083  1.00  0.00           H  
ATOM   1870 1HG1 ILE A 123      20.096   4.540  -2.138  1.00  0.00           H  
ATOM   1871 2HG1 ILE A 123      19.243   5.490  -3.344  1.00  0.00           H  
ATOM   1872 1HG2 ILE A 123      18.705   7.882  -2.911  1.00  0.00           H  
ATOM   1873 2HG2 ILE A 123      19.166   8.640  -1.369  1.00  0.00           H  
ATOM   1874 3HG2 ILE A 123      20.412   8.264  -2.583  1.00  0.00           H  
ATOM   1875 1HD1 ILE A 123      21.532   5.046  -4.035  1.00  0.00           H  
ATOM   1876 2HD1 ILE A 123      21.283   6.790  -3.780  1.00  0.00           H  
ATOM   1877 3HD1 ILE A 123      22.147   5.826  -2.559  1.00  0.00           H  
ATOM   1878  N   PRO A 124      21.108   8.658   0.772  1.00  0.00           N  
ATOM   1879  CA  PRO A 124      20.903   9.708   1.736  1.00  0.00           C  
ATOM   1880  C   PRO A 124      19.781  10.655   1.314  1.00  0.00           C  
ATOM   1881  O   PRO A 124      19.441  10.804   0.113  1.00  0.00           O  
ATOM   1882  CB  PRO A 124      22.264  10.412   1.755  1.00  0.00           C  
ATOM   1883  CG  PRO A 124      22.790  10.227   0.373  1.00  0.00           C  
ATOM   1884  CD  PRO A 124      22.320   8.853  -0.026  1.00  0.00           C  
ATOM   1885  HA  PRO A 124      20.673   9.261   2.714  1.00  0.00           H  
ATOM   1886 1HB  PRO A 124      22.136  11.470   2.025  1.00  0.00           H  
ATOM   1887 2HB  PRO A 124      22.910   9.960   2.522  1.00  0.00           H  
ATOM   1888 1HG  PRO A 124      22.404  11.016  -0.289  1.00  0.00           H  
ATOM   1889 2HG  PRO A 124      23.887  10.317   0.369  1.00  0.00           H  
ATOM   1890 1HD  PRO A 124      22.096   8.841  -1.103  1.00  0.00           H  
ATOM   1891 2HD  PRO A 124      23.097   8.114   0.217  1.00  0.00           H  
ATOM   1892  N   CYS A 125      19.229  11.348   2.290  1.00  0.00           N  
ATOM   1893  CA  CYS A 125      18.277  12.410   1.938  1.00  0.00           C  
ATOM   1894  C   CYS A 125      18.899  13.808   2.168  1.00  0.00           C  
ATOM   1895  O   CYS A 125      19.334  14.138   3.292  1.00  0.00           O  
ATOM   1896  CB  CYS A 125      16.998  12.278   2.765  1.00  0.00           C  
ATOM   1897  SG  CYS A 125      15.746  13.530   2.394  1.00  0.00           S  
ATOM   1898  H   CYS A 125      19.436  11.176   3.263  1.00  0.00           H  
ATOM   1899  HA  CYS A 125      18.022  12.310   0.883  1.00  0.00           H  
ATOM   1900 1HB  CYS A 125      16.554  11.297   2.594  1.00  0.00           H  
ATOM   1901 2HB  CYS A 125      17.241  12.347   3.825  1.00  0.00           H  
ATOM   1902  HG  CYS A 125      15.604  13.209   1.111  1.00  0.00           H  
ATOM   1903  N   ALA A 126      19.007  14.599   1.090  1.00  0.00           N  
ATOM   1904  CA  ALA A 126      19.468  15.996   1.202  1.00  0.00           C  
ATOM   1905  C   ALA A 126      18.578  16.786   2.154  1.00  0.00           C  
ATOM   1906  O   ALA A 126      17.422  16.434   2.347  1.00  0.00           O  
ATOM   1907  CB  ALA A 126      19.498  16.665  -0.165  1.00  0.00           C  
ATOM   1908  H   ALA A 126      18.768  14.231   0.180  1.00  0.00           H  
ATOM   1909  HA  ALA A 126      20.479  15.987   1.610  1.00  0.00           H  
ATOM   1910 1HB  ALA A 126      19.841  17.694  -0.059  1.00  0.00           H  
ATOM   1911 2HB  ALA A 126      20.178  16.121  -0.821  1.00  0.00           H  
ATOM   1912 3HB  ALA A 126      18.498  16.658  -0.595  1.00  0.00           H  
ATOM   1913  N   PRO A 127      19.146  17.833   2.753  1.00  0.00           N  
ATOM   1914  CA  PRO A 127      18.414  18.798   3.571  1.00  0.00           C  
ATOM   1915  C   PRO A 127      17.488  19.606   2.671  1.00  0.00           C  
ATOM   1916  O   PRO A 127      17.839  19.863   1.476  1.00  0.00           O  
ATOM   1917  CB  PRO A 127      19.519  19.664   4.184  1.00  0.00           C  
ATOM   1918  CG  PRO A 127      20.748  18.830   4.061  1.00  0.00           C  
ATOM   1919  CD  PRO A 127      20.548  18.054   2.786  1.00  0.00           C  
ATOM   1920  HA  PRO A 127      17.861  18.261   4.356  1.00  0.00           H  
ATOM   1921 1HB  PRO A 127      19.594  20.618   3.642  1.00  0.00           H  
ATOM   1922 2HB  PRO A 127      19.271  19.907   5.228  1.00  0.00           H  
ATOM   1923 1HG  PRO A 127      21.641  19.471   4.030  1.00  0.00           H  
ATOM   1924 2HG  PRO A 127      20.855  18.178   4.941  1.00  0.00           H  
ATOM   1925 1HD  PRO A 127      20.901  18.652   1.933  1.00  0.00           H  
ATOM   1926 2HD  PRO A 127      21.095  17.102   2.846  1.00  0.00           H  
ATOM   1927  N   TYR A 128      16.334  20.024   3.219  1.00  0.00           N  
ATOM   1928  CA  TYR A 128      15.306  20.687   2.384  1.00  0.00           C  
ATOM   1929  C   TYR A 128      15.756  22.033   1.812  1.00  0.00           C  
ATOM   1930  O   TYR A 128      16.363  22.840   2.502  1.00  0.00           O  
ATOM   1931  CB  TYR A 128      14.020  20.882   3.191  1.00  0.00           C  
ATOM   1932  CG  TYR A 128      12.902  21.536   2.410  1.00  0.00           C  
ATOM   1933  CD1 TYR A 128      12.171  20.794   1.494  1.00  0.00           C  
ATOM   1934  CD2 TYR A 128      12.609  22.876   2.610  1.00  0.00           C  
ATOM   1935  CE1 TYR A 128      11.149  21.392   0.780  1.00  0.00           C  
ATOM   1936  CE2 TYR A 128      11.588  23.474   1.896  1.00  0.00           C  
ATOM   1937  CZ  TYR A 128      10.860  22.736   0.985  1.00  0.00           C  
ATOM   1938  OH  TYR A 128       9.843  23.331   0.274  1.00  0.00           O  
ATOM   1939  H   TYR A 128      16.156  19.890   4.204  1.00  0.00           H  
ATOM   1940  HA  TYR A 128      15.091  20.048   1.528  1.00  0.00           H  
ATOM   1941 1HB  TYR A 128      13.665  19.914   3.549  1.00  0.00           H  
ATOM   1942 2HB  TYR A 128      14.230  21.497   4.065  1.00  0.00           H  
ATOM   1943  HD1 TYR A 128      12.401  19.741   1.337  1.00  0.00           H  
ATOM   1944  HD2 TYR A 128      13.184  23.459   3.329  1.00  0.00           H  
ATOM   1945  HE1 TYR A 128      10.575  20.809   0.060  1.00  0.00           H  
ATOM   1946  HE2 TYR A 128      11.358  24.528   2.052  1.00  0.00           H  
ATOM   1947  HH  TYR A 128       9.772  24.254   0.530  1.00  0.00           H  
ATOM   1948  N   ALA A 129      15.448  22.267   0.539  1.00  0.00           N  
ATOM   1949  CA  ALA A 129      15.538  23.611  -0.014  1.00  0.00           C  
ATOM   1950  C   ALA A 129      14.603  23.727  -1.181  1.00  0.00           C  
ATOM   1951  O   ALA A 129      14.369  22.725  -1.870  1.00  0.00           O  
ATOM   1952  CB  ALA A 129      16.963  23.940  -0.436  1.00  0.00           C  
ATOM   1953  H   ALA A 129      15.148  21.509  -0.057  1.00  0.00           H  
ATOM   1954  HA  ALA A 129      15.236  24.317   0.760  1.00  0.00           H  
ATOM   1955 1HB  ALA A 129      16.997  24.950  -0.845  1.00  0.00           H  
ATOM   1956 2HB  ALA A 129      17.623  23.876   0.429  1.00  0.00           H  
ATOM   1957 3HB  ALA A 129      17.290  23.230  -1.195  1.00  0.00           H  
ATOM   1958  N   THR A 130      14.112  24.950  -1.400  1.00  0.00           N  
ATOM   1959  CA  THR A 130      13.143  25.323  -2.434  1.00  0.00           C  
ATOM   1960  C   THR A 130      13.641  24.883  -3.818  1.00  0.00           C  
ATOM   1961  O   THR A 130      14.793  25.067  -4.126  1.00  0.00           O  
ATOM   1962  CB  THR A 130      12.878  26.840  -2.430  1.00  0.00           C  
ATOM   1963  OG1 THR A 130      12.376  27.237  -1.148  1.00  0.00           O  
ATOM   1964  CG2 THR A 130      11.865  27.207  -3.503  1.00  0.00           C  
ATOM   1965  H   THR A 130      14.463  25.662  -0.775  1.00  0.00           H  
ATOM   1966  HA  THR A 130      12.203  24.812  -2.227  1.00  0.00           H  
ATOM   1967  HB  THR A 130      13.810  27.372  -2.621  1.00  0.00           H  
ATOM   1968  HG1 THR A 130      12.212  28.183  -1.148  1.00  0.00           H  
ATOM   1969 1HG2 THR A 130      11.690  28.283  -3.486  1.00  0.00           H  
ATOM   1970 2HG2 THR A 130      12.249  26.917  -4.481  1.00  0.00           H  
ATOM   1971 3HG2 THR A 130      10.928  26.685  -3.312  1.00  0.00           H  
ATOM   1972  N   PHE A 131      12.785  24.283  -4.638  1.00  0.00           N  
ATOM   1973  CA  PHE A 131      13.227  23.865  -5.967  1.00  0.00           C  
ATOM   1974  C   PHE A 131      13.911  25.035  -6.631  1.00  0.00           C  
ATOM   1975  O   PHE A 131      13.578  26.189  -6.330  1.00  0.00           O  
ATOM   1976  CB  PHE A 131      12.053  23.387  -6.823  1.00  0.00           C  
ATOM   1977  CG  PHE A 131      11.041  24.458  -7.117  1.00  0.00           C  
ATOM   1978  CD1 PHE A 131      11.170  25.265  -8.237  1.00  0.00           C  
ATOM   1979  CD2 PHE A 131       9.959  24.661  -6.273  1.00  0.00           C  
ATOM   1980  CE1 PHE A 131      10.240  26.251  -8.508  1.00  0.00           C  
ATOM   1981  CE2 PHE A 131       9.028  25.644  -6.542  1.00  0.00           C  
ATOM   1982  CZ  PHE A 131       9.168  26.440  -7.661  1.00  0.00           C  
ATOM   1983  H   PHE A 131      11.830  24.109  -4.360  1.00  0.00           H  
ATOM   1984  HA  PHE A 131      13.926  23.035  -5.854  1.00  0.00           H  
ATOM   1985 1HB  PHE A 131      12.427  23.003  -7.771  1.00  0.00           H  
ATOM   1986 2HB  PHE A 131      11.544  22.568  -6.317  1.00  0.00           H  
ATOM   1987  HD1 PHE A 131      12.016  25.114  -8.908  1.00  0.00           H  
ATOM   1988  HD2 PHE A 131       9.848  24.032  -5.389  1.00  0.00           H  
ATOM   1989  HE1 PHE A 131      10.353  26.878  -9.392  1.00  0.00           H  
ATOM   1990  HE2 PHE A 131       8.181  25.793  -5.872  1.00  0.00           H  
ATOM   1991  HZ  PHE A 131       8.436  27.217  -7.874  1.00  0.00           H  
ATOM   1992  N   GLY A 132      14.864  24.704  -7.503  1.00  0.00           N  
ATOM   1993  CA  GLY A 132      15.502  25.623  -8.429  1.00  0.00           C  
ATOM   1994  C   GLY A 132      16.455  26.637  -7.827  1.00  0.00           C  
ATOM   1995  O   GLY A 132      16.896  27.512  -8.530  1.00  0.00           O  
ATOM   1996  H   GLY A 132      15.146  23.734  -7.500  1.00  0.00           H  
ATOM   1997 1HA  GLY A 132      16.067  25.058  -9.171  1.00  0.00           H  
ATOM   1998 2HA  GLY A 132      14.739  26.185  -8.966  1.00  0.00           H  
ATOM   1999  N   THR A 133      16.778  26.505  -6.536  1.00  0.00           N  
ATOM   2000  CA  THR A 133      17.653  27.434  -5.841  1.00  0.00           C  
ATOM   2001  C   THR A 133      19.065  26.861  -5.578  1.00  0.00           C  
ATOM   2002  O   THR A 133      19.294  25.630  -5.616  1.00  0.00           O  
ATOM   2003  CB  THR A 133      17.015  27.864  -4.507  1.00  0.00           C  
ATOM   2004  OG1 THR A 133      16.876  26.723  -3.651  1.00  0.00           O  
ATOM   2005  CG2 THR A 133      15.647  28.484  -4.746  1.00  0.00           C  
ATOM   2006  H   THR A 133      16.391  25.721  -6.030  1.00  0.00           H  
ATOM   2007  HA  THR A 133      17.788  28.316  -6.467  1.00  0.00           H  
ATOM   2008  HB  THR A 133      17.658  28.594  -4.015  1.00  0.00           H  
ATOM   2009  HG1 THR A 133      16.097  26.223  -3.909  1.00  0.00           H  
ATOM   2010 1HG2 THR A 133      15.211  28.783  -3.793  1.00  0.00           H  
ATOM   2011 2HG2 THR A 133      15.751  29.359  -5.387  1.00  0.00           H  
ATOM   2012 3HG2 THR A 133      14.997  27.756  -5.229  1.00  0.00           H  
ATOM   2013  N   ARG A 134      19.998  27.769  -5.273  1.00  0.00           N  
ATOM   2014  CA  ARG A 134      21.374  27.414  -4.973  1.00  0.00           C  
ATOM   2015  C   ARG A 134      21.495  26.537  -3.734  1.00  0.00           C  
ATOM   2016  O   ARG A 134      22.355  25.666  -3.700  1.00  0.00           O  
ATOM   2017  CB  ARG A 134      22.208  28.671  -4.776  1.00  0.00           C  
ATOM   2018  CG  ARG A 134      23.684  28.424  -4.510  1.00  0.00           C  
ATOM   2019  CD  ARG A 134      24.436  29.696  -4.358  1.00  0.00           C  
ATOM   2020  NE  ARG A 134      23.984  30.459  -3.205  1.00  0.00           N  
ATOM   2021  CZ  ARG A 134      24.361  30.220  -1.934  1.00  0.00           C  
ATOM   2022  NH1 ARG A 134      25.195  29.239  -1.669  1.00  0.00           N  
ATOM   2023  NH2 ARG A 134      23.893  30.972  -0.953  1.00  0.00           N  
ATOM   2024  H   ARG A 134      19.725  28.741  -5.253  1.00  0.00           H  
ATOM   2025  HA  ARG A 134      21.778  26.852  -5.816  1.00  0.00           H  
ATOM   2026 1HB  ARG A 134      22.134  29.299  -5.663  1.00  0.00           H  
ATOM   2027 2HB  ARG A 134      21.812  29.243  -3.936  1.00  0.00           H  
ATOM   2028 1HG  ARG A 134      23.797  27.848  -3.591  1.00  0.00           H  
ATOM   2029 2HG  ARG A 134      24.117  27.868  -5.342  1.00  0.00           H  
ATOM   2030 1HD  ARG A 134      25.496  29.480  -4.229  1.00  0.00           H  
ATOM   2031 2HD  ARG A 134      24.296  30.309  -5.248  1.00  0.00           H  
ATOM   2032  HE  ARG A 134      23.341  31.222  -3.369  1.00  0.00           H  
ATOM   2033 1HH1 ARG A 134      25.553  28.664  -2.419  1.00  0.00           H  
ATOM   2034 2HH1 ARG A 134      25.478  29.060  -0.717  1.00  0.00           H  
ATOM   2035 1HH2 ARG A 134      23.252  31.726  -1.157  1.00  0.00           H  
ATOM   2036 2HH2 ARG A 134      24.175  30.793  -0.001  1.00  0.00           H  
ATOM   2037  N   GLU A 135      20.704  26.769  -2.685  1.00  0.00           N  
ATOM   2038  CA  GLU A 135      20.750  25.922  -1.482  1.00  0.00           C  
ATOM   2039  C   GLU A 135      20.441  24.462  -1.828  1.00  0.00           C  
ATOM   2040  O   GLU A 135      21.061  23.520  -1.315  1.00  0.00           O  
ATOM   2041  CB  GLU A 135      19.759  26.427  -0.431  1.00  0.00           C  
ATOM   2042  CG  GLU A 135      20.147  27.750   0.215  1.00  0.00           C  
ATOM   2043  CD  GLU A 135      19.113  28.255   1.182  1.00  0.00           C  
ATOM   2044  OE1 GLU A 135      18.065  27.661   1.264  1.00  0.00           O  
ATOM   2045  OE2 GLU A 135      19.372  29.235   1.840  1.00  0.00           O  
ATOM   2046  H   GLU A 135      20.058  27.544  -2.716  1.00  0.00           H  
ATOM   2047  HA  GLU A 135      21.756  25.970  -1.063  1.00  0.00           H  
ATOM   2048 1HB  GLU A 135      18.777  26.553  -0.887  1.00  0.00           H  
ATOM   2049 2HB  GLU A 135      19.659  25.685   0.361  1.00  0.00           H  
ATOM   2050 1HG  GLU A 135      21.091  27.621   0.744  1.00  0.00           H  
ATOM   2051 2HG  GLU A 135      20.300  28.493  -0.567  1.00  0.00           H  
ATOM   2052  N   LEU A 136      19.438  24.275  -2.682  1.00  0.00           N  
ATOM   2053  CA  LEU A 136      19.068  22.917  -3.130  1.00  0.00           C  
ATOM   2054  C   LEU A 136      20.261  22.186  -3.752  1.00  0.00           C  
ATOM   2055  O   LEU A 136      20.595  21.066  -3.330  1.00  0.00           O  
ATOM   2056  CB  LEU A 136      17.923  22.986  -4.149  1.00  0.00           C  
ATOM   2057  CG  LEU A 136      17.477  21.643  -4.740  1.00  0.00           C  
ATOM   2058  CD1 LEU A 136      16.951  20.747  -3.628  1.00  0.00           C  
ATOM   2059  CD2 LEU A 136      16.412  21.883  -5.800  1.00  0.00           C  
ATOM   2060  H   LEU A 136      18.919  25.067  -3.032  1.00  0.00           H  
ATOM   2061  HA  LEU A 136      18.732  22.347  -2.264  1.00  0.00           H  
ATOM   2062 1HB  LEU A 136      17.058  23.440  -3.669  1.00  0.00           H  
ATOM   2063 2HB  LEU A 136      18.232  23.626  -4.975  1.00  0.00           H  
ATOM   2064  HG  LEU A 136      18.333  21.143  -5.194  1.00  0.00           H  
ATOM   2065 1HD1 LEU A 136      16.634  19.793  -4.048  1.00  0.00           H  
ATOM   2066 2HD1 LEU A 136      17.739  20.576  -2.894  1.00  0.00           H  
ATOM   2067 3HD1 LEU A 136      16.102  21.230  -3.143  1.00  0.00           H  
ATOM   2068 1HD2 LEU A 136      16.095  20.929  -6.221  1.00  0.00           H  
ATOM   2069 2HD2 LEU A 136      15.555  22.382  -5.347  1.00  0.00           H  
ATOM   2070 3HD2 LEU A 136      16.821  22.512  -6.591  1.00  0.00           H  
ATOM   2071  N   SER A 137      20.869  22.820  -4.757  1.00  0.00           N  
ATOM   2072  CA  SER A 137      21.987  22.270  -5.523  1.00  0.00           C  
ATOM   2073  C   SER A 137      23.142  21.903  -4.584  1.00  0.00           C  
ATOM   2074  O   SER A 137      23.775  20.855  -4.709  1.00  0.00           O  
ATOM   2075  CB  SER A 137      22.456  23.269  -6.563  1.00  0.00           C  
ATOM   2076  OG  SER A 137      22.967  24.424  -5.955  1.00  0.00           O  
ATOM   2077  H   SER A 137      20.519  23.739  -4.988  1.00  0.00           H  
ATOM   2078  HA  SER A 137      21.646  21.368  -6.033  1.00  0.00           H  
ATOM   2079 1HB  SER A 137      23.225  22.812  -7.186  1.00  0.00           H  
ATOM   2080 2HB  SER A 137      21.624  23.535  -7.213  1.00  0.00           H  
ATOM   2081  HG  SER A 137      22.387  24.610  -5.212  1.00  0.00           H  
ATOM   2082  N   GLU A 138      23.393  22.784  -3.625  1.00  0.00           N  
ATOM   2083  CA  GLU A 138      24.461  22.599  -2.665  1.00  0.00           C  
ATOM   2084  C   GLU A 138      24.098  21.465  -1.739  1.00  0.00           C  
ATOM   2085  O   GLU A 138      24.934  20.601  -1.471  1.00  0.00           O  
ATOM   2086  CB  GLU A 138      24.710  23.880  -1.865  1.00  0.00           C  
ATOM   2087  CG  GLU A 138      25.865  23.790  -0.878  1.00  0.00           C  
ATOM   2088  CD  GLU A 138      26.131  25.088  -0.168  1.00  0.00           C  
ATOM   2089  OE1 GLU A 138      25.451  26.046  -0.448  1.00  0.00           O  
ATOM   2090  OE2 GLU A 138      27.014  25.122   0.656  1.00  0.00           O  
ATOM   2091  H   GLU A 138      22.816  23.611  -3.566  1.00  0.00           H  
ATOM   2092  HA  GLU A 138      25.374  22.349  -3.207  1.00  0.00           H  
ATOM   2093 1HB  GLU A 138      24.919  24.702  -2.550  1.00  0.00           H  
ATOM   2094 2HB  GLU A 138      23.812  24.140  -1.306  1.00  0.00           H  
ATOM   2095 1HG  GLU A 138      25.637  23.024  -0.137  1.00  0.00           H  
ATOM   2096 2HG  GLU A 138      26.763  23.483  -1.412  1.00  0.00           H  
ATOM   2097  N   HIS A 139      22.864  21.471  -1.242  1.00  0.00           N  
ATOM   2098  CA  HIS A 139      22.373  20.374  -0.379  1.00  0.00           C  
ATOM   2099  C   HIS A 139      22.448  19.013  -1.108  1.00  0.00           C  
ATOM   2100  O   HIS A 139      22.818  18.001  -0.516  1.00  0.00           O  
ATOM   2101  CB  HIS A 139      20.932  20.641   0.069  1.00  0.00           C  
ATOM   2102  CG  HIS A 139      20.807  21.757   1.059  1.00  0.00           C  
ATOM   2103  ND1 HIS A 139      19.596  22.332   1.383  1.00  0.00           N  
ATOM   2104  CD2 HIS A 139      21.741  22.405   1.795  1.00  0.00           C  
ATOM   2105  CE1 HIS A 139      19.791  23.285   2.278  1.00  0.00           C  
ATOM   2106  NE2 HIS A 139      21.082  23.350   2.543  1.00  0.00           N  
ATOM   2107  H   HIS A 139      22.247  22.241  -1.458  1.00  0.00           H  
ATOM   2108  HA  HIS A 139      22.996  20.306   0.512  1.00  0.00           H  
ATOM   2109 1HB  HIS A 139      20.320  20.885  -0.800  1.00  0.00           H  
ATOM   2110 2HB  HIS A 139      20.518  19.739   0.518  1.00  0.00           H  
ATOM   2111  HD2 HIS A 139      22.814  22.213   1.794  1.00  0.00           H  
ATOM   2112  HE1 HIS A 139      19.016  23.912   2.720  1.00  0.00           H  
ATOM   2113  HE2 HIS A 139      21.521  23.988   3.192  1.00  0.00           H  
ATOM   2114  N   VAL A 140      22.173  19.025  -2.415  1.00  0.00           N  
ATOM   2115  CA  VAL A 140      22.182  17.808  -3.230  1.00  0.00           C  
ATOM   2116  C   VAL A 140      23.585  17.296  -3.543  1.00  0.00           C  
ATOM   2117  O   VAL A 140      23.838  16.076  -3.509  1.00  0.00           O  
ATOM   2118  CB  VAL A 140      21.442  18.065  -4.556  1.00  0.00           C  
ATOM   2119  CG1 VAL A 140      21.577  16.866  -5.483  1.00  0.00           C  
ATOM   2120  CG2 VAL A 140      19.978  18.373  -4.281  1.00  0.00           C  
ATOM   2121  H   VAL A 140      21.951  19.908  -2.852  1.00  0.00           H  
ATOM   2122  HA  VAL A 140      21.664  17.020  -2.681  1.00  0.00           H  
ATOM   2123  HB  VAL A 140      21.904  18.914  -5.061  1.00  0.00           H  
ATOM   2124 1HG1 VAL A 140      21.049  17.065  -6.415  1.00  0.00           H  
ATOM   2125 2HG1 VAL A 140      22.631  16.686  -5.694  1.00  0.00           H  
ATOM   2126 3HG1 VAL A 140      21.147  15.986  -5.004  1.00  0.00           H  
ATOM   2127 1HG2 VAL A 140      19.461  18.554  -5.223  1.00  0.00           H  
ATOM   2128 2HG2 VAL A 140      19.518  17.526  -3.772  1.00  0.00           H  
ATOM   2129 3HG2 VAL A 140      19.905  19.259  -3.651  1.00  0.00           H  
ATOM   2130  N   ALA A 141      24.497  18.206  -3.896  1.00  0.00           N  
ATOM   2131  CA  ALA A 141      25.910  17.839  -4.062  1.00  0.00           C  
ATOM   2132  C   ALA A 141      26.474  17.212  -2.789  1.00  0.00           C  
ATOM   2133  O   ALA A 141      27.056  16.111  -2.826  1.00  0.00           O  
ATOM   2134  CB  ALA A 141      26.733  19.057  -4.457  1.00  0.00           C  
ATOM   2135  H   ALA A 141      24.216  19.163  -4.053  1.00  0.00           H  
ATOM   2136  HA  ALA A 141      25.976  17.096  -4.857  1.00  0.00           H  
ATOM   2137 1HB  ALA A 141      27.777  18.767  -4.576  1.00  0.00           H  
ATOM   2138 2HB  ALA A 141      26.359  19.459  -5.398  1.00  0.00           H  
ATOM   2139 3HB  ALA A 141      26.654  19.816  -3.681  1.00  0.00           H  
ATOM   2140  N   LEU A 142      26.257  17.857  -1.645  1.00  0.00           N  
ATOM   2141  CA  LEU A 142      26.789  17.318  -0.379  1.00  0.00           C  
ATOM   2142  C   LEU A 142      26.244  15.957   0.016  1.00  0.00           C  
ATOM   2143  O   LEU A 142      27.002  15.039   0.304  1.00  0.00           O  
ATOM   2144  CB  LEU A 142      26.501  18.305   0.759  1.00  0.00           C  
ATOM   2145  CG  LEU A 142      26.945  17.856   2.157  1.00  0.00           C  
ATOM   2146  CD1 LEU A 142      28.455  17.661   2.172  1.00  0.00           C  
ATOM   2147  CD2 LEU A 142      26.517  18.894   3.184  1.00  0.00           C  
ATOM   2148  H   LEU A 142      25.729  18.718  -1.630  1.00  0.00           H  
ATOM   2149  HA  LEU A 142      27.867  17.196  -0.481  1.00  0.00           H  
ATOM   2150 1HB  LEU A 142      27.002  19.246   0.539  1.00  0.00           H  
ATOM   2151 2HB  LEU A 142      25.427  18.489   0.796  1.00  0.00           H  
ATOM   2152  HG  LEU A 142      26.483  16.898   2.396  1.00  0.00           H  
ATOM   2153 1HD1 LEU A 142      28.771  17.342   3.166  1.00  0.00           H  
ATOM   2154 2HD1 LEU A 142      28.731  16.900   1.443  1.00  0.00           H  
ATOM   2155 3HD1 LEU A 142      28.946  18.601   1.921  1.00  0.00           H  
ATOM   2156 1HD2 LEU A 142      26.832  18.575   4.178  1.00  0.00           H  
ATOM   2157 2HD2 LEU A 142      26.980  19.853   2.947  1.00  0.00           H  
ATOM   2158 3HD2 LEU A 142      25.433  19.000   3.164  1.00  0.00           H  
ATOM   2159  N   ALA A 143      24.919  15.816   0.075  1.00  0.00           N  
ATOM   2160  CA  ALA A 143      24.336  14.524   0.433  1.00  0.00           C  
ATOM   2161  C   ALA A 143      24.501  13.407  -0.642  1.00  0.00           C  
ATOM   2162  O   ALA A 143      24.341  12.236  -0.309  1.00  0.00           O  
ATOM   2163  CB  ALA A 143      22.861  14.724   0.750  1.00  0.00           C  
ATOM   2164  H   ALA A 143      24.306  16.594  -0.125  1.00  0.00           H  
ATOM   2165  HA  ALA A 143      24.854  14.152   1.317  1.00  0.00           H  
ATOM   2166 1HB  ALA A 143      22.414  13.766   1.019  1.00  0.00           H  
ATOM   2167 2HB  ALA A 143      22.759  15.419   1.583  1.00  0.00           H  
ATOM   2168 3HB  ALA A 143      22.353  15.128  -0.124  1.00  0.00           H  
ATOM   2169  N   LEU A 144      24.820  13.752  -1.899  1.00  0.00           N  
ATOM   2170  CA  LEU A 144      25.196  12.715  -2.905  1.00  0.00           C  
ATOM   2171  C   LEU A 144      26.702  12.318  -2.888  1.00  0.00           C  
ATOM   2172  O   LEU A 144      27.160  11.469  -3.685  1.00  0.00           O  
ATOM   2173  CB  LEU A 144      24.830  13.213  -4.309  1.00  0.00           C  
ATOM   2174  CG  LEU A 144      23.381  12.962  -4.747  1.00  0.00           C  
ATOM   2175  CD1 LEU A 144      22.431  13.663  -3.785  1.00  0.00           C  
ATOM   2176  CD2 LEU A 144      23.187  13.463  -6.170  1.00  0.00           C  
ATOM   2177  H   LEU A 144      24.808  14.723  -2.175  1.00  0.00           H  
ATOM   2178  HA  LEU A 144      24.636  11.806  -2.690  1.00  0.00           H  
ATOM   2179 1HB  LEU A 144      25.008  14.286  -4.354  1.00  0.00           H  
ATOM   2180 2HB  LEU A 144      25.484  12.726  -5.032  1.00  0.00           H  
ATOM   2181  HG  LEU A 144      23.168  11.893  -4.706  1.00  0.00           H  
ATOM   2182 1HD1 LEU A 144      21.401  13.484  -4.096  1.00  0.00           H  
ATOM   2183 2HD1 LEU A 144      22.578  13.271  -2.778  1.00  0.00           H  
ATOM   2184 3HD1 LEU A 144      22.631  14.733  -3.791  1.00  0.00           H  
ATOM   2185 1HD2 LEU A 144      22.157  13.284  -6.481  1.00  0.00           H  
ATOM   2186 2HD2 LEU A 144      23.397  14.532  -6.211  1.00  0.00           H  
ATOM   2187 3HD2 LEU A 144      23.865  12.933  -6.838  1.00  0.00           H  
ATOM   2188  N   LYS A 145      27.473  12.913  -1.975  1.00  0.00           N  
ATOM   2189  CA  LYS A 145      28.896  12.584  -1.883  1.00  0.00           C  
ATOM   2190  C   LYS A 145      29.071  11.108  -1.550  1.00  0.00           C  
ATOM   2191  O   LYS A 145      28.462  10.583  -0.598  1.00  0.00           O  
ATOM   2192  CB  LYS A 145      29.590  13.451  -0.831  1.00  0.00           C  
ATOM   2193  CG  LYS A 145      31.094  13.234  -0.729  1.00  0.00           C  
ATOM   2194  CD  LYS A 145      31.721  14.179   0.284  1.00  0.00           C  
ATOM   2195  CE  LYS A 145      33.223  13.959   0.392  1.00  0.00           C  
ATOM   2196  NZ  LYS A 145      33.851  14.878   1.380  1.00  0.00           N  
ATOM   2197  H   LYS A 145      27.084  13.595  -1.340  1.00  0.00           H  
ATOM   2198  HA  LYS A 145      29.359  12.778  -2.851  1.00  0.00           H  
ATOM   2199 1HB  LYS A 145      29.419  14.504  -1.058  1.00  0.00           H  
ATOM   2200 2HB  LYS A 145      29.156  13.252   0.149  1.00  0.00           H  
ATOM   2201 1HG  LYS A 145      31.293  12.205  -0.426  1.00  0.00           H  
ATOM   2202 2HG  LYS A 145      31.552  13.402  -1.703  1.00  0.00           H  
ATOM   2203 1HD  LYS A 145      31.534  15.211  -0.016  1.00  0.00           H  
ATOM   2204 2HD  LYS A 145      31.269  14.016   1.262  1.00  0.00           H  
ATOM   2205 1HE  LYS A 145      33.419  12.931   0.694  1.00  0.00           H  
ATOM   2206 2HE  LYS A 145      33.685  14.123  -0.582  1.00  0.00           H  
ATOM   2207 1HZ  LYS A 145      34.844  14.701   1.421  1.00  0.00           H  
ATOM   2208 2HZ  LYS A 145      33.691  15.835   1.100  1.00  0.00           H  
ATOM   2209 3HZ  LYS A 145      33.443  14.722   2.291  1.00  0.00           H  
ATOM   2210  N   ASN A 146      29.892  10.444  -2.349  1.00  0.00           N  
ATOM   2211  CA  ASN A 146      30.146   9.019  -2.176  1.00  0.00           C  
ATOM   2212  C   ASN A 146      29.053   8.116  -2.748  1.00  0.00           C  
ATOM   2213  O   ASN A 146      29.083   6.933  -2.503  1.00  0.00           O  
ATOM   2214  CB  ASN A 146      30.353   8.713  -0.704  1.00  0.00           C  
ATOM   2215  CG  ASN A 146      31.565   9.398  -0.136  1.00  0.00           C  
ATOM   2216  OD1 ASN A 146      32.550   9.634  -0.846  1.00  0.00           O  
ATOM   2217  ND2 ASN A 146      31.513   9.722   1.131  1.00  0.00           N  
ATOM   2218  H   ASN A 146      30.354  10.939  -3.098  1.00  0.00           H  
ATOM   2219  HA  ASN A 146      31.053   8.760  -2.725  1.00  0.00           H  
ATOM   2220 1HB  ASN A 146      29.474   9.027  -0.140  1.00  0.00           H  
ATOM   2221 2HB  ASN A 146      30.462   7.636  -0.568  1.00  0.00           H  
ATOM   2222 1HD2 ASN A 146      32.290  10.180   1.562  1.00  0.00           H  
ATOM   2223 2HD2 ASN A 146      30.696   9.512   1.667  1.00  0.00           H  
ATOM   2224  N   ARG A 147      28.092   8.674  -3.507  1.00  0.00           N  
ATOM   2225  CA  ARG A 147      26.977   7.910  -4.039  1.00  0.00           C  
ATOM   2226  C   ARG A 147      26.713   8.327  -5.470  1.00  0.00           C  
ATOM   2227  O   ARG A 147      27.275   9.306  -5.946  1.00  0.00           O  
ATOM   2228  CB  ARG A 147      25.722   8.119  -3.204  1.00  0.00           C  
ATOM   2229  CG  ARG A 147      25.614   7.227  -1.978  1.00  0.00           C  
ATOM   2230  CD  ARG A 147      26.590   7.617  -0.928  1.00  0.00           C  
ATOM   2231  NE  ARG A 147      26.410   6.847   0.293  1.00  0.00           N  
ATOM   2232  CZ  ARG A 147      27.210   6.929   1.374  1.00  0.00           C  
ATOM   2233  NH1 ARG A 147      28.238   7.748   1.371  1.00  0.00           N  
ATOM   2234  NH2 ARG A 147      26.961   6.185   2.438  1.00  0.00           N  
ATOM   2235  H   ARG A 147      28.154   9.661  -3.711  1.00  0.00           H  
ATOM   2236  HA  ARG A 147      27.237   6.852  -4.009  1.00  0.00           H  
ATOM   2237 1HB  ARG A 147      25.679   9.152  -2.865  1.00  0.00           H  
ATOM   2238 2HB  ARG A 147      24.841   7.939  -3.821  1.00  0.00           H  
ATOM   2239 1HG  ARG A 147      24.611   7.304  -1.559  1.00  0.00           H  
ATOM   2240 2HG  ARG A 147      25.811   6.192  -2.261  1.00  0.00           H  
ATOM   2241 1HD  ARG A 147      27.603   7.447  -1.291  1.00  0.00           H  
ATOM   2242 2HD  ARG A 147      26.463   8.671  -0.687  1.00  0.00           H  
ATOM   2243  HE  ARG A 147      25.630   6.205   0.333  1.00  0.00           H  
ATOM   2244 1HH1 ARG A 147      28.428   8.317   0.557  1.00  0.00           H  
ATOM   2245 2HH1 ARG A 147      28.837   7.810   2.181  1.00  0.00           H  
ATOM   2246 1HH2 ARG A 147      26.171   5.555   2.440  1.00  0.00           H  
ATOM   2247 2HH2 ARG A 147      27.560   6.246   3.247  1.00  0.00           H  
ATOM   2248  N   LYS A 148      25.868   7.575  -6.163  1.00  0.00           N  
ATOM   2249  CA  LYS A 148      25.358   7.974  -7.468  1.00  0.00           C  
ATOM   2250  C   LYS A 148      23.875   8.417  -7.410  1.00  0.00           C  
ATOM   2251  O   LYS A 148      23.275   8.696  -8.441  1.00  0.00           O  
ATOM   2252  CB  LYS A 148      25.528   6.825  -8.463  1.00  0.00           C  
ATOM   2253  CG  LYS A 148      26.973   6.400  -8.692  1.00  0.00           C  
ATOM   2254  CD  LYS A 148      27.760   7.483  -9.415  1.00  0.00           C  
ATOM   2255  CE  LYS A 148      29.188   7.038  -9.692  1.00  0.00           C  
ATOM   2256  NZ  LYS A 148      29.240   5.886 -10.632  1.00  0.00           N  
ATOM   2257  H   LYS A 148      25.571   6.695  -5.767  1.00  0.00           H  
ATOM   2258  HA  LYS A 148      25.932   8.833  -7.816  1.00  0.00           H  
ATOM   2259 1HB  LYS A 148      24.975   5.954  -8.112  1.00  0.00           H  
ATOM   2260 2HB  LYS A 148      25.108   7.113  -9.427  1.00  0.00           H  
ATOM   2261 1HG  LYS A 148      27.448   6.196  -7.732  1.00  0.00           H  
ATOM   2262 2HG  LYS A 148      26.993   5.488  -9.288  1.00  0.00           H  
ATOM   2263 1HD  LYS A 148      27.271   7.718 -10.361  1.00  0.00           H  
ATOM   2264 2HD  LYS A 148      27.782   8.385  -8.804  1.00  0.00           H  
ATOM   2265 1HE  LYS A 148      29.750   7.867 -10.121  1.00  0.00           H  
ATOM   2266 2HE  LYS A 148      29.667   6.749  -8.756  1.00  0.00           H  
ATOM   2267 1HZ  LYS A 148      30.203   5.622 -10.789  1.00  0.00           H  
ATOM   2268 2HZ  LYS A 148      28.737   5.104 -10.235  1.00  0.00           H  
ATOM   2269 3HZ  LYS A 148      28.816   6.148 -11.510  1.00  0.00           H  
ATOM   2270  N   ALA A 149      23.335   8.550  -6.192  1.00  0.00           N  
ATOM   2271  CA  ALA A 149      21.966   8.994  -5.959  1.00  0.00           C  
ATOM   2272  C   ALA A 149      21.740   9.674  -4.611  1.00  0.00           C  
ATOM   2273  O   ALA A 149      22.444   9.410  -3.619  1.00  0.00           O  
ATOM   2274  CB  ALA A 149      21.022   7.809  -6.096  1.00  0.00           C  
ATOM   2275  H   ALA A 149      23.921   8.327  -5.400  1.00  0.00           H  
ATOM   2276  HA  ALA A 149      21.720   9.742  -6.713  1.00  0.00           H  
ATOM   2277 1HB  ALA A 149      19.997   8.138  -5.922  1.00  0.00           H  
ATOM   2278 2HB  ALA A 149      21.104   7.392  -7.100  1.00  0.00           H  
ATOM   2279 3HB  ALA A 149      21.287   7.047  -5.364  1.00  0.00           H  
ATOM   2280  N   THR A 150      20.742  10.554  -4.592  1.00  0.00           N  
ATOM   2281  CA  THR A 150      20.346  11.229  -3.352  1.00  0.00           C  
ATOM   2282  C   THR A 150      18.855  11.549  -3.422  1.00  0.00           C  
ATOM   2283  O   THR A 150      18.283  11.759  -4.523  1.00  0.00           O  
ATOM   2284  CB  THR A 150      21.155  12.518  -3.117  1.00  0.00           C  
ATOM   2285  OG1 THR A 150      22.554  12.207  -3.082  1.00  0.00           O  
ATOM   2286  CG2 THR A 150      20.751  13.169  -1.803  1.00  0.00           C  
ATOM   2287  H   THR A 150      20.246  10.763  -5.446  1.00  0.00           H  
ATOM   2288  HA  THR A 150      20.536  10.556  -2.516  1.00  0.00           H  
ATOM   2289  HB  THR A 150      20.973  13.216  -3.933  1.00  0.00           H  
ATOM   2290  HG1 THR A 150      22.687  11.384  -2.605  1.00  0.00           H  
ATOM   2291 1HG2 THR A 150      21.333  14.078  -1.654  1.00  0.00           H  
ATOM   2292 2HG2 THR A 150      19.690  13.417  -1.831  1.00  0.00           H  
ATOM   2293 3HG2 THR A 150      20.941  12.479  -0.982  1.00  0.00           H  
ATOM   2294  N   LEU A 151      18.213  11.544  -2.261  1.00  0.00           N  
ATOM   2295  CA  LEU A 151      16.807  11.929  -2.187  1.00  0.00           C  
ATOM   2296  C   LEU A 151      16.712  13.445  -1.862  1.00  0.00           C  
ATOM   2297  O   LEU A 151      17.487  13.986  -1.046  1.00  0.00           O  
ATOM   2298  CB  LEU A 151      16.081  11.101  -1.119  1.00  0.00           C  
ATOM   2299  CG  LEU A 151      16.064   9.585  -1.351  1.00  0.00           C  
ATOM   2300  CD1 LEU A 151      15.392   8.897  -0.171  1.00  0.00           C  
ATOM   2301  CD2 LEU A 151      15.335   9.277  -2.651  1.00  0.00           C  
ATOM   2302  H   LEU A 151      18.694  11.273  -1.415  1.00  0.00           H  
ATOM   2303  HA  LEU A 151      16.344  11.735  -3.154  1.00  0.00           H  
ATOM   2304 1HB  LEU A 151      16.555  11.284  -0.156  1.00  0.00           H  
ATOM   2305 2HB  LEU A 151      15.046  11.439  -1.062  1.00  0.00           H  
ATOM   2306  HG  LEU A 151      17.088   9.215  -1.413  1.00  0.00           H  
ATOM   2307 1HD1 LEU A 151      15.380   7.820  -0.335  1.00  0.00           H  
ATOM   2308 2HD1 LEU A 151      15.945   9.118   0.742  1.00  0.00           H  
ATOM   2309 3HD1 LEU A 151      14.369   9.260  -0.073  1.00  0.00           H  
ATOM   2310 1HD2 LEU A 151      15.324   8.199  -2.816  1.00  0.00           H  
ATOM   2311 2HD2 LEU A 151      14.311   9.645  -2.589  1.00  0.00           H  
ATOM   2312 3HD2 LEU A 151      15.848   9.766  -3.480  1.00  0.00           H  
ATOM   2313  N   LEU A 152      15.774  14.131  -2.509  1.00  0.00           N  
ATOM   2314  CA  LEU A 152      15.579  15.571  -2.285  1.00  0.00           C  
ATOM   2315  C   LEU A 152      14.318  15.702  -1.452  1.00  0.00           C  
ATOM   2316  O   LEU A 152      13.200  15.361  -1.928  1.00  0.00           O  
ATOM   2317  CB  LEU A 152      15.440  16.340  -3.605  1.00  0.00           C  
ATOM   2318  CG  LEU A 152      16.746  16.591  -4.370  1.00  0.00           C  
ATOM   2319  CD1 LEU A 152      17.293  15.267  -4.887  1.00  0.00           C  
ATOM   2320  CD2 LEU A 152      16.486  17.560  -5.513  1.00  0.00           C  
ATOM   2321  H   LEU A 152      15.181  13.651  -3.171  1.00  0.00           H  
ATOM   2322  HA  LEU A 152      16.450  15.960  -1.759  1.00  0.00           H  
ATOM   2323 1HB  LEU A 152      14.772  15.785  -4.262  1.00  0.00           H  
ATOM   2324 2HB  LEU A 152      14.987  17.310  -3.396  1.00  0.00           H  
ATOM   2325  HG  LEU A 152      17.487  17.017  -3.694  1.00  0.00           H  
ATOM   2326 1HD1 LEU A 152      18.221  15.445  -5.431  1.00  0.00           H  
ATOM   2327 2HD1 LEU A 152      17.488  14.601  -4.047  1.00  0.00           H  
ATOM   2328 3HD1 LEU A 152      16.564  14.809  -5.555  1.00  0.00           H  
ATOM   2329 1HD2 LEU A 152      17.415  17.739  -6.057  1.00  0.00           H  
ATOM   2330 2HD2 LEU A 152      15.746  17.134  -6.190  1.00  0.00           H  
ATOM   2331 3HD2 LEU A 152      16.113  18.503  -5.114  1.00  0.00           H  
ATOM   2332  N   GLN A 153      14.520  16.146  -0.205  1.00  0.00           N  
ATOM   2333  CA  GLN A 153      13.494  16.240   0.818  1.00  0.00           C  
ATOM   2334  C   GLN A 153      12.244  16.851   0.231  1.00  0.00           C  
ATOM   2335  O   GLN A 153      12.311  17.850  -0.455  1.00  0.00           O  
ATOM   2336  CB  GLN A 153      13.980  17.070   2.009  1.00  0.00           C  
ATOM   2337  CG  GLN A 153      12.991  17.148   3.159  1.00  0.00           C  
ATOM   2338  CD  GLN A 153      13.530  17.942   4.333  1.00  0.00           C  
ATOM   2339  OE1 GLN A 153      14.743  18.118   4.477  1.00  0.00           O  
ATOM   2340  NE2 GLN A 153      12.631  18.428   5.181  1.00  0.00           N  
ATOM   2341  H   GLN A 153      15.463  16.431   0.017  1.00  0.00           H  
ATOM   2342  HA  GLN A 153      13.264  15.235   1.171  1.00  0.00           H  
ATOM   2343 1HB  GLN A 153      14.909  16.648   2.392  1.00  0.00           H  
ATOM   2344 2HB  GLN A 153      14.194  18.087   1.680  1.00  0.00           H  
ATOM   2345 1HG  GLN A 153      12.079  17.631   2.809  1.00  0.00           H  
ATOM   2346 2HG  GLN A 153      12.770  16.137   3.503  1.00  0.00           H  
ATOM   2347 1HE2 GLN A 153      12.927  18.960   5.975  1.00  0.00           H  
ATOM   2348 2HE2 GLN A 153      11.657  18.261   5.027  1.00  0.00           H  
ATOM   2349  N   HIS A 154      11.107  16.208   0.468  1.00  0.00           N  
ATOM   2350  CA  HIS A 154       9.800  16.702   0.018  1.00  0.00           C  
ATOM   2351  C   HIS A 154       9.757  17.018  -1.449  1.00  0.00           C  
ATOM   2352  O   HIS A 154       8.989  17.893  -1.820  1.00  0.00           O  
ATOM   2353  CB  HIS A 154       9.400  17.956   0.801  1.00  0.00           C  
ATOM   2354  CG  HIS A 154       9.306  17.738   2.280  1.00  0.00           C  
ATOM   2355  ND1 HIS A 154       8.698  18.640   3.127  1.00  0.00           N  
ATOM   2356  CD2 HIS A 154       9.742  16.722   3.060  1.00  0.00           C  
ATOM   2357  CE1 HIS A 154       8.765  18.187   4.368  1.00  0.00           C  
ATOM   2358  NE2 HIS A 154       9.394  17.026   4.353  1.00  0.00           N  
ATOM   2359  H   HIS A 154      11.154  15.340   0.982  1.00  0.00           H  
ATOM   2360  HA  HIS A 154       9.043  15.938   0.192  1.00  0.00           H  
ATOM   2361 1HB  HIS A 154      10.128  18.748   0.619  1.00  0.00           H  
ATOM   2362 2HB  HIS A 154       8.433  18.313   0.447  1.00  0.00           H  
ATOM   2363  HD1 HIS A 154       8.206  19.468   2.856  1.00  0.00           H  
ATOM   2364  HD2 HIS A 154      10.274  15.796   2.842  1.00  0.00           H  
ATOM   2365  HE1 HIS A 154       8.338  18.759   5.191  1.00  0.00           H  
ATOM   2366  N   HIS A 155      10.515  16.287  -2.282  1.00  0.00           N  
ATOM   2367  CA  HIS A 155      10.688  16.705  -3.685  1.00  0.00           C  
ATOM   2368  C   HIS A 155      10.856  15.574  -4.706  1.00  0.00           C  
ATOM   2369  O   HIS A 155      10.056  15.425  -5.638  1.00  0.00           O  
ATOM   2370  CB  HIS A 155      11.899  17.637  -3.793  1.00  0.00           C  
ATOM   2371  CG  HIS A 155      12.123  18.174  -5.173  1.00  0.00           C  
ATOM   2372  ND1 HIS A 155      11.283  19.098  -5.757  1.00  0.00           N  
ATOM   2373  CD2 HIS A 155      13.091  17.916  -6.084  1.00  0.00           C  
ATOM   2374  CE1 HIS A 155      11.726  19.386  -6.969  1.00  0.00           C  
ATOM   2375  NE2 HIS A 155      12.821  18.682  -7.191  1.00  0.00           N  
ATOM   2376  H   HIS A 155      10.973  15.447  -1.959  1.00  0.00           H  
ATOM   2377  HA  HIS A 155       9.801  17.245  -4.016  1.00  0.00           H  
ATOM   2378 1HB  HIS A 155      11.770  18.482  -3.116  1.00  0.00           H  
ATOM   2379 2HB  HIS A 155      12.797  17.104  -3.485  1.00  0.00           H  
ATOM   2380  HD2 HIS A 155      13.928  17.228  -5.962  1.00  0.00           H  
ATOM   2381  HE1 HIS A 155      11.266  20.086  -7.666  1.00  0.00           H  
ATOM   2382  HE2 HIS A 155      13.374  18.700  -8.036  1.00  0.00           H  
ATOM   2383  N   GLY A 156      11.935  14.807  -4.581  1.00  0.00           N  
ATOM   2384  CA  GLY A 156      12.223  13.815  -5.596  1.00  0.00           C  
ATOM   2385  C   GLY A 156      13.560  13.140  -5.421  1.00  0.00           C  
ATOM   2386  O   GLY A 156      14.061  12.961  -4.289  1.00  0.00           O  
ATOM   2387  H   GLY A 156      12.560  14.900  -3.793  1.00  0.00           H  
ATOM   2388 1HA  GLY A 156      11.447  13.049  -5.587  1.00  0.00           H  
ATOM   2389 2HA  GLY A 156      12.200  14.284  -6.579  1.00  0.00           H  
ATOM   2390  N   LEU A 157      14.129  12.777  -6.556  1.00  0.00           N  
ATOM   2391  CA  LEU A 157      15.326  11.978  -6.594  1.00  0.00           C  
ATOM   2392  C   LEU A 157      16.306  12.634  -7.562  1.00  0.00           C  
ATOM   2393  O   LEU A 157      15.905  13.309  -8.531  1.00  0.00           O  
ATOM   2394  CB  LEU A 157      15.008  10.543  -7.032  1.00  0.00           C  
ATOM   2395  CG  LEU A 157      16.212   9.598  -7.138  1.00  0.00           C  
ATOM   2396  CD1 LEU A 157      16.795   9.360  -5.752  1.00  0.00           C  
ATOM   2397  CD2 LEU A 157      15.774   8.289  -7.779  1.00  0.00           C  
ATOM   2398  H   LEU A 157      13.707  13.072  -7.425  1.00  0.00           H  
ATOM   2399  HA  LEU A 157      15.753  11.947  -5.592  1.00  0.00           H  
ATOM   2400 1HB  LEU A 157      14.308  10.109  -6.319  1.00  0.00           H  
ATOM   2401 2HB  LEU A 157      14.526  10.576  -8.009  1.00  0.00           H  
ATOM   2402  HG  LEU A 157      16.985  10.061  -7.751  1.00  0.00           H  
ATOM   2403 1HD1 LEU A 157      17.651   8.689  -5.827  1.00  0.00           H  
ATOM   2404 2HD1 LEU A 157      17.117  10.310  -5.325  1.00  0.00           H  
ATOM   2405 3HD1 LEU A 157      16.038   8.912  -5.110  1.00  0.00           H  
ATOM   2406 1HD2 LEU A 157      16.630   7.617  -7.855  1.00  0.00           H  
ATOM   2407 2HD2 LEU A 157      15.002   7.824  -7.166  1.00  0.00           H  
ATOM   2408 3HD2 LEU A 157      15.378   8.486  -8.775  1.00  0.00           H  
ATOM   2409  N   ILE A 158      17.594  12.475  -7.269  1.00  0.00           N  
ATOM   2410  CA  ILE A 158      18.636  12.873  -8.212  1.00  0.00           C  
ATOM   2411  C   ILE A 158      19.621  11.713  -8.299  1.00  0.00           C  
ATOM   2412  O   ILE A 158      20.014  11.102  -7.281  1.00  0.00           O  
ATOM   2413  CB  ILE A 158      19.355  14.161  -7.772  1.00  0.00           C  
ATOM   2414  CG1 ILE A 158      20.382  14.585  -8.825  1.00  0.00           C  
ATOM   2415  CG2 ILE A 158      20.024  13.962  -6.421  1.00  0.00           C  
ATOM   2416  CD1 ILE A 158      19.767  15.101 -10.106  1.00  0.00           C  
ATOM   2417  H   ILE A 158      17.861  12.073  -6.382  1.00  0.00           H  
ATOM   2418  HA  ILE A 158      18.172  13.063  -9.179  1.00  0.00           H  
ATOM   2419  HB  ILE A 158      18.632  14.972  -7.693  1.00  0.00           H  
ATOM   2420 1HG1 ILE A 158      21.022  15.367  -8.415  1.00  0.00           H  
ATOM   2421 2HG1 ILE A 158      21.022  13.737  -9.072  1.00  0.00           H  
ATOM   2422 1HG2 ILE A 158      20.528  14.882  -6.125  1.00  0.00           H  
ATOM   2423 2HG2 ILE A 158      19.271  13.706  -5.677  1.00  0.00           H  
ATOM   2424 3HG2 ILE A 158      20.754  13.155  -6.492  1.00  0.00           H  
ATOM   2425 1HD1 ILE A 158      20.557  15.381 -10.802  1.00  0.00           H  
ATOM   2426 2HD1 ILE A 158      19.149  14.321 -10.552  1.00  0.00           H  
ATOM   2427 3HD1 ILE A 158      19.150  15.972  -9.888  1.00  0.00           H  
ATOM   2428  N   ALA A 159      19.992  11.385  -9.525  1.00  0.00           N  
ATOM   2429  CA  ALA A 159      20.957  10.330  -9.751  1.00  0.00           C  
ATOM   2430  C   ALA A 159      21.889  10.720 -10.874  1.00  0.00           C  
ATOM   2431  O   ALA A 159      21.535  11.535 -11.704  1.00  0.00           O  
ATOM   2432  CB  ALA A 159      20.257   9.016 -10.066  1.00  0.00           C  
ATOM   2433  H   ALA A 159      19.601  11.873 -10.319  1.00  0.00           H  
ATOM   2434  HA  ALA A 159      21.541  10.205  -8.839  1.00  0.00           H  
ATOM   2435 1HB  ALA A 159      21.002   8.238 -10.232  1.00  0.00           H  
ATOM   2436 2HB  ALA A 159      19.618   8.734  -9.229  1.00  0.00           H  
ATOM   2437 3HB  ALA A 159      19.650   9.134 -10.962  1.00  0.00           H  
ATOM   2438  N   CYS A 160      23.087  10.151 -10.887  1.00  0.00           N  
ATOM   2439  CA  CYS A 160      24.061  10.462 -11.942  1.00  0.00           C  
ATOM   2440  C   CYS A 160      25.015   9.291 -12.131  1.00  0.00           C  
ATOM   2441  O   CYS A 160      25.303   8.550 -11.170  1.00  0.00           O  
ATOM   2442  CB  CYS A 160      24.861  11.719 -11.599  1.00  0.00           C  
ATOM   2443  SG  CYS A 160      25.871  11.567 -10.106  1.00  0.00           S  
ATOM   2444  H   CYS A 160      23.339   9.493 -10.163  1.00  0.00           H  
ATOM   2445  HA  CYS A 160      23.519  10.643 -12.870  1.00  0.00           H  
ATOM   2446 1HB  CYS A 160      25.523  11.967 -12.430  1.00  0.00           H  
ATOM   2447 2HB  CYS A 160      24.180  12.558 -11.462  1.00  0.00           H  
ATOM   2448  HG  CYS A 160      26.609  10.550 -10.540  1.00  0.00           H  
ATOM   2449  N   GLU A 161      25.490   9.145 -13.368  1.00  0.00           N  
ATOM   2450  CA  GLU A 161      26.372   8.061 -13.775  1.00  0.00           C  
ATOM   2451  C   GLU A 161      27.192   8.498 -15.008  1.00  0.00           C  
ATOM   2452  O   GLU A 161      27.117   9.646 -15.431  1.00  0.00           O  
ATOM   2453  CB  GLU A 161      25.564   6.799 -14.086  1.00  0.00           C  
ATOM   2454  CG  GLU A 161      24.850   6.198 -12.883  1.00  0.00           C  
ATOM   2455  CD  GLU A 161      25.795   5.579 -11.891  1.00  0.00           C  
ATOM   2456  OE1 GLU A 161      26.958   5.902 -11.925  1.00  0.00           O  
ATOM   2457  OE2 GLU A 161      25.353   4.781 -11.098  1.00  0.00           O  
ATOM   2458  H   GLU A 161      25.212   9.836 -14.051  1.00  0.00           H  
ATOM   2459  HA  GLU A 161      27.055   7.844 -12.953  1.00  0.00           H  
ATOM   2460 1HB  GLU A 161      24.812   7.025 -14.842  1.00  0.00           H  
ATOM   2461 2HB  GLU A 161      26.225   6.036 -14.498  1.00  0.00           H  
ATOM   2462 1HG  GLU A 161      24.279   6.980 -12.384  1.00  0.00           H  
ATOM   2463 2HG  GLU A 161      24.149   5.441 -13.231  1.00  0.00           H  
ATOM   2464  N   VAL A 162      27.974   7.583 -15.561  1.00  0.00           N  
ATOM   2465  CA  VAL A 162      28.895   7.901 -16.668  1.00  0.00           C  
ATOM   2466  C   VAL A 162      28.153   8.209 -17.952  1.00  0.00           C  
ATOM   2467  O   VAL A 162      28.718   8.833 -18.826  1.00  0.00           O  
ATOM   2468  CB  VAL A 162      29.858   6.726 -16.922  1.00  0.00           C  
ATOM   2469  CG1 VAL A 162      30.689   6.441 -15.680  1.00  0.00           C  
ATOM   2470  CG2 VAL A 162      29.072   5.493 -17.339  1.00  0.00           C  
ATOM   2471  H   VAL A 162      27.935   6.637 -15.210  1.00  0.00           H  
ATOM   2472  HA  VAL A 162      29.481   8.778 -16.390  1.00  0.00           H  
ATOM   2473  HB  VAL A 162      30.552   7.002 -17.716  1.00  0.00           H  
ATOM   2474 1HG1 VAL A 162      31.365   5.608 -15.877  1.00  0.00           H  
ATOM   2475 2HG1 VAL A 162      31.271   7.326 -15.420  1.00  0.00           H  
ATOM   2476 3HG1 VAL A 162      30.029   6.184 -14.851  1.00  0.00           H  
ATOM   2477 1HG2 VAL A 162      29.759   4.666 -17.517  1.00  0.00           H  
ATOM   2478 2HG2 VAL A 162      28.374   5.221 -16.546  1.00  0.00           H  
ATOM   2479 3HG2 VAL A 162      28.517   5.707 -18.253  1.00  0.00           H  
ATOM   2480  N   ASN A 163      26.894   7.767 -18.071  1.00  0.00           N  
ATOM   2481  CA  ASN A 163      26.047   8.120 -19.244  1.00  0.00           C  
ATOM   2482  C   ASN A 163      24.522   8.069 -18.990  1.00  0.00           C  
ATOM   2483  O   ASN A 163      24.075   7.766 -17.867  1.00  0.00           O  
ATOM   2484  CB  ASN A 163      26.395   7.218 -20.414  1.00  0.00           C  
ATOM   2485  CG  ASN A 163      26.159   5.764 -20.112  1.00  0.00           C  
ATOM   2486  OD1 ASN A 163      25.184   5.407 -19.442  1.00  0.00           O  
ATOM   2487  ND2 ASN A 163      27.033   4.918 -20.594  1.00  0.00           N  
ATOM   2488  H   ASN A 163      26.509   7.179 -17.346  1.00  0.00           H  
ATOM   2489  HA  ASN A 163      26.252   9.156 -19.520  1.00  0.00           H  
ATOM   2490 1HB  ASN A 163      25.797   7.499 -21.281  1.00  0.00           H  
ATOM   2491 2HB  ASN A 163      27.443   7.356 -20.680  1.00  0.00           H  
ATOM   2492 1HD2 ASN A 163      26.927   3.938 -20.425  1.00  0.00           H  
ATOM   2493 2HD2 ASN A 163      27.808   5.251 -21.131  1.00  0.00           H  
ATOM   2494  N   LEU A 164      23.717   8.375 -20.014  1.00  0.00           N  
ATOM   2495  CA  LEU A 164      22.271   8.483 -19.773  1.00  0.00           C  
ATOM   2496  C   LEU A 164      21.627   7.117 -19.499  1.00  0.00           C  
ATOM   2497  O   LEU A 164      20.795   6.985 -18.595  1.00  0.00           O  
ATOM   2498  CB  LEU A 164      21.587   9.138 -20.979  1.00  0.00           C  
ATOM   2499  CG  LEU A 164      21.918  10.619 -21.209  1.00  0.00           C  
ATOM   2500  CD1 LEU A 164      21.308  11.077 -22.527  1.00  0.00           C  
ATOM   2501  CD2 LEU A 164      21.388  11.444 -20.045  1.00  0.00           C  
ATOM   2502  H   LEU A 164      24.074   8.533 -20.946  1.00  0.00           H  
ATOM   2503  HA  LEU A 164      22.113   9.108 -18.895  1.00  0.00           H  
ATOM   2504 1HB  LEU A 164      21.869   8.593 -21.878  1.00  0.00           H  
ATOM   2505 2HB  LEU A 164      20.507   9.056 -20.853  1.00  0.00           H  
ATOM   2506  HG  LEU A 164      22.998  10.743 -21.280  1.00  0.00           H  
ATOM   2507 1HD1 LEU A 164      21.544  12.129 -22.690  1.00  0.00           H  
ATOM   2508 2HD1 LEU A 164      21.719  10.483 -23.344  1.00  0.00           H  
ATOM   2509 3HD1 LEU A 164      20.227  10.949 -22.492  1.00  0.00           H  
ATOM   2510 1HD2 LEU A 164      21.624  12.496 -20.208  1.00  0.00           H  
ATOM   2511 2HD2 LEU A 164      20.307  11.321 -19.974  1.00  0.00           H  
ATOM   2512 3HD2 LEU A 164      21.853  11.107 -19.119  1.00  0.00           H  
ATOM   2513  N   GLU A 165      22.051   6.106 -20.250  1.00  0.00           N  
ATOM   2514  CA  GLU A 165      21.612   4.738 -20.021  1.00  0.00           C  
ATOM   2515  C   GLU A 165      21.799   4.353 -18.558  1.00  0.00           C  
ATOM   2516  O   GLU A 165      20.875   3.889 -17.893  1.00  0.00           O  
ATOM   2517  CB  GLU A 165      22.382   3.770 -20.921  1.00  0.00           C  
ATOM   2518  CG  GLU A 165      21.960   2.314 -20.786  1.00  0.00           C  
ATOM   2519  CD  GLU A 165      22.725   1.395 -21.698  1.00  0.00           C  
ATOM   2520  OE1 GLU A 165      23.550   1.875 -22.437  1.00  0.00           O  
ATOM   2521  OE2 GLU A 165      22.483   0.212 -21.655  1.00  0.00           O  
ATOM   2522  H   GLU A 165      22.698   6.296 -21.002  1.00  0.00           H  
ATOM   2523  HA  GLU A 165      20.551   4.670 -20.264  1.00  0.00           H  
ATOM   2524 1HB  GLU A 165      22.252   4.060 -21.964  1.00  0.00           H  
ATOM   2525 2HB  GLU A 165      23.447   3.831 -20.695  1.00  0.00           H  
ATOM   2526 1HG  GLU A 165      22.115   1.996 -19.755  1.00  0.00           H  
ATOM   2527 2HG  GLU A 165      20.896   2.233 -21.006  1.00  0.00           H  
ATOM   2528  N   LYS A 166      23.001   4.546 -18.051  1.00  0.00           N  
ATOM   2529  CA  LYS A 166      23.313   4.171 -16.681  1.00  0.00           C  
ATOM   2530  C   LYS A 166      22.613   5.063 -15.672  1.00  0.00           C  
ATOM   2531  O   LYS A 166      22.258   4.622 -14.590  1.00  0.00           O  
ATOM   2532  CB  LYS A 166      24.825   4.213 -16.451  1.00  0.00           C  
ATOM   2533  CG  LYS A 166      25.608   3.161 -17.225  1.00  0.00           C  
ATOM   2534  CD  LYS A 166      25.259   1.756 -16.756  1.00  0.00           C  
ATOM   2535  CE  LYS A 166      26.095   0.708 -17.476  1.00  0.00           C  
ATOM   2536  NZ  LYS A 166      25.743  -0.673 -17.049  1.00  0.00           N  
ATOM   2537  H   LYS A 166      23.721   4.962 -18.623  1.00  0.00           H  
ATOM   2538  HA  LYS A 166      22.961   3.153 -16.512  1.00  0.00           H  
ATOM   2539 1HB  LYS A 166      25.209   5.193 -16.736  1.00  0.00           H  
ATOM   2540 2HB  LYS A 166      25.035   4.074 -15.391  1.00  0.00           H  
ATOM   2541 1HG  LYS A 166      25.380   3.247 -18.288  1.00  0.00           H  
ATOM   2542 2HG  LYS A 166      26.676   3.327 -17.086  1.00  0.00           H  
ATOM   2543 1HD  LYS A 166      25.436   1.676 -15.683  1.00  0.00           H  
ATOM   2544 2HD  LYS A 166      24.205   1.560 -16.948  1.00  0.00           H  
ATOM   2545 1HE  LYS A 166      25.940   0.794 -18.550  1.00  0.00           H  
ATOM   2546 2HE  LYS A 166      27.152   0.880 -17.268  1.00  0.00           H  
ATOM   2547 1HZ  LYS A 166      26.319  -1.337 -17.548  1.00  0.00           H  
ATOM   2548 2HZ  LYS A 166      25.901  -0.770 -16.056  1.00  0.00           H  
ATOM   2549 3HZ  LYS A 166      24.771  -0.852 -17.254  1.00  0.00           H  
ATOM   2550  N   ALA A 167      22.402   6.333 -16.009  1.00  0.00           N  
ATOM   2551  CA  ALA A 167      21.722   7.249 -15.060  1.00  0.00           C  
ATOM   2552  C   ALA A 167      20.275   6.771 -14.939  1.00  0.00           C  
ATOM   2553  O   ALA A 167      19.705   6.677 -13.824  1.00  0.00           O  
ATOM   2554  CB  ALA A 167      21.784   8.696 -15.526  1.00  0.00           C  
ATOM   2555  H   ALA A 167      22.699   6.687 -16.907  1.00  0.00           H  
ATOM   2556  HA  ALA A 167      22.231   7.179 -14.098  1.00  0.00           H  
ATOM   2557 1HB  ALA A 167      21.275   9.333 -14.803  1.00  0.00           H  
ATOM   2558 2HB  ALA A 167      22.826   9.006 -15.612  1.00  0.00           H  
ATOM   2559 3HB  ALA A 167      21.297   8.787 -16.495  1.00  0.00           H  
ATOM   2560  N   LEU A 168      19.714   6.409 -16.093  1.00  0.00           N  
ATOM   2561  CA  LEU A 168      18.319   5.957 -16.167  1.00  0.00           C  
ATOM   2562  C   LEU A 168      18.070   4.701 -15.323  1.00  0.00           C  
ATOM   2563  O   LEU A 168      17.062   4.605 -14.593  1.00  0.00           O  
ATOM   2564  CB  LEU A 168      17.937   5.676 -17.626  1.00  0.00           C  
ATOM   2565  CG  LEU A 168      16.504   5.180 -17.855  1.00  0.00           C  
ATOM   2566  CD1 LEU A 168      15.518   6.233 -17.368  1.00  0.00           C  
ATOM   2567  CD2 LEU A 168      16.300   4.881 -19.332  1.00  0.00           C  
ATOM   2568  H   LEU A 168      20.264   6.447 -16.939  1.00  0.00           H  
ATOM   2569  HA  LEU A 168      17.678   6.749 -15.781  1.00  0.00           H  
ATOM   2570 1HB  LEU A 168      18.066   6.591 -18.201  1.00  0.00           H  
ATOM   2571 2HB  LEU A 168      18.617   4.922 -18.024  1.00  0.00           H  
ATOM   2572  HG  LEU A 168      16.336   4.272 -17.274  1.00  0.00           H  
ATOM   2573 1HD1 LEU A 168      14.499   5.880 -17.531  1.00  0.00           H  
ATOM   2574 2HD1 LEU A 168      15.673   6.413 -16.304  1.00  0.00           H  
ATOM   2575 3HD1 LEU A 168      15.673   7.159 -17.920  1.00  0.00           H  
ATOM   2576 1HD2 LEU A 168      15.281   4.527 -19.495  1.00  0.00           H  
ATOM   2577 2HD2 LEU A 168      16.466   5.788 -19.914  1.00  0.00           H  
ATOM   2578 3HD2 LEU A 168      17.006   4.112 -19.649  1.00  0.00           H  
ATOM   2579  N   TRP A 169      18.986   3.739 -15.439  1.00  0.00           N  
ATOM   2580  CA  TRP A 169      18.887   2.475 -14.703  1.00  0.00           C  
ATOM   2581  C   TRP A 169      19.017   2.684 -13.198  1.00  0.00           C  
ATOM   2582  O   TRP A 169      18.493   1.929 -12.409  1.00  0.00           O  
ATOM   2583  CB  TRP A 169      19.967   1.499 -15.175  1.00  0.00           C  
ATOM   2584  CG  TRP A 169      19.728   0.964 -16.554  1.00  0.00           C  
ATOM   2585  CD1 TRP A 169      20.580   1.038 -17.616  1.00  0.00           C  
ATOM   2586  CD2 TRP A 169      18.553   0.266 -17.031  1.00  0.00           C  
ATOM   2587  NE1 TRP A 169      20.018   0.438 -18.715  1.00  0.00           N  
ATOM   2588  CE2 TRP A 169      18.778  -0.042 -18.375  1.00  0.00           C  
ATOM   2589  CE3 TRP A 169      17.346  -0.118 -16.433  1.00  0.00           C  
ATOM   2590  CZ2 TRP A 169      17.840  -0.716 -19.141  1.00  0.00           C  
ATOM   2591  CZ3 TRP A 169      16.406  -0.795 -17.201  1.00  0.00           C  
ATOM   2592  CH2 TRP A 169      16.648  -1.087 -18.519  1.00  0.00           C  
ATOM   2593  H   TRP A 169      19.772   3.889 -16.055  1.00  0.00           H  
ATOM   2594  HA  TRP A 169      17.909   2.036 -14.900  1.00  0.00           H  
ATOM   2595 1HB  TRP A 169      20.937   1.997 -15.163  1.00  0.00           H  
ATOM   2596 2HB  TRP A 169      20.023   0.657 -14.485  1.00  0.00           H  
ATOM   2597  HD1 TRP A 169      21.563   1.505 -17.594  1.00  0.00           H  
ATOM   2598  HE1 TRP A 169      20.446   0.361 -19.627  1.00  0.00           H  
ATOM   2599  HE3 TRP A 169      17.150   0.109 -15.386  1.00  0.00           H  
ATOM   2600  HZ2 TRP A 169      18.014  -0.957 -20.190  1.00  0.00           H  
ATOM   2601  HZ3 TRP A 169      15.468  -1.090 -16.728  1.00  0.00           H  
ATOM   2602  HH2 TRP A 169      15.888  -1.620 -19.092  1.00  0.00           H  
ATOM   2603  N   LEU A 170      19.728   3.725 -12.800  1.00  0.00           N  
ATOM   2604  CA  LEU A 170      19.930   3.995 -11.371  1.00  0.00           C  
ATOM   2605  C   LEU A 170      18.654   4.539 -10.700  1.00  0.00           C  
ATOM   2606  O   LEU A 170      18.355   4.206  -9.567  1.00  0.00           O  
ATOM   2607  CB  LEU A 170      21.076   4.997 -11.186  1.00  0.00           C  
ATOM   2608  CG  LEU A 170      21.443   5.328  -9.734  1.00  0.00           C  
ATOM   2609  CD1 LEU A 170      21.847   4.052  -9.009  1.00  0.00           C  
ATOM   2610  CD2 LEU A 170      22.572   6.348  -9.715  1.00  0.00           C  
ATOM   2611  H   LEU A 170      20.140   4.346 -13.481  1.00  0.00           H  
ATOM   2612  HA  LEU A 170      20.194   3.061 -10.877  1.00  0.00           H  
ATOM   2613 1HB  LEU A 170      21.967   4.600 -11.671  1.00  0.00           H  
ATOM   2614 2HB  LEU A 170      20.805   5.930 -11.681  1.00  0.00           H  
ATOM   2615  HG  LEU A 170      20.573   5.741  -9.224  1.00  0.00           H  
ATOM   2616 1HD1 LEU A 170      22.108   4.287  -7.977  1.00  0.00           H  
ATOM   2617 2HD1 LEU A 170      21.015   3.348  -9.020  1.00  0.00           H  
ATOM   2618 3HD1 LEU A 170      22.707   3.607  -9.507  1.00  0.00           H  
ATOM   2619 1HD2 LEU A 170      22.832   6.584  -8.683  1.00  0.00           H  
ATOM   2620 2HD2 LEU A 170      23.444   5.936 -10.224  1.00  0.00           H  
ATOM   2621 3HD2 LEU A 170      22.250   7.257 -10.225  1.00  0.00           H  
ATOM   2622  N   ALA A 171      17.936   5.409 -11.402  1.00  0.00           N  
ATOM   2623  CA  ALA A 171      16.598   5.869 -11.006  1.00  0.00           C  
ATOM   2624  C   ALA A 171      15.645   4.675 -10.888  1.00  0.00           C  
ATOM   2625  O   ALA A 171      15.069   4.401  -9.827  1.00  0.00           O  
ATOM   2626  CB  ALA A 171      16.061   6.886 -12.003  1.00  0.00           C  
ATOM   2627  H   ALA A 171      18.347   5.765 -12.253  1.00  0.00           H  
ATOM   2628  HA  ALA A 171      16.679   6.346 -10.029  1.00  0.00           H  
ATOM   2629 1HB  ALA A 171      15.069   7.213 -11.690  1.00  0.00           H  
ATOM   2630 2HB  ALA A 171      16.731   7.745 -12.043  1.00  0.00           H  
ATOM   2631 3HB  ALA A 171      15.998   6.429 -12.989  1.00  0.00           H  
ATOM   2632  N   HIS A 172      15.494   3.954 -11.985  1.00  0.00           N  
ATOM   2633  CA  HIS A 172      14.688   2.737 -11.994  1.00  0.00           C  
ATOM   2634  C   HIS A 172      14.955   1.864 -10.779  1.00  0.00           C  
ATOM   2635  O   HIS A 172      14.038   1.528  -9.997  1.00  0.00           O  
ATOM   2636  CB  HIS A 172      14.951   1.929 -13.269  1.00  0.00           C  
ATOM   2637  CG  HIS A 172      14.163   0.658 -13.349  1.00  0.00           C  
ATOM   2638  ND1 HIS A 172      12.802   0.641 -13.575  1.00  0.00           N  
ATOM   2639  CD2 HIS A 172      14.542  -0.636 -13.233  1.00  0.00           C  
ATOM   2640  CE1 HIS A 172      12.379  -0.611 -13.595  1.00  0.00           C  
ATOM   2641  NE2 HIS A 172      13.415  -1.404 -13.390  1.00  0.00           N  
ATOM   2642  H   HIS A 172      15.946   4.251 -12.838  1.00  0.00           H  
ATOM   2643  HA  HIS A 172      13.631   3.001 -11.972  1.00  0.00           H  
ATOM   2644 1HB  HIS A 172      14.710   2.536 -14.141  1.00  0.00           H  
ATOM   2645 2HB  HIS A 172      16.010   1.677 -13.328  1.00  0.00           H  
ATOM   2646  HD2 HIS A 172      15.553  -1.000 -13.049  1.00  0.00           H  
ATOM   2647  HE1 HIS A 172      11.351  -0.934 -13.754  1.00  0.00           H  
ATOM   2648  HE2 HIS A 172      13.389  -2.413 -13.354  1.00  0.00           H  
ATOM   2649  N   GLU A 173      16.218   1.491 -10.638  1.00  0.00           N  
ATOM   2650  CA  GLU A 173      16.664   0.581  -9.617  1.00  0.00           C  
ATOM   2651  C   GLU A 173      16.492   1.163  -8.207  1.00  0.00           C  
ATOM   2652  O   GLU A 173      16.114   0.444  -7.264  1.00  0.00           O  
ATOM   2653  CB  GLU A 173      18.130   0.215  -9.859  1.00  0.00           C  
ATOM   2654  CG  GLU A 173      18.366  -0.654 -11.087  1.00  0.00           C  
ATOM   2655  CD  GLU A 173      19.822  -0.937 -11.331  1.00  0.00           C  
ATOM   2656  OE1 GLU A 173      20.641  -0.377 -10.643  1.00  0.00           O  
ATOM   2657  OE2 GLU A 173      20.116  -1.715 -12.208  1.00  0.00           O  
ATOM   2658  H   GLU A 173      16.892   1.872 -11.286  1.00  0.00           H  
ATOM   2659  HA  GLU A 173      16.057  -0.324  -9.671  1.00  0.00           H  
ATOM   2660 1HB  GLU A 173      18.718   1.125  -9.975  1.00  0.00           H  
ATOM   2661 2HB  GLU A 173      18.520  -0.319  -8.992  1.00  0.00           H  
ATOM   2662 1HG  GLU A 173      17.841  -1.600 -10.956  1.00  0.00           H  
ATOM   2663 2HG  GLU A 173      17.947  -0.154 -11.959  1.00  0.00           H  
ATOM   2664  N   VAL A 174      16.782   2.452  -8.046  1.00  0.00           N  
ATOM   2665  CA  VAL A 174      16.581   3.111  -6.738  1.00  0.00           C  
ATOM   2666  C   VAL A 174      15.079   3.285  -6.404  1.00  0.00           C  
ATOM   2667  O   VAL A 174      14.663   3.141  -5.249  1.00  0.00           O  
ATOM   2668  CB  VAL A 174      17.266   4.491  -6.731  1.00  0.00           C  
ATOM   2669  CG1 VAL A 174      16.925   5.248  -5.456  1.00  0.00           C  
ATOM   2670  CG2 VAL A 174      18.771   4.322  -6.873  1.00  0.00           C  
ATOM   2671  H   VAL A 174      17.143   2.993  -8.819  1.00  0.00           H  
ATOM   2672  HA  VAL A 174      17.033   2.489  -5.964  1.00  0.00           H  
ATOM   2673  HB  VAL A 174      16.885   5.079  -7.566  1.00  0.00           H  
ATOM   2674 1HG1 VAL A 174      17.417   6.221  -5.468  1.00  0.00           H  
ATOM   2675 2HG1 VAL A 174      15.847   5.388  -5.393  1.00  0.00           H  
ATOM   2676 3HG1 VAL A 174      17.269   4.679  -4.592  1.00  0.00           H  
ATOM   2677 1HG2 VAL A 174      19.248   5.302  -6.868  1.00  0.00           H  
ATOM   2678 2HG2 VAL A 174      19.151   3.729  -6.042  1.00  0.00           H  
ATOM   2679 3HG2 VAL A 174      18.993   3.815  -7.812  1.00  0.00           H  
ATOM   2680  N   GLU A 175      14.271   3.580  -7.411  1.00  0.00           N  
ATOM   2681  CA  GLU A 175      12.810   3.613  -7.202  1.00  0.00           C  
ATOM   2682  C   GLU A 175      12.263   2.217  -6.820  1.00  0.00           C  
ATOM   2683  O   GLU A 175      11.343   2.070  -6.016  1.00  0.00           O  
ATOM   2684  CB  GLU A 175      12.105   4.121  -8.462  1.00  0.00           C  
ATOM   2685  CG  GLU A 175      10.597   4.269  -8.322  1.00  0.00           C  
ATOM   2686  CD  GLU A 175      10.202   5.311  -7.313  1.00  0.00           C  
ATOM   2687  OE1 GLU A 175      11.072   5.849  -6.672  1.00  0.00           O  
ATOM   2688  OE2 GLU A 175       9.029   5.570  -7.184  1.00  0.00           O  
ATOM   2689  H   GLU A 175      14.642   3.785  -8.328  1.00  0.00           H  
ATOM   2690  HA  GLU A 175      12.593   4.296  -6.380  1.00  0.00           H  
ATOM   2691 1HB  GLU A 175      12.513   5.093  -8.740  1.00  0.00           H  
ATOM   2692 2HB  GLU A 175      12.299   3.437  -9.288  1.00  0.00           H  
ATOM   2693 1HG  GLU A 175      10.178   4.540  -9.291  1.00  0.00           H  
ATOM   2694 2HG  GLU A 175      10.174   3.309  -8.030  1.00  0.00           H  
ATOM   2695  N   VAL A 176      12.853   1.193  -7.391  1.00  0.00           N  
ATOM   2696  CA  VAL A 176      12.386  -0.140  -7.134  1.00  0.00           C  
ATOM   2697  C   VAL A 176      12.743  -0.534  -5.708  1.00  0.00           C  
ATOM   2698  O   VAL A 176      11.922  -1.106  -4.999  1.00  0.00           O  
ATOM   2699  CB  VAL A 176      13.013  -1.133  -8.131  1.00  0.00           C  
ATOM   2700  CG1 VAL A 176      12.652  -2.563  -7.756  1.00  0.00           C  
ATOM   2701  CG2 VAL A 176      12.549  -0.811  -9.543  1.00  0.00           C  
ATOM   2702  H   VAL A 176      13.637   1.328  -8.014  1.00  0.00           H  
ATOM   2703  HA  VAL A 176      11.303  -0.157  -7.260  1.00  0.00           H  
ATOM   2704  HB  VAL A 176      14.099  -1.051  -8.076  1.00  0.00           H  
ATOM   2705 1HG1 VAL A 176      13.104  -3.251  -8.471  1.00  0.00           H  
ATOM   2706 2HG1 VAL A 176      13.026  -2.782  -6.756  1.00  0.00           H  
ATOM   2707 3HG1 VAL A 176      11.569  -2.681  -7.775  1.00  0.00           H  
ATOM   2708 1HG2 VAL A 176      12.997  -1.517 -10.242  1.00  0.00           H  
ATOM   2709 2HG2 VAL A 176      11.463  -0.888  -9.595  1.00  0.00           H  
ATOM   2710 3HG2 VAL A 176      12.855   0.202  -9.805  1.00  0.00           H  
ATOM   2711  N   LEU A 177      13.951  -0.208  -5.285  1.00  0.00           N  
ATOM   2712  CA  LEU A 177      14.414  -0.515  -3.935  1.00  0.00           C  
ATOM   2713  C   LEU A 177      13.659   0.240  -2.856  1.00  0.00           C  
ATOM   2714  O   LEU A 177      13.356  -0.293  -1.791  1.00  0.00           O  
ATOM   2715  CB  LEU A 177      15.910  -0.198  -3.816  1.00  0.00           C  
ATOM   2716  CG  LEU A 177      16.565  -0.572  -2.480  1.00  0.00           C  
ATOM   2717  CD1 LEU A 177      18.049  -0.836  -2.698  1.00  0.00           C  
ATOM   2718  CD2 LEU A 177      16.351   0.552  -1.477  1.00  0.00           C  
ATOM   2719  H   LEU A 177      14.573   0.270  -5.921  1.00  0.00           H  
ATOM   2720  HA  LEU A 177      14.261  -1.578  -3.750  1.00  0.00           H  
ATOM   2721 1HB  LEU A 177      16.441  -0.728  -4.605  1.00  0.00           H  
ATOM   2722 2HB  LEU A 177      16.052   0.872  -3.966  1.00  0.00           H  
ATOM   2723  HG  LEU A 177      16.116  -1.490  -2.099  1.00  0.00           H  
ATOM   2724 1HD1 LEU A 177      18.514  -1.102  -1.749  1.00  0.00           H  
ATOM   2725 2HD1 LEU A 177      18.173  -1.656  -3.404  1.00  0.00           H  
ATOM   2726 3HD1 LEU A 177      18.523   0.061  -3.095  1.00  0.00           H  
ATOM   2727 1HD2 LEU A 177      16.815   0.285  -0.527  1.00  0.00           H  
ATOM   2728 2HD2 LEU A 177      16.801   1.469  -1.857  1.00  0.00           H  
ATOM   2729 3HD2 LEU A 177      15.282   0.706  -1.327  1.00  0.00           H  
ATOM   2730  N   ALA A 178      13.371   1.513  -3.125  1.00  0.00           N  
ATOM   2731  CA  ALA A 178      12.554   2.337  -2.222  1.00  0.00           C  
ATOM   2732  C   ALA A 178      11.157   1.703  -2.140  1.00  0.00           C  
ATOM   2733  O   ALA A 178      10.573   1.565  -1.036  1.00  0.00           O  
ATOM   2734  CB  ALA A 178      12.476   3.778  -2.706  1.00  0.00           C  
ATOM   2735  H   ALA A 178      13.727   1.922  -3.977  1.00  0.00           H  
ATOM   2736  HA  ALA A 178      13.023   2.328  -1.238  1.00  0.00           H  
ATOM   2737 1HB  ALA A 178      11.865   4.361  -2.016  1.00  0.00           H  
ATOM   2738 2HB  ALA A 178      13.480   4.202  -2.749  1.00  0.00           H  
ATOM   2739 3HB  ALA A 178      12.029   3.804  -3.698  1.00  0.00           H  
ATOM   2740  N   GLN A 179      10.625   1.329  -3.301  1.00  0.00           N  
ATOM   2741  CA  GLN A 179       9.309   0.648  -3.284  1.00  0.00           C  
ATOM   2742  C   GLN A 179       9.355  -0.576  -2.402  1.00  0.00           C  
ATOM   2743  O   GLN A 179       8.584  -0.655  -1.430  1.00  0.00           O  
ATOM   2744  CB  GLN A 179       8.875   0.245  -4.696  1.00  0.00           C  
ATOM   2745  CG  GLN A 179       8.502   1.416  -5.590  1.00  0.00           C  
ATOM   2746  CD  GLN A 179       8.168   0.980  -7.004  1.00  0.00           C  
ATOM   2747  OE1 GLN A 179       8.146  -0.215  -7.312  1.00  0.00           O  
ATOM   2748  NE2 GLN A 179       7.905   1.949  -7.874  1.00  0.00           N  
ATOM   2749  H   GLN A 179      11.083   1.492  -4.186  1.00  0.00           H  
ATOM   2750  HA  GLN A 179       8.568   1.338  -2.882  1.00  0.00           H  
ATOM   2751 1HB  GLN A 179       9.681  -0.305  -5.181  1.00  0.00           H  
ATOM   2752 2HB  GLN A 179       8.014  -0.420  -4.636  1.00  0.00           H  
ATOM   2753 1HG  GLN A 179       7.629   1.916  -5.171  1.00  0.00           H  
ATOM   2754 2HG  GLN A 179       9.343   2.108  -5.635  1.00  0.00           H  
ATOM   2755 1HE2 GLN A 179       7.677   1.722  -8.822  1.00  0.00           H  
ATOM   2756 2HE2 GLN A 179       7.933   2.905  -7.582  1.00  0.00           H  
ATOM   2757  N   LEU A 180      10.272  -1.515  -2.718  1.00  0.00           N  
ATOM   2758  CA  LEU A 180      10.481  -2.664  -1.859  1.00  0.00           C  
ATOM   2759  C   LEU A 180      10.540  -2.267  -0.354  1.00  0.00           C  
ATOM   2760  O   LEU A 180       9.911  -2.875   0.491  1.00  0.00           O  
ATOM   2761  CB  LEU A 180      11.777  -3.375  -2.269  1.00  0.00           C  
ATOM   2762  CG  LEU A 180      11.740  -4.099  -3.620  1.00  0.00           C  
ATOM   2763  CD1 LEU A 180      13.137  -4.592  -3.971  1.00  0.00           C  
ATOM   2764  CD2 LEU A 180      10.753  -5.256  -3.550  1.00  0.00           C  
ATOM   2765  H   LEU A 180      10.822  -1.424  -3.560  1.00  0.00           H  
ATOM   2766  HA  LEU A 180       9.642  -3.347  -1.986  1.00  0.00           H  
ATOM   2767 1HB  LEU A 180      12.579  -2.640  -2.309  1.00  0.00           H  
ATOM   2768 2HB  LEU A 180      12.026  -4.112  -1.505  1.00  0.00           H  
ATOM   2769  HG  LEU A 180      11.427  -3.402  -4.398  1.00  0.00           H  
ATOM   2770 1HD1 LEU A 180      13.111  -5.107  -4.932  1.00  0.00           H  
ATOM   2771 2HD1 LEU A 180      13.817  -3.743  -4.034  1.00  0.00           H  
ATOM   2772 3HD1 LEU A 180      13.484  -5.280  -3.201  1.00  0.00           H  
ATOM   2773 1HD2 LEU A 180      10.726  -5.770  -4.511  1.00  0.00           H  
ATOM   2774 2HD2 LEU A 180      11.066  -5.954  -2.773  1.00  0.00           H  
ATOM   2775 3HD2 LEU A 180       9.760  -4.873  -3.315  1.00  0.00           H  
ATOM   2776  N   TYR A 181      11.333  -1.261  -0.031  1.00  0.00           N  
ATOM   2777  CA  TYR A 181      11.627  -0.958   1.369  1.00  0.00           C  
ATOM   2778  C   TYR A 181      10.389  -0.432   2.101  1.00  0.00           C  
ATOM   2779  O   TYR A 181      10.099  -0.824   3.219  1.00  0.00           O  
ATOM   2780  CB  TYR A 181      12.770   0.055   1.465  1.00  0.00           C  
ATOM   2781  CG  TYR A 181      13.172   0.389   2.885  1.00  0.00           C  
ATOM   2782  CD1 TYR A 181      12.873  -0.490   3.915  1.00  0.00           C  
ATOM   2783  CD2 TYR A 181      13.838   1.575   3.156  1.00  0.00           C  
ATOM   2784  CE1 TYR A 181      13.240  -0.185   5.212  1.00  0.00           C  
ATOM   2785  CE2 TYR A 181      14.205   1.880   4.452  1.00  0.00           C  
ATOM   2786  CZ  TYR A 181      13.908   1.005   5.478  1.00  0.00           C  
ATOM   2787  OH  TYR A 181      14.274   1.308   6.769  1.00  0.00           O  
ATOM   2788  H   TYR A 181      11.745  -0.690  -0.755  1.00  0.00           H  
ATOM   2789  HA  TYR A 181      11.933  -1.879   1.865  1.00  0.00           H  
ATOM   2790 1HB  TYR A 181      13.647  -0.335   0.946  1.00  0.00           H  
ATOM   2791 2HB  TYR A 181      12.479   0.980   0.968  1.00  0.00           H  
ATOM   2792  HD1 TYR A 181      12.349  -1.422   3.702  1.00  0.00           H  
ATOM   2793  HD2 TYR A 181      14.072   2.266   2.347  1.00  0.00           H  
ATOM   2794  HE1 TYR A 181      13.006  -0.876   6.021  1.00  0.00           H  
ATOM   2795  HE2 TYR A 181      14.729   2.812   4.666  1.00  0.00           H  
ATOM   2796  HH  TYR A 181      14.722   2.157   6.782  1.00  0.00           H  
ATOM   2797  N   LEU A 182       9.650   0.461   1.470  1.00  0.00           N  
ATOM   2798  CA  LEU A 182       8.393   0.968   2.039  1.00  0.00           C  
ATOM   2799  C   LEU A 182       7.385  -0.154   2.271  1.00  0.00           C  
ATOM   2800  O   LEU A 182       6.836  -0.304   3.398  1.00  0.00           O  
ATOM   2801  CB  LEU A 182       7.778   2.023   1.110  1.00  0.00           C  
ATOM   2802  CG  LEU A 182       8.528   3.359   1.033  1.00  0.00           C  
ATOM   2803  CD1 LEU A 182       7.930   4.214  -0.076  1.00  0.00           C  
ATOM   2804  CD2 LEU A 182       8.441   4.068   2.376  1.00  0.00           C  
ATOM   2805  H   LEU A 182       9.957   0.805   0.571  1.00  0.00           H  
ATOM   2806  HA  LEU A 182       8.611   1.432   3.000  1.00  0.00           H  
ATOM   2807 1HB  LEU A 182       7.729   1.612   0.103  1.00  0.00           H  
ATOM   2808 2HB  LEU A 182       6.762   2.231   1.445  1.00  0.00           H  
ATOM   2809  HG  LEU A 182       9.574   3.176   0.786  1.00  0.00           H  
ATOM   2810 1HD1 LEU A 182       8.463   5.163  -0.131  1.00  0.00           H  
ATOM   2811 2HD1 LEU A 182       8.023   3.691  -1.028  1.00  0.00           H  
ATOM   2812 3HD1 LEU A 182       6.878   4.400   0.135  1.00  0.00           H  
ATOM   2813 1HD2 LEU A 182       8.974   5.018   2.322  1.00  0.00           H  
ATOM   2814 2HD2 LEU A 182       7.395   4.253   2.624  1.00  0.00           H  
ATOM   2815 3HD2 LEU A 182       8.891   3.443   3.148  1.00  0.00           H  
ATOM   2816  N   THR A 183       7.172  -0.972   1.235  1.00  0.00           N  
ATOM   2817  CA  THR A 183       6.191  -2.059   1.355  1.00  0.00           C  
ATOM   2818  C   THR A 183       6.575  -3.014   2.471  1.00  0.00           C  
ATOM   2819  O   THR A 183       5.706  -3.411   3.265  1.00  0.00           O  
ATOM   2820  CB  THR A 183       6.053  -2.841   0.035  1.00  0.00           C  
ATOM   2821  OG1 THR A 183       7.328  -3.379  -0.339  1.00  0.00           O  
ATOM   2822  CG2 THR A 183       5.545  -1.932  -1.073  1.00  0.00           C  
ATOM   2823  H   THR A 183       7.675  -0.857   0.367  1.00  0.00           H  
ATOM   2824  HA  THR A 183       5.221  -1.624   1.596  1.00  0.00           H  
ATOM   2825  HB  THR A 183       5.353  -3.664   0.172  1.00  0.00           H  
ATOM   2826  HG1 THR A 183       7.269  -4.336  -0.389  1.00  0.00           H  
ATOM   2827 1HG2 THR A 183       5.454  -2.501  -1.997  1.00  0.00           H  
ATOM   2828 2HG2 THR A 183       4.571  -1.530  -0.796  1.00  0.00           H  
ATOM   2829 3HG2 THR A 183       6.247  -1.111  -1.220  1.00  0.00           H  
ATOM   2830  N   THR A 184       7.869  -3.369   2.553  1.00  0.00           N  
ATOM   2831  CA  THR A 184       8.335  -4.277   3.595  1.00  0.00           C  
ATOM   2832  C   THR A 184       7.998  -3.694   4.939  1.00  0.00           C  
ATOM   2833  O   THR A 184       7.635  -4.413   5.857  1.00  0.00           O  
ATOM   2834  CB  THR A 184       9.850  -4.535   3.501  1.00  0.00           C  
ATOM   2835  OG1 THR A 184      10.557  -3.292   3.608  1.00  0.00           O  
ATOM   2836  CG2 THR A 184      10.197  -5.198   2.177  1.00  0.00           C  
ATOM   2837  H   THR A 184       8.533  -3.004   1.885  1.00  0.00           H  
ATOM   2838  HA  THR A 184       7.825  -5.233   3.475  1.00  0.00           H  
ATOM   2839  HB  THR A 184      10.160  -5.185   4.319  1.00  0.00           H  
ATOM   2840  HG1 THR A 184       9.961  -2.567   3.402  1.00  0.00           H  
ATOM   2841 1HG2 THR A 184      11.272  -5.373   2.128  1.00  0.00           H  
ATOM   2842 2HG2 THR A 184       9.671  -6.149   2.097  1.00  0.00           H  
ATOM   2843 3HG2 THR A 184       9.898  -4.548   1.355  1.00  0.00           H  
ATOM   2844  N   LEU A 185       8.164  -2.377   5.054  1.00  0.00           N  
ATOM   2845  CA  LEU A 185       8.046  -1.705   6.349  1.00  0.00           C  
ATOM   2846  C   LEU A 185       6.572  -1.642   6.768  1.00  0.00           C  
ATOM   2847  O   LEU A 185       6.263  -1.521   7.954  1.00  0.00           O  
ATOM   2848  CB  LEU A 185       8.636  -0.291   6.278  1.00  0.00           C  
ATOM   2849  CG  LEU A 185       8.741   0.454   7.614  1.00  0.00           C  
ATOM   2850  CD1 LEU A 185       9.618  -0.341   8.572  1.00  0.00           C  
ATOM   2851  CD2 LEU A 185       9.311   1.845   7.377  1.00  0.00           C  
ATOM   2852  H   LEU A 185       8.376  -1.829   4.233  1.00  0.00           H  
ATOM   2853  HA  LEU A 185       8.605  -2.278   7.088  1.00  0.00           H  
ATOM   2854 1HB  LEU A 185       9.636  -0.353   5.854  1.00  0.00           H  
ATOM   2855 2HB  LEU A 185       8.018   0.310   5.611  1.00  0.00           H  
ATOM   2856  HG  LEU A 185       7.750   0.540   8.062  1.00  0.00           H  
ATOM   2857 1HD1 LEU A 185       9.692   0.189   9.522  1.00  0.00           H  
ATOM   2858 2HD1 LEU A 185       9.177  -1.324   8.739  1.00  0.00           H  
ATOM   2859 3HD1 LEU A 185      10.612  -0.457   8.143  1.00  0.00           H  
ATOM   2860 1HD2 LEU A 185       9.385   2.375   8.328  1.00  0.00           H  
ATOM   2861 2HD2 LEU A 185      10.302   1.761   6.931  1.00  0.00           H  
ATOM   2862 3HD2 LEU A 185       8.655   2.397   6.704  1.00  0.00           H  
ATOM   2863  N   ALA A 186       5.657  -1.765   5.801  1.00  0.00           N  
ATOM   2864  CA  ALA A 186       4.229  -1.993   6.140  1.00  0.00           C  
ATOM   2865  C   ALA A 186       3.964  -3.325   6.820  1.00  0.00           C  
ATOM   2866  O   ALA A 186       3.073  -3.441   7.674  1.00  0.00           O  
ATOM   2867  CB  ALA A 186       3.371  -1.893   4.887  1.00  0.00           C  
ATOM   2868  H   ALA A 186       5.928  -1.704   4.830  1.00  0.00           H  
ATOM   2869  HA  ALA A 186       3.921  -1.220   6.844  1.00  0.00           H  
ATOM   2870 1HB  ALA A 186       2.326  -2.062   5.147  1.00  0.00           H  
ATOM   2871 2HB  ALA A 186       3.481  -0.901   4.449  1.00  0.00           H  
ATOM   2872 3HB  ALA A 186       3.691  -2.644   4.167  1.00  0.00           H  
ATOM   2873  N   ILE A 187       4.714  -4.335   6.395  1.00  0.00           N  
ATOM   2874  CA  ILE A 187       4.523  -5.677   6.885  1.00  0.00           C  
ATOM   2875  C   ILE A 187       5.222  -5.834   8.222  1.00  0.00           C  
ATOM   2876  O   ILE A 187       4.589  -6.229   9.190  1.00  0.00           O  
ATOM   2877  CB  ILE A 187       5.058  -6.717   5.884  1.00  0.00           C  
ATOM   2878  CG1 ILE A 187       4.317  -6.603   4.549  1.00  0.00           C  
ATOM   2879  CG2 ILE A 187       4.925  -8.121   6.453  1.00  0.00           C  
ATOM   2880  CD1 ILE A 187       2.825  -6.824   4.658  1.00  0.00           C  
ATOM   2881  H   ILE A 187       5.436  -4.159   5.711  1.00  0.00           H  
ATOM   2882  HA  ILE A 187       3.455  -5.848   7.018  1.00  0.00           H  
ATOM   2883  HB  ILE A 187       6.109  -6.517   5.678  1.00  0.00           H  
ATOM   2884 1HG1 ILE A 187       4.485  -5.615   4.122  1.00  0.00           H  
ATOM   2885 2HG1 ILE A 187       4.718  -7.334   3.846  1.00  0.00           H  
ATOM   2886 1HG2 ILE A 187       5.307  -8.844   5.732  1.00  0.00           H  
ATOM   2887 2HG2 ILE A 187       5.495  -8.194   7.377  1.00  0.00           H  
ATOM   2888 3HG2 ILE A 187       3.875  -8.333   6.657  1.00  0.00           H  
ATOM   2889 1HD1 ILE A 187       2.370  -6.729   3.672  1.00  0.00           H  
ATOM   2890 2HD1 ILE A 187       2.633  -7.824   5.051  1.00  0.00           H  
ATOM   2891 3HD1 ILE A 187       2.396  -6.082   5.329  1.00  0.00           H  
ATOM   2892  N   THR A 188       6.517  -5.527   8.276  1.00  0.00           N  
ATOM   2893  CA  THR A 188       7.297  -5.761   9.502  1.00  0.00           C  
ATOM   2894  C   THR A 188       8.620  -5.032   9.458  1.00  0.00           C  
ATOM   2895  O   THR A 188       8.690  -3.907   9.007  1.00  0.00           O  
ATOM   2896  CB  THR A 188       7.553  -7.262   9.729  1.00  0.00           C  
ATOM   2897  OG1 THR A 188       8.127  -7.461  11.027  1.00  0.00           O  
ATOM   2898  CG2 THR A 188       8.500  -7.808   8.671  1.00  0.00           C  
ATOM   2899  H   THR A 188       6.976  -5.128   7.469  1.00  0.00           H  
ATOM   2900  HA  THR A 188       6.729  -5.381  10.351  1.00  0.00           H  
ATOM   2901  HB  THR A 188       6.609  -7.804   9.677  1.00  0.00           H  
ATOM   2902  HG1 THR A 188       7.433  -7.437  11.691  1.00  0.00           H  
ATOM   2903 1HG2 THR A 188       8.670  -8.870   8.847  1.00  0.00           H  
ATOM   2904 2HG2 THR A 188       8.062  -7.669   7.683  1.00  0.00           H  
ATOM   2905 3HG2 THR A 188       9.450  -7.276   8.724  1.00  0.00           H  
ATOM   2906  N   ASP A 189       9.665  -5.686   9.930  1.00  0.00           N  
ATOM   2907  CA  ASP A 189      11.012  -5.119   9.949  1.00  0.00           C  
ATOM   2908  C   ASP A 189      11.798  -5.584   8.720  1.00  0.00           C  
ATOM   2909  O   ASP A 189      12.212  -6.742   8.663  1.00  0.00           O  
ATOM   2910  CB  ASP A 189      11.752  -5.521  11.227  1.00  0.00           C  
ATOM   2911  CG  ASP A 189      13.141  -4.905  11.327  1.00  0.00           C  
ATOM   2912  OD1 ASP A 189      13.567  -4.292  10.377  1.00  0.00           O  
ATOM   2913  OD2 ASP A 189      13.762  -5.053  12.352  1.00  0.00           O  
ATOM   2914  H   ASP A 189       9.518  -6.618  10.292  1.00  0.00           H  
ATOM   2915  HA  ASP A 189      10.930  -4.032   9.924  1.00  0.00           H  
ATOM   2916 1HB  ASP A 189      11.170  -5.213  12.096  1.00  0.00           H  
ATOM   2917 2HB  ASP A 189      11.848  -6.607  11.266  1.00  0.00           H  
ATOM   2918  N   PRO A 190      11.987  -4.703   7.723  1.00  0.00           N  
ATOM   2919  CA  PRO A 190      12.857  -5.124   6.611  1.00  0.00           C  
ATOM   2920  C   PRO A 190      14.279  -5.475   7.114  1.00  0.00           C  
ATOM   2921  O   PRO A 190      14.813  -4.780   7.973  1.00  0.00           O  
ATOM   2922  CB  PRO A 190      12.865  -3.893   5.699  1.00  0.00           C  
ATOM   2923  CG  PRO A 190      11.588  -3.193   6.018  1.00  0.00           C  
ATOM   2924  CD  PRO A 190      11.407  -3.399   7.498  1.00  0.00           C  
ATOM   2925  HA  PRO A 190      12.403  -5.988   6.104  1.00  0.00           H  
ATOM   2926 1HB  PRO A 190      13.753  -3.277   5.907  1.00  0.00           H  
ATOM   2927 2HB  PRO A 190      12.930  -4.205   4.646  1.00  0.00           H  
ATOM   2928 1HG  PRO A 190      11.658  -2.131   5.743  1.00  0.00           H  
ATOM   2929 2HG  PRO A 190      10.764  -3.620   5.427  1.00  0.00           H  
ATOM   2930 1HD  PRO A 190      11.944  -2.612   8.047  1.00  0.00           H  
ATOM   2931 2HD  PRO A 190      10.335  -3.381   7.743  1.00  0.00           H  
ATOM   2932  N   PRO A 192      14.859  -6.569   6.609  1.00  0.00           N  
ATOM   2933  CA  PRO A 192      16.230  -6.977   6.972  1.00  0.00           C  
ATOM   2934  C   PRO A 192      17.238  -6.229   6.082  1.00  0.00           C  
ATOM   2935  O   PRO A 192      17.230  -6.356   4.828  1.00  0.00           O  
ATOM   2936  CB  PRO A 192      16.238  -8.485   6.703  1.00  0.00           C  
ATOM   2937  CG  PRO A 192      15.212  -8.672   5.638  1.00  0.00           C  
ATOM   2938  CD  PRO A 192      14.158  -7.643   5.948  1.00  0.00           C  
ATOM   2939  HA  PRO A 192      16.398  -6.770   8.039  1.00  0.00           H  
ATOM   2940 1HB  PRO A 192      17.242  -8.806   6.390  1.00  0.00           H  
ATOM   2941 2HB  PRO A 192      15.998  -9.033   7.627  1.00  0.00           H  
ATOM   2942 1HG  PRO A 192      15.665  -8.529   4.646  1.00  0.00           H  
ATOM   2943 2HG  PRO A 192      14.821  -9.700   5.663  1.00  0.00           H  
ATOM   2944 1HD  PRO A 192      13.713  -7.280   5.010  1.00  0.00           H  
ATOM   2945 2HD  PRO A 192      13.390  -8.088   6.596  1.00  0.00           H  
ATOM   2946  N   VAL A 193      18.091  -5.437   6.727  1.00  0.00           N  
ATOM   2947  CA  VAL A 193      19.094  -4.624   6.018  1.00  0.00           C  
ATOM   2948  C   VAL A 193      20.414  -5.398   5.952  1.00  0.00           C  
ATOM   2949  O   VAL A 193      20.956  -5.833   7.001  1.00  0.00           O  
ATOM   2950  CB  VAL A 193      19.316  -3.277   6.731  1.00  0.00           C  
ATOM   2951  CG1 VAL A 193      20.395  -2.471   6.024  1.00  0.00           C  
ATOM   2952  CG2 VAL A 193      18.010  -2.499   6.785  1.00  0.00           C  
ATOM   2953  H   VAL A 193      18.047  -5.394   7.735  1.00  0.00           H  
ATOM   2954  HA  VAL A 193      18.728  -4.424   5.010  1.00  0.00           H  
ATOM   2955  HB  VAL A 193      19.668  -3.467   7.745  1.00  0.00           H  
ATOM   2956 1HG1 VAL A 193      20.539  -1.522   6.542  1.00  0.00           H  
ATOM   2957 2HG1 VAL A 193      21.330  -3.032   6.029  1.00  0.00           H  
ATOM   2958 3HG1 VAL A 193      20.091  -2.280   4.996  1.00  0.00           H  
ATOM   2959 1HG2 VAL A 193      18.174  -1.548   7.292  1.00  0.00           H  
ATOM   2960 2HG2 VAL A 193      17.654  -2.314   5.772  1.00  0.00           H  
ATOM   2961 3HG2 VAL A 193      17.264  -3.077   7.332  1.00  0.00           H  
ATOM   2962  N   LEU A 194      20.931  -5.583   4.732  1.00  0.00           N  
ATOM   2963  CA  LEU A 194      22.209  -6.260   4.544  1.00  0.00           C  
ATOM   2964  C   LEU A 194      23.307  -5.426   5.203  1.00  0.00           C  
ATOM   2965  O   LEU A 194      23.260  -4.212   5.129  1.00  0.00           O  
ATOM   2966  CB  LEU A 194      22.509  -6.456   3.053  1.00  0.00           C  
ATOM   2967  CG  LEU A 194      21.568  -7.409   2.305  1.00  0.00           C  
ATOM   2968  CD1 LEU A 194      21.908  -7.397   0.820  1.00  0.00           C  
ATOM   2969  CD2 LEU A 194      21.699  -8.810   2.884  1.00  0.00           C  
ATOM   2970  H   LEU A 194      20.428  -5.248   3.923  1.00  0.00           H  
ATOM   2971  HA  LEU A 194      22.154  -7.240   5.016  1.00  0.00           H  
ATOM   2972 1HB  LEU A 194      22.460  -5.487   2.558  1.00  0.00           H  
ATOM   2973 2HB  LEU A 194      23.523  -6.842   2.950  1.00  0.00           H  
ATOM   2974  HG  LEU A 194      20.539  -7.066   2.414  1.00  0.00           H  
ATOM   2975 1HD1 LEU A 194      21.239  -8.075   0.289  1.00  0.00           H  
ATOM   2976 2HD1 LEU A 194      21.787  -6.387   0.428  1.00  0.00           H  
ATOM   2977 3HD1 LEU A 194      22.938  -7.721   0.680  1.00  0.00           H  
ATOM   2978 1HD2 LEU A 194      21.030  -9.488   2.353  1.00  0.00           H  
ATOM   2979 2HD2 LEU A 194      22.728  -9.155   2.773  1.00  0.00           H  
ATOM   2980 3HD2 LEU A 194      21.434  -8.793   3.941  1.00  0.00           H  
ATOM   2981  N   SER A 195      24.287  -6.079   5.864  1.00  0.00           N  
ATOM   2982  CA  SER A 195      25.352  -5.294   6.539  1.00  0.00           C  
ATOM   2983  C   SER A 195      26.346  -4.614   5.575  1.00  0.00           C  
ATOM   2984  O   SER A 195      26.448  -4.983   4.385  1.00  0.00           O  
ATOM   2985  CB  SER A 195      26.122  -6.197   7.483  1.00  0.00           C  
ATOM   2986  OG  SER A 195      26.856  -7.156   6.773  1.00  0.00           O  
ATOM   2987  H   SER A 195      24.314  -7.088   5.911  1.00  0.00           H  
ATOM   2988  HA  SER A 195      24.882  -4.494   7.113  1.00  0.00           H  
ATOM   2989 1HB  SER A 195      26.796  -5.596   8.092  1.00  0.00           H  
ATOM   2990 2HB  SER A 195      25.427  -6.694   8.158  1.00  0.00           H  
ATOM   2991  HG  SER A 195      27.311  -7.683   7.434  1.00  0.00           H  
ATOM   2992  N   ASP A 196      27.053  -3.615   6.100  1.00  0.00           N  
ATOM   2993  CA  ASP A 196      28.061  -2.854   5.334  1.00  0.00           C  
ATOM   2994  C   ASP A 196      29.107  -3.720   4.644  1.00  0.00           C  
ATOM   2995  O   ASP A 196      29.443  -3.479   3.474  1.00  0.00           O  
ATOM   2996  CB  ASP A 196      28.777  -1.862   6.254  1.00  0.00           C  
ATOM   2997  CG  ASP A 196      27.894  -0.692   6.667  1.00  0.00           C  
ATOM   2998  OD1 ASP A 196      26.887  -0.481   6.033  1.00  0.00           O  
ATOM   2999  OD2 ASP A 196      28.234  -0.021   7.611  1.00  0.00           O  
ATOM   3000  H   ASP A 196      26.885  -3.375   7.066  1.00  0.00           H  
ATOM   3001  HA  ASP A 196      27.551  -2.299   4.546  1.00  0.00           H  
ATOM   3002 1HB  ASP A 196      29.115  -2.378   7.153  1.00  0.00           H  
ATOM   3003 2HB  ASP A 196      29.661  -1.471   5.750  1.00  0.00           H  
ATOM   3004  N   GLU A 197      29.636  -4.713   5.360  1.00  0.00           N  
ATOM   3005  CA  GLU A 197      30.613  -5.610   4.746  1.00  0.00           C  
ATOM   3006  C   GLU A 197      30.055  -6.271   3.459  1.00  0.00           C  
ATOM   3007  O   GLU A 197      30.717  -6.263   2.414  1.00  0.00           O  
ATOM   3008  CB  GLU A 197      31.035  -6.686   5.749  1.00  0.00           C  
ATOM   3009  CG  GLU A 197      32.090  -7.652   5.228  1.00  0.00           C  
ATOM   3010  CD  GLU A 197      32.502  -8.675   6.250  1.00  0.00           C  
ATOM   3011  OE1 GLU A 197      31.999  -8.627   7.347  1.00  0.00           O  
ATOM   3012  OE2 GLU A 197      33.321  -9.505   5.933  1.00  0.00           O  
ATOM   3013  H   GLU A 197      29.373  -4.858   6.324  1.00  0.00           H  
ATOM   3014  HA  GLU A 197      31.490  -5.026   4.464  1.00  0.00           H  
ATOM   3015 1HB  GLU A 197      31.429  -6.212   6.647  1.00  0.00           H  
ATOM   3016 2HB  GLU A 197      30.163  -7.271   6.043  1.00  0.00           H  
ATOM   3017 1HG  GLU A 197      31.696  -8.167   4.353  1.00  0.00           H  
ATOM   3018 2HG  GLU A 197      32.965  -7.083   4.917  1.00  0.00           H  
ATOM   3019  N   GLU A 198      28.834  -6.804   3.528  1.00  0.00           N  
ATOM   3020  CA  GLU A 198      28.209  -7.387   2.337  1.00  0.00           C  
ATOM   3021  C   GLU A 198      28.019  -6.302   1.265  1.00  0.00           C  
ATOM   3022  O   GLU A 198      28.347  -6.511   0.110  1.00  0.00           O  
ATOM   3023  CB  GLU A 198      26.864  -8.026   2.689  1.00  0.00           C  
ATOM   3024  CG  GLU A 198      26.157  -8.691   1.516  1.00  0.00           C  
ATOM   3025  CD  GLU A 198      26.898  -9.888   0.989  1.00  0.00           C  
ATOM   3026  OE1 GLU A 198      27.696 -10.435   1.712  1.00  0.00           O  
ATOM   3027  OE2 GLU A 198      26.666 -10.256  -0.138  1.00  0.00           O  
ATOM   3028  H   GLU A 198      28.328  -6.811   4.402  1.00  0.00           H  
ATOM   3029  HA  GLU A 198      28.868  -8.162   1.944  1.00  0.00           H  
ATOM   3030 1HB  GLU A 198      27.011  -8.780   3.462  1.00  0.00           H  
ATOM   3031 2HB  GLU A 198      26.196  -7.267   3.096  1.00  0.00           H  
ATOM   3032 1HG  GLU A 198      25.163  -9.004   1.835  1.00  0.00           H  
ATOM   3033 2HG  GLU A 198      26.039  -7.961   0.716  1.00  0.00           H  
ATOM   3034  N   ILE A 199      27.555  -5.119   1.654  1.00  0.00           N  
ATOM   3035  CA  ILE A 199      27.391  -4.049   0.662  1.00  0.00           C  
ATOM   3036  C   ILE A 199      28.710  -3.631  -0.001  1.00  0.00           C  
ATOM   3037  O   ILE A 199      28.764  -3.361  -1.217  1.00  0.00           O  
ATOM   3038  CB  ILE A 199      26.743  -2.813   1.312  1.00  0.00           C  
ATOM   3039  CG1 ILE A 199      25.325  -3.141   1.786  1.00  0.00           C  
ATOM   3040  CG2 ILE A 199      26.724  -1.647   0.335  1.00  0.00           C  
ATOM   3041  CD1 ILE A 199      24.393  -3.569   0.676  1.00  0.00           C  
ATOM   3042  H   ILE A 199      27.312  -4.938   2.618  1.00  0.00           H  
ATOM   3043  HA  ILE A 199      26.738  -4.410  -0.131  1.00  0.00           H  
ATOM   3044  HB  ILE A 199      27.312  -2.525   2.195  1.00  0.00           H  
ATOM   3045 1HG1 ILE A 199      25.365  -3.939   2.526  1.00  0.00           H  
ATOM   3046 2HG1 ILE A 199      24.893  -2.266   2.274  1.00  0.00           H  
ATOM   3047 1HG2 ILE A 199      26.263  -0.782   0.810  1.00  0.00           H  
ATOM   3048 2HG2 ILE A 199      27.745  -1.400   0.045  1.00  0.00           H  
ATOM   3049 3HG2 ILE A 199      26.152  -1.923  -0.551  1.00  0.00           H  
ATOM   3050 1HD1 ILE A 199      23.408  -3.784   1.090  1.00  0.00           H  
ATOM   3051 2HD1 ILE A 199      24.311  -2.769  -0.060  1.00  0.00           H  
ATOM   3052 3HD1 ILE A 199      24.787  -4.464   0.196  1.00  0.00           H  
ATOM   3053  N   ALA A 200      29.774  -3.595   0.798  1.00  0.00           N  
ATOM   3054  CA  ALA A 200      31.150  -3.410   0.281  1.00  0.00           C  
ATOM   3055  C   ALA A 200      31.506  -4.421  -0.809  1.00  0.00           C  
ATOM   3056  O   ALA A 200      31.970  -4.060  -1.910  1.00  0.00           O  
ATOM   3057  CB  ALA A 200      32.158  -3.504   1.417  1.00  0.00           C  
ATOM   3058  H   ALA A 200      29.632  -3.698   1.793  1.00  0.00           H  
ATOM   3059  HA  ALA A 200      31.213  -2.418  -0.167  1.00  0.00           H  
ATOM   3060 1HB  ALA A 200      33.165  -3.366   1.023  1.00  0.00           H  
ATOM   3061 2HB  ALA A 200      31.948  -2.729   2.155  1.00  0.00           H  
ATOM   3062 3HB  ALA A 200      32.084  -4.483   1.889  1.00  0.00           H  
ATOM   3063  N   VAL A 201      31.281  -5.697  -0.488  1.00  0.00           N  
ATOM   3064  CA  VAL A 201      31.451  -6.774  -1.450  1.00  0.00           C  
ATOM   3065  C   VAL A 201      30.585  -6.500  -2.681  1.00  0.00           C  
ATOM   3066  O   VAL A 201      31.062  -6.614  -3.822  1.00  0.00           O  
ATOM   3067  CB  VAL A 201      31.062  -8.127  -0.825  1.00  0.00           C  
ATOM   3068  CG1 VAL A 201      31.032  -9.216  -1.887  1.00  0.00           C  
ATOM   3069  CG2 VAL A 201      32.037  -8.483   0.286  1.00  0.00           C  
ATOM   3070  H   VAL A 201      30.984  -5.919   0.451  1.00  0.00           H  
ATOM   3071  HA  VAL A 201      32.501  -6.815  -1.741  1.00  0.00           H  
ATOM   3072  HB  VAL A 201      30.055  -8.050  -0.414  1.00  0.00           H  
ATOM   3073 1HG1 VAL A 201      30.754 -10.165  -1.427  1.00  0.00           H  
ATOM   3074 2HG1 VAL A 201      30.301  -8.957  -2.653  1.00  0.00           H  
ATOM   3075 3HG1 VAL A 201      32.018  -9.308  -2.341  1.00  0.00           H  
ATOM   3076 1HG2 VAL A 201      31.755  -9.441   0.724  1.00  0.00           H  
ATOM   3077 2HG2 VAL A 201      33.045  -8.554  -0.123  1.00  0.00           H  
ATOM   3078 3HG2 VAL A 201      32.011  -7.711   1.055  1.00  0.00           H  
ATOM   3079  N   VAL A 202      29.321  -6.111  -2.446  1.00  0.00           N  
ATOM   3080  CA  VAL A 202      28.403  -5.869  -3.548  1.00  0.00           C  
ATOM   3081  C   VAL A 202      28.958  -4.835  -4.515  1.00  0.00           C  
ATOM   3082  O   VAL A 202      28.998  -5.082  -5.730  1.00  0.00           O  
ATOM   3083  CB  VAL A 202      27.042  -5.386  -3.012  1.00  0.00           C  
ATOM   3084  CG1 VAL A 202      26.152  -4.925  -4.156  1.00  0.00           C  
ATOM   3085  CG2 VAL A 202      26.372  -6.501  -2.222  1.00  0.00           C  
ATOM   3086  H   VAL A 202      28.996  -5.983  -1.498  1.00  0.00           H  
ATOM   3087  HA  VAL A 202      28.255  -6.805  -4.087  1.00  0.00           H  
ATOM   3088  HB  VAL A 202      27.203  -4.526  -2.362  1.00  0.00           H  
ATOM   3089 1HG1 VAL A 202      25.194  -4.587  -3.759  1.00  0.00           H  
ATOM   3090 2HG1 VAL A 202      26.635  -4.103  -4.684  1.00  0.00           H  
ATOM   3091 3HG1 VAL A 202      25.986  -5.753  -4.845  1.00  0.00           H  
ATOM   3092 1HG2 VAL A 202      25.411  -6.153  -1.846  1.00  0.00           H  
ATOM   3093 2HG2 VAL A 202      26.217  -7.364  -2.871  1.00  0.00           H  
ATOM   3094 3HG2 VAL A 202      27.008  -6.787  -1.384  1.00  0.00           H  
ATOM   3095  N   LEU A 203      29.410  -3.700  -3.971  1.00  0.00           N  
ATOM   3096  CA  LEU A 203      30.129  -2.681  -4.756  1.00  0.00           C  
ATOM   3097  C   LEU A 203      31.224  -3.295  -5.630  1.00  0.00           C  
ATOM   3098  O   LEU A 203      31.245  -3.081  -6.861  1.00  0.00           O  
ATOM   3099  CB  LEU A 203      30.751  -1.637  -3.820  1.00  0.00           C  
ATOM   3100  CG  LEU A 203      29.761  -0.705  -3.110  1.00  0.00           C  
ATOM   3101  CD1 LEU A 203      30.503   0.139  -2.084  1.00  0.00           C  
ATOM   3102  CD2 LEU A 203      29.062   0.172  -4.139  1.00  0.00           C  
ATOM   3103  H   LEU A 203      29.250  -3.540  -2.987  1.00  0.00           H  
ATOM   3104  HA  LEU A 203      29.416  -2.184  -5.413  1.00  0.00           H  
ATOM   3105 1HB  LEU A 203      31.326  -2.155  -3.054  1.00  0.00           H  
ATOM   3106 2HB  LEU A 203      31.434  -1.015  -4.399  1.00  0.00           H  
ATOM   3107  HG  LEU A 203      29.019  -1.301  -2.578  1.00  0.00           H  
ATOM   3108 1HD1 LEU A 203      29.799   0.801  -1.579  1.00  0.00           H  
ATOM   3109 2HD1 LEU A 203      30.977  -0.513  -1.350  1.00  0.00           H  
ATOM   3110 3HD1 LEU A 203      31.265   0.735  -2.586  1.00  0.00           H  
ATOM   3111 1HD2 LEU A 203      28.357   0.834  -3.634  1.00  0.00           H  
ATOM   3112 2HD2 LEU A 203      29.803   0.769  -4.671  1.00  0.00           H  
ATOM   3113 3HD2 LEU A 203      28.525  -0.457  -4.849  1.00  0.00           H  
ATOM   3114  N   GLU A 204      32.103  -4.099  -5.024  1.00  0.00           N  
ATOM   3115  CA  GLU A 204      33.162  -4.714  -5.826  1.00  0.00           C  
ATOM   3116  C   GLU A 204      32.609  -5.560  -6.976  1.00  0.00           C  
ATOM   3117  O   GLU A 204      33.103  -5.464  -8.111  1.00  0.00           O  
ATOM   3118  CB  GLU A 204      34.056  -5.581  -4.936  1.00  0.00           C  
ATOM   3119  CG  GLU A 204      34.922  -4.796  -3.961  1.00  0.00           C  
ATOM   3120  CD  GLU A 204      35.958  -3.951  -4.647  1.00  0.00           C  
ATOM   3121  OE1 GLU A 204      36.815  -4.503  -5.293  1.00  0.00           O  
ATOM   3122  OE2 GLU A 204      35.892  -2.750  -4.525  1.00  0.00           O  
ATOM   3123  H   GLU A 204      32.059  -4.294  -4.034  1.00  0.00           H  
ATOM   3124  HA  GLU A 204      33.766  -3.921  -6.268  1.00  0.00           H  
ATOM   3125 1HB  GLU A 204      33.438  -6.267  -4.358  1.00  0.00           H  
ATOM   3126 2HB  GLU A 204      34.717  -6.182  -5.561  1.00  0.00           H  
ATOM   3127 1HG  GLU A 204      34.281  -4.150  -3.361  1.00  0.00           H  
ATOM   3128 2HG  GLU A 204      35.417  -5.495  -3.288  1.00  0.00           H  
ATOM   3129  N   LYS A 205      31.582  -6.369  -6.703  1.00  0.00           N  
ATOM   3130  CA  LYS A 205      31.036  -7.262  -7.748  1.00  0.00           C  
ATOM   3131  C   LYS A 205      30.419  -6.497  -8.906  1.00  0.00           C  
ATOM   3132  O   LYS A 205      30.562  -6.896 -10.067  1.00  0.00           O  
ATOM   3133  CB  LYS A 205      29.992  -8.208  -7.152  1.00  0.00           C  
ATOM   3134  CG  LYS A 205      30.565  -9.276  -6.230  1.00  0.00           C  
ATOM   3135  CD  LYS A 205      29.467 -10.164  -5.664  1.00  0.00           C  
ATOM   3136  CE  LYS A 205      30.037 -11.227  -4.736  1.00  0.00           C  
ATOM   3137  NZ  LYS A 205      28.970 -12.080  -4.145  1.00  0.00           N  
ATOM   3138  H   LYS A 205      31.168  -6.379  -5.782  1.00  0.00           H  
ATOM   3139  HA  LYS A 205      31.853  -7.857  -8.156  1.00  0.00           H  
ATOM   3140 1HB  LYS A 205      29.261  -7.632  -6.584  1.00  0.00           H  
ATOM   3141 2HB  LYS A 205      29.457  -8.713  -7.957  1.00  0.00           H  
ATOM   3142 1HG  LYS A 205      31.272  -9.894  -6.784  1.00  0.00           H  
ATOM   3143 2HG  LYS A 205      31.095  -8.799  -5.406  1.00  0.00           H  
ATOM   3144 1HD  LYS A 205      28.753  -9.553  -5.110  1.00  0.00           H  
ATOM   3145 2HD  LYS A 205      28.939 -10.656  -6.482  1.00  0.00           H  
ATOM   3146 1HE  LYS A 205      30.727 -11.861  -5.289  1.00  0.00           H  
ATOM   3147 2HE  LYS A 205      30.588 -10.746  -3.928  1.00  0.00           H  
ATOM   3148 1HZ  LYS A 205      29.388 -12.769  -3.537  1.00  0.00           H  
ATOM   3149 2HZ  LYS A 205      28.333 -11.503  -3.613  1.00  0.00           H  
ATOM   3150 3HZ  LYS A 205      28.463 -12.546  -4.884  1.00  0.00           H  
ATOM   3151  N   PHE A 206      29.747  -5.393  -8.578  1.00  0.00           N  
ATOM   3152  CA  PHE A 206      29.099  -4.540  -9.576  1.00  0.00           C  
ATOM   3153  C   PHE A 206      30.100  -3.838 -10.496  1.00  0.00           C  
ATOM   3154  O   PHE A 206      29.775  -3.571 -11.656  1.00  0.00           O  
ATOM   3155  CB  PHE A 206      28.230  -3.490  -8.881  1.00  0.00           C  
ATOM   3156  CG  PHE A 206      27.387  -2.680  -9.825  1.00  0.00           C  
ATOM   3157  CD1 PHE A 206      26.237  -3.216 -10.385  1.00  0.00           C  
ATOM   3158  CD2 PHE A 206      27.743  -1.381 -10.155  1.00  0.00           C  
ATOM   3159  CE1 PHE A 206      25.461  -2.471 -11.253  1.00  0.00           C  
ATOM   3160  CE2 PHE A 206      26.970  -0.635 -11.022  1.00  0.00           C  
ATOM   3161  CZ  PHE A 206      25.827  -1.181 -11.572  1.00  0.00           C  
ATOM   3162  H   PHE A 206      29.686  -5.141  -7.602  1.00  0.00           H  
ATOM   3163  HA  PHE A 206      28.463  -5.165 -10.205  1.00  0.00           H  
ATOM   3164 1HB  PHE A 206      27.567  -3.981  -8.169  1.00  0.00           H  
ATOM   3165 2HB  PHE A 206      28.864  -2.807  -8.319  1.00  0.00           H  
ATOM   3166  HD1 PHE A 206      25.947  -4.236 -10.132  1.00  0.00           H  
ATOM   3167  HD2 PHE A 206      28.646  -0.950  -9.721  1.00  0.00           H  
ATOM   3168  HE1 PHE A 206      24.560  -2.905 -11.686  1.00  0.00           H  
ATOM   3169  HE2 PHE A 206      27.260   0.385 -11.273  1.00  0.00           H  
ATOM   3170  HZ  PHE A 206      25.217  -0.594 -12.257  1.00  0.00           H  
ATOM   3171  N   LYS A 207      31.301  -3.544  -9.989  1.00  0.00           N  
ATOM   3172  CA  LYS A 207      32.382  -3.005 -10.836  1.00  0.00           C  
ATOM   3173  C   LYS A 207      32.579  -3.856 -12.099  1.00  0.00           C  
ATOM   3174  O   LYS A 207      32.794  -3.312 -13.190  1.00  0.00           O  
ATOM   3175  CB  LYS A 207      33.691  -2.926 -10.049  1.00  0.00           C  
ATOM   3176  CG  LYS A 207      33.715  -1.848  -8.974  1.00  0.00           C  
ATOM   3177  CD  LYS A 207      35.038  -1.844  -8.224  1.00  0.00           C  
ATOM   3178  CE  LYS A 207      35.058  -0.777  -7.139  1.00  0.00           C  
ATOM   3179  NZ  LYS A 207      36.333  -0.786  -6.372  1.00  0.00           N  
ATOM   3180  H   LYS A 207      31.475  -3.693  -9.005  1.00  0.00           H  
ATOM   3181  HA  LYS A 207      32.105  -1.999 -11.153  1.00  0.00           H  
ATOM   3182 1HB  LYS A 207      33.885  -3.884  -9.567  1.00  0.00           H  
ATOM   3183 2HB  LYS A 207      34.517  -2.732 -10.735  1.00  0.00           H  
ATOM   3184 1HG  LYS A 207      33.565  -0.870  -9.434  1.00  0.00           H  
ATOM   3185 2HG  LYS A 207      32.906  -2.023  -8.265  1.00  0.00           H  
ATOM   3186 1HD  LYS A 207      35.200  -2.820  -7.765  1.00  0.00           H  
ATOM   3187 2HD  LYS A 207      35.852  -1.652  -8.923  1.00  0.00           H  
ATOM   3188 1HE  LYS A 207      34.928   0.205  -7.593  1.00  0.00           H  
ATOM   3189 2HE  LYS A 207      34.232  -0.945  -6.448  1.00  0.00           H  
ATOM   3190 1HZ  LYS A 207      36.306  -0.066  -5.664  1.00  0.00           H  
ATOM   3191 2HZ  LYS A 207      36.454  -1.687  -5.931  1.00  0.00           H  
ATOM   3192 3HZ  LYS A 207      37.105  -0.612  -6.999  1.00  0.00           H  
ATOM   3193  N   THR A 208      32.486  -5.183 -11.940  1.00  0.00           N  
ATOM   3194  CA  THR A 208      32.612  -6.135 -13.057  1.00  0.00           C  
ATOM   3195  C   THR A 208      31.264  -6.419 -13.716  1.00  0.00           C  
ATOM   3196  O   THR A 208      30.263  -6.648 -13.033  1.00  0.00           O  
ATOM   3197  CB  THR A 208      33.238  -7.461 -12.587  1.00  0.00           C  
ATOM   3198  OG1 THR A 208      32.394  -8.067 -11.600  1.00  0.00           O  
ATOM   3199  CG2 THR A 208      34.616  -7.219 -11.991  1.00  0.00           C  
ATOM   3200  H   THR A 208      32.322  -5.537 -11.008  1.00  0.00           H  
ATOM   3201  HA  THR A 208      33.264  -5.697 -13.813  1.00  0.00           H  
ATOM   3202  HB  THR A 208      33.329  -8.141 -13.434  1.00  0.00           H  
ATOM   3203  HG1 THR A 208      31.813  -7.401 -11.224  1.00  0.00           H  
ATOM   3204 1HG2 THR A 208      35.043  -8.167 -11.664  1.00  0.00           H  
ATOM   3205 2HG2 THR A 208      35.264  -6.769 -12.743  1.00  0.00           H  
ATOM   3206 3HG2 THR A 208      34.530  -6.548 -11.137  1.00  0.00           H  
TER                                                                             
