# Supplementary material for: A new benchmark illustrates that integration of geometric constraints inferred from enzyme reaction chemistry can increase enzyme active site modeling accuracy
Source: PLoS One. 2019 Apr 4;14(4):e0214126. doi: 10.1371/journal.pone.0214126 (PMC6448891; doi:10.1371/journal.pone.0214126)
Supplement: S1 Files — (GZ) [file pone.0214126.s008.gz › benchmark-lite/templates/4fua/4fua.new.csts]

AtomPair CA 1 CA 6 SOGFUNC 4  8.776  2.028  0.202  8.869  2.028  0.202  9.207  2.028  0.202 18.300  7.300  0.393
AtomPair CA 1 CA 32 SOGFUNC 3  9.284  2.066  0.235  9.597  2.066  0.235 18.300  7.300  0.531
AtomPair CA 1 CA 34 SOGFUNC 2  9.344  3.007  0.212 18.300  7.300  0.788
AtomPair CA 1 CA 35 SOGFUNC 2  9.123  3.521  0.187 18.300  7.300  0.813
AtomPair CA 1 CA 36 SOGFUNC 2  9.407  3.324  0.196 18.300  7.300  0.804
AtomPair CA 1 CA 37 SOGFUNC 4  9.265  2.635  0.189  9.340  3.007  0.166  9.935  3.007  0.166 18.300  7.300  0.479
AtomPair CA 2 CA 7 SOGFUNC 6  8.212  3.173  0.123  8.505  2.028  0.193  8.650  2.028  0.193  8.784  3.513  0.111  8.906  3.513  0.111 18.300  7.300  0.268
AtomPair CA 2 CA 34 SOGFUNC 2  7.491  3.787  0.176 18.300  7.300  0.824
AtomPair CA 2 CA 35 SOGFUNC 2  8.868  3.787  0.176 18.300  7.300  0.824
AtomPair CA 2 CA 37 SOGFUNC 2  8.916  3.787  0.176 18.300  7.300  0.824
AtomPair CA 2 CA 38 SOGFUNC 2  9.814  3.443  0.191 18.300  7.300  0.809
AtomPair CA 2 CA 39 SOGFUNC 2  9.786  2.635  0.235 18.300  7.300  0.765
AtomPair CA 2 CA 50 SOGFUNC 3  7.583  2.028  0.237  7.603  2.028  0.237 18.300  7.300  0.526
AtomPair CA 2 CA 51 SOGFUNC 3  9.674  2.028  0.237  9.843  2.028  0.237 18.300  7.300  0.526
AtomPair CA 2 CA 53 SOGFUNC 2  9.742  4.151  0.163 18.300  7.300  0.837
AtomPair CA 2 CA 57 SOGFUNC 4  8.479  3.513  0.151  8.856  3.513  0.151  9.878  2.809  0.189 18.300  7.300  0.509
AtomPair CA 2 CA 66 SOGFUNC 3  7.731  4.214  0.151  8.038  4.214  0.151 18.300  7.300  0.698
AtomPair CA 2 CA 67 SOGFUNC 3  9.649  4.214  0.151  9.658  4.214  0.151 18.300  7.300  0.698
AtomPair CA 3 CA 8 SOGFUNC 8  8.368  4.151  0.075  8.579  1.694  0.184  8.586  3.513  0.089  8.615  3.513  0.089  8.874  1.694  0.184  9.049  2.028  0.154  9.920  3.173  0.098 18.300  7.300  0.128
AtomPair CA 3 CA 9 SOGFUNC 4  9.694  2.028  0.238  9.753  3.513  0.137  9.974  2.956  0.163 18.300  7.300  0.462
AtomPair CA 3 CA 34 SOGFUNC 3  8.779  3.973  0.157  8.995  3.973  0.157 18.300  7.300  0.685
AtomPair CA 3 CA 37 SOGFUNC 3  9.860  3.973  0.157  9.890  3.973  0.157 18.300  7.300  0.685
AtomPair CA 3 CA 38 SOGFUNC 3  9.440  3.973  0.157  9.546  3.973  0.157 18.300  7.300  0.685
AtomPair CA 3 CA 39 SOGFUNC 3  8.300  3.973  0.157  8.417  3.973  0.157 18.300  7.300  0.685
AtomPair CA 3 CA 50 SOGFUNC 3  9.373  2.028  0.237  9.742  2.028  0.237 18.300  7.300  0.526
AtomPair CA 3 CA 52 SOGFUNC 3  9.091  3.513  0.171  9.901  3.513  0.171 18.300  7.300  0.658
AtomPair CA 3 CA 55 SOGFUNC 2  9.882  2.956  0.215 18.300  7.300  0.785
AtomPair CA 3 CA 56 SOGFUNC 2  9.934  2.956  0.215 18.300  7.300  0.785
AtomPair CA 3 CA 57 SOGFUNC 3  8.233  2.956  0.191  8.393  2.956  0.191 18.300  7.300  0.618
AtomPair CA 3 CA 66 SOGFUNC 3  9.575  4.214  0.151  9.732  4.214  0.151 18.300  7.300  0.698
AtomPair CA 4 CA 9 SOGFUNC 8  8.625  2.028  0.144  8.660  2.028  0.144  8.765  1.694  0.172  8.769  3.513  0.083  8.782  3.513  0.083  8.807  3.513  0.083  8.829  1.694  0.172 18.300  7.300  0.120
AtomPair CA 4 CA 10 SOGFUNC 7  9.662  2.028  0.160  9.772  2.028  0.160  9.815  1.694  0.191  9.902  2.956  0.110  9.909  3.513  0.092  9.912  2.956  0.110 18.300  7.300  0.178
AtomPair CA 4 CA 29 SOGFUNC 3  9.210  1.685  0.260  9.240  1.685  0.260 18.300  7.300  0.480
AtomPair CA 4 CA 30 SOGFUNC 3  7.357  2.635  0.205  7.495  2.635  0.205 18.300  7.300  0.591
AtomPair CA 4 CA 31 SOGFUNC 3  9.291  2.635  0.205  9.532  2.635  0.205 18.300  7.300  0.591
AtomPair CA 4 CA 32 SOGFUNC 3  9.047  2.635  0.205  9.289  2.635  0.205 18.300  7.300  0.591
AtomPair CA 4 CA 37 SOGFUNC 3  7.702  3.443  0.173  7.770  3.443  0.173 18.300  7.300  0.654
AtomPair CA 4 CA 38 SOGFUNC 3  9.771  2.635  0.205  9.876  2.635  0.205 18.300  7.300  0.591
AtomPair CA 4 CA 39 SOGFUNC 3  9.960  3.973  0.157  9.996  3.973  0.157 18.300  7.300  0.685
AtomPair CA 4 CA 40 SOGFUNC 2  9.947  3.007  0.212 18.300  7.300  0.788
AtomPair CA 4 CA 50 SOGFUNC 3  9.451  2.028  0.237  9.455  2.028  0.237 18.300  7.300  0.526
AtomPair CA 4 CA 52 SOGFUNC 5  7.457  3.513  0.131  7.550  3.513  0.131  8.670  3.513  0.131  9.655  2.028  0.227 18.300  7.300  0.379
AtomPair CA 4 CA 53 SOGFUNC 5  8.202  3.513  0.111  8.316  3.513  0.111  9.501  1.694  0.230  9.792  1.694  0.230 18.300  7.300  0.320
AtomPair CA 4 CA 55 SOGFUNC 3  9.490  3.513  0.171  9.537  3.513  0.171 18.300  7.300  0.658
AtomPair CA 4 CA 162 SOGFUNC 3  9.399  1.685  0.260  9.427  1.685  0.260 18.300  7.300  0.480
AtomPair CA 5 CA 10 SOGFUNC 8  8.673  2.956  0.096  8.689  2.956  0.096  8.706  2.028  0.139  8.749  2.028  0.139  8.785  1.694  0.167  8.808  1.694  0.167  8.865  3.513  0.080 18.300  7.300  0.116
AtomPair CA 5 CA 11 SOGFUNC 6  9.632  3.513  0.113  9.682  3.513  0.113  9.690  2.028  0.195  9.737  3.513  0.113  9.799  2.028  0.195 18.300  7.300  0.271
AtomPair CA 5 CA 29 SOGFUNC 3  9.154  2.635  0.205  9.182  2.635  0.205 18.300  7.300  0.591
AtomPair CA 5 CA 30 SOGFUNC 3  8.794  2.635  0.205  8.896  2.635  0.205 18.300  7.300  0.591
AtomPair CA 5 CA 37 SOGFUNC 3  7.128  3.443  0.173  7.183  3.443  0.173 18.300  7.300  0.654
AtomPair CA 5 CA 38 SOGFUNC 3  8.299  2.635  0.205  8.429  2.635  0.205 18.300  7.300  0.591
AtomPair CA 5 CA 39 SOGFUNC 4  7.325  2.635  0.181  8.666  2.635  0.181  8.732  2.635  0.181 18.300  7.300  0.457
AtomPair CA 5 CA 40 SOGFUNC 2  7.326  3.007  0.212 18.300  7.300  0.788
AtomPair CA 5 CA 42 SOGFUNC 2  9.995  3.007  0.212 18.300  7.300  0.788
AtomPair CA 5 CA 43 SOGFUNC 2  8.803  2.635  0.235 18.300  7.300  0.765
AtomPair CA 5 CA 49 SOGFUNC 3  8.679  2.028  0.237  8.754  2.028  0.237 18.300  7.300  0.526
AtomPair CA 5 CA 50 SOGFUNC 3  5.741  2.028  0.237  5.841  2.028  0.237 18.300  7.300  0.526
AtomPair CA 5 CA 51 SOGFUNC 3  8.404  2.028  0.237  8.615  2.028  0.237 18.300  7.300  0.526
AtomPair CA 5 CA 52 SOGFUNC 5  8.663  3.513  0.111  8.868  1.694  0.230  8.970  3.513  0.111  9.213  1.694  0.230 18.300  7.300  0.320
AtomPair CA 5 CA 53 SOGFUNC 3  6.246  1.694  0.259  6.513  1.694  0.259 18.300  7.300  0.481
AtomPair CA 5 CA 54 SOGFUNC 3  8.813  1.694  0.259  8.995  1.694  0.259 18.300  7.300  0.481
AtomPair CA 5 CA 55 SOGFUNC 3  9.353  1.694  0.259  9.427  1.694  0.259 18.300  7.300  0.481
AtomPair CA 6 CA 11 SOGFUNC 8  8.357  2.956  0.092  8.482  2.956  0.092  8.623  2.956  0.092  8.650  1.694  0.160  8.694  2.028  0.134  8.789  1.694  0.160  8.828  1.694  0.160 18.300  7.300  0.111
AtomPair CA 6 CA 12 SOGFUNC 7  9.726  2.956  0.108  9.829  3.513  0.091  9.840  2.028  0.158  9.875  3.513  0.091  9.877  1.694  0.189  9.929  1.694  0.189 18.300  7.300  0.175
AtomPair CA 6 CA 31 SOGFUNC 3  9.343  2.956  0.191  9.519  2.956  0.191 18.300  7.300  0.618
AtomPair CA 6 CA 32 SOGFUNC 5  7.231  3.717  0.135  7.396  3.717  0.135  9.272  2.956  0.170  9.550  3.443  0.146 18.300  7.300  0.413
AtomPair CA 6 CA 33 SOGFUNC 3  8.263  3.717  0.165  8.363  3.717  0.165 18.300  7.300  0.671
AtomPair CA 6 CA 34 SOGFUNC 4  8.263  2.956  0.178  8.288  2.956  0.178  8.587  3.787  0.139 18.300  7.300  0.505
AtomPair CA 6 CA 38 SOGFUNC 3  8.797  2.956  0.191  8.880  2.956  0.191 18.300  7.300  0.618
AtomPair CA 6 CA 39 SOGFUNC 5  7.085  2.956  0.158  7.235  2.956  0.158  9.011  2.635  0.177  9.055  3.787  0.123 18.300  7.300  0.384
AtomPair CA 6 CA 40 SOGFUNC 3  9.722  2.956  0.191  9.922  2.956  0.191 18.300  7.300  0.618
AtomPair CA 6 CA 48 SOGFUNC 2  9.750  1.694  0.324 18.300  7.300  0.676
AtomPair CA 6 CA 49 SOGFUNC 3  8.308  2.028  0.237  8.746  2.028  0.237 18.300  7.300  0.526
AtomPair CA 6 CA 50 SOGFUNC 3  6.351  2.028  0.237  6.583  2.028  0.237 18.300  7.300  0.526
AtomPair CA 6 CA 52 SOGFUNC 4  8.740  3.513  0.157  9.066  3.513  0.157  9.630  3.513  0.157 18.300  7.300  0.529
AtomPair CA 6 CA 53 SOGFUNC 3  9.135  1.694  0.259  9.140  1.694  0.259 18.300  7.300  0.481
AtomPair CA 6 CA 55 SOGFUNC 3  9.330  2.956  0.191  9.375  2.956  0.191 18.300  7.300  0.618
AtomPair CA 6 CA 57 SOGFUNC 3  9.756  2.956  0.191  9.779  2.956  0.191 18.300  7.300  0.618
AtomPair CA 6 CA 163 SOGFUNC 3  9.777  4.214  0.151  9.934  4.214  0.151 18.300  7.300  0.698
AtomPair CA 6 CA 164 SOGFUNC 4  8.854  3.973  0.149  9.030  4.490  0.132  9.101  3.973  0.149 18.300  7.300  0.569
AtomPair CA 7 CA 12 SOGFUNC 8  8.353  2.956  0.101  8.446  3.513  0.085  8.453  1.694  0.176  8.502  1.694  0.176  8.505  2.956  0.101  8.802  2.028  0.147  8.852  3.173  0.094 18.300  7.300  0.122
AtomPair CA 7 CA 13 SOGFUNC 6  9.659  2.956  0.133  9.727  2.956  0.133  9.829  3.173  0.124  9.877  3.717  0.106  9.952  1.694  0.233 18.300  7.300  0.270
AtomPair CA 7 CA 28 SOGFUNC 3  9.849  2.635  0.205  9.870  2.635  0.205 18.300  7.300  0.591
AtomPair CA 7 CA 29 SOGFUNC 3  9.643  2.635  0.205  9.725  2.635  0.205 18.300  7.300  0.591
AtomPair CA 7 CA 30 SOGFUNC 3  9.160  2.635  0.205  9.253  2.635  0.205 18.300  7.300  0.591
AtomPair CA 7 CA 31 SOGFUNC 3  9.068  2.956  0.191  9.080  2.956  0.191 18.300  7.300  0.618
AtomPair CA 7 CA 32 SOGFUNC 4  8.505  2.956  0.176  8.530  2.956  0.176  9.805  3.443  0.151 18.300  7.300  0.498
AtomPair CA 7 CA 38 SOGFUNC 3  9.476  2.956  0.191  9.482  2.956  0.191 18.300  7.300  0.618
AtomPair CA 7 CA 39 SOGFUNC 5  6.414  2.108  0.191  6.445  2.108  0.191  7.779  2.635  0.153  9.297  3.007  0.134 18.300  7.300  0.331
AtomPair CA 7 CA 40 SOGFUNC 3  8.121  2.956  0.191  8.203  2.956  0.191 18.300  7.300  0.618
AtomPair CA 7 CA 41 SOGFUNC 3  9.095  2.108  0.232  9.152  2.108  0.232 18.300  7.300  0.536
AtomPair CA 7 CA 50 SOGFUNC 4  8.562  2.956  0.148  9.574  2.028  0.216  9.815  2.028  0.216 18.300  7.300  0.420
AtomPair CA 7 CA 51 SOGFUNC 4  7.802  3.007  0.170  8.763  3.007  0.170  9.062  3.007  0.170 18.300  7.300  0.490
AtomPair CA 7 CA 52 SOGFUNC 5  5.146  2.956  0.149  5.470  2.956  0.149  6.236  3.513  0.125  7.458  2.028  0.217 18.300  7.300  0.361
AtomPair CA 7 CA 53 SOGFUNC 4  7.291  3.513  0.157  7.433  3.513  0.157  9.816  3.513  0.157 18.300  7.300  0.529
AtomPair CA 7 CA 54 SOGFUNC 4  8.488  2.956  0.176  8.588  2.956  0.176  9.777  3.513  0.148 18.300  7.300  0.499
AtomPair CA 7 CA 55 SOGFUNC 5  5.901  2.108  0.191  5.971  2.108  0.191  7.956  2.635  0.152  8.549  2.956  0.136 18.300  7.300  0.330
AtomPair CA 7 CA 56 SOGFUNC 4  8.012  2.956  0.176  8.046  2.956  0.176  9.713  3.443  0.151 18.300  7.300  0.498
AtomPair CA 7 CA 57 SOGFUNC 4  8.495  2.108  0.207  8.552  2.108  0.207  9.454  2.635  0.166 18.300  7.300  0.419
AtomPair CA 7 CA 161 SOGFUNC 3  9.796  3.787  0.163  9.973  3.787  0.163 18.300  7.300  0.675
AtomPair CA 7 CA 162 SOGFUNC 3  7.372  2.635  0.205  7.718  2.635  0.205 18.300  7.300  0.591
AtomPair CA 7 CA 163 SOGFUNC 3  9.046  3.007  0.189  9.229  3.007  0.189 18.300  7.300  0.622
AtomPair CA 8 CA 13 SOGFUNC 8  8.463  3.717  0.074  8.532  2.956  0.093  8.649  1.694  0.163  8.668  1.694  0.163  8.708  1.694  0.163  8.714  2.956  0.093  8.750  2.028  0.136 18.300  7.300  0.113
AtomPair CA 8 CA 14 SOGFUNC 7  9.773  3.717  0.076  9.836  1.694  0.167  9.914  1.694  0.167  9.930  2.108  0.134  9.942  1.694  0.167  9.999  2.108  0.134 18.300  7.300  0.155
AtomPair CA 8 CA 27 SOGFUNC 3  9.136  2.437  0.214  9.176  2.437  0.214 18.300  7.300  0.572
AtomPair CA 8 CA 28 SOGFUNC 3  6.409  1.734  0.256  6.457  1.734  0.256 18.300  7.300  0.487
AtomPair CA 8 CA 29 SOGFUNC 3  6.835  1.734  0.256  6.893  1.734  0.256 18.300  7.300  0.487
AtomPair CA 8 CA 30 SOGFUNC 3  7.735  2.437  0.214  7.840  2.437  0.214 18.300  7.300  0.572
AtomPair CA 8 CA 37 SOGFUNC 3  8.354  3.192  0.182  8.479  3.192  0.182 18.300  7.300  0.636
AtomPair CA 8 CA 38 SOGFUNC 4  7.616  2.437  0.190  7.807  2.437  0.190  9.000  2.635  0.176 18.300  7.300  0.444
AtomPair CA 8 CA 39 SOGFUNC 6  5.802  2.635  0.134  7.148  2.437  0.145  7.174  2.437  0.145  9.830  2.108  0.167  9.919  2.108  0.167 18.300  7.300  0.242
AtomPair CA 8 CA 40 SOGFUNC 2  7.777  3.007  0.212 18.300  7.300  0.788
AtomPair CA 8 CA 45 SOGFUNC 4  9.638  3.443  0.145  9.721  2.635  0.189  9.791  2.635  0.189 18.300  7.300  0.477
AtomPair CA 8 CA 48 SOGFUNC 3  9.411  2.635  0.205  9.532  2.635  0.205 18.300  7.300  0.591
AtomPair CA 8 CA 49 SOGFUNC 2  9.951  1.694  0.324 18.300  7.300  0.676
AtomPair CA 8 CA 50 SOGFUNC 4  8.836  1.694  0.234  9.051  1.694  0.234  9.285  2.635  0.151 18.300  7.300  0.381
AtomPair CA 8 CA 51 SOGFUNC 5  8.203  3.007  0.144  8.442  3.007  0.144  9.292  3.007  0.144  9.907  2.028  0.213 18.300  7.300  0.355
AtomPair CA 8 CA 52 SOGFUNC 5  5.151  3.007  0.144  5.417  3.007  0.144  7.904  2.028  0.213  9.037  3.007  0.144 18.300  7.300  0.355
AtomPair CA 8 CA 53 SOGFUNC 5  8.159  1.428  0.251  8.287  1.428  0.251  8.484  3.513  0.102  8.707  3.513  0.102 18.300  7.300  0.294
AtomPair CA 8 CA 54 SOGFUNC 2  9.996  2.956  0.215 18.300  7.300  0.785
AtomPair CA 8 CA 55 SOGFUNC 3  8.533  2.108  0.232  8.535  2.108  0.232 18.300  7.300  0.536
AtomPair CA 8 CA 87 SOGFUNC 3  9.531  1.428  0.281  9.537  1.428  0.281 18.300  7.300  0.439
AtomPair CA 8 CA 89 SOGFUNC 3  9.626  1.428  0.281  9.636  1.428  0.281 18.300  7.300  0.439
AtomPair CA 8 CA 162 SOGFUNC 3  7.543  1.685  0.262  7.679  1.734  0.255 18.300  7.300  0.484
AtomPair CA 8 CA 164 SOGFUNC 2  9.953  2.108  0.278 18.300  7.300  0.722
AtomPair CA 9 CA 14 SOGFUNC 8  8.492  3.443  0.068  8.606  1.685  0.140  8.666  1.694  0.139  8.668  1.694  0.139  8.693  1.685  0.140  8.727  1.694  0.139  8.790  1.694  0.139 18.300  7.300  0.097
AtomPair CA 9 CA 15 SOGFUNC 6  9.683  1.694  0.216  9.759  2.635  0.139  9.808  2.635  0.139  9.929  2.635  0.139  9.986  3.173  0.115 18.300  7.300  0.251
AtomPair CA 9 CA 28 SOGFUNC 3  8.759  1.685  0.260  8.847  1.685  0.260 18.300  7.300  0.480
AtomPair CA 9 CA 30 SOGFUNC 3  9.732  2.108  0.225  9.765  1.871  0.254 18.300  7.300  0.521
AtomPair CA 9 CA 31 SOGFUNC 3  9.037  2.956  0.191  9.181  2.956  0.191 18.300  7.300  0.618
AtomPair CA 9 CA 32 SOGFUNC 3  8.025  2.956  0.191  8.155  2.956  0.191 18.300  7.300  0.618
AtomPair CA 9 CA 37 SOGFUNC 2  9.202  2.635  0.235 18.300  7.300  0.765
AtomPair CA 9 CA 38 SOGFUNC 3  8.753  2.635  0.183  9.900  1.685  0.287 18.300  7.300  0.530
AtomPair CA 9 CA 39 SOGFUNC 6  5.785  2.635  0.137  8.008  2.635  0.137  8.075  2.635  0.137  9.416  2.108  0.171  9.516  2.108  0.171 18.300  7.300  0.247
AtomPair CA 9 CA 40 SOGFUNC 2  8.684  3.007  0.212 18.300  7.300  0.788
AtomPair CA 9 CA 43 SOGFUNC 2  9.089  2.635  0.235 18.300  7.300  0.765
AtomPair CA 9 CA 44 SOGFUNC 2  8.559  1.685  0.325 18.300  7.300  0.675
AtomPair CA 9 CA 45 SOGFUNC 4  6.917  2.635  0.181  7.211  2.635  0.181  7.259  2.635  0.181 18.300  7.300  0.457
AtomPair CA 9 CA 46 SOGFUNC 3  8.117  3.007  0.189  8.123  3.007  0.189 18.300  7.300  0.622
AtomPair CA 9 CA 47 SOGFUNC 3  9.139  3.007  0.189  9.247  3.007  0.189 18.300  7.300  0.622
AtomPair CA 9 CA 48 SOGFUNC 3  6.631  2.635  0.205  6.705  2.635  0.205 18.300  7.300  0.591
AtomPair CA 9 CA 49 SOGFUNC 3  7.416  3.007  0.189  7.544  3.007  0.189 18.300  7.300  0.622
AtomPair CA 9 CA 50 SOGFUNC 3  7.558  1.694  0.259  7.582  1.694  0.259 18.300  7.300  0.481
AtomPair CA 9 CA 52 SOGFUNC 5  8.204  2.635  0.107  8.562  2.635  0.107  9.651  1.018  0.277  9.867  1.018  0.277 18.300  7.300  0.232
AtomPair CA 9 CA 53 SOGFUNC 3  8.488  2.635  0.205  8.633  2.635  0.205 18.300  7.300  0.591
AtomPair CA 9 CA 55 SOGFUNC 2  9.873  2.108  0.278 18.300  7.300  0.722
AtomPair CA 9 CA 61 SOGFUNC 2  9.376  2.635  0.235 18.300  7.300  0.765
AtomPair CA 9 CA 62 SOGFUNC 2  9.484  1.685  0.325 18.300  7.300  0.675
AtomPair CA 9 CA 63 SOGFUNC 2  8.019  2.635  0.235 18.300  7.300  0.765
AtomPair CA 9 CA 89 SOGFUNC 2  9.944  2.635  0.235 18.300  7.300  0.765
AtomPair CA 9 CA 163 SOGFUNC 4  8.872  2.956  0.171  9.034  2.956  0.171  9.698  2.956  0.171 18.300  7.300  0.486
AtomPair CA 9 CA 164 SOGFUNC 5  6.563  2.108  0.194  6.881  2.108  0.194  7.088  2.956  0.139  9.907  3.007  0.136 18.300  7.300  0.337
AtomPair CA 9 CA 165 SOGFUNC 4  6.960  2.956  0.171  7.427  2.956  0.171  7.641  2.956  0.171 18.300  7.300  0.486
AtomPair CA 9 CA 168 SOGFUNC 2  9.962  2.956  0.215 18.300  7.300  0.785
AtomPair CA 10 CA 15 SOGFUNC 8  8.498  2.635  0.106  8.511  2.635  0.106  8.566  2.028  0.138  8.606  2.635  0.106  8.825  2.809  0.099  8.867  1.694  0.165  8.914  1.694  0.165 18.300  7.300  0.115
AtomPair CA 10 CA 16 SOGFUNC 6  9.687  2.635  0.126  9.703  2.635  0.126  9.780  1.694  0.197  9.845  1.694  0.197  9.954  2.635  0.126 18.300  7.300  0.228
AtomPair CA 10 CA 29 SOGFUNC 4  9.281  2.956  0.178  9.503  2.956  0.178  9.945  3.717  0.141 18.300  7.300  0.504
AtomPair CA 10 CA 30 SOGFUNC 5  6.409  2.654  0.164  6.610  2.654  0.164  7.851  2.956  0.148  8.838  2.635  0.165 18.300  7.300  0.358
AtomPair CA 10 CA 31 SOGFUNC 5  5.838  2.654  0.164  5.931  2.654  0.164  8.164  2.956  0.148  8.511  2.635  0.165 18.300  7.300  0.358
AtomPair CA 10 CA 32 SOGFUNC 5  6.252  2.654  0.171  6.268  2.654  0.171  7.601  3.443  0.132  9.185  2.956  0.153 18.300  7.300  0.373
AtomPair CA 10 CA 33 SOGFUNC 3  9.538  2.956  0.191  9.563  2.956  0.191 18.300  7.300  0.618
AtomPair CA 10 CA 38 SOGFUNC 3  9.733  2.654  0.208  9.798  2.956  0.187 18.300  7.300  0.605
AtomPair CA 10 CA 39 SOGFUNC 5  6.887  2.654  0.165  6.932  2.654  0.165  7.831  2.635  0.166  9.173  3.007  0.145 18.300  7.300  0.359
AtomPair CA 10 CA 40 SOGFUNC 5  6.741  2.654  0.164  6.915  2.654  0.164  9.165  2.635  0.165  9.258  2.956  0.148 18.300  7.300  0.358
AtomPair CA 10 CA 41 SOGFUNC 5  7.192  2.108  0.191  7.335  1.871  0.216  8.537  3.717  0.109  9.303  2.635  0.153 18.300  7.300  0.332
AtomPair CA 10 CA 45 SOGFUNC 4  9.085  2.635  0.181  9.135  2.635  0.181  9.508  2.635  0.181 18.300  7.300  0.457
AtomPair CA 10 CA 46 SOGFUNC 3  9.339  3.007  0.189  9.369  3.007  0.189 18.300  7.300  0.622
AtomPair CA 10 CA 47 SOGFUNC 2  8.593  3.717  0.179 18.300  7.300  0.821
AtomPair CA 10 CA 48 SOGFUNC 4  9.365  2.635  0.181  9.851  2.635  0.181  9.915  2.635  0.181 18.300  7.300  0.457
AtomPair CA 10 CA 49 SOGFUNC 2  9.747  3.007  0.212 18.300  7.300  0.788
AtomPair CA 10 CA 50 SOGFUNC 3  7.507  2.635  0.205  9.446  2.635  0.205 18.300  7.300  0.591
AtomPair CA 10 CA 51 SOGFUNC 3  9.052  3.787  0.152  9.913  2.635  0.218 18.300  7.300  0.630
AtomPair CA 10 CA 52 SOGFUNC 5  7.639  2.635  0.174  7.981  2.635  0.174  9.029  3.787  0.121  9.246  3.007  0.153 18.300  7.300  0.377
AtomPair CA 10 CA 55 SOGFUNC 5  7.461  2.956  0.153  7.504  2.956  0.153  8.981  2.956  0.153  9.080  2.635  0.171 18.300  7.300  0.371
AtomPair CA 10 CA 56 SOGFUNC 3  9.738  2.654  0.204  9.759  2.654  0.204 18.300  7.300  0.593
AtomPair CA 10 CA 58 SOGFUNC 2  8.365  2.066  0.282 18.300  7.300  0.718
AtomPair CA 10 CA 61 SOGFUNC 2  9.831  2.635  0.235 18.300  7.300  0.765
AtomPair CA 10 CA 89 SOGFUNC 3  8.785  2.437  0.214  8.958  2.437  0.214 18.300  7.300  0.572
AtomPair CA 10 CA 90 SOGFUNC 3  9.827  2.437  0.214  9.925  2.437  0.214 18.300  7.300  0.572
AtomPair CA 10 CA 162 SOGFUNC 3  9.602  1.685  0.260  9.626  1.685  0.260 18.300  7.300  0.480
AtomPair CA 10 CA 163 SOGFUNC 3  9.060  2.956  0.191  9.126  2.956  0.191 18.300  7.300  0.618
AtomPair CA 10 CA 164 SOGFUNC 5  5.998  1.871  0.216  6.009  2.108  0.191  7.587  3.717  0.109  9.013  2.635  0.153 18.300  7.300  0.332
AtomPair CA 10 CA 165 SOGFUNC 4  7.993  2.956  0.171  8.132  2.956  0.171  8.569  2.956  0.171 18.300  7.300  0.486
AtomPair CA 10 CA 168 SOGFUNC 2  9.848  3.717  0.179 18.300  7.300  0.821
AtomPair CA 11 CA 16 SOGFUNC 8  8.573  1.694  0.153  8.619  1.694  0.153  8.629  3.007  0.086  8.629  2.635  0.098  8.659  2.635  0.098  8.758  1.694  0.153  8.831  1.694  0.153 18.300  7.300  0.106
AtomPair CA 11 CA 17 SOGFUNC 4  9.444  2.028  0.212  9.462  2.028  0.212  9.994  2.635  0.163 18.300  7.300  0.412
AtomPair CA 11 CA 27 SOGFUNC 3  9.898  2.635  0.205  9.996  2.635  0.205 18.300  7.300  0.591
AtomPair CA 11 CA 28 SOGFUNC 3  7.972  1.685  0.260  8.123  1.685  0.260 18.300  7.300  0.480
AtomPair CA 11 CA 29 SOGFUNC 3  9.855  2.956  0.191  9.882  2.956  0.191 18.300  7.300  0.618
AtomPair CA 11 CA 30 SOGFUNC 4  8.246  2.654  0.180  8.267  2.654  0.180  9.935  2.635  0.181 18.300  7.300  0.458
AtomPair CA 11 CA 31 SOGFUNC 3  8.770  2.956  0.191  8.831  2.956  0.191 18.300  7.300  0.618
AtomPair CA 11 CA 32 SOGFUNC 3  9.945  2.956  0.191  9.977  2.956  0.191 18.300  7.300  0.618
AtomPair CA 11 CA 37 SOGFUNC 2  9.820  2.635  0.235 18.300  7.300  0.765
AtomPair CA 11 CA 39 SOGFUNC 4  8.689  3.007  0.169  9.238  2.956  0.172  9.285  2.956  0.172 18.300  7.300  0.487
AtomPair CA 11 CA 40 SOGFUNC 3  8.450  2.956  0.191  8.458  2.956  0.191 18.300  7.300  0.618
AtomPair CA 11 CA 41 SOGFUNC 4  7.158  2.108  0.207  7.186  2.108  0.207  9.210  2.635  0.166 18.300  7.300  0.419
AtomPair CA 11 CA 42 SOGFUNC 3  9.664  2.956  0.191  9.756  2.956  0.191 18.300  7.300  0.618
AtomPair CA 11 CA 45 SOGFUNC 3  9.163  1.685  0.260  9.205  1.685  0.260 18.300  7.300  0.480
AtomPair CA 11 CA 47 SOGFUNC 5  7.532  2.635  0.162  8.506  2.635  0.162  9.213  2.635  0.162  9.287  2.635  0.162 18.300  7.300  0.351
AtomPair CA 11 CA 48 SOGFUNC 3  6.992  3.007  0.184  9.084  2.635  0.210 18.300  7.300  0.606
AtomPair CA 11 CA 49 SOGFUNC 3  6.719  3.007  0.189  8.498  3.007  0.189 18.300  7.300  0.622
AtomPair CA 11 CA 50 SOGFUNC 5  5.426  2.635  0.137  6.340  2.635  0.137  7.414  1.685  0.214  7.558  1.685  0.214 18.300  7.300  0.297
AtomPair CA 11 CA 51 SOGFUNC 5  6.502  3.007  0.151  6.779  3.007  0.151  7.345  3.007  0.151  7.598  2.635  0.173 18.300  7.300  0.374
AtomPair CA 11 CA 52 SOGFUNC 5  5.300  2.635  0.169  5.501  2.635  0.169  6.955  3.007  0.148  8.731  3.007  0.148 18.300  7.300  0.366
AtomPair CA 11 CA 53 SOGFUNC 3  8.676  3.007  0.189  8.837  3.007  0.189 18.300  7.300  0.622
AtomPair CA 11 CA 54 SOGFUNC 4  8.216  2.635  0.181  8.374  2.635  0.181  9.951  2.635  0.181 18.300  7.300  0.457
AtomPair CA 11 CA 55 SOGFUNC 4  6.715  2.635  0.181  6.810  2.635  0.181  8.614  2.635  0.181 18.300  7.300  0.457
AtomPair CA 11 CA 89 SOGFUNC 3  9.038  1.096  0.312  9.143  1.096  0.312 18.300  7.300  0.375
AtomPair CA 11 CA 162 SOGFUNC 3  7.173  1.685  0.260  7.187  1.685  0.260 18.300  7.300  0.480
AtomPair CA 11 CA 163 SOGFUNC 3  7.816  1.685  0.260  7.839  1.685  0.260 18.300  7.300  0.480
AtomPair CA 11 CA 164 SOGFUNC 3  9.288  2.108  0.232  9.295  2.108  0.232 18.300  7.300  0.536
AtomPair CA 11 CA 165 SOGFUNC 3  9.584  2.635  0.205  9.638  2.635  0.205 18.300  7.300  0.591
AtomPair CA 11 CA 166 SOGFUNC 3  7.325  1.685  0.260  7.366  1.685  0.260 18.300  7.300  0.480
AtomPair CA 12 CA 17 SOGFUNC 8  8.370  2.635  0.109  8.386  1.694  0.170  8.752  2.809  0.102  8.881  2.028  0.142  8.910  2.028  0.142  8.952  2.635  0.109  8.986  2.635  0.109 18.300  7.300  0.118
AtomPair CA 12 CA 18 SOGFUNC 4  9.681  3.173  0.140  9.722  1.694  0.263  9.826  2.635  0.169 18.300  7.300  0.427
AtomPair CA 12 CA 21 SOGFUNC 3  9.508  2.635  0.205  9.551  2.635  0.205 18.300  7.300  0.591
AtomPair CA 12 CA 22 SOGFUNC 2  9.843  3.007  0.212 18.300  7.300  0.788
AtomPair CA 12 CA 23 SOGFUNC 3  7.556  2.635  0.205  8.009  2.635  0.205 18.300  7.300  0.591
AtomPair CA 12 CA 26 SOGFUNC 3  8.539  2.635  0.205  8.559  2.635  0.205 18.300  7.300  0.591
AtomPair CA 12 CA 27 SOGFUNC 3  7.583  2.635  0.205  7.645  2.635  0.205 18.300  7.300  0.591
AtomPair CA 12 CA 28 SOGFUNC 3  7.058  2.635  0.205  7.140  2.635  0.205 18.300  7.300  0.591
AtomPair CA 12 CA 30 SOGFUNC 3  9.371  2.956  0.191  9.373  2.956  0.191 18.300  7.300  0.618
AtomPair CA 12 CA 36 SOGFUNC 2  8.492  2.635  0.235 18.300  7.300  0.765
AtomPair CA 12 CA 37 SOGFUNC 2  6.270  2.635  0.235 18.300  7.300  0.765
AtomPair CA 12 CA 38 SOGFUNC 2  7.615  2.635  0.235 18.300  7.300  0.765
AtomPair CA 12 CA 39 SOGFUNC 4  6.793  2.635  0.181  8.541  2.635  0.181  8.628  2.635  0.181 18.300  7.300  0.457
AtomPair CA 12 CA 44 SOGFUNC 4  9.106  1.685  0.268  9.218  3.007  0.150  9.228  3.007  0.150 18.300  7.300  0.432
AtomPair CA 12 CA 45 SOGFUNC 4  5.575  2.635  0.181  5.651  2.635  0.181  6.852  2.635  0.181 18.300  7.300  0.457
AtomPair CA 12 CA 46 SOGFUNC 4  7.800  3.007  0.166  7.917  3.007  0.166  9.069  2.635  0.189 18.300  7.300  0.479
AtomPair CA 12 CA 47 SOGFUNC 2  9.554  2.635  0.235 18.300  7.300  0.765
AtomPair CA 12 CA 48 SOGFUNC 5  8.051  3.007  0.166  8.746  3.443  0.145  8.894  3.443  0.145  9.184  3.787  0.132 18.300  7.300  0.411
AtomPair CA 12 CA 49 SOGFUNC 3  8.992  3.007  0.196  9.156  3.787  0.156 18.300  7.300  0.648
AtomPair CA 12 CA 50 SOGFUNC 5  8.525  2.635  0.162  8.881  2.635  0.162  9.638  2.635  0.162  9.677  2.635  0.162 18.300  7.300  0.351
AtomPair CA 12 CA 51 SOGFUNC 4  8.989  3.007  0.170  9.177  3.007  0.170  9.988  3.007  0.170 18.300  7.300  0.490
AtomPair CA 12 CA 52 SOGFUNC 3  8.230  3.007  0.189  8.441  3.007  0.189 18.300  7.300  0.622
AtomPair CA 12 CA 58 SOGFUNC 2  9.957  3.007  0.212 18.300  7.300  0.788
AtomPair CA 12 CA 61 SOGFUNC 2  9.134  2.635  0.235 18.300  7.300  0.765
AtomPair CA 12 CA 89 SOGFUNC 3  8.970  1.694  0.259  8.988  1.694  0.259 18.300  7.300  0.481
AtomPair CA 12 CA 91 SOGFUNC 3  9.898  2.635  0.205  9.966  2.635  0.205 18.300  7.300  0.591
AtomPair CA 12 CA 95 SOGFUNC 2  9.611  2.635  0.235 18.300  7.300  0.765
AtomPair CA 12 CA 162 SOGFUNC 2  9.967  2.635  0.235 18.300  7.300  0.765
AtomPair CA 12 CA 164 SOGFUNC 3  8.682  2.956  0.191  8.710  2.956  0.191 18.300  7.300  0.618
AtomPair CA 12 CA 165 SOGFUNC 4  8.262  3.513  0.157  8.368  3.513  0.157  8.750  3.513  0.157 18.300  7.300  0.529
AtomPair CA 12 CA 166 SOGFUNC 3  9.455  2.635  0.205  9.544  2.635  0.205 18.300  7.300  0.591
AtomPair CA 12 CA 168 SOGFUNC 2  9.795  2.956  0.215 18.300  7.300  0.785
AtomPair CA 12 CA 170 SOGFUNC 2  9.399  2.635  0.235 18.300  7.300  0.765
AtomPair CA 13 CA 18 SOGFUNC 8  8.363  3.443  0.088  8.528  2.028  0.150  8.570  2.809  0.108  8.585  2.028  0.150  8.611  2.028  0.150  9.867  2.635  0.115  9.912  2.635  0.115 18.300  7.300  0.125
AtomPair CA 13 CA 19 SOGFUNC 8  9.594  3.007  0.130  9.686  3.787  0.103  9.700  3.787  0.103  9.738  2.635  0.148  9.804  3.007  0.130  9.986  3.443  0.113  9.993  3.443  0.113 18.300  7.300  0.160
AtomPair CA 13 CA 21 SOGFUNC 3  9.768  3.443  0.173  9.840  3.443  0.173 18.300  7.300  0.654
AtomPair CA 13 CA 22 SOGFUNC 3  9.556  3.007  0.189  9.761  3.007  0.189 18.300  7.300  0.622
AtomPair CA 13 CA 23 SOGFUNC 3  8.563  2.635  0.210  8.619  3.007  0.184 18.300  7.300  0.606
AtomPair CA 13 CA 29 SOGFUNC 3  8.711  2.956  0.191  8.727  2.956  0.191 18.300  7.300  0.618
AtomPair CA 13 CA 30 SOGFUNC 5  6.415  2.654  0.164  6.448  2.654  0.164  8.723  2.956  0.148  9.252  2.635  0.165 18.300  7.300  0.358
AtomPair CA 13 CA 31 SOGFUNC 3  8.104  3.717  0.165  8.211  3.717  0.165 18.300  7.300  0.671
AtomPair CA 13 CA 32 SOGFUNC 3  9.167  3.570  0.169  9.275  3.570  0.169 18.300  7.300  0.662
AtomPair CA 13 CA 36 SOGFUNC 2  9.224  2.635  0.235 18.300  7.300  0.765
AtomPair CA 13 CA 37 SOGFUNC 2  8.496  3.443  0.191 18.300  7.300  0.809
AtomPair CA 13 CA 39 SOGFUNC 2  9.587  2.635  0.235 18.300  7.300  0.765
AtomPair CA 13 CA 41 SOGFUNC 3  9.297  2.956  0.191  9.319  2.956  0.191 18.300  7.300  0.618
AtomPair CA 13 CA 44 SOGFUNC 3  9.370  3.007  0.189  9.429  3.007  0.189 18.300  7.300  0.622
AtomPair CA 13 CA 45 SOGFUNC 4  5.809  2.635  0.189  5.862  2.635  0.189  7.324  3.443  0.145 18.300  7.300  0.477
AtomPair CA 13 CA 46 SOGFUNC 4  6.182  3.787  0.141  6.223  3.787  0.141  8.539  2.635  0.203 18.300  7.300  0.514
AtomPair CA 13 CA 47 SOGFUNC 6  8.507  3.443  0.121  8.819  2.635  0.158  9.319  2.635  0.158  9.485  3.007  0.139  9.579  3.007  0.139 18.300  7.300  0.285
AtomPair CA 13 CA 48 SOGFUNC 5  7.958  2.635  0.176  9.019  2.635  0.176  9.314  3.443  0.134  9.400  3.443  0.134 18.300  7.300  0.380
AtomPair CA 13 CA 50 SOGFUNC 3  9.560  2.635  0.205  9.729  2.635  0.205 18.300  7.300  0.591
AtomPair CA 13 CA 56 SOGFUNC 2  9.086  2.635  0.235 18.300  7.300  0.765
AtomPair CA 13 CA 57 SOGFUNC 2  8.220  3.007  0.212 18.300  7.300  0.788
AtomPair CA 13 CA 58 SOGFUNC 2  6.314  3.007  0.212 18.300  7.300  0.788
AtomPair CA 13 CA 59 SOGFUNC 2  9.342  3.007  0.212 18.300  7.300  0.788
AtomPair CA 13 CA 60 SOGFUNC 2  8.986  3.787  0.176 18.300  7.300  0.824
AtomPair CA 13 CA 61 SOGFUNC 2  6.516  2.635  0.235 18.300  7.300  0.765
AtomPair CA 13 CA 62 SOGFUNC 2  9.001  3.007  0.212 18.300  7.300  0.788
AtomPair CA 13 CA 63 SOGFUNC 2  9.895  2.635  0.235 18.300  7.300  0.765
AtomPair CA 13 CA 89 SOGFUNC 3  9.726  2.437  0.218  9.726  2.635  0.201 18.300  7.300  0.581
AtomPair CA 13 CA 90 SOGFUNC 3  9.980  2.437  0.214  9.996  2.437  0.214 18.300  7.300  0.572
AtomPair CA 13 CA 91 SOGFUNC 4  8.691  2.437  0.200  8.801  2.437  0.200  9.149  3.717  0.131 18.300  7.300  0.468
AtomPair CA 13 CA 163 SOGFUNC 3  9.590  3.717  0.165  9.718  3.717  0.165 18.300  7.300  0.671
AtomPair CA 13 CA 164 SOGFUNC 5  5.946  2.956  0.161  6.027  2.956  0.161  7.067  3.007  0.158  7.846  3.717  0.128 18.300  7.300  0.391
AtomPair CA 13 CA 165 SOGFUNC 5  5.708  3.717  0.132  5.966  3.717  0.132  6.917  2.956  0.167  9.240  3.007  0.164 18.300  7.300  0.405
AtomPair CA 13 CA 166 SOGFUNC 3  9.138  2.956  0.191  9.269  2.956  0.191 18.300  7.300  0.618
AtomPair CA 13 CA 167 SOGFUNC 4  8.646  2.654  0.190  8.662  2.654  0.190  9.432  3.717  0.136 18.300  7.300  0.484
AtomPair CA 13 CA 168 SOGFUNC 5  6.450  3.717  0.133  6.584  3.717  0.133  6.716  3.570  0.139  9.230  2.635  0.188 18.300  7.300  0.407
AtomPair CA 13 CA 169 SOGFUNC 4  9.185  2.956  0.184  9.523  3.717  0.147  9.618  3.717  0.147 18.300  7.300  0.523
AtomPair CA 14 CA 19 SOGFUNC 8  8.030  3.787  0.106  8.232  3.787  0.106  8.521  3.787  0.106  8.524  3.443  0.117  8.833  3.007  0.133  9.267  3.007  0.133  9.434  3.007  0.133 18.300  7.300  0.165
AtomPair CA 14 CA 20 SOGFUNC 4  8.250  3.787  0.149  8.446  3.787  0.149  9.947  3.443  0.163 18.300  7.300  0.539
AtomPair CA 14 CA 21 SOGFUNC 3  9.225  3.787  0.163  9.400  3.787  0.163 18.300  7.300  0.675
AtomPair CA 14 CA 22 SOGFUNC 2  9.511  3.443  0.191 18.300  7.300  0.809
AtomPair CA 14 CA 23 SOGFUNC 3  8.175  3.443  0.165  9.980  2.635  0.215 18.300  7.300  0.621
AtomPair CA 14 CA 24 SOGFUNC 2  9.501  3.787  0.176 18.300  7.300  0.824
AtomPair CA 14 CA 28 SOGFUNC 4  7.852  1.685  0.235  7.952  1.685  0.235  9.080  2.635  0.150 18.300  7.300  0.380
AtomPair CA 14 CA 29 SOGFUNC 5  6.052  2.108  0.196  6.121  2.108  0.196  8.544  3.717  0.111  8.660  2.635  0.157 18.300  7.300  0.340
AtomPair CA 14 CA 30 SOGFUNC 5  5.417  1.871  0.210  5.493  2.108  0.186  7.218  2.635  0.149  8.545  2.956  0.133 18.300  7.300  0.323
AtomPair CA 14 CA 31 SOGFUNC 4  8.185  2.956  0.168  8.198  2.956  0.168  9.551  2.635  0.188 18.300  7.300  0.476
AtomPair CA 14 CA 40 SOGFUNC 3  8.903  2.956  0.191  8.982  2.956  0.191 18.300  7.300  0.618
AtomPair CA 14 CA 41 SOGFUNC 5  6.833  2.108  0.196  6.874  2.108  0.196  8.698  2.635  0.157  9.839  3.717  0.111 18.300  7.300  0.340
AtomPair CA 14 CA 42 SOGFUNC 3  9.879  2.956  0.191  9.898  2.956  0.191 18.300  7.300  0.618
AtomPair CA 14 CA 45 SOGFUNC 3  9.234  2.635  0.205  9.333  2.635  0.205 18.300  7.300  0.591
AtomPair CA 14 CA 46 SOGFUNC 5  8.466  3.443  0.150  9.152  3.443  0.150  9.892  3.787  0.137  9.921  3.787  0.137 18.300  7.300  0.426
AtomPair CA 14 CA 47 SOGFUNC 5  4.897  3.443  0.129  5.541  2.635  0.169  7.638  2.635  0.169  7.650  2.635  0.169 18.300  7.300  0.365
AtomPair CA 14 CA 48 SOGFUNC 3  4.442  2.635  0.205  5.852  2.635  0.205 18.300  7.300  0.591
AtomPair CA 14 CA 49 SOGFUNC 3  7.024  3.007  0.189  7.572  3.007  0.189 18.300  7.300  0.622
AtomPair CA 14 CA 50 SOGFUNC 5  6.517  2.635  0.137  7.170  2.635  0.137  8.978  1.685  0.214  9.047  1.685  0.214 18.300  7.300  0.297
AtomPair CA 14 CA 51 SOGFUNC 2  9.598  2.635  0.235 18.300  7.300  0.765
AtomPair CA 14 CA 55 SOGFUNC 3  9.824  1.685  0.260  9.840  1.685  0.260 18.300  7.300  0.480
AtomPair CA 14 CA 56 SOGFUNC 2  9.417  2.635  0.235 18.300  7.300  0.765
AtomPair CA 14 CA 57 SOGFUNC 2  8.834  3.787  0.176 18.300  7.300  0.824
AtomPair CA 14 CA 58 SOGFUNC 2  8.003  3.007  0.212 18.300  7.300  0.788
AtomPair CA 14 CA 61 SOGFUNC 2  9.762  3.443  0.191 18.300  7.300  0.809
AtomPair CA 14 CA 91 SOGFUNC 5  8.487  1.685  0.223  8.640  1.685  0.223  9.461  2.635  0.143  9.927  3.717  0.101 18.300  7.300  0.309
AtomPair CA 14 CA 92 SOGFUNC 3  9.807  2.635  0.205  9.981  2.635  0.205 18.300  7.300  0.591
AtomPair CA 14 CA 164 SOGFUNC 4  8.686  2.108  0.207  8.773  2.108  0.207  9.525  2.635  0.166 18.300  7.300  0.419
AtomPair CA 14 CA 165 SOGFUNC 3  9.222  2.956  0.191  9.501  2.956  0.191 18.300  7.300  0.618
AtomPair CA 14 CA 166 SOGFUNC 3  8.585  2.635  0.205  8.746  2.635  0.205 18.300  7.300  0.591
AtomPair CA 14 CA 168 SOGFUNC 4  8.515  2.956  0.178  8.549  2.956  0.178  9.121  3.717  0.141 18.300  7.300  0.504
AtomPair CA 15 CA 20 SOGFUNC 8  5.167  3.443  0.108  5.306  3.443  0.108  8.572  3.787  0.098  8.695  2.066  0.180  8.806  3.443  0.108  9.113  3.007  0.123  9.275  3.007  0.123 18.300  7.300  0.152
AtomPair CA 15 CA 21 SOGFUNC 4  5.703  3.443  0.161  5.854  3.443  0.161  9.575  3.787  0.146 18.300  7.300  0.532
AtomPair CA 15 CA 22 SOGFUNC 3  7.626  2.635  0.205  7.675  2.635  0.205 18.300  7.300  0.591
AtomPair CA 15 CA 23 SOGFUNC 4  7.287  2.635  0.181  7.589  2.635  0.181  9.352  2.635  0.181 18.300  7.300  0.457
AtomPair CA 15 CA 24 SOGFUNC 2  9.961  3.007  0.212 18.300  7.300  0.788
AtomPair CA 15 CA 26 SOGFUNC 3  9.104  2.437  0.214  9.180  2.437  0.214 18.300  7.300  0.572
AtomPair CA 15 CA 27 SOGFUNC 2  9.989  2.437  0.250 18.300  7.300  0.750
AtomPair CA 15 CA 29 SOGFUNC 3  9.354  2.635  0.205  9.358  2.635  0.205 18.300  7.300  0.591
AtomPair CA 15 CA 30 SOGFUNC 3  9.212  2.956  0.191  9.283  2.956  0.191 18.300  7.300  0.618
AtomPair CA 15 CA 36 SOGFUNC 2  9.500  2.635  0.235 18.300  7.300  0.765
AtomPair CA 15 CA 37 SOGFUNC 2  8.135  3.443  0.191 18.300  7.300  0.809
AtomPair CA 15 CA 41 SOGFUNC 3  9.749  2.956  0.191  9.826  2.956  0.191 18.300  7.300  0.618
AtomPair CA 15 CA 45 SOGFUNC 3  8.795  2.635  0.205  8.824  2.635  0.205 18.300  7.300  0.591
AtomPair CA 15 CA 46 SOGFUNC 5  9.373  3.787  0.127  9.673  3.007  0.160  9.713  3.007  0.160  9.753  3.007  0.160 18.300  7.300  0.394
AtomPair CA 15 CA 47 SOGFUNC 5  6.032  3.007  0.154  6.087  3.007  0.154  6.613  3.443  0.135  7.127  2.635  0.176 18.300  7.300  0.381
AtomPair CA 15 CA 48 SOGFUNC 5  4.244  2.635  0.188  4.478  3.443  0.144  8.118  3.787  0.131  8.121  3.787  0.131 18.300  7.300  0.407
AtomPair CA 15 CA 49 SOGFUNC 5  5.742  3.787  0.127  6.659  3.007  0.160  9.950  3.007  0.160  9.975  3.007  0.160 18.300  7.300  0.394
AtomPair CA 15 CA 50 SOGFUNC 5  6.639  2.635  0.149  8.084  2.635  0.149  8.099  2.635  0.149  8.393  1.685  0.232 18.300  7.300  0.322
AtomPair CA 15 CA 51 SOGFUNC 4  9.528  3.007  0.174  9.596  3.007  0.174  9.986  3.443  0.152 18.300  7.300  0.501
AtomPair CA 15 CA 89 SOGFUNC 3  9.555  2.437  0.214  9.650  2.437  0.214 18.300  7.300  0.572
AtomPair CA 15 CA 91 SOGFUNC 3  8.305  2.437  0.218  8.379  2.635  0.201 18.300  7.300  0.581
AtomPair CA 15 CA 93 SOGFUNC 3  9.465  3.443  0.173  9.469  3.443  0.173 18.300  7.300  0.654
AtomPair CA 15 CA 95 SOGFUNC 2  9.886  2.635  0.235 18.300  7.300  0.765
AtomPair CA 15 CA 166 SOGFUNC 3  7.920  2.635  0.205  7.952  2.635  0.205 18.300  7.300  0.591
AtomPair CA 15 CA 169 SOGFUNC 4  9.209  2.437  0.194  9.342  2.437  0.194  9.896  3.007  0.157 18.300  7.300  0.454
AtomPair CA 15 CA 170 SOGFUNC 4  7.430  2.635  0.181  8.918  2.635  0.181  8.978  2.635  0.181 18.300  7.300  0.457
AtomPair CA 15 CA 171 SOGFUNC 2  9.457  3.787  0.176 18.300  7.300  0.824
AtomPair CA 16 CA 21 SOGFUNC 8  5.408  2.635  0.132  5.489  2.635  0.132  8.520  3.007  0.115  8.628  3.007  0.115  8.635  3.007  0.115  8.676  3.007  0.115  8.822  2.635  0.132 18.300  7.300  0.143
AtomPair CA 16 CA 22 SOGFUNC 8  5.357  3.007  0.115  5.483  3.007  0.115  8.552  2.635  0.132  8.624  2.635  0.132  8.728  2.635  0.132  9.139  2.635  0.132  9.857  3.443  0.101 18.300  7.300  0.142
AtomPair CA 16 CA 23 SOGFUNC 6  6.333  2.635  0.147  6.416  2.635  0.147  9.198  2.635  0.147  9.604  2.635  0.147  9.679  2.635  0.147 18.300  7.300  0.265
AtomPair CA 16 CA 30 SOGFUNC 3  9.594  2.635  0.205  9.613  2.635  0.205 18.300  7.300  0.591
AtomPair CA 16 CA 35 SOGFUNC 2  9.509  3.443  0.191 18.300  7.300  0.809
AtomPair CA 16 CA 36 SOGFUNC 2  6.987  2.956  0.215 18.300  7.300  0.785
AtomPair CA 16 CA 37 SOGFUNC 2  7.197  3.443  0.191 18.300  7.300  0.809
AtomPair CA 16 CA 45 SOGFUNC 4  7.689  2.635  0.187  7.815  2.635  0.187  8.522  3.192  0.154 18.300  7.300  0.472
AtomPair CA 16 CA 46 SOGFUNC 4  8.103  3.443  0.152  8.650  3.007  0.174  8.654  3.007  0.174 18.300  7.300  0.501
AtomPair CA 16 CA 47 SOGFUNC 6  7.681  3.192  0.127  9.358  3.007  0.135  9.361  2.635  0.154  9.406  2.635  0.154  9.839  2.635  0.154 18.300  7.300  0.277
AtomPair CA 16 CA 48 SOGFUNC 3  7.258  2.635  0.205  7.527  2.635  0.205 18.300  7.300  0.591
AtomPair CA 16 CA 49 SOGFUNC 2  9.382  3.007  0.212 18.300  7.300  0.788
AtomPair CA 16 CA 53 SOGFUNC 2  8.873  3.192  0.203 18.300  7.300  0.797
AtomPair CA 16 CA 56 SOGFUNC 2  8.164  2.635  0.235 18.300  7.300  0.765
AtomPair CA 16 CA 57 SOGFUNC 2  9.446  3.443  0.191 18.300  7.300  0.809
AtomPair CA 16 CA 58 SOGFUNC 2  9.454  2.635  0.235 18.300  7.300  0.765
AtomPair CA 16 CA 61 SOGFUNC 2  8.198  3.192  0.203 18.300  7.300  0.797
AtomPair CA 16 CA 95 SOGFUNC 2  9.205  2.437  0.250 18.300  7.300  0.750
AtomPair CA 16 CA 97 SOGFUNC 2  9.747  2.437  0.250 18.300  7.300  0.750
AtomPair CA 16 CA 164 SOGFUNC 2  9.810  3.007  0.212 18.300  7.300  0.788
AtomPair CA 16 CA 165 SOGFUNC 3  8.850  2.956  0.197  9.084  3.513  0.166 18.300  7.300  0.638
AtomPair CA 16 CA 168 SOGFUNC 5  7.735  2.956  0.153  7.785  2.956  0.153  8.780  2.956  0.153  8.923  2.635  0.171 18.300  7.300  0.371
AtomPair CA 16 CA 169 SOGFUNC 3  9.736  3.007  0.189  9.828  3.007  0.189 18.300  7.300  0.622
AtomPair CA 16 CA 170 SOGFUNC 2  8.075  3.443  0.191 18.300  7.300  0.809
AtomPair CA 16 CA 172 SOGFUNC 2  9.427  2.635  0.235 18.300  7.300  0.765
AtomPair CA 17 CA 22 SOGFUNC 8  5.086  3.443  0.107  5.309  3.443  0.107  5.462  3.443  0.107  5.632  2.635  0.140  8.806  3.007  0.123  8.830  3.007  0.123  8.907  2.635  0.140 18.300  7.300  0.152
AtomPair CA 17 CA 23 SOGFUNC 6  5.775  2.437  0.163  5.993  2.635  0.150  6.040  2.635  0.150  7.280  3.443  0.115  9.950  2.635  0.150 18.300  7.300  0.271
AtomPair CA 17 CA 24 SOGFUNC 5  8.311  2.635  0.185  8.729  3.787  0.129  8.799  3.443  0.142  9.724  3.443  0.142 18.300  7.300  0.402
AtomPair CA 17 CA 26 SOGFUNC 3  9.857  3.443  0.173  9.991  3.443  0.173 18.300  7.300  0.654
AtomPair CA 17 CA 27 SOGFUNC 3  9.190  2.635  0.205  9.221  2.635  0.205 18.300  7.300  0.591
AtomPair CA 17 CA 28 SOGFUNC 4  7.250  2.635  0.176  7.309  2.437  0.190  9.257  2.437  0.190 18.300  7.300  0.444
AtomPair CA 17 CA 29 SOGFUNC 3  7.950  2.635  0.205  8.087  2.635  0.205 18.300  7.300  0.591
AtomPair CA 17 CA 30 SOGFUNC 4  8.550  2.437  0.187  8.589  2.437  0.187  9.646  2.437  0.187 18.300  7.300  0.438
AtomPair CA 17 CA 46 SOGFUNC 2  9.943  3.007  0.212 18.300  7.300  0.788
AtomPair CA 17 CA 47 SOGFUNC 6  7.979  2.635  0.151  8.604  3.192  0.125  8.770  2.635  0.151  8.923  2.635  0.151  9.046  2.635  0.151 18.300  7.300  0.272
AtomPair CA 17 CA 48 SOGFUNC 3  6.571  2.635  0.205  7.436  2.635  0.205 18.300  7.300  0.591
AtomPair CA 17 CA 49 SOGFUNC 2  9.890  3.007  0.212 18.300  7.300  0.788
AtomPair CA 17 CA 53 SOGFUNC 2  7.526  2.635  0.235 18.300  7.300  0.765
AtomPair CA 17 CA 54 SOGFUNC 2  7.537  2.635  0.235 18.300  7.300  0.765
AtomPair CA 17 CA 55 SOGFUNC 2  7.602  3.007  0.212 18.300  7.300  0.788
AtomPair CA 17 CA 56 SOGFUNC 2  5.316  2.635  0.235 18.300  7.300  0.765
AtomPair CA 17 CA 57 SOGFUNC 2  6.723  3.007  0.212 18.300  7.300  0.788
AtomPair CA 17 CA 58 SOGFUNC 2  7.925  3.007  0.212 18.300  7.300  0.788
AtomPair CA 17 CA 60 SOGFUNC 2  9.142  2.635  0.235 18.300  7.300  0.765
AtomPair CA 17 CA 61 SOGFUNC 2  8.609  2.635  0.235 18.300  7.300  0.765
AtomPair CA 17 CA 91 SOGFUNC 5  9.064  1.734  0.216  9.176  2.635  0.142  9.180  1.734  0.216  9.950  3.192  0.117 18.300  7.300  0.308
AtomPair CA 17 CA 92 SOGFUNC 3  9.452  2.635  0.205  9.572  2.635  0.205 18.300  7.300  0.591
AtomPair CA 17 CA 93 SOGFUNC 5  7.973  1.734  0.224  8.049  3.192  0.121  8.185  1.734  0.224  8.706  3.443  0.113 18.300  7.300  0.319
AtomPair CA 17 CA 94 SOGFUNC 2  9.563  2.635  0.235 18.300  7.300  0.765
AtomPair CA 17 CA 95 SOGFUNC 4  9.229  3.443  0.147  9.524  2.437  0.208  9.529  3.192  0.159 18.300  7.300  0.486
AtomPair CA 17 CA 164 SOGFUNC 2  9.575  2.956  0.215 18.300  7.300  0.785
AtomPair CA 17 CA 167 SOGFUNC 2  9.710  2.635  0.235 18.300  7.300  0.765
AtomPair CA 17 CA 168 SOGFUNC 5  7.331  2.635  0.177  7.564  3.192  0.146  7.643  3.192  0.146  7.726  3.192  0.146 18.300  7.300  0.384
AtomPair CA 17 CA 169 SOGFUNC 3  9.657  2.635  0.215  9.908  3.443  0.165 18.300  7.300  0.621
AtomPair CA 17 CA 171 SOGFUNC 5  8.755  3.192  0.144  9.112  2.437  0.189  9.119  3.192  0.144  9.413  3.192  0.144 18.300  7.300  0.378
AtomPair CA 17 CA 172 SOGFUNC 5  7.806  3.443  0.146  8.721  3.443  0.146  9.064  3.443  0.146  9.713  3.443  0.146 18.300  7.300  0.414
AtomPair CA 18 CA 23 SOGFUNC 6  4.866  2.635  0.158  5.177  2.635  0.158  5.212  2.635  0.158  5.960  3.443  0.121  8.586  3.443  0.121 18.300  7.300  0.285
AtomPair CA 18 CA 24 SOGFUNC 6  5.588  3.007  0.149  6.444  3.007  0.149  6.541  3.007  0.149  6.955  3.787  0.118  9.875  3.443  0.130 18.300  7.300  0.306
AtomPair CA 18 CA 25 SOGFUNC 5  8.241  3.007  0.139  8.340  3.787  0.111  8.433  2.066  0.203  8.576  2.066  0.203 18.300  7.300  0.344
AtomPair CA 18 CA 26 SOGFUNC 4  8.873  3.007  0.170  9.058  3.007  0.170  9.917  3.007  0.170 18.300  7.300  0.490
AtomPair CA 18 CA 27 SOGFUNC 4  9.116  2.066  0.214  9.206  2.066  0.214  9.550  3.007  0.147 18.300  7.300  0.424
AtomPair CA 18 CA 28 SOGFUNC 4  8.750  1.685  0.235  8.858  1.685  0.235  9.744  2.635  0.150 18.300  7.300  0.380
AtomPair CA 18 CA 46 SOGFUNC 3  8.942  3.787  0.163  9.617  3.787  0.163 18.300  7.300  0.675
AtomPair CA 18 CA 47 SOGFUNC 5  6.634  3.443  0.135  7.675  2.635  0.176  7.881  3.007  0.154  7.887  3.007  0.154 18.300  7.300  0.381
AtomPair CA 18 CA 48 SOGFUNC 5  3.798  3.443  0.135  5.646  2.635  0.176  9.785  3.007  0.154  9.916  3.007  0.154 18.300  7.300  0.381
AtomPair CA 18 CA 49 SOGFUNC 3  7.305  3.787  0.156  9.355  3.007  0.196 18.300  7.300  0.648
AtomPair CA 18 CA 50 SOGFUNC 2  9.095  2.635  0.235 18.300  7.300  0.765
AtomPair CA 18 CA 53 SOGFUNC 2  9.314  2.635  0.235 18.300  7.300  0.765
AtomPair CA 18 CA 54 SOGFUNC 2  8.267  3.787  0.176 18.300  7.300  0.824
AtomPair CA 18 CA 55 SOGFUNC 2  9.416  3.007  0.212 18.300  7.300  0.788
AtomPair CA 18 CA 56 SOGFUNC 2  8.420  2.635  0.235 18.300  7.300  0.765
AtomPair CA 18 CA 93 SOGFUNC 5  9.491  3.443  0.112  9.697  3.443  0.112  9.918  1.685  0.229  9.997  1.685  0.229 18.300  7.300  0.317
AtomPair CA 18 CA 95 SOGFUNC 3  9.822  2.635  0.205  9.854  2.635  0.205 18.300  7.300  0.591
AtomPair CA 18 CA 170 SOGFUNC 4  9.146  3.007  0.166  9.270  3.007  0.166  9.840  2.635  0.189 18.300  7.300  0.479
AtomPair CA 19 CA 24 SOGFUNC 6  7.119  3.521  0.131  8.541  2.635  0.175  8.660  3.007  0.154  9.480  3.787  0.122  9.853  4.557  0.101 18.300  7.300  0.316
AtomPair CA 19 CA 25 SOGFUNC 3  9.774  3.007  0.184  9.924  2.635  0.210 18.300  7.300  0.606
AtomPair CA 19 CA 26 SOGFUNC 2  8.443  3.007  0.212 18.300  7.300  0.788
AtomPair CA 19 CA 36 SOGFUNC 2  9.730  2.956  0.215 18.300  7.300  0.785
AtomPair CA 19 CA 47 SOGFUNC 2  9.996  3.787  0.176 18.300  7.300  0.824
AtomPair CA 19 CA 48 SOGFUNC 3  6.762  3.787  0.156  7.992  3.007  0.196 18.300  7.300  0.648
AtomPair CA 19 CA 49 SOGFUNC 2  9.226  3.787  0.176 18.300  7.300  0.824
AtomPair CA 19 CA 53 SOGFUNC 2  8.381  2.437  0.250 18.300  7.300  0.750
AtomPair CA 19 CA 54 SOGFUNC 2  8.304  2.635  0.235 18.300  7.300  0.765
AtomPair CA 19 CA 56 SOGFUNC 2  9.596  2.635  0.235 18.300  7.300  0.765
AtomPair CA 19 CA 75 SOGFUNC 2  7.749  4.151  0.163 18.300  7.300  0.837
AtomPair CA 19 CA 93 SOGFUNC 3  8.525  3.007  0.189  8.625  3.007  0.189 18.300  7.300  0.622
AtomPair CA 19 CA 94 SOGFUNC 3  9.627  2.066  0.235  9.754  2.066  0.235 18.300  7.300  0.531
AtomPair CA 19 CA 97 SOGFUNC 2  8.886  2.635  0.235 18.300  7.300  0.765
AtomPair CA 19 CA 170 SOGFUNC 2  7.484  2.635  0.235 18.300  7.300  0.765
AtomPair CA 19 CA 171 SOGFUNC 2  8.421  2.635  0.235 18.300  7.300  0.765
AtomPair CA 19 CA 173 SOGFUNC 2  9.652  2.437  0.250 18.300  7.300  0.750
AtomPair CA 19 CA 174 SOGFUNC 2  7.633  2.635  0.235 18.300  7.300  0.765
AtomPair CA 20 CA 25 SOGFUNC 4  8.448  3.007  0.163  8.889  3.787  0.129  9.098  2.066  0.237 18.300  7.300  0.470
AtomPair CA 20 CA 26 SOGFUNC 3  7.808  2.066  0.247  9.858  2.635  0.194 18.300  7.300  0.559
AtomPair CA 20 CA 27 SOGFUNC 2  9.025  3.007  0.212 18.300  7.300  0.788
AtomPair CA 20 CA 28 SOGFUNC 2  9.229  2.635  0.235 18.300  7.300  0.765
AtomPair CA 20 CA 29 SOGFUNC 2  7.741  2.635  0.235 18.300  7.300  0.765
AtomPair CA 20 CA 34 SOGFUNC 2  9.425  3.717  0.179 18.300  7.300  0.821
AtomPair CA 20 CA 35 SOGFUNC 2  8.335  2.956  0.215 18.300  7.300  0.785
AtomPair CA 20 CA 47 SOGFUNC 2  9.322  3.443  0.191 18.300  7.300  0.809
AtomPair CA 20 CA 48 SOGFUNC 2  9.117  2.635  0.235 18.300  7.300  0.765
AtomPair CA 20 CA 52 SOGFUNC 2  8.433  3.443  0.191 18.300  7.300  0.809
AtomPair CA 20 CA 53 SOGFUNC 2  4.777  2.635  0.235 18.300  7.300  0.765
AtomPair CA 20 CA 54 SOGFUNC 2  4.748  3.443  0.191 18.300  7.300  0.809
AtomPair CA 20 CA 55 SOGFUNC 2  7.416  2.635  0.235 18.300  7.300  0.765
AtomPair CA 20 CA 56 SOGFUNC 2  7.037  2.635  0.235 18.300  7.300  0.765
AtomPair CA 20 CA 75 SOGFUNC 2  7.845  4.151  0.163 18.300  7.300  0.837
AtomPair CA 20 CA 90 SOGFUNC 2  9.050  3.007  0.212 18.300  7.300  0.788
AtomPair CA 20 CA 91 SOGFUNC 3  7.829  2.635  0.205  7.938  2.635  0.205 18.300  7.300  0.591
AtomPair CA 20 CA 92 SOGFUNC 3  7.939  1.685  0.260  8.102  1.685  0.260 18.300  7.300  0.480
AtomPair CA 20 CA 93 SOGFUNC 3  5.520  3.443  0.173  5.643  3.443  0.173 18.300  7.300  0.654
AtomPair CA 20 CA 94 SOGFUNC 3  7.447  2.066  0.235  7.748  2.066  0.235 18.300  7.300  0.531
AtomPair CA 20 CA 95 SOGFUNC 5  9.325  2.635  0.176  9.465  2.635  0.176  9.680  3.443  0.134  9.707  3.443  0.134 18.300  7.300  0.380
AtomPair CA 20 CA 97 SOGFUNC 2  9.509  2.635  0.235 18.300  7.300  0.765
AtomPair CA 20 CA 99 SOGFUNC 2  9.920  2.635  0.235 18.300  7.300  0.765
AtomPair CA 20 CA 166 SOGFUNC 3  9.773  2.956  0.191  9.924  2.956  0.191 18.300  7.300  0.618
AtomPair CA 20 CA 168 SOGFUNC 4  9.049  2.635  0.181  9.261  2.635  0.181  9.532  2.635  0.181 18.300  7.300  0.457
AtomPair CA 20 CA 169 SOGFUNC 5  8.199  2.635  0.180  8.342  2.635  0.180  9.730  3.787  0.125  9.964  3.787  0.125 18.300  7.300  0.390
AtomPair CA 20 CA 170 SOGFUNC 3  7.038  3.007  0.189  7.239  3.007  0.189 18.300  7.300  0.622
AtomPair CA 20 CA 171 SOGFUNC 4  9.836  2.635  0.198  9.854  3.443  0.151  9.937  3.443  0.151 18.300  7.300  0.500
AtomPair CA 20 CA 172 SOGFUNC 5  7.357  3.007  0.158  7.384  3.007  0.158  8.234  3.007  0.158  8.453  3.443  0.138 18.300  7.300  0.390
AtomPair CA 20 CA 173 SOGFUNC 3  8.010  2.635  0.205  8.067  2.635  0.205 18.300  7.300  0.591
AtomPair CA 20 CA 174 SOGFUNC 3  9.854  3.007  0.189  9.903  3.007  0.189 18.300  7.300  0.622
AtomPair CA 20 CA 175 SOGFUNC 2  9.737  1.685  0.325 18.300  7.300  0.675
AtomPair CA 21 CA 26 SOGFUNC 6  5.827  2.066  0.181  7.783  2.635  0.142  7.788  2.635  0.142  8.744  2.066  0.181  9.646  3.787  0.099 18.300  7.300  0.256
AtomPair CA 21 CA 27 SOGFUNC 3  6.369  3.007  0.174  9.716  2.066  0.253 18.300  7.300  0.573
AtomPair CA 21 CA 28 SOGFUNC 2  9.950  1.685  0.325 18.300  7.300  0.675
AtomPair CA 21 CA 29 SOGFUNC 2  9.219  1.685  0.325 18.300  7.300  0.675
AtomPair CA 21 CA 30 SOGFUNC 3  8.698  3.443  0.155  9.203  2.066  0.259 18.300  7.300  0.586
AtomPair CA 21 CA 48 SOGFUNC 2  8.191  3.787  0.176 18.300  7.300  0.824
AtomPair CA 21 CA 52 SOGFUNC 2  9.706  3.007  0.212 18.300  7.300  0.788
AtomPair CA 21 CA 53 SOGFUNC 2  6.919  2.635  0.235 18.300  7.300  0.765
AtomPair CA 21 CA 54 SOGFUNC 2  4.357  3.007  0.212 18.300  7.300  0.788
AtomPair CA 21 CA 55 SOGFUNC 2  6.936  2.066  0.282 18.300  7.300  0.718
AtomPair CA 21 CA 56 SOGFUNC 2  8.023  1.685  0.325 18.300  7.300  0.675
AtomPair CA 21 CA 74 SOGFUNC 2  8.664  2.956  0.215 18.300  7.300  0.785
AtomPair CA 21 CA 75 SOGFUNC 2  5.740  3.717  0.179 18.300  7.300  0.821
AtomPair CA 21 CA 76 SOGFUNC 2  8.148  2.956  0.215 18.300  7.300  0.785
AtomPair CA 21 CA 77 SOGFUNC 2  9.607  2.956  0.215 18.300  7.300  0.785
AtomPair CA 21 CA 88 SOGFUNC 2  9.115  3.007  0.212 18.300  7.300  0.788
AtomPair CA 21 CA 89 SOGFUNC 2  9.658  2.635  0.235 18.300  7.300  0.765
AtomPair CA 21 CA 90 SOGFUNC 4  7.602  3.007  0.162  9.917  2.635  0.185  9.963  2.635  0.185 18.300  7.300  0.468
AtomPair CA 21 CA 91 SOGFUNC 3  6.452  2.635  0.205  6.480  2.635  0.205 18.300  7.300  0.591
AtomPair CA 21 CA 92 SOGFUNC 3  5.970  1.685  0.260  6.014  1.685  0.260 18.300  7.300  0.480
AtomPair CA 21 CA 93 SOGFUNC 5  5.234  3.443  0.140  5.331  3.443  0.140  9.180  3.443  0.140  9.691  2.635  0.183 18.300  7.300  0.397
AtomPair CA 21 CA 94 SOGFUNC 6  7.811  2.066  0.183  7.853  2.066  0.183  8.503  3.007  0.125  8.583  3.007  0.125  9.959  3.007  0.125 18.300  7.300  0.258
AtomPair CA 21 CA 95 SOGFUNC 5  6.828  2.635  0.165  7.486  3.007  0.145  7.496  2.635  0.165  7.570  2.635  0.165 18.300  7.300  0.358
AtomPair CA 21 CA 96 SOGFUNC 5  7.939  3.787  0.104  8.143  2.066  0.191  9.020  2.066  0.191  9.079  2.066  0.191 18.300  7.300  0.324
AtomPair CA 21 CA 172 SOGFUNC 5  8.877  3.007  0.160  8.944  3.007  0.160  9.743  3.787  0.127  9.794  3.007  0.160 18.300  7.300  0.394
AtomPair CA 21 CA 175 SOGFUNC 4  9.774  2.635  0.181  9.805  2.635  0.181  9.874  2.635  0.181 18.300  7.300  0.457
AtomPair CA 22 CA 27 SOGFUNC 8  5.330  3.007  0.125  7.938  3.787  0.099  8.928  3.007  0.125  8.929  3.007  0.125  9.073  3.007  0.125  9.122  3.007  0.125  9.825  3.007  0.125 18.300  7.300  0.154
AtomPair CA 22 CA 28 SOGFUNC 7  7.832  2.635  0.129  8.027  2.635  0.129  8.446  2.635  0.129  8.675  1.685  0.201  8.833  3.007  0.113  9.025  3.007  0.113 18.300  7.300  0.186
AtomPair CA 22 CA 29 SOGFUNC 3  8.809  3.007  0.184  9.613  2.635  0.210 18.300  7.300  0.606
AtomPair CA 22 CA 30 SOGFUNC 3  6.438  4.151  0.149  9.578  3.513  0.176 18.300  7.300  0.676
AtomPair CA 22 CA 31 SOGFUNC 2  9.997  3.513  0.188 18.300  7.300  0.812
AtomPair CA 22 CA 33 SOGFUNC 2  9.425  2.956  0.215 18.300  7.300  0.785
AtomPair CA 22 CA 44 SOGFUNC 3  8.769  2.066  0.235  9.343  2.066  0.235 18.300  7.300  0.531
AtomPair CA 22 CA 45 SOGFUNC 3  8.546  2.066  0.235  8.972  2.066  0.235 18.300  7.300  0.531
AtomPair CA 22 CA 47 SOGFUNC 2  9.944  2.635  0.235 18.300  7.300  0.765
AtomPair CA 22 CA 48 SOGFUNC 2  8.883  2.635  0.235 18.300  7.300  0.765
AtomPair CA 22 CA 53 SOGFUNC 2  9.384  2.635  0.235 18.300  7.300  0.765
AtomPair CA 22 CA 54 SOGFUNC 2  7.549  3.787  0.176 18.300  7.300  0.824
AtomPair CA 22 CA 74 SOGFUNC 2  8.580  2.956  0.215 18.300  7.300  0.785
AtomPair CA 22 CA 75 SOGFUNC 2  6.989  4.151  0.163 18.300  7.300  0.837
AtomPair CA 22 CA 91 SOGFUNC 4  8.953  2.066  0.210  9.048  2.066  0.210  9.532  2.635  0.165 18.300  7.300  0.416
AtomPair CA 22 CA 92 SOGFUNC 7  8.143  2.066  0.162  8.164  2.066  0.162  9.038  1.685  0.199  9.389  3.443  0.097  9.519  3.443  0.097  9.561  3.443  0.097 18.300  7.300  0.184
AtomPair CA 22 CA 93 SOGFUNC 7  5.670  2.635  0.144  6.014  3.443  0.110  6.418  2.635  0.144  6.477  2.635  0.144  8.342  3.007  0.126  8.600  3.007  0.126 18.300  7.300  0.207
AtomPair CA 22 CA 94 SOGFUNC 5  5.464  3.443  0.129  5.768  2.635  0.169  6.855  2.635  0.169  6.980  2.635  0.169 18.300  7.300  0.365
AtomPair CA 22 CA 95 SOGFUNC 5  4.484  3.443  0.140  4.537  3.443  0.140  4.648  2.635  0.183  4.916  3.443  0.140 18.300  7.300  0.397
AtomPair CA 22 CA 96 SOGFUNC 5  7.081  3.007  0.155  7.328  3.007  0.155  7.425  3.007  0.155  7.468  3.007  0.155 18.300  7.300  0.382
AtomPair CA 22 CA 97 SOGFUNC 4  9.366  3.443  0.151  9.518  3.443  0.151  9.744  2.635  0.198 18.300  7.300  0.500
AtomPair CA 22 CA 98 SOGFUNC 4  9.474  2.635  0.181  9.524  2.635  0.181  9.717  2.635  0.181 18.300  7.300  0.457
AtomPair CA 22 CA 156 SOGFUNC 3  9.559  3.443  0.147  9.795  1.685  0.300 18.300  7.300  0.554
AtomPair CA 22 CA 157 SOGFUNC 2  9.593  2.956  0.215 18.300  7.300  0.785
AtomPair CA 22 CA 168 SOGFUNC 4  9.156  2.956  0.184  9.355  3.717  0.147  9.713  3.717  0.147 18.300  7.300  0.523
AtomPair CA 22 CA 171 SOGFUNC 5  7.493  1.685  0.259  8.135  3.443  0.127  8.252  3.443  0.127  8.384  3.443  0.127 18.300  7.300  0.359
AtomPair CA 22 CA 172 SOGFUNC 5  7.140  3.443  0.140  7.175  3.443  0.140  7.691  3.443  0.140  7.904  2.635  0.183 18.300  7.300  0.397
AtomPair CA 22 CA 174 SOGFUNC 2  8.794  3.443  0.191 18.300  7.300  0.809
AtomPair CA 22 CA 175 SOGFUNC 5  7.707  3.443  0.122  7.738  3.443  0.122  7.888  2.635  0.160  8.378  1.685  0.250 18.300  7.300  0.346
AtomPair CA 22 CA 182 SOGFUNC 2  9.794  3.787  0.176 18.300  7.300  0.824
AtomPair CA 23 CA 28 SOGFUNC 7  5.447  2.635  0.134  6.010  2.635  0.134  6.063  2.635  0.134  6.241  2.635  0.134  6.244  2.635  0.134  8.395  2.635  0.134 18.300  7.300  0.194
AtomPair CA 23 CA 29 SOGFUNC 6  6.204  2.654  0.156  8.949  2.956  0.140  9.016  2.956  0.140  9.224  2.956  0.140  9.440  2.956  0.140 18.300  7.300  0.284
AtomPair CA 23 CA 30 SOGFUNC 3  9.190  2.956  0.197  9.506  3.513  0.166 18.300  7.300  0.638
AtomPair CA 23 CA 34 SOGFUNC 2  9.566  3.717  0.179 18.300  7.300  0.821
AtomPair CA 23 CA 42 SOGFUNC 3  9.321  2.754  0.199  9.335  2.754  0.199 18.300  7.300  0.601
AtomPair CA 23 CA 43 SOGFUNC 3  8.821  3.513  0.166  8.930  2.956  0.197 18.300  7.300  0.638
AtomPair CA 23 CA 44 SOGFUNC 3  6.459  3.007  0.189  6.715  3.007  0.189 18.300  7.300  0.622
AtomPair CA 23 CA 45 SOGFUNC 3  6.151  2.635  0.205  6.204  2.635  0.205 18.300  7.300  0.591
AtomPair CA 23 CA 46 SOGFUNC 5  8.945  3.007  0.154  9.128  3.007  0.154  9.158  3.443  0.135  9.803  2.635  0.176 18.300  7.300  0.381
AtomPair CA 23 CA 47 SOGFUNC 3  7.815  3.443  0.165  8.123  2.635  0.215 18.300  7.300  0.621
AtomPair CA 23 CA 48 SOGFUNC 3  7.336  3.443  0.165  8.315  2.635  0.215 18.300  7.300  0.621
AtomPair CA 23 CA 50 SOGFUNC 2  9.440  3.007  0.212 18.300  7.300  0.788
AtomPair CA 23 CA 52 SOGFUNC 2  7.979  3.787  0.176 18.300  7.300  0.824
AtomPair CA 23 CA 53 SOGFUNC 2  7.858  3.192  0.203 18.300  7.300  0.797
AtomPair CA 23 CA 54 SOGFUNC 2  7.168  3.443  0.191 18.300  7.300  0.809
AtomPair CA 23 CA 57 SOGFUNC 2  9.904  3.443  0.191 18.300  7.300  0.809
AtomPair CA 23 CA 90 SOGFUNC 2  9.567  2.635  0.235 18.300  7.300  0.765
AtomPair CA 23 CA 91 SOGFUNC 3  7.230  2.635  0.205  7.925  2.635  0.205 18.300  7.300  0.591
AtomPair CA 23 CA 92 SOGFUNC 7  7.688  1.685  0.189  8.174  1.685  0.189  8.580  2.635  0.121  9.194  3.717  0.086  9.512  2.635  0.121  9.624  2.635  0.121 18.300  7.300  0.174
AtomPair CA 23 CA 93 SOGFUNC 7  5.191  3.443  0.094  5.960  3.443  0.094  6.171  1.685  0.193  6.266  1.685  0.193  9.359  2.635  0.123  9.706  2.635  0.123 18.300  7.300  0.178
AtomPair CA 23 CA 94 SOGFUNC 5  4.706  2.635  0.162  5.891  2.635  0.162  6.198  2.635  0.162  6.302  2.635  0.162 18.300  7.300  0.351
AtomPair CA 23 CA 95 SOGFUNC 5  5.639  3.443  0.134  5.807  3.443  0.134  5.829  2.635  0.176  7.470  2.635  0.176 18.300  7.300  0.380
AtomPair CA 23 CA 96 SOGFUNC 5  8.025  2.066  0.197  8.178  2.066  0.197  8.299  3.443  0.118  9.049  2.635  0.154 18.300  7.300  0.334
AtomPair CA 23 CA 97 SOGFUNC 2  9.444  2.437  0.250 18.300  7.300  0.750
AtomPair CA 23 CA 98 SOGFUNC 2  9.806  3.443  0.191 18.300  7.300  0.809
AtomPair CA 23 CA 99 SOGFUNC 3  7.866  2.437  0.218  9.999  2.635  0.201 18.300  7.300  0.581
AtomPair CA 23 CA 100 SOGFUNC 2  9.957  3.717  0.179 18.300  7.300  0.821
AtomPair CA 23 CA 101 SOGFUNC 2  9.838  2.956  0.215 18.300  7.300  0.785
AtomPair CA 23 CA 156 SOGFUNC 3  8.989  2.956  0.191  9.944  2.956  0.191 18.300  7.300  0.618
AtomPair CA 23 CA 157 SOGFUNC 2  9.891  3.717  0.179 18.300  7.300  0.821
AtomPair CA 23 CA 174 SOGFUNC 2  8.137  3.443  0.191 18.300  7.300  0.809
AtomPair CA 23 CA 177 SOGFUNC 2  9.248  2.437  0.250 18.300  7.300  0.750
AtomPair CA 23 CA 178 SOGFUNC 2  9.396  3.443  0.191 18.300  7.300  0.809
AtomPair CA 24 CA 29 SOGFUNC 4  5.348  2.956  0.176  8.183  2.956  0.176  9.917  3.513  0.148 18.300  7.300  0.499
AtomPair CA 24 CA 30 SOGFUNC 4  6.856  2.956  0.181  9.301  3.513  0.153  9.859  3.513  0.153 18.300  7.300  0.514
AtomPair CA 24 CA 31 SOGFUNC 3  9.505  3.513  0.166  9.827  2.956  0.197 18.300  7.300  0.638
AtomPair CA 24 CA 32 SOGFUNC 2  9.941  2.956  0.215 18.300  7.300  0.785
AtomPair CA 24 CA 34 SOGFUNC 2  9.868  2.956  0.215 18.300  7.300  0.785
AtomPair CA 24 CA 41 SOGFUNC 3  9.493  3.513  0.171  9.784  3.513  0.171 18.300  7.300  0.658
AtomPair CA 24 CA 42 SOGFUNC 3  7.481  2.754  0.199  7.508  2.754  0.199 18.300  7.300  0.601
AtomPair CA 24 CA 43 SOGFUNC 3  8.558  3.513  0.171  8.597  3.513  0.171 18.300  7.300  0.658
AtomPair CA 24 CA 44 SOGFUNC 3  7.448  2.754  0.199  7.553  2.754  0.199 18.300  7.300  0.601
AtomPair CA 24 CA 45 SOGFUNC 3  8.584  3.007  0.189  8.647  3.007  0.189 18.300  7.300  0.622
AtomPair CA 24 CA 46 SOGFUNC 3  7.983  3.787  0.156  8.049  3.007  0.196 18.300  7.300  0.648
AtomPair CA 24 CA 47 SOGFUNC 4  7.896  2.635  0.203  8.201  3.787  0.141  9.764  3.787  0.141 18.300  7.300  0.514
AtomPair CA 24 CA 48 SOGFUNC 4  7.135  3.787  0.136  7.697  3.007  0.172  9.785  2.635  0.196 18.300  7.300  0.496
AtomPair CA 24 CA 49 SOGFUNC 3  8.355  2.635  0.224  9.945  4.557  0.129 18.300  7.300  0.647
AtomPair CA 24 CA 50 SOGFUNC 2  6.454  2.635  0.235 18.300  7.300  0.765
AtomPair CA 24 CA 51 SOGFUNC 2  8.180  2.635  0.235 18.300  7.300  0.765
AtomPair CA 24 CA 52 SOGFUNC 3  7.266  3.007  0.184  8.849  2.635  0.210 18.300  7.300  0.606
AtomPair CA 24 CA 53 SOGFUNC 2  6.942  2.635  0.235 18.300  7.300  0.765
AtomPair CA 24 CA 54 SOGFUNC 2  5.100  2.635  0.235 18.300  7.300  0.765
AtomPair CA 24 CA 55 SOGFUNC 3  8.808  2.635  0.205  9.841  2.635  0.205 18.300  7.300  0.591
AtomPair CA 24 CA 56 SOGFUNC 2  9.010  2.635  0.235 18.300  7.300  0.765
AtomPair CA 24 CA 57 SOGFUNC 2  6.556  2.635  0.235 18.300  7.300  0.765
AtomPair CA 24 CA 58 SOGFUNC 2  8.843  2.956  0.215 18.300  7.300  0.785
AtomPair CA 24 CA 59 SOGFUNC 2  9.759  2.956  0.215 18.300  7.300  0.785
AtomPair CA 24 CA 69 SOGFUNC 2  9.986  3.717  0.179 18.300  7.300  0.821
AtomPair CA 24 CA 91 SOGFUNC 3  8.156  2.635  0.210  8.187  3.007  0.184 18.300  7.300  0.606
AtomPair CA 24 CA 92 SOGFUNC 3  7.567  2.066  0.235  7.595  2.066  0.235 18.300  7.300  0.531
AtomPair CA 24 CA 93 SOGFUNC 5  8.593  3.787  0.127  9.166  2.635  0.182  9.321  2.635  0.182  9.382  4.151  0.115 18.300  7.300  0.394
AtomPair CA 24 CA 94 SOGFUNC 5  7.275  3.007  0.165  8.383  3.787  0.131  8.620  3.787  0.131  8.820  3.007  0.165 18.300  7.300  0.408
AtomPair CA 24 CA 95 SOGFUNC 4  8.387  2.635  0.203  8.613  3.787  0.141  8.652  3.787  0.141 18.300  7.300  0.514
AtomPair CA 24 CA 96 SOGFUNC 4  9.537  3.787  0.140  9.810  3.007  0.176  9.829  3.007  0.176 18.300  7.300  0.508
AtomPair CA 24 CA 99 SOGFUNC 2  9.504  2.956  0.215 18.300  7.300  0.785
AtomPair CA 24 CA 101 SOGFUNC 2  9.938  2.956  0.215 18.300  7.300  0.785
AtomPair CA 24 CA 169 SOGFUNC 2  8.429  4.151  0.163 18.300  7.300  0.837
AtomPair CA 24 CA 172 SOGFUNC 2  7.639  3.787  0.176 18.300  7.300  0.824
AtomPair CA 24 CA 173 SOGFUNC 2  8.151  3.787  0.176 18.300  7.300  0.824
AtomPair CA 24 CA 176 SOGFUNC 2  8.936  3.007  0.212 18.300  7.300  0.788
AtomPair CA 24 CA 182 SOGFUNC 2  9.659  2.635  0.235 18.300  7.300  0.765
AtomPair CA 25 CA 30 SOGFUNC 4  6.704  4.151  0.130  9.109  2.754  0.197  9.838  3.513  0.154 18.300  7.300  0.519
AtomPair CA 25 CA 31 SOGFUNC 2  9.969  3.513  0.188 18.300  7.300  0.812
AtomPair CA 25 CA 33 SOGFUNC 2  9.916  2.956  0.215 18.300  7.300  0.785
AtomPair CA 25 CA 41 SOGFUNC 3  8.290  2.754  0.199  8.539  2.754  0.199 18.300  7.300  0.601
AtomPair CA 25 CA 42 SOGFUNC 3  7.645  2.754  0.199  7.678  2.754  0.199 18.300  7.300  0.601
AtomPair CA 25 CA 43 SOGFUNC 3  9.698  2.108  0.232  9.780  2.108  0.232 18.300  7.300  0.536
AtomPair CA 25 CA 44 SOGFUNC 5  8.372  3.723  0.128  9.612  3.513  0.135  9.911  2.754  0.173  9.922  2.754  0.173 18.300  7.300  0.391
AtomPair CA 25 CA 45 SOGFUNC 4  7.925  3.513  0.161  8.079  4.151  0.136  9.930  3.513  0.161 18.300  7.300  0.542
AtomPair CA 25 CA 46 SOGFUNC 5  5.061  3.787  0.111  5.673  3.007  0.139  7.540  2.066  0.203  7.599  2.066  0.203 18.300  7.300  0.344
AtomPair CA 25 CA 47 SOGFUNC 5  6.919  3.787  0.127  7.181  3.007  0.160  8.383  3.007  0.160  8.418  3.007  0.160 18.300  7.300  0.394
AtomPair CA 25 CA 48 SOGFUNC 3  6.583  3.787  0.143  7.784  2.066  0.263 18.300  7.300  0.594
AtomPair CA 25 CA 49 SOGFUNC 3  8.072  4.557  0.122  9.758  2.066  0.269 18.300  7.300  0.609
AtomPair CA 25 CA 50 SOGFUNC 3  9.616  1.685  0.293  9.631  3.007  0.164 18.300  7.300  0.542
AtomPair CA 25 CA 54 SOGFUNC 2  7.819  3.007  0.212 18.300  7.300  0.788
AtomPair CA 25 CA 57 SOGFUNC 2  7.686  2.956  0.215 18.300  7.300  0.785
AtomPair CA 25 CA 58 SOGFUNC 2  9.305  2.956  0.215 18.300  7.300  0.785
AtomPair CA 25 CA 59 SOGFUNC 2  9.155  2.108  0.278 18.300  7.300  0.722
AtomPair CA 25 CA 68 SOGFUNC 2  9.315  2.956  0.215 18.300  7.300  0.785
AtomPair CA 25 CA 69 SOGFUNC 4  8.376  2.108  0.216  8.456  2.108  0.216  9.780  3.513  0.130 18.300  7.300  0.437
AtomPair CA 25 CA 70 SOGFUNC 3  8.245  2.108  0.232  8.356  2.108  0.232 18.300  7.300  0.536
AtomPair CA 25 CA 71 SOGFUNC 3  8.441  2.108  0.232  8.537  2.108  0.232 18.300  7.300  0.536
AtomPair CA 25 CA 88 SOGFUNC 2  9.817  3.007  0.212 18.300  7.300  0.788
AtomPair CA 25 CA 90 SOGFUNC 3  7.876  1.685  0.260  8.105  1.685  0.260 18.300  7.300  0.480
AtomPair CA 25 CA 91 SOGFUNC 3  6.868  1.685  0.260  7.017  1.685  0.260 18.300  7.300  0.480
AtomPair CA 25 CA 92 SOGFUNC 3  6.939  1.685  0.260  6.971  1.685  0.260 18.300  7.300  0.480
AtomPair CA 25 CA 129 SOGFUNC 3  8.825  2.108  0.245  8.869  2.754  0.188 18.300  7.300  0.567
AtomPair CA 25 CA 130 SOGFUNC 3  9.648  2.108  0.232  9.650  2.108  0.232 18.300  7.300  0.536
AtomPair CA 25 CA 153 SOGFUNC 3  9.053  2.108  0.232  9.098  2.108  0.232 18.300  7.300  0.536
AtomPair CA 25 CA 154 SOGFUNC 3  8.909  2.108  0.232  9.106  2.108  0.232 18.300  7.300  0.536
AtomPair CA 25 CA 165 SOGFUNC 2  9.204  3.513  0.188 18.300  7.300  0.812
AtomPair CA 25 CA 166 SOGFUNC 2  9.814  3.513  0.188 18.300  7.300  0.812
AtomPair CA 25 CA 168 SOGFUNC 2  8.572  4.151  0.163 18.300  7.300  0.837
AtomPair CA 25 CA 169 SOGFUNC 2  6.209  4.151  0.163 18.300  7.300  0.837
AtomPair CA 25 CA 170 SOGFUNC 2  9.546  3.717  0.179 18.300  7.300  0.821
AtomPair CA 25 CA 172 SOGFUNC 2  7.984  4.151  0.163 18.300  7.300  0.837
AtomPair CA 25 CA 173 SOGFUNC 2  8.663  3.787  0.176 18.300  7.300  0.824
AtomPair CA 26 CA 31 SOGFUNC 4  8.536  3.513  0.142  8.860  2.108  0.237  8.907  3.513  0.142 18.300  7.300  0.479
AtomPair CA 26 CA 39 SOGFUNC 3  8.986  2.956  0.191  9.041  2.956  0.191 18.300  7.300  0.618
AtomPair CA 26 CA 41 SOGFUNC 3  9.144  2.108  0.232  9.455  2.108  0.232 18.300  7.300  0.536
AtomPair CA 26 CA 42 SOGFUNC 4  9.287  2.754  0.184  9.301  2.754  0.184  9.840  3.513  0.145 18.300  7.300  0.487
AtomPair CA 26 CA 43 SOGFUNC 5  7.818  2.754  0.178  8.556  3.513  0.140  8.629  3.513  0.140  8.918  3.513  0.140 18.300  7.300  0.403
AtomPair CA 26 CA 44 SOGFUNC 7  5.229  2.754  0.130  6.137  2.754  0.130  7.425  3.513  0.102  7.521  3.513  0.102  9.795  2.108  0.170  9.822  2.108  0.170 18.300  7.300  0.196
AtomPair CA 26 CA 45 SOGFUNC 7  5.567  3.513  0.112  5.615  3.513  0.112  7.167  4.151  0.095  7.303  4.151  0.095  9.023  2.108  0.186  9.057  2.108  0.186 18.300  7.300  0.215
AtomPair CA 26 CA 46 SOGFUNC 5  4.316  4.151  0.126  5.116  3.513  0.149  5.833  3.513  0.149  5.976  3.513  0.149 18.300  7.300  0.429
AtomPair CA 26 CA 47 SOGFUNC 5  6.249  2.635  0.184  6.599  3.007  0.161  6.944  3.787  0.128  7.044  3.787  0.128 18.300  7.300  0.399
AtomPair CA 26 CA 48 SOGFUNC 4  8.295  3.007  0.176  8.593  3.007  0.176  9.946  3.787  0.140 18.300  7.300  0.508
AtomPair CA 26 CA 49 SOGFUNC 2  9.511  3.521  0.187 18.300  7.300  0.813
AtomPair CA 26 CA 50 SOGFUNC 2  9.571  3.007  0.212 18.300  7.300  0.788
AtomPair CA 26 CA 57 SOGFUNC 2  9.528  4.151  0.163 18.300  7.300  0.837
AtomPair CA 26 CA 58 SOGFUNC 2  9.096  3.513  0.188 18.300  7.300  0.812
AtomPair CA 26 CA 59 SOGFUNC 2  9.111  3.513  0.188 18.300  7.300  0.812
AtomPair CA 26 CA 69 SOGFUNC 3  8.409  2.108  0.232  8.601  2.108  0.232 18.300  7.300  0.536
AtomPair CA 26 CA 70 SOGFUNC 3  9.544  2.108  0.232  9.746  2.108  0.232 18.300  7.300  0.536
AtomPair CA 26 CA 71 SOGFUNC 4  8.609  2.108  0.211  8.834  2.108  0.211  9.974  2.956  0.151 18.300  7.300  0.427
AtomPair CA 26 CA 89 SOGFUNC 3  7.506  1.734  0.256  7.633  1.734  0.256 18.300  7.300  0.487
AtomPair CA 26 CA 90 SOGFUNC 3  5.045  1.685  0.262  5.215  1.734  0.255 18.300  7.300  0.484
AtomPair CA 26 CA 91 SOGFUNC 3  4.346  1.685  0.260  4.436  1.685  0.260 18.300  7.300  0.480
AtomPair CA 26 CA 92 SOGFUNC 3  6.320  1.685  0.260  6.364  1.685  0.260 18.300  7.300  0.480
AtomPair CA 26 CA 93 SOGFUNC 5  9.198  2.635  0.162  9.231  2.635  0.162  9.951  2.635  0.162  9.985  2.635  0.162 18.300  7.300  0.351
AtomPair CA 26 CA 101 SOGFUNC 2  8.972  2.108  0.278 18.300  7.300  0.722
AtomPair CA 26 CA 114 SOGFUNC 2  8.858  3.513  0.188 18.300  7.300  0.812
AtomPair CA 26 CA 154 SOGFUNC 3  8.684  2.108  0.232  8.838  2.108  0.232 18.300  7.300  0.536
AtomPair CA 26 CA 155 SOGFUNC 3  9.120  1.871  0.247  9.224  1.871  0.247 18.300  7.300  0.506
AtomPair CA 26 CA 156 SOGFUNC 3  9.400  2.108  0.232  9.407  2.108  0.232 18.300  7.300  0.536
AtomPair CA 26 CA 169 SOGFUNC 2  7.875  3.513  0.188 18.300  7.300  0.812
AtomPair CA 26 CA 178 SOGFUNC 2  9.300  3.007  0.212 18.300  7.300  0.788
AtomPair CA 27 CA 32 SOGFUNC 4  8.395  2.956  0.169  9.024  2.956  0.169  9.626  2.754  0.182 18.300  7.300  0.480
AtomPair CA 27 CA 33 SOGFUNC 3  9.739  3.513  0.166  9.879  2.956  0.197 18.300  7.300  0.638
AtomPair CA 27 CA 38 SOGFUNC 3  7.353  2.956  0.191  7.389  2.956  0.191 18.300  7.300  0.618
AtomPair CA 27 CA 39 SOGFUNC 3  5.774  2.956  0.191  5.822  2.956  0.191 18.300  7.300  0.618
AtomPair CA 27 CA 40 SOGFUNC 3  7.890  2.956  0.191  7.958  2.956  0.191 18.300  7.300  0.618
AtomPair CA 27 CA 41 SOGFUNC 3  8.263  2.956  0.191  8.330  2.956  0.191 18.300  7.300  0.618
AtomPair CA 27 CA 42 SOGFUNC 3  9.570  2.754  0.199  9.742  2.754  0.199 18.300  7.300  0.601
AtomPair CA 27 CA 43 SOGFUNC 6  9.271  2.754  0.151  9.546  2.754  0.151  9.697  2.754  0.151  9.916  3.513  0.119  9.919  2.956  0.141 18.300  7.300  0.286
AtomPair CA 27 CA 44 SOGFUNC 5  7.853  2.754  0.160  8.180  2.754  0.160  9.663  2.754  0.160  9.859  2.754  0.160 18.300  7.300  0.361
AtomPair CA 27 CA 45 SOGFUNC 5  8.232  3.513  0.138  8.837  3.513  0.138  9.038  2.956  0.164  9.073  2.956  0.164 18.300  7.300  0.397
AtomPair CA 27 CA 46 SOGFUNC 5  7.184  4.151  0.116  8.328  3.513  0.137  9.422  2.754  0.175  9.525  2.754  0.175 18.300  7.300  0.396
AtomPair CA 27 CA 47 SOGFUNC 5  7.691  3.513  0.141  7.882  2.956  0.168  9.734  3.513  0.141  9.749  3.513  0.141 18.300  7.300  0.408
AtomPair CA 27 CA 48 SOGFUNC 4  9.575  3.007  0.154  9.601  2.635  0.176  9.820  2.066  0.225 18.300  7.300  0.445
AtomPair CA 27 CA 49 SOGFUNC 2  9.973  2.635  0.235 18.300  7.300  0.765
AtomPair CA 27 CA 50 SOGFUNC 2  8.993  2.635  0.235 18.300  7.300  0.765
AtomPair CA 27 CA 54 SOGFUNC 2  9.463  3.007  0.212 18.300  7.300  0.788
AtomPair CA 27 CA 58 SOGFUNC 2  9.889  3.513  0.188 18.300  7.300  0.812
AtomPair CA 27 CA 68 SOGFUNC 3  9.535  2.956  0.191  9.535  2.956  0.191 18.300  7.300  0.618
AtomPair CA 27 CA 69 SOGFUNC 3  6.517  2.956  0.191  6.526  2.956  0.191 18.300  7.300  0.618
AtomPair CA 27 CA 70 SOGFUNC 3  8.777  2.108  0.232  8.803  2.108  0.232 18.300  7.300  0.536
AtomPair CA 27 CA 71 SOGFUNC 5  7.428  2.956  0.145  7.518  2.956  0.145  9.820  2.754  0.155  9.974  2.108  0.203 18.300  7.300  0.352
AtomPair CA 27 CA 72 SOGFUNC 3  8.441  2.956  0.191  8.508  2.956  0.191 18.300  7.300  0.618
AtomPair CA 27 CA 75 SOGFUNC 3  9.063  2.956  0.191  9.139  2.956  0.191 18.300  7.300  0.618
AtomPair CA 27 CA 88 SOGFUNC 3  8.274  2.635  0.205  8.358  2.635  0.205 18.300  7.300  0.591
AtomPair CA 27 CA 89 SOGFUNC 3  5.964  2.437  0.214  5.965  2.437  0.214 18.300  7.300  0.572
AtomPair CA 27 CA 90 SOGFUNC 3  5.116  2.635  0.205  5.164  2.635  0.205 18.300  7.300  0.591
AtomPair CA 27 CA 91 SOGFUNC 3  6.672  2.635  0.205  6.760  2.635  0.205 18.300  7.300  0.591
AtomPair CA 27 CA 92 SOGFUNC 7  8.411  1.685  0.176  8.588  2.635  0.113  8.697  2.635  0.113  8.809  3.513  0.084  9.639  1.685  0.176  9.763  1.685  0.176 18.300  7.300  0.163
AtomPair CA 27 CA 93 SOGFUNC 5  6.497  1.685  0.218  6.541  1.685  0.218  7.050  2.635  0.139  7.077  2.956  0.124 18.300  7.300  0.301
AtomPair CA 27 CA 94 SOGFUNC 5  7.027  2.066  0.201  7.039  3.007  0.138  7.157  2.066  0.201  7.364  3.513  0.118 18.300  7.300  0.341
AtomPair CA 27 CA 95 SOGFUNC 3  9.275  2.635  0.205  9.518  2.635  0.205 18.300  7.300  0.591
AtomPair CA 27 CA 99 SOGFUNC 2  9.291  2.956  0.215 18.300  7.300  0.785
AtomPair CA 27 CA 100 SOGFUNC 2  8.800  2.956  0.215 18.300  7.300  0.785
AtomPair CA 27 CA 101 SOGFUNC 2  6.781  2.956  0.215 18.300  7.300  0.785
AtomPair CA 27 CA 102 SOGFUNC 2  8.525  3.513  0.188 18.300  7.300  0.812
AtomPair CA 27 CA 113 SOGFUNC 2  9.342  3.513  0.188 18.300  7.300  0.812
AtomPair CA 27 CA 114 SOGFUNC 2  7.448  3.513  0.188 18.300  7.300  0.812
AtomPair CA 27 CA 155 SOGFUNC 2  9.282  2.754  0.228 18.300  7.300  0.772
AtomPair CA 27 CA 156 SOGFUNC 5  9.037  2.108  0.205  9.409  2.956  0.146  9.550  2.956  0.146  9.660  2.956  0.146 18.300  7.300  0.356
AtomPair CA 27 CA 169 SOGFUNC 2  9.983  3.513  0.188 18.300  7.300  0.812
AtomPair CA 27 CA 173 SOGFUNC 2  9.850  2.956  0.215 18.300  7.300  0.785
AtomPair CA 27 CA 182 SOGFUNC 2  9.436  2.956  0.215 18.300  7.300  0.785
AtomPair CA 28 CA 33 SOGFUNC 5  8.476  2.754  0.154  8.482  2.108  0.201  8.712  2.956  0.143  9.462  2.754  0.154 18.300  7.300  0.348
AtomPair CA 28 CA 34 SOGFUNC 3  7.921  2.956  0.177  9.870  2.108  0.249 18.300  7.300  0.574
AtomPair CA 28 CA 37 SOGFUNC 3  8.461  2.654  0.208  8.520  2.956  0.187 18.300  7.300  0.605
AtomPair CA 28 CA 38 SOGFUNC 3  5.782  2.108  0.225  5.801  1.871  0.254 18.300  7.300  0.521
AtomPair CA 28 CA 39 SOGFUNC 3  5.603  2.956  0.187  5.734  2.654  0.208 18.300  7.300  0.605
AtomPair CA 28 CA 40 SOGFUNC 3  9.115  2.108  0.232  9.133  2.108  0.232 18.300  7.300  0.536
AtomPair CA 28 CA 41 SOGFUNC 5  8.842  2.108  0.184  8.854  2.108  0.184  9.018  2.108  0.184  9.096  2.956  0.131 18.300  7.300  0.318
AtomPair CA 28 CA 43 SOGFUNC 4  9.363  2.108  0.209  9.815  2.108  0.209  9.894  2.754  0.160 18.300  7.300  0.422
AtomPair CA 28 CA 44 SOGFUNC 3  9.380  2.754  0.199  9.674  2.754  0.199 18.300  7.300  0.601
AtomPair CA 28 CA 45 SOGFUNC 3  9.182  2.956  0.191  9.867  2.956  0.191 18.300  7.300  0.618
AtomPair CA 28 CA 46 SOGFUNC 3  8.348  2.956  0.191  9.633  2.956  0.191 18.300  7.300  0.618
AtomPair CA 28 CA 47 SOGFUNC 4  7.111  2.956  0.171  7.719  2.956  0.171  8.634  2.956  0.171 18.300  7.300  0.486
AtomPair CA 28 CA 48 SOGFUNC 3  6.444  2.108  0.249  9.556  2.956  0.177 18.300  7.300  0.574
AtomPair CA 28 CA 49 SOGFUNC 2  7.266  1.734  0.319 18.300  7.300  0.681
AtomPair CA 28 CA 50 SOGFUNC 2  7.701  1.685  0.325 18.300  7.300  0.675
AtomPair CA 28 CA 53 SOGFUNC 4  9.525  2.635  0.152  9.848  1.734  0.231  9.985  1.734  0.231 18.300  7.300  0.385
AtomPair CA 28 CA 54 SOGFUNC 2  9.698  3.513  0.188 18.300  7.300  0.812
AtomPair CA 28 CA 57 SOGFUNC 3  7.867  4.151  0.144  8.282  2.956  0.202 18.300  7.300  0.654
AtomPair CA 28 CA 58 SOGFUNC 3  6.567  3.513  0.166  8.166  2.956  0.197 18.300  7.300  0.638
AtomPair CA 28 CA 59 SOGFUNC 3  7.250  1.871  0.279  8.399  3.513  0.149 18.300  7.300  0.572
AtomPair CA 28 CA 65 SOGFUNC 2  9.511  2.654  0.234 18.300  7.300  0.766
AtomPair CA 28 CA 69 SOGFUNC 3  8.527  2.108  0.232  8.601  2.108  0.232 18.300  7.300  0.536
AtomPair CA 28 CA 71 SOGFUNC 7  8.835  2.956  0.102  9.062  2.108  0.143  9.083  2.108  0.143  9.168  2.108  0.143  9.457  1.871  0.161  9.464  2.108  0.143 18.300  7.300  0.165
AtomPair CA 28 CA 72 SOGFUNC 4  9.053  2.108  0.211  9.109  1.871  0.237  9.864  3.513  0.126 18.300  7.300  0.426
AtomPair CA 28 CA 73 SOGFUNC 5  8.871  2.956  0.146  9.024  2.108  0.205  9.129  2.956  0.146  9.160  2.956  0.146 18.300  7.300  0.356
AtomPair CA 28 CA 75 SOGFUNC 3  8.346  2.654  0.208  8.348  2.956  0.187 18.300  7.300  0.605
AtomPair CA 28 CA 87 SOGFUNC 3  7.580  2.437  0.218  7.609  2.635  0.201 18.300  7.300  0.581
AtomPair CA 28 CA 88 SOGFUNC 3  5.702  1.734  0.255  5.767  1.685  0.262 18.300  7.300  0.484
AtomPair CA 28 CA 89 SOGFUNC 3  4.508  1.734  0.256  4.530  1.734  0.256 18.300  7.300  0.487
AtomPair CA 28 CA 90 SOGFUNC 3  6.228  1.685  0.262  6.252  1.734  0.255 18.300  7.300  0.484
AtomPair CA 28 CA 91 SOGFUNC 7  7.394  1.685  0.155  7.485  1.734  0.151  7.535  1.734  0.151  7.779  2.956  0.089  8.603  1.685  0.155  8.713  1.685  0.155 18.300  7.300  0.143
AtomPair CA 28 CA 92 SOGFUNC 5  4.842  1.685  0.236  5.201  2.635  0.151  5.245  2.956  0.135  5.289  2.635  0.151 18.300  7.300  0.327
AtomPair CA 28 CA 93 SOGFUNC 5  4.047  1.734  0.214  4.064  1.734  0.214  4.517  2.635  0.141  4.545  2.956  0.126 18.300  7.300  0.305
AtomPair CA 28 CA 94 SOGFUNC 5  6.498  2.635  0.139  6.595  1.685  0.218  6.621  1.685  0.218  6.670  2.956  0.124 18.300  7.300  0.301
AtomPair CA 28 CA 95 SOGFUNC 5  8.540  2.956  0.146  8.621  2.956  0.146  9.847  2.108  0.205  9.987  2.956  0.146 18.300  7.300  0.356
AtomPair CA 28 CA 98 SOGFUNC 2  9.025  2.956  0.215 18.300  7.300  0.785
AtomPair CA 28 CA 99 SOGFUNC 2  5.484  2.108  0.278 18.300  7.300  0.722
AtomPair CA 28 CA 100 SOGFUNC 2  5.565  2.956  0.215 18.300  7.300  0.785
AtomPair CA 28 CA 101 SOGFUNC 2  4.520  2.108  0.278 18.300  7.300  0.722
AtomPair CA 28 CA 102 SOGFUNC 2  7.724  2.754  0.228 18.300  7.300  0.772
AtomPair CA 28 CA 103 SOGFUNC 2  9.306  2.108  0.278 18.300  7.300  0.722
AtomPair CA 28 CA 104 SOGFUNC 2  9.271  2.108  0.278 18.300  7.300  0.722
AtomPair CA 28 CA 155 SOGFUNC 2  9.577  2.108  0.278 18.300  7.300  0.722
AtomPair CA 28 CA 156 SOGFUNC 7  8.247  2.108  0.159  8.433  2.956  0.113  9.665  2.108  0.159  9.806  2.108  0.159  9.905  2.956  0.113  9.978  2.956  0.113 18.300  7.300  0.183
AtomPair CA 28 CA 157 SOGFUNC 7  8.653  2.956  0.108  9.158  2.108  0.152  9.724  1.871  0.171  9.791  2.654  0.121  9.830  2.654  0.121  9.873  2.108  0.152 18.300  7.300  0.175
AtomPair CA 28 CA 158 SOGFUNC 7  8.746  2.108  0.146  9.533  2.956  0.104  9.684  2.108  0.146  9.694  2.108  0.146  9.741  2.108  0.146  9.784  2.108  0.146 18.300  7.300  0.168
AtomPair CA 28 CA 162 SOGFUNC 4  8.381  2.108  0.199  8.469  2.108  0.199  9.829  2.108  0.199 18.300  7.300  0.403
AtomPair CA 28 CA 163 SOGFUNC 2  9.830  2.108  0.278 18.300  7.300  0.722
AtomPair CA 28 CA 165 SOGFUNC 3  9.400  2.654  0.204  9.428  2.654  0.204 18.300  7.300  0.593
AtomPair CA 28 CA 166 SOGFUNC 3  9.611  2.108  0.232  9.674  2.108  0.232 18.300  7.300  0.536
AtomPair CA 28 CA 177 SOGFUNC 2  9.530  1.685  0.325 18.300  7.300  0.675
AtomPair CA 28 CA 178 SOGFUNC 2  9.786  2.956  0.215 18.300  7.300  0.785
AtomPair CA 28 CA 181 SOGFUNC 2  8.803  2.956  0.215 18.300  7.300  0.785
AtomPair CA 28 CA 182 SOGFUNC 2  9.713  2.956  0.215 18.300  7.300  0.785
AtomPair CA 29 CA 34 SOGFUNC 4  5.373  2.956  0.176  8.774  3.513  0.148  8.838  2.956  0.176 18.300  7.300  0.499
AtomPair CA 29 CA 35 SOGFUNC 3  7.873  2.956  0.191  9.956  2.956  0.191 18.300  7.300  0.618
AtomPair CA 29 CA 36 SOGFUNC 3  6.569  2.654  0.204  6.701  2.654  0.204 18.300  7.300  0.593
AtomPair CA 29 CA 37 SOGFUNC 3  5.450  2.956  0.187  5.473  2.654  0.208 18.300  7.300  0.605
AtomPair CA 29 CA 38 SOGFUNC 3  4.092  1.871  0.247  4.214  1.871  0.247 18.300  7.300  0.506
AtomPair CA 29 CA 39 SOGFUNC 3  6.387  2.654  0.204  6.525  2.654  0.204 18.300  7.300  0.593
AtomPair CA 29 CA 40 SOGFUNC 7  7.277  2.956  0.113  7.297  2.956  0.113  7.359  2.108  0.159  7.388  2.956  0.113  9.937  2.108  0.159  9.977  2.108  0.159 18.300  7.300  0.183
AtomPair CA 29 CA 41 SOGFUNC 5  5.596  2.108  0.184  5.609  2.108  0.184  5.694  2.108  0.184  5.845  2.956  0.131 18.300  7.300  0.318
AtomPair CA 29 CA 42 SOGFUNC 5  8.053  2.956  0.156  8.066  2.956  0.156  8.173  2.956  0.156  8.232  2.956  0.156 18.300  7.300  0.378
AtomPair CA 29 CA 43 SOGFUNC 5  8.190  3.513  0.123  8.578  2.754  0.157  8.876  2.108  0.206  8.942  2.754  0.157 18.300  7.300  0.356
AtomPair CA 29 CA 44 SOGFUNC 3  9.495  3.513  0.163  9.512  2.754  0.208 18.300  7.300  0.629
AtomPair CA 29 CA 45 SOGFUNC 3  8.513  2.956  0.197  9.426  3.513  0.166 18.300  7.300  0.638
AtomPair CA 29 CA 46 SOGFUNC 3  8.526  2.956  0.202  9.933  4.151  0.144 18.300  7.300  0.654
AtomPair CA 29 CA 47 SOGFUNC 4  6.486  2.956  0.171  7.443  2.956  0.171  9.832  2.956  0.171 18.300  7.300  0.486
AtomPair CA 29 CA 48 SOGFUNC 3  9.019  2.956  0.191  9.809  2.956  0.191 18.300  7.300  0.618
AtomPair CA 29 CA 52 SOGFUNC 2  7.505  2.635  0.235 18.300  7.300  0.765
AtomPair CA 29 CA 53 SOGFUNC 4  6.335  2.956  0.143  9.155  1.871  0.226  9.349  1.871  0.226 18.300  7.300  0.405
AtomPair CA 29 CA 54 SOGFUNC 4  7.391  2.956  0.165  9.255  2.654  0.184  9.408  2.654  0.184 18.300  7.300  0.468
AtomPair CA 29 CA 55 SOGFUNC 4  9.428  2.108  0.211  9.486  2.108  0.211  9.892  2.956  0.151 18.300  7.300  0.427
AtomPair CA 29 CA 56 SOGFUNC 2  8.829  2.956  0.215 18.300  7.300  0.785
AtomPair CA 29 CA 57 SOGFUNC 2  5.579  2.956  0.215 18.300  7.300  0.785
AtomPair CA 29 CA 58 SOGFUNC 2  6.273  3.513  0.188 18.300  7.300  0.812
AtomPair CA 29 CA 59 SOGFUNC 3  8.050  2.956  0.188  8.359  2.754  0.202 18.300  7.300  0.610
AtomPair CA 29 CA 63 SOGFUNC 2  9.984  2.956  0.215 18.300  7.300  0.785
AtomPair CA 29 CA 64 SOGFUNC 2  9.706  2.956  0.215 18.300  7.300  0.785
AtomPair CA 29 CA 65 SOGFUNC 3  7.468  3.717  0.158  9.316  2.956  0.199 18.300  7.300  0.643
AtomPair CA 29 CA 66 SOGFUNC 2  7.096  2.956  0.215 18.300  7.300  0.785
AtomPair CA 29 CA 67 SOGFUNC 2  7.239  3.513  0.188 18.300  7.300  0.812
AtomPair CA 29 CA 69 SOGFUNC 3  9.399  1.871  0.254  9.469  2.108  0.225 18.300  7.300  0.521
AtomPair CA 29 CA 70 SOGFUNC 5  9.709  2.108  0.184  9.845  2.956  0.131  9.925  2.108  0.184  9.942  2.108  0.184 18.300  7.300  0.318
AtomPair CA 29 CA 71 SOGFUNC 5  6.804  3.717  0.107  6.842  2.108  0.189  7.090  2.108  0.189  7.155  2.108  0.189 18.300  7.300  0.327
AtomPair CA 29 CA 72 SOGFUNC 7  8.294  1.871  0.197  8.389  1.871  0.197  8.951  4.151  0.089  9.242  3.513  0.105  9.302  3.513  0.105  9.397  3.513  0.105 18.300  7.300  0.202
AtomPair CA 29 CA 73 SOGFUNC 5  7.647  2.956  0.146  7.871  2.956  0.146  7.873  2.108  0.205  7.894  2.956  0.146 18.300  7.300  0.356
AtomPair CA 29 CA 74 SOGFUNC 6  8.453  2.956  0.135  8.889  2.108  0.189  9.079  2.956  0.135  9.105  2.956  0.135  9.785  2.956  0.135 18.300  7.300  0.273
AtomPair CA 29 CA 75 SOGFUNC 3  7.054  2.654  0.204  7.069  2.654  0.204 18.300  7.300  0.593
AtomPair CA 29 CA 76 SOGFUNC 3  8.725  2.956  0.191  8.744  2.956  0.191 18.300  7.300  0.618
AtomPair CA 29 CA 77 SOGFUNC 5  8.841  2.108  0.205  9.536  2.956  0.146  9.740  2.956  0.146  9.887  2.956  0.146 18.300  7.300  0.356
AtomPair CA 29 CA 79 SOGFUNC 2  9.990  2.956  0.215 18.300  7.300  0.785
AtomPair CA 29 CA 86 SOGFUNC 3  8.361  1.685  0.260  8.430  1.685  0.260 18.300  7.300  0.480
AtomPair CA 29 CA 87 SOGFUNC 3  5.626  2.437  0.214  5.707  2.437  0.214 18.300  7.300  0.572
AtomPair CA 29 CA 88 SOGFUNC 3  5.282  1.734  0.255  5.422  1.685  0.262 18.300  7.300  0.484
AtomPair CA 29 CA 89 SOGFUNC 3  6.578  1.734  0.256  6.705  1.734  0.256 18.300  7.300  0.487
AtomPair CA 29 CA 90 SOGFUNC 7  8.270  1.685  0.150  8.306  1.685  0.150  8.392  1.685  0.150  8.496  2.108  0.120  8.872  1.734  0.146  8.982  1.734  0.146 18.300  7.300  0.139
AtomPair CA 29 CA 91 SOGFUNC 5  5.937  1.685  0.202  5.940  1.685  0.202  6.121  1.685  0.202  6.251  2.956  0.115 18.300  7.300  0.280
AtomPair CA 29 CA 92 SOGFUNC 5  5.263  1.685  0.243  5.272  3.717  0.110  5.303  2.635  0.155  5.337  2.635  0.155 18.300  7.300  0.336
AtomPair CA 29 CA 93 SOGFUNC 5  6.555  1.685  0.223  6.591  1.685  0.223  6.772  3.717  0.101  6.817  2.635  0.143 18.300  7.300  0.309
AtomPair CA 29 CA 94 SOGFUNC 5  9.842  2.956  0.156  9.897  2.956  0.156  9.908  2.956  0.156  9.920  2.956  0.156 18.300  7.300  0.378
AtomPair CA 29 CA 98 SOGFUNC 2  8.394  2.956  0.215 18.300  7.300  0.785
AtomPair CA 29 CA 99 SOGFUNC 2  5.635  2.108  0.278 18.300  7.300  0.722
AtomPair CA 29 CA 100 SOGFUNC 2  5.577  2.956  0.215 18.300  7.300  0.785
AtomPair CA 29 CA 101 SOGFUNC 2  6.632  2.108  0.278 18.300  7.300  0.722
AtomPair CA 29 CA 102 SOGFUNC 2  9.553  2.754  0.228 18.300  7.300  0.772
AtomPair CA 29 CA 158 SOGFUNC 7  9.410  2.108  0.149  9.419  2.108  0.149  9.427  2.108  0.149  9.562  3.717  0.084  9.843  2.108  0.149  9.866  2.108  0.149 18.300  7.300  0.172
AtomPair CA 29 CA 161 SOGFUNC 3  9.599  2.956  0.191  9.668  2.956  0.191 18.300  7.300  0.618
AtomPair CA 29 CA 162 SOGFUNC 4  8.208  2.108  0.199  8.303  2.108  0.199  9.862  2.108  0.199 18.300  7.300  0.403
AtomPair CA 29 CA 168 SOGFUNC 2  9.861  2.956  0.215 18.300  7.300  0.785
AtomPair CA 30 CA 35 SOGFUNC 4  7.796  3.513  0.148  8.719  2.956  0.176  8.852  2.956  0.176 18.300  7.300  0.499
AtomPair CA 30 CA 36 SOGFUNC 4  5.567  3.973  0.144  5.668  4.041  0.141  9.985  3.391  0.168 18.300  7.300  0.547
AtomPair CA 30 CA 37 SOGFUNC 3  5.385  3.717  0.165  5.479  3.717  0.165 18.300  7.300  0.671
AtomPair CA 30 CA 38 SOGFUNC 4  6.622  2.654  0.171  6.636  2.956  0.153  9.951  1.871  0.242 18.300  7.300  0.434
AtomPair CA 30 CA 39 SOGFUNC 7  7.968  2.654  0.120  8.436  2.108  0.151  8.527  1.871  0.170  8.557  1.871  0.170  9.501  2.956  0.108  9.537  2.956  0.108 18.300  7.300  0.174
AtomPair CA 30 CA 40 SOGFUNC 5  5.633  2.654  0.152  5.775  1.871  0.215  5.901  2.654  0.152  5.952  2.654  0.152 18.300  7.300  0.330
AtomPair CA 30 CA 41 SOGFUNC 5  5.488  2.654  0.143  5.776  1.871  0.202  5.921  1.871  0.202  6.049  2.654  0.143 18.300  7.300  0.311
AtomPair CA 30 CA 42 SOGFUNC 5  9.022  2.654  0.165  9.410  2.654  0.165  9.415  2.956  0.148  9.569  2.654  0.165 18.300  7.300  0.359
AtomPair CA 30 CA 47 SOGFUNC 3  7.646  2.956  0.187  9.123  2.654  0.208 18.300  7.300  0.605
AtomPair CA 30 CA 52 SOGFUNC 2  7.292  3.513  0.188 18.300  7.300  0.812
AtomPair CA 30 CA 53 SOGFUNC 2  7.972  2.956  0.215 18.300  7.300  0.785
AtomPair CA 30 CA 54 SOGFUNC 2  8.365  3.513  0.188 18.300  7.300  0.812
AtomPair CA 30 CA 55 SOGFUNC 6  9.560  2.956  0.130  9.646  2.956  0.130  9.679  2.956  0.130  9.801  2.654  0.144  9.969  1.871  0.205 18.300  7.300  0.262
AtomPair CA 30 CA 57 SOGFUNC 2  8.946  3.717  0.179 18.300  7.300  0.821
AtomPair CA 30 CA 58 SOGFUNC 2  9.895  3.513  0.188 18.300  7.300  0.812
AtomPair CA 30 CA 65 SOGFUNC 2  9.502  2.956  0.215 18.300  7.300  0.785
AtomPair CA 30 CA 66 SOGFUNC 2  7.988  4.214  0.161 18.300  7.300  0.839
AtomPair CA 30 CA 67 SOGFUNC 2  9.149  2.754  0.228 18.300  7.300  0.772
AtomPair CA 30 CA 71 SOGFUNC 5  8.574  2.956  0.135  8.784  2.956  0.135  9.046  2.108  0.189  9.127  1.871  0.213 18.300  7.300  0.328
AtomPair CA 30 CA 73 SOGFUNC 5  9.311  2.956  0.156  9.604  2.956  0.156  9.716  2.956  0.156  9.835  2.956  0.156 18.300  7.300  0.378
AtomPair CA 30 CA 74 SOGFUNC 6  7.274  2.956  0.129  8.956  2.654  0.143  9.288  2.108  0.181  9.523  2.654  0.143  9.636  2.654  0.143 18.300  7.300  0.261
AtomPair CA 30 CA 75 SOGFUNC 4  8.604  3.717  0.141  8.877  2.956  0.178  8.885  2.956  0.178 18.300  7.300  0.504
AtomPair CA 30 CA 76 SOGFUNC 3  9.433  2.956  0.191  9.480  2.956  0.191 18.300  7.300  0.618
AtomPair CA 30 CA 77 SOGFUNC 5  8.014  1.871  0.215  8.450  2.654  0.152  8.914  2.654  0.152  8.943  2.654  0.152 18.300  7.300  0.330
AtomPair CA 30 CA 79 SOGFUNC 3  9.062  2.956  0.191  9.076  2.956  0.191 18.300  7.300  0.618
AtomPair CA 30 CA 85 SOGFUNC 3  8.905  2.956  0.191  8.998  2.956  0.191 18.300  7.300  0.618
AtomPair CA 30 CA 86 SOGFUNC 3  5.669  2.108  0.232  5.695  2.108  0.232 18.300  7.300  0.536
AtomPair CA 30 CA 87 SOGFUNC 3  4.213  2.635  0.205  4.276  2.635  0.205 18.300  7.300  0.591
AtomPair CA 30 CA 88 SOGFUNC 3  6.396  2.635  0.205  6.469  2.635  0.205 18.300  7.300  0.591
AtomPair CA 30 CA 89 SOGFUNC 7  7.396  1.734  0.174  7.412  2.437  0.124  7.505  1.734  0.174  7.589  2.654  0.114  8.931  2.437  0.124  9.031  2.437  0.124 18.300  7.300  0.166
AtomPair CA 30 CA 90 SOGFUNC 5  5.566  1.871  0.183  5.652  1.734  0.198  5.737  1.734  0.198  5.868  2.437  0.141 18.300  7.300  0.281
AtomPair CA 30 CA 91 SOGFUNC 5  4.358  2.654  0.138  4.444  1.734  0.211  4.513  1.734  0.211  4.868  2.635  0.139 18.300  7.300  0.301
AtomPair CA 30 CA 92 SOGFUNC 5  5.892  2.956  0.131  6.352  2.437  0.159  6.427  2.437  0.159  6.459  1.685  0.230 18.300  7.300  0.319
AtomPair CA 30 CA 93 SOGFUNC 5  8.363  2.654  0.143  8.533  2.654  0.143  8.662  1.871  0.202  8.739  1.871  0.202 18.300  7.300  0.311
AtomPair CA 30 CA 99 SOGFUNC 2  8.825  2.108  0.278 18.300  7.300  0.722
AtomPair CA 30 CA 100 SOGFUNC 2  7.189  2.956  0.215 18.300  7.300  0.785
AtomPair CA 30 CA 101 SOGFUNC 2  7.530  2.956  0.215 18.300  7.300  0.785
AtomPair CA 30 CA 102 SOGFUNC 2  9.013  2.754  0.228 18.300  7.300  0.772
AtomPair CA 30 CA 158 SOGFUNC 7  9.170  2.654  0.124  9.476  2.956  0.111  9.499  2.956  0.111  9.874  1.871  0.175  9.885  2.654  0.124  9.938  1.871  0.175 18.300  7.300  0.180
AtomPair CA 30 CA 159 SOGFUNC 7  9.429  2.654  0.130  9.491  1.871  0.185  9.630  2.956  0.117  9.658  2.654  0.130  9.739  2.956  0.117  9.963  2.654  0.130 18.300  7.300  0.190
AtomPair CA 30 CA 160 SOGFUNC 7  9.142  2.956  0.120  9.154  2.956  0.120  9.197  2.654  0.133  9.269  2.654  0.133  9.805  2.108  0.168  9.995  2.654  0.133 18.300  7.300  0.194
AtomPair CA 30 CA 161 SOGFUNC 3  7.395  2.956  0.191  7.439  2.956  0.191 18.300  7.300  0.618
AtomPair CA 30 CA 162 SOGFUNC 3  7.388  2.108  0.232  7.435  2.108  0.232 18.300  7.300  0.536
AtomPair CA 30 CA 163 SOGFUNC 2  9.809  3.973  0.170 18.300  7.300  0.830
AtomPair CA 30 CA 164 SOGFUNC 4  6.806  1.871  0.222  6.942  1.871  0.222  8.028  2.654  0.157 18.300  7.300  0.399
AtomPair CA 30 CA 165 SOGFUNC 3  9.139  2.956  0.191  9.385  2.956  0.191 18.300  7.300  0.618
AtomPair CA 30 CA 167 SOGFUNC 4  8.252  2.654  0.180  8.329  2.654  0.180  9.012  2.654  0.180 18.300  7.300  0.459
AtomPair CA 30 CA 168 SOGFUNC 4  7.844  2.654  0.180  7.952  2.654  0.180  8.931  2.654  0.180 18.300  7.300  0.459
AtomPair CA 31 CA 36 SOGFUNC 4  4.378  3.973  0.143  4.417  3.973  0.143  8.413  3.391  0.168 18.300  7.300  0.546
AtomPair CA 31 CA 37 SOGFUNC 4  6.414  3.973  0.148  6.603  3.973  0.148  9.951  4.214  0.140 18.300  7.300  0.564
AtomPair CA 31 CA 38 SOGFUNC 7  6.415  2.956  0.113  6.437  2.108  0.159  6.650  2.956  0.113  6.779  2.956  0.113  8.741  2.108  0.159  8.778  2.108  0.159 18.300  7.300  0.183
AtomPair CA 31 CA 39 SOGFUNC 5  5.238  2.108  0.194  5.316  2.108  0.194  5.378  2.956  0.138  5.380  2.956  0.138 18.300  7.300  0.336
AtomPair CA 31 CA 40 SOGFUNC 5  4.107  2.654  0.146  4.109  2.654  0.146  4.228  2.108  0.184  4.249  1.871  0.207 18.300  7.300  0.318
AtomPair CA 31 CA 41 SOGFUNC 5  6.391  2.108  0.194  6.453  2.108  0.194  6.577  2.956  0.138  6.668  2.956  0.138 18.300  7.300  0.336
AtomPair CA 31 CA 42 SOGFUNC 4  9.899  2.956  0.171  9.934  2.956  0.171  9.945  2.956  0.171 18.300  7.300  0.486
AtomPair CA 31 CA 47 SOGFUNC 2  9.268  2.956  0.215 18.300  7.300  0.785
AtomPair CA 31 CA 48 SOGFUNC 2  7.836  2.108  0.278 18.300  7.300  0.722
AtomPair CA 31 CA 50 SOGFUNC 2  9.018  3.723  0.179 18.300  7.300  0.821
AtomPair CA 31 CA 51 SOGFUNC 2  8.273  2.754  0.228 18.300  7.300  0.772
AtomPair CA 31 CA 52 SOGFUNC 2  5.834  3.513  0.188 18.300  7.300  0.812
AtomPair CA 31 CA 53 SOGFUNC 2  8.249  3.513  0.188 18.300  7.300  0.812
AtomPair CA 31 CA 54 SOGFUNC 2  9.054  3.513  0.188 18.300  7.300  0.812
AtomPair CA 31 CA 55 SOGFUNC 7  8.846  2.956  0.111  9.027  2.956  0.111  9.113  2.956  0.111  9.508  2.108  0.156  9.610  1.871  0.175  9.665  2.108  0.156 18.300  7.300  0.180
AtomPair CA 31 CA 56 SOGFUNC 7  9.194  2.654  0.127  9.269  2.654  0.127  9.286  2.654  0.127  9.420  2.108  0.160  9.444  2.956  0.114  9.536  2.108  0.160 18.300  7.300  0.185
AtomPair CA 31 CA 57 SOGFUNC 8  9.248  2.108  0.169  9.416  2.956  0.120  9.483  3.513  0.101  9.525  2.956  0.120  9.534  2.956  0.120  9.587  2.956  0.120  9.659  3.513  0.101 18.300  7.300  0.146
AtomPair CA 31 CA 58 SOGFUNC 7  9.195  2.956  0.133  9.456  3.513  0.112  9.787  2.754  0.142  9.915  2.956  0.133  9.972  2.956  0.133  9.990  2.956  0.133 18.300  7.300  0.215
AtomPair CA 31 CA 65 SOGFUNC 2  9.252  3.973  0.170 18.300  7.300  0.830
AtomPair CA 31 CA 66 SOGFUNC 2  8.655  4.214  0.161 18.300  7.300  0.839
AtomPair CA 31 CA 70 SOGFUNC 2  9.683  2.108  0.278 18.300  7.300  0.722
AtomPair CA 31 CA 71 SOGFUNC 5  9.385  3.391  0.158  9.558  3.973  0.134  9.590  3.973  0.134  9.809  3.973  0.134 18.300  7.300  0.439
AtomPair CA 31 CA 74 SOGFUNC 6  8.325  2.956  0.135  8.626  2.956  0.135  8.645  2.956  0.135  8.663  2.956  0.135  9.021  2.108  0.189 18.300  7.300  0.273
AtomPair CA 31 CA 75 SOGFUNC 3  9.289  2.956  0.191  9.309  2.956  0.191 18.300  7.300  0.618
AtomPair CA 31 CA 76 SOGFUNC 3  8.378  2.956  0.191  8.461  2.956  0.191 18.300  7.300  0.618
AtomPair CA 31 CA 77 SOGFUNC 5  6.659  2.108  0.205  7.472  2.956  0.146  7.569  2.956  0.146  7.616  2.956  0.146 18.300  7.300  0.356
AtomPair CA 31 CA 78 SOGFUNC 7  8.164  2.956  0.125  9.508  2.956  0.125  9.775  2.108  0.175  9.841  2.956  0.125  9.902  2.956  0.125  9.910  2.956  0.125 18.300  7.300  0.202
AtomPair CA 31 CA 79 SOGFUNC 3  6.893  2.956  0.191  6.956  2.956  0.191 18.300  7.300  0.618
AtomPair CA 31 CA 80 SOGFUNC 3  9.875  3.513  0.171  9.889  3.513  0.171 18.300  7.300  0.658
AtomPair CA 31 CA 81 SOGFUNC 2  9.347  2.956  0.215 18.300  7.300  0.785
AtomPair CA 31 CA 83 SOGFUNC 2  9.909  3.513  0.188 18.300  7.300  0.812
AtomPair CA 31 CA 85 SOGFUNC 3  8.171  2.956  0.191  8.173  2.956  0.191 18.300  7.300  0.618
AtomPair CA 31 CA 86 SOGFUNC 3  4.950  2.108  0.232  4.965  2.108  0.232 18.300  7.300  0.536
AtomPair CA 31 CA 87 SOGFUNC 3  6.118  2.956  0.191  6.160  2.956  0.191 18.300  7.300  0.618
AtomPair CA 31 CA 88 SOGFUNC 7  7.989  1.685  0.189  8.519  2.635  0.121  8.538  2.635  0.121  8.597  2.108  0.151  8.625  2.635  0.121  8.641  2.635  0.121 18.300  7.300  0.175
AtomPair CA 31 CA 89 SOGFUNC 5  5.566  2.956  0.145  5.597  2.635  0.163  5.654  2.635  0.163  5.702  2.437  0.176 18.300  7.300  0.353
AtomPair CA 31 CA 90 SOGFUNC 5  5.286  2.437  0.151  5.331  2.437  0.151  5.333  2.108  0.175  5.365  1.685  0.219 18.300  7.300  0.303
AtomPair CA 31 CA 91 SOGFUNC 5  6.590  2.956  0.126  6.619  1.734  0.214  6.634  1.734  0.214  6.817  2.635  0.141 18.300  7.300  0.305
AtomPair CA 31 CA 92 SOGFUNC 5  8.909  2.956  0.146  8.998  2.956  0.146  9.089  2.956  0.146  9.092  2.108  0.205 18.300  7.300  0.356
AtomPair CA 31 CA 100 SOGFUNC 2  9.756  3.513  0.188 18.300  7.300  0.812
AtomPair CA 31 CA 160 SOGFUNC 7  9.266  2.956  0.130  9.333  2.956  0.130  9.388  3.513  0.109  9.483  3.513  0.109  9.539  2.108  0.182  9.882  2.956  0.130 18.300  7.300  0.210
AtomPair CA 31 CA 161 SOGFUNC 4  9.024  2.956  0.176  9.037  3.513  0.148  9.908  2.956  0.176 18.300  7.300  0.499
AtomPair CA 31 CA 163 SOGFUNC 4  8.474  3.973  0.147  8.633  3.973  0.147  9.634  3.973  0.147 18.300  7.300  0.559
AtomPair CA 31 CA 164 SOGFUNC 4  6.088  3.973  0.147  6.364  3.973  0.147  7.296  3.973  0.147 18.300  7.300  0.559
AtomPair CA 31 CA 165 SOGFUNC 3  9.554  2.956  0.191  9.867  2.956  0.191 18.300  7.300  0.618
AtomPair CA 31 CA 167 SOGFUNC 4  8.940  2.654  0.184  9.088  2.654  0.184  9.636  2.956  0.165 18.300  7.300  0.468
AtomPair CA 31 CA 168 SOGFUNC 2  9.895  2.654  0.234 18.300  7.300  0.766
AtomPair CA 31 CA 182 SOGFUNC 2  9.847  2.956  0.215 18.300  7.300  0.785
AtomPair CA 31 CA 186 SOGFUNC 2  9.082  2.956  0.215 18.300  7.300  0.785
AtomPair CA 32 CA 37 SOGFUNC 8  8.142  3.973  0.121  8.213  3.973  0.121  8.497  4.490  0.107  8.670  3.973  0.121  8.774  3.973  0.121  8.831  4.490  0.107  9.012  4.490  0.107 18.300  7.300  0.197
AtomPair CA 32 CA 38 SOGFUNC 6  5.257  4.490  0.114  5.486  3.391  0.151  5.495  4.041  0.127  5.643  3.973  0.129  9.705  3.973  0.129 18.300  7.300  0.351
AtomPair CA 32 CA 39 SOGFUNC 5  5.053  2.956  0.142  5.511  2.654  0.158  5.511  2.108  0.199  5.516  2.654  0.158 18.300  7.300  0.344
AtomPair CA 32 CA 40 SOGFUNC 6  6.662  2.956  0.141  6.721  3.570  0.117  6.724  3.570  0.117  6.849  2.108  0.198  8.799  2.956  0.141 18.300  7.300  0.286
AtomPair CA 32 CA 41 SOGFUNC 6  7.215  2.956  0.142  9.429  2.956  0.142  9.581  2.956  0.142  9.631  2.956  0.142  9.827  2.956  0.142 18.300  7.300  0.288
AtomPair CA 32 CA 42 SOGFUNC 2  9.934  2.108  0.278 18.300  7.300  0.722
AtomPair CA 32 CA 46 SOGFUNC 2  8.873  2.956  0.215 18.300  7.300  0.785
AtomPair CA 32 CA 47 SOGFUNC 2  6.768  2.956  0.215 18.300  7.300  0.785
AtomPair CA 32 CA 48 SOGFUNC 3  6.939  2.956  0.197  9.150  3.513  0.166 18.300  7.300  0.638
AtomPair CA 32 CA 49 SOGFUNC 2  7.028  3.513  0.188 18.300  7.300  0.812
AtomPair CA 32 CA 50 SOGFUNC 2  5.767  3.513  0.188 18.300  7.300  0.812
AtomPair CA 32 CA 51 SOGFUNC 2  5.173  3.513  0.188 18.300  7.300  0.812
AtomPair CA 32 CA 52 SOGFUNC 2  3.841  3.513  0.188 18.300  7.300  0.812
AtomPair CA 32 CA 53 SOGFUNC 2  6.081  2.956  0.215 18.300  7.300  0.785
AtomPair CA 32 CA 54 SOGFUNC 2  8.383  3.513  0.188 18.300  7.300  0.812
AtomPair CA 32 CA 55 SOGFUNC 3  7.174  2.956  0.197  9.443  3.513  0.166 18.300  7.300  0.638
AtomPair CA 32 CA 56 SOGFUNC 2  8.034  2.956  0.215 18.300  7.300  0.785
AtomPair CA 32 CA 57 SOGFUNC 8  7.039  3.717  0.097  9.520  2.108  0.171  9.671  3.717  0.097  9.748  2.956  0.122  9.852  2.956  0.122  9.948  2.956  0.122  9.993  2.956  0.122 18.300  7.300  0.148
AtomPair CA 32 CA 58 SOGFUNC 2  8.355  2.956  0.215 18.300  7.300  0.785
AtomPair CA 32 CA 59 SOGFUNC 2  9.020  1.871  0.302 18.300  7.300  0.698
AtomPair CA 32 CA 64 SOGFUNC 3  9.313  3.973  0.160  9.965  4.490  0.142 18.300  7.300  0.698
AtomPair CA 32 CA 65 SOGFUNC 3  5.550  4.041  0.155  8.592  3.973  0.158 18.300  7.300  0.687
AtomPair CA 32 CA 66 SOGFUNC 2  5.808  3.973  0.170 18.300  7.300  0.830
AtomPair CA 32 CA 67 SOGFUNC 2  8.372  3.391  0.193 18.300  7.300  0.807
AtomPair CA 32 CA 74 SOGFUNC 2  8.239  3.973  0.170 18.300  7.300  0.830
AtomPair CA 32 CA 77 SOGFUNC 5  9.099  2.956  0.162  9.249  3.570  0.134  9.296  2.654  0.181  9.328  3.717  0.129 18.300  7.300  0.394
AtomPair CA 32 CA 78 SOGFUNC 2  9.449  2.956  0.215 18.300  7.300  0.785
AtomPair CA 32 CA 79 SOGFUNC 3  9.576  2.956  0.191  9.620  2.956  0.191 18.300  7.300  0.618
AtomPair CA 32 CA 81 SOGFUNC 5  9.072  3.717  0.128  9.234  2.956  0.161  9.323  2.956  0.161  9.491  2.956  0.161 18.300  7.300  0.390
AtomPair CA 32 CA 86 SOGFUNC 3  7.037  2.108  0.232  7.103  2.108  0.232 18.300  7.300  0.536
AtomPair CA 32 CA 87 SOGFUNC 7  8.506  3.391  0.126  8.842  3.717  0.115  8.854  3.570  0.120  8.988  3.717  0.115  9.027  2.956  0.145  9.107  2.956  0.145 18.300  7.300  0.234
AtomPair CA 32 CA 88 SOGFUNC 5  5.535  3.513  0.133  5.661  3.570  0.131  5.732  3.570  0.131  5.776  2.108  0.222 18.300  7.300  0.384
AtomPair CA 32 CA 89 SOGFUNC 5  4.027  2.654  0.163  4.174  2.437  0.178  4.290  2.437  0.178  4.622  3.443  0.126 18.300  7.300  0.356
AtomPair CA 32 CA 90 SOGFUNC 5  6.339  1.871  0.209  6.356  2.437  0.161  6.437  2.437  0.161  6.824  2.635  0.148 18.300  7.300  0.321
AtomPair CA 32 CA 91 SOGFUNC 5  8.830  2.956  0.150  8.915  2.654  0.167  8.984  2.654  0.167  9.163  2.956  0.150 18.300  7.300  0.365
AtomPair CA 32 CA 100 SOGFUNC 2  9.451  2.956  0.215 18.300  7.300  0.785
AtomPair CA 32 CA 107 SOGFUNC 2  9.720  3.973  0.170 18.300  7.300  0.830
AtomPair CA 32 CA 114 SOGFUNC 2  9.630  2.956  0.215 18.300  7.300  0.785
AtomPair CA 32 CA 115 SOGFUNC 2  9.527  2.654  0.234 18.300  7.300  0.766
AtomPair CA 32 CA 160 SOGFUNC 4  9.292  3.570  0.151  9.452  3.570  0.151  9.700  2.956  0.182 18.300  7.300  0.516
AtomPair CA 32 CA 161 SOGFUNC 5  8.549  3.973  0.145  9.241  4.490  0.128  9.270  4.490  0.128  9.921  4.490  0.128 18.300  7.300  0.472
AtomPair CA 32 CA 162 SOGFUNC 5  8.805  3.973  0.137  8.914  3.973  0.137  9.713  4.665  0.117  9.900  3.391  0.161 18.300  7.300  0.448
AtomPair CA 32 CA 163 SOGFUNC 5  5.881  4.490  0.127  6.006  4.490  0.127  7.368  4.041  0.141  8.483  4.214  0.135 18.300  7.300  0.469
AtomPair CA 32 CA 164 SOGFUNC 5  5.014  4.041  0.138  5.187  3.973  0.141  6.367  4.041  0.138  8.846  4.490  0.124 18.300  7.300  0.459
AtomPair CA 32 CA 165 SOGFUNC 3  8.776  4.490  0.144  8.956  4.490  0.144 18.300  7.300  0.711
AtomPair CA 32 CA 166 SOGFUNC 2  9.963  2.956  0.215 18.300  7.300  0.785
AtomPair CA 32 CA 167 SOGFUNC 4  8.917  2.654  0.184  8.941  2.654  0.184  9.691  2.956  0.165 18.300  7.300  0.468
AtomPair CA 32 CA 189 SOGFUNC 2  8.790  3.973  0.170 18.300  7.300  0.830
AtomPair CA 32 CA 190 SOGFUNC 2  7.660  3.973  0.170 18.300  7.300  0.830
AtomPair CA 32 CA 207 SOGFUNC 2  9.764  3.973  0.170 18.300  7.300  0.830
AtomPair CA 32 CA 210 SOGFUNC 2  9.722  3.973  0.170 18.300  7.300  0.830
AtomPair CA 33 CA 38 SOGFUNC 6  3.805  3.973  0.130  4.061  3.973  0.130  4.283  3.973  0.130  4.292  3.973  0.130  8.930  3.973  0.130 18.300  7.300  0.352
AtomPair CA 33 CA 39 SOGFUNC 5  6.212  3.973  0.134  6.320  3.973  0.134  6.506  3.391  0.158  6.566  3.973  0.134 18.300  7.300  0.439
AtomPair CA 33 CA 40 SOGFUNC 6  8.623  3.717  0.113  8.748  3.717  0.113  8.948  2.108  0.200  8.965  2.956  0.142  9.892  2.956  0.142 18.300  7.300  0.289
AtomPair CA 33 CA 41 SOGFUNC 2  8.559  2.956  0.215 18.300  7.300  0.785
AtomPair CA 33 CA 42 SOGFUNC 2  9.985  2.108  0.278 18.300  7.300  0.722
AtomPair CA 33 CA 47 SOGFUNC 2  9.970  2.956  0.215 18.300  7.300  0.785
AtomPair CA 33 CA 49 SOGFUNC 2  7.402  2.754  0.228 18.300  7.300  0.772
AtomPair CA 33 CA 50 SOGFUNC 2  7.775  3.513  0.188 18.300  7.300  0.812
AtomPair CA 33 CA 51 SOGFUNC 2  8.153  2.754  0.228 18.300  7.300  0.772
AtomPair CA 33 CA 52 SOGFUNC 2  7.085  3.513  0.188 18.300  7.300  0.812
AtomPair CA 33 CA 53 SOGFUNC 2  7.654  2.956  0.215 18.300  7.300  0.785
AtomPair CA 33 CA 54 SOGFUNC 2  9.951  2.956  0.215 18.300  7.300  0.785
AtomPair CA 33 CA 55 SOGFUNC 2  8.257  2.108  0.278 18.300  7.300  0.722
AtomPair CA 33 CA 56 SOGFUNC 2  9.728  2.108  0.278 18.300  7.300  0.722
AtomPair CA 33 CA 57 SOGFUNC 6  8.416  2.956  0.142  9.210  2.956  0.142  9.421  2.956  0.142  9.485  2.956  0.142  9.838  2.956  0.142 18.300  7.300  0.288
AtomPair CA 33 CA 58 SOGFUNC 6  9.290  3.717  0.127  9.436  3.717  0.127  9.665  2.956  0.160  9.696  3.717  0.127  9.948  3.513  0.135 18.300  7.300  0.324
AtomPair CA 33 CA 59 SOGFUNC 5  9.551  3.513  0.151  9.608  3.717  0.143  9.927  4.151  0.128  9.942  3.717  0.143 18.300  7.300  0.436
AtomPair CA 33 CA 60 SOGFUNC 5  8.028  2.956  0.166  8.460  3.717  0.132  8.652  3.717  0.132  9.749  2.956  0.166 18.300  7.300  0.404
AtomPair CA 33 CA 64 SOGFUNC 3  9.223  3.973  0.157  9.941  3.973  0.157 18.300  7.300  0.685
AtomPair CA 33 CA 65 SOGFUNC 3  6.216  3.973  0.157  7.391  3.973  0.157 18.300  7.300  0.685
AtomPair CA 33 CA 66 SOGFUNC 3  3.993  3.973  0.153  9.394  3.391  0.180 18.300  7.300  0.667
AtomPair CA 33 CA 67 SOGFUNC 2  7.053  3.677  0.181 18.300  7.300  0.819
AtomPair CA 33 CA 72 SOGFUNC 2  9.981  3.973  0.170 18.300  7.300  0.830
AtomPair CA 33 CA 73 SOGFUNC 2  7.894  3.973  0.170 18.300  7.300  0.830
AtomPair CA 33 CA 74 SOGFUNC 2  4.616  3.391  0.193 18.300  7.300  0.807
AtomPair CA 33 CA 75 SOGFUNC 2  7.389  3.973  0.170 18.300  7.300  0.830
AtomPair CA 33 CA 76 SOGFUNC 2  8.926  2.956  0.215 18.300  7.300  0.785
AtomPair CA 33 CA 77 SOGFUNC 6  7.101  2.108  0.189  9.527  2.956  0.135  9.648  3.717  0.107  9.652  3.717  0.107  9.741  2.108  0.189 18.300  7.300  0.273
AtomPair CA 33 CA 78 SOGFUNC 6  8.943  2.108  0.200  9.300  3.717  0.113  9.416  2.956  0.142  9.509  2.956  0.142  9.590  3.717  0.113 18.300  7.300  0.289
AtomPair CA 33 CA 79 SOGFUNC 4  8.854  3.717  0.136  8.991  3.717  0.136  9.639  2.108  0.241 18.300  7.300  0.486
AtomPair CA 33 CA 81 SOGFUNC 5  7.177  3.717  0.128  7.591  2.956  0.161  7.635  2.956  0.161  7.825  2.956  0.161 18.300  7.300  0.390
AtomPair CA 33 CA 82 SOGFUNC 2  9.829  3.513  0.188 18.300  7.300  0.812
AtomPair CA 33 CA 83 SOGFUNC 3  8.465  3.513  0.171  8.651  3.513  0.171 18.300  7.300  0.658
AtomPair CA 33 CA 85 SOGFUNC 4  9.782  2.754  0.201  9.868  4.151  0.134  9.931  4.151  0.134 18.300  7.300  0.532
AtomPair CA 33 CA 86 SOGFUNC 4  7.642  3.513  0.161  7.656  3.513  0.161  9.359  4.214  0.134 18.300  7.300  0.543
AtomPair CA 33 CA 87 SOGFUNC 5  7.468  3.973  0.129  8.086  2.956  0.173  8.205  3.717  0.138  8.245  3.717  0.138 18.300  7.300  0.422
AtomPair CA 33 CA 88 SOGFUNC 5  4.932  2.754  0.184  4.951  3.973  0.127  5.213  3.717  0.136  5.374  3.717  0.136 18.300  7.300  0.416
AtomPair CA 33 CA 89 SOGFUNC 5  5.784  3.717  0.128  6.178  2.956  0.161  6.306  2.956  0.161  6.573  2.956  0.161 18.300  7.300  0.390
AtomPair CA 33 CA 90 SOGFUNC 5  8.463  2.956  0.146  8.613  2.956  0.146  8.677  2.956  0.146  9.069  2.108  0.205 18.300  7.300  0.356
AtomPair CA 33 CA 98 SOGFUNC 2  8.688  2.956  0.215 18.300  7.300  0.785
AtomPair CA 33 CA 99 SOGFUNC 2  7.301  2.108  0.278 18.300  7.300  0.722
AtomPair CA 33 CA 100 SOGFUNC 2  6.046  2.956  0.215 18.300  7.300  0.785
AtomPair CA 33 CA 101 SOGFUNC 2  8.922  2.956  0.215 18.300  7.300  0.785
AtomPair CA 33 CA 161 SOGFUNC 3  8.660  4.214  0.150  9.807  3.973  0.159 18.300  7.300  0.691
AtomPair CA 33 CA 162 SOGFUNC 6  8.725  3.973  0.133  9.480  4.214  0.126  9.502  4.214  0.126  9.807  4.214  0.126  9.812  4.214  0.126 18.300  7.300  0.363
AtomPair CA 33 CA 163 SOGFUNC 5  7.635  4.490  0.129  7.640  4.490  0.129  9.019  4.490  0.129  9.669  4.214  0.137 18.300  7.300  0.476
AtomPair CA 33 CA 164 SOGFUNC 4  8.349  3.973  0.149  8.419  3.973  0.149  9.416  4.490  0.132 18.300  7.300  0.569
AtomPair CA 33 CA 190 SOGFUNC 2  9.930  3.973  0.170 18.300  7.300  0.830
AtomPair CA 33 CA 205 SOGFUNC 2  8.826  4.214  0.161 18.300  7.300  0.839
AtomPair CA 33 CA 207 SOGFUNC 2  9.335  3.973  0.170 18.300  7.300  0.830
AtomPair CA 33 CA 210 SOGFUNC 2  9.879  3.973  0.170 18.300  7.300  0.830
AtomPair CA 34 CA 39 SOGFUNC 6  6.474  3.973  0.130  7.595  3.973  0.130  8.093  3.973  0.130  8.157  3.973  0.130  9.165  4.214  0.123 18.300  7.300  0.355
AtomPair CA 34 CA 40 SOGFUNC 4  9.038  3.973  0.148  9.943  4.214  0.140  9.973  3.973  0.148 18.300  7.300  0.564
AtomPair CA 34 CA 41 SOGFUNC 2  9.268  2.956  0.215 18.300  7.300  0.785
AtomPair CA 34 CA 43 SOGFUNC 2  9.529  4.151  0.163 18.300  7.300  0.837
AtomPair CA 34 CA 44 SOGFUNC 2  9.832  2.956  0.215 18.300  7.300  0.785
AtomPair CA 34 CA 47 SOGFUNC 2  9.069  3.717  0.179 18.300  7.300  0.821
AtomPair CA 34 CA 48 SOGFUNC 2  9.669  4.151  0.163 18.300  7.300  0.837
AtomPair CA 34 CA 49 SOGFUNC 2  7.394  2.956  0.215 18.300  7.300  0.785
AtomPair CA 34 CA 50 SOGFUNC 2  9.332  3.513  0.188 18.300  7.300  0.812
AtomPair CA 34 CA 51 SOGFUNC 2  9.322  2.956  0.215 18.300  7.300  0.785
AtomPair CA 34 CA 52 SOGFUNC 2  8.538  2.956  0.215 18.300  7.300  0.785
AtomPair CA 34 CA 53 SOGFUNC 2  7.351  2.956  0.215 18.300  7.300  0.785
AtomPair CA 34 CA 57 SOGFUNC 4  8.073  3.513  0.148  9.677  2.956  0.176  9.798  2.956  0.176 18.300  7.300  0.499
AtomPair CA 34 CA 58 SOGFUNC 3  9.152  2.956  0.191  9.931  2.956  0.191 18.300  7.300  0.618
AtomPair CA 34 CA 59 SOGFUNC 4  9.236  4.151  0.137  9.769  3.717  0.153  9.964  3.513  0.162 18.300  7.300  0.547
AtomPair CA 34 CA 60 SOGFUNC 4  9.196  2.956  0.178  9.266  2.956  0.178  9.552  3.717  0.141 18.300  7.300  0.504
AtomPair CA 34 CA 65 SOGFUNC 2  9.399  3.973  0.170 18.300  7.300  0.830
AtomPair CA 34 CA 66 SOGFUNC 2  7.623  4.214  0.161 18.300  7.300  0.839
AtomPair CA 34 CA 72 SOGFUNC 2  9.859  3.973  0.170 18.300  7.300  0.830
AtomPair CA 34 CA 73 SOGFUNC 2  7.270  4.490  0.153 18.300  7.300  0.847
AtomPair CA 34 CA 74 SOGFUNC 2  4.689  3.973  0.170 18.300  7.300  0.830
AtomPair CA 34 CA 75 SOGFUNC 2  8.279  4.490  0.153 18.300  7.300  0.847
AtomPair CA 34 CA 77 SOGFUNC 2  9.471  2.108  0.278 18.300  7.300  0.722
AtomPair CA 34 CA 79 SOGFUNC 2  9.222  2.956  0.215 18.300  7.300  0.785
AtomPair CA 34 CA 81 SOGFUNC 2  9.850  2.956  0.215 18.300  7.300  0.785
AtomPair CA 34 CA 88 SOGFUNC 5  7.550  2.956  0.163  7.691  2.956  0.163  7.762  3.513  0.137  8.236  3.391  0.142 18.300  7.300  0.396
AtomPair CA 34 CA 89 SOGFUNC 5  9.271  3.973  0.121  9.538  2.956  0.162  9.655  2.956  0.162  9.777  2.956  0.162 18.300  7.300  0.394
AtomPair CA 34 CA 97 SOGFUNC 2  7.867  2.956  0.215 18.300  7.300  0.785
AtomPair CA 34 CA 98 SOGFUNC 2  5.027  2.956  0.215 18.300  7.300  0.785
AtomPair CA 34 CA 99 SOGFUNC 2  4.694  2.956  0.215 18.300  7.300  0.785
AtomPair CA 34 CA 100 SOGFUNC 2  5.495  2.956  0.215 18.300  7.300  0.785
AtomPair CA 34 CA 101 SOGFUNC 2  8.886  2.956  0.215 18.300  7.300  0.785
AtomPair CA 34 CA 134 SOGFUNC 2  9.134  4.214  0.161 18.300  7.300  0.839
AtomPair CA 34 CA 135 SOGFUNC 2  8.588  3.973  0.170 18.300  7.300  0.830
AtomPair CA 34 CA 161 SOGFUNC 2  8.219  4.214  0.161 18.300  7.300  0.839
AtomPair CA 34 CA 162 SOGFUNC 2  7.290  3.973  0.170 18.300  7.300  0.830
AtomPair CA 34 CA 163 SOGFUNC 4  8.543  3.973  0.147  9.734  3.973  0.147  9.776  3.973  0.147 18.300  7.300  0.559
AtomPair CA 34 CA 164 SOGFUNC 2  9.186  3.973  0.170 18.300  7.300  0.830
AtomPair CA 34 CA 205 SOGFUNC 2  8.143  4.665  0.148 18.300  7.300  0.852
AtomPair CA 34 CA 206 SOGFUNC 2  9.793  4.490  0.153 18.300  7.300  0.847
AtomPair CA 34 CA 207 SOGFUNC 2  8.798  3.973  0.170 18.300  7.300  0.830
AtomPair CA 35 CA 40 SOGFUNC 3  5.289  3.973  0.159  9.156  4.214  0.150 18.300  7.300  0.691
AtomPair CA 35 CA 41 SOGFUNC 2  5.989  4.041  0.167 18.300  7.300  0.833
AtomPair CA 35 CA 42 SOGFUNC 2  8.632  2.956  0.215 18.300  7.300  0.785
AtomPair CA 35 CA 43 SOGFUNC 2  9.158  4.151  0.163 18.300  7.300  0.837
AtomPair CA 35 CA 46 SOGFUNC 3  7.433  2.956  0.199  9.124  3.717  0.158 18.300  7.300  0.643
AtomPair CA 35 CA 47 SOGFUNC 3  5.685  2.956  0.199  8.695  3.717  0.158 18.300  7.300  0.643
AtomPair CA 35 CA 48 SOGFUNC 3  7.308  3.513  0.166  9.343  2.956  0.197 18.300  7.300  0.638
AtomPair CA 35 CA 49 SOGFUNC 2  6.369  3.513  0.188 18.300  7.300  0.812
AtomPair CA 35 CA 50 SOGFUNC 2  9.211  3.513  0.188 18.300  7.300  0.812
AtomPair CA 35 CA 51 SOGFUNC 2  8.774  2.956  0.215 18.300  7.300  0.785
AtomPair CA 35 CA 52 SOGFUNC 2  8.897  3.513  0.188 18.300  7.300  0.812
AtomPair CA 35 CA 53 SOGFUNC 2  6.843  2.956  0.215 18.300  7.300  0.785
AtomPair CA 35 CA 55 SOGFUNC 2  9.220  2.956  0.215 18.300  7.300  0.785
AtomPair CA 35 CA 57 SOGFUNC 4  8.654  3.513  0.157  8.758  3.513  0.157  9.908  3.513  0.157 18.300  7.300  0.529
AtomPair CA 35 CA 58 SOGFUNC 3  9.557  3.513  0.171  9.733  3.513  0.171 18.300  7.300  0.658
AtomPair CA 35 CA 59 SOGFUNC 4  9.457  3.513  0.168  9.484  4.740  0.124  9.730  4.151  0.142 18.300  7.300  0.566
AtomPair CA 35 CA 60 SOGFUNC 4  8.550  3.513  0.161  8.659  3.513  0.161  8.944  4.151  0.136 18.300  7.300  0.542
AtomPair CA 35 CA 65 SOGFUNC 2  8.460  4.533  0.152 18.300  7.300  0.848
AtomPair CA 35 CA 66 SOGFUNC 2  8.184  3.973  0.170 18.300  7.300  0.830
AtomPair CA 35 CA 73 SOGFUNC 2  9.714  4.490  0.153 18.300  7.300  0.847
AtomPair CA 35 CA 74 SOGFUNC 2  7.876  3.973  0.170 18.300  7.300  0.830
AtomPair CA 35 CA 79 SOGFUNC 2  7.871  3.513  0.188 18.300  7.300  0.812
AtomPair CA 35 CA 80 SOGFUNC 2  9.587  2.956  0.215 18.300  7.300  0.785
AtomPair CA 35 CA 81 SOGFUNC 3  9.022  3.513  0.171  9.284  3.513  0.171 18.300  7.300  0.658
AtomPair CA 35 CA 82 SOGFUNC 3  9.612  3.513  0.171  9.900  3.513  0.171 18.300  7.300  0.658
AtomPair CA 35 CA 83 SOGFUNC 2  9.305  2.956  0.215 18.300  7.300  0.785
AtomPair CA 35 CA 85 SOGFUNC 3  8.586  3.513  0.175  8.875  4.058  0.151 18.300  7.300  0.674
AtomPair CA 35 CA 86 SOGFUNC 2  9.995  3.513  0.188 18.300  7.300  0.812
AtomPair CA 35 CA 87 SOGFUNC 3  9.967  3.513  0.166  9.986  2.956  0.197 18.300  7.300  0.638
AtomPair CA 35 CA 88 SOGFUNC 4  8.291  2.956  0.176  8.292  2.956  0.176  9.582  3.513  0.148 18.300  7.300  0.499
AtomPair CA 35 CA 96 SOGFUNC 2  8.423  2.956  0.215 18.300  7.300  0.785
AtomPair CA 35 CA 97 SOGFUNC 2  6.408  2.956  0.215 18.300  7.300  0.785
AtomPair CA 35 CA 98 SOGFUNC 2  5.198  2.956  0.215 18.300  7.300  0.785
AtomPair CA 35 CA 99 SOGFUNC 2  6.902  2.956  0.215 18.300  7.300  0.785
AtomPair CA 35 CA 100 SOGFUNC 2  9.009  2.956  0.215 18.300  7.300  0.785
AtomPair CA 35 CA 107 SOGFUNC 2  9.861  3.973  0.170 18.300  7.300  0.830
AtomPair CA 35 CA 109 SOGFUNC 2  8.335  4.533  0.152 18.300  7.300  0.848
AtomPair CA 35 CA 111 SOGFUNC 2  9.559  3.973  0.170 18.300  7.300  0.830
AtomPair CA 35 CA 133 SOGFUNC 2  8.080  4.665  0.148 18.300  7.300  0.852
AtomPair CA 35 CA 134 SOGFUNC 2  6.010  4.214  0.161 18.300  7.300  0.839
AtomPair CA 35 CA 135 SOGFUNC 2  5.736  4.214  0.161 18.300  7.300  0.839
AtomPair CA 35 CA 136 SOGFUNC 2  9.456  4.214  0.161 18.300  7.300  0.839
AtomPair CA 35 CA 137 SOGFUNC 2  9.966  4.665  0.148 18.300  7.300  0.852
AtomPair CA 35 CA 138 SOGFUNC 2  9.142  4.214  0.161 18.300  7.300  0.839
AtomPair CA 35 CA 162 SOGFUNC 2  9.886  3.973  0.170 18.300  7.300  0.830
AtomPair CA 35 CA 164 SOGFUNC 2  9.494  3.973  0.170 18.300  7.300  0.830
AtomPair CA 35 CA 186 SOGFUNC 2  9.711  4.490  0.153 18.300  7.300  0.847
AtomPair CA 35 CA 189 SOGFUNC 2  9.194  3.973  0.170 18.300  7.300  0.830
AtomPair CA 35 CA 190 SOGFUNC 3  6.461  3.973  0.160  9.993  4.490  0.142 18.300  7.300  0.698
AtomPair CA 36 CA 41 SOGFUNC 4  4.872  3.973  0.148  8.687  4.214  0.140  8.758  3.973  0.148 18.300  7.300  0.564
AtomPair CA 36 CA 42 SOGFUNC 4  5.861  3.391  0.169  9.836  3.973  0.144  9.959  4.214  0.136 18.300  7.300  0.550
AtomPair CA 36 CA 43 SOGFUNC 2  9.184  2.108  0.278 18.300  7.300  0.722
AtomPair CA 36 CA 44 SOGFUNC 3  6.832  2.108  0.232  9.259  2.108  0.232 18.300  7.300  0.536
AtomPair CA 36 CA 45 SOGFUNC 3  5.506  2.956  0.177  9.740  2.108  0.249 18.300  7.300  0.574
AtomPair CA 36 CA 46 SOGFUNC 3  4.173  2.956  0.191  9.231  2.956  0.191 18.300  7.300  0.618
AtomPair CA 36 CA 47 SOGFUNC 3  6.303  2.956  0.191  9.608  2.956  0.191 18.300  7.300  0.618
AtomPair CA 36 CA 48 SOGFUNC 2  9.755  2.956  0.215 18.300  7.300  0.785
AtomPair CA 36 CA 53 SOGFUNC 2  7.998  2.956  0.215 18.300  7.300  0.785
AtomPair CA 36 CA 54 SOGFUNC 4  8.097  2.654  0.184  8.154  2.654  0.184  9.796  2.956  0.165 18.300  7.300  0.468
AtomPair CA 36 CA 55 SOGFUNC 3  5.559  2.956  0.191  5.646  2.956  0.191 18.300  7.300  0.618
AtomPair CA 36 CA 56 SOGFUNC 3  5.137  2.654  0.208  5.236  2.956  0.187 18.300  7.300  0.605
AtomPair CA 36 CA 57 SOGFUNC 4  6.242  2.956  0.169  6.385  2.956  0.169  7.712  2.754  0.182 18.300  7.300  0.480
AtomPair CA 36 CA 58 SOGFUNC 7  7.118  2.956  0.142  7.386  2.956  0.142  7.705  2.956  0.142  8.824  3.717  0.113  8.893  3.513  0.119  9.011  3.717  0.113 18.300  7.300  0.230
AtomPair CA 36 CA 59 SOGFUNC 6  6.087  3.513  0.139  6.242  3.513  0.139  6.371  4.151  0.118  6.459  3.717  0.131  9.862  3.513  0.139 18.300  7.300  0.334
AtomPair CA 36 CA 60 SOGFUNC 7  5.653  4.490  0.116  5.784  4.490  0.116  6.048  4.214  0.124  7.744  4.214  0.124  8.513  4.490  0.116  8.794  4.490  0.116 18.300  7.300  0.286
AtomPair CA 36 CA 61 SOGFUNC 7  7.168  4.665  0.110  7.306  4.665  0.110  7.512  4.214  0.122  8.817  3.973  0.129  9.786  4.319  0.119  9.987  3.973  0.129 18.300  7.300  0.281
AtomPair CA 36 CA 62 SOGFUNC 6  9.194  3.391  0.154  9.271  3.973  0.132  9.354  3.973  0.132  9.843  4.665  0.112  9.876  4.665  0.112 18.300  7.300  0.358
AtomPair CA 36 CA 63 SOGFUNC 4  9.474  3.973  0.147  9.813  3.973  0.147  9.828  3.973  0.147 18.300  7.300  0.559
AtomPair CA 36 CA 64 SOGFUNC 3  9.081  3.973  0.157  9.937  3.973  0.157 18.300  7.300  0.685
AtomPair CA 36 CA 65 SOGFUNC 2  6.601  3.973  0.170 18.300  7.300  0.830
AtomPair CA 36 CA 66 SOGFUNC 2  5.941  3.973  0.170 18.300  7.300  0.830
AtomPair CA 36 CA 67 SOGFUNC 2  9.713  3.677  0.181 18.300  7.300  0.819
AtomPair CA 36 CA 70 SOGFUNC 2  9.065  3.973  0.170 18.300  7.300  0.830
AtomPair CA 36 CA 71 SOGFUNC 2  9.996  3.973  0.170 18.300  7.300  0.830
AtomPair CA 36 CA 72 SOGFUNC 4  9.054  4.041  0.145  9.153  4.041  0.145  9.438  3.973  0.148 18.300  7.300  0.562
AtomPair CA 36 CA 75 SOGFUNC 3  8.694  4.041  0.156  8.709  4.041  0.156 18.300  7.300  0.689
AtomPair CA 36 CA 76 SOGFUNC 3  7.158  3.973  0.157  7.202  3.973  0.157 18.300  7.300  0.685
AtomPair CA 36 CA 79 SOGFUNC 4  8.401  2.956  0.171  8.424  2.956  0.171  9.921  2.956  0.171 18.300  7.300  0.486
AtomPair CA 36 CA 80 SOGFUNC 2  9.036  2.956  0.215 18.300  7.300  0.785
AtomPair CA 36 CA 81 SOGFUNC 2  9.893  2.956  0.215 18.300  7.300  0.785
AtomPair CA 36 CA 82 SOGFUNC 3  9.992  3.513  0.171  9.998  3.513  0.171 18.300  7.300  0.658
AtomPair CA 36 CA 83 SOGFUNC 2  7.349  2.956  0.215 18.300  7.300  0.785
AtomPair CA 36 CA 84 SOGFUNC 2  9.282  2.956  0.215 18.300  7.300  0.785
AtomPair CA 36 CA 86 SOGFUNC 3  9.058  2.956  0.191  9.085  2.956  0.191 18.300  7.300  0.618
AtomPair CA 36 CA 87 SOGFUNC 4  9.130  2.654  0.184  9.141  2.654  0.184  9.945  2.956  0.165 18.300  7.300  0.468
AtomPair CA 36 CA 94 SOGFUNC 2  8.225  2.108  0.278 18.300  7.300  0.722
AtomPair CA 36 CA 95 SOGFUNC 2  5.647  2.956  0.215 18.300  7.300  0.785
AtomPair CA 36 CA 96 SOGFUNC 2  5.160  2.956  0.215 18.300  7.300  0.785
AtomPair CA 36 CA 97 SOGFUNC 2  6.596  2.956  0.215 18.300  7.300  0.785
AtomPair CA 36 CA 98 SOGFUNC 2  8.724  2.956  0.215 18.300  7.300  0.785
AtomPair CA 36 CA 109 SOGFUNC 2  9.515  3.973  0.170 18.300  7.300  0.830
AtomPair CA 36 CA 111 SOGFUNC 2  9.960  3.391  0.193 18.300  7.300  0.807
AtomPair CA 36 CA 117 SOGFUNC 2  9.164  3.973  0.170 18.300  7.300  0.830
AtomPair CA 36 CA 128 SOGFUNC 2  9.563  3.677  0.181 18.300  7.300  0.819
AtomPair CA 36 CA 130 SOGFUNC 2  9.897  3.677  0.181 18.300  7.300  0.819
AtomPair CA 36 CA 133 SOGFUNC 2  7.913  4.214  0.161 18.300  7.300  0.839
AtomPair CA 36 CA 134 SOGFUNC 2  5.032  4.214  0.161 18.300  7.300  0.839
AtomPair CA 36 CA 135 SOGFUNC 2  3.765  3.391  0.193 18.300  7.300  0.807
AtomPair CA 36 CA 136 SOGFUNC 2  7.216  3.391  0.193 18.300  7.300  0.807
AtomPair CA 36 CA 137 SOGFUNC 2  7.351  3.973  0.170 18.300  7.300  0.830
AtomPair CA 36 CA 138 SOGFUNC 2  5.610  3.677  0.181 18.300  7.300  0.819
AtomPair CA 36 CA 139 SOGFUNC 2  7.626  3.391  0.193 18.300  7.300  0.807
AtomPair CA 36 CA 166 SOGFUNC 2  9.359  3.973  0.170 18.300  7.300  0.830
AtomPair CA 36 CA 170 SOGFUNC 2  8.743  2.956  0.215 18.300  7.300  0.785
AtomPair CA 36 CA 190 SOGFUNC 2  7.251  3.973  0.170 18.300  7.300  0.830
AtomPair CA 36 CA 192 SOGFUNC 2  9.292  4.041  0.167 18.300  7.300  0.833
AtomPair CA 36 CA 193 SOGFUNC 2  6.887  3.973  0.170 18.300  7.300  0.830
AtomPair CA 37 CA 42 SOGFUNC 4  8.511  3.513  0.158  8.622  3.513  0.158  8.831  3.717  0.150 18.300  7.300  0.534
AtomPair CA 37 CA 43 SOGFUNC 4  9.188  2.956  0.187  9.824  4.151  0.133  9.998  3.717  0.149 18.300  7.300  0.531
AtomPair CA 37 CA 44 SOGFUNC 2  5.943  2.956  0.215 18.300  7.300  0.785
AtomPair CA 37 CA 45 SOGFUNC 3  5.432  3.717  0.158  9.337  2.956  0.199 18.300  7.300  0.643
AtomPair CA 37 CA 46 SOGFUNC 3  6.595  3.717  0.165  8.822  3.717  0.165 18.300  7.300  0.671
AtomPair CA 37 CA 47 SOGFUNC 2  9.253  3.717  0.179 18.300  7.300  0.821
AtomPair CA 37 CA 51 SOGFUNC 2  9.439  2.956  0.215 18.300  7.300  0.785
AtomPair CA 37 CA 52 SOGFUNC 2  8.673  3.717  0.179 18.300  7.300  0.821
AtomPair CA 37 CA 53 SOGFUNC 4  6.449  2.956  0.168  6.586  2.654  0.187  7.234  2.956  0.168 18.300  7.300  0.477
AtomPair CA 37 CA 54 SOGFUNC 4  5.444  3.717  0.146  5.640  3.570  0.152  9.832  2.956  0.183 18.300  7.300  0.519
AtomPair CA 37 CA 55 SOGFUNC 3  4.331  2.956  0.191  4.358  2.956  0.191 18.300  7.300  0.618
AtomPair CA 37 CA 56 SOGFUNC 3  6.348  2.956  0.191  6.375  2.956  0.191 18.300  7.300  0.618
AtomPair CA 37 CA 57 SOGFUNC 7  6.672  2.956  0.139  6.673  2.956  0.139  6.795  2.956  0.139  6.897  2.956  0.139  8.938  3.717  0.110  8.989  3.717  0.110 18.300  7.300  0.225
AtomPair CA 37 CA 58 SOGFUNC 5  5.522  2.956  0.161  5.651  3.717  0.128  5.675  2.956  0.161  5.784  2.956  0.161 18.300  7.300  0.390
AtomPair CA 37 CA 59 SOGFUNC 5  4.449  2.956  0.174  4.512  3.717  0.139  4.532  4.151  0.124  4.566  3.717  0.139 18.300  7.300  0.424
AtomPair CA 37 CA 60 SOGFUNC 5  4.970  2.956  0.165  5.010  2.956  0.165  5.137  3.513  0.139  5.214  3.717  0.131 18.300  7.300  0.401
AtomPair CA 37 CA 61 SOGFUNC 5  7.914  4.214  0.136  7.925  4.214  0.136  8.139  4.665  0.123  8.283  4.214  0.136 18.300  7.300  0.470
AtomPair CA 37 CA 62 SOGFUNC 6  9.435  4.214  0.125  9.495  3.973  0.132  9.521  4.214  0.125  9.671  3.973  0.132  9.691  4.214  0.125 18.300  7.300  0.360
AtomPair CA 37 CA 63 SOGFUNC 7  8.680  4.490  0.113  8.753  3.973  0.128  8.769  3.973  0.128  9.800  3.973  0.128  9.841  4.490  0.113  9.898  4.490  0.113 18.300  7.300  0.278
AtomPair CA 37 CA 64 SOGFUNC 6  8.860  4.490  0.122  8.872  4.490  0.122  9.597  4.214  0.130  9.749  4.214  0.130  9.986  4.665  0.118 18.300  7.300  0.376
AtomPair CA 37 CA 65 SOGFUNC 7  9.327  3.973  0.130  9.370  4.490  0.115  9.476  3.973  0.130  9.735  4.490  0.115  9.748  4.490  0.115  9.991  4.490  0.115 18.300  7.300  0.282
AtomPair CA 37 CA 66 SOGFUNC 3  8.301  4.214  0.150  9.754  3.973  0.159 18.300  7.300  0.691
AtomPair CA 37 CA 67 SOGFUNC 2  8.762  4.490  0.153 18.300  7.300  0.847
AtomPair CA 37 CA 68 SOGFUNC 4  6.542  4.214  0.140  9.050  3.973  0.148  9.230  3.973  0.148 18.300  7.300  0.564
AtomPair CA 37 CA 69 SOGFUNC 3  6.555  4.214  0.153  9.022  4.490  0.143 18.300  7.300  0.704
AtomPair CA 37 CA 70 SOGFUNC 2  5.247  4.490  0.153 18.300  7.300  0.847
AtomPair CA 37 CA 71 SOGFUNC 2  6.789  3.973  0.170 18.300  7.300  0.830
AtomPair CA 37 CA 72 SOGFUNC 4  6.552  3.973  0.147  9.411  3.973  0.147  9.536  3.973  0.147 18.300  7.300  0.559
AtomPair CA 37 CA 73 SOGFUNC 2  8.575  4.490  0.153 18.300  7.300  0.847
AtomPair CA 37 CA 76 SOGFUNC 3  9.751  4.490  0.144  9.756  4.490  0.144 18.300  7.300  0.711
AtomPair CA 37 CA 78 SOGFUNC 5  8.120  2.108  0.205  9.115  2.956  0.146  9.198  2.956  0.146  9.373  2.956  0.146 18.300  7.300  0.356
AtomPair CA 37 CA 81 SOGFUNC 5  8.187  3.973  0.125  9.482  2.956  0.168  9.704  2.956  0.168  9.972  3.717  0.133 18.300  7.300  0.407
AtomPair CA 37 CA 82 SOGFUNC 2  9.292  4.214  0.161 18.300  7.300  0.839
AtomPair CA 37 CA 83 SOGFUNC 2  9.523  3.717  0.179 18.300  7.300  0.821
AtomPair CA 37 CA 87 SOGFUNC 4  9.438  3.717  0.152  9.526  3.717  0.152  9.579  3.717  0.152 18.300  7.300  0.543
AtomPair CA 37 CA 93 SOGFUNC 2  8.783  3.717  0.179 18.300  7.300  0.821
AtomPair CA 37 CA 94 SOGFUNC 2  5.461  2.956  0.215 18.300  7.300  0.785
AtomPair CA 37 CA 95 SOGFUNC 2  4.218  2.956  0.215 18.300  7.300  0.785
AtomPair CA 37 CA 96 SOGFUNC 2  6.316  3.717  0.179 18.300  7.300  0.821
AtomPair CA 37 CA 97 SOGFUNC 2  8.736  2.956  0.215 18.300  7.300  0.785
AtomPair CA 37 CA 117 SOGFUNC 2  9.576  3.973  0.170 18.300  7.300  0.830
AtomPair CA 37 CA 128 SOGFUNC 2  9.434  3.973  0.170 18.300  7.300  0.830
AtomPair CA 37 CA 134 SOGFUNC 2  8.744  3.973  0.170 18.300  7.300  0.830
AtomPair CA 37 CA 135 SOGFUNC 2  6.413  3.973  0.170 18.300  7.300  0.830
AtomPair CA 37 CA 136 SOGFUNC 2  9.566  3.973  0.170 18.300  7.300  0.830
AtomPair CA 37 CA 138 SOGFUNC 2  7.785  3.973  0.170 18.300  7.300  0.830
AtomPair CA 37 CA 139 SOGFUNC 2  8.556  3.973  0.170 18.300  7.300  0.830
AtomPair CA 37 CA 166 SOGFUNC 2  9.486  3.973  0.170 18.300  7.300  0.830
AtomPair CA 37 CA 167 SOGFUNC 2  9.527  4.490  0.153 18.300  7.300  0.847
AtomPair CA 37 CA 168 SOGFUNC 2  9.550  4.665  0.148 18.300  7.300  0.852
AtomPair CA 37 CA 169 SOGFUNC 2  8.301  3.717  0.179 18.300  7.300  0.821
AtomPair CA 37 CA 170 SOGFUNC 2  7.176  3.717  0.179 18.300  7.300  0.821
AtomPair CA 37 CA 173 SOGFUNC 2  9.986  2.956  0.215 18.300  7.300  0.785
AtomPair CA 37 CA 193 SOGFUNC 2  9.828  4.490  0.153 18.300  7.300  0.847
AtomPair CA 38 CA 43 SOGFUNC 4  6.511  2.956  0.176  8.562  2.956  0.176  8.694  3.513  0.148 18.300  7.300  0.499
AtomPair CA 38 CA 44 SOGFUNC 4  4.554  2.108  0.237  9.610  3.513  0.142  9.913  3.513  0.142 18.300  7.300  0.479
AtomPair CA 38 CA 45 SOGFUNC 3  6.199  2.956  0.191  9.932  2.956  0.191 18.300  7.300  0.618
AtomPair CA 38 CA 46 SOGFUNC 3  8.682  2.956  0.199  9.674  3.717  0.158 18.300  7.300  0.643
AtomPair CA 38 CA 52 SOGFUNC 3  9.178  2.108  0.232  9.207  2.108  0.232 18.300  7.300  0.536
AtomPair CA 38 CA 53 SOGFUNC 3  5.811  1.871  0.247  5.887  1.871  0.247 18.300  7.300  0.506
AtomPair CA 38 CA 54 SOGFUNC 3  5.338  2.654  0.204  5.356  2.654  0.204 18.300  7.300  0.593
AtomPair CA 38 CA 55 SOGFUNC 3  6.328  2.108  0.232  6.528  2.108  0.232 18.300  7.300  0.536
AtomPair CA 38 CA 56 SOGFUNC 7  7.965  2.108  0.165  7.985  1.871  0.186  8.150  2.654  0.131  8.208  3.717  0.093  8.243  2.956  0.117  8.294  2.956  0.117 18.300  7.300  0.190
AtomPair CA 38 CA 57 SOGFUNC 5  5.556  2.108  0.205  5.704  2.956  0.146  5.706  2.956  0.146  5.742  2.956  0.146 18.300  7.300  0.356
AtomPair CA 38 CA 58 SOGFUNC 5  5.415  2.956  0.156  5.464  2.956  0.156  5.525  2.956  0.156  5.530  2.956  0.156 18.300  7.300  0.378
AtomPair CA 38 CA 59 SOGFUNC 5  6.423  2.956  0.166  6.568  3.717  0.132  6.630  3.717  0.132  6.636  2.956  0.166 18.300  7.300  0.404
AtomPair CA 38 CA 60 SOGFUNC 5  6.258  3.717  0.128  6.586  2.956  0.161  6.594  2.956  0.161  7.426  2.956  0.161 18.300  7.300  0.390
AtomPair CA 38 CA 61 SOGFUNC 2  9.966  4.151  0.163 18.300  7.300  0.837
AtomPair CA 38 CA 63 SOGFUNC 5  9.064  4.490  0.124  9.433  3.973  0.140  9.558  3.973  0.140  9.587  3.973  0.140 18.300  7.300  0.457
AtomPair CA 38 CA 64 SOGFUNC 2  9.799  3.973  0.170 18.300  7.300  0.830
AtomPair CA 38 CA 65 SOGFUNC 5  9.389  3.973  0.138  9.730  3.973  0.138  9.817  3.973  0.138  9.877  3.973  0.138 18.300  7.300  0.449
AtomPair CA 38 CA 66 SOGFUNC 2  9.748  4.214  0.161 18.300  7.300  0.839
AtomPair CA 38 CA 68 SOGFUNC 4  6.533  3.391  0.165  6.677  3.391  0.165  8.580  4.214  0.133 18.300  7.300  0.537
AtomPair CA 38 CA 69 SOGFUNC 5  6.877  3.391  0.158  6.966  3.391  0.158  8.603  4.214  0.127  9.199  4.490  0.119 18.300  7.300  0.439
AtomPair CA 38 CA 70 SOGFUNC 2  5.779  4.490  0.153 18.300  7.300  0.847
AtomPair CA 38 CA 71 SOGFUNC 4  4.948  3.973  0.145  9.349  3.391  0.170  9.459  4.333  0.133 18.300  7.300  0.552
AtomPair CA 38 CA 72 SOGFUNC 4  6.913  3.391  0.170  7.042  3.973  0.145  7.161  4.333  0.133 18.300  7.300  0.552
AtomPair CA 38 CA 73 SOGFUNC 2  8.669  3.973  0.170 18.300  7.300  0.830
AtomPair CA 38 CA 74 SOGFUNC 4  9.313  3.391  0.168  9.603  3.973  0.143  9.630  3.973  0.143 18.300  7.300  0.546
AtomPair CA 38 CA 75 SOGFUNC 3  8.440  3.973  0.158  8.589  4.041  0.155 18.300  7.300  0.687
AtomPair CA 38 CA 76 SOGFUNC 3  9.277  3.973  0.157  9.426  3.973  0.157 18.300  7.300  0.685
AtomPair CA 38 CA 77 SOGFUNC 5  8.316  2.654  0.160  8.864  2.956  0.144  8.935  2.956  0.144  9.266  2.108  0.202 18.300  7.300  0.350
AtomPair CA 38 CA 78 SOGFUNC 5  7.620  2.108  0.205  7.789  2.956  0.146  7.963  2.956  0.146  8.283  2.956  0.146 18.300  7.300  0.356
AtomPair CA 38 CA 81 SOGFUNC 5  8.073  3.973  0.121  8.726  2.956  0.162  8.730  2.956  0.162  8.892  2.956  0.162 18.300  7.300  0.394
AtomPair CA 38 CA 84 SOGFUNC 2  9.792  2.956  0.215 18.300  7.300  0.785
AtomPair CA 38 CA 87 SOGFUNC 4  8.374  2.956  0.168  9.682  2.956  0.168  9.693  2.654  0.187 18.300  7.300  0.477
AtomPair CA 38 CA 88 SOGFUNC 7  8.802  3.513  0.113  8.892  3.391  0.117  8.895  2.956  0.134  9.021  2.956  0.134  9.262  2.956  0.134  9.273  2.654  0.150 18.300  7.300  0.218
AtomPair CA 38 CA 89 SOGFUNC 7  8.497  4.041  0.085  8.842  2.654  0.129  8.959  2.956  0.116  9.213  2.956  0.116  9.828  1.871  0.183  9.855  1.871  0.183 18.300  7.300  0.188
AtomPair CA 38 CA 90 SOGFUNC 3  9.780  1.871  0.266  9.981  2.654  0.188 18.300  7.300  0.546
AtomPair CA 38 CA 93 SOGFUNC 2  8.062  2.956  0.215 18.300  7.300  0.785
AtomPair CA 38 CA 94 SOGFUNC 2  4.780  2.108  0.278 18.300  7.300  0.722
AtomPair CA 38 CA 95 SOGFUNC 2  6.186  2.956  0.215 18.300  7.300  0.785
AtomPair CA 38 CA 96 SOGFUNC 2  8.699  2.956  0.215 18.300  7.300  0.785
AtomPair CA 38 CA 109 SOGFUNC 2  9.957  3.973  0.170 18.300  7.300  0.830
AtomPair CA 38 CA 111 SOGFUNC 2  8.363  3.391  0.193 18.300  7.300  0.807
AtomPair CA 38 CA 135 SOGFUNC 2  9.899  3.391  0.193 18.300  7.300  0.807
AtomPair CA 38 CA 168 SOGFUNC 2  9.494  3.513  0.188 18.300  7.300  0.812
AtomPair CA 38 CA 169 SOGFUNC 2  9.280  3.513  0.188 18.300  7.300  0.812
AtomPair CA 38 CA 170 SOGFUNC 2  9.634  2.956  0.215 18.300  7.300  0.785
AtomPair CA 38 CA 190 SOGFUNC 2  9.839  4.214  0.161 18.300  7.300  0.839
AtomPair CA 39 CA 44 SOGFUNC 4  5.026  2.956  0.169  8.316  2.754  0.182  8.680  2.956  0.169 18.300  7.300  0.480
AtomPair CA 39 CA 45 SOGFUNC 5  6.138  3.717  0.128  8.506  2.956  0.161  8.762  2.956  0.161  8.926  2.956  0.161 18.300  7.300  0.390
AtomPair CA 39 CA 46 SOGFUNC 3  9.692  3.717  0.158  9.738  2.956  0.199 18.300  7.300  0.643
AtomPair CA 39 CA 48 SOGFUNC 3  7.974  3.717  0.165  8.110  3.717  0.165 18.300  7.300  0.671
AtomPair CA 39 CA 49 SOGFUNC 3  9.585  2.956  0.191  9.800  2.956  0.191 18.300  7.300  0.618
AtomPair CA 39 CA 50 SOGFUNC 3  9.350  2.956  0.191  9.726  2.956  0.191 18.300  7.300  0.618
AtomPair CA 39 CA 52 SOGFUNC 3  7.212  2.956  0.191  7.226  2.956  0.191 18.300  7.300  0.618
AtomPair CA 39 CA 53 SOGFUNC 3  5.076  2.654  0.204  5.090  2.654  0.204 18.300  7.300  0.593
AtomPair CA 39 CA 54 SOGFUNC 3  6.296  2.654  0.204  6.321  2.654  0.204 18.300  7.300  0.593
AtomPair CA 39 CA 55 SOGFUNC 7  6.312  2.108  0.159  6.438  2.108  0.159  6.471  2.956  0.113  6.709  2.108  0.159  8.914  2.956  0.113  9.093  2.956  0.113 18.300  7.300  0.183
AtomPair CA 39 CA 56 SOGFUNC 5  5.279  2.654  0.165  5.434  2.654  0.165  5.434  2.956  0.148  5.847  2.654  0.165 18.300  7.300  0.359
AtomPair CA 39 CA 57 SOGFUNC 5  4.227  2.108  0.184  4.450  2.108  0.184  4.528  2.108  0.184  4.904  2.956  0.131 18.300  7.300  0.318
AtomPair CA 39 CA 58 SOGFUNC 5  6.231  2.956  0.156  6.232  2.956  0.156  6.246  2.956  0.156  6.822  2.956  0.156 18.300  7.300  0.378
AtomPair CA 39 CA 59 SOGFUNC 5  8.915  2.956  0.159  8.930  3.513  0.134  9.052  2.956  0.159  9.211  2.956  0.159 18.300  7.300  0.387
AtomPair CA 39 CA 60 SOGFUNC 4  9.674  2.956  0.171  9.862  2.956  0.171  9.914  2.956  0.171 18.300  7.300  0.486
AtomPair CA 39 CA 63 SOGFUNC 2  8.352  3.973  0.170 18.300  7.300  0.830
AtomPair CA 39 CA 64 SOGFUNC 2  9.438  4.490  0.153 18.300  7.300  0.847
AtomPair CA 39 CA 65 SOGFUNC 5  9.668  3.391  0.156  9.690  4.490  0.118  9.700  3.973  0.133  9.703  3.391  0.156 18.300  7.300  0.436
AtomPair CA 39 CA 66 SOGFUNC 3  9.266  3.391  0.175  9.360  3.391  0.175 18.300  7.300  0.650
AtomPair CA 39 CA 67 SOGFUNC 5  9.204  3.973  0.131  9.288  3.973  0.131  9.440  3.391  0.154  9.665  3.391  0.154 18.300  7.300  0.429
AtomPair CA 39 CA 68 SOGFUNC 4  6.276  3.973  0.148  6.307  3.973  0.148  9.901  4.214  0.140 18.300  7.300  0.564
AtomPair CA 39 CA 69 SOGFUNC 3  5.814  3.973  0.157  5.824  3.973  0.157 18.300  7.300  0.685
AtomPair CA 39 CA 70 SOGFUNC 8  8.595  3.973  0.107  8.986  3.391  0.126  9.064  3.391  0.126  9.152  3.391  0.126  9.490  3.391  0.126  9.600  3.973  0.107  9.605  3.973  0.107 18.300  7.300  0.175
AtomPair CA 39 CA 71 SOGFUNC 4  8.332  4.214  0.140  9.640  3.973  0.148  9.673  3.973  0.148 18.300  7.300  0.564
AtomPair CA 39 CA 72 SOGFUNC 3  8.529  3.973  0.157  8.659  3.973  0.157 18.300  7.300  0.685
AtomPair CA 39 CA 74 SOGFUNC 4  9.546  3.973  0.143  9.593  3.973  0.143  9.751  3.391  0.168 18.300  7.300  0.546
AtomPair CA 39 CA 77 SOGFUNC 3  9.916  2.956  0.191  9.974  2.956  0.191 18.300  7.300  0.618
AtomPair CA 39 CA 78 SOGFUNC 2  9.895  2.956  0.215 18.300  7.300  0.785
AtomPair CA 39 CA 89 SOGFUNC 5  9.264  2.956  0.135  9.420  2.956  0.135  9.436  2.108  0.189  9.521  1.871  0.213 18.300  7.300  0.328
AtomPair CA 39 CA 94 SOGFUNC 2  8.168  2.754  0.228 18.300  7.300  0.772
AtomPair CA 39 CA 95 SOGFUNC 2  9.661  2.956  0.215 18.300  7.300  0.785
AtomPair CA 39 CA 109 SOGFUNC 2  8.505  3.973  0.170 18.300  7.300  0.830
AtomPair CA 39 CA 110 SOGFUNC 2  7.859  3.973  0.170 18.300  7.300  0.830
AtomPair CA 39 CA 111 SOGFUNC 2  6.121  2.108  0.278 18.300  7.300  0.722
AtomPair CA 39 CA 112 SOGFUNC 2  7.609  2.956  0.215 18.300  7.300  0.785
AtomPair CA 39 CA 113 SOGFUNC 2  9.585  3.717  0.179 18.300  7.300  0.821
AtomPair CA 39 CA 164 SOGFUNC 3  9.691  3.391  0.175  9.836  3.391  0.175 18.300  7.300  0.650
AtomPair CA 39 CA 193 SOGFUNC 2  8.904  3.973  0.170 18.300  7.300  0.830
AtomPair CA 39 CA 194 SOGFUNC 2  9.222  4.490  0.153 18.300  7.300  0.847
AtomPair CA 39 CA 197 SOGFUNC 2  9.861  2.956  0.215 18.300  7.300  0.785
AtomPair CA 40 CA 45 SOGFUNC 7  4.917  2.956  0.113  8.109  2.108  0.159  8.622  2.956  0.113  9.191  2.956  0.113  9.406  2.108  0.159  9.501  2.108  0.159 18.300  7.300  0.183
AtomPair CA 40 CA 46 SOGFUNC 3  6.158  2.956  0.191  6.774  2.956  0.191 18.300  7.300  0.618
AtomPair CA 40 CA 47 SOGFUNC 3  8.583  2.956  0.177  9.920  2.108  0.249 18.300  7.300  0.574
AtomPair CA 40 CA 48 SOGFUNC 3  7.811  2.956  0.191  7.903  2.956  0.191 18.300  7.300  0.618
AtomPair CA 40 CA 49 SOGFUNC 3  9.610  3.513  0.171  9.674  3.513  0.171 18.300  7.300  0.658
AtomPair CA 40 CA 51 SOGFUNC 4  9.642  3.513  0.142  9.684  3.513  0.142  9.725  2.108  0.237 18.300  7.300  0.479
AtomPair CA 40 CA 52 SOGFUNC 3  5.936  2.108  0.232  6.012  2.108  0.232 18.300  7.300  0.536
AtomPair CA 40 CA 53 SOGFUNC 4  5.735  2.108  0.199  5.761  2.108  0.199  9.728  2.108  0.199 18.300  7.300  0.403
AtomPair CA 40 CA 54 SOGFUNC 7  6.253  2.956  0.125  6.262  2.956  0.125  8.548  2.108  0.175  8.938  2.956  0.125  9.247  2.956  0.125  9.265  2.956  0.125 18.300  7.300  0.202
AtomPair CA 40 CA 55 SOGFUNC 7  5.519  2.956  0.111  5.827  2.956  0.111  5.831  2.956  0.111  6.055  1.871  0.175  9.751  2.108  0.156  9.871  2.108  0.156 18.300  7.300  0.180
AtomPair CA 40 CA 56 SOGFUNC 5  5.151  2.654  0.165  5.351  2.654  0.165  5.412  2.654  0.165  5.586  2.956  0.148 18.300  7.300  0.359
AtomPair CA 40 CA 57 SOGFUNC 5  6.255  2.956  0.146  6.334  2.108  0.205  6.622  2.956  0.146  6.655  2.956  0.146 18.300  7.300  0.356
AtomPair CA 40 CA 58 SOGFUNC 5  7.372  2.956  0.150  7.523  2.654  0.167  7.540  2.956  0.150  7.645  2.654  0.167 18.300  7.300  0.365
AtomPair CA 40 CA 65 SOGFUNC 6  8.970  3.973  0.130  9.148  3.973  0.130  9.233  4.214  0.123  9.589  3.973  0.130  9.879  3.973  0.130 18.300  7.300  0.355
AtomPair CA 40 CA 66 SOGFUNC 4  9.309  3.677  0.156  9.383  3.677  0.156  9.891  4.214  0.136 18.300  7.300  0.551
AtomPair CA 40 CA 67 SOGFUNC 3  6.026  3.391  0.175  6.070  3.391  0.175 18.300  7.300  0.650
AtomPair CA 40 CA 68 SOGFUNC 5  4.249  3.973  0.139  4.327  3.973  0.139  6.974  4.214  0.131  9.902  3.973  0.139 18.300  7.300  0.453
AtomPair CA 40 CA 69 SOGFUNC 7  4.644  3.391  0.138  4.797  3.391  0.138  9.230  4.214  0.111  9.360  3.973  0.118  9.844  3.973  0.118  9.969  3.973  0.118 18.300  7.300  0.257
AtomPair CA 40 CA 70 SOGFUNC 8  6.278  3.391  0.126  6.609  3.973  0.107  6.767  3.973  0.107  7.040  3.391  0.126  7.290  3.973  0.107  8.150  3.391  0.126  8.279  3.391  0.126 18.300  7.300  0.175
AtomPair CA 40 CA 71 SOGFUNC 8  6.774  3.391  0.128  6.909  3.973  0.109  6.915  3.973  0.109  7.036  3.973  0.109  8.450  3.973  0.109  9.727  3.391  0.128  9.850  3.391  0.128 18.300  7.300  0.178
AtomPair CA 40 CA 72 SOGFUNC 4  9.078  3.391  0.164  9.101  3.391  0.164  9.966  3.973  0.140 18.300  7.300  0.533
AtomPair CA 40 CA 73 SOGFUNC 5  9.293  4.490  0.123  9.331  4.490  0.123  9.512  3.973  0.139  9.741  3.391  0.163 18.300  7.300  0.453
AtomPair CA 40 CA 74 SOGFUNC 5  7.227  3.973  0.139  7.247  4.490  0.123  7.269  4.490  0.123  7.502  3.391  0.163 18.300  7.300  0.453
AtomPair CA 40 CA 77 SOGFUNC 5  8.173  1.871  0.222  8.562  2.956  0.140  8.621  2.956  0.140  8.638  2.654  0.156 18.300  7.300  0.341
AtomPair CA 40 CA 78 SOGFUNC 5  8.995  2.956  0.146  9.915  2.956  0.146  9.933  2.108  0.205  9.961  2.956  0.146 18.300  7.300  0.356
AtomPair CA 40 CA 89 SOGFUNC 5  9.631  2.956  0.141  9.633  2.437  0.172  9.675  2.437  0.172  9.780  2.437  0.172 18.300  7.300  0.344
AtomPair CA 40 CA 90 SOGFUNC 5  9.037  2.437  0.151  9.047  2.437  0.151  9.166  2.108  0.175  9.330  1.685  0.219 18.300  7.300  0.303
AtomPair CA 40 CA 91 SOGFUNC 5  9.700  1.871  0.208  9.738  1.871  0.208  9.792  2.956  0.132  9.982  2.956  0.132 18.300  7.300  0.320
AtomPair CA 40 CA 94 SOGFUNC 2  9.364  2.754  0.228 18.300  7.300  0.772
AtomPair CA 40 CA 107 SOGFUNC 2  9.735  3.973  0.170 18.300  7.300  0.830
AtomPair CA 40 CA 108 SOGFUNC 2  8.111  3.973  0.170 18.300  7.300  0.830
AtomPair CA 40 CA 109 SOGFUNC 2  4.744  3.973  0.170 18.300  7.300  0.830
AtomPair CA 40 CA 110 SOGFUNC 2  5.294  2.654  0.234 18.300  7.300  0.766
AtomPair CA 40 CA 111 SOGFUNC 2  4.531  2.108  0.278 18.300  7.300  0.722
AtomPair CA 40 CA 112 SOGFUNC 2  7.711  2.956  0.215 18.300  7.300  0.785
AtomPair CA 40 CA 113 SOGFUNC 2  9.318  2.956  0.215 18.300  7.300  0.785
AtomPair CA 40 CA 114 SOGFUNC 2  9.504  2.956  0.215 18.300  7.300  0.785
AtomPair CA 40 CA 120 SOGFUNC 2  8.942  3.973  0.170 18.300  7.300  0.830
AtomPair CA 40 CA 164 SOGFUNC 3  9.733  4.041  0.155  9.924  3.973  0.158 18.300  7.300  0.687
AtomPair CA 40 CA 174 SOGFUNC 2  8.801  2.956  0.215 18.300  7.300  0.785
AtomPair CA 40 CA 175 SOGFUNC 2  9.597  2.108  0.278 18.300  7.300  0.722
AtomPair CA 40 CA 193 SOGFUNC 3  8.854  3.973  0.157  9.447  3.973  0.157 18.300  7.300  0.685
AtomPair CA 40 CA 196 SOGFUNC 2  9.432  2.108  0.278 18.300  7.300  0.722
AtomPair CA 40 CA 197 SOGFUNC 2  9.003  2.956  0.215 18.300  7.300  0.785
AtomPair CA 41 CA 46 SOGFUNC 6  4.706  2.956  0.156  5.812  3.717  0.124  8.544  3.717  0.124  8.601  2.956  0.156  9.523  3.717  0.124 18.300  7.300  0.316
AtomPair CA 41 CA 47 SOGFUNC 8  6.529  2.956  0.113  7.045  2.956  0.113  7.766  2.956  0.113  9.133  3.513  0.095  9.699  2.956  0.113  9.763  2.108  0.158  9.882  2.108  0.158 18.300  7.300  0.137
AtomPair CA 41 CA 48 SOGFUNC 3  9.372  3.513  0.166  9.479  2.956  0.197 18.300  7.300  0.638
AtomPair CA 41 CA 50 SOGFUNC 5  7.816  2.956  0.138  8.433  2.956  0.138  8.966  2.108  0.194  9.007  2.108  0.194 18.300  7.300  0.336
AtomPair CA 41 CA 51 SOGFUNC 5  8.260  2.956  0.168  9.737  3.513  0.141  9.899  3.513  0.141  9.978  3.513  0.141 18.300  7.300  0.408
AtomPair CA 41 CA 52 SOGFUNC 7  9.154  2.754  0.125  9.159  2.956  0.117  9.177  2.754  0.125  9.334  2.108  0.164  9.380  2.956  0.117  9.395  2.108  0.164 18.300  7.300  0.189
AtomPair CA 41 CA 53 SOGFUNC 5  9.192  3.513  0.122  9.543  2.108  0.203  9.561  2.108  0.203  9.863  3.513  0.122 18.300  7.300  0.351
AtomPair CA 41 CA 54 SOGFUNC 7  5.904  2.956  0.119  6.569  2.956  0.119  7.499  2.108  0.166  7.537  2.108  0.166  9.526  2.956  0.119  9.545  2.956  0.119 18.300  7.300  0.192
AtomPair CA 41 CA 55 SOGFUNC 5  4.559  2.956  0.136  5.042  2.654  0.152  5.265  2.108  0.191  5.338  2.108  0.191 18.300  7.300  0.331
AtomPair CA 41 CA 56 SOGFUNC 5  5.998  2.654  0.176  6.476  3.717  0.125  6.478  2.956  0.158  6.501  2.956  0.158 18.300  7.300  0.383
AtomPair CA 41 CA 57 SOGFUNC 5  8.769  2.956  0.138  8.915  2.956  0.138  9.266  2.108  0.194  9.290  2.108  0.194 18.300  7.300  0.336
AtomPair CA 41 CA 64 SOGFUNC 2  8.760  2.956  0.215 18.300  7.300  0.785
AtomPair CA 41 CA 65 SOGFUNC 3  6.525  4.533  0.142  9.215  4.214  0.153 18.300  7.300  0.705
AtomPair CA 41 CA 66 SOGFUNC 3  8.417  3.973  0.159  8.732  4.214  0.150 18.300  7.300  0.691
AtomPair CA 41 CA 67 SOGFUNC 3  7.357  3.677  0.166  7.514  3.677  0.166 18.300  7.300  0.668
AtomPair CA 41 CA 68 SOGFUNC 7  5.223  3.677  0.130  5.234  3.677  0.130  6.269  4.214  0.114  9.464  3.973  0.121  9.605  3.973  0.121  9.721  3.973  0.121 18.300  7.300  0.263
AtomPair CA 41 CA 69 SOGFUNC 9  3.945  3.391  0.126  4.025  3.391  0.126  8.210  4.214  0.101  8.395  4.490  0.095  8.953  3.973  0.107  9.030  3.677  0.116  9.087  4.490  0.095  9.096  3.677  0.116 18.300  7.300  0.117
AtomPair CA 41 CA 70 SOGFUNC 8  5.766  3.717  0.085  5.935  2.754  0.115  5.994  2.754  0.115  6.362  2.108  0.150  6.399  2.108  0.150  6.465  2.108  0.150  6.622  2.956  0.107 18.300  7.300  0.130
AtomPair CA 41 CA 71 SOGFUNC 8  5.809  3.391  0.128  5.823  4.214  0.103  5.850  3.391  0.128  5.923  3.973  0.109  6.024  4.490  0.097  8.558  3.391  0.128  8.636  3.391  0.128 18.300  7.300  0.178
AtomPair CA 41 CA 72 SOGFUNC 8  9.228  3.391  0.130  9.237  3.391  0.130  9.538  3.677  0.120  9.542  3.677  0.120  9.671  3.973  0.111  9.759  4.490  0.098  9.986  3.973  0.111 18.300  7.300  0.181
AtomPair CA 41 CA 73 SOGFUNC 5  9.458  3.973  0.138  9.480  3.973  0.138  9.832  3.973  0.138  9.841  3.973  0.138 18.300  7.300  0.449
AtomPair CA 41 CA 74 SOGFUNC 6  8.682  2.956  0.135  8.726  2.956  0.135  8.780  2.956  0.135  9.028  2.108  0.189  9.601  2.956  0.135 18.300  7.300  0.273
AtomPair CA 41 CA 87 SOGFUNC 2  9.785  3.513  0.188 18.300  7.300  0.812
AtomPair CA 41 CA 91 SOGFUNC 2  9.678  3.324  0.196 18.300  7.300  0.804
AtomPair CA 41 CA 94 SOGFUNC 2  9.814  2.754  0.228 18.300  7.300  0.772
AtomPair CA 41 CA 107 SOGFUNC 2  9.998  3.973  0.170 18.300  7.300  0.830
AtomPair CA 41 CA 108 SOGFUNC 2  8.078  4.041  0.167 18.300  7.300  0.833
AtomPair CA 41 CA 109 SOGFUNC 2  5.715  2.654  0.234 18.300  7.300  0.766
AtomPair CA 41 CA 110 SOGFUNC 2  6.076  2.654  0.234 18.300  7.300  0.766
AtomPair CA 41 CA 111 SOGFUNC 2  7.386  2.108  0.278 18.300  7.300  0.722
AtomPair CA 42 CA 47 SOGFUNC 5  8.590  2.754  0.170  8.869  3.717  0.126  9.131  2.956  0.159  9.857  2.956  0.159 18.300  7.300  0.386
AtomPair CA 42 CA 48 SOGFUNC 3  9.818  3.513  0.171  9.858  3.513  0.171 18.300  7.300  0.658
AtomPair CA 42 CA 50 SOGFUNC 5  8.608  2.956  0.156  8.615  2.956  0.156  8.952  2.956  0.156  9.640  2.956  0.156 18.300  7.300  0.378
AtomPair CA 42 CA 51 SOGFUNC 3  8.190  2.635  0.210  9.927  3.007  0.184 18.300  7.300  0.606
AtomPair CA 42 CA 52 SOGFUNC 2  9.432  2.956  0.215 18.300  7.300  0.785
AtomPair CA 42 CA 53 SOGFUNC 5  8.594  3.513  0.145  8.635  3.513  0.145  9.741  3.513  0.145  9.837  3.513  0.145 18.300  7.300  0.419
AtomPair CA 42 CA 54 SOGFUNC 5  4.811  3.717  0.131  5.423  3.513  0.139  6.177  2.956  0.165  6.255  2.956  0.165 18.300  7.300  0.401
AtomPair CA 42 CA 55 SOGFUNC 5  5.245  2.956  0.156  5.523  2.956  0.156  5.613  2.956  0.156  5.720  2.956  0.156 18.300  7.300  0.378
AtomPair CA 42 CA 56 SOGFUNC 5  5.489  3.570  0.136  6.096  2.956  0.164  6.203  2.956  0.164  6.487  3.513  0.138 18.300  7.300  0.398
AtomPair CA 42 CA 57 SOGFUNC 5  9.096  2.956  0.156  9.576  2.956  0.156  9.643  2.956  0.156  9.729  2.956  0.156 18.300  7.300  0.378
AtomPair CA 42 CA 64 SOGFUNC 3  7.974  2.956  0.202  8.578  4.151  0.144 18.300  7.300  0.654
AtomPair CA 42 CA 65 SOGFUNC 4  5.786  4.151  0.132  7.392  2.956  0.186  9.733  3.513  0.156 18.300  7.300  0.526
AtomPair CA 42 CA 66 SOGFUNC 3  6.191  4.665  0.134  8.776  3.391  0.184 18.300  7.300  0.683
AtomPair CA 42 CA 67 SOGFUNC 6  8.919  2.956  0.143  9.025  2.956  0.143  9.435  3.513  0.120  9.723  2.754  0.153  9.794  2.754  0.153 18.300  7.300  0.289
AtomPair CA 42 CA 68 SOGFUNC 7  6.110  3.973  0.122  6.323  3.973  0.122  7.104  4.490  0.108  8.886  4.214  0.115  8.985  3.677  0.132  9.039  3.677  0.132 18.300  7.300  0.267
AtomPair CA 42 CA 69 SOGFUNC 7  5.584  3.513  0.111  5.689  2.754  0.142  5.730  2.754  0.142  5.808  3.717  0.105  7.348  2.754  0.142  7.380  2.754  0.142 18.300  7.300  0.215
AtomPair CA 42 CA 70 SOGFUNC 8  4.291  2.956  0.123  4.386  2.956  0.123  4.411  2.956  0.123  4.471  2.956  0.123  8.470  2.754  0.132  8.570  2.754  0.132  9.223  3.717  0.097 18.300  7.300  0.149
AtomPair CA 42 CA 71 SOGFUNC 6  4.810  2.956  0.146  4.894  2.956  0.146  4.955  2.956  0.146  5.008  2.956  0.146  8.068  3.513  0.123 18.300  7.300  0.295
AtomPair CA 42 CA 72 SOGFUNC 5  8.187  4.490  0.127  8.369  4.214  0.135  8.501  4.214  0.135  8.576  4.214  0.135 18.300  7.300  0.468
AtomPair CA 42 CA 73 SOGFUNC 5  9.840  2.956  0.156  9.900  2.956  0.156  9.941  2.956  0.156  9.960  2.956  0.156 18.300  7.300  0.378
AtomPair CA 42 CA 74 SOGFUNC 5  9.098  3.717  0.120  9.227  2.108  0.212  9.386  2.956  0.151  9.400  2.956  0.151 18.300  7.300  0.367
AtomPair CA 42 CA 87 SOGFUNC 2  8.858  2.066  0.282 18.300  7.300  0.718
AtomPair CA 42 CA 109 SOGFUNC 2  8.749  2.956  0.215 18.300  7.300  0.785
AtomPair CA 42 CA 110 SOGFUNC 2  7.428  2.956  0.215 18.300  7.300  0.785
AtomPair CA 42 CA 111 SOGFUNC 2  8.611  2.244  0.265 18.300  7.300  0.735
AtomPair CA 42 CA 125 SOGFUNC 2  9.948  3.973  0.170 18.300  7.300  0.830
AtomPair CA 42 CA 187 SOGFUNC 2  7.662  2.956  0.215 18.300  7.300  0.785
AtomPair CA 42 CA 188 SOGFUNC 2  9.806  2.956  0.215 18.300  7.300  0.785
AtomPair CA 42 CA 190 SOGFUNC 2  6.336  2.956  0.215 18.300  7.300  0.785
AtomPair CA 42 CA 191 SOGFUNC 2  7.165  3.973  0.170 18.300  7.300  0.830
AtomPair CA 42 CA 194 SOGFUNC 2  8.232  2.956  0.215 18.300  7.300  0.785
AtomPair CA 42 CA 209 SOGFUNC 2  9.282  2.956  0.215 18.300  7.300  0.785
AtomPair CA 43 CA 48 SOGFUNC 4  6.259  2.956  0.171  6.378  2.956  0.171  8.649  2.956  0.171 18.300  7.300  0.486
AtomPair CA 43 CA 49 SOGFUNC 3  9.576  3.513  0.171  9.660  3.513  0.171 18.300  7.300  0.658
AtomPair CA 43 CA 52 SOGFUNC 3  8.673  2.635  0.205  8.679  2.635  0.205 18.300  7.300  0.591
AtomPair CA 43 CA 54 SOGFUNC 5  7.697  3.513  0.123  8.471  2.754  0.157  9.269  2.754  0.157  9.340  2.108  0.206 18.300  7.300  0.356
AtomPair CA 43 CA 55 SOGFUNC 5  9.004  2.108  0.174  9.281  2.108  0.174  9.388  2.108  0.174  9.495  2.108  0.174 18.300  7.300  0.302
AtomPair CA 43 CA 56 SOGFUNC 4  8.713  2.956  0.171  9.363  2.956  0.171  9.507  2.956  0.171 18.300  7.300  0.486
AtomPair CA 43 CA 62 SOGFUNC 2  8.506  2.956  0.215 18.300  7.300  0.785
AtomPair CA 43 CA 63 SOGFUNC 3  6.609  2.956  0.191  8.706  2.956  0.191 18.300  7.300  0.618
AtomPair CA 43 CA 64 SOGFUNC 3  5.712  2.956  0.191  7.016  2.956  0.191 18.300  7.300  0.618
AtomPair CA 43 CA 65 SOGFUNC 3  4.627  2.956  0.191  8.156  2.956  0.191 18.300  7.300  0.618
AtomPair CA 43 CA 66 SOGFUNC 2  6.386  2.956  0.215 18.300  7.300  0.785
AtomPair CA 43 CA 67 SOGFUNC 4  9.478  2.754  0.177  9.543  2.754  0.177  9.556  2.754  0.177 18.300  7.300  0.468
AtomPair CA 43 CA 68 SOGFUNC 6  7.269  3.513  0.127  7.539  3.513  0.127  8.956  3.513  0.127  9.016  2.754  0.162  9.418  2.956  0.151 18.300  7.300  0.306
AtomPair CA 43 CA 69 SOGFUNC 8  5.529  2.754  0.133  5.568  2.754  0.133  5.672  3.513  0.105  6.219  3.513  0.105  9.069  2.956  0.124  9.162  2.956  0.124  9.561  2.956  0.124 18.300  7.300  0.151
AtomPair CA 43 CA 70 SOGFUNC 6  5.205  2.108  0.174  5.237  2.754  0.133  5.256  2.754  0.133  5.268  2.754  0.133  9.249  2.108  0.174 18.300  7.300  0.252
AtomPair CA 43 CA 71 SOGFUNC 6  4.018  2.956  0.127  4.052  2.754  0.136  4.324  2.108  0.177  4.447  2.108  0.177  8.134  2.956  0.127 18.300  7.300  0.256
AtomPair CA 43 CA 72 SOGFUNC 5  5.689  3.513  0.134  6.232  3.513  0.134  6.524  2.754  0.171  6.663  2.754  0.171 18.300  7.300  0.388
AtomPair CA 43 CA 73 SOGFUNC 5  8.366  2.108  0.210  8.730  3.513  0.126  9.029  2.956  0.150  9.192  2.956  0.150 18.300  7.300  0.364
AtomPair CA 43 CA 74 SOGFUNC 5  8.982  2.956  0.146  9.349  2.108  0.205  9.665  2.956  0.146  9.718  2.956  0.146 18.300  7.300  0.356
AtomPair CA 43 CA 84 SOGFUNC 2  9.814  2.956  0.215 18.300  7.300  0.785
AtomPair CA 43 CA 110 SOGFUNC 2  9.427  2.654  0.234 18.300  7.300  0.766
AtomPair CA 43 CA 125 SOGFUNC 2  6.500  2.956  0.215 18.300  7.300  0.785
AtomPair CA 43 CA 126 SOGFUNC 2  9.328  2.956  0.215 18.300  7.300  0.785
AtomPair CA 43 CA 183 SOGFUNC 2  9.872  3.513  0.188 18.300  7.300  0.812
AtomPair CA 43 CA 184 SOGFUNC 2  9.240  2.956  0.215 18.300  7.300  0.785
AtomPair CA 43 CA 186 SOGFUNC 2  7.849  2.956  0.215 18.300  7.300  0.785
AtomPair CA 43 CA 187 SOGFUNC 2  4.496  3.717  0.179 18.300  7.300  0.821
AtomPair CA 43 CA 188 SOGFUNC 2  6.471  2.956  0.215 18.300  7.300  0.785
AtomPair CA 43 CA 189 SOGFUNC 2  7.843  2.956  0.215 18.300  7.300  0.785
AtomPair CA 43 CA 190 SOGFUNC 2  5.102  2.956  0.215 18.300  7.300  0.785
AtomPair CA 43 CA 191 SOGFUNC 2  5.065  2.956  0.215 18.300  7.300  0.785
AtomPair CA 43 CA 192 SOGFUNC 2  8.670  2.956  0.215 18.300  7.300  0.785
AtomPair CA 43 CA 193 SOGFUNC 2  9.549  2.956  0.215 18.300  7.300  0.785
AtomPair CA 43 CA 194 SOGFUNC 2  8.519  2.956  0.215 18.300  7.300  0.785
AtomPair CA 43 CA 197 SOGFUNC 2  8.750  4.151  0.163 18.300  7.300  0.837
AtomPair CA 43 CA 200 SOGFUNC 2  9.886  3.717  0.179 18.300  7.300  0.821
AtomPair CA 43 CA 208 SOGFUNC 2  8.180  3.513  0.188 18.300  7.300  0.812
AtomPair CA 43 CA 209 SOGFUNC 2  5.687  2.754  0.228 18.300  7.300  0.772
AtomPair CA 44 CA 49 SOGFUNC 2  8.551  2.635  0.235 18.300  7.300  0.765
AtomPair CA 44 CA 50 SOGFUNC 4  9.610  1.685  0.235  9.842  2.066  0.192  9.937  2.066  0.192 18.300  7.300  0.380
AtomPair CA 44 CA 54 SOGFUNC 3  8.912  3.513  0.171  9.535  3.513  0.171 18.300  7.300  0.658
AtomPair CA 44 CA 60 SOGFUNC 2  9.883  2.956  0.215 18.300  7.300  0.785
AtomPair CA 44 CA 61 SOGFUNC 2  7.746  2.754  0.228 18.300  7.300  0.772
AtomPair CA 44 CA 62 SOGFUNC 3  5.349  3.513  0.153  8.191  2.108  0.256 18.300  7.300  0.591
AtomPair CA 44 CA 63 SOGFUNC 3  5.627  2.108  0.232  5.696  2.108  0.232 18.300  7.300  0.536
AtomPair CA 44 CA 64 SOGFUNC 3  5.185  2.956  0.191  5.245  2.956  0.191 18.300  7.300  0.618
AtomPair CA 44 CA 65 SOGFUNC 3  5.867  2.956  0.191  5.970  2.956  0.191 18.300  7.300  0.618
AtomPair CA 44 CA 66 SOGFUNC 3  7.021  2.956  0.197  8.969  3.513  0.166 18.300  7.300  0.638
AtomPair CA 44 CA 67 SOGFUNC 2  9.853  2.108  0.278 18.300  7.300  0.722
AtomPair CA 44 CA 68 SOGFUNC 5  8.537  3.513  0.129  8.554  2.108  0.215  8.599  2.956  0.153  8.879  3.513  0.129 18.300  7.300  0.373
AtomPair CA 44 CA 69 SOGFUNC 6  7.811  2.754  0.157  7.847  2.754  0.157  8.552  3.513  0.123  9.511  3.513  0.123  9.673  2.956  0.146 18.300  7.300  0.295
AtomPair CA 44 CA 70 SOGFUNC 7  8.790  2.754  0.132  8.828  2.754  0.132  8.951  2.754  0.132  9.072  2.754  0.132  9.270  2.108  0.172  9.948  3.513  0.103 18.300  7.300  0.199
AtomPair CA 44 CA 71 SOGFUNC 6  7.309  2.754  0.143  7.472  3.513  0.112  8.001  2.754  0.143  8.126  2.754  0.143  9.536  2.108  0.187 18.300  7.300  0.270
AtomPair CA 44 CA 72 SOGFUNC 5  8.146  3.513  0.145  8.904  3.513  0.145  9.518  3.513  0.145  9.611  3.513  0.145 18.300  7.300  0.419
AtomPair CA 44 CA 74 SOGFUNC 2  8.949  2.108  0.278 18.300  7.300  0.722
AtomPair CA 44 CA 80 SOGFUNC 2  9.366  2.956  0.215 18.300  7.300  0.785
AtomPair CA 44 CA 83 SOGFUNC 2  9.166  2.956  0.215 18.300  7.300  0.785
AtomPair CA 44 CA 84 SOGFUNC 2  8.131  2.956  0.215 18.300  7.300  0.785
AtomPair CA 44 CA 87 SOGFUNC 3  9.168  2.635  0.205  9.820  2.635  0.205 18.300  7.300  0.591
AtomPair CA 44 CA 94 SOGFUNC 2  8.821  1.685  0.325 18.300  7.300  0.675
AtomPair CA 44 CA 95 SOGFUNC 2  9.181  1.871  0.302 18.300  7.300  0.698
AtomPair CA 44 CA 110 SOGFUNC 2  9.690  2.956  0.215 18.300  7.300  0.785
AtomPair CA 44 CA 122 SOGFUNC 2  7.977  2.754  0.228 18.300  7.300  0.772
AtomPair CA 44 CA 123 SOGFUNC 2  9.847  3.513  0.188 18.300  7.300  0.812
AtomPair CA 44 CA 125 SOGFUNC 2  7.601  2.956  0.215 18.300  7.300  0.785
AtomPair CA 44 CA 130 SOGFUNC 2  9.989  2.654  0.234 18.300  7.300  0.766
AtomPair CA 44 CA 184 SOGFUNC 2  9.962  2.956  0.215 18.300  7.300  0.785
AtomPair CA 44 CA 186 SOGFUNC 2  9.984  2.956  0.215 18.300  7.300  0.785
AtomPair CA 44 CA 187 SOGFUNC 2  6.622  2.956  0.215 18.300  7.300  0.785
AtomPair CA 44 CA 188 SOGFUNC 2  9.226  2.956  0.215 18.300  7.300  0.785
AtomPair CA 44 CA 190 SOGFUNC 2  8.853  3.513  0.188 18.300  7.300  0.812
AtomPair CA 44 CA 191 SOGFUNC 2  8.649  2.956  0.215 18.300  7.300  0.785
AtomPair CA 44 CA 205 SOGFUNC 2  9.194  2.956  0.215 18.300  7.300  0.785
AtomPair CA 44 CA 206 SOGFUNC 3  7.935  2.956  0.197  9.154  3.513  0.166 18.300  7.300  0.638
AtomPair CA 44 CA 208 SOGFUNC 2  9.219  3.513  0.188 18.300  7.300  0.812
AtomPair CA 44 CA 209 SOGFUNC 2  5.635  2.754  0.228 18.300  7.300  0.772
AtomPair CA 45 CA 50 SOGFUNC 6  6.303  2.635  0.147  6.343  2.635  0.147  6.724  2.635  0.147  7.479  2.635  0.147  8.620  2.635  0.147 18.300  7.300  0.265
AtomPair CA 45 CA 51 SOGFUNC 7  7.114  3.007  0.109  8.751  1.685  0.194  9.447  3.007  0.109  9.522  3.007  0.109  9.529  3.007  0.109  9.810  1.685  0.194 18.300  7.300  0.179
AtomPair CA 45 CA 53 SOGFUNC 2  9.843  3.007  0.212 18.300  7.300  0.788
AtomPair CA 45 CA 54 SOGFUNC 5  6.804  3.443  0.132  6.891  3.007  0.151  8.222  2.635  0.172  8.243  2.635  0.172 18.300  7.300  0.373
AtomPair CA 45 CA 55 SOGFUNC 3  8.987  2.956  0.191  9.561  2.956  0.191 18.300  7.300  0.618
AtomPair CA 45 CA 61 SOGFUNC 3  6.439  3.717  0.146  8.688  2.108  0.258 18.300  7.300  0.596
AtomPair CA 45 CA 62 SOGFUNC 3  5.501  2.956  0.191  7.558  2.956  0.191 18.300  7.300  0.618
AtomPair CA 45 CA 63 SOGFUNC 3  4.473  2.956  0.177  8.943  2.108  0.249 18.300  7.300  0.574
AtomPair CA 45 CA 64 SOGFUNC 3  6.275  3.717  0.158  8.769  2.956  0.199 18.300  7.300  0.643
AtomPair CA 45 CA 65 SOGFUNC 3  8.083  2.956  0.199  8.726  3.717  0.158 18.300  7.300  0.643
AtomPair CA 45 CA 68 SOGFUNC 3  8.935  3.717  0.165  9.076  3.717  0.165 18.300  7.300  0.671
AtomPair CA 45 CA 69 SOGFUNC 4  9.395  3.513  0.161  9.610  3.513  0.161  9.810  4.151  0.136 18.300  7.300  0.542
AtomPair CA 45 CA 70 SOGFUNC 4  9.529  2.956  0.171  9.633  2.956  0.171  9.725  2.956  0.171 18.300  7.300  0.486
AtomPair CA 45 CA 71 SOGFUNC 5  8.363  2.956  0.161  9.054  3.717  0.128  9.697  2.956  0.161  9.704  2.956  0.161 18.300  7.300  0.390
AtomPair CA 45 CA 74 SOGFUNC 2  7.283  2.956  0.215 18.300  7.300  0.785
AtomPair CA 45 CA 75 SOGFUNC 2  8.967  2.956  0.215 18.300  7.300  0.785
AtomPair CA 45 CA 80 SOGFUNC 2  9.814  3.717  0.179 18.300  7.300  0.821
AtomPair CA 45 CA 86 SOGFUNC 2  9.195  2.635  0.235 18.300  7.300  0.765
AtomPair CA 45 CA 87 SOGFUNC 2  6.186  2.635  0.235 18.300  7.300  0.765
AtomPair CA 45 CA 88 SOGFUNC 2  9.092  3.007  0.212 18.300  7.300  0.788
AtomPair CA 45 CA 89 SOGFUNC 2  9.973  2.635  0.235 18.300  7.300  0.765
AtomPair CA 45 CA 90 SOGFUNC 3  7.550  2.635  0.209  9.598  2.956  0.187 18.300  7.300  0.604
AtomPair CA 45 CA 91 SOGFUNC 3  9.789  2.635  0.195  9.846  2.108  0.243 18.300  7.300  0.562
AtomPair CA 45 CA 92 SOGFUNC 2  9.561  2.956  0.215 18.300  7.300  0.785
AtomPair CA 45 CA 95 SOGFUNC 2  9.432  2.437  0.250 18.300  7.300  0.750
AtomPair CA 45 CA 108 SOGFUNC 2  8.394  2.956  0.215 18.300  7.300  0.785
AtomPair CA 45 CA 109 SOGFUNC 2  7.199  2.956  0.215 18.300  7.300  0.785
AtomPair CA 45 CA 110 SOGFUNC 2  6.350  2.654  0.234 18.300  7.300  0.766
AtomPair CA 45 CA 111 SOGFUNC 2  9.637  2.108  0.278 18.300  7.300  0.722
AtomPair CA 45 CA 118 SOGFUNC 2  9.580  2.956  0.215 18.300  7.300  0.785
AtomPair CA 45 CA 120 SOGFUNC 2  6.414  2.956  0.215 18.300  7.300  0.785
AtomPair CA 45 CA 121 SOGFUNC 2  7.091  2.956  0.215 18.300  7.300  0.785
AtomPair CA 45 CA 122 SOGFUNC 2  5.615  2.956  0.215 18.300  7.300  0.785
AtomPair CA 45 CA 123 SOGFUNC 2  8.647  3.513  0.188 18.300  7.300  0.812
AtomPair CA 45 CA 124 SOGFUNC 2  9.888  2.956  0.215 18.300  7.300  0.785
AtomPair CA 45 CA 125 SOGFUNC 3  8.127  2.956  0.191  9.187  2.956  0.191 18.300  7.300  0.618
AtomPair CA 45 CA 173 SOGFUNC 2  9.378  2.956  0.215 18.300  7.300  0.785
AtomPair CA 45 CA 174 SOGFUNC 2  9.448  2.956  0.215 18.300  7.300  0.785
AtomPair CA 45 CA 187 SOGFUNC 2  9.574  2.956  0.215 18.300  7.300  0.785
AtomPair CA 45 CA 191 SOGFUNC 2  9.094  2.956  0.215 18.300  7.300  0.785
AtomPair CA 45 CA 196 SOGFUNC 2  9.334  2.108  0.278 18.300  7.300  0.722
AtomPair CA 45 CA 197 SOGFUNC 2  9.183  2.956  0.215 18.300  7.300  0.785
AtomPair CA 45 CA 200 SOGFUNC 2  8.120  2.956  0.215 18.300  7.300  0.785
AtomPair CA 45 CA 206 SOGFUNC 2  9.958  2.956  0.215 18.300  7.300  0.785
AtomPair CA 45 CA 209 SOGFUNC 2  9.266  3.513  0.188 18.300  7.300  0.812
AtomPair CA 46 CA 51 SOGFUNC 7  6.278  2.635  0.152  7.490  3.787  0.106  8.625  2.635  0.152  9.299  3.787  0.106  9.958  3.007  0.133  9.977  3.007  0.133 18.300  7.300  0.219
AtomPair CA 46 CA 52 SOGFUNC 3  9.145  3.443  0.173  9.902  3.443  0.173 18.300  7.300  0.654
AtomPair CA 46 CA 54 SOGFUNC 3  8.805  3.007  0.196  9.268  3.787  0.156 18.300  7.300  0.648
AtomPair CA 46 CA 59 SOGFUNC 2  9.824  2.956  0.215 18.300  7.300  0.785
AtomPair CA 46 CA 60 SOGFUNC 2  8.531  3.717  0.179 18.300  7.300  0.821
AtomPair CA 46 CA 61 SOGFUNC 3  5.506  2.956  0.191  9.458  2.956  0.191 18.300  7.300  0.618
AtomPair CA 46 CA 62 SOGFUNC 3  5.162  2.956  0.202  9.745  4.151  0.144 18.300  7.300  0.654
AtomPair CA 46 CA 63 SOGFUNC 2  6.262  2.956  0.215 18.300  7.300  0.785
AtomPair CA 46 CA 64 SOGFUNC 2  7.282  3.717  0.179 18.300  7.300  0.821
AtomPair CA 46 CA 65 SOGFUNC 2  8.281  3.717  0.179 18.300  7.300  0.821
AtomPair CA 46 CA 68 SOGFUNC 2  9.734  3.717  0.179 18.300  7.300  0.821
AtomPair CA 46 CA 69 SOGFUNC 2  8.736  3.717  0.179 18.300  7.300  0.821
AtomPair CA 46 CA 70 SOGFUNC 3  7.212  3.717  0.158  9.760  2.956  0.199 18.300  7.300  0.643
AtomPair CA 46 CA 71 SOGFUNC 2  9.612  3.513  0.188 18.300  7.300  0.812
AtomPair CA 46 CA 79 SOGFUNC 2  9.139  2.956  0.215 18.300  7.300  0.785
AtomPair CA 46 CA 80 SOGFUNC 2  7.603  2.956  0.215 18.300  7.300  0.785
AtomPair CA 46 CA 83 SOGFUNC 2  8.672  3.443  0.191 18.300  7.300  0.809
AtomPair CA 46 CA 86 SOGFUNC 2  8.030  2.635  0.235 18.300  7.300  0.765
AtomPair CA 46 CA 87 SOGFUNC 2  5.848  2.635  0.235 18.300  7.300  0.765
AtomPair CA 46 CA 88 SOGFUNC 2  9.523  3.007  0.212 18.300  7.300  0.788
AtomPair CA 46 CA 90 SOGFUNC 3  9.056  2.956  0.187  9.533  2.635  0.209 18.300  7.300  0.604
AtomPair CA 46 CA 91 SOGFUNC 2  9.693  2.754  0.228 18.300  7.300  0.772
AtomPair CA 46 CA 92 SOGFUNC 2  8.009  2.956  0.215 18.300  7.300  0.785
AtomPair CA 46 CA 95 SOGFUNC 2  9.651  2.437  0.250 18.300  7.300  0.750
AtomPair CA 46 CA 96 SOGFUNC 2  9.089  3.443  0.191 18.300  7.300  0.809
AtomPair CA 46 CA 97 SOGFUNC 2  9.836  2.956  0.215 18.300  7.300  0.785
AtomPair CA 46 CA 107 SOGFUNC 2  7.568  2.956  0.215 18.300  7.300  0.785
AtomPair CA 46 CA 108 SOGFUNC 2  4.770  2.956  0.215 18.300  7.300  0.785
AtomPair CA 46 CA 109 SOGFUNC 2  4.477  2.956  0.215 18.300  7.300  0.785
AtomPair CA 46 CA 110 SOGFUNC 2  5.777  2.956  0.215 18.300  7.300  0.785
AtomPair CA 46 CA 111 SOGFUNC 2  8.698  2.108  0.278 18.300  7.300  0.722
AtomPair CA 46 CA 118 SOGFUNC 2  9.666  3.717  0.179 18.300  7.300  0.821
AtomPair CA 46 CA 120 SOGFUNC 2  6.796  3.717  0.179 18.300  7.300  0.821
AtomPair CA 46 CA 121 SOGFUNC 2  6.786  3.717  0.179 18.300  7.300  0.821
AtomPair CA 46 CA 122 SOGFUNC 2  6.711  2.956  0.215 18.300  7.300  0.785
AtomPair CA 46 CA 123 SOGFUNC 2  9.677  4.151  0.163 18.300  7.300  0.837
AtomPair CA 46 CA 169 SOGFUNC 2  9.787  4.151  0.163 18.300  7.300  0.837
AtomPair CA 46 CA 173 SOGFUNC 2  9.608  2.956  0.215 18.300  7.300  0.785
AtomPair CA 46 CA 174 SOGFUNC 2  8.288  2.635  0.235 18.300  7.300  0.765
AtomPair CA 46 CA 175 SOGFUNC 2  8.733  2.635  0.235 18.300  7.300  0.765
AtomPair CA 46 CA 176 SOGFUNC 2  8.920  3.443  0.191 18.300  7.300  0.809
AtomPair CA 47 CA 52 SOGFUNC 6  8.658  2.635  0.143  9.288  2.066  0.182  9.291  2.066  0.182  9.310  3.443  0.109  9.689  3.007  0.125 18.300  7.300  0.258
AtomPair CA 47 CA 53 SOGFUNC 3  7.625  2.437  0.195  9.678  1.685  0.283 18.300  7.300  0.522
AtomPair CA 47 CA 54 SOGFUNC 3  8.685  2.635  0.205  9.772  2.635  0.205 18.300  7.300  0.591
AtomPair CA 47 CA 55 SOGFUNC 2  9.667  2.635  0.235 18.300  7.300  0.765
AtomPair CA 47 CA 56 SOGFUNC 2  8.099  2.635  0.235 18.300  7.300  0.765
AtomPair CA 47 CA 57 SOGFUNC 2  9.472  2.956  0.215 18.300  7.300  0.785
AtomPair CA 47 CA 58 SOGFUNC 3  8.112  3.717  0.158  9.431  2.956  0.199 18.300  7.300  0.643
AtomPair CA 47 CA 59 SOGFUNC 3  6.809  2.956  0.197  9.374  3.513  0.166 18.300  7.300  0.638
AtomPair CA 47 CA 60 SOGFUNC 3  6.011  3.717  0.165  9.008  3.717  0.165 18.300  7.300  0.671
AtomPair CA 47 CA 61 SOGFUNC 3  4.579  2.956  0.191  8.884  2.956  0.191 18.300  7.300  0.618
AtomPair CA 47 CA 62 SOGFUNC 2  6.085  2.956  0.215 18.300  7.300  0.785
AtomPair CA 47 CA 63 SOGFUNC 2  8.834  2.956  0.215 18.300  7.300  0.785
AtomPair CA 47 CA 65 SOGFUNC 2  7.536  3.570  0.185 18.300  7.300  0.815
AtomPair CA 47 CA 69 SOGFUNC 2  9.072  3.513  0.188 18.300  7.300  0.812
AtomPair CA 47 CA 70 SOGFUNC 2  9.036  3.513  0.188 18.300  7.300  0.812
AtomPair CA 47 CA 79 SOGFUNC 2  9.540  2.956  0.215 18.300  7.300  0.785
AtomPair CA 47 CA 80 SOGFUNC 2  9.269  2.956  0.215 18.300  7.300  0.785
AtomPair CA 47 CA 87 SOGFUNC 2  9.043  2.635  0.235 18.300  7.300  0.765
AtomPair CA 47 CA 90 SOGFUNC 2  7.952  2.956  0.215 18.300  7.300  0.785
AtomPair CA 47 CA 91 SOGFUNC 2  9.822  2.956  0.215 18.300  7.300  0.785
AtomPair CA 47 CA 92 SOGFUNC 2  7.862  2.956  0.215 18.300  7.300  0.785
AtomPair CA 47 CA 93 SOGFUNC 3  9.572  3.443  0.168  9.788  2.956  0.196 18.300  7.300  0.635
AtomPair CA 47 CA 96 SOGFUNC 2  9.727  3.443  0.191 18.300  7.300  0.809
AtomPair CA 47 CA 107 SOGFUNC 2  5.933  2.956  0.215 18.300  7.300  0.785
AtomPair CA 47 CA 108 SOGFUNC 2  5.120  3.717  0.179 18.300  7.300  0.821
AtomPair CA 47 CA 109 SOGFUNC 2  6.633  3.717  0.179 18.300  7.300  0.821
AtomPair CA 47 CA 110 SOGFUNC 2  9.181  3.570  0.185 18.300  7.300  0.815
AtomPair CA 47 CA 120 SOGFUNC 2  7.805  2.956  0.215 18.300  7.300  0.785
AtomPair CA 47 CA 121 SOGFUNC 2  6.186  3.513  0.188 18.300  7.300  0.812
AtomPair CA 47 CA 122 SOGFUNC 2  7.034  3.513  0.188 18.300  7.300  0.812
AtomPair CA 47 CA 123 SOGFUNC 2  9.287  3.513  0.188 18.300  7.300  0.812
AtomPair CA 47 CA 176 SOGFUNC 2  9.454  3.443  0.191 18.300  7.300  0.809
AtomPair CA 47 CA 205 SOGFUNC 2  9.738  2.956  0.215 18.300  7.300  0.785
AtomPair CA 47 CA 206 SOGFUNC 2  7.103  2.956  0.215 18.300  7.300  0.785
AtomPair CA 47 CA 207 SOGFUNC 2  7.958  2.956  0.215 18.300  7.300  0.785
AtomPair CA 48 CA 53 SOGFUNC 5  7.687  2.635  0.160  7.696  2.635  0.160  8.556  2.437  0.173  8.602  2.635  0.160 18.300  7.300  0.347
AtomPair CA 48 CA 54 SOGFUNC 2  9.713  2.635  0.235 18.300  7.300  0.765
AtomPair CA 48 CA 56 SOGFUNC 2  9.036  2.635  0.235 18.300  7.300  0.765
AtomPair CA 48 CA 57 SOGFUNC 2  8.663  2.635  0.235 18.300  7.300  0.765
AtomPair CA 48 CA 58 SOGFUNC 2  6.923  2.956  0.215 18.300  7.300  0.785
AtomPair CA 48 CA 59 SOGFUNC 3  6.991  2.108  0.256  8.937  3.513  0.153 18.300  7.300  0.591
AtomPair CA 48 CA 60 SOGFUNC 2  5.457  4.151  0.163 18.300  7.300  0.837
AtomPair CA 48 CA 61 SOGFUNC 2  5.939  2.956  0.215 18.300  7.300  0.785
AtomPair CA 48 CA 62 SOGFUNC 2  6.588  3.513  0.188 18.300  7.300  0.812
AtomPair CA 48 CA 63 SOGFUNC 2  9.977  3.513  0.188 18.300  7.300  0.812
AtomPair CA 48 CA 65 SOGFUNC 2  9.791  2.654  0.234 18.300  7.300  0.766
AtomPair CA 48 CA 67 SOGFUNC 2  7.332  2.654  0.234 18.300  7.300  0.766
AtomPair CA 48 CA 68 SOGFUNC 2  8.765  3.513  0.188 18.300  7.300  0.812
AtomPair CA 48 CA 69 SOGFUNC 2  6.391  3.513  0.188 18.300  7.300  0.812
AtomPair CA 48 CA 70 SOGFUNC 2  7.853  3.513  0.188 18.300  7.300  0.812
AtomPair CA 48 CA 71 SOGFUNC 2  9.748  3.513  0.188 18.300  7.300  0.812
AtomPair CA 48 CA 74 SOGFUNC 2  8.247  2.956  0.215 18.300  7.300  0.785
AtomPair CA 48 CA 75 SOGFUNC 2  8.065  2.956  0.215 18.300  7.300  0.785
AtomPair CA 48 CA 76 SOGFUNC 2  8.660  2.956  0.215 18.300  7.300  0.785
AtomPair CA 48 CA 79 SOGFUNC 2  9.275  3.513  0.188 18.300  7.300  0.812
AtomPair CA 48 CA 80 SOGFUNC 2  9.387  2.956  0.215 18.300  7.300  0.785
AtomPair CA 48 CA 85 SOGFUNC 2  9.546  1.685  0.325 18.300  7.300  0.675
AtomPair CA 48 CA 86 SOGFUNC 2  9.461  2.635  0.235 18.300  7.300  0.765
AtomPair CA 48 CA 87 SOGFUNC 2  8.329  2.635  0.235 18.300  7.300  0.765
AtomPair CA 48 CA 90 SOGFUNC 3  8.811  2.437  0.207  9.682  2.108  0.240 18.300  7.300  0.553
AtomPair CA 48 CA 92 SOGFUNC 2  9.385  2.956  0.215 18.300  7.300  0.785
AtomPair CA 48 CA 93 SOGFUNC 2  9.839  1.685  0.325 18.300  7.300  0.675
AtomPair CA 48 CA 96 SOGFUNC 2  8.852  2.635  0.235 18.300  7.300  0.765
AtomPair CA 48 CA 107 SOGFUNC 2  4.499  2.956  0.215 18.300  7.300  0.785
AtomPair CA 48 CA 108 SOGFUNC 2  6.256  2.956  0.215 18.300  7.300  0.785
AtomPair CA 48 CA 109 SOGFUNC 2  8.693  2.956  0.215 18.300  7.300  0.785
AtomPair CA 48 CA 121 SOGFUNC 2  9.901  3.513  0.188 18.300  7.300  0.812
AtomPair CA 48 CA 130 SOGFUNC 2  8.792  2.654  0.234 18.300  7.300  0.766
AtomPair CA 48 CA 176 SOGFUNC 2  9.633  2.635  0.235 18.300  7.300  0.765
AtomPair CA 48 CA 177 SOGFUNC 2  9.595  2.635  0.235 18.300  7.300  0.765
AtomPair CA 48 CA 178 SOGFUNC 2  9.541  1.685  0.325 18.300  7.300  0.675
AtomPair CA 48 CA 182 SOGFUNC 2  8.956  2.635  0.235 18.300  7.300  0.765
AtomPair CA 48 CA 185 SOGFUNC 2  9.592  1.871  0.302 18.300  7.300  0.698
AtomPair CA 48 CA 186 SOGFUNC 2  9.383  2.956  0.215 18.300  7.300  0.785
AtomPair CA 48 CA 205 SOGFUNC 2  9.979  2.956  0.215 18.300  7.300  0.785
AtomPair CA 48 CA 206 SOGFUNC 2  6.657  3.717  0.179 18.300  7.300  0.821
AtomPair CA 48 CA 207 SOGFUNC 2  8.744  2.956  0.215 18.300  7.300  0.785
AtomPair CA 48 CA 212 SOGFUNC 2  9.645  3.570  0.185 18.300  7.300  0.815
AtomPair CA 49 CA 54 SOGFUNC 5  8.543  3.443  0.138  9.288  3.007  0.158  9.368  3.007  0.158  9.489  3.007  0.158 18.300  7.300  0.390
AtomPair CA 49 CA 55 SOGFUNC 2  9.854  2.635  0.235 18.300  7.300  0.765
AtomPair CA 49 CA 56 SOGFUNC 2  7.014  2.635  0.235 18.300  7.300  0.765
AtomPair CA 49 CA 57 SOGFUNC 2  5.538  2.635  0.235 18.300  7.300  0.765
AtomPair CA 49 CA 58 SOGFUNC 2  4.776  2.635  0.235 18.300  7.300  0.765
AtomPair CA 49 CA 59 SOGFUNC 2  6.890  1.871  0.302 18.300  7.300  0.698
AtomPair CA 49 CA 60 SOGFUNC 2  8.866  3.513  0.188 18.300  7.300  0.812
AtomPair CA 49 CA 61 SOGFUNC 2  9.595  2.956  0.215 18.300  7.300  0.785
AtomPair CA 49 CA 62 SOGFUNC 2  9.548  2.754  0.228 18.300  7.300  0.772
AtomPair CA 49 CA 67 SOGFUNC 3  9.068  2.654  0.208  9.468  2.956  0.187 18.300  7.300  0.605
AtomPair CA 49 CA 68 SOGFUNC 3  6.063  3.513  0.166  9.750  2.956  0.197 18.300  7.300  0.638
AtomPair CA 49 CA 69 SOGFUNC 3  5.285  4.151  0.144  9.810  2.956  0.202 18.300  7.300  0.654
AtomPair CA 49 CA 70 SOGFUNC 2  7.077  3.513  0.188 18.300  7.300  0.812
AtomPair CA 49 CA 71 SOGFUNC 2  9.975  3.513  0.188 18.300  7.300  0.812
AtomPair CA 49 CA 75 SOGFUNC 2  9.139  3.717  0.179 18.300  7.300  0.821
AtomPair CA 49 CA 76 SOGFUNC 2  8.186  2.956  0.215 18.300  7.300  0.785
AtomPair CA 49 CA 77 SOGFUNC 2  9.179  2.754  0.228 18.300  7.300  0.772
AtomPair CA 49 CA 78 SOGFUNC 2  9.737  3.513  0.188 18.300  7.300  0.812
AtomPair CA 49 CA 79 SOGFUNC 2  7.582  3.513  0.188 18.300  7.300  0.812
AtomPair CA 49 CA 80 SOGFUNC 2  9.156  2.635  0.235 18.300  7.300  0.765
AtomPair CA 49 CA 82 SOGFUNC 2  8.517  2.635  0.235 18.300  7.300  0.765
AtomPair CA 49 CA 83 SOGFUNC 2  9.735  2.635  0.235 18.300  7.300  0.765
AtomPair CA 49 CA 84 SOGFUNC 2  9.419  2.635  0.235 18.300  7.300  0.765
AtomPair CA 49 CA 85 SOGFUNC 2  6.139  2.635  0.235 18.300  7.300  0.765
AtomPair CA 49 CA 86 SOGFUNC 2  6.043  2.635  0.235 18.300  7.300  0.765
AtomPair CA 49 CA 87 SOGFUNC 2  6.070  2.635  0.235 18.300  7.300  0.765
AtomPair CA 49 CA 88 SOGFUNC 2  9.511  2.635  0.235 18.300  7.300  0.765
AtomPair CA 49 CA 89 SOGFUNC 2  8.983  2.635  0.235 18.300  7.300  0.765
AtomPair CA 49 CA 90 SOGFUNC 3  7.934  2.635  0.209  9.419  2.956  0.187 18.300  7.300  0.604
AtomPair CA 49 CA 92 SOGFUNC 2  9.278  2.635  0.235 18.300  7.300  0.765
AtomPair CA 49 CA 93 SOGFUNC 2  8.448  1.685  0.325 18.300  7.300  0.675
AtomPair CA 49 CA 96 SOGFUNC 3  7.218  2.437  0.223  9.667  3.007  0.181 18.300  7.300  0.596
AtomPair CA 49 CA 97 SOGFUNC 2  9.618  2.635  0.235 18.300  7.300  0.765
AtomPair CA 49 CA 100 SOGFUNC 2  9.911  2.654  0.234 18.300  7.300  0.766
AtomPair CA 49 CA 106 SOGFUNC 2  8.546  2.956  0.215 18.300  7.300  0.785
AtomPair CA 49 CA 107 SOGFUNC 2  6.552  2.956  0.215 18.300  7.300  0.785
AtomPair CA 49 CA 108 SOGFUNC 2  8.685  2.654  0.234 18.300  7.300  0.766
AtomPair CA 49 CA 178 SOGFUNC 2  9.373  2.635  0.235 18.300  7.300  0.765
AtomPair CA 49 CA 182 SOGFUNC 2  8.736  2.635  0.235 18.300  7.300  0.765
AtomPair CA 50 CA 55 SOGFUNC 7  8.206  1.685  0.171  8.268  2.635  0.109  8.331  1.685  0.171  8.336  1.685  0.171  8.377  2.635  0.109  8.720  2.635  0.109 18.300  7.300  0.158
AtomPair CA 50 CA 56 SOGFUNC 3  5.813  2.635  0.205  9.868  2.635  0.205 18.300  7.300  0.591
AtomPair CA 50 CA 57 SOGFUNC 2  5.297  2.635  0.235 18.300  7.300  0.765
AtomPair CA 50 CA 58 SOGFUNC 2  6.968  2.635  0.235 18.300  7.300  0.765
AtomPair CA 50 CA 59 SOGFUNC 2  9.528  1.685  0.325 18.300  7.300  0.675
AtomPair CA 50 CA 60 SOGFUNC 2  8.926  3.513  0.188 18.300  7.300  0.812
AtomPair CA 50 CA 65 SOGFUNC 3  9.084  3.513  0.171  9.429  3.513  0.171 18.300  7.300  0.658
AtomPair CA 50 CA 67 SOGFUNC 2  9.873  2.956  0.215 18.300  7.300  0.785
AtomPair CA 50 CA 68 SOGFUNC 2  9.166  3.513  0.188 18.300  7.300  0.812
AtomPair CA 50 CA 69 SOGFUNC 3  8.704  3.513  0.166  9.764  2.956  0.197 18.300  7.300  0.638
AtomPair CA 50 CA 70 SOGFUNC 2  9.309  3.513  0.188 18.300  7.300  0.812
AtomPair CA 50 CA 82 SOGFUNC 2  9.749  2.635  0.235 18.300  7.300  0.765
AtomPair CA 50 CA 83 SOGFUNC 2  9.998  2.635  0.235 18.300  7.300  0.765
AtomPair CA 50 CA 85 SOGFUNC 2  8.418  1.685  0.325 18.300  7.300  0.675
AtomPair CA 50 CA 86 SOGFUNC 2  8.571  2.635  0.235 18.300  7.300  0.765
AtomPair CA 50 CA 87 SOGFUNC 2  9.054  2.635  0.235 18.300  7.300  0.765
AtomPair CA 50 CA 96 SOGFUNC 3  8.014  3.007  0.184  9.432  2.635  0.210 18.300  7.300  0.606
AtomPair CA 50 CA 99 SOGFUNC 2  8.165  3.007  0.212 18.300  7.300  0.788
AtomPair CA 50 CA 100 SOGFUNC 2  9.504  2.635  0.235 18.300  7.300  0.765
AtomPair CA 50 CA 105 SOGFUNC 2  8.759  2.956  0.215 18.300  7.300  0.785
AtomPair CA 50 CA 106 SOGFUNC 2  5.996  2.956  0.215 18.300  7.300  0.785
AtomPair CA 50 CA 107 SOGFUNC 2  8.814  2.956  0.215 18.300  7.300  0.785
AtomPair CA 50 CA 118 SOGFUNC 2  9.836  2.956  0.215 18.300  7.300  0.785
AtomPair CA 50 CA 120 SOGFUNC 2  9.018  2.956  0.215 18.300  7.300  0.785
AtomPair CA 50 CA 121 SOGFUNC 2  8.507  3.513  0.188 18.300  7.300  0.812
AtomPair CA 50 CA 178 SOGFUNC 2  9.712  2.635  0.235 18.300  7.300  0.765
AtomPair CA 50 CA 179 SOGFUNC 2  9.905  2.635  0.235 18.300  7.300  0.765
AtomPair CA 50 CA 180 SOGFUNC 2  9.929  3.007  0.212 18.300  7.300  0.788
AtomPair CA 50 CA 181 SOGFUNC 2  8.125  3.007  0.212 18.300  7.300  0.788
AtomPair CA 50 CA 182 SOGFUNC 2  6.813  2.635  0.235 18.300  7.300  0.765
AtomPair CA 50 CA 185 SOGFUNC 2  9.862  2.956  0.215 18.300  7.300  0.785
AtomPair CA 50 CA 206 SOGFUNC 2  9.697  2.956  0.215 18.300  7.300  0.785
AtomPair CA 50 CA 207 SOGFUNC 2  9.701  2.956  0.215 18.300  7.300  0.785
AtomPair CA 51 CA 56 SOGFUNC 4  4.350  2.635  0.164  7.056  2.635  0.164  8.810  1.685  0.257 18.300  7.300  0.415
AtomPair CA 51 CA 57 SOGFUNC 4  6.221  2.635  0.185  9.211  3.007  0.162  9.710  2.635  0.185 18.300  7.300  0.468
AtomPair CA 51 CA 58 SOGFUNC 2  8.989  2.635  0.235 18.300  7.300  0.765
AtomPair CA 51 CA 59 SOGFUNC 2  9.991  2.066  0.282 18.300  7.300  0.718
AtomPair CA 51 CA 60 SOGFUNC 2  6.815  3.007  0.212 18.300  7.300  0.788
AtomPair CA 51 CA 61 SOGFUNC 2  9.391  2.956  0.215 18.300  7.300  0.785
AtomPair CA 51 CA 64 SOGFUNC 3  8.616  4.151  0.153  8.862  4.151  0.153 18.300  7.300  0.695
AtomPair CA 51 CA 65 SOGFUNC 3  6.200  4.151  0.153  6.351  4.151  0.153 18.300  7.300  0.695
AtomPair CA 51 CA 66 SOGFUNC 3  7.909  4.058  0.155  7.943  4.058  0.155 18.300  7.300  0.690
AtomPair CA 51 CA 67 SOGFUNC 5  8.078  1.871  0.236  8.268  3.513  0.126  8.450  3.513  0.126  8.865  2.956  0.149 18.300  7.300  0.363
AtomPair CA 51 CA 69 SOGFUNC 3  9.249  2.956  0.199  9.389  3.717  0.158 18.300  7.300  0.643
AtomPair CA 51 CA 70 SOGFUNC 3  8.214  2.956  0.191  9.521  2.956  0.191 18.300  7.300  0.618
AtomPair CA 51 CA 71 SOGFUNC 2  8.786  3.513  0.188 18.300  7.300  0.812
AtomPair CA 51 CA 72 SOGFUNC 2  8.895  3.513  0.188 18.300  7.300  0.812
AtomPair CA 51 CA 82 SOGFUNC 2  9.290  2.635  0.235 18.300  7.300  0.765
AtomPair CA 51 CA 85 SOGFUNC 2  9.741  1.685  0.325 18.300  7.300  0.675
AtomPair CA 51 CA 96 SOGFUNC 2  9.143  2.635  0.235 18.300  7.300  0.765
AtomPair CA 51 CA 99 SOGFUNC 2  8.049  2.635  0.235 18.300  7.300  0.765
AtomPair CA 51 CA 100 SOGFUNC 3  8.198  2.635  0.183  8.979  1.685  0.287 18.300  7.300  0.530
AtomPair CA 51 CA 104 SOGFUNC 2  9.931  4.151  0.163 18.300  7.300  0.837
AtomPair CA 51 CA 105 SOGFUNC 2  7.927  3.717  0.179 18.300  7.300  0.821
AtomPair CA 51 CA 106 SOGFUNC 2  5.011  2.956  0.215 18.300  7.300  0.785
AtomPair CA 51 CA 117 SOGFUNC 2  8.611  2.108  0.278 18.300  7.300  0.722
AtomPair CA 51 CA 118 SOGFUNC 2  6.422  2.956  0.215 18.300  7.300  0.785
AtomPair CA 51 CA 120 SOGFUNC 2  5.915  2.956  0.215 18.300  7.300  0.785
AtomPair CA 51 CA 121 SOGFUNC 2  6.880  2.956  0.215 18.300  7.300  0.785
AtomPair CA 51 CA 122 SOGFUNC 2  9.667  2.108  0.278 18.300  7.300  0.722
AtomPair CA 51 CA 132 SOGFUNC 2  9.090  2.654  0.234 18.300  7.300  0.766
AtomPair CA 51 CA 180 SOGFUNC 2  9.484  3.007  0.212 18.300  7.300  0.788
AtomPair CA 51 CA 181 SOGFUNC 2  8.485  3.007  0.212 18.300  7.300  0.788
AtomPair CA 51 CA 182 SOGFUNC 3  8.825  2.635  0.205  9.841  2.635  0.205 18.300  7.300  0.591
AtomPair CA 51 CA 206 SOGFUNC 2  7.449  2.956  0.215 18.300  7.300  0.785
AtomPair CA 51 CA 207 SOGFUNC 2  7.664  2.956  0.215 18.300  7.300  0.785
AtomPair CA 51 CA 211 SOGFUNC 2  9.370  2.654  0.234 18.300  7.300  0.766
AtomPair CA 51 CA 212 SOGFUNC 2  6.723  2.654  0.234 18.300  7.300  0.766
AtomPair CA 51 CA 213 SOGFUNC 2  9.789  2.956  0.215 18.300  7.300  0.785
AtomPair CA 52 CA 57 SOGFUNC 4  7.415  2.635  0.185  8.712  2.635  0.185  9.813  3.007  0.162 18.300  7.300  0.468
AtomPair CA 52 CA 58 SOGFUNC 2  9.973  2.635  0.235 18.300  7.300  0.765
AtomPair CA 52 CA 60 SOGFUNC 3  9.258  4.151  0.150  9.557  3.717  0.168 18.300  7.300  0.682
AtomPair CA 52 CA 61 SOGFUNC 2  9.164  2.956  0.215 18.300  7.300  0.785
AtomPair CA 52 CA 64 SOGFUNC 3  9.301  3.513  0.171  9.506  3.513  0.171 18.300  7.300  0.658
AtomPair CA 52 CA 65 SOGFUNC 3  6.141  3.513  0.171  6.395  3.513  0.171 18.300  7.300  0.658
AtomPair CA 52 CA 66 SOGFUNC 5  6.981  2.956  0.157  7.082  2.754  0.168  7.174  2.754  0.168  8.738  3.717  0.125 18.300  7.300  0.381
AtomPair CA 52 CA 67 SOGFUNC 5  5.663  2.108  0.203  5.910  2.754  0.155  6.723  2.956  0.145  7.036  2.956  0.145 18.300  7.300  0.352
AtomPair CA 52 CA 68 SOGFUNC 3  8.607  2.108  0.232  8.684  2.108  0.232 18.300  7.300  0.536
AtomPair CA 52 CA 69 SOGFUNC 2  9.761  4.151  0.163 18.300  7.300  0.837
AtomPair CA 52 CA 70 SOGFUNC 2  9.066  3.717  0.179 18.300  7.300  0.821
AtomPair CA 52 CA 71 SOGFUNC 2  9.871  3.513  0.188 18.300  7.300  0.812
AtomPair CA 52 CA 75 SOGFUNC 2  9.772  3.717  0.179 18.300  7.300  0.821
AtomPair CA 52 CA 76 SOGFUNC 2  8.078  2.956  0.215 18.300  7.300  0.785
AtomPair CA 52 CA 81 SOGFUNC 2  9.309  3.007  0.212 18.300  7.300  0.788
AtomPair CA 52 CA 82 SOGFUNC 2  5.598  2.635  0.235 18.300  7.300  0.765
AtomPair CA 52 CA 83 SOGFUNC 2  7.597  3.007  0.212 18.300  7.300  0.788
AtomPair CA 52 CA 84 SOGFUNC 2  9.127  3.007  0.212 18.300  7.300  0.788
AtomPair CA 52 CA 85 SOGFUNC 2  6.954  2.635  0.235 18.300  7.300  0.765
AtomPair CA 52 CA 86 SOGFUNC 2  9.236  2.635  0.235 18.300  7.300  0.765
AtomPair CA 52 CA 95 SOGFUNC 2  9.651  2.635  0.235 18.300  7.300  0.765
AtomPair CA 52 CA 96 SOGFUNC 2  8.252  3.443  0.191 18.300  7.300  0.809
AtomPair CA 52 CA 99 SOGFUNC 2  6.896  2.635  0.235 18.300  7.300  0.765
AtomPair CA 52 CA 100 SOGFUNC 2  7.845  2.635  0.235 18.300  7.300  0.765
AtomPair CA 52 CA 102 SOGFUNC 2  9.636  2.956  0.215 18.300  7.300  0.785
AtomPair CA 52 CA 103 SOGFUNC 2  8.610  2.956  0.215 18.300  7.300  0.785
AtomPair CA 52 CA 106 SOGFUNC 2  7.635  2.956  0.215 18.300  7.300  0.785
AtomPair CA 52 CA 116 SOGFUNC 2  8.515  2.956  0.215 18.300  7.300  0.785
AtomPair CA 52 CA 117 SOGFUNC 2  6.401  2.956  0.215 18.300  7.300  0.785
AtomPair CA 52 CA 118 SOGFUNC 2  5.542  3.717  0.179 18.300  7.300  0.821
AtomPair CA 52 CA 120 SOGFUNC 2  7.210  2.956  0.215 18.300  7.300  0.785
AtomPair CA 52 CA 121 SOGFUNC 2  9.547  2.956  0.215 18.300  7.300  0.785
AtomPair CA 52 CA 132 SOGFUNC 2  9.119  3.717  0.179 18.300  7.300  0.821
AtomPair CA 52 CA 181 SOGFUNC 2  9.794  3.007  0.212 18.300  7.300  0.788
AtomPair CA 52 CA 184 SOGFUNC 2  9.982  3.443  0.191 18.300  7.300  0.809
AtomPair CA 52 CA 212 SOGFUNC 2  9.201  3.717  0.179 18.300  7.300  0.821
AtomPair CA 53 CA 58 SOGFUNC 2  8.601  1.685  0.325 18.300  7.300  0.675
AtomPair CA 53 CA 59 SOGFUNC 2  9.741  2.956  0.215 18.300  7.300  0.785
AtomPair CA 53 CA 60 SOGFUNC 2  9.086  3.717  0.179 18.300  7.300  0.821
AtomPair CA 53 CA 64 SOGFUNC 3  7.961  2.956  0.191  8.268  2.956  0.191 18.300  7.300  0.618
AtomPair CA 53 CA 65 SOGFUNC 4  6.159  2.956  0.171  6.508  2.956  0.171  8.213  2.956  0.171 18.300  7.300  0.486
AtomPair CA 53 CA 66 SOGFUNC 7  6.085  2.956  0.137  8.620  2.754  0.147  8.752  2.754  0.147  9.675  3.513  0.115  9.834  3.513  0.115  9.851  3.513  0.115 18.300  7.300  0.222
AtomPair CA 53 CA 67 SOGFUNC 7  7.178  2.956  0.126  7.258  3.513  0.106  7.307  3.513  0.106  7.403  2.108  0.176  7.603  2.108  0.176  9.631  3.513  0.106 18.300  7.300  0.204
AtomPair CA 53 CA 68 SOGFUNC 6  7.612  2.956  0.159  7.669  2.956  0.159  8.177  3.513  0.134  8.970  4.151  0.113  9.056  4.151  0.113 18.300  7.300  0.322
AtomPair CA 53 CA 69 SOGFUNC 3  9.402  2.108  0.225  9.465  1.871  0.254 18.300  7.300  0.521
AtomPair CA 53 CA 70 SOGFUNC 2  9.780  2.956  0.215 18.300  7.300  0.785
AtomPair CA 53 CA 71 SOGFUNC 2  9.559  3.513  0.188 18.300  7.300  0.812
AtomPair CA 53 CA 81 SOGFUNC 2  9.279  2.635  0.235 18.300  7.300  0.765
AtomPair CA 53 CA 82 SOGFUNC 2  5.755  2.635  0.235 18.300  7.300  0.765
AtomPair CA 53 CA 83 SOGFUNC 2  5.492  2.635  0.235 18.300  7.300  0.765
AtomPair CA 53 CA 84 SOGFUNC 2  7.497  1.685  0.325 18.300  7.300  0.675
AtomPair CA 53 CA 85 SOGFUNC 2  6.619  1.685  0.325 18.300  7.300  0.675
AtomPair CA 53 CA 86 SOGFUNC 2  8.790  2.635  0.235 18.300  7.300  0.765
AtomPair CA 53 CA 99 SOGFUNC 3  9.750  2.635  0.201  9.885  2.437  0.218 18.300  7.300  0.581
AtomPair CA 53 CA 100 SOGFUNC 2  9.323  2.108  0.278 18.300  7.300  0.722
AtomPair CA 53 CA 103 SOGFUNC 2  8.298  2.956  0.215 18.300  7.300  0.785
AtomPair CA 53 CA 106 SOGFUNC 2  9.008  3.513  0.188 18.300  7.300  0.812
AtomPair CA 53 CA 115 SOGFUNC 2  7.406  2.654  0.234 18.300  7.300  0.766
AtomPair CA 53 CA 116 SOGFUNC 2  5.891  2.956  0.215 18.300  7.300  0.785
AtomPair CA 53 CA 117 SOGFUNC 2  4.397  2.108  0.278 18.300  7.300  0.722
AtomPair CA 53 CA 118 SOGFUNC 2  6.071  2.956  0.215 18.300  7.300  0.785
AtomPair CA 53 CA 120 SOGFUNC 2  8.449  2.956  0.215 18.300  7.300  0.785
AtomPair CA 53 CA 184 SOGFUNC 2  9.650  2.956  0.215 18.300  7.300  0.785
AtomPair CA 53 CA 185 SOGFUNC 2  9.608  2.956  0.215 18.300  7.300  0.785
AtomPair CA 53 CA 186 SOGFUNC 2  9.817  2.956  0.215 18.300  7.300  0.785
AtomPair CA 53 CA 190 SOGFUNC 2  9.357  2.956  0.215 18.300  7.300  0.785
AtomPair CA 53 CA 192 SOGFUNC 2  9.859  2.654  0.234 18.300  7.300  0.766
AtomPair CA 53 CA 193 SOGFUNC 2  9.998  2.956  0.215 18.300  7.300  0.785
AtomPair CA 54 CA 59 SOGFUNC 2  8.401  2.956  0.215 18.300  7.300  0.785
AtomPair CA 54 CA 60 SOGFUNC 2  8.538  3.717  0.179 18.300  7.300  0.821
AtomPair CA 54 CA 61 SOGFUNC 2  9.934  2.956  0.215 18.300  7.300  0.785
AtomPair CA 54 CA 62 SOGFUNC 3  7.011  2.956  0.191  7.070  2.956  0.191 18.300  7.300  0.618
AtomPair CA 54 CA 63 SOGFUNC 3  7.829  2.956  0.191  7.925  2.956  0.191 18.300  7.300  0.618
AtomPair CA 54 CA 64 SOGFUNC 4  5.721  3.717  0.147  5.859  3.717  0.147  6.575  2.956  0.184 18.300  7.300  0.523
AtomPair CA 54 CA 65 SOGFUNC 4  4.737  3.717  0.147  4.951  3.717  0.147  5.404  2.956  0.184 18.300  7.300  0.523
AtomPair CA 54 CA 66 SOGFUNC 6  4.894  2.956  0.151  7.393  3.513  0.127  7.464  3.513  0.127  9.935  2.754  0.162  9.992  3.513  0.127 18.300  7.300  0.306
AtomPair CA 54 CA 67 SOGFUNC 7  6.676  2.956  0.140  6.752  3.513  0.118  6.769  2.956  0.140  6.792  3.513  0.118  7.855  2.956  0.140  9.461  3.513  0.118 18.300  7.300  0.227
AtomPair CA 54 CA 68 SOGFUNC 6  5.653  2.956  0.147  5.699  2.956  0.147  6.222  2.956  0.147  6.331  2.956  0.147  6.694  3.717  0.117 18.300  7.300  0.297
AtomPair CA 54 CA 69 SOGFUNC 8  7.797  4.151  0.092  8.472  2.956  0.129  8.559  2.654  0.144  8.922  2.754  0.139  8.949  2.754  0.139  9.284  3.513  0.109  9.820  4.151  0.092 18.300  7.300  0.157
AtomPair CA 54 CA 70 SOGFUNC 6  8.311  2.956  0.144  8.570  3.513  0.121  9.088  2.754  0.155  9.132  2.956  0.144  9.207  2.956  0.144 18.300  7.300  0.292
AtomPair CA 54 CA 71 SOGFUNC 3  6.115  3.513  0.166  9.694  2.956  0.197 18.300  7.300  0.638
AtomPair CA 54 CA 72 SOGFUNC 4  6.995  3.513  0.143  9.625  2.654  0.189  9.673  2.654  0.189 18.300  7.300  0.480
AtomPair CA 54 CA 77 SOGFUNC 2  9.614  2.108  0.278 18.300  7.300  0.722
AtomPair CA 54 CA 78 SOGFUNC 2  9.817  2.956  0.215 18.300  7.300  0.785
AtomPair CA 54 CA 79 SOGFUNC 2  9.702  2.956  0.215 18.300  7.300  0.785
AtomPair CA 54 CA 80 SOGFUNC 2  9.971  2.956  0.215 18.300  7.300  0.785
AtomPair CA 54 CA 82 SOGFUNC 2  8.517  2.635  0.235 18.300  7.300  0.765
AtomPair CA 54 CA 83 SOGFUNC 2  8.358  2.635  0.235 18.300  7.300  0.765
AtomPair CA 54 CA 100 SOGFUNC 2  8.658  2.956  0.215 18.300  7.300  0.785
AtomPair CA 54 CA 103 SOGFUNC 2  6.843  2.956  0.215 18.300  7.300  0.785
AtomPair CA 54 CA 104 SOGFUNC 2  9.267  2.956  0.215 18.300  7.300  0.785
AtomPair CA 54 CA 107 SOGFUNC 2  9.030  2.956  0.215 18.300  7.300  0.785
AtomPair CA 54 CA 114 SOGFUNC 2  8.188  2.956  0.215 18.300  7.300  0.785
AtomPair CA 54 CA 115 SOGFUNC 2  5.507  2.654  0.234 18.300  7.300  0.766
AtomPair CA 54 CA 116 SOGFUNC 2  5.209  2.956  0.215 18.300  7.300  0.785
AtomPair CA 54 CA 117 SOGFUNC 2  6.334  2.956  0.215 18.300  7.300  0.785
AtomPair CA 54 CA 118 SOGFUNC 2  8.695  2.956  0.215 18.300  7.300  0.785
AtomPair CA 54 CA 186 SOGFUNC 2  9.468  2.956  0.215 18.300  7.300  0.785
AtomPair CA 54 CA 190 SOGFUNC 2  8.713  2.956  0.215 18.300  7.300  0.785
AtomPair CA 54 CA 212 SOGFUNC 2  8.674  3.717  0.179 18.300  7.300  0.821
AtomPair CA 55 CA 60 SOGFUNC 5  5.084  2.956  0.159  8.897  2.956  0.159  9.100  2.956  0.159  9.300  3.513  0.134 18.300  7.300  0.387
AtomPair CA 55 CA 61 SOGFUNC 4  6.351  2.956  0.167  8.439  2.754  0.179  8.517  2.754  0.179 18.300  7.300  0.474
AtomPair CA 55 CA 62 SOGFUNC 3  5.744  2.108  0.232  5.826  2.108  0.232 18.300  7.300  0.536
AtomPair CA 55 CA 63 SOGFUNC 4  5.587  3.513  0.148  5.685  2.956  0.176  8.756  2.956  0.176 18.300  7.300  0.499
AtomPair CA 55 CA 64 SOGFUNC 4  4.818  3.513  0.148  4.873  2.956  0.176  5.540  2.956  0.176 18.300  7.300  0.499
AtomPair CA 55 CA 65 SOGFUNC 5  5.335  2.956  0.156  6.503  2.956  0.156  6.535  2.956  0.156  9.928  2.956  0.156 18.300  7.300  0.378
AtomPair CA 55 CA 66 SOGFUNC 7  7.155  2.956  0.126  8.877  2.754  0.136  8.890  2.956  0.126  8.896  2.754  0.136  9.758  2.754  0.136  9.764  2.754  0.136 18.300  7.300  0.205
AtomPair CA 55 CA 67 SOGFUNC 5  6.556  2.108  0.171  6.676  2.108  0.171  9.743  1.871  0.192  9.895  2.108  0.171 18.300  7.300  0.296
AtomPair CA 55 CA 68 SOGFUNC 7  6.957  2.956  0.131  7.605  2.956  0.131  7.691  2.956  0.131  8.320  2.956  0.131  8.372  2.956  0.131  9.775  2.956  0.131 18.300  7.300  0.213
AtomPair CA 55 CA 69 SOGFUNC 6  6.222  2.956  0.143  8.311  2.956  0.143  9.065  2.754  0.153  9.182  2.754  0.153  9.427  3.513  0.120 18.300  7.300  0.289
AtomPair CA 55 CA 70 SOGFUNC 6  5.899  2.956  0.121  7.650  2.108  0.170  7.759  2.108  0.170  7.927  2.108  0.170  8.012  2.956  0.121 18.300  7.300  0.246
AtomPair CA 55 CA 71 SOGFUNC 6  5.226  3.513  0.104  9.362  2.108  0.174  9.372  2.956  0.124  9.547  2.108  0.174  9.663  2.108  0.174 18.300  7.300  0.251
AtomPair CA 55 CA 72 SOGFUNC 2  7.484  3.513  0.188 18.300  7.300  0.812
AtomPair CA 55 CA 74 SOGFUNC 2  9.991  3.513  0.188 18.300  7.300  0.812
AtomPair CA 55 CA 76 SOGFUNC 2  9.613  3.513  0.188 18.300  7.300  0.812
AtomPair CA 55 CA 77 SOGFUNC 2  7.920  3.513  0.188 18.300  7.300  0.812
AtomPair CA 55 CA 78 SOGFUNC 2  9.684  3.513  0.188 18.300  7.300  0.812
AtomPair CA 55 CA 79 SOGFUNC 2  9.584  2.956  0.215 18.300  7.300  0.785
AtomPair CA 55 CA 82 SOGFUNC 2  7.152  2.635  0.235 18.300  7.300  0.765
AtomPair CA 55 CA 83 SOGFUNC 2  8.178  2.635  0.235 18.300  7.300  0.765
AtomPair CA 55 CA 103 SOGFUNC 2  9.090  2.956  0.215 18.300  7.300  0.785
AtomPair CA 55 CA 107 SOGFUNC 2  8.683  2.956  0.215 18.300  7.300  0.785
AtomPair CA 55 CA 113 SOGFUNC 2  8.460  2.956  0.215 18.300  7.300  0.785
AtomPair CA 55 CA 114 SOGFUNC 2  5.417  2.956  0.215 18.300  7.300  0.785
AtomPair CA 55 CA 115 SOGFUNC 2  4.190  2.956  0.215 18.300  7.300  0.785
AtomPair CA 55 CA 116 SOGFUNC 2  6.439  2.956  0.215 18.300  7.300  0.785
AtomPair CA 55 CA 117 SOGFUNC 2  8.678  2.956  0.215 18.300  7.300  0.785
AtomPair CA 55 CA 132 SOGFUNC 2  9.589  2.956  0.215 18.300  7.300  0.785
AtomPair CA 55 CA 133 SOGFUNC 2  9.814  2.956  0.215 18.300  7.300  0.785
AtomPair CA 55 CA 135 SOGFUNC 2  9.011  2.956  0.215 18.300  7.300  0.785
AtomPair CA 55 CA 186 SOGFUNC 2  9.589  2.956  0.215 18.300  7.300  0.785
AtomPair CA 55 CA 187 SOGFUNC 2  9.492  2.956  0.215 18.300  7.300  0.785
AtomPair CA 55 CA 188 SOGFUNC 2  9.823  2.956  0.215 18.300  7.300  0.785
AtomPair CA 55 CA 189 SOGFUNC 2  7.965  2.956  0.215 18.300  7.300  0.785
AtomPair CA 55 CA 190 SOGFUNC 2  6.980  2.956  0.215 18.300  7.300  0.785
AtomPair CA 55 CA 192 SOGFUNC 2  9.948  2.956  0.215 18.300  7.300  0.785
AtomPair CA 55 CA 212 SOGFUNC 2  8.586  2.654  0.234 18.300  7.300  0.766
AtomPair CA 55 CA 215 SOGFUNC 2  9.255  2.654  0.053 18.300  7.300  0.947
AtomPair CA 56 CA 61 SOGFUNC 6  5.272  2.108  0.191  5.341  2.754  0.146  5.884  2.956  0.136  7.866  2.956  0.136  9.457  3.513  0.115 18.300  7.300  0.276
AtomPair CA 56 CA 62 SOGFUNC 5  4.121  2.108  0.182  4.297  2.108  0.182  7.477  2.754  0.139  9.103  2.108  0.182 18.300  7.300  0.315
AtomPair CA 56 CA 63 SOGFUNC 4  5.338  2.956  0.171  5.446  2.956  0.171  6.186  2.956  0.171 18.300  7.300  0.486
AtomPair CA 56 CA 64 SOGFUNC 5  4.542  2.956  0.161  6.949  2.956  0.161  7.003  2.956  0.161  9.844  3.717  0.128 18.300  7.300  0.390
AtomPair CA 56 CA 65 SOGFUNC 8  6.546  2.956  0.127  6.598  3.717  0.101  7.109  2.956  0.127  7.116  2.956  0.127  8.163  3.513  0.107  9.038  2.956  0.127  9.068  2.956  0.127 18.300  7.300  0.155
AtomPair CA 56 CA 66 SOGFUNC 5  6.156  2.956  0.156  6.158  2.956  0.156  6.559  2.956  0.156  9.465  2.956  0.156 18.300  7.300  0.378
AtomPair CA 56 CA 67 SOGFUNC 4  4.760  2.956  0.171  4.803  2.956  0.171  7.489  2.956  0.171 18.300  7.300  0.486
AtomPair CA 56 CA 68 SOGFUNC 8  5.070  3.717  0.110  6.750  3.717  0.110  6.811  3.717  0.110  8.100  3.717  0.110  8.812  2.956  0.138  8.901  2.956  0.138  9.608  3.513  0.116 18.300  7.300  0.168
AtomPair CA 56 CA 69 SOGFUNC 6  5.436  3.717  0.126  6.065  3.717  0.126  7.273  2.956  0.158  7.495  2.956  0.158  8.278  4.151  0.113 18.300  7.300  0.320
AtomPair CA 56 CA 70 SOGFUNC 6  5.222  2.956  0.142  5.273  2.956  0.142  5.714  2.956  0.142  5.925  2.956  0.142  6.695  2.956  0.142 18.300  7.300  0.288
AtomPair CA 56 CA 71 SOGFUNC 6  5.625  2.956  0.147  8.072  2.956  0.147  8.566  2.956  0.147  8.645  2.956  0.147  9.199  3.717  0.117 18.300  7.300  0.297
AtomPair CA 56 CA 72 SOGFUNC 4  7.127  3.513  0.130  9.087  2.108  0.216  9.168  2.108  0.216 18.300  7.300  0.437
AtomPair CA 56 CA 73 SOGFUNC 2  9.972  4.151  0.163 18.300  7.300  0.837
AtomPair CA 56 CA 74 SOGFUNC 5  8.689  3.717  0.141  9.840  3.570  0.147  9.918  3.717  0.141  9.964  3.717  0.141 18.300  7.300  0.431
AtomPair CA 56 CA 75 SOGFUNC 2  9.982  4.151  0.163 18.300  7.300  0.837
AtomPair CA 56 CA 76 SOGFUNC 4  8.923  2.956  0.176  8.925  2.956  0.176  9.469  3.513  0.148 18.300  7.300  0.499
AtomPair CA 56 CA 77 SOGFUNC 2  9.091  2.956  0.215 18.300  7.300  0.785
AtomPair CA 56 CA 79 SOGFUNC 2  9.449  2.108  0.278 18.300  7.300  0.722
AtomPair CA 56 CA 80 SOGFUNC 2  9.756  2.956  0.215 18.300  7.300  0.785
AtomPair CA 56 CA 81 SOGFUNC 3  8.121  2.956  0.191  9.629  2.956  0.191 18.300  7.300  0.618
AtomPair CA 56 CA 82 SOGFUNC 3  5.388  2.956  0.197  9.707  3.513  0.166 18.300  7.300  0.638
AtomPair CA 56 CA 83 SOGFUNC 2  5.103  2.635  0.235 18.300  7.300  0.765
AtomPair CA 56 CA 84 SOGFUNC 2  8.763  2.066  0.282 18.300  7.300  0.718
AtomPair CA 56 CA 85 SOGFUNC 2  9.377  1.685  0.325 18.300  7.300  0.675
AtomPair CA 56 CA 93 SOGFUNC 2  9.883  2.108  0.278 18.300  7.300  0.722
AtomPair CA 56 CA 96 SOGFUNC 2  9.767  3.443  0.191 18.300  7.300  0.809
AtomPair CA 56 CA 97 SOGFUNC 2  9.329  2.956  0.215 18.300  7.300  0.785
AtomPair CA 56 CA 100 SOGFUNC 2  9.061  2.956  0.215 18.300  7.300  0.785
AtomPair CA 56 CA 106 SOGFUNC 2  8.847  2.956  0.215 18.300  7.300  0.785
AtomPair CA 56 CA 107 SOGFUNC 2  7.628  2.956  0.215 18.300  7.300  0.785
AtomPair CA 56 CA 111 SOGFUNC 2  8.619  2.754  0.228 18.300  7.300  0.772
AtomPair CA 56 CA 112 SOGFUNC 2  9.682  3.513  0.188 18.300  7.300  0.812
AtomPair CA 56 CA 113 SOGFUNC 2  8.117  2.956  0.215 18.300  7.300  0.785
AtomPair CA 56 CA 114 SOGFUNC 2  4.947  2.956  0.215 18.300  7.300  0.785
AtomPair CA 56 CA 115 SOGFUNC 2  6.386  2.956  0.215 18.300  7.300  0.785
AtomPair CA 56 CA 116 SOGFUNC 2  8.888  2.956  0.215 18.300  7.300  0.785
AtomPair CA 56 CA 188 SOGFUNC 2  9.958  3.513  0.188 18.300  7.300  0.812
AtomPair CA 56 CA 189 SOGFUNC 2  8.919  2.956  0.215 18.300  7.300  0.785
AtomPair CA 56 CA 190 SOGFUNC 2  9.406  2.956  0.215 18.300  7.300  0.785
AtomPair CA 57 CA 62 SOGFUNC 4  6.387  3.513  0.157  6.531  3.513  0.157  7.362  3.513  0.157 18.300  7.300  0.529
AtomPair CA 57 CA 63 SOGFUNC 7  5.402  3.717  0.112  6.796  3.513  0.119  6.879  3.513  0.119  9.134  2.956  0.141  9.553  2.956  0.141  9.643  2.956  0.141 18.300  7.300  0.228
AtomPair CA 57 CA 64 SOGFUNC 8  5.222  3.717  0.117  8.308  3.513  0.124  8.650  3.513  0.124  8.651  3.513  0.124  9.482  3.513  0.124  9.576  4.151  0.105  9.592  4.151  0.105 18.300  7.300  0.179
AtomPair CA 57 CA 65 SOGFUNC 6  5.337  2.956  0.134  5.861  2.108  0.188  5.906  2.108  0.188  6.783  3.717  0.107  8.208  3.513  0.113 18.300  7.300  0.271
AtomPair CA 57 CA 66 SOGFUNC 4  5.033  2.754  0.184  5.037  2.754  0.184  5.601  3.513  0.145 18.300  7.300  0.487
AtomPair CA 57 CA 67 SOGFUNC 4  6.213  2.108  0.216  6.266  2.108  0.216  7.967  3.513  0.130 18.300  7.300  0.437
AtomPair CA 57 CA 68 SOGFUNC 5  5.718  3.717  0.128  7.322  2.956  0.161  9.899  2.956  0.161  9.900  2.956  0.161 18.300  7.300  0.390
AtomPair CA 57 CA 69 SOGFUNC 5  4.692  3.717  0.128  8.620  3.513  0.135  9.868  2.754  0.173  9.963  2.754  0.173 18.300  7.300  0.391
AtomPair CA 57 CA 70 SOGFUNC 6  6.823  2.956  0.116  7.586  2.108  0.162  8.150  2.108  0.162  8.360  2.108  0.162  8.528  2.108  0.162 18.300  7.300  0.234
AtomPair CA 57 CA 71 SOGFUNC 2  8.822  2.956  0.215 18.300  7.300  0.785
AtomPair CA 57 CA 76 SOGFUNC 3  8.979  2.956  0.191  9.085  2.956  0.191 18.300  7.300  0.618
AtomPair CA 57 CA 77 SOGFUNC 2  9.912  2.956  0.215 18.300  7.300  0.785
AtomPair CA 57 CA 78 SOGFUNC 2  9.583  3.513  0.188 18.300  7.300  0.812
AtomPair CA 57 CA 79 SOGFUNC 3  8.229  2.956  0.199  9.494  3.717  0.158 18.300  7.300  0.643
AtomPair CA 57 CA 80 SOGFUNC 2  9.459  3.717  0.179 18.300  7.300  0.821
AtomPair CA 57 CA 81 SOGFUNC 2  9.998  2.956  0.215 18.300  7.300  0.785
AtomPair CA 57 CA 82 SOGFUNC 2  8.742  2.956  0.215 18.300  7.300  0.785
AtomPair CA 57 CA 83 SOGFUNC 2  7.106  3.513  0.188 18.300  7.300  0.812
AtomPair CA 57 CA 89 SOGFUNC 2  9.783  2.956  0.215 18.300  7.300  0.785
AtomPair CA 57 CA 93 SOGFUNC 2  9.949  2.108  0.278 18.300  7.300  0.722
AtomPair CA 57 CA 114 SOGFUNC 2  8.157  3.717  0.179 18.300  7.300  0.821
AtomPair CA 57 CA 115 SOGFUNC 2  9.701  3.717  0.179 18.300  7.300  0.821
AtomPair CA 57 CA 138 SOGFUNC 2  8.306  2.108  0.278 18.300  7.300  0.722
AtomPair CA 57 CA 142 SOGFUNC 2  9.834  2.956  0.215 18.300  7.300  0.785
AtomPair CA 58 CA 63 SOGFUNC 6  5.437  3.717  0.125  5.782  2.956  0.157  5.852  2.956  0.157  7.919  3.513  0.132  8.775  4.151  0.112 18.300  7.300  0.318
AtomPair CA 58 CA 64 SOGFUNC 6  5.279  4.151  0.106  5.539  2.956  0.148  5.583  2.956  0.148  6.365  2.956  0.148  8.760  2.956  0.148 18.300  7.300  0.301
AtomPair CA 58 CA 65 SOGFUNC 5  4.038  2.956  0.156  4.373  2.956  0.156  4.392  2.956  0.156  6.496  2.956  0.156 18.300  7.300  0.378
AtomPair CA 58 CA 66 SOGFUNC 4  7.118  2.956  0.171  7.157  2.956  0.171  7.564  2.956  0.171 18.300  7.300  0.486
AtomPair CA 58 CA 67 SOGFUNC 4  8.780  2.956  0.171  8.823  2.956  0.171  9.207  2.956  0.171 18.300  7.300  0.486
AtomPair CA 58 CA 68 SOGFUNC 4  5.166  3.717  0.151  9.189  3.717  0.151  9.793  3.513  0.160 18.300  7.300  0.538
AtomPair CA 58 CA 69 SOGFUNC 3  6.319  3.717  0.165  9.347  3.717  0.165 18.300  7.300  0.671
AtomPair CA 58 CA 70 SOGFUNC 6  7.850  2.956  0.142  7.949  2.956  0.142  8.069  2.956  0.142  8.109  2.956  0.142  8.143  2.956  0.142 18.300  7.300  0.288
AtomPair CA 58 CA 74 SOGFUNC 5  8.069  2.108  0.212  8.310  2.956  0.151  8.377  2.956  0.151  9.119  3.717  0.120 18.300  7.300  0.367
AtomPair CA 58 CA 75 SOGFUNC 4  9.839  2.956  0.171  9.919  2.956  0.171  9.928  2.956  0.171 18.300  7.300  0.486
AtomPair CA 58 CA 76 SOGFUNC 3  7.011  2.956  0.191  7.067  2.956  0.191 18.300  7.300  0.618
AtomPair CA 58 CA 77 SOGFUNC 4  8.715  2.754  0.167  8.739  2.108  0.218  9.811  2.654  0.173 18.300  7.300  0.441
AtomPair CA 58 CA 78 SOGFUNC 5  8.147  2.956  0.156  8.499  2.956  0.156  8.524  2.956  0.156  8.615  2.956  0.156 18.300  7.300  0.378
AtomPair CA 58 CA 79 SOGFUNC 4  8.108  2.956  0.178  8.261  2.956  0.178  9.441  3.717  0.141 18.300  7.300  0.504
AtomPair CA 58 CA 80 SOGFUNC 3  7.031  3.513  0.171  7.130  3.513  0.171 18.300  7.300  0.658
AtomPair CA 58 CA 89 SOGFUNC 2  6.866  2.956  0.215 18.300  7.300  0.785
AtomPair CA 58 CA 90 SOGFUNC 2  6.707  2.956  0.215 18.300  7.300  0.785
AtomPair CA 58 CA 91 SOGFUNC 2  9.918  2.108  0.278 18.300  7.300  0.722
AtomPair CA 58 CA 92 SOGFUNC 2  9.076  2.956  0.215 18.300  7.300  0.785
AtomPair CA 58 CA 93 SOGFUNC 2  7.471  2.108  0.278 18.300  7.300  0.722
AtomPair CA 58 CA 96 SOGFUNC 2  9.100  3.717  0.179 18.300  7.300  0.821
AtomPair CA 58 CA 114 SOGFUNC 2  8.744  3.513  0.188 18.300  7.300  0.812
AtomPair CA 58 CA 135 SOGFUNC 2  9.323  2.956  0.215 18.300  7.300  0.785
AtomPair CA 58 CA 138 SOGFUNC 2  7.778  2.956  0.215 18.300  7.300  0.785
AtomPair CA 58 CA 139 SOGFUNC 2  8.328  2.654  0.234 18.300  7.300  0.766
AtomPair CA 58 CA 142 SOGFUNC 2  8.481  2.956  0.215 18.300  7.300  0.785
AtomPair CA 59 CA 64 SOGFUNC 5  5.257  4.151  0.132  5.447  4.151  0.132  5.941  3.513  0.156  7.411  4.151  0.132 18.300  7.300  0.449
AtomPair CA 59 CA 65 SOGFUNC 6  6.245  3.513  0.129  6.340  2.956  0.153  6.597  3.513  0.129  8.433  2.654  0.170  8.612  4.151  0.109 18.300  7.300  0.310
AtomPair CA 59 CA 66 SOGFUNC 3  9.334  3.513  0.171  9.393  3.513  0.171 18.300  7.300  0.658
AtomPair CA 59 CA 68 SOGFUNC 2  6.232  2.956  0.215 18.300  7.300  0.785
AtomPair CA 59 CA 69 SOGFUNC 2  8.925  2.956  0.215 18.300  7.300  0.785
AtomPair CA 59 CA 73 SOGFUNC 3  9.276  2.754  0.199  9.325  2.754  0.199 18.300  7.300  0.601
AtomPair CA 59 CA 76 SOGFUNC 3  8.123  3.513  0.171  8.160  3.513  0.171 18.300  7.300  0.658
AtomPair CA 59 CA 77 SOGFUNC 3  9.176  2.754  0.199  9.206  2.754  0.199 18.300  7.300  0.601
AtomPair CA 59 CA 78 SOGFUNC 5  8.043  3.513  0.144  8.255  3.717  0.136  8.301  3.717  0.136  8.533  2.956  0.171 18.300  7.300  0.415
AtomPair CA 59 CA 79 SOGFUNC 2  9.890  2.956  0.215 18.300  7.300  0.785
AtomPair CA 59 CA 80 SOGFUNC 3  8.806  3.513  0.171  8.925  3.513  0.171 18.300  7.300  0.658
AtomPair CA 59 CA 82 SOGFUNC 2  9.680  3.513  0.188 18.300  7.300  0.812
AtomPair CA 59 CA 83 SOGFUNC 2  9.428  3.513  0.188 18.300  7.300  0.812
AtomPair CA 59 CA 88 SOGFUNC 2  9.180  2.754  0.228 18.300  7.300  0.772
AtomPair CA 59 CA 89 SOGFUNC 2  7.028  2.108  0.278 18.300  7.300  0.722
AtomPair CA 59 CA 90 SOGFUNC 2  6.195  2.108  0.278 18.300  7.300  0.722
AtomPair CA 59 CA 91 SOGFUNC 2  9.927  2.108  0.278 18.300  7.300  0.722
AtomPair CA 59 CA 92 SOGFUNC 2  9.781  2.956  0.215 18.300  7.300  0.785
AtomPair CA 59 CA 93 SOGFUNC 2  9.475  2.108  0.278 18.300  7.300  0.722
AtomPair CA 59 CA 128 SOGFUNC 2  8.336  3.513  0.188 18.300  7.300  0.812
AtomPair CA 59 CA 134 SOGFUNC 3  9.790  4.151  0.149  9.919  3.513  0.176 18.300  7.300  0.676
AtomPair CA 59 CA 135 SOGFUNC 3  7.160  2.956  0.191  7.383  2.956  0.191 18.300  7.300  0.618
AtomPair CA 59 CA 136 SOGFUNC 3  8.418  3.513  0.166  8.753  2.956  0.197 18.300  7.300  0.638
AtomPair CA 59 CA 137 SOGFUNC 2  9.270  3.717  0.179 18.300  7.300  0.821
AtomPair CA 59 CA 138 SOGFUNC 2  6.041  3.513  0.188 18.300  7.300  0.812
AtomPair CA 59 CA 139 SOGFUNC 2  5.482  2.956  0.215 18.300  7.300  0.785
AtomPair CA 59 CA 140 SOGFUNC 2  9.194  2.956  0.215 18.300  7.300  0.785
AtomPair CA 59 CA 141 SOGFUNC 2  9.626  3.717  0.179 18.300  7.300  0.821
AtomPair CA 59 CA 142 SOGFUNC 2  7.936  4.151  0.163 18.300  7.300  0.837
AtomPair CA 59 CA 143 SOGFUNC 2  9.829  3.513  0.188 18.300  7.300  0.812
AtomPair CA 60 CA 65 SOGFUNC 5  9.076  3.570  0.137  9.510  3.717  0.131  9.601  2.956  0.165  9.655  2.956  0.165 18.300  7.300  0.401
AtomPair CA 60 CA 68 SOGFUNC 4  6.499  4.490  0.132  9.872  3.973  0.149  9.988  3.973  0.149 18.300  7.300  0.569
AtomPair CA 60 CA 72 SOGFUNC 3  8.022  3.973  0.157  8.123  3.973  0.157 18.300  7.300  0.685
AtomPair CA 60 CA 73 SOGFUNC 3  7.497  3.513  0.171  7.535  3.513  0.171 18.300  7.300  0.658
AtomPair CA 60 CA 74 SOGFUNC 5  9.840  3.717  0.120  9.887  2.956  0.151  9.953  2.108  0.212  9.989  2.956  0.151 18.300  7.300  0.367
AtomPair CA 60 CA 75 SOGFUNC 5  9.376  2.956  0.161  9.431  2.956  0.161  9.438  2.956  0.161  9.842  3.717  0.128 18.300  7.300  0.390
AtomPair CA 60 CA 76 SOGFUNC 3  7.426  3.717  0.165  7.499  3.717  0.165 18.300  7.300  0.671
AtomPair CA 60 CA 77 SOGFUNC 7  8.899  2.956  0.131  9.206  2.956  0.131  9.229  2.956  0.131  9.353  2.956  0.131  9.600  2.956  0.131  9.672  2.956  0.131 18.300  7.300  0.213
AtomPair CA 60 CA 78 SOGFUNC 5  5.685  2.956  0.146  5.701  2.956  0.146  5.800  2.956  0.146  5.825  2.108  0.205 18.300  7.300  0.356
AtomPair CA 60 CA 79 SOGFUNC 6  8.002  3.717  0.120  8.005  2.956  0.151  8.220  2.956  0.151  8.222  2.956  0.151  8.957  3.717  0.120 18.300  7.300  0.306
AtomPair CA 60 CA 80 SOGFUNC 6  8.636  2.956  0.131  9.696  3.717  0.104  9.756  2.108  0.184  9.911  2.108  0.184  9.919  2.956  0.131 18.300  7.300  0.266
AtomPair CA 60 CA 81 SOGFUNC 5  7.063  3.717  0.128  7.210  2.956  0.161  7.514  2.956  0.161  7.691  2.956  0.161 18.300  7.300  0.390
AtomPair CA 60 CA 82 SOGFUNC 6  6.540  4.151  0.117  6.901  3.513  0.138  7.146  3.513  0.138  7.257  3.513  0.138  9.559  3.513  0.138 18.300  7.300  0.332
AtomPair CA 60 CA 87 SOGFUNC 2  6.508  3.717  0.179 18.300  7.300  0.821
AtomPair CA 60 CA 88 SOGFUNC 2  5.900  3.513  0.188 18.300  7.300  0.812
AtomPair CA 60 CA 89 SOGFUNC 2  5.140  2.956  0.215 18.300  7.300  0.785
AtomPair CA 60 CA 90 SOGFUNC 2  5.166  2.956  0.215 18.300  7.300  0.785
AtomPair CA 60 CA 91 SOGFUNC 2  8.831  2.956  0.215 18.300  7.300  0.785
AtomPair CA 60 CA 127 SOGFUNC 2  9.241  3.513  0.188 18.300  7.300  0.812
AtomPair CA 60 CA 128 SOGFUNC 2  6.885  2.956  0.215 18.300  7.300  0.785
AtomPair CA 60 CA 129 SOGFUNC 2  8.677  3.513  0.188 18.300  7.300  0.812
AtomPair CA 60 CA 133 SOGFUNC 2  9.389  2.956  0.215 18.300  7.300  0.785
AtomPair CA 60 CA 134 SOGFUNC 2  6.697  4.214  0.161 18.300  7.300  0.839
AtomPair CA 60 CA 135 SOGFUNC 3  4.356  3.717  0.158  8.365  2.956  0.199 18.300  7.300  0.643
AtomPair CA 60 CA 136 SOGFUNC 3  6.880  3.513  0.166  9.964  2.956  0.197 18.300  7.300  0.638
AtomPair CA 60 CA 137 SOGFUNC 2  9.000  4.151  0.163 18.300  7.300  0.837
AtomPair CA 60 CA 138 SOGFUNC 3  9.180  2.956  0.199  9.329  3.717  0.158 18.300  7.300  0.643
AtomPair CA 60 CA 139 SOGFUNC 2  7.640  2.956  0.215 18.300  7.300  0.785
AtomPair CA 60 CA 215 SOGFUNC 2  9.445  3.717  0.039 18.300  7.300  0.961
AtomPair CA 61 CA 66 SOGFUNC 2  9.762  3.973  0.170 18.300  7.300  0.830
AtomPair CA 61 CA 68 SOGFUNC 2  9.745  3.973  0.170 18.300  7.300  0.830
AtomPair CA 61 CA 78 SOGFUNC 5  7.936  4.151  0.123  8.100  3.513  0.146  8.291  4.151  0.123  8.559  2.754  0.186 18.300  7.300  0.421
AtomPair CA 61 CA 79 SOGFUNC 4  8.891  3.513  0.165  9.246  4.151  0.140  9.498  4.151  0.140 18.300  7.300  0.556
AtomPair CA 61 CA 81 SOGFUNC 6  8.177  3.513  0.134  8.697  2.956  0.160  9.060  4.151  0.114  9.534  3.513  0.134  9.964  3.513  0.134 18.300  7.300  0.323
AtomPair CA 61 CA 82 SOGFUNC 7  6.763  3.513  0.123  7.346  2.956  0.146  7.849  3.513  0.123  8.283  3.513  0.123  9.298  3.513  0.123  9.335  3.513  0.123 18.300  7.300  0.237
AtomPair CA 61 CA 83 SOGFUNC 2  9.194  2.956  0.215 18.300  7.300  0.785
AtomPair CA 61 CA 87 SOGFUNC 2  6.985  3.513  0.188 18.300  7.300  0.812
AtomPair CA 61 CA 88 SOGFUNC 2  5.751  2.754  0.228 18.300  7.300  0.772
AtomPair CA 61 CA 89 SOGFUNC 2  5.542  2.754  0.228 18.300  7.300  0.772
AtomPair CA 61 CA 90 SOGFUNC 2  3.940  2.108  0.278 18.300  7.300  0.722
AtomPair CA 61 CA 91 SOGFUNC 2  6.413  2.754  0.228 18.300  7.300  0.772
AtomPair CA 61 CA 92 SOGFUNC 2  8.587  2.956  0.215 18.300  7.300  0.785
AtomPair CA 61 CA 93 SOGFUNC 2  9.573  2.108  0.278 18.300  7.300  0.722
AtomPair CA 61 CA 125 SOGFUNC 2  9.597  3.677  0.181 18.300  7.300  0.819
AtomPair CA 61 CA 126 SOGFUNC 2  6.332  4.214  0.161 18.300  7.300  0.839
AtomPair CA 61 CA 127 SOGFUNC 2  6.283  4.058  0.167 18.300  7.300  0.833
AtomPair CA 61 CA 128 SOGFUNC 2  5.212  2.754  0.228 18.300  7.300  0.772
AtomPair CA 61 CA 129 SOGFUNC 2  8.363  4.058  0.167 18.300  7.300  0.833
AtomPair CA 61 CA 133 SOGFUNC 2  9.251  3.973  0.170 18.300  7.300  0.830
AtomPair CA 61 CA 134 SOGFUNC 2  6.031  3.973  0.170 18.300  7.300  0.830
AtomPair CA 61 CA 135 SOGFUNC 3  5.830  4.490  0.140  8.917  3.677  0.171 18.300  7.300  0.689
AtomPair CA 61 CA 136 SOGFUNC 3  8.421  2.956  0.188  8.966  2.754  0.202 18.300  7.300  0.610
AtomPair CA 61 CA 138 SOGFUNC 2  8.974  2.754  0.228 18.300  7.300  0.772
AtomPair CA 61 CA 139 SOGFUNC 2  6.018  2.754  0.228 18.300  7.300  0.772
AtomPair CA 61 CA 140 SOGFUNC 2  9.155  2.754  0.228 18.300  7.300  0.772
AtomPair CA 61 CA 142 SOGFUNC 2  9.605  3.513  0.188 18.300  7.300  0.812
AtomPair CA 61 CA 143 SOGFUNC 2  9.395  2.754  0.228 18.300  7.300  0.772
AtomPair CA 62 CA 67 SOGFUNC 3  9.846  3.677  0.166  9.855  3.677  0.166 18.300  7.300  0.668
AtomPair CA 62 CA 68 SOGFUNC 3  8.407  3.677  0.166  8.527  3.677  0.166 18.300  7.300  0.668
AtomPair CA 62 CA 69 SOGFUNC 2  9.934  4.214  0.161 18.300  7.300  0.839
AtomPair CA 62 CA 70 SOGFUNC 2  7.123  3.677  0.181 18.300  7.300  0.819
AtomPair CA 62 CA 71 SOGFUNC 2  8.641  3.677  0.181 18.300  7.300  0.819
AtomPair CA 62 CA 72 SOGFUNC 2  9.466  3.677  0.181 18.300  7.300  0.819
AtomPair CA 62 CA 75 SOGFUNC 2  9.911  4.151  0.163 18.300  7.300  0.837
AtomPair CA 62 CA 78 SOGFUNC 4  9.135  4.151  0.140  9.173  4.151  0.140  9.196  3.513  0.165 18.300  7.300  0.556
AtomPair CA 62 CA 80 SOGFUNC 3  8.745  2.956  0.191  9.847  2.956  0.191 18.300  7.300  0.618
AtomPair CA 62 CA 81 SOGFUNC 3  6.245  2.754  0.199  9.455  2.754  0.199 18.300  7.300  0.601
AtomPair CA 62 CA 82 SOGFUNC 4  6.059  3.513  0.151  9.585  2.754  0.192  9.820  3.513  0.151 18.300  7.300  0.507
AtomPair CA 62 CA 83 SOGFUNC 2  9.501  2.754  0.228 18.300  7.300  0.772
AtomPair CA 62 CA 87 SOGFUNC 2  8.351  3.513  0.188 18.300  7.300  0.812
AtomPair CA 62 CA 88 SOGFUNC 2  8.466  3.513  0.188 18.300  7.300  0.812
AtomPair CA 62 CA 89 SOGFUNC 2  9.282  3.513  0.188 18.300  7.300  0.812
AtomPair CA 62 CA 90 SOGFUNC 2  7.498  2.956  0.215 18.300  7.300  0.785
AtomPair CA 62 CA 91 SOGFUNC 2  8.974  3.513  0.188 18.300  7.300  0.812
AtomPair CA 62 CA 107 SOGFUNC 2  8.845  3.973  0.170 18.300  7.300  0.830
AtomPair CA 62 CA 108 SOGFUNC 2  8.308  3.677  0.181 18.300  7.300  0.819
AtomPair CA 62 CA 111 SOGFUNC 2  9.517  2.754  0.228 18.300  7.300  0.772
AtomPair CA 62 CA 124 SOGFUNC 2  8.395  4.214  0.161 18.300  7.300  0.839
AtomPair CA 62 CA 125 SOGFUNC 3  8.520  4.214  0.153  8.854  4.665  0.139 18.300  7.300  0.708
AtomPair CA 62 CA 126 SOGFUNC 2  6.173  4.665  0.148 18.300  7.300  0.852
AtomPair CA 62 CA 127 SOGFUNC 2  8.126  4.214  0.161 18.300  7.300  0.839
AtomPair CA 62 CA 128 SOGFUNC 2  8.038  3.513  0.188 18.300  7.300  0.812
AtomPair CA 62 CA 134 SOGFUNC 2  5.918  3.677  0.181 18.300  7.300  0.819
AtomPair CA 62 CA 135 SOGFUNC 2  6.853  3.973  0.170 18.300  7.300  0.830
AtomPair CA 62 CA 136 SOGFUNC 2  8.330  3.677  0.181 18.300  7.300  0.819
AtomPair CA 62 CA 138 SOGFUNC 2  8.676  3.513  0.188 18.300  7.300  0.812
AtomPair CA 62 CA 139 SOGFUNC 2  5.432  3.513  0.188 18.300  7.300  0.812
AtomPair CA 62 CA 140 SOGFUNC 2  7.678  3.513  0.188 18.300  7.300  0.812
AtomPair CA 62 CA 141 SOGFUNC 2  9.276  3.513  0.188 18.300  7.300  0.812
AtomPair CA 62 CA 142 SOGFUNC 2  6.882  3.513  0.188 18.300  7.300  0.812
AtomPair CA 62 CA 143 SOGFUNC 2  6.110  3.513  0.188 18.300  7.300  0.812
AtomPair CA 62 CA 144 SOGFUNC 2  9.880  3.513  0.188 18.300  7.300  0.812
AtomPair CA 62 CA 184 SOGFUNC 2  9.799  4.151  0.163 18.300  7.300  0.837
AtomPair CA 62 CA 187 SOGFUNC 2  9.227  3.717  0.179 18.300  7.300  0.821
AtomPair CA 63 CA 68 SOGFUNC 3  8.769  4.423  0.144  9.262  3.973  0.160 18.300  7.300  0.696
AtomPair CA 63 CA 69 SOGFUNC 2  8.353  3.973  0.170 18.300  7.300  0.830
AtomPair CA 63 CA 70 SOGFUNC 3  5.794  3.391  0.181  9.720  4.214  0.146 18.300  7.300  0.673
AtomPair CA 63 CA 71 SOGFUNC 2  6.063  4.214  0.161 18.300  7.300  0.839
AtomPair CA 63 CA 72 SOGFUNC 2  8.604  4.214  0.161 18.300  7.300  0.839
AtomPair CA 63 CA 74 SOGFUNC 4  7.938  3.973  0.149  8.114  3.973  0.149  8.349  4.490  0.132 18.300  7.300  0.569
AtomPair CA 63 CA 75 SOGFUNC 5  7.043  3.973  0.144  7.193  3.973  0.144  7.719  4.665  0.122  9.735  4.665  0.122 18.300  7.300  0.469
AtomPair CA 63 CA 77 SOGFUNC 4  9.742  2.956  0.171  9.809  2.956  0.171  9.856  2.956  0.171 18.300  7.300  0.486
AtomPair CA 63 CA 78 SOGFUNC 4  6.773  2.956  0.171  6.848  2.956  0.171  6.857  2.956  0.171 18.300  7.300  0.486
AtomPair CA 63 CA 79 SOGFUNC 6  6.542  2.956  0.149  8.214  3.513  0.125  8.782  3.513  0.125  9.202  2.956  0.149  9.264  2.956  0.149 18.300  7.300  0.302
AtomPair CA 63 CA 80 SOGFUNC 4  5.625  2.956  0.176  9.715  3.513  0.148  9.989  2.956  0.176 18.300  7.300  0.499
AtomPair CA 63 CA 81 SOGFUNC 3  4.753  2.956  0.197  8.363  3.513  0.166 18.300  7.300  0.638
AtomPair CA 63 CA 82 SOGFUNC 4  6.193  2.956  0.181  9.886  3.513  0.153  9.901  3.513  0.153 18.300  7.300  0.514
AtomPair CA 63 CA 83 SOGFUNC 2  9.446  3.513  0.188 18.300  7.300  0.812
AtomPair CA 63 CA 84 SOGFUNC 2  9.332  2.956  0.215 18.300  7.300  0.785
AtomPair CA 63 CA 85 SOGFUNC 2  9.771  4.151  0.163 18.300  7.300  0.837
AtomPair CA 63 CA 86 SOGFUNC 2  9.672  2.956  0.215 18.300  7.300  0.785
AtomPair CA 63 CA 87 SOGFUNC 3  8.077  3.513  0.176  8.824  4.214  0.147 18.300  7.300  0.677
AtomPair CA 63 CA 88 SOGFUNC 2  9.857  3.513  0.188 18.300  7.300  0.812
AtomPair CA 63 CA 90 SOGFUNC 2  9.422  2.108  0.278 18.300  7.300  0.722
AtomPair CA 63 CA 107 SOGFUNC 2  9.641  3.973  0.170 18.300  7.300  0.830
AtomPair CA 63 CA 124 SOGFUNC 2  9.541  4.665  0.148 18.300  7.300  0.852
AtomPair CA 63 CA 126 SOGFUNC 2  9.539  4.665  0.148 18.300  7.300  0.852
AtomPair CA 63 CA 134 SOGFUNC 2  8.725  4.214  0.161 18.300  7.300  0.839
AtomPair CA 63 CA 139 SOGFUNC 2  7.924  3.513  0.188 18.300  7.300  0.812
AtomPair CA 63 CA 140 SOGFUNC 2  9.663  3.513  0.188 18.300  7.300  0.812
AtomPair CA 63 CA 141 SOGFUNC 2  9.939  4.151  0.163 18.300  7.300  0.837
AtomPair CA 63 CA 142 SOGFUNC 2  6.451  4.151  0.163 18.300  7.300  0.837
AtomPair CA 63 CA 143 SOGFUNC 2  6.173  3.513  0.188 18.300  7.300  0.812
AtomPair CA 63 CA 144 SOGFUNC 2  9.679  4.214  0.161 18.300  7.300  0.839
AtomPair CA 63 CA 145 SOGFUNC 2  9.283  4.665  0.148 18.300  7.300  0.852
AtomPair CA 63 CA 146 SOGFUNC 2  8.782  4.423  0.155 18.300  7.300  0.845
AtomPair CA 63 CA 183 SOGFUNC 2  8.413  3.513  0.188 18.300  7.300  0.812
AtomPair CA 63 CA 184 SOGFUNC 2  9.624  2.956  0.215 18.300  7.300  0.785
AtomPair CA 63 CA 187 SOGFUNC 2  8.933  2.956  0.215 18.300  7.300  0.785
AtomPair CA 64 CA 69 SOGFUNC 4  5.000  4.490  0.138  8.741  4.665  0.133  9.251  4.665  0.133 18.300  7.300  0.595
AtomPair CA 64 CA 70 SOGFUNC 6  4.061  3.973  0.132  7.262  3.973  0.132  8.791  4.214  0.125  9.693  4.214  0.125  9.828  4.214  0.125 18.300  7.300  0.360
AtomPair CA 64 CA 71 SOGFUNC 3  5.229  3.973  0.160  9.512  4.490  0.142 18.300  7.300  0.698
AtomPair CA 64 CA 72 SOGFUNC 3  8.437  4.214  0.153  9.605  4.665  0.139 18.300  7.300  0.708
AtomPair CA 64 CA 73 SOGFUNC 2  8.784  4.214  0.161 18.300  7.300  0.839
AtomPair CA 64 CA 74 SOGFUNC 6  7.489  3.391  0.160  9.441  4.490  0.121  9.868  4.665  0.116  9.871  4.665  0.116  9.973  4.665  0.116 18.300  7.300  0.371
AtomPair CA 64 CA 75 SOGFUNC 4  7.729  3.973  0.154  9.877  4.665  0.131  9.988  4.665  0.131 18.300  7.300  0.585
AtomPair CA 64 CA 76 SOGFUNC 2  8.680  3.973  0.170 18.300  7.300  0.830
AtomPair CA 64 CA 77 SOGFUNC 3  9.712  2.956  0.197  9.823  3.513  0.166 18.300  7.300  0.638
AtomPair CA 64 CA 78 SOGFUNC 4  6.958  4.151  0.133  8.103  3.717  0.149  9.333  2.956  0.187 18.300  7.300  0.531
AtomPair CA 64 CA 79 SOGFUNC 3  5.180  3.513  0.166  5.470  2.956  0.197 18.300  7.300  0.638
AtomPair CA 64 CA 80 SOGFUNC 4  5.254  3.717  0.149  7.372  4.151  0.133  7.681  2.956  0.187 18.300  7.300  0.531
AtomPair CA 64 CA 81 SOGFUNC 3  6.355  2.956  0.197  7.391  3.513  0.166 18.300  7.300  0.638
AtomPair CA 64 CA 82 SOGFUNC 3  7.070  3.717  0.163  8.869  3.513  0.173 18.300  7.300  0.664
AtomPair CA 64 CA 83 SOGFUNC 2  9.955  3.513  0.188 18.300  7.300  0.812
AtomPair CA 64 CA 84 SOGFUNC 3  9.037  2.956  0.199  9.081  3.717  0.158 18.300  7.300  0.643
AtomPair CA 64 CA 86 SOGFUNC 2  9.877  2.956  0.215 18.300  7.300  0.785
AtomPair CA 64 CA 87 SOGFUNC 2  9.262  3.717  0.179 18.300  7.300  0.821
AtomPair CA 64 CA 103 SOGFUNC 2  9.144  4.490  0.153 18.300  7.300  0.847
AtomPair CA 64 CA 104 SOGFUNC 2  8.782  4.490  0.153 18.300  7.300  0.847
AtomPair CA 64 CA 107 SOGFUNC 2  8.593  4.490  0.153 18.300  7.300  0.847
AtomPair CA 64 CA 111 SOGFUNC 2  9.065  4.665  0.148 18.300  7.300  0.852
AtomPair CA 64 CA 114 SOGFUNC 2  9.052  3.717  0.179 18.300  7.300  0.821
AtomPair CA 64 CA 115 SOGFUNC 2  9.177  4.533  0.152 18.300  7.300  0.848
AtomPair CA 64 CA 134 SOGFUNC 2  9.409  4.214  0.161 18.300  7.300  0.839
AtomPair CA 64 CA 139 SOGFUNC 2  9.653  2.956  0.215 18.300  7.300  0.785
AtomPair CA 64 CA 142 SOGFUNC 2  8.006  2.956  0.215 18.300  7.300  0.785
AtomPair CA 64 CA 143 SOGFUNC 2  9.222  3.973  0.170 18.300  7.300  0.830
AtomPair CA 64 CA 183 SOGFUNC 2  7.534  4.151  0.163 18.300  7.300  0.837
AtomPair CA 64 CA 184 SOGFUNC 2  9.376  2.956  0.215 18.300  7.300  0.785
AtomPair CA 64 CA 186 SOGFUNC 2  8.889  3.717  0.179 18.300  7.300  0.821
AtomPair CA 64 CA 187 SOGFUNC 2  7.231  4.490  0.153 18.300  7.300  0.847
AtomPair CA 65 CA 70 SOGFUNC 6  6.038  3.973  0.125  6.371  3.973  0.125  7.072  3.973  0.125  7.788  3.677  0.136  7.805  3.391  0.147 18.300  7.300  0.341
AtomPair CA 65 CA 71 SOGFUNC 3  6.305  4.214  0.150  9.443  3.973  0.159 18.300  7.300  0.691
AtomPair CA 65 CA 72 SOGFUNC 2  9.907  4.214  0.161 18.300  7.300  0.839
AtomPair CA 65 CA 73 SOGFUNC 2  9.463  4.214  0.161 18.300  7.300  0.839
AtomPair CA 65 CA 74 SOGFUNC 4  9.381  3.391  0.168  9.770  3.973  0.143  9.997  3.973  0.143 18.300  7.300  0.546
AtomPair CA 65 CA 76 SOGFUNC 3  9.621  3.973  0.157  9.864  3.973  0.157 18.300  7.300  0.685
AtomPair CA 65 CA 77 SOGFUNC 2  6.138  3.973  0.170 18.300  7.300  0.830
AtomPair CA 65 CA 78 SOGFUNC 3  5.466  3.717  0.168  8.520  4.151  0.150 18.300  7.300  0.682
AtomPair CA 65 CA 79 SOGFUNC 3  4.564  2.956  0.197  8.237  3.513  0.166 18.300  7.300  0.638
AtomPair CA 65 CA 80 SOGFUNC 3  6.203  3.717  0.158  9.092  2.956  0.199 18.300  7.300  0.643
AtomPair CA 65 CA 81 SOGFUNC 3  8.960  2.956  0.191  9.909  2.956  0.191 18.300  7.300  0.618
AtomPair CA 65 CA 84 SOGFUNC 3  8.118  3.717  0.158  9.832  2.956  0.199 18.300  7.300  0.643
AtomPair CA 65 CA 86 SOGFUNC 2  9.940  2.956  0.215 18.300  7.300  0.785
AtomPair CA 65 CA 87 SOGFUNC 2  9.827  3.717  0.179 18.300  7.300  0.821
AtomPair CA 65 CA 88 SOGFUNC 2  9.342  2.956  0.215 18.300  7.300  0.785
AtomPair CA 65 CA 89 SOGFUNC 2  9.838  2.956  0.215 18.300  7.300  0.785
AtomPair CA 65 CA 111 SOGFUNC 2  8.589  4.665  0.148 18.300  7.300  0.852
AtomPair CA 65 CA 114 SOGFUNC 2  8.307  4.665  0.148 18.300  7.300  0.852
AtomPair CA 65 CA 115 SOGFUNC 2  9.335  4.490  0.153 18.300  7.300  0.847
AtomPair CA 65 CA 133 SOGFUNC 2  8.439  4.490  0.153 18.300  7.300  0.847
AtomPair CA 65 CA 134 SOGFUNC 2  6.474  4.214  0.161 18.300  7.300  0.839
AtomPair CA 65 CA 135 SOGFUNC 2  9.627  4.490  0.153 18.300  7.300  0.847
AtomPair CA 65 CA 142 SOGFUNC 2  7.069  3.973  0.170 18.300  7.300  0.830
AtomPair CA 65 CA 143 SOGFUNC 2  9.291  3.973  0.170 18.300  7.300  0.830
AtomPair CA 65 CA 145 SOGFUNC 2  9.192  4.214  0.161 18.300  7.300  0.839
AtomPair CA 65 CA 146 SOGFUNC 2  9.965  4.214  0.161 18.300  7.300  0.839
AtomPair CA 66 CA 71 SOGFUNC 2  9.926  4.214  0.161 18.300  7.300  0.839
AtomPair CA 66 CA 72 SOGFUNC 2  9.759  3.973  0.170 18.300  7.300  0.830
AtomPair CA 66 CA 75 SOGFUNC 2  6.880  4.490  0.153 18.300  7.300  0.847
AtomPair CA 66 CA 76 SOGFUNC 3  6.485  3.973  0.157  9.394  3.973  0.157 18.300  7.300  0.685
AtomPair CA 66 CA 77 SOGFUNC 3  5.730  3.391  0.180  8.751  3.973  0.153 18.300  7.300  0.667
AtomPair CA 66 CA 78 SOGFUNC 3  5.340  3.973  0.160  8.687  4.490  0.142 18.300  7.300  0.698
AtomPair CA 66 CA 79 SOGFUNC 2  6.554  2.956  0.215 18.300  7.300  0.785
AtomPair CA 66 CA 80 SOGFUNC 3  7.440  2.956  0.191  8.854  2.956  0.191 18.300  7.300  0.618
AtomPair CA 66 CA 81 SOGFUNC 2  8.525  2.956  0.215 18.300  7.300  0.785
AtomPair CA 66 CA 82 SOGFUNC 2  9.820  2.956  0.215 18.300  7.300  0.785
AtomPair CA 66 CA 83 SOGFUNC 2  8.878  3.717  0.179 18.300  7.300  0.821
AtomPair CA 66 CA 84 SOGFUNC 3  5.440  3.717  0.146  9.565  2.108  0.258 18.300  7.300  0.596
AtomPair CA 66 CA 85 SOGFUNC 2  8.073  3.513  0.188 18.300  7.300  0.812
AtomPair CA 66 CA 87 SOGFUNC 2  7.831  2.956  0.215 18.300  7.300  0.785
AtomPair CA 66 CA 88 SOGFUNC 2  7.593  3.513  0.188 18.300  7.300  0.812
AtomPair CA 66 CA 89 SOGFUNC 2  9.986  2.956  0.215 18.300  7.300  0.785
AtomPair CA 66 CA 94 SOGFUNC 2  9.783  2.108  0.278 18.300  7.300  0.722
AtomPair CA 66 CA 95 SOGFUNC 2  7.482  2.956  0.215 18.300  7.300  0.785
AtomPair CA 66 CA 96 SOGFUNC 2  8.985  2.956  0.215 18.300  7.300  0.785
AtomPair CA 66 CA 99 SOGFUNC 2  9.864  2.956  0.215 18.300  7.300  0.785
AtomPair CA 66 CA 100 SOGFUNC 2  8.169  2.956  0.215 18.300  7.300  0.785
AtomPair CA 66 CA 103 SOGFUNC 2  9.259  3.973  0.170 18.300  7.300  0.830
AtomPair CA 66 CA 110 SOGFUNC 2  9.275  4.490  0.153 18.300  7.300  0.847
AtomPair CA 66 CA 111 SOGFUNC 2  8.156  4.490  0.153 18.300  7.300  0.847
AtomPair CA 66 CA 114 SOGFUNC 2  6.844  4.490  0.153 18.300  7.300  0.847
AtomPair CA 66 CA 115 SOGFUNC 2  6.924  4.490  0.153 18.300  7.300  0.847
AtomPair CA 66 CA 116 SOGFUNC 2  9.951  3.973  0.170 18.300  7.300  0.830
AtomPair CA 66 CA 117 SOGFUNC 2  9.677  3.973  0.170 18.300  7.300  0.830
AtomPair CA 66 CA 118 SOGFUNC 2  8.344  4.490  0.153 18.300  7.300  0.847
AtomPair CA 66 CA 131 SOGFUNC 2  7.918  4.490  0.153 18.300  7.300  0.847
AtomPair CA 66 CA 132 SOGFUNC 2  6.182  4.490  0.153 18.300  7.300  0.847
AtomPair CA 66 CA 133 SOGFUNC 2  5.325  3.973  0.170 18.300  7.300  0.830
AtomPair CA 66 CA 134 SOGFUNC 2  9.746  3.973  0.170 18.300  7.300  0.830
AtomPair CA 66 CA 200 SOGFUNC 2  9.548  2.956  0.215 18.300  7.300  0.785
AtomPair CA 67 CA 72 SOGFUNC 2  7.042  3.973  0.170 18.300  7.300  0.830
AtomPair CA 67 CA 73 SOGFUNC 3  9.157  4.490  0.142  9.849  4.041  0.158 18.300  7.300  0.700
AtomPair CA 67 CA 74 SOGFUNC 2  8.335  3.391  0.193 18.300  7.300  0.807
AtomPair CA 67 CA 75 SOGFUNC 3  5.836  3.973  0.159  9.654  4.214  0.150 18.300  7.300  0.691
AtomPair CA 67 CA 76 SOGFUNC 4  6.543  4.041  0.146  7.614  4.214  0.140  7.763  3.973  0.148 18.300  7.300  0.566
AtomPair CA 67 CA 77 SOGFUNC 3  5.174  3.391  0.182  9.943  4.333  0.142 18.300  7.300  0.676
AtomPair CA 67 CA 78 SOGFUNC 2  5.928  2.956  0.215 18.300  7.300  0.785
AtomPair CA 67 CA 79 SOGFUNC 2  8.836  2.956  0.215 18.300  7.300  0.785
AtomPair CA 67 CA 80 SOGFUNC 2  7.997  3.513  0.188 18.300  7.300  0.812
AtomPair CA 67 CA 81 SOGFUNC 2  6.846  2.108  0.278 18.300  7.300  0.722
AtomPair CA 67 CA 82 SOGFUNC 2  9.821  2.108  0.278 18.300  7.300  0.722
AtomPair CA 67 CA 83 SOGFUNC 2  9.522  2.956  0.215 18.300  7.300  0.785
AtomPair CA 67 CA 84 SOGFUNC 2  6.420  2.956  0.215 18.300  7.300  0.785
AtomPair CA 67 CA 85 SOGFUNC 2  8.329  2.754  0.228 18.300  7.300  0.772
AtomPair CA 67 CA 88 SOGFUNC 2  9.346  2.754  0.228 18.300  7.300  0.772
AtomPair CA 67 CA 89 SOGFUNC 2  9.700  2.956  0.215 18.300  7.300  0.785
AtomPair CA 67 CA 91 SOGFUNC 2  9.913  2.956  0.215 18.300  7.300  0.785
AtomPair CA 67 CA 93 SOGFUNC 2  9.528  2.956  0.215 18.300  7.300  0.785
AtomPair CA 67 CA 94 SOGFUNC 2  8.490  2.108  0.278 18.300  7.300  0.722
AtomPair CA 67 CA 95 SOGFUNC 2  6.630  2.956  0.215 18.300  7.300  0.785
AtomPair CA 67 CA 96 SOGFUNC 2  8.152  3.717  0.179 18.300  7.300  0.821
AtomPair CA 67 CA 100 SOGFUNC 2  9.835  2.956  0.215 18.300  7.300  0.785
AtomPair CA 67 CA 114 SOGFUNC 2  9.866  3.973  0.170 18.300  7.300  0.830
AtomPair CA 67 CA 115 SOGFUNC 2  8.810  4.041  0.167 18.300  7.300  0.833
AtomPair CA 67 CA 118 SOGFUNC 2  8.599  4.041  0.167 18.300  7.300  0.833
AtomPair CA 67 CA 130 SOGFUNC 2  7.263  4.041  0.167 18.300  7.300  0.833
AtomPair CA 67 CA 131 SOGFUNC 2  5.689  4.041  0.167 18.300  7.300  0.833
AtomPair CA 67 CA 132 SOGFUNC 2  4.622  4.041  0.167 18.300  7.300  0.833
AtomPair CA 67 CA 133 SOGFUNC 2  6.258  3.973  0.170 18.300  7.300  0.830
AtomPair CA 67 CA 200 SOGFUNC 2  9.751  2.654  0.234 18.300  7.300  0.766
AtomPair CA 67 CA 201 SOGFUNC 2  9.724  1.871  0.302 18.300  7.300  0.698
AtomPair CA 67 CA 202 SOGFUNC 2  9.784  1.871  0.302 18.300  7.300  0.698
AtomPair CA 67 CA 206 SOGFUNC 2  8.806  4.041  0.167 18.300  7.300  0.833
AtomPair CA 67 CA 211 SOGFUNC 2  9.464  4.041  0.167 18.300  7.300  0.833
AtomPair CA 67 CA 212 SOGFUNC 2  9.375  4.041  0.167 18.300  7.300  0.833
AtomPair CA 68 CA 73 SOGFUNC 4  8.985  3.973  0.140  9.707  3.391  0.164  9.733  3.391  0.164 18.300  7.300  0.533
AtomPair CA 68 CA 74 SOGFUNC 2  9.210  4.665  0.148 18.300  7.300  0.852
AtomPair CA 68 CA 75 SOGFUNC 2  8.202  4.665  0.148 18.300  7.300  0.852
AtomPair CA 68 CA 76 SOGFUNC 4  5.042  3.973  0.148  7.980  4.214  0.140  9.732  3.973  0.148 18.300  7.300  0.564
AtomPair CA 68 CA 77 SOGFUNC 4  6.917  3.973  0.149  8.085  4.490  0.132  9.975  3.973  0.149 18.300  7.300  0.569
AtomPair CA 68 CA 78 SOGFUNC 3  6.127  4.214  0.153  8.558  4.490  0.143 18.300  7.300  0.704
AtomPair CA 68 CA 79 SOGFUNC 3  4.279  4.665  0.130  8.170  2.956  0.205 18.300  7.300  0.665
AtomPair CA 68 CA 80 SOGFUNC 3  4.592  2.956  0.201  6.595  3.973  0.149 18.300  7.300  0.650
AtomPair CA 68 CA 81 SOGFUNC 2  4.991  2.956  0.215 18.300  7.300  0.785
AtomPair CA 68 CA 82 SOGFUNC 2  8.260  2.956  0.215 18.300  7.300  0.785
AtomPair CA 68 CA 83 SOGFUNC 2  7.782  3.717  0.179 18.300  7.300  0.821
AtomPair CA 68 CA 84 SOGFUNC 2  6.045  3.717  0.179 18.300  7.300  0.821
AtomPair CA 68 CA 85 SOGFUNC 2  8.846  2.956  0.215 18.300  7.300  0.785
AtomPair CA 68 CA 87 SOGFUNC 2  9.388  3.973  0.170 18.300  7.300  0.830
AtomPair CA 68 CA 88 SOGFUNC 2  8.174  4.214  0.161 18.300  7.300  0.839
AtomPair CA 68 CA 89 SOGFUNC 2  6.357  3.973  0.170 18.300  7.300  0.830
AtomPair CA 68 CA 90 SOGFUNC 2  8.687  3.973  0.170 18.300  7.300  0.830
AtomPair CA 68 CA 91 SOGFUNC 2  9.877  2.956  0.215 18.300  7.300  0.785
AtomPair CA 68 CA 93 SOGFUNC 2  8.797  2.956  0.215 18.300  7.300  0.785
AtomPair CA 68 CA 95 SOGFUNC 2  9.667  2.956  0.215 18.300  7.300  0.785
AtomPair CA 68 CA 129 SOGFUNC 2  9.018  4.214  0.161 18.300  7.300  0.839
AtomPair CA 69 CA 74 SOGFUNC 8  5.888  4.665  0.106  9.241  4.665  0.106  9.829  4.123  0.120  9.845  4.490  0.110  9.848  4.123  0.120  9.851  4.214  0.117  9.999  4.214  0.117 18.300  7.300  0.203
AtomPair CA 69 CA 75 SOGFUNC 5  6.212  4.665  0.122  8.841  4.665  0.122  9.546  3.973  0.144  9.604  3.973  0.144 18.300  7.300  0.469
AtomPair CA 69 CA 76 SOGFUNC 3  4.840  3.973  0.159  6.274  4.214  0.150 18.300  7.300  0.691
AtomPair CA 69 CA 77 SOGFUNC 3  5.456  4.665  0.139  8.035  4.214  0.153 18.300  7.300  0.708
AtomPair CA 69 CA 78 SOGFUNC 2  5.125  3.513  0.188 18.300  7.300  0.812
AtomPair CA 69 CA 79 SOGFUNC 2  5.952  4.665  0.148 18.300  7.300  0.852
AtomPair CA 69 CA 80 SOGFUNC 3  7.344  2.956  0.201  9.281  3.973  0.149 18.300  7.300  0.650
AtomPair CA 69 CA 81 SOGFUNC 2  8.436  2.956  0.215 18.300  7.300  0.785
AtomPair CA 69 CA 84 SOGFUNC 2  9.615  3.717  0.179 18.300  7.300  0.821
AtomPair CA 69 CA 89 SOGFUNC 2  8.851  4.214  0.161 18.300  7.300  0.839
AtomPair CA 69 CA 130 SOGFUNC 3  8.373  3.391  0.175  8.422  3.391  0.175 18.300  7.300  0.650
AtomPair CA 69 CA 208 SOGFUNC 2  9.557  4.665  0.148 18.300  7.300  0.852
AtomPair CA 69 CA 209 SOGFUNC 2  8.783  4.214  0.161 18.300  7.300  0.839
AtomPair CA 70 CA 75 SOGFUNC 7  5.393  4.665  0.108  7.455  4.214  0.119  9.381  4.214  0.119  9.641  3.973  0.126  9.743  3.973  0.126  9.794  3.973  0.126 18.300  7.300  0.275
AtomPair CA 70 CA 76 SOGFUNC 3  4.209  4.214  0.146  7.137  3.391  0.181 18.300  7.300  0.673
AtomPair CA 70 CA 77 SOGFUNC 3  4.768  3.513  0.166  9.627  2.966  0.196 18.300  7.300  0.638
AtomPair CA 70 CA 78 SOGFUNC 2  6.794  3.513  0.188 18.300  7.300  0.812
AtomPair CA 70 CA 79 SOGFUNC 2  8.441  4.151  0.163 18.300  7.300  0.837
AtomPair CA 70 CA 80 SOGFUNC 2  8.865  2.108  0.278 18.300  7.300  0.722
AtomPair CA 70 CA 89 SOGFUNC 2  9.500  2.956  0.215 18.300  7.300  0.785
AtomPair CA 70 CA 93 SOGFUNC 2  9.968  2.108  0.278 18.300  7.300  0.722
AtomPair CA 70 CA 94 SOGFUNC 2  9.221  3.513  0.188 18.300  7.300  0.812
AtomPair CA 70 CA 129 SOGFUNC 3  7.692  3.677  0.166  7.698  3.677  0.166 18.300  7.300  0.668
AtomPair CA 70 CA 130 SOGFUNC 3  4.889  3.677  0.166  4.915  3.677  0.166 18.300  7.300  0.668
AtomPair CA 70 CA 131 SOGFUNC 3  8.155  3.677  0.166  8.199  3.677  0.166 18.300  7.300  0.668
AtomPair CA 70 CA 209 SOGFUNC 2  9.466  3.677  0.181 18.300  7.300  0.819
AtomPair CA 71 CA 76 SOGFUNC 7  6.696  4.214  0.113  8.783  3.973  0.120  8.848  3.973  0.120  9.791  4.490  0.106  9.935  3.391  0.140  9.982  3.391  0.140 18.300  7.300  0.261
AtomPair CA 71 CA 77 SOGFUNC 6  6.897  4.214  0.122  8.924  3.391  0.152  9.403  4.490  0.115  9.571  3.973  0.130  9.624  3.973  0.130 18.300  7.300  0.352
AtomPair CA 71 CA 78 SOGFUNC 2  9.954  2.754  0.228 18.300  7.300  0.772
AtomPair CA 71 CA 90 SOGFUNC 3  8.553  1.871  0.254  8.647  2.108  0.225 18.300  7.300  0.521
AtomPair CA 71 CA 94 SOGFUNC 2  9.181  2.754  0.228 18.300  7.300  0.772
AtomPair CA 71 CA 95 SOGFUNC 2  8.864  3.513  0.188 18.300  7.300  0.812
AtomPair CA 71 CA 97 SOGFUNC 2  9.776  3.513  0.188 18.300  7.300  0.812
AtomPair CA 71 CA 123 SOGFUNC 2  8.830  4.214  0.161 18.300  7.300  0.839
AtomPair CA 71 CA 124 SOGFUNC 2  9.017  4.214  0.161 18.300  7.300  0.839
AtomPair CA 71 CA 126 SOGFUNC 2  8.190  4.423  0.155 18.300  7.300  0.845
AtomPair CA 71 CA 129 SOGFUNC 4  7.182  3.391  0.165  7.188  3.391  0.165  9.027  4.214  0.133 18.300  7.300  0.537
AtomPair CA 71 CA 130 SOGFUNC 3  4.684  3.391  0.175  4.732  3.391  0.175 18.300  7.300  0.650
AtomPair CA 71 CA 131 SOGFUNC 3  7.469  3.391  0.175  7.509  3.391  0.175 18.300  7.300  0.650
AtomPair CA 71 CA 132 SOGFUNC 5  8.423  3.391  0.151  8.845  3.973  0.129  9.101  3.391  0.151  9.127  3.391  0.151 18.300  7.300  0.420
AtomPair CA 71 CA 134 SOGFUNC 3  8.763  4.333  0.148  8.817  4.333  0.148 18.300  7.300  0.704
AtomPair CA 71 CA 135 SOGFUNC 3  7.795  3.391  0.175  7.816  3.391  0.175 18.300  7.300  0.650
AtomPair CA 71 CA 208 SOGFUNC 2  9.299  4.214  0.161 18.300  7.300  0.839
AtomPair CA 71 CA 209 SOGFUNC 2  8.117  4.214  0.161 18.300  7.300  0.839
AtomPair CA 72 CA 77 SOGFUNC 8  6.798  3.391  0.128  8.659  3.391  0.128  8.706  3.391  0.128  9.593  3.391  0.128  9.776  4.490  0.097  9.872  4.214  0.103  9.938  3.973  0.109 18.300  7.300  0.178
AtomPair CA 72 CA 92 SOGFUNC 2  6.667  2.108  0.278 18.300  7.300  0.722
AtomPair CA 72 CA 93 SOGFUNC 2  5.637  2.956  0.215 18.300  7.300  0.785
AtomPair CA 72 CA 94 SOGFUNC 2  4.424  2.108  0.278 18.300  7.300  0.722
AtomPair CA 72 CA 95 SOGFUNC 2  6.015  2.956  0.215 18.300  7.300  0.785
AtomPair CA 72 CA 96 SOGFUNC 2  9.262  3.513  0.188 18.300  7.300  0.812
AtomPair CA 72 CA 97 SOGFUNC 3  7.657  3.513  0.166  9.291  2.956  0.197 18.300  7.300  0.638
AtomPair CA 72 CA 98 SOGFUNC 2  9.684  3.513  0.188 18.300  7.300  0.812
AtomPair CA 72 CA 99 SOGFUNC 2  9.667  2.956  0.215 18.300  7.300  0.785
AtomPair CA 72 CA 100 SOGFUNC 3  7.296  2.956  0.197  8.896  3.513  0.166 18.300  7.300  0.638
AtomPair CA 72 CA 101 SOGFUNC 3  7.152  4.214  0.151  9.929  4.214  0.151 18.300  7.300  0.698
AtomPair CA 72 CA 120 SOGFUNC 2  9.373  3.973  0.170 18.300  7.300  0.830
AtomPair CA 72 CA 123 SOGFUNC 2  9.942  3.973  0.170 18.300  7.300  0.830
AtomPair CA 72 CA 130 SOGFUNC 3  7.626  3.391  0.175  7.769  3.391  0.175 18.300  7.300  0.650
AtomPair CA 72 CA 131 SOGFUNC 5  7.739  4.665  0.116  7.815  4.665  0.116  9.415  3.391  0.160  9.574  3.391  0.160 18.300  7.300  0.447
AtomPair CA 72 CA 132 SOGFUNC 4  5.097  4.214  0.137  5.425  4.214  0.137  9.837  3.391  0.171 18.300  7.300  0.555
AtomPair CA 72 CA 133 SOGFUNC 3  8.558  4.214  0.153  8.882  4.665  0.139 18.300  7.300  0.708
AtomPair CA 72 CA 135 SOGFUNC 3  8.733  3.391  0.175  8.949  3.391  0.175 18.300  7.300  0.650
AtomPair CA 72 CA 205 SOGFUNC 2  7.905  4.490  0.153 18.300  7.300  0.847
AtomPair CA 72 CA 208 SOGFUNC 2  7.344  4.214  0.161 18.300  7.300  0.839
AtomPair CA 72 CA 209 SOGFUNC 2  7.529  4.214  0.161 18.300  7.300  0.839
AtomPair CA 73 CA 78 SOGFUNC 7  8.432  2.108  0.167  8.445  2.108  0.167  8.653  2.956  0.119  8.836  3.717  0.094  8.873  3.717  0.094  9.150  2.108  0.167 18.300  7.300  0.192
AtomPair CA 73 CA 79 SOGFUNC 4  9.452  2.956  0.171  9.651  2.956  0.171  9.703  2.956  0.171 18.300  7.300  0.486
AtomPair CA 73 CA 80 SOGFUNC 2  9.991  3.513  0.188 18.300  7.300  0.812
AtomPair CA 73 CA 90 SOGFUNC 2  9.888  2.956  0.215 18.300  7.300  0.785
AtomPair CA 73 CA 91 SOGFUNC 2  8.139  3.717  0.179 18.300  7.300  0.821
AtomPair CA 73 CA 92 SOGFUNC 6  5.530  2.956  0.138  8.176  2.956  0.138  8.407  2.956  0.138  8.678  3.717  0.110  9.200  2.108  0.194 18.300  7.300  0.280
AtomPair CA 73 CA 93 SOGFUNC 2  5.236  2.956  0.215 18.300  7.300  0.785
AtomPair CA 73 CA 94 SOGFUNC 2  6.270  2.956  0.215 18.300  7.300  0.785
AtomPair CA 73 CA 95 SOGFUNC 2  7.528  2.956  0.215 18.300  7.300  0.785
AtomPair CA 73 CA 97 SOGFUNC 3  8.627  4.151  0.144  9.374  2.956  0.202 18.300  7.300  0.654
AtomPair CA 73 CA 99 SOGFUNC 2  9.604  3.717  0.179 18.300  7.300  0.821
AtomPair CA 73 CA 100 SOGFUNC 3  9.835  2.956  0.202  9.908  4.151  0.144 18.300  7.300  0.654
AtomPair CA 73 CA 101 SOGFUNC 2  8.690  4.151  0.163 18.300  7.300  0.837
AtomPair CA 73 CA 115 SOGFUNC 2  9.661  4.490  0.153 18.300  7.300  0.847
AtomPair CA 73 CA 118 SOGFUNC 2  9.589  4.490  0.153 18.300  7.300  0.847
AtomPair CA 73 CA 120 SOGFUNC 2  8.579  3.973  0.170 18.300  7.300  0.830
AtomPair CA 73 CA 123 SOGFUNC 2  9.332  4.490  0.153 18.300  7.300  0.847
AtomPair CA 73 CA 129 SOGFUNC 2  9.192  4.490  0.153 18.300  7.300  0.847
AtomPair CA 73 CA 130 SOGFUNC 5  7.558  3.677  0.149  7.608  3.677  0.149  9.206  4.533  0.121  9.990  4.214  0.130 18.300  7.300  0.451
AtomPair CA 73 CA 131 SOGFUNC 5  6.552  4.214  0.128  7.065  3.973  0.136  7.713  3.677  0.147  7.815  3.677  0.147 18.300  7.300  0.443
AtomPair CA 73 CA 132 SOGFUNC 5  4.766  3.391  0.155  4.804  4.214  0.125  6.814  3.677  0.143  6.992  3.677  0.143 18.300  7.300  0.433
AtomPair CA 73 CA 133 SOGFUNC 7  7.896  4.490  0.111  7.907  3.973  0.125  9.408  4.490  0.111  9.444  4.490  0.111  9.819  3.677  0.135  9.987  3.677  0.135 18.300  7.300  0.272
AtomPair CA 73 CA 134 SOGFUNC 7  8.278  3.973  0.118  8.338  3.973  0.118  8.842  3.391  0.138  8.902  3.391  0.138  8.914  4.214  0.111  9.795  3.973  0.118 18.300  7.300  0.257
AtomPair CA 73 CA 135 SOGFUNC 3  5.991  3.391  0.175  6.106  3.391  0.175 18.300  7.300  0.650
AtomPair CA 73 CA 136 SOGFUNC 7  8.540  3.391  0.142  8.907  4.214  0.114  8.959  4.214  0.114  9.110  3.973  0.121  9.302  3.973  0.121  9.384  3.973  0.121 18.300  7.300  0.264
AtomPair CA 73 CA 137 SOGFUNC 5  7.119  3.973  0.140  8.281  4.490  0.124  9.587  3.973  0.140  9.587  3.973  0.140 18.300  7.300  0.457
AtomPair CA 74 CA 79 SOGFUNC 7  8.098  3.717  0.097  8.473  2.108  0.171  8.618  3.717  0.097  8.756  3.717  0.097  9.303  2.108  0.171  9.323  2.108  0.171 18.300  7.300  0.197
AtomPair CA 74 CA 80 SOGFUNC 5  9.759  2.108  0.212  9.827  3.717  0.120  9.930  2.956  0.151  9.989  2.956  0.151 18.300  7.300  0.367
AtomPair CA 74 CA 88 SOGFUNC 3  9.680  2.108  0.232  9.718  2.108  0.232 18.300  7.300  0.536
AtomPair CA 74 CA 90 SOGFUNC 4  6.301  2.956  0.151  9.263  2.108  0.211  9.324  2.108  0.211 18.300  7.300  0.427
AtomPair CA 74 CA 91 SOGFUNC 2  5.567  2.956  0.215 18.300  7.300  0.785
AtomPair CA 74 CA 92 SOGFUNC 2  4.646  2.108  0.278 18.300  7.300  0.722
AtomPair CA 74 CA 93 SOGFUNC 3  6.383  2.956  0.197  8.561  3.513  0.166 18.300  7.300  0.638
AtomPair CA 74 CA 94 SOGFUNC 3  8.452  3.513  0.153  9.001  2.108  0.256 18.300  7.300  0.591
AtomPair CA 74 CA 97 SOGFUNC 2  7.827  3.513  0.188 18.300  7.300  0.812
AtomPair CA 74 CA 99 SOGFUNC 2  9.771  2.956  0.215 18.300  7.300  0.785
AtomPair CA 74 CA 101 SOGFUNC 2  9.120  3.513  0.188 18.300  7.300  0.812
AtomPair CA 74 CA 102 SOGFUNC 2  8.636  3.513  0.188 18.300  7.300  0.812
AtomPair CA 74 CA 103 SOGFUNC 2  9.967  3.973  0.170 18.300  7.300  0.830
AtomPair CA 74 CA 129 SOGFUNC 3  9.420  4.123  0.153  9.420  4.123  0.153 18.300  7.300  0.693
AtomPair CA 74 CA 130 SOGFUNC 4  7.533  3.391  0.164  7.576  3.391  0.164  9.581  4.041  0.138 18.300  7.300  0.534
AtomPair CA 74 CA 131 SOGFUNC 4  7.960  4.123  0.139  8.044  4.123  0.139  9.944  3.391  0.170 18.300  7.300  0.551
AtomPair CA 74 CA 132 SOGFUNC 5  7.327  3.677  0.146  7.332  3.892  0.138  7.394  3.892  0.138  8.172  3.973  0.135 18.300  7.300  0.442
AtomPair CA 74 CA 133 SOGFUNC 4  8.969  3.391  0.164  9.015  3.391  0.164  9.417  3.973  0.140 18.300  7.300  0.533
AtomPair CA 74 CA 134 SOGFUNC 5  6.788  4.123  0.134  6.797  4.123  0.134  8.362  3.973  0.139  8.411  3.973  0.139 18.300  7.300  0.454
AtomPair CA 74 CA 135 SOGFUNC 3  3.793  4.123  0.153  3.870  4.123  0.153 18.300  7.300  0.693
AtomPair CA 74 CA 136 SOGFUNC 3  7.192  3.391  0.175  7.230  3.391  0.175 18.300  7.300  0.650
AtomPair CA 74 CA 137 SOGFUNC 5  8.404  3.973  0.131  8.893  3.391  0.154  8.917  3.391  0.154  8.941  3.973  0.131 18.300  7.300  0.429
AtomPair CA 74 CA 138 SOGFUNC 3  6.952  3.391  0.175  7.073  3.391  0.175 18.300  7.300  0.650
AtomPair CA 74 CA 139 SOGFUNC 3  7.502  2.108  0.232  7.542  2.108  0.232 18.300  7.300  0.536
AtomPair CA 74 CA 156 SOGFUNC 3  8.987  2.108  0.232  9.073  2.108  0.232 18.300  7.300  0.536
AtomPair CA 75 CA 80 SOGFUNC 8  8.492  2.956  0.131  8.560  2.956  0.131  8.710  2.956  0.131  8.782  2.956  0.131  8.993  3.717  0.104  8.994  3.717  0.104  9.637  3.513  0.110 18.300  7.300  0.159
AtomPair CA 75 CA 81 SOGFUNC 4  9.894  2.956  0.171  9.925  2.956  0.171  9.937  2.956  0.171 18.300  7.300  0.486
AtomPair CA 75 CA 87 SOGFUNC 3  8.758  3.717  0.165  8.804  3.717  0.165 18.300  7.300  0.671
AtomPair CA 75 CA 88 SOGFUNC 3  6.652  2.956  0.191  6.713  2.956  0.191 18.300  7.300  0.618
AtomPair CA 75 CA 89 SOGFUNC 5  8.410  2.654  0.167  8.443  2.654  0.167  9.047  2.956  0.150  9.719  2.956  0.150 18.300  7.300  0.365
AtomPair CA 75 CA 90 SOGFUNC 5  5.700  2.956  0.157  7.645  3.513  0.132  8.537  2.654  0.174  8.645  2.956  0.157 18.300  7.300  0.381
AtomPair CA 75 CA 91 SOGFUNC 3  5.605  2.956  0.197  9.313  3.513  0.166 18.300  7.300  0.638
AtomPair CA 75 CA 92 SOGFUNC 2  6.572  2.108  0.278 18.300  7.300  0.722
AtomPair CA 75 CA 93 SOGFUNC 2  7.417  2.956  0.215 18.300  7.300  0.785
AtomPair CA 75 CA 99 SOGFUNC 2  9.957  2.956  0.215 18.300  7.300  0.785
AtomPair CA 75 CA 102 SOGFUNC 2  9.775  3.513  0.188 18.300  7.300  0.812
AtomPair CA 75 CA 103 SOGFUNC 2  9.677  3.717  0.179 18.300  7.300  0.821
AtomPair CA 75 CA 109 SOGFUNC 2  9.950  3.973  0.170 18.300  7.300  0.830
AtomPair CA 75 CA 110 SOGFUNC 2  7.835  3.973  0.170 18.300  7.300  0.830
AtomPair CA 75 CA 111 SOGFUNC 2  9.651  2.956  0.215 18.300  7.300  0.785
AtomPair CA 75 CA 115 SOGFUNC 2  8.388  3.717  0.179 18.300  7.300  0.821
AtomPair CA 75 CA 130 SOGFUNC 2  9.963  4.041  0.167 18.300  7.300  0.833
AtomPair CA 75 CA 131 SOGFUNC 3  9.242  3.973  0.160  9.898  4.490  0.142 18.300  7.300  0.698
AtomPair CA 75 CA 132 SOGFUNC 5  6.267  4.214  0.138  8.133  4.214  0.138  8.599  4.665  0.124  8.704  4.665  0.124 18.300  7.300  0.476
AtomPair CA 75 CA 133 SOGFUNC 5  6.761  4.490  0.129  8.658  4.490  0.129  8.704  4.490  0.129  9.383  4.214  0.137 18.300  7.300  0.476
AtomPair CA 75 CA 134 SOGFUNC 5  4.832  3.973  0.141  4.865  3.973  0.141  6.618  3.973  0.141  7.983  4.665  0.120 18.300  7.300  0.459
AtomPair CA 75 CA 135 SOGFUNC 6  7.383  3.973  0.133  7.415  3.973  0.133  8.530  4.490  0.118  8.557  4.490  0.118  9.692  3.973  0.133 18.300  7.300  0.363
AtomPair CA 75 CA 136 SOGFUNC 5  8.703  3.973  0.138  8.712  3.973  0.138  8.721  3.973  0.138  9.222  3.973  0.138 18.300  7.300  0.449
AtomPair CA 75 CA 137 SOGFUNC 5  5.912  3.973  0.140  6.249  4.490  0.124  7.595  3.973  0.140  7.673  3.973  0.140 18.300  7.300  0.457
AtomPair CA 75 CA 138 SOGFUNC 5  8.531  3.513  0.134  9.259  2.956  0.159  9.287  2.956  0.159  9.374  2.956  0.159 18.300  7.300  0.387
AtomPair CA 75 CA 139 SOGFUNC 3  8.856  2.956  0.191  8.862  2.956  0.191 18.300  7.300  0.618
AtomPair CA 75 CA 140 SOGFUNC 2  9.637  2.956  0.215 18.300  7.300  0.785
AtomPair CA 75 CA 141 SOGFUNC 2  8.813  2.956  0.215 18.300  7.300  0.785
AtomPair CA 75 CA 156 SOGFUNC 3  8.765  2.956  0.191  8.964  2.956  0.191 18.300  7.300  0.618
AtomPair CA 75 CA 157 SOGFUNC 3  9.672  2.956  0.191  9.759  2.956  0.191 18.300  7.300  0.618
AtomPair CA 75 CA 158 SOGFUNC 3  9.081  2.956  0.191  9.114  2.956  0.191 18.300  7.300  0.618
AtomPair CA 76 CA 81 SOGFUNC 9  6.651  2.108  0.138  8.400  2.956  0.098  8.659  2.108  0.138  8.775  2.108  0.138  8.789  2.754  0.106  8.838  2.956  0.098  8.872  2.754  0.106  9.314  2.956  0.098 18.300  7.300  0.080
AtomPair CA 76 CA 82 SOGFUNC 5  8.185  2.956  0.146  9.747  2.108  0.205  9.893  2.956  0.146  9.898  2.956  0.146 18.300  7.300  0.356
AtomPair CA 76 CA 85 SOGFUNC 2  7.720  2.108  0.278 18.300  7.300  0.722
AtomPair CA 76 CA 86 SOGFUNC 2  9.281  2.956  0.215 18.300  7.300  0.785
AtomPair CA 76 CA 87 SOGFUNC 2  9.469  2.956  0.215 18.300  7.300  0.785
AtomPair CA 76 CA 88 SOGFUNC 4  9.406  2.956  0.176  9.485  2.956  0.176  9.669  3.513  0.148 18.300  7.300  0.499
AtomPair CA 76 CA 89 SOGFUNC 4  7.113  2.635  0.189  7.546  2.635  0.189  9.609  3.513  0.142 18.300  7.300  0.479
AtomPair CA 76 CA 90 SOGFUNC 7  5.180  2.635  0.107  5.945  2.635  0.107  9.369  1.685  0.167  9.604  1.685  0.167  9.682  1.685  0.167  9.968  2.108  0.133 18.300  7.300  0.154
AtomPair CA 76 CA 91 SOGFUNC 3  6.356  2.956  0.191  6.450  2.956  0.191 18.300  7.300  0.618
AtomPair CA 76 CA 92 SOGFUNC 7  9.042  2.108  0.154  9.551  2.108  0.154  9.643  2.108  0.154  9.757  2.754  0.118  9.922  3.717  0.087  9.959  2.108  0.154 18.300  7.300  0.178
AtomPair CA 76 CA 93 SOGFUNC 2  9.852  2.956  0.215 18.300  7.300  0.785
AtomPair CA 76 CA 103 SOGFUNC 2  8.871  2.956  0.215 18.300  7.300  0.785
AtomPair CA 76 CA 108 SOGFUNC 2  9.686  3.973  0.170 18.300  7.300  0.830
AtomPair CA 76 CA 109 SOGFUNC 2  9.002  3.973  0.170 18.300  7.300  0.830
AtomPair CA 76 CA 110 SOGFUNC 2  7.538  2.956  0.215 18.300  7.300  0.785
AtomPair CA 76 CA 111 SOGFUNC 2  9.034  2.956  0.215 18.300  7.300  0.785
AtomPair CA 76 CA 115 SOGFUNC 2  9.905  2.956  0.215 18.300  7.300  0.785
AtomPair CA 76 CA 131 SOGFUNC 2  8.162  3.973  0.170 18.300  7.300  0.830
AtomPair CA 76 CA 132 SOGFUNC 5  6.730  3.973  0.137  9.005  3.391  0.160  9.921  4.214  0.129  9.944  4.214  0.129 18.300  7.300  0.446
AtomPair CA 76 CA 133 SOGFUNC 5  7.319  4.490  0.121  8.704  3.973  0.137  8.781  3.973  0.137  9.276  3.391  0.160 18.300  7.300  0.446
AtomPair CA 76 CA 134 SOGFUNC 5  4.897  3.391  0.154  5.006  3.391  0.154  7.050  3.973  0.131  8.862  3.973  0.131 18.300  7.300  0.429
AtomPair CA 76 CA 135 SOGFUNC 7  7.489  3.391  0.135  7.588  3.391  0.135  8.444  3.973  0.115  8.616  3.973  0.115  8.852  3.973  0.115  9.984  3.391  0.135 18.300  7.300  0.250
AtomPair CA 76 CA 136 SOGFUNC 5  6.241  3.391  0.151  6.337  3.391  0.151  6.707  3.973  0.129  7.876  3.391  0.151 18.300  7.300  0.420
AtomPair CA 76 CA 137 SOGFUNC 5  3.992  3.717  0.107  4.477  2.108  0.189  4.627  2.108  0.189  4.794  2.108  0.189 18.300  7.300  0.327
AtomPair CA 76 CA 138 SOGFUNC 5  7.032  2.108  0.205  7.408  2.956  0.146  8.098  2.956  0.146  8.291  2.956  0.146 18.300  7.300  0.356
AtomPair CA 76 CA 139 SOGFUNC 7  8.513  2.956  0.119  8.970  2.956  0.119  9.816  2.956  0.119  9.905  2.956  0.119  9.990  2.108  0.166  9.992  2.108  0.166 18.300  7.300  0.192
AtomPair CA 76 CA 140 SOGFUNC 5  6.244  2.108  0.184  7.115  2.956  0.131  9.208  2.108  0.184  9.249  2.108  0.184 18.300  7.300  0.318
AtomPair CA 76 CA 141 SOGFUNC 3  5.697  2.956  0.191  7.269  2.956  0.191 18.300  7.300  0.618
AtomPair CA 76 CA 142 SOGFUNC 2  9.402  2.956  0.215 18.300  7.300  0.785
AtomPair CA 76 CA 144 SOGFUNC 2  9.427  2.108  0.278 18.300  7.300  0.722
AtomPair CA 76 CA 158 SOGFUNC 4  9.564  2.108  0.218  9.619  2.108  0.218  9.796  3.717  0.124 18.300  7.300  0.441
AtomPair CA 77 CA 82 SOGFUNC 9  8.422  2.754  0.106  8.454  2.754  0.106  8.559  2.108  0.138  8.626  2.956  0.098  8.761  2.956  0.098  8.787  2.956  0.098  9.041  2.108  0.138  9.684  2.108  0.138 18.300  7.300  0.080
AtomPair CA 77 CA 83 SOGFUNC 4  9.925  2.956  0.184  9.955  3.717  0.147  9.956  3.717  0.147 18.300  7.300  0.523
AtomPair CA 77 CA 85 SOGFUNC 2  9.036  2.244  0.265 18.300  7.300  0.735
AtomPair CA 77 CA 87 SOGFUNC 2  9.556  2.956  0.215 18.300  7.300  0.785
AtomPair CA 77 CA 88 SOGFUNC 2  8.722  1.685  0.325 18.300  7.300  0.675
AtomPair CA 77 CA 89 SOGFUNC 7  6.767  1.685  0.171  7.395  1.685  0.171  8.825  1.685  0.171  8.976  2.635  0.110  8.984  2.635  0.110  9.011  2.654  0.109 18.300  7.300  0.158
AtomPair CA 77 CA 90 SOGFUNC 7  6.144  1.685  0.162  6.414  1.685  0.162  6.667  2.635  0.104  6.684  2.437  0.112  7.035  1.871  0.146  7.721  1.685  0.162 18.300  7.300  0.150
AtomPair CA 77 CA 91 SOGFUNC 7  6.171  1.685  0.155  8.351  1.685  0.155  8.384  1.685  0.155  8.517  1.734  0.151  8.585  1.734  0.151  8.999  2.956  0.089 18.300  7.300  0.143
AtomPair CA 77 CA 92 SOGFUNC 6  8.730  2.244  0.177  8.897  2.956  0.134  8.932  2.956  0.134  9.072  3.717  0.107  9.299  2.244  0.177 18.300  7.300  0.272
AtomPair CA 77 CA 94 SOGFUNC 2  9.764  2.244  0.265 18.300  7.300  0.735
AtomPair CA 77 CA 95 SOGFUNC 2  9.788  2.108  0.278 18.300  7.300  0.722
AtomPair CA 77 CA 99 SOGFUNC 2  9.786  2.108  0.278 18.300  7.300  0.722
AtomPair CA 77 CA 102 SOGFUNC 2  9.656  2.754  0.228 18.300  7.300  0.772
AtomPair CA 77 CA 103 SOGFUNC 2  7.313  2.956  0.215 18.300  7.300  0.785
AtomPair CA 77 CA 104 SOGFUNC 2  9.087  2.108  0.278 18.300  7.300  0.722
AtomPair CA 77 CA 107 SOGFUNC 2  6.421  3.391  0.193 18.300  7.300  0.807
AtomPair CA 77 CA 108 SOGFUNC 2  6.466  3.391  0.193 18.300  7.300  0.807
AtomPair CA 77 CA 109 SOGFUNC 2  5.620  2.108  0.278 18.300  7.300  0.722
AtomPair CA 77 CA 110 SOGFUNC 2  5.398  2.108  0.278 18.300  7.300  0.722
AtomPair CA 77 CA 111 SOGFUNC 2  7.563  2.108  0.278 18.300  7.300  0.722
AtomPair CA 77 CA 132 SOGFUNC 4  9.220  3.677  0.155  9.398  3.677  0.155  9.768  3.973  0.143 18.300  7.300  0.547
AtomPair CA 77 CA 134 SOGFUNC 3  8.305  3.973  0.157  8.416  3.973  0.157 18.300  7.300  0.685
AtomPair CA 77 CA 135 SOGFUNC 3  6.661  3.391  0.175  6.748  3.391  0.175 18.300  7.300  0.650
AtomPair CA 77 CA 136 SOGFUNC 5  7.369  2.108  0.194  7.503  2.108  0.194  9.743  2.956  0.138  9.854  2.956  0.138 18.300  7.300  0.336
AtomPair CA 77 CA 137 SOGFUNC 5  7.343  2.956  0.151  7.360  3.717  0.120  7.548  2.956  0.151  8.185  2.108  0.212 18.300  7.300  0.367
AtomPair CA 77 CA 138 SOGFUNC 3  9.109  2.108  0.232  9.117  2.108  0.232 18.300  7.300  0.536
AtomPair CA 77 CA 139 SOGFUNC 4  6.876  2.108  0.199  6.923  2.108  0.199  8.835  2.108  0.199 18.300  7.300  0.403
AtomPair CA 77 CA 140 SOGFUNC 3  8.818  2.108  0.244  8.888  2.654  0.194 18.300  7.300  0.563
AtomPair CA 77 CA 141 SOGFUNC 3  8.102  2.956  0.177  8.136  2.108  0.249 18.300  7.300  0.574
AtomPair CA 77 CA 158 SOGFUNC 5  9.344  2.956  0.146  9.373  2.956  0.146  9.433  2.956  0.146  9.761  2.108  0.205 18.300  7.300  0.356
AtomPair CA 77 CA 160 SOGFUNC 4  9.526  2.244  0.229  9.741  3.717  0.138  9.762  3.717  0.138 18.300  7.300  0.494
AtomPair CA 78 CA 83 SOGFUNC 8  8.443  2.956  0.130  8.573  3.513  0.109  8.640  3.717  0.103  8.648  3.717  0.103  8.655  3.513  0.109  8.706  3.717  0.103  8.715  2.108  0.182 18.300  7.300  0.158
AtomPair CA 78 CA 84 SOGFUNC 6  9.528  2.754  0.135  9.698  2.108  0.176  9.700  2.754  0.135  9.884  2.956  0.125  9.973  2.108  0.176 18.300  7.300  0.254
AtomPair CA 78 CA 85 SOGFUNC 3  7.476  2.956  0.191  7.628  2.956  0.191 18.300  7.300  0.618
AtomPair CA 78 CA 86 SOGFUNC 4  7.481  2.956  0.151  9.066  2.108  0.211  9.089  2.108  0.211 18.300  7.300  0.427
AtomPair CA 78 CA 87 SOGFUNC 4  7.806  2.635  0.181  9.631  2.635  0.181  9.708  2.635  0.181 18.300  7.300  0.457
AtomPair CA 78 CA 88 SOGFUNC 4  5.773  2.635  0.181  8.638  2.635  0.181  8.682  2.635  0.181 18.300  7.300  0.457
AtomPair CA 78 CA 89 SOGFUNC 2  4.846  2.635  0.235 18.300  7.300  0.765
AtomPair CA 78 CA 90 SOGFUNC 7  7.006  2.635  0.131  8.973  2.635  0.131  9.605  2.635  0.131  9.729  2.635  0.131  9.930  2.635  0.131  9.950  2.244  0.154 18.300  7.300  0.190
AtomPair CA 78 CA 91 SOGFUNC 3  7.989  2.635  0.205  9.653  2.635  0.205 18.300  7.300  0.591
AtomPair CA 78 CA 92 SOGFUNC 2  9.111  1.685  0.325 18.300  7.300  0.675
AtomPair CA 78 CA 93 SOGFUNC 2  9.199  2.956  0.215 18.300  7.300  0.785
AtomPair CA 78 CA 94 SOGFUNC 2  7.620  2.108  0.278 18.300  7.300  0.722
AtomPair CA 78 CA 95 SOGFUNC 2  7.609  2.956  0.215 18.300  7.300  0.785
AtomPair CA 78 CA 107 SOGFUNC 2  7.138  4.214  0.161 18.300  7.300  0.839
AtomPair CA 78 CA 108 SOGFUNC 2  8.072  3.513  0.188 18.300  7.300  0.812
AtomPair CA 78 CA 109 SOGFUNC 2  5.657  3.513  0.188 18.300  7.300  0.812
AtomPair CA 78 CA 110 SOGFUNC 2  5.038  3.513  0.188 18.300  7.300  0.812
AtomPair CA 78 CA 111 SOGFUNC 2  5.411  3.513  0.188 18.300  7.300  0.812
AtomPair CA 78 CA 112 SOGFUNC 2  9.039  4.151  0.163 18.300  7.300  0.837
AtomPair CA 78 CA 134 SOGFUNC 3  7.928  3.973  0.157  8.019  3.973  0.157 18.300  7.300  0.685
AtomPair CA 78 CA 135 SOGFUNC 3  8.221  2.956  0.191  8.283  2.956  0.191 18.300  7.300  0.618
AtomPair CA 78 CA 136 SOGFUNC 3  8.901  2.956  0.191  8.948  2.956  0.191 18.300  7.300  0.618
AtomPair CA 78 CA 137 SOGFUNC 6  8.027  2.956  0.146  8.273  2.956  0.146  8.344  2.956  0.146  9.135  3.513  0.123  9.657  2.956  0.146 18.300  7.300  0.295
AtomPair CA 78 CA 138 SOGFUNC 4  8.443  2.956  0.176  8.520  2.956  0.176  8.594  3.513  0.148 18.300  7.300  0.499
AtomPair CA 78 CA 139 SOGFUNC 4  5.846  2.956  0.176  5.877  3.513  0.148  5.931  2.956  0.176 18.300  7.300  0.499
AtomPair CA 78 CA 140 SOGFUNC 4  8.293  4.151  0.128  9.318  2.956  0.180  9.335  2.956  0.180 18.300  7.300  0.511
AtomPair CA 78 CA 141 SOGFUNC 3  8.886  2.108  0.249  9.013  2.956  0.177 18.300  7.300  0.574
AtomPair CA 78 CA 142 SOGFUNC 4  8.890  2.956  0.171  8.907  2.956  0.171  9.885  2.956  0.171 18.300  7.300  0.486
AtomPair CA 78 CA 143 SOGFUNC 4  9.407  3.513  0.153  9.415  2.956  0.181  9.528  3.513  0.153 18.300  7.300  0.514
AtomPair CA 78 CA 158 SOGFUNC 3  8.579  2.956  0.191  8.678  2.956  0.191 18.300  7.300  0.618
AtomPair CA 79 CA 84 SOGFUNC 9  8.260  2.956  0.117  8.457  3.513  0.099  8.506  3.513  0.099  8.526  3.717  0.093  8.535  2.956  0.117  8.680  2.956  0.117  8.695  3.513  0.099  9.193  2.108  0.164 18.300  7.300  0.095
AtomPair CA 79 CA 85 SOGFUNC 5  6.544  2.956  0.150  6.700  2.956  0.150  8.891  3.513  0.126  9.754  2.108  0.210 18.300  7.300  0.364
AtomPair CA 79 CA 86 SOGFUNC 4  6.423  1.685  0.257  6.968  2.635  0.164  7.002  2.635  0.164 18.300  7.300  0.415
AtomPair CA 79 CA 87 SOGFUNC 5  5.461  3.007  0.151  8.613  2.635  0.173  8.695  2.635  0.173  8.826  3.513  0.130 18.300  7.300  0.374
AtomPair CA 79 CA 88 SOGFUNC 5  4.924  3.007  0.151  8.648  3.513  0.130  9.091  2.635  0.173  9.132  2.635  0.173 18.300  7.300  0.374
AtomPair CA 79 CA 89 SOGFUNC 3  6.559  1.685  0.301  8.534  3.513  0.144 18.300  7.300  0.555
AtomPair CA 79 CA 90 SOGFUNC 2  9.215  1.685  0.325 18.300  7.300  0.675
AtomPair CA 79 CA 94 SOGFUNC 2  9.996  2.108  0.278 18.300  7.300  0.722
AtomPair CA 79 CA 95 SOGFUNC 2  9.680  2.956  0.215 18.300  7.300  0.785
AtomPair CA 79 CA 98 SOGFUNC 2  9.327  2.956  0.215 18.300  7.300  0.785
AtomPair CA 79 CA 107 SOGFUNC 2  8.113  3.513  0.188 18.300  7.300  0.812
AtomPair CA 79 CA 109 SOGFUNC 2  8.654  3.513  0.188 18.300  7.300  0.812
AtomPair CA 79 CA 110 SOGFUNC 2  8.783  3.513  0.188 18.300  7.300  0.812
AtomPair CA 79 CA 111 SOGFUNC 2  8.481  3.513  0.188 18.300  7.300  0.812
AtomPair CA 79 CA 134 SOGFUNC 4  6.369  2.956  0.179  6.499  2.956  0.179  8.249  3.973  0.133 18.300  7.300  0.508
AtomPair CA 79 CA 135 SOGFUNC 3  8.678  2.956  0.191  8.703  2.956  0.191 18.300  7.300  0.618
AtomPair CA 79 CA 136 SOGFUNC 4  8.972  2.956  0.171  9.003  2.956  0.171  9.633  2.956  0.171 18.300  7.300  0.486
AtomPair CA 79 CA 137 SOGFUNC 5  5.627  2.956  0.156  5.685  2.956  0.156  5.831  2.956  0.156  7.813  2.956  0.156 18.300  7.300  0.378
AtomPair CA 79 CA 138 SOGFUNC 5  6.676  2.956  0.171  7.188  3.717  0.136  7.205  3.717  0.136  8.469  3.513  0.144 18.300  7.300  0.415
AtomPair CA 79 CA 139 SOGFUNC 5  8.767  2.956  0.156  9.522  2.956  0.156  9.577  2.956  0.156  9.608  2.956  0.156 18.300  7.300  0.378
AtomPair CA 79 CA 140 SOGFUNC 5  8.306  2.956  0.156  8.746  2.956  0.156  9.556  2.956  0.156  9.654  2.956  0.156 18.300  7.300  0.378
AtomPair CA 79 CA 141 SOGFUNC 5  5.873  2.956  0.166  5.942  2.956  0.166  8.666  3.717  0.132  8.753  3.717  0.132 18.300  7.300  0.404
AtomPair CA 79 CA 142 SOGFUNC 3  9.024  2.956  0.202  9.326  4.151  0.144 18.300  7.300  0.654
AtomPair CA 79 CA 144 SOGFUNC 2  9.531  2.956  0.215 18.300  7.300  0.785
AtomPair CA 79 CA 145 SOGFUNC 2  9.762  3.513  0.188 18.300  7.300  0.812
AtomPair CA 79 CA 158 SOGFUNC 3  9.575  2.956  0.191  9.689  2.956  0.191 18.300  7.300  0.618
AtomPair CA 79 CA 161 SOGFUNC 2  9.955  3.513  0.188 18.300  7.300  0.812
AtomPair CA 80 CA 85 SOGFUNC 10  5.657  3.787  0.071  7.038  2.635  0.102  7.169  4.214  0.064  8.525  2.066  0.130  8.659  2.066  0.130  8.755  2.066  0.130  8.908  1.685  0.159  9.777  3.007  0.089  9.921  3.007  0.089 18.300  7.300  0.037
AtomPair CA 80 CA 86 SOGFUNC 5  4.646  2.635  0.184  8.088  3.973  0.122  8.549  3.677  0.132  9.934  3.007  0.162 18.300  7.300  0.399
AtomPair CA 80 CA 87 SOGFUNC 7  4.994  2.635  0.122  6.955  2.956  0.109  7.229  3.513  0.092  7.995  2.635  0.122  7.998  1.685  0.191  8.294  1.734  0.186 18.300  7.300  0.177
AtomPair CA 80 CA 88 SOGFUNC 5  6.707  2.635  0.157  8.727  2.754  0.150  9.567  2.635  0.157  9.621  2.108  0.196 18.300  7.300  0.340
AtomPair CA 80 CA 89 SOGFUNC 8  8.377  2.635  0.113  8.492  2.635  0.113  9.581  3.570  0.083  9.681  2.635  0.113  9.823  2.754  0.108  9.888  1.685  0.176  9.943  1.734  0.172 18.300  7.300  0.122
AtomPair CA 80 CA 90 SOGFUNC 5  8.117  2.635  0.131  8.389  1.734  0.200  8.431  1.871  0.185  8.445  1.734  0.200 18.300  7.300  0.284
AtomPair CA 80 CA 94 SOGFUNC 2  9.777  1.685  0.325 18.300  7.300  0.675
AtomPair CA 80 CA 95 SOGFUNC 2  8.896  2.956  0.215 18.300  7.300  0.785
AtomPair CA 80 CA 100 SOGFUNC 2  9.462  2.956  0.215 18.300  7.300  0.785
AtomPair CA 80 CA 104 SOGFUNC 2  9.730  3.717  0.179 18.300  7.300  0.821
AtomPair CA 80 CA 107 SOGFUNC 2  8.213  2.956  0.215 18.300  7.300  0.785
AtomPair CA 80 CA 134 SOGFUNC 3  9.089  2.108  0.232  9.247  2.108  0.232 18.300  7.300  0.536
AtomPair CA 80 CA 136 SOGFUNC 3  9.782  2.108  0.232  9.845  2.108  0.232 18.300  7.300  0.536
AtomPair CA 80 CA 137 SOGFUNC 5  6.123  2.108  0.200  6.229  2.108  0.200  7.323  3.717  0.113  9.268  2.956  0.142 18.300  7.300  0.346
AtomPair CA 80 CA 138 SOGFUNC 5  8.012  2.956  0.156  8.096  2.956  0.156  8.232  2.956  0.156  9.862  2.956  0.156 18.300  7.300  0.378
AtomPair CA 80 CA 139 SOGFUNC 4  9.572  2.654  0.198  9.826  3.513  0.149  9.848  3.513  0.149 18.300  7.300  0.503
AtomPair CA 80 CA 140 SOGFUNC 5  7.169  2.654  0.148  7.917  2.956  0.133  8.285  1.871  0.210  8.342  2.108  0.186 18.300  7.300  0.323
AtomPair CA 80 CA 141 SOGFUNC 5  4.395  2.956  0.156  5.334  2.956  0.156  7.434  2.956  0.156  7.462  2.956  0.156 18.300  7.300  0.378
AtomPair CA 80 CA 142 SOGFUNC 3  7.775  2.956  0.199  8.483  3.717  0.158 18.300  7.300  0.643
AtomPair CA 80 CA 143 SOGFUNC 3  9.286  2.956  0.191  9.355  2.956  0.191 18.300  7.300  0.618
AtomPair CA 80 CA 144 SOGFUNC 3  6.621  2.956  0.187  7.308  2.654  0.208 18.300  7.300  0.605
AtomPair CA 80 CA 145 SOGFUNC 3  7.171  2.956  0.191  8.138  2.956  0.191 18.300  7.300  0.618
AtomPair CA 80 CA 160 SOGFUNC 5  8.857  2.108  0.211  9.186  3.570  0.124  9.333  2.956  0.150  9.389  2.956  0.150 18.300  7.300  0.365
AtomPair CA 81 CA 86 SOGFUNC 8  6.381  4.214  0.077  6.504  1.685  0.194  7.812  4.319  0.076  8.243  3.007  0.109  8.256  3.007  0.109  8.308  3.007  0.109  8.937  1.685  0.194 18.300  7.300  0.134
AtomPair CA 81 CA 87 SOGFUNC 7  5.724  3.973  0.099  6.346  2.635  0.149  6.363  3.007  0.131  6.375  2.635  0.149  6.584  2.635  0.149  8.326  3.677  0.107 18.300  7.300  0.216
AtomPair CA 81 CA 88 SOGFUNC 6  7.119  3.007  0.129  7.442  2.108  0.184  7.570  2.635  0.147  7.661  2.635  0.147  9.421  3.007  0.129 18.300  7.300  0.265
AtomPair CA 81 CA 89 SOGFUNC 5  8.386  2.635  0.143  8.435  3.717  0.101  8.456  1.685  0.223  8.522  1.685  0.223 18.300  7.300  0.309
AtomPair CA 81 CA 90 SOGFUNC 5  8.322  2.635  0.133  8.457  1.685  0.207  8.470  1.685  0.207  8.806  2.108  0.166 18.300  7.300  0.287
AtomPair CA 81 CA 104 SOGFUNC 2  8.696  2.956  0.215 18.300  7.300  0.785
AtomPair CA 81 CA 137 SOGFUNC 3  9.768  2.956  0.191  9.811  2.956  0.191 18.300  7.300  0.618
AtomPair CA 81 CA 139 SOGFUNC 4  7.362  2.956  0.167  7.993  2.754  0.179  8.018  2.754  0.179 18.300  7.300  0.474
AtomPair CA 81 CA 140 SOGFUNC 4  7.543  2.956  0.167  9.830  2.754  0.179  9.886  2.754  0.179 18.300  7.300  0.474
AtomPair CA 81 CA 141 SOGFUNC 3  8.001  2.956  0.191  9.064  2.956  0.191 18.300  7.300  0.618
AtomPair CA 81 CA 142 SOGFUNC 2  9.969  2.108  0.278 18.300  7.300  0.722
AtomPair CA 81 CA 143 SOGFUNC 4  7.588  2.108  0.220  9.466  2.754  0.168  9.720  2.754  0.168 18.300  7.300  0.444
AtomPair CA 81 CA 144 SOGFUNC 3  9.812  2.956  0.191  9.986  2.956  0.191 18.300  7.300  0.618
AtomPair CA 81 CA 145 SOGFUNC 3  9.747  3.717  0.166  9.914  3.973  0.156 18.300  7.300  0.678
AtomPair CA 81 CA 160 SOGFUNC 5  9.614  2.108  0.212  9.756  2.956  0.151  9.899  2.956  0.151  9.987  3.717  0.120 18.300  7.300  0.367
AtomPair CA 82 CA 87 SOGFUNC 7  7.407  4.214  0.097  8.780  4.214  0.097  9.045  2.635  0.155  9.129  3.007  0.136  9.189  3.007  0.136  9.391  2.635  0.155 18.300  7.300  0.224
AtomPair CA 82 CA 88 SOGFUNC 3  9.396  4.423  0.118  9.942  1.685  0.310 18.300  7.300  0.572
AtomPair CA 82 CA 96 SOGFUNC 2  9.833  2.635  0.235 18.300  7.300  0.765
AtomPair CA 82 CA 98 SOGFUNC 2  9.997  2.956  0.215 18.300  7.300  0.785
AtomPair CA 82 CA 100 SOGFUNC 2  9.171  2.956  0.215 18.300  7.300  0.785
AtomPair CA 82 CA 101 SOGFUNC 2  9.509  2.956  0.215 18.300  7.300  0.785
AtomPair CA 82 CA 103 SOGFUNC 2  8.704  2.956  0.215 18.300  7.300  0.785
AtomPair CA 82 CA 104 SOGFUNC 2  5.558  3.717  0.179 18.300  7.300  0.821
AtomPair CA 82 CA 105 SOGFUNC 2  8.480  2.956  0.215 18.300  7.300  0.785
AtomPair CA 82 CA 106 SOGFUNC 2  9.996  3.717  0.179 18.300  7.300  0.821
AtomPair CA 82 CA 107 SOGFUNC 2  7.680  2.956  0.215 18.300  7.300  0.785
AtomPair CA 82 CA 108 SOGFUNC 2  6.878  3.513  0.188 18.300  7.300  0.812
AtomPair CA 82 CA 129 SOGFUNC 2  9.666  4.214  0.161 18.300  7.300  0.839
AtomPair CA 82 CA 139 SOGFUNC 4  7.444  2.956  0.176  9.096  3.513  0.148  9.146  2.956  0.176 18.300  7.300  0.499
AtomPair CA 82 CA 140 SOGFUNC 2  8.318  2.956  0.215 18.300  7.300  0.785
AtomPair CA 82 CA 141 SOGFUNC 3  8.337  2.956  0.197  9.614  3.513  0.166 18.300  7.300  0.638
AtomPair CA 82 CA 142 SOGFUNC 2  8.372  2.956  0.215 18.300  7.300  0.785
AtomPair CA 82 CA 143 SOGFUNC 4  6.172  2.956  0.167  8.689  2.754  0.179  8.997  2.754  0.179 18.300  7.300  0.474
AtomPair CA 82 CA 144 SOGFUNC 3  9.748  3.513  0.166  9.767  2.956  0.197 18.300  7.300  0.638
AtomPair CA 82 CA 146 SOGFUNC 2  9.018  2.956  0.215 18.300  7.300  0.785
AtomPair CA 82 CA 164 SOGFUNC 2  9.389  2.956  0.215 18.300  7.300  0.785
AtomPair CA 83 CA 88 SOGFUNC 2  8.727  2.635  0.235 18.300  7.300  0.765
AtomPair CA 83 CA 89 SOGFUNC 2  9.901  2.635  0.235 18.300  7.300  0.765
AtomPair CA 83 CA 95 SOGFUNC 2  9.212  2.437  0.250 18.300  7.300  0.750
AtomPair CA 83 CA 96 SOGFUNC 2  6.692  3.443  0.191 18.300  7.300  0.809
AtomPair CA 83 CA 97 SOGFUNC 3  8.678  2.635  0.210  9.666  3.007  0.184 18.300  7.300  0.606
AtomPair CA 83 CA 98 SOGFUNC 2  8.889  2.956  0.215 18.300  7.300  0.785
AtomPair CA 83 CA 100 SOGFUNC 2  8.882  3.513  0.188 18.300  7.300  0.812
AtomPair CA 83 CA 101 SOGFUNC 2  8.536  3.513  0.188 18.300  7.300  0.812
AtomPair CA 83 CA 104 SOGFUNC 2  6.702  3.513  0.188 18.300  7.300  0.812
AtomPair CA 83 CA 105 SOGFUNC 2  9.197  3.513  0.188 18.300  7.300  0.812
AtomPair CA 83 CA 108 SOGFUNC 2  9.246  3.513  0.188 18.300  7.300  0.812
AtomPair CA 83 CA 137 SOGFUNC 3  8.953  3.717  0.165  9.052  3.717  0.165 18.300  7.300  0.671
AtomPair CA 83 CA 138 SOGFUNC 4  8.748  4.151  0.139  8.969  4.151  0.139  9.012  3.391  0.170 18.300  7.300  0.552
AtomPair CA 83 CA 140 SOGFUNC 3  9.799  3.717  0.165  9.848  3.717  0.165 18.300  7.300  0.671
AtomPair CA 83 CA 141 SOGFUNC 5  6.315  2.956  0.173  6.984  3.717  0.138  7.169  4.151  0.123  7.710  3.513  0.146 18.300  7.300  0.420
AtomPair CA 83 CA 142 SOGFUNC 4  7.346  3.513  0.165  9.283  4.151  0.140  9.991  4.151  0.140 18.300  7.300  0.556
AtomPair CA 83 CA 143 SOGFUNC 3  9.368  2.956  0.201  9.989  3.973  0.149 18.300  7.300  0.650
AtomPair CA 83 CA 144 SOGFUNC 3  8.561  2.956  0.196  8.851  3.391  0.171 18.300  7.300  0.634
AtomPair CA 83 CA 145 SOGFUNC 3  6.608  3.513  0.176  7.189  4.214  0.147 18.300  7.300  0.677
AtomPair CA 83 CA 146 SOGFUNC 2  9.846  3.513  0.188 18.300  7.300  0.812
AtomPair CA 83 CA 160 SOGFUNC 3  9.176  3.513  0.171  9.438  3.513  0.171 18.300  7.300  0.658
AtomPair CA 83 CA 164 SOGFUNC 2  8.912  2.956  0.215 18.300  7.300  0.785
AtomPair CA 83 CA 165 SOGFUNC 2  9.781  2.956  0.215 18.300  7.300  0.785
AtomPair CA 83 CA 166 SOGFUNC 2  9.523  2.956  0.215 18.300  7.300  0.785
AtomPair CA 84 CA 89 SOGFUNC 3  8.480  2.635  0.183  9.311  1.685  0.287 18.300  7.300  0.530
AtomPair CA 84 CA 90 SOGFUNC 2  9.891  2.635  0.235 18.300  7.300  0.765
AtomPair CA 84 CA 94 SOGFUNC 2  9.473  2.066  0.282 18.300  7.300  0.718
AtomPair CA 84 CA 95 SOGFUNC 2  8.504  2.635  0.235 18.300  7.300  0.765
AtomPair CA 84 CA 96 SOGFUNC 3  9.146  3.443  0.169  9.542  3.007  0.193 18.300  7.300  0.638
AtomPair CA 84 CA 97 SOGFUNC 2  6.779  3.007  0.212 18.300  7.300  0.788
AtomPair CA 84 CA 98 SOGFUNC 2  9.559  3.007  0.212 18.300  7.300  0.788
AtomPair CA 84 CA 99 SOGFUNC 2  9.770  3.513  0.188 18.300  7.300  0.812
AtomPair CA 84 CA 100 SOGFUNC 2  6.838  2.108  0.278 18.300  7.300  0.722
AtomPair CA 84 CA 101 SOGFUNC 2  7.961  2.108  0.278 18.300  7.300  0.722
AtomPair CA 84 CA 103 SOGFUNC 2  9.551  2.956  0.215 18.300  7.300  0.785
AtomPair CA 84 CA 104 SOGFUNC 2  7.355  2.956  0.215 18.300  7.300  0.785
AtomPair CA 84 CA 141 SOGFUNC 5  7.049  2.956  0.159  8.390  2.956  0.159  8.929  3.513  0.134  9.584  2.956  0.159 18.300  7.300  0.387
AtomPair CA 84 CA 142 SOGFUNC 2  8.073  3.973  0.170 18.300  7.300  0.830
AtomPair CA 84 CA 143 SOGFUNC 3  9.417  2.956  0.201  9.671  3.973  0.149 18.300  7.300  0.650
AtomPair CA 84 CA 144 SOGFUNC 3  7.119  3.973  0.138  8.348  2.108  0.260 18.300  7.300  0.601
AtomPair CA 84 CA 145 SOGFUNC 3  5.431  4.214  0.147  6.792  3.513  0.176 18.300  7.300  0.677
AtomPair CA 84 CA 146 SOGFUNC 5  8.836  3.513  0.138  8.925  4.214  0.115  9.178  2.754  0.175  9.232  2.754  0.175 18.300  7.300  0.397
AtomPair CA 84 CA 158 SOGFUNC 3  8.669  2.754  0.199  8.902  2.754  0.199 18.300  7.300  0.601
AtomPair CA 84 CA 159 SOGFUNC 3  7.077  3.513  0.171  7.139  3.513  0.171 18.300  7.300  0.658
AtomPair CA 84 CA 160 SOGFUNC 7  6.554  3.513  0.114  6.587  3.513  0.114  9.620  4.490  0.089  9.826  2.108  0.190  9.974  2.956  0.136  9.991  2.956  0.136 18.300  7.300  0.220
AtomPair CA 84 CA 161 SOGFUNC 2  9.601  2.956  0.215 18.300  7.300  0.785
AtomPair CA 84 CA 162 SOGFUNC 3  9.890  4.214  0.147  9.956  3.513  0.176 18.300  7.300  0.677
AtomPair CA 85 CA 90 SOGFUNC 3  7.982  1.685  0.260  8.493  1.685  0.260 18.300  7.300  0.480
AtomPair CA 85 CA 94 SOGFUNC 2  9.784  3.007  0.212 18.300  7.300  0.788
AtomPair CA 85 CA 95 SOGFUNC 2  9.560  3.007  0.212 18.300  7.300  0.788
AtomPair CA 85 CA 97 SOGFUNC 2  9.201  3.787  0.176 18.300  7.300  0.824
AtomPair CA 85 CA 140 SOGFUNC 2  9.515  2.956  0.215 18.300  7.300  0.785
AtomPair CA 85 CA 143 SOGFUNC 2  6.605  2.108  0.278 18.300  7.300  0.722
AtomPair CA 85 CA 144 SOGFUNC 2  8.533  2.754  0.228 18.300  7.300  0.772
AtomPair CA 85 CA 146 SOGFUNC 4  8.064  2.956  0.171  8.108  2.956  0.171  8.345  2.956  0.171 18.300  7.300  0.486
AtomPair CA 85 CA 157 SOGFUNC 3  9.256  2.956  0.191  9.414  2.956  0.191 18.300  7.300  0.618
AtomPair CA 85 CA 158 SOGFUNC 3  5.592  2.956  0.191  5.798  2.956  0.191 18.300  7.300  0.618
AtomPair CA 85 CA 159 SOGFUNC 3  4.758  3.717  0.165  4.793  3.717  0.165 18.300  7.300  0.671
AtomPair CA 85 CA 160 SOGFUNC 3  5.037  3.513  0.171  5.193  3.513  0.171 18.300  7.300  0.658
AtomPair CA 85 CA 161 SOGFUNC 3  7.731  3.717  0.165  7.770  3.717  0.165 18.300  7.300  0.671
AtomPair CA 85 CA 162 SOGFUNC 2  9.734  4.058  0.167 18.300  7.300  0.833
AtomPair CA 85 CA 165 SOGFUNC 3  9.058  2.956  0.191  9.148  2.956  0.191 18.300  7.300  0.618
AtomPair CA 86 CA 91 SOGFUNC 2  8.697  3.007  0.212 18.300  7.300  0.788
AtomPair CA 86 CA 92 SOGFUNC 2  9.898  2.066  0.282 18.300  7.300  0.718
AtomPair CA 86 CA 93 SOGFUNC 2  7.947  2.635  0.235 18.300  7.300  0.765
AtomPair CA 86 CA 94 SOGFUNC 3  7.577  2.066  0.223  9.703  1.685  0.273 18.300  7.300  0.504
AtomPair CA 86 CA 95 SOGFUNC 3  8.323  2.635  0.205  9.373  2.635  0.205 18.300  7.300  0.591
AtomPair CA 86 CA 96 SOGFUNC 2  7.602  2.635  0.235 18.300  7.300  0.765
AtomPair CA 86 CA 97 SOGFUNC 2  9.922  3.007  0.212 18.300  7.300  0.788
AtomPair CA 86 CA 103 SOGFUNC 2  9.674  3.513  0.188 18.300  7.300  0.812
AtomPair CA 86 CA 143 SOGFUNC 2  8.891  2.108  0.278 18.300  7.300  0.722
AtomPair CA 86 CA 144 SOGFUNC 2  9.429  3.973  0.170 18.300  7.300  0.830
AtomPair CA 86 CA 145 SOGFUNC 2  7.993  4.214  0.161 18.300  7.300  0.839
AtomPair CA 86 CA 146 SOGFUNC 2  8.688  2.956  0.215 18.300  7.300  0.785
AtomPair CA 86 CA 147 SOGFUNC 2  9.545  2.956  0.215 18.300  7.300  0.785
AtomPair CA 86 CA 155 SOGFUNC 2  9.594  2.635  0.235 18.300  7.300  0.765
AtomPair CA 86 CA 158 SOGFUNC 3  7.178  2.108  0.232  7.179  2.108  0.232 18.300  7.300  0.536
AtomPair CA 86 CA 159 SOGFUNC 3  6.000  2.956  0.191  6.038  2.956  0.191 18.300  7.300  0.618
AtomPair CA 86 CA 160 SOGFUNC 7  4.742  3.513  0.127  4.835  3.513  0.127  9.267  3.973  0.112  9.608  2.966  0.150  9.725  3.717  0.120  9.824  3.717  0.120 18.300  7.300  0.244
AtomPair CA 86 CA 161 SOGFUNC 7  5.787  3.513  0.134  5.790  3.513  0.134  7.777  3.513  0.134  8.244  4.151  0.114  8.285  4.151  0.114  9.185  4.214  0.112 18.300  7.300  0.258
AtomPair CA 86 CA 162 SOGFUNC 7  6.568  3.513  0.110  7.124  4.214  0.092  7.181  3.513  0.110  7.272  3.513  0.110  8.179  2.108  0.183  8.252  2.108  0.183 18.300  7.300  0.212
AtomPair CA 86 CA 163 SOGFUNC 3  9.763  2.754  0.208  9.940  3.513  0.163 18.300  7.300  0.629
AtomPair CA 86 CA 164 SOGFUNC 2  9.163  2.956  0.215 18.300  7.300  0.785
AtomPair CA 86 CA 165 SOGFUNC 4  9.002  2.956  0.171  9.073  2.956  0.171  9.084  2.956  0.171 18.300  7.300  0.486
AtomPair CA 86 CA 166 SOGFUNC 2  7.877  2.956  0.215 18.300  7.300  0.785
AtomPair CA 87 CA 92 SOGFUNC 2  7.990  2.066  0.282 18.300  7.300  0.718
AtomPair CA 87 CA 93 SOGFUNC 2  6.119  2.635  0.235 18.300  7.300  0.765
AtomPair CA 87 CA 94 SOGFUNC 2  7.329  1.685  0.325 18.300  7.300  0.675
AtomPair CA 87 CA 95 SOGFUNC 2  8.285  2.635  0.235 18.300  7.300  0.765
AtomPair CA 87 CA 96 SOGFUNC 2  8.053  2.635  0.235 18.300  7.300  0.765
AtomPair CA 87 CA 102 SOGFUNC 2  9.360  3.513  0.188 18.300  7.300  0.812
AtomPair CA 87 CA 103 SOGFUNC 2  8.620  3.513  0.188 18.300  7.300  0.812
AtomPair CA 87 CA 141 SOGFUNC 2  9.775  2.956  0.215 18.300  7.300  0.785
AtomPair CA 87 CA 144 SOGFUNC 2  8.434  3.391  0.193 18.300  7.300  0.807
AtomPair CA 87 CA 145 SOGFUNC 2  8.645  3.973  0.170 18.300  7.300  0.830
AtomPair CA 87 CA 148 SOGFUNC 5  8.491  2.956  0.162  8.747  2.956  0.162  9.026  3.973  0.121  9.181  2.956  0.162 18.300  7.300  0.394
AtomPair CA 87 CA 157 SOGFUNC 3  8.435  2.635  0.205  8.532  2.635  0.205 18.300  7.300  0.591
AtomPair CA 87 CA 158 SOGFUNC 3  5.485  2.956  0.191  5.562  2.956  0.191 18.300  7.300  0.618
AtomPair CA 87 CA 159 SOGFUNC 6  5.493  3.717  0.120  5.552  3.717  0.120  9.470  3.391  0.132  9.892  2.654  0.169  9.972  2.956  0.151 18.300  7.300  0.307
AtomPair CA 87 CA 160 SOGFUNC 7  5.935  3.973  0.094  5.947  2.956  0.127  5.962  2.956  0.127  6.372  2.654  0.141  6.516  2.956  0.127  6.717  2.108  0.178 18.300  7.300  0.206
AtomPair CA 87 CA 161 SOGFUNC 7  4.890  3.717  0.114  4.930  3.717  0.114  5.095  2.956  0.144  5.453  2.956  0.144  5.601  2.956  0.144  6.005  3.973  0.107 18.300  7.300  0.233
AtomPair CA 87 CA 162 SOGFUNC 7  5.015  3.513  0.118  5.364  3.677  0.113  5.400  2.956  0.141  5.403  2.956  0.141  5.437  2.956  0.141  5.577  3.513  0.118 18.300  7.300  0.228
AtomPair CA 87 CA 163 SOGFUNC 7  7.269  2.956  0.139  7.404  2.956  0.139  7.871  3.513  0.117  8.580  3.973  0.103  8.822  2.956  0.139  8.851  2.956  0.139 18.300  7.300  0.225
AtomPair CA 87 CA 164 SOGFUNC 5  8.332  3.717  0.132  8.448  3.717  0.132  9.728  2.956  0.166  9.733  2.956  0.166 18.300  7.300  0.404
AtomPair CA 87 CA 165 SOGFUNC 3  6.333  2.654  0.204  6.412  2.654  0.204 18.300  7.300  0.593
AtomPair CA 87 CA 166 SOGFUNC 6  8.788  2.956  0.142  9.237  2.956  0.142  9.265  2.956  0.142  9.954  2.956  0.142  9.962  2.956  0.142 18.300  7.300  0.288
AtomPair CA 87 CA 167 SOGFUNC 6  8.870  2.654  0.164  8.948  2.654  0.164  9.614  3.973  0.110  9.877  3.717  0.117  9.976  2.956  0.147 18.300  7.300  0.298
AtomPair CA 88 CA 93 SOGFUNC 2  8.991  2.635  0.235 18.300  7.300  0.765
AtomPair CA 88 CA 94 SOGFUNC 2  9.541  2.066  0.282 18.300  7.300  0.718
AtomPair CA 88 CA 102 SOGFUNC 2  7.170  3.007  0.212 18.300  7.300  0.788
AtomPair CA 88 CA 103 SOGFUNC 2  5.876  3.513  0.188 18.300  7.300  0.812
AtomPair CA 88 CA 104 SOGFUNC 2  6.991  3.513  0.188 18.300  7.300  0.812
AtomPair CA 88 CA 137 SOGFUNC 2  9.297  3.513  0.188 18.300  7.300  0.812
AtomPair CA 88 CA 146 SOGFUNC 3  9.268  2.956  0.191  9.354  2.956  0.191 18.300  7.300  0.618
AtomPair CA 88 CA 147 SOGFUNC 3  9.372  2.956  0.191  9.509  2.956  0.191 18.300  7.300  0.618
AtomPair CA 88 CA 156 SOGFUNC 3  7.136  2.635  0.205  7.262  2.635  0.205 18.300  7.300  0.591
AtomPair CA 88 CA 157 SOGFUNC 3  5.602  2.635  0.205  5.694  2.635  0.205 18.300  7.300  0.591
AtomPair CA 88 CA 158 SOGFUNC 3  4.134  2.635  0.205  4.276  2.635  0.205 18.300  7.300  0.591
AtomPair CA 88 CA 159 SOGFUNC 3  6.583  2.956  0.191  6.606  2.956  0.191 18.300  7.300  0.618
AtomPair CA 88 CA 160 SOGFUNC 7  7.292  3.973  0.103  7.364  2.956  0.139  7.512  2.956  0.139  7.677  2.966  0.138  8.750  3.513  0.117  8.776  2.956  0.139 18.300  7.300  0.225
AtomPair CA 88 CA 161 SOGFUNC 7  5.533  3.391  0.119  5.921  2.956  0.136  5.930  2.956  0.136  6.185  3.513  0.115  7.923  2.956  0.136  7.967  2.956  0.136 18.300  7.300  0.221
AtomPair CA 88 CA 162 SOGFUNC 7  4.489  3.513  0.106  4.599  2.956  0.126  4.909  3.677  0.102  5.116  3.513  0.106  6.995  2.108  0.177  7.105  2.108  0.177 18.300  7.300  0.205
AtomPair CA 88 CA 163 SOGFUNC 5  4.486  2.956  0.157  4.487  2.956  0.157  5.905  3.391  0.137  6.074  2.754  0.168 18.300  7.300  0.381
AtomPair CA 88 CA 164 SOGFUNC 7  7.003  2.956  0.139  7.005  2.956  0.139  7.722  3.973  0.103  8.600  3.513  0.117  9.365  2.956  0.139  9.449  2.956  0.139 18.300  7.300  0.225
AtomPair CA 88 CA 165 SOGFUNC 5  6.022  2.956  0.153  6.084  2.654  0.170  9.752  2.956  0.153  9.769  2.956  0.153 18.300  7.300  0.371
AtomPair CA 88 CA 166 SOGFUNC 6  8.426  2.956  0.145  8.449  2.956  0.145  8.709  2.956  0.145  8.783  2.956  0.145  9.707  3.391  0.126 18.300  7.300  0.294
AtomPair CA 88 CA 167 SOGFUNC 5  8.237  2.654  0.167  8.274  2.654  0.167  9.063  2.956  0.150  9.624  2.956  0.150 18.300  7.300  0.365
AtomPair CA 88 CA 168 SOGFUNC 2  9.979  3.192  0.203 18.300  7.300  0.797
AtomPair CA 88 CA 169 SOGFUNC 3  9.690  2.437  0.218  9.924  2.635  0.201 18.300  7.300  0.581
AtomPair CA 89 CA 94 SOGFUNC 2  6.764  2.066  0.282 18.300  7.300  0.718
AtomPair CA 89 CA 95 SOGFUNC 2  8.967  2.635  0.235 18.300  7.300  0.765
AtomPair CA 89 CA 102 SOGFUNC 2  7.122  2.066  0.282 18.300  7.300  0.718
AtomPair CA 89 CA 103 SOGFUNC 2  4.429  2.635  0.235 18.300  7.300  0.765
AtomPair CA 89 CA 104 SOGFUNC 2  5.838  2.108  0.278 18.300  7.300  0.722
AtomPair CA 89 CA 105 SOGFUNC 2  9.499  3.513  0.188 18.300  7.300  0.812
AtomPair CA 89 CA 107 SOGFUNC 2  8.216  2.956  0.215 18.300  7.300  0.785
AtomPair CA 89 CA 108 SOGFUNC 2  8.488  2.956  0.215 18.300  7.300  0.785
AtomPair CA 89 CA 136 SOGFUNC 2  9.982  3.513  0.188 18.300  7.300  0.812
AtomPair CA 89 CA 137 SOGFUNC 2  7.165  3.513  0.188 18.300  7.300  0.812
AtomPair CA 89 CA 138 SOGFUNC 2  7.869  2.066  0.282 18.300  7.300  0.718
AtomPair CA 89 CA 146 SOGFUNC 2  9.225  2.956  0.215 18.300  7.300  0.785
AtomPair CA 89 CA 147 SOGFUNC 4  7.641  2.956  0.165  9.412  2.654  0.184  9.613  2.654  0.184 18.300  7.300  0.468
AtomPair CA 89 CA 148 SOGFUNC 3  7.508  3.513  0.166  9.985  2.956  0.197 18.300  7.300  0.638
AtomPair CA 89 CA 155 SOGFUNC 3  8.249  1.734  0.256  8.271  1.734  0.256 18.300  7.300  0.487
AtomPair CA 89 CA 156 SOGFUNC 3  5.880  2.437  0.218  5.972  2.635  0.201 18.300  7.300  0.581
AtomPair CA 89 CA 157 SOGFUNC 3  5.402  2.437  0.214  5.537  2.437  0.214 18.300  7.300  0.572
AtomPair CA 89 CA 158 SOGFUNC 3  6.324  1.685  0.260  6.429  1.685  0.260 18.300  7.300  0.480
AtomPair CA 89 CA 159 SOGFUNC 7  8.355  2.654  0.129  8.416  2.437  0.141  8.530  2.437  0.141  8.554  2.437  0.141  8.977  2.635  0.130  9.062  2.635  0.130 18.300  7.300  0.188
AtomPair CA 89 CA 160 SOGFUNC 5  5.296  2.956  0.148  5.356  2.654  0.164  5.606  2.108  0.207  5.774  3.570  0.122 18.300  7.300  0.359
AtomPair CA 89 CA 161 SOGFUNC 5  4.742  3.973  0.121  5.138  2.956  0.162  5.221  2.956  0.162  5.579  2.956  0.162 18.300  7.300  0.394
AtomPair CA 89 CA 162 SOGFUNC 7  5.785  2.108  0.153  5.966  2.108  0.153  6.336  2.956  0.109  6.697  3.973  0.081  7.735  1.871  0.173  7.893  2.108  0.153 18.300  7.300  0.177
AtomPair CA 89 CA 163 SOGFUNC 5  4.138  2.956  0.164  4.226  2.956  0.164  5.353  4.533  0.107  5.814  2.956  0.164 18.300  7.300  0.400
AtomPair CA 89 CA 164 SOGFUNC 5  4.351  1.871  0.224  4.439  2.108  0.199  5.123  4.533  0.092  6.619  2.956  0.142 18.300  7.300  0.344
AtomPair CA 89 CA 165 SOGFUNC 7  6.306  2.654  0.147  6.315  2.654  0.147  7.484  2.956  0.132  7.636  2.956  0.132  8.628  3.973  0.098  9.793  2.956  0.132 18.300  7.300  0.213
AtomPair CA 89 CA 166 SOGFUNC 7  6.895  2.108  0.155  6.969  2.108  0.155  7.086  2.108  0.155  7.280  2.108  0.155  8.133  3.717  0.088  9.085  2.956  0.111 18.300  7.300  0.179
AtomPair CA 89 CA 167 SOGFUNC 5  5.466  2.437  0.178  5.546  2.437  0.178  6.477  3.570  0.122  7.069  2.635  0.165 18.300  7.300  0.357
AtomPair CA 89 CA 168 SOGFUNC 7  8.406  2.635  0.135  8.415  2.437  0.146  9.132  2.437  0.146  9.185  2.437  0.146  9.197  3.717  0.096  9.956  2.635  0.135 18.300  7.300  0.195
AtomPair CA 89 CA 169 SOGFUNC 3  7.482  2.437  0.214  7.723  2.437  0.214 18.300  7.300  0.572
AtomPair CA 90 CA 96 SOGFUNC 2  9.570  2.956  0.215 18.300  7.300  0.785
AtomPair CA 90 CA 101 SOGFUNC 2  8.866  2.635  0.235 18.300  7.300  0.765
AtomPair CA 90 CA 102 SOGFUNC 2  6.051  1.685  0.325 18.300  7.300  0.675
AtomPair CA 90 CA 103 SOGFUNC 2  5.141  2.635  0.235 18.300  7.300  0.765
AtomPair CA 90 CA 104 SOGFUNC 2  8.280  2.108  0.278 18.300  7.300  0.722
AtomPair CA 90 CA 107 SOGFUNC 2  9.707  2.956  0.215 18.300  7.300  0.785
AtomPair CA 90 CA 108 SOGFUNC 2  8.670  2.956  0.215 18.300  7.300  0.785
AtomPair CA 90 CA 137 SOGFUNC 2  9.002  3.513  0.188 18.300  7.300  0.812
AtomPair CA 90 CA 138 SOGFUNC 2  8.694  2.066  0.282 18.300  7.300  0.718
AtomPair CA 90 CA 147 SOGFUNC 4  9.331  2.956  0.168  9.583  2.654  0.187  9.840  2.956  0.168 18.300  7.300  0.477
AtomPair CA 90 CA 148 SOGFUNC 8  9.120  2.956  0.115  9.154  2.956  0.115  9.245  2.956  0.115  9.604  3.513  0.096  9.717  2.108  0.161  9.805  3.391  0.100  9.954  2.108  0.161 18.300  7.300  0.139
AtomPair CA 90 CA 149 SOGFUNC 7  9.420  2.956  0.127  9.432  2.956  0.127  9.477  2.956  0.127  9.788  2.654  0.142  9.930  2.956  0.127  9.959  2.654  0.142 18.300  7.300  0.206
AtomPair CA 90 CA 150 SOGFUNC 3  9.553  1.871  0.254  9.637  2.108  0.225 18.300  7.300  0.521
AtomPair CA 90 CA 153 SOGFUNC 3  9.504  2.066  0.247  9.995  2.635  0.194 18.300  7.300  0.559
AtomPair CA 90 CA 154 SOGFUNC 3  7.386  1.685  0.260  7.428  1.685  0.260 18.300  7.300  0.480
AtomPair CA 90 CA 155 SOGFUNC 3  5.717  1.734  0.256  5.802  1.734  0.256 18.300  7.300  0.487
AtomPair CA 90 CA 156 SOGFUNC 3  4.445  2.635  0.205  4.625  2.635  0.205 18.300  7.300  0.591
AtomPair CA 90 CA 157 SOGFUNC 3  6.453  2.437  0.218  6.595  2.635  0.201 18.300  7.300  0.581
AtomPair CA 90 CA 158 SOGFUNC 7  6.773  2.956  0.088  7.291  1.685  0.154  7.341  1.685  0.154  7.372  1.685  0.154  8.810  1.685  0.154  8.832  1.685  0.154 18.300  7.300  0.142
AtomPair CA 90 CA 159 SOGFUNC 5  5.720  1.871  0.209  5.788  2.437  0.161  5.929  2.635  0.148  5.962  2.437  0.161 18.300  7.300  0.321
AtomPair CA 90 CA 160 SOGFUNC 5  4.211  2.654  0.155  4.239  2.654  0.155  4.316  2.108  0.195  4.756  2.654  0.155 18.300  7.300  0.339
AtomPair CA 90 CA 161 SOGFUNC 5  6.156  2.108  0.205  6.592  2.956  0.146  6.662  2.956  0.146  6.751  2.956  0.146 18.300  7.300  0.356
AtomPair CA 90 CA 162 SOGFUNC 5  8.849  2.108  0.197  8.982  2.108  0.197  9.110  2.956  0.141  9.111  3.391  0.123 18.300  7.300  0.342
AtomPair CA 90 CA 163 SOGFUNC 5  7.651  2.956  0.164  7.723  2.956  0.164  8.237  4.333  0.112  9.000  2.956  0.164 18.300  7.300  0.398
AtomPair CA 90 CA 164 SOGFUNC 5  6.448  1.871  0.221  6.611  2.108  0.196  6.785  4.041  0.102  8.944  2.956  0.140 18.300  7.300  0.340
AtomPair CA 90 CA 165 SOGFUNC 6  9.150  2.956  0.131  9.392  2.956  0.131  9.575  2.654  0.146  9.582  2.654  0.146  9.720  2.108  0.183 18.300  7.300  0.264
AtomPair CA 90 CA 166 SOGFUNC 7  8.802  2.108  0.140  9.011  2.108  0.140  9.103  2.108  0.140  9.145  2.108  0.140  9.634  2.108  0.140  9.690  2.108  0.140 18.300  7.300  0.161
AtomPair CA 90 CA 167 SOGFUNC 6  5.593  2.437  0.155  5.766  2.437  0.155  5.992  2.654  0.143  7.482  2.635  0.144  9.237  2.635  0.144 18.300  7.300  0.259
AtomPair CA 90 CA 168 SOGFUNC 5  7.791  2.437  0.168  7.940  2.437  0.168  8.244  2.108  0.194  9.388  3.007  0.136 18.300  7.300  0.336
AtomPair CA 90 CA 169 SOGFUNC 3  8.373  2.437  0.214  8.527  2.437  0.214 18.300  7.300  0.572
AtomPair CA 90 CA 170 SOGFUNC 3  9.684  1.734  0.256  9.783  1.734  0.256 18.300  7.300  0.487
AtomPair CA 90 CA 171 SOGFUNC 4  9.147  2.437  0.190  9.295  2.437  0.190  9.804  2.654  0.175 18.300  7.300  0.445
AtomPair CA 91 CA 96 SOGFUNC 4  9.324  2.956  0.165  9.516  2.635  0.185  9.611  2.635  0.185 18.300  7.300  0.466
AtomPair CA 91 CA 97 SOGFUNC 3  8.952  2.635  0.205  8.992  2.635  0.205 18.300  7.300  0.591
AtomPair CA 91 CA 99 SOGFUNC 2  6.929  2.635  0.235 18.300  7.300  0.765
AtomPair CA 91 CA 100 SOGFUNC 2  7.730  2.635  0.235 18.300  7.300  0.765
AtomPair CA 91 CA 101 SOGFUNC 2  5.809  2.635  0.235 18.300  7.300  0.765
AtomPair CA 91 CA 102 SOGFUNC 2  4.397  2.635  0.235 18.300  7.300  0.765
AtomPair CA 91 CA 103 SOGFUNC 2  4.739  3.717  0.179 18.300  7.300  0.821
AtomPair CA 91 CA 104 SOGFUNC 2  8.387  2.956  0.215 18.300  7.300  0.785
AtomPair CA 91 CA 107 SOGFUNC 2  8.987  2.956  0.215 18.300  7.300  0.785
AtomPair CA 91 CA 108 SOGFUNC 2  6.581  2.956  0.215 18.300  7.300  0.785
AtomPair CA 91 CA 109 SOGFUNC 2  7.846  2.956  0.215 18.300  7.300  0.785
AtomPair CA 91 CA 110 SOGFUNC 2  7.966  2.956  0.215 18.300  7.300  0.785
AtomPair CA 91 CA 148 SOGFUNC 4  8.232  2.754  0.160  9.982  2.108  0.209  9.991  2.108  0.209 18.300  7.300  0.422
AtomPair CA 91 CA 149 SOGFUNC 6  9.162  2.108  0.181  9.207  2.108  0.181  9.337  3.717  0.103  9.634  2.956  0.129  9.983  2.654  0.144 18.300  7.300  0.262
AtomPair CA 91 CA 150 SOGFUNC 3  9.869  2.108  0.232  9.898  2.108  0.232 18.300  7.300  0.536
AtomPair CA 91 CA 153 SOGFUNC 3  8.778  2.635  0.205  8.790  2.635  0.205 18.300  7.300  0.591
AtomPair CA 91 CA 154 SOGFUNC 3  5.824  1.685  0.260  5.935  1.685  0.260 18.300  7.300  0.480
AtomPair CA 91 CA 155 SOGFUNC 3  5.474  1.734  0.256  5.538  1.734  0.256 18.300  7.300  0.487
AtomPair CA 91 CA 156 SOGFUNC 3  6.645  2.635  0.205  6.703  2.635  0.205 18.300  7.300  0.591
AtomPair CA 91 CA 157 SOGFUNC 7  8.129  2.956  0.106  8.371  2.635  0.119  8.420  1.734  0.182  8.447  1.734  0.182  8.680  2.635  0.119  8.774  2.635  0.119 18.300  7.300  0.172
AtomPair CA 91 CA 158 SOGFUNC 5  5.567  3.717  0.102  5.666  2.635  0.144  5.786  1.734  0.218  5.822  1.685  0.225 18.300  7.300  0.311
AtomPair CA 91 CA 159 SOGFUNC 5  5.060  2.654  0.167  5.185  2.956  0.150  5.211  2.654  0.167  5.262  2.956  0.150 18.300  7.300  0.365
AtomPair CA 91 CA 160 SOGFUNC 5  5.823  2.654  0.162  5.857  2.654  0.162  6.001  2.108  0.205  6.643  3.717  0.116 18.300  7.300  0.354
AtomPair CA 91 CA 161 SOGFUNC 5  8.273  2.956  0.156  8.667  2.956  0.156  8.674  2.956  0.156  8.897  2.956  0.156 18.300  7.300  0.378
AtomPair CA 91 CA 163 SOGFUNC 3  9.985  2.108  0.232  9.993  2.108  0.232 18.300  7.300  0.536
AtomPair CA 91 CA 164 SOGFUNC 5  7.460  3.570  0.114  7.625  1.871  0.218  7.719  2.108  0.194  9.288  2.956  0.138 18.300  7.300  0.336
AtomPair CA 91 CA 165 SOGFUNC 4  9.272  2.108  0.211  9.339  2.956  0.151  9.489  2.108  0.211 18.300  7.300  0.427
AtomPair CA 91 CA 166 SOGFUNC 4  9.386  2.956  0.151  9.469  2.108  0.211  9.602  2.108  0.211 18.300  7.300  0.427
AtomPair CA 91 CA 167 SOGFUNC 5  5.808  3.717  0.108  5.857  1.871  0.214  5.989  1.871  0.214  7.197  2.956  0.135 18.300  7.300  0.329
AtomPair CA 91 CA 168 SOGFUNC 6  6.067  2.437  0.164  6.266  2.437  0.164  6.275  2.956  0.135  8.844  2.635  0.151  9.024  3.521  0.113 18.300  7.300  0.273
AtomPair CA 91 CA 169 SOGFUNC 6  7.965  2.635  0.149  7.991  2.635  0.149  9.413  2.635  0.149  9.525  2.635  0.149  9.571  2.956  0.133 18.300  7.300  0.270
AtomPair CA 91 CA 170 SOGFUNC 5  8.728  1.734  0.214  8.758  1.734  0.214  8.938  2.956  0.126  9.955  2.635  0.141 18.300  7.300  0.305
AtomPair CA 91 CA 171 SOGFUNC 5  6.752  2.437  0.179  6.942  2.437  0.179  7.290  3.717  0.117  8.276  2.635  0.166 18.300  7.300  0.359
AtomPair CA 91 CA 172 SOGFUNC 3  9.960  2.635  0.205  9.992  2.635  0.205 18.300  7.300  0.591
AtomPair CA 92 CA 97 SOGFUNC 5  6.303  1.685  0.202  6.353  1.685  0.202  8.505  2.956  0.115  9.363  1.685  0.202 18.300  7.300  0.280
AtomPair CA 92 CA 98 SOGFUNC 4  8.502  3.007  0.134  9.691  1.685  0.239  9.818  1.685  0.239 18.300  7.300  0.387
AtomPair CA 92 CA 99 SOGFUNC 2  5.888  1.685  0.325 18.300  7.300  0.675
AtomPair CA 92 CA 100 SOGFUNC 4  5.635  2.066  0.184  9.886  1.685  0.226  9.990  1.685  0.226 18.300  7.300  0.365
AtomPair CA 92 CA 101 SOGFUNC 2  4.753  2.066  0.282 18.300  7.300  0.718
AtomPair CA 92 CA 102 SOGFUNC 2  5.668  2.754  0.228 18.300  7.300  0.772
AtomPair CA 92 CA 103 SOGFUNC 2  7.860  2.956  0.215 18.300  7.300  0.785
AtomPair CA 92 CA 107 SOGFUNC 2  9.679  2.956  0.215 18.300  7.300  0.785
AtomPair CA 92 CA 108 SOGFUNC 3  7.847  2.956  0.177  8.991  2.108  0.249 18.300  7.300  0.574
AtomPair CA 92 CA 109 SOGFUNC 2  9.819  2.108  0.278 18.300  7.300  0.722
AtomPair CA 92 CA 110 SOGFUNC 2  9.267  2.108  0.278 18.300  7.300  0.722
AtomPair CA 92 CA 148 SOGFUNC 2  8.873  2.956  0.215 18.300  7.300  0.785
AtomPair CA 92 CA 149 SOGFUNC 7  9.665  3.717  0.092  9.775  2.956  0.116  9.777  2.108  0.163  9.782  2.956  0.116  9.882  2.108  0.163  9.948  2.108  0.163 18.300  7.300  0.188
AtomPair CA 92 CA 150 SOGFUNC 7  9.376  2.108  0.159  9.395  2.108  0.159  9.439  2.108  0.159  9.753  2.956  0.113  9.944  2.956  0.113  9.993  2.956  0.113 18.300  7.300  0.183
AtomPair CA 92 CA 151 SOGFUNC 4  9.717  2.956  0.160  9.729  2.956  0.160  9.928  2.108  0.225 18.300  7.300  0.454
AtomPair CA 92 CA 152 SOGFUNC 5  8.978  2.956  0.143  9.650  2.108  0.201  9.775  2.754  0.154  9.833  2.754  0.154 18.300  7.300  0.348
AtomPair CA 92 CA 153 SOGFUNC 3  6.606  1.685  0.260  6.660  1.685  0.260 18.300  7.300  0.480
AtomPair CA 92 CA 154 SOGFUNC 3  4.394  2.054  0.235  4.435  2.054  0.235 18.300  7.300  0.530
AtomPair CA 92 CA 155 SOGFUNC 5  6.237  1.685  0.217  6.307  1.685  0.217  9.866  4.151  0.088  9.980  2.054  0.178 18.300  7.300  0.300
AtomPair CA 92 CA 156 SOGFUNC 7  7.160  3.717  0.085  7.563  1.685  0.187  7.825  3.443  0.091  7.856  3.443  0.091  8.979  1.685  0.187  9.013  1.685  0.187 18.300  7.300  0.172
AtomPair CA 92 CA 157 SOGFUNC 5  5.612  2.956  0.143  5.792  2.635  0.161  6.137  2.437  0.174  6.150  2.437  0.174 18.300  7.300  0.348
AtomPair CA 92 CA 158 SOGFUNC 5  4.232  2.108  0.212  4.483  3.717  0.120  4.659  2.956  0.151  4.682  2.956  0.151 18.300  7.300  0.367
AtomPair CA 92 CA 159 SOGFUNC 5  6.315  2.108  0.205  6.405  2.956  0.146  6.509  2.956  0.146  6.615  2.956  0.146 18.300  7.300  0.356
AtomPair CA 92 CA 160 SOGFUNC 5  8.566  2.244  0.201  8.644  2.956  0.153  8.676  2.956  0.153  9.158  3.717  0.122 18.300  7.300  0.371
AtomPair CA 92 CA 166 SOGFUNC 2  9.694  2.754  0.228 18.300  7.300  0.772
AtomPair CA 92 CA 167 SOGFUNC 5  7.694  3.513  0.134  9.110  3.717  0.126  9.334  2.654  0.177  9.488  2.654  0.177 18.300  7.300  0.386
AtomPair CA 92 CA 168 SOGFUNC 5  5.689  3.513  0.139  8.844  2.956  0.165  9.006  3.717  0.131  9.141  2.956  0.165 18.300  7.300  0.401
AtomPair CA 92 CA 169 SOGFUNC 2  9.283  2.066  0.282 18.300  7.300  0.718
AtomPair CA 92 CA 171 SOGFUNC 5  8.024  3.443  0.128  8.098  3.443  0.128  8.143  3.717  0.119  9.374  1.685  0.262 18.300  7.300  0.363
AtomPair CA 92 CA 173 SOGFUNC 3  9.962  1.685  0.260  9.996  1.685  0.260 18.300  7.300  0.480
AtomPair CA 92 CA 176 SOGFUNC 2  9.430  2.635  0.235 18.300  7.300  0.765
AtomPair CA 93 CA 98 SOGFUNC 8  5.466  3.007  0.097  8.563  2.635  0.111  8.589  2.635  0.111  8.831  2.108  0.139  8.877  1.734  0.169  9.025  1.734  0.169  9.693  3.443  0.085 18.300  7.300  0.120
AtomPair CA 93 CA 99 SOGFUNC 6  4.473  2.635  0.131  8.353  1.685  0.205  8.398  1.685  0.205  9.138  2.635  0.131  9.997  3.717  0.093 18.300  7.300  0.236
AtomPair CA 93 CA 100 SOGFUNC 2  5.567  3.007  0.212 18.300  7.300  0.788
AtomPair CA 93 CA 101 SOGFUNC 2  7.053  3.513  0.188 18.300  7.300  0.812
AtomPair CA 93 CA 102 SOGFUNC 2  8.974  3.513  0.188 18.300  7.300  0.812
AtomPair CA 93 CA 108 SOGFUNC 2  9.836  2.956  0.215 18.300  7.300  0.785
AtomPair CA 93 CA 109 SOGFUNC 2  9.388  2.956  0.215 18.300  7.300  0.785
AtomPair CA 93 CA 110 SOGFUNC 2  7.968  2.956  0.215 18.300  7.300  0.785
AtomPair CA 93 CA 115 SOGFUNC 2  9.044  2.956  0.215 18.300  7.300  0.785
AtomPair CA 93 CA 120 SOGFUNC 2  9.761  2.956  0.215 18.300  7.300  0.785
AtomPair CA 93 CA 151 SOGFUNC 2  9.804  2.956  0.215 18.300  7.300  0.785
AtomPair CA 93 CA 152 SOGFUNC 3  9.562  2.108  0.249  9.995  2.956  0.177 18.300  7.300  0.574
AtomPair CA 93 CA 153 SOGFUNC 3  9.135  2.956  0.191  9.302  2.956  0.191 18.300  7.300  0.618
AtomPair CA 93 CA 154 SOGFUNC 3  6.297  2.635  0.205  6.509  2.635  0.205 18.300  7.300  0.591
AtomPair CA 93 CA 155 SOGFUNC 7  7.148  2.635  0.121  7.228  2.635  0.121  8.926  3.717  0.086  9.032  2.635  0.121  9.543  1.685  0.189  9.560  1.685  0.189 18.300  7.300  0.174
AtomPair CA 93 CA 156 SOGFUNC 5  5.769  3.717  0.117  6.068  2.635  0.166  6.660  2.437  0.179  6.685  2.437  0.179 18.300  7.300  0.359
AtomPair CA 93 CA 157 SOGFUNC 5  5.436  3.717  0.108  5.595  2.956  0.135  6.053  1.871  0.214  6.056  1.871  0.214 18.300  7.300  0.329
AtomPair CA 93 CA 158 SOGFUNC 5  6.101  2.956  0.135  6.690  3.717  0.108  6.844  1.871  0.214  6.853  1.871  0.214 18.300  7.300  0.329
AtomPair CA 93 CA 159 SOGFUNC 5  7.981  3.717  0.123  8.562  2.956  0.155  8.650  2.654  0.173  8.760  2.654  0.173 18.300  7.300  0.377
AtomPair CA 93 CA 165 SOGFUNC 2  9.941  2.956  0.215 18.300  7.300  0.785
AtomPair CA 93 CA 166 SOGFUNC 2  6.330  2.956  0.215 18.300  7.300  0.785
AtomPair CA 93 CA 167 SOGFUNC 2  4.941  3.717  0.179 18.300  7.300  0.821
AtomPair CA 93 CA 168 SOGFUNC 5  4.299  3.717  0.127  9.271  3.717  0.127  9.759  2.654  0.178  9.997  2.654  0.178 18.300  7.300  0.389
AtomPair CA 93 CA 169 SOGFUNC 4  7.228  2.956  0.171  8.484  2.956  0.171  8.585  2.956  0.171 18.300  7.300  0.486
AtomPair CA 93 CA 170 SOGFUNC 4  9.074  2.635  0.181  9.146  2.635  0.181  9.213  2.635  0.181 18.300  7.300  0.457
AtomPair CA 93 CA 171 SOGFUNC 5  7.436  3.717  0.117  8.124  2.437  0.179  8.220  2.635  0.166  8.235  2.437  0.179 18.300  7.300  0.359
AtomPair CA 93 CA 172 SOGFUNC 7  9.467  3.717  0.099  9.613  2.635  0.140  9.790  2.635  0.140  9.838  2.635  0.140  9.872  2.635  0.140  9.939  2.635  0.140 18.300  7.300  0.202
AtomPair CA 93 CA 173 SOGFUNC 4  6.848  2.635  0.181  6.853  2.635  0.181  8.832  2.635  0.181 18.300  7.300  0.457
AtomPair CA 93 CA 174 SOGFUNC 2  9.976  2.635  0.235 18.300  7.300  0.765
AtomPair CA 93 CA 175 SOGFUNC 4  9.694  2.437  0.194  9.835  2.437  0.194  9.872  2.956  0.160 18.300  7.300  0.453
AtomPair CA 93 CA 176 SOGFUNC 2  9.919  3.443  0.191 18.300  7.300  0.809
AtomPair CA 94 CA 99 SOGFUNC 9  5.469  2.635  0.101  5.516  2.635  0.101  5.902  2.635  0.101  6.719  2.066  0.129  6.959  2.956  0.090  8.972  1.685  0.158  8.973  1.685  0.158  9.136  2.956  0.090 18.300  7.300  0.073
AtomPair CA 94 CA 100 SOGFUNC 8  6.847  2.754  0.120  8.895  3.513  0.094  8.926  2.956  0.112  9.461  2.956  0.112  9.676  2.956  0.112  9.774  2.108  0.157  9.844  2.108  0.157 18.300  7.300  0.136
AtomPair CA 94 CA 101 SOGFUNC 2  9.363  2.754  0.228 18.300  7.300  0.772
AtomPair CA 94 CA 102 SOGFUNC 4  9.315  2.956  0.171  9.454  2.956  0.171  9.562  2.956  0.171 18.300  7.300  0.486
AtomPair CA 94 CA 112 SOGFUNC 2  9.864  2.956  0.215 18.300  7.300  0.785
AtomPair CA 94 CA 120 SOGFUNC 2  8.803  2.108  0.278 18.300  7.300  0.722
AtomPair CA 94 CA 148 SOGFUNC 2  8.456  3.513  0.188 18.300  7.300  0.812
AtomPair CA 94 CA 149 SOGFUNC 2  8.249  3.513  0.188 18.300  7.300  0.812
AtomPair CA 94 CA 151 SOGFUNC 5  9.095  2.956  0.156  9.355  2.956  0.156  9.825  2.956  0.156  9.973  2.956  0.156 18.300  7.300  0.378
AtomPair CA 94 CA 152 SOGFUNC 4  6.358  2.956  0.171  9.488  2.956  0.171  9.700  2.956  0.171 18.300  7.300  0.486
AtomPair CA 94 CA 153 SOGFUNC 2  9.537  2.754  0.228 18.300  7.300  0.772
AtomPair CA 94 CA 154 SOGFUNC 4  8.287  2.966  0.176  8.463  2.966  0.176  9.250  3.513  0.148 18.300  7.300  0.500
AtomPair CA 94 CA 155 SOGFUNC 7  6.926  3.513  0.080  7.158  1.685  0.166  7.602  2.066  0.135  7.651  2.066  0.135  9.701  1.685  0.166  9.734  1.685  0.166 18.300  7.300  0.153
AtomPair CA 94 CA 156 SOGFUNC 5  4.279  2.956  0.156  4.400  2.956  0.156  5.099  2.956  0.156  5.147  2.956  0.156 18.300  7.300  0.378
AtomPair CA 94 CA 157 SOGFUNC 5  5.914  2.956  0.156  6.136  2.956  0.156  6.353  2.956  0.156  6.385  2.956  0.156 18.300  7.300  0.378
AtomPair CA 94 CA 158 SOGFUNC 5  8.459  2.956  0.156  8.837  2.956  0.156  8.874  2.956  0.156  8.921  2.956  0.156 18.300  7.300  0.378
AtomPair CA 94 CA 166 SOGFUNC 2  7.543  2.108  0.278 18.300  7.300  0.722
AtomPair CA 94 CA 167 SOGFUNC 2  6.103  2.956  0.215 18.300  7.300  0.785
AtomPair CA 94 CA 168 SOGFUNC 2  4.860  3.513  0.188 18.300  7.300  0.812
AtomPair CA 94 CA 169 SOGFUNC 2  5.709  2.754  0.228 18.300  7.300  0.772
AtomPair CA 94 CA 170 SOGFUNC 2  7.183  2.108  0.278 18.300  7.300  0.722
AtomPair CA 94 CA 171 SOGFUNC 3  9.188  2.956  0.187  9.793  2.635  0.209 18.300  7.300  0.604
AtomPair CA 94 CA 172 SOGFUNC 2  9.692  2.066  0.282 18.300  7.300  0.718
AtomPair CA 94 CA 173 SOGFUNC 4  7.161  1.685  0.217  7.228  1.685  0.217  8.793  1.685  0.217 18.300  7.300  0.350
AtomPair CA 94 CA 174 SOGFUNC 3  9.455  2.066  0.235  9.477  2.066  0.235 18.300  7.300  0.531
AtomPair CA 94 CA 175 SOGFUNC 5  8.902  2.635  0.162  9.398  2.635  0.162  9.490  2.635  0.162  9.496  2.635  0.162 18.300  7.300  0.351
AtomPair CA 94 CA 176 SOGFUNC 3  8.588  1.685  0.260  8.762  1.685  0.260 18.300  7.300  0.480
AtomPair CA 94 CA 177 SOGFUNC 3  7.863  2.066  0.235  7.868  2.066  0.235 18.300  7.300  0.531
AtomPair CA 95 CA 100 SOGFUNC 9  7.578  2.956  0.122  8.367  3.717  0.097  8.375  2.956  0.122  8.377  2.956  0.122  8.415  3.717  0.097  8.438  2.956  0.122  8.640  3.717  0.097  9.114  2.956  0.122 18.300  7.300  0.099
AtomPair CA 95 CA 101 SOGFUNC 4  9.622  3.513  0.153  9.691  3.513  0.153  9.900  2.956  0.181 18.300  7.300  0.514
AtomPair CA 95 CA 102 SOGFUNC 2  9.914  2.956  0.215 18.300  7.300  0.785
AtomPair CA 95 CA 108 SOGFUNC 2  9.171  3.717  0.179 18.300  7.300  0.821
AtomPair CA 95 CA 115 SOGFUNC 2  9.206  2.956  0.215 18.300  7.300  0.785
AtomPair CA 95 CA 116 SOGFUNC 2  8.011  3.513  0.188 18.300  7.300  0.812
AtomPair CA 95 CA 118 SOGFUNC 2  9.383  2.956  0.215 18.300  7.300  0.785
AtomPair CA 95 CA 120 SOGFUNC 2  5.956  2.956  0.215 18.300  7.300  0.785
AtomPair CA 95 CA 121 SOGFUNC 2  8.515  2.956  0.215 18.300  7.300  0.785
AtomPair CA 95 CA 123 SOGFUNC 2  8.777  2.956  0.215 18.300  7.300  0.785
AtomPair CA 95 CA 124 SOGFUNC 2  8.128  3.513  0.188 18.300  7.300  0.812
AtomPair CA 95 CA 148 SOGFUNC 2  8.951  3.513  0.188 18.300  7.300  0.812
AtomPair CA 95 CA 149 SOGFUNC 2  9.216  3.513  0.188 18.300  7.300  0.812
AtomPair CA 95 CA 151 SOGFUNC 3  7.708  2.956  0.191  9.523  2.956  0.191 18.300  7.300  0.618
AtomPair CA 95 CA 152 SOGFUNC 2  5.421  2.956  0.215 18.300  7.300  0.785
AtomPair CA 95 CA 153 SOGFUNC 2  8.781  2.956  0.215 18.300  7.300  0.785
AtomPair CA 95 CA 154 SOGFUNC 4  9.182  2.108  0.211  9.420  2.108  0.211  9.800  2.956  0.151 18.300  7.300  0.427
AtomPair CA 95 CA 155 SOGFUNC 5  7.343  2.956  0.146  9.262  2.956  0.146  9.974  2.108  0.205  9.986  2.956  0.146 18.300  7.300  0.356
AtomPair CA 95 CA 156 SOGFUNC 6  6.403  2.956  0.147  6.875  2.108  0.206  7.449  3.717  0.117  7.512  3.717  0.117  8.277  3.717  0.117 18.300  7.300  0.297
AtomPair CA 95 CA 157 SOGFUNC 5  7.206  2.956  0.161  7.404  3.570  0.134  7.482  3.570  0.134  7.582  2.654  0.180 18.300  7.300  0.392
AtomPair CA 95 CA 158 SOGFUNC 2  9.961  2.956  0.215 18.300  7.300  0.785
AtomPair CA 95 CA 165 SOGFUNC 2  8.567  2.956  0.215 18.300  7.300  0.785
AtomPair CA 95 CA 166 SOGFUNC 2  5.485  2.956  0.215 18.300  7.300  0.785
AtomPair CA 95 CA 167 SOGFUNC 2  5.405  2.654  0.234 18.300  7.300  0.766
AtomPair CA 95 CA 168 SOGFUNC 2  6.370  2.956  0.215 18.300  7.300  0.785
AtomPair CA 95 CA 169 SOGFUNC 2  5.796  2.956  0.215 18.300  7.300  0.785
AtomPair CA 95 CA 170 SOGFUNC 2  5.096  2.956  0.215 18.300  7.300  0.785
AtomPair CA 95 CA 171 SOGFUNC 6  7.946  2.956  0.149  8.377  2.654  0.166  8.535  2.956  0.149  8.613  3.717  0.118  8.796  3.717  0.118 18.300  7.300  0.301
AtomPair CA 95 CA 172 SOGFUNC 8  8.141  2.956  0.119  8.400  2.635  0.133  8.575  3.443  0.102  8.636  3.443  0.102  8.670  2.635  0.133  9.125  2.635  0.133  9.263  2.635  0.133 18.300  7.300  0.144
AtomPair CA 95 CA 173 SOGFUNC 4  6.151  2.635  0.178  6.218  2.635  0.178  6.278  2.437  0.193 18.300  7.300  0.451
AtomPair CA 95 CA 174 SOGFUNC 8  7.782  2.437  0.130  7.902  2.635  0.120  7.941  2.635  0.120  8.806  2.635  0.120  9.029  2.635  0.120  9.085  2.437  0.130  9.307  2.437  0.130 18.300  7.300  0.130
AtomPair CA 95 CA 175 SOGFUNC 7  5.378  2.635  0.143  6.253  2.635  0.143  6.340  3.443  0.110  6.475  3.443  0.110  8.568  2.635  0.143  8.628  2.635  0.143 18.300  7.300  0.207
AtomPair CA 95 CA 176 SOGFUNC 8  5.307  2.635  0.127  5.457  2.635  0.127  8.200  3.443  0.098  8.940  2.635  0.127  9.656  2.635  0.127  9.669  2.635  0.127  9.772  2.635  0.127 18.300  7.300  0.138
AtomPair CA 95 CA 177 SOGFUNC 3  4.970  2.635  0.205  5.000  2.635  0.205 18.300  7.300  0.591
AtomPair CA 95 CA 178 SOGFUNC 7  8.555  2.635  0.142  8.630  2.635  0.142  8.654  2.635  0.142  9.350  2.635  0.142  9.570  3.192  0.117  9.613  3.443  0.109 18.300  7.300  0.205
AtomPair CA 95 CA 179 SOGFUNC 6  8.717  2.635  0.147  8.741  2.635  0.147  9.526  2.635  0.147  9.890  2.635  0.147  9.923  2.635  0.147 18.300  7.300  0.265
AtomPair CA 95 CA 180 SOGFUNC 3  7.042  1.685  0.260  7.099  1.685  0.260 18.300  7.300  0.480
AtomPair CA 95 CA 181 SOGFUNC 3  9.154  2.635  0.205  9.204  2.635  0.205 18.300  7.300  0.591
AtomPair CA 96 CA 101 SOGFUNC 9  8.633  3.513  0.089  8.752  2.956  0.106  8.796  2.956  0.106  8.817  2.956  0.106  8.909  2.108  0.148  8.931  2.956  0.106  8.967  2.956  0.106  9.020  2.108  0.148 18.300  7.300  0.086
AtomPair CA 96 CA 102 SOGFUNC 4  9.688  2.956  0.171  9.755  2.956  0.171  9.789  2.956  0.171 18.300  7.300  0.486
AtomPair CA 96 CA 104 SOGFUNC 3  9.392  2.956  0.191  9.576  2.956  0.191 18.300  7.300  0.618
AtomPair CA 96 CA 105 SOGFUNC 4  9.113  2.956  0.178  9.147  3.717  0.141  9.250  2.956  0.178 18.300  7.300  0.504
AtomPair CA 96 CA 106 SOGFUNC 3  8.128  2.956  0.191  8.240  2.956  0.191 18.300  7.300  0.618
AtomPair CA 96 CA 107 SOGFUNC 2  8.077  2.956  0.215 18.300  7.300  0.785
AtomPair CA 96 CA 108 SOGFUNC 2  8.396  3.570  0.185 18.300  7.300  0.815
AtomPair CA 96 CA 112 SOGFUNC 2  9.133  3.513  0.188 18.300  7.300  0.812
AtomPair CA 96 CA 115 SOGFUNC 2  9.204  3.513  0.188 18.300  7.300  0.812
AtomPair CA 96 CA 116 SOGFUNC 2  7.466  3.513  0.188 18.300  7.300  0.812
AtomPair CA 96 CA 120 SOGFUNC 2  7.628  3.513  0.188 18.300  7.300  0.812
AtomPair CA 96 CA 121 SOGFUNC 4  9.584  3.513  0.145  9.584  2.956  0.173  9.649  2.654  0.192 18.300  7.300  0.490
AtomPair CA 96 CA 123 SOGFUNC 2  9.896  2.956  0.215 18.300  7.300  0.785
AtomPair CA 96 CA 148 SOGFUNC 3  9.384  2.956  0.191  9.474  2.956  0.191 18.300  7.300  0.618
AtomPair CA 96 CA 149 SOGFUNC 3  6.907  2.654  0.204  6.966  2.654  0.204 18.300  7.300  0.593
AtomPair CA 96 CA 150 SOGFUNC 3  9.144  2.956  0.187  9.151  2.654  0.208 18.300  7.300  0.605
AtomPair CA 96 CA 152 SOGFUNC 2  9.062  2.956  0.215 18.300  7.300  0.785
AtomPair CA 96 CA 153 SOGFUNC 3  9.352  2.956  0.191  9.380  2.956  0.191 18.300  7.300  0.618
AtomPair CA 96 CA 154 SOGFUNC 4  6.587  2.108  0.209  6.797  2.108  0.209  9.549  2.754  0.160 18.300  7.300  0.422
AtomPair CA 96 CA 155 SOGFUNC 5  6.592  2.654  0.171  6.642  2.654  0.171  9.526  3.513  0.129  9.758  2.956  0.154 18.300  7.300  0.374
AtomPair CA 96 CA 156 SOGFUNC 5  8.023  2.956  0.156  8.662  2.956  0.156  8.745  2.956  0.156  9.109  2.956  0.156 18.300  7.300  0.378
AtomPair CA 96 CA 157 SOGFUNC 4  9.654  2.108  0.211  9.709  2.108  0.211  9.974  2.956  0.151 18.300  7.300  0.427
AtomPair CA 96 CA 164 SOGFUNC 2  7.167  2.956  0.215 18.300  7.300  0.785
AtomPair CA 96 CA 165 SOGFUNC 2  5.976  2.956  0.215 18.300  7.300  0.785
AtomPair CA 96 CA 166 SOGFUNC 2  4.327  2.956  0.215 18.300  7.300  0.785
AtomPair CA 96 CA 167 SOGFUNC 2  6.719  3.717  0.179 18.300  7.300  0.821
AtomPair CA 96 CA 168 SOGFUNC 2  9.130  3.717  0.179 18.300  7.300  0.821
AtomPair CA 96 CA 169 SOGFUNC 4  8.998  2.956  0.165  9.120  2.654  0.184  9.203  2.654  0.184 18.300  7.300  0.468
AtomPair CA 96 CA 170 SOGFUNC 2  7.465  2.956  0.215 18.300  7.300  0.785
AtomPair CA 96 CA 172 SOGFUNC 4  7.135  2.654  0.184  7.269  2.654  0.184  9.845  2.956  0.165 18.300  7.300  0.468
AtomPair CA 96 CA 173 SOGFUNC 4  5.332  2.635  0.178  5.420  2.635  0.178  6.524  2.437  0.193 18.300  7.300  0.451
AtomPair CA 96 CA 174 SOGFUNC 4  8.350  2.635  0.189  8.395  2.635  0.189  8.890  3.443  0.145 18.300  7.300  0.477
AtomPair CA 96 CA 175 SOGFUNC 7  7.196  2.635  0.134  7.471  2.635  0.134  7.594  2.635  0.134  7.687  2.635  0.134  8.301  2.635  0.134  8.366  2.635  0.134 18.300  7.300  0.194
AtomPair CA 96 CA 176 SOGFUNC 5  5.153  2.635  0.169  5.268  2.635  0.169  8.136  3.443  0.129  9.608  2.635  0.169 18.300  7.300  0.365
AtomPair CA 96 CA 177 SOGFUNC 5  7.119  2.635  0.162  7.144  2.635  0.162  9.258  2.635  0.162  9.759  2.635  0.162 18.300  7.300  0.351
AtomPair CA 96 CA 178 SOGFUNC 6  8.443  2.635  0.126  8.695  2.635  0.126  8.934  2.635  0.126  9.017  1.685  0.197  9.060  1.685  0.197 18.300  7.300  0.228
AtomPair CA 96 CA 179 SOGFUNC 7  8.139  3.007  0.113  8.447  2.066  0.165  8.543  2.066  0.165  9.060  3.007  0.113  9.642  2.635  0.129  9.685  2.635  0.129 18.300  7.300  0.186
AtomPair CA 96 CA 180 SOGFUNC 4  7.606  2.956  0.136  9.032  1.685  0.239  9.074  1.685  0.239 18.300  7.300  0.386
AtomPair CA 96 CA 183 SOGFUNC 2  8.822  4.151  0.163 18.300  7.300  0.837
AtomPair CA 97 CA 102 SOGFUNC 9  8.095  3.513  0.108  8.455  2.956  0.129  8.527  3.513  0.108  8.539  2.956  0.129  8.580  3.717  0.102  8.589  3.717  0.102  8.601  3.513  0.108  9.482  3.513  0.108 18.300  7.300  0.104
AtomPair CA 97 CA 103 SOGFUNC 8  9.118  2.956  0.129  9.146  2.956  0.129  9.590  2.956  0.129  9.754  3.513  0.109  9.762  3.513  0.109  9.864  2.956  0.129  9.936  3.513  0.109 18.300  7.300  0.157
AtomPair CA 97 CA 104 SOGFUNC 4  9.793  4.151  0.136  9.816  3.513  0.161  9.862  3.513  0.161 18.300  7.300  0.542
AtomPair CA 97 CA 105 SOGFUNC 2  9.169  2.956  0.215 18.300  7.300  0.785
AtomPair CA 97 CA 109 SOGFUNC 2  9.792  2.956  0.215 18.300  7.300  0.785
AtomPair CA 97 CA 110 SOGFUNC 2  7.631  2.956  0.215 18.300  7.300  0.785
AtomPair CA 97 CA 111 SOGFUNC 2  8.943  2.956  0.215 18.300  7.300  0.785
AtomPair CA 97 CA 112 SOGFUNC 2  6.351  3.513  0.188 18.300  7.300  0.812
AtomPair CA 97 CA 113 SOGFUNC 2  9.083  3.513  0.188 18.300  7.300  0.812
AtomPair CA 97 CA 115 SOGFUNC 2  7.156  2.956  0.215 18.300  7.300  0.785
AtomPair CA 97 CA 116 SOGFUNC 2  6.978  2.956  0.215 18.300  7.300  0.785
AtomPair CA 97 CA 120 SOGFUNC 2  8.215  2.956  0.215 18.300  7.300  0.785
AtomPair CA 97 CA 149 SOGFUNC 3  7.241  2.956  0.191  7.255  2.956  0.191 18.300  7.300  0.618
AtomPair CA 97 CA 150 SOGFUNC 3  7.720  2.956  0.191  7.787  2.956  0.191 18.300  7.300  0.618
AtomPair CA 97 CA 151 SOGFUNC 3  7.863  2.956  0.191  7.896  2.956  0.191 18.300  7.300  0.618
AtomPair CA 97 CA 152 SOGFUNC 4  6.888  3.513  0.153  6.900  3.513  0.153  9.015  2.956  0.181 18.300  7.300  0.514
AtomPair CA 97 CA 153 SOGFUNC 2  6.203  2.956  0.382 18.300  7.300  0.618
AtomPair CA 97 CA 154 SOGFUNC 3  4.599  2.108  0.232  4.733  2.108  0.232 18.300  7.300  0.536
AtomPair CA 97 CA 155 SOGFUNC 4  6.694  2.108  0.211  6.761  2.108  0.211  9.553  2.956  0.151 18.300  7.300  0.427
AtomPair CA 97 CA 156 SOGFUNC 5  9.281  3.717  0.127  9.357  3.717  0.127  9.800  3.513  0.134  9.816  2.108  0.224 18.300  7.300  0.388
AtomPair CA 97 CA 157 SOGFUNC 3  9.483  2.956  0.191  9.610  2.956  0.191 18.300  7.300  0.618
AtomPair CA 97 CA 158 SOGFUNC 2  9.281  3.513  0.188 18.300  7.300  0.812
AtomPair CA 97 CA 163 SOGFUNC 2  8.044  2.654  0.234 18.300  7.300  0.766
AtomPair CA 97 CA 164 SOGFUNC 2  5.741  2.956  0.215 18.300  7.300  0.785
AtomPair CA 97 CA 165 SOGFUNC 2  5.392  2.956  0.215 18.300  7.300  0.785
AtomPair CA 97 CA 166 SOGFUNC 2  5.926  2.956  0.215 18.300  7.300  0.785
AtomPair CA 97 CA 167 SOGFUNC 2  8.659  2.956  0.215 18.300  7.300  0.785
AtomPair CA 97 CA 170 SOGFUNC 2  8.162  2.956  0.215 18.300  7.300  0.785
AtomPair CA 97 CA 173 SOGFUNC 4  6.436  2.654  0.187  8.627  2.956  0.168  8.630  2.956  0.168 18.300  7.300  0.477
AtomPair CA 97 CA 174 SOGFUNC 6  7.196  2.635  0.147  8.954  2.635  0.147  9.012  2.635  0.147  9.307  2.635  0.147  9.491  2.635  0.147 18.300  7.300  0.265
AtomPair CA 97 CA 175 SOGFUNC 5  5.940  2.635  0.149  5.943  2.635  0.149  6.224  1.685  0.232  6.530  2.635  0.149 18.300  7.300  0.322
AtomPair CA 97 CA 176 SOGFUNC 8  7.898  2.635  0.126  7.905  3.007  0.111  7.938  3.007  0.111  8.659  2.635  0.126  8.693  2.635  0.126  8.775  2.635  0.126  9.195  2.437  0.137 18.300  7.300  0.137
AtomPair CA 97 CA 177 SOGFUNC 8  7.328  2.635  0.124  8.665  2.635  0.124  8.695  2.635  0.124  8.742  2.635  0.124  9.271  2.635  0.124  9.901  2.635  0.124  9.958  2.635  0.124 18.300  7.300  0.134
AtomPair CA 97 CA 178 SOGFUNC 5  5.391  2.635  0.162  5.487  2.635  0.162  5.506  2.635  0.162  5.878  2.635  0.162 18.300  7.300  0.351
AtomPair CA 97 CA 179 SOGFUNC 5  5.164  3.007  0.154  5.198  2.956  0.157  5.265  3.007  0.154  5.994  3.007  0.154 18.300  7.300  0.381
AtomPair CA 97 CA 180 SOGFUNC 5  8.801  2.956  0.160  8.834  3.443  0.137  8.983  3.443  0.137  9.563  2.635  0.179 18.300  7.300  0.388
AtomPair CA 97 CA 181 SOGFUNC 5  8.689  2.956  0.156  8.987  2.956  0.156  9.105  2.956  0.156  9.296  2.956  0.156 18.300  7.300  0.378
AtomPair CA 97 CA 182 SOGFUNC 5  7.078  2.956  0.156  7.705  2.956  0.156  8.098  2.956  0.156  8.167  2.956  0.156 18.300  7.300  0.378
AtomPair CA 97 CA 183 SOGFUNC 2  9.085  2.956  0.215 18.300  7.300  0.785
AtomPair CA 97 CA 184 SOGFUNC 2  8.305  2.956  0.215 18.300  7.300  0.785
AtomPair CA 98 CA 103 SOGFUNC 9  7.552  2.956  0.121  8.396  3.513  0.102  8.431  3.513  0.102  8.797  2.956  0.121  8.873  2.956  0.121  8.895  2.956  0.121  9.145  2.956  0.121  9.781  3.717  0.096 18.300  7.300  0.098
AtomPair CA 98 CA 104 SOGFUNC 7  8.609  3.513  0.119  8.645  3.513  0.119  9.485  3.717  0.112  9.895  2.956  0.141  9.991  2.956  0.141  9.999  2.956  0.141 18.300  7.300  0.228
AtomPair CA 98 CA 105 SOGFUNC 3  9.087  2.956  0.191  9.796  2.956  0.191 18.300  7.300  0.618
AtomPair CA 98 CA 106 SOGFUNC 2  9.982  2.108  0.278 18.300  7.300  0.722
AtomPair CA 98 CA 107 SOGFUNC 3  9.756  2.108  0.232  9.855  2.108  0.232 18.300  7.300  0.536
AtomPair CA 98 CA 108 SOGFUNC 4  8.232  2.654  0.165  8.671  2.108  0.208  8.773  2.108  0.208 18.300  7.300  0.420
AtomPair CA 98 CA 109 SOGFUNC 2  9.063  4.151  0.163 18.300  7.300  0.837
AtomPair CA 98 CA 110 SOGFUNC 2  8.417  4.151  0.163 18.300  7.300  0.837
AtomPair CA 98 CA 112 SOGFUNC 2  8.949  4.151  0.163 18.300  7.300  0.837
AtomPair CA 98 CA 125 SOGFUNC 2  9.867  2.108  0.278 18.300  7.300  0.722
AtomPair CA 98 CA 149 SOGFUNC 3  9.705  2.956  0.191  9.712  2.956  0.191 18.300  7.300  0.618
AtomPair CA 98 CA 150 SOGFUNC 3  9.376  2.108  0.232  9.391  2.108  0.232 18.300  7.300  0.536
AtomPair CA 98 CA 151 SOGFUNC 7  7.374  2.654  0.132  7.383  2.654  0.132  7.884  1.871  0.187  7.976  2.956  0.119  9.308  2.956  0.119  9.393  2.956  0.119 18.300  7.300  0.192
AtomPair CA 98 CA 152 SOGFUNC 8  7.460  2.956  0.125  7.955  3.513  0.105  8.040  3.513  0.105  9.671  2.956  0.125  9.895  2.956  0.125  9.919  2.956  0.125  9.933  2.654  0.139 18.300  7.300  0.152
AtomPair CA 98 CA 153 SOGFUNC 6  8.872  2.956  0.135  8.892  2.108  0.189  8.943  2.956  0.135  9.403  2.956  0.135  9.860  2.956  0.135 18.300  7.300  0.273
AtomPair CA 98 CA 154 SOGFUNC 4  8.310  2.108  0.199  8.397  2.108  0.199  9.240  2.108  0.199 18.300  7.300  0.403
AtomPair CA 98 CA 155 SOGFUNC 7  7.790  2.956  0.113  9.723  2.956  0.113  9.767  2.108  0.159  9.781  2.108  0.159  9.809  2.108  0.159  9.915  2.956  0.113 18.300  7.300  0.183
AtomPair CA 98 CA 156 SOGFUNC 8  6.215  2.956  0.126  6.652  2.956  0.126  6.707  2.956  0.126  6.989  2.956  0.126  7.876  2.956  0.126  8.135  4.058  0.092  9.491  2.956  0.126 18.300  7.300  0.153
AtomPair CA 98 CA 157 SOGFUNC 8  6.005  2.654  0.133  6.127  2.654  0.133  7.423  2.956  0.119  8.295  3.513  0.100  8.299  2.654  0.133  9.253  2.956  0.119  9.951  2.956  0.119 18.300  7.300  0.145
AtomPair CA 98 CA 158 SOGFUNC 4  6.288  4.151  0.112  9.428  2.108  0.221  9.482  2.108  0.221 18.300  7.300  0.446
AtomPair CA 98 CA 159 SOGFUNC 3  8.731  2.956  0.202  9.098  4.151  0.144 18.300  7.300  0.654
AtomPair CA 98 CA 160 SOGFUNC 2  9.690  4.151  0.163 18.300  7.300  0.837
AtomPair CA 98 CA 161 SOGFUNC 2  8.945  3.513  0.188 18.300  7.300  0.812
AtomPair CA 98 CA 162 SOGFUNC 2  6.627  2.956  0.215 18.300  7.300  0.785
AtomPair CA 98 CA 163 SOGFUNC 2  5.491  2.956  0.215 18.300  7.300  0.785
AtomPair CA 98 CA 164 SOGFUNC 2  4.565  2.956  0.215 18.300  7.300  0.785
AtomPair CA 98 CA 165 SOGFUNC 2  6.618  2.956  0.215 18.300  7.300  0.785
AtomPair CA 98 CA 166 SOGFUNC 2  8.661  2.956  0.215 18.300  7.300  0.785
AtomPair CA 98 CA 171 SOGFUNC 4  9.070  2.956  0.171  9.161  2.956  0.171  9.795  2.956  0.171 18.300  7.300  0.486
AtomPair CA 98 CA 172 SOGFUNC 3  9.554  2.956  0.191  9.568  2.956  0.191 18.300  7.300  0.618
AtomPair CA 98 CA 173 SOGFUNC 4  9.705  2.956  0.171  9.896  2.956  0.171  9.911  2.956  0.171 18.300  7.300  0.486
AtomPair CA 98 CA 174 SOGFUNC 6  6.727  1.871  0.180  6.809  1.871  0.180  7.166  2.956  0.114  7.248  1.871  0.180  9.848  2.956  0.114 18.300  7.300  0.231
AtomPair CA 98 CA 175 SOGFUNC 5  5.078  2.635  0.160  5.085  2.635  0.160  5.379  2.635  0.160  5.705  2.437  0.173 18.300  7.300  0.347
AtomPair CA 98 CA 176 SOGFUNC 7  8.151  2.635  0.134  8.155  2.635  0.134  8.190  2.635  0.134  8.386  2.635  0.134  8.460  2.635  0.134  8.644  2.635  0.134 18.300  7.300  0.194
AtomPair CA 98 CA 177 SOGFUNC 8  8.095  2.635  0.106  8.217  1.734  0.162  8.231  1.734  0.162  8.274  1.734  0.162  8.324  2.635  0.106  8.919  3.007  0.093  9.018  3.007  0.093 18.300  7.300  0.115
AtomPair CA 98 CA 178 SOGFUNC 6  5.023  2.635  0.146  5.085  2.956  0.130  5.110  2.437  0.158  5.146  2.437  0.158  9.896  2.635  0.146 18.300  7.300  0.263
AtomPair CA 98 CA 179 SOGFUNC 5  7.158  1.685  0.218  7.158  2.956  0.124  7.192  1.685  0.218  7.363  2.635  0.139 18.300  7.300  0.301
AtomPair CA 98 CA 180 SOGFUNC 4  8.306  2.108  0.211  8.439  2.108  0.211  9.318  2.956  0.151 18.300  7.300  0.427
AtomPair CA 98 CA 181 SOGFUNC 5  9.313  2.956  0.138  9.513  2.956  0.138  9.576  2.108  0.194  9.648  2.108  0.194 18.300  7.300  0.336
AtomPair CA 98 CA 182 SOGFUNC 5  9.059  2.956  0.156  9.103  2.956  0.156  9.793  2.956  0.156  9.796  2.956  0.156 18.300  7.300  0.378
AtomPair CA 98 CA 184 SOGFUNC 2  9.793  2.956  0.215 18.300  7.300  0.785
AtomPair CA 99 CA 104 SOGFUNC 10  5.087  2.108  0.149  5.088  2.108  0.149  6.774  3.717  0.085  8.369  2.956  0.106  8.402  3.513  0.090  8.407  3.513  0.090  8.730  2.754  0.114  9.304  3.717  0.085  9.373  3.513  0.090 18.300  7.300  0.043
AtomPair CA 99 CA 105 SOGFUNC 8  5.580  3.717  0.099  6.626  2.956  0.125  6.693  2.956  0.125  9.398  2.956  0.125  9.410  2.956  0.125  9.828  2.956  0.125  9.975  2.956  0.125 18.300  7.300  0.152
AtomPair CA 99 CA 106 SOGFUNC 4  7.343  2.956  0.171  7.401  2.956  0.171  8.572  2.956  0.171 18.300  7.300  0.486
AtomPair CA 99 CA 108 SOGFUNC 2  6.862  2.956  0.215 18.300  7.300  0.785
AtomPair CA 99 CA 109 SOGFUNC 2  6.810  3.513  0.188 18.300  7.300  0.812
AtomPair CA 99 CA 110 SOGFUNC 2  7.122  2.956  0.215 18.300  7.300  0.785
AtomPair CA 99 CA 111 SOGFUNC 2  9.450  2.108  0.278 18.300  7.300  0.722
AtomPair CA 99 CA 112 SOGFUNC 3  8.850  2.956  0.202  9.983  4.151  0.144 18.300  7.300  0.654
AtomPair CA 99 CA 118 SOGFUNC 2  9.297  3.717  0.179 18.300  7.300  0.821
AtomPair CA 99 CA 122 SOGFUNC 2  9.861  2.108  0.278 18.300  7.300  0.722
AtomPair CA 99 CA 123 SOGFUNC 3  8.308  2.956  0.191  8.326  2.956  0.191 18.300  7.300  0.618
AtomPair CA 99 CA 125 SOGFUNC 2  9.460  2.956  0.215 18.300  7.300  0.785
AtomPair CA 99 CA 149 SOGFUNC 3  7.686  2.654  0.204  7.732  2.654  0.204 18.300  7.300  0.593
AtomPair CA 99 CA 150 SOGFUNC 3  9.268  1.871  0.254  9.294  2.108  0.225 18.300  7.300  0.521
AtomPair CA 99 CA 151 SOGFUNC 7  7.464  2.956  0.110  7.516  2.654  0.123  7.545  2.654  0.123  8.226  2.108  0.155  8.257  2.108  0.155  8.418  2.108  0.155 18.300  7.300  0.179
AtomPair CA 99 CA 152 SOGFUNC 7  7.954  2.654  0.137  8.475  2.956  0.123  8.485  2.108  0.172  8.510  2.956  0.123  8.538  2.956  0.123  8.587  2.956  0.123 18.300  7.300  0.199
AtomPair CA 99 CA 153 SOGFUNC 7  6.722  2.956  0.131  7.980  2.956  0.131  8.886  2.956  0.131  8.975  2.956  0.131  9.732  2.956  0.131  9.759  2.956  0.131 18.300  7.300  0.213
AtomPair CA 99 CA 154 SOGFUNC 7  5.591  2.956  0.114  7.193  3.513  0.096  7.824  2.754  0.123  7.852  2.108  0.160  8.793  2.108  0.160  8.986  2.108  0.160 18.300  7.300  0.185
AtomPair CA 99 CA 155 SOGFUNC 8  6.659  2.956  0.102  6.697  2.956  0.102  6.727  2.108  0.143  6.739  2.956  0.102  9.547  2.956  0.102  9.818  1.871  0.162  9.845  1.871  0.162 18.300  7.300  0.124
AtomPair CA 99 CA 156 SOGFUNC 7  4.449  3.717  0.107  4.486  3.717  0.107  4.998  2.108  0.188  5.846  2.956  0.134  8.444  2.956  0.134  9.684  3.513  0.113 18.300  7.300  0.217
AtomPair CA 99 CA 157 SOGFUNC 7  6.183  2.654  0.145  6.230  2.654  0.145  7.348  2.956  0.130  7.871  2.956  0.130  8.418  3.513  0.109  9.591  2.956  0.130 18.300  7.300  0.211
AtomPair CA 99 CA 158 SOGFUNC 4  9.523  3.513  0.148  9.944  2.956  0.176  9.984  2.956  0.176 18.300  7.300  0.499
AtomPair CA 99 CA 159 SOGFUNC 2  8.793  3.570  0.185 18.300  7.300  0.815
AtomPair CA 99 CA 161 SOGFUNC 2  8.714  2.956  0.215 18.300  7.300  0.785
AtomPair CA 99 CA 162 SOGFUNC 2  5.771  2.108  0.278 18.300  7.300  0.722
AtomPair CA 99 CA 163 SOGFUNC 2  5.312  1.871  0.302 18.300  7.300  0.698
AtomPair CA 99 CA 164 SOGFUNC 2  6.703  2.956  0.215 18.300  7.300  0.785
AtomPair CA 99 CA 165 SOGFUNC 2  8.630  2.108  0.278 18.300  7.300  0.722
AtomPair CA 99 CA 166 SOGFUNC 2  8.758  3.717  0.179 18.300  7.300  0.821
AtomPair CA 99 CA 167 SOGFUNC 2  9.349  3.717  0.179 18.300  7.300  0.821
AtomPair CA 99 CA 174 SOGFUNC 2  9.978  2.956  0.215 18.300  7.300  0.785
AtomPair CA 99 CA 175 SOGFUNC 5  8.446  3.717  0.124  8.474  3.717  0.124  8.745  2.108  0.218  8.879  2.956  0.156 18.300  7.300  0.378
AtomPair CA 99 CA 176 SOGFUNC 5  7.308  2.635  0.167  7.319  2.635  0.167  9.109  3.192  0.138  9.432  2.635  0.167 18.300  7.300  0.362
AtomPair CA 99 CA 177 SOGFUNC 6  7.803  1.685  0.186  8.610  2.635  0.119  9.223  1.685  0.186  9.291  1.685  0.186  9.838  2.956  0.106 18.300  7.300  0.215
AtomPair CA 99 CA 178 SOGFUNC 6  6.516  2.635  0.149  8.564  2.635  0.149  8.600  2.635  0.149  8.614  2.956  0.133  8.759  2.635  0.149 18.300  7.300  0.270
AtomPair CA 99 CA 179 SOGFUNC 6  8.606  3.570  0.108  9.400  2.108  0.183  9.422  2.108  0.183  9.497  2.956  0.131  9.970  2.956  0.131 18.300  7.300  0.264
AtomPair CA 99 CA 180 SOGFUNC 5  6.873  2.108  0.184  7.878  2.108  0.184  7.923  2.108  0.184  9.940  2.956  0.131 18.300  7.300  0.318
AtomPair CA 99 CA 181 SOGFUNC 2  8.949  2.956  0.215 18.300  7.300  0.785
AtomPair CA 99 CA 183 SOGFUNC 2  9.521  2.956  0.215 18.300  7.300  0.785
AtomPair CA 99 CA 184 SOGFUNC 2  8.960  2.956  0.215 18.300  7.300  0.785
AtomPair CA 100 CA 105 SOGFUNC 9  4.812  2.956  0.122  6.672  2.956  0.122  7.581  2.956  0.122  7.627  2.956  0.122  8.462  3.513  0.103  8.507  2.956  0.122  8.564  3.513  0.103  9.498  4.151  0.087 18.300  7.300  0.099
AtomPair CA 100 CA 106 SOGFUNC 6  6.885  2.956  0.149  9.097  3.513  0.125  9.104  3.513  0.125  9.307  2.956  0.149  9.336  2.956  0.149 18.300  7.300  0.302
AtomPair CA 100 CA 108 SOGFUNC 2  8.875  3.513  0.188 18.300  7.300  0.812
AtomPair CA 100 CA 111 SOGFUNC 2  9.176  2.108  0.278 18.300  7.300  0.722
AtomPair CA 100 CA 122 SOGFUNC 3  9.133  2.956  0.191  9.245  2.956  0.191 18.300  7.300  0.618
AtomPair CA 100 CA 123 SOGFUNC 3  6.400  2.956  0.191  6.435  2.956  0.191 18.300  7.300  0.618
AtomPair CA 100 CA 124 SOGFUNC 3  8.459  2.956  0.191  8.504  2.956  0.191 18.300  7.300  0.618
AtomPair CA 100 CA 125 SOGFUNC 3  9.854  2.956  0.191  9.916  2.956  0.191 18.300  7.300  0.618
AtomPair CA 100 CA 126 SOGFUNC 3  9.363  2.956  0.191  9.518  2.956  0.191 18.300  7.300  0.618
AtomPair CA 100 CA 148 SOGFUNC 3  9.210  2.956  0.191  9.249  2.956  0.191 18.300  7.300  0.618
AtomPair CA 100 CA 149 SOGFUNC 3  5.498  2.654  0.204  5.534  2.654  0.204 18.300  7.300  0.593
AtomPair CA 100 CA 150 SOGFUNC 3  5.797  2.956  0.187  5.811  2.654  0.208 18.300  7.300  0.605
AtomPair CA 100 CA 151 SOGFUNC 5  4.521  2.956  0.156  4.544  2.956  0.156  9.709  2.956  0.156  9.729  2.956  0.156 18.300  7.300  0.378
AtomPair CA 100 CA 152 SOGFUNC 3  5.261  2.956  0.191  5.265  2.956  0.191 18.300  7.300  0.618
AtomPair CA 100 CA 153 SOGFUNC 7  6.479  2.956  0.144  6.480  2.956  0.144  8.596  4.151  0.103  9.457  2.956  0.144  9.965  3.717  0.115  9.969  3.717  0.115 18.300  7.300  0.234
AtomPair CA 100 CA 154 SOGFUNC 7  6.311  2.108  0.180  6.391  2.108  0.180  7.065  3.513  0.108  8.339  3.513  0.108  8.555  3.513  0.108  8.669  3.513  0.108 18.300  7.300  0.208
AtomPair CA 100 CA 155 SOGFUNC 7  7.840  2.654  0.152  7.904  2.654  0.152  9.028  3.513  0.115  9.139  3.513  0.115  9.374  2.754  0.147  9.431  4.151  0.097 18.300  7.300  0.221
AtomPair CA 100 CA 156 SOGFUNC 5  7.883  3.717  0.128  7.904  3.717  0.128  8.607  2.108  0.226  9.495  3.717  0.128 18.300  7.300  0.391
AtomPair CA 100 CA 157 SOGFUNC 4  9.595  3.717  0.147  9.668  3.717  0.147  9.716  2.956  0.184 18.300  7.300  0.523
AtomPair CA 100 CA 158 SOGFUNC 3  9.922  3.513  0.166  9.999  2.956  0.197 18.300  7.300  0.638
AtomPair CA 100 CA 160 SOGFUNC 2  8.810  3.717  0.179 18.300  7.300  0.821
AtomPair CA 100 CA 161 SOGFUNC 2  6.985  3.513  0.188 18.300  7.300  0.812
AtomPair CA 100 CA 162 SOGFUNC 2  4.680  2.956  0.215 18.300  7.300  0.785
AtomPair CA 100 CA 163 SOGFUNC 2  6.367  2.956  0.215 18.300  7.300  0.785
AtomPair CA 100 CA 164 SOGFUNC 2  9.127  2.956  0.215 18.300  7.300  0.785
AtomPair CA 100 CA 175 SOGFUNC 3  9.877  3.717  0.165  9.902  3.717  0.165 18.300  7.300  0.671
AtomPair CA 100 CA 176 SOGFUNC 2  9.552  2.956  0.215 18.300  7.300  0.785
AtomPair CA 100 CA 177 SOGFUNC 2  9.191  2.956  0.215 18.300  7.300  0.785
AtomPair CA 100 CA 178 SOGFUNC 6  8.190  3.717  0.124  8.249  3.717  0.124  8.390  2.956  0.156  8.538  2.956  0.156  9.144  3.717  0.124 18.300  7.300  0.316
AtomPair CA 100 CA 179 SOGFUNC 5  8.891  3.513  0.135  8.904  3.513  0.135  9.325  2.956  0.161  9.515  2.654  0.179 18.300  7.300  0.390
AtomPair CA 100 CA 180 SOGFUNC 3  4.644  2.956  0.191  9.471  2.956  0.191 18.300  7.300  0.618
AtomPair CA 100 CA 181 SOGFUNC 3  7.310  2.956  0.191  9.797  2.956  0.191 18.300  7.300  0.618
AtomPair CA 100 CA 182 SOGFUNC 5  8.383  2.956  0.172  9.016  3.717  0.137  9.016  3.717  0.137  9.787  3.717  0.137 18.300  7.300  0.418
AtomPair CA 100 CA 183 SOGFUNC 2  6.130  2.956  0.215 18.300  7.300  0.785
AtomPair CA 100 CA 184 SOGFUNC 2  5.146  2.956  0.215 18.300  7.300  0.785
AtomPair CA 100 CA 185 SOGFUNC 2  8.902  3.513  0.188 18.300  7.300  0.812
AtomPair CA 100 CA 186 SOGFUNC 2  9.840  3.513  0.188 18.300  7.300  0.812
AtomPair CA 100 CA 187 SOGFUNC 2  9.821  3.513  0.188 18.300  7.300  0.812
AtomPair CA 100 CA 188 SOGFUNC 2  8.175  2.956  0.215 18.300  7.300  0.785
AtomPair CA 101 CA 106 SOGFUNC 7  5.554  2.956  0.139  5.575  2.956  0.139  8.407  3.513  0.117  8.658  2.956  0.139  8.976  2.956  0.139  9.456  4.151  0.099 18.300  7.300  0.226
AtomPair CA 101 CA 107 SOGFUNC 5  6.834  3.973  0.139  6.929  3.973  0.139  9.382  4.214  0.131  9.876  3.973  0.139 18.300  7.300  0.453
AtomPair CA 101 CA 108 SOGFUNC 5  7.188  2.108  0.204  7.249  2.108  0.204  8.072  3.717  0.116  8.104  3.513  0.122 18.300  7.300  0.354
AtomPair CA 101 CA 123 SOGFUNC 3  9.454  2.956  0.191  9.483  2.956  0.191 18.300  7.300  0.618
AtomPair CA 101 CA 125 SOGFUNC 4  8.066  3.973  0.147  8.140  3.973  0.147  9.508  3.973  0.147 18.300  7.300  0.559
AtomPair CA 101 CA 126 SOGFUNC 3  9.665  3.513  0.171  9.717  3.513  0.171 18.300  7.300  0.658
AtomPair CA 101 CA 149 SOGFUNC 3  9.166  2.956  0.191  9.196  2.956  0.191 18.300  7.300  0.618
AtomPair CA 101 CA 150 SOGFUNC 3  8.306  2.956  0.191  8.393  2.956  0.191 18.300  7.300  0.618
AtomPair CA 101 CA 151 SOGFUNC 7  5.544  3.513  0.106  5.677  3.513  0.106  7.559  2.654  0.140  7.603  2.654  0.140  8.835  2.108  0.177  9.768  2.956  0.126 18.300  7.300  0.204
AtomPair CA 101 CA 152 SOGFUNC 6  3.986  3.513  0.116  4.087  3.513  0.116  9.342  2.956  0.138  9.401  2.654  0.154  9.825  2.108  0.194 18.300  7.300  0.280
AtomPair CA 101 CA 153 SOGFUNC 7  6.921  3.513  0.119  6.942  3.513  0.119  8.169  2.956  0.141  8.408  2.956  0.141  8.566  2.956  0.141  8.750  3.717  0.112 18.300  7.300  0.228
AtomPair CA 101 CA 154 SOGFUNC 7  8.323  2.108  0.157  8.451  2.108  0.157  8.575  2.108  0.157  8.617  2.108  0.157  8.630  3.513  0.094  8.857  3.513  0.094 18.300  7.300  0.182
AtomPair CA 101 CA 155 SOGFUNC 4  9.529  2.108  0.199  9.550  2.108  0.199  9.744  2.108  0.199 18.300  7.300  0.403
AtomPair CA 101 CA 156 SOGFUNC 4  8.170  2.956  0.160  8.266  2.956  0.160  8.971  2.108  0.225 18.300  7.300  0.454
AtomPair CA 101 CA 157 SOGFUNC 4  8.519  3.513  0.143  8.994  2.654  0.189  9.132  2.654  0.189 18.300  7.300  0.480
AtomPair CA 101 CA 158 SOGFUNC 2  8.106  3.513  0.188 18.300  7.300  0.812
AtomPair CA 101 CA 159 SOGFUNC 2  8.724  3.513  0.188 18.300  7.300  0.812
AtomPair CA 101 CA 160 SOGFUNC 2  7.453  3.513  0.188 18.300  7.300  0.812
AtomPair CA 101 CA 161 SOGFUNC 2  9.947  3.513  0.188 18.300  7.300  0.812
AtomPair CA 101 CA 162 SOGFUNC 3  7.382  2.956  0.191  8.607  2.956  0.191 18.300  7.300  0.618
AtomPair CA 101 CA 163 SOGFUNC 3  7.109  3.973  0.153  8.205  3.391  0.180 18.300  7.300  0.667
AtomPair CA 101 CA 175 SOGFUNC 3  9.946  2.108  0.249  9.990  2.956  0.177 18.300  7.300  0.574
AtomPair CA 101 CA 178 SOGFUNC 5  6.805  2.956  0.155  7.119  2.654  0.173  7.133  2.654  0.173  7.380  3.717  0.123 18.300  7.300  0.377
AtomPair CA 101 CA 179 SOGFUNC 5  9.051  2.956  0.161  9.133  2.956  0.161  9.169  2.956  0.161  9.410  3.717  0.128 18.300  7.300  0.390
AtomPair CA 101 CA 180 SOGFUNC 2  8.334  2.956  0.215 18.300  7.300  0.785
AtomPair CA 101 CA 181 SOGFUNC 6  7.928  2.956  0.147  8.701  2.956  0.147  9.089  2.956  0.147  9.103  3.717  0.117  9.239  2.956  0.147 18.300  7.300  0.297
AtomPair CA 101 CA 182 SOGFUNC 5  7.652  2.956  0.161  8.178  3.717  0.128  8.279  2.956  0.161  8.354  2.956  0.161 18.300  7.300  0.390
AtomPair CA 101 CA 183 SOGFUNC 2  8.679  2.956  0.215 18.300  7.300  0.785
AtomPair CA 101 CA 184 SOGFUNC 3  6.600  2.956  0.191  9.440  2.956  0.191 18.300  7.300  0.618
AtomPair CA 101 CA 188 SOGFUNC 2  8.627  2.956  0.215 18.300  7.300  0.785
AtomPair CA 102 CA 107 SOGFUNC 6  7.635  3.973  0.130  7.757  3.973  0.130  7.825  3.973  0.130  8.695  3.973  0.130  9.949  4.214  0.123 18.300  7.300  0.355
AtomPair CA 102 CA 108 SOGFUNC 5  7.445  4.214  0.131  7.781  3.973  0.139  9.290  3.973  0.139  9.298  3.973  0.139 18.300  7.300  0.453
AtomPair CA 102 CA 111 SOGFUNC 2  9.116  2.108  0.278 18.300  7.300  0.722
AtomPair CA 102 CA 112 SOGFUNC 2  9.023  2.956  0.215 18.300  7.300  0.785
AtomPair CA 102 CA 116 SOGFUNC 2  9.072  2.956  0.215 18.300  7.300  0.785
AtomPair CA 102 CA 117 SOGFUNC 2  9.993  2.108  0.278 18.300  7.300  0.722
AtomPair CA 102 CA 118 SOGFUNC 2  8.823  3.973  0.170 18.300  7.300  0.830
AtomPair CA 102 CA 123 SOGFUNC 4  9.466  3.513  0.158  9.545  3.513  0.158  9.949  3.717  0.150 18.300  7.300  0.534
AtomPair CA 102 CA 124 SOGFUNC 4  9.132  3.973  0.147  9.463  3.973  0.147  9.512  3.973  0.147 18.300  7.300  0.559
AtomPair CA 102 CA 125 SOGFUNC 5  6.220  3.973  0.142  6.420  4.490  0.126  6.539  4.490  0.126  8.520  3.973  0.142 18.300  7.300  0.464
AtomPair CA 102 CA 126 SOGFUNC 5  8.437  4.490  0.128  8.451  4.490  0.128  8.623  4.490  0.128  9.435  3.973  0.145 18.300  7.300  0.472
AtomPair CA 102 CA 127 SOGFUNC 4  9.281  2.956  0.175  9.326  2.754  0.188  9.927  3.717  0.139 18.300  7.300  0.497
AtomPair CA 102 CA 128 SOGFUNC 2  9.572  2.754  0.228 18.300  7.300  0.772
AtomPair CA 102 CA 150 SOGFUNC 3  9.006  2.956  0.191  9.059  2.956  0.191 18.300  7.300  0.618
AtomPair CA 102 CA 151 SOGFUNC 7  5.300  2.654  0.140  5.342  2.654  0.140  6.458  2.108  0.177  6.903  2.956  0.126  7.760  3.513  0.106  7.801  3.513  0.106 18.300  7.300  0.204
AtomPair CA 102 CA 152 SOGFUNC 7  5.842  3.717  0.107  5.913  3.717  0.107  6.319  2.108  0.189  7.468  2.654  0.150  7.509  3.513  0.114  7.536  3.513  0.114 18.300  7.300  0.219
AtomPair CA 102 CA 153 SOGFUNC 5  4.433  2.956  0.166  4.912  3.717  0.132  5.046  3.717  0.132  5.170  2.956  0.166 18.300  7.300  0.404
AtomPair CA 102 CA 154 SOGFUNC 5  5.275  2.956  0.159  5.317  2.956  0.159  5.329  3.513  0.134  6.434  2.956  0.159 18.300  7.300  0.387
AtomPair CA 102 CA 155 SOGFUNC 5  6.020  2.956  0.146  6.035  2.956  0.146  6.726  2.108  0.205  8.813  2.956  0.146 18.300  7.300  0.356
AtomPair CA 102 CA 156 SOGFUNC 6  5.344  3.717  0.120  5.485  3.717  0.120  6.340  2.108  0.211  8.096  3.513  0.126  8.745  3.717  0.120 18.300  7.300  0.304
AtomPair CA 102 CA 157 SOGFUNC 6  7.055  3.570  0.127  7.200  3.570  0.127  8.073  2.956  0.153  9.308  3.513  0.129  9.720  2.956  0.153 18.300  7.300  0.310
AtomPair CA 102 CA 158 SOGFUNC 2  7.117  3.513  0.188 18.300  7.300  0.812
AtomPair CA 102 CA 159 SOGFUNC 3  8.430  2.956  0.197  9.939  3.513  0.166 18.300  7.300  0.638
AtomPair CA 102 CA 160 SOGFUNC 3  8.869  3.513  0.171  9.475  3.513  0.171 18.300  7.300  0.658
AtomPair CA 102 CA 162 SOGFUNC 3  8.433  3.973  0.157  9.477  3.973  0.157 18.300  7.300  0.685
AtomPair CA 102 CA 163 SOGFUNC 3  6.699  3.973  0.155  9.683  3.677  0.168 18.300  7.300  0.677
AtomPair CA 102 CA 166 SOGFUNC 2  7.486  2.108  0.278 18.300  7.300  0.722
AtomPair CA 102 CA 167 SOGFUNC 2  9.214  2.956  0.215 18.300  7.300  0.785
AtomPair CA 102 CA 178 SOGFUNC 5  9.496  2.956  0.170  9.580  3.717  0.135  9.856  3.570  0.141  9.865  3.570  0.141 18.300  7.300  0.413
AtomPair CA 102 CA 180 SOGFUNC 2  9.058  2.956  0.215 18.300  7.300  0.785
AtomPair CA 102 CA 181 SOGFUNC 2  9.913  2.956  0.215 18.300  7.300  0.785
AtomPair CA 102 CA 184 SOGFUNC 4  9.093  2.956  0.176  9.375  2.956  0.176  9.707  3.513  0.148 18.300  7.300  0.499
AtomPair CA 102 CA 185 SOGFUNC 2  9.699  3.513  0.188 18.300  7.300  0.812
AtomPair CA 102 CA 188 SOGFUNC 2  8.716  3.973  0.170 18.300  7.300  0.830
AtomPair CA 102 CA 192 SOGFUNC 2  9.260  3.973  0.170 18.300  7.300  0.830
AtomPair CA 103 CA 108 SOGFUNC 3  5.429  3.973  0.157  8.388  3.973  0.157 18.300  7.300  0.685
AtomPair CA 103 CA 109 SOGFUNC 2  8.475  4.665  0.148 18.300  7.300  0.852
AtomPair CA 103 CA 110 SOGFUNC 2  9.975  4.151  0.163 18.300  7.300  0.837
AtomPair CA 103 CA 111 SOGFUNC 2  6.330  3.513  0.188 18.300  7.300  0.812
AtomPair CA 103 CA 112 SOGFUNC 2  7.686  3.717  0.179 18.300  7.300  0.821
AtomPair CA 103 CA 115 SOGFUNC 2  9.069  3.570  0.185 18.300  7.300  0.815
AtomPair CA 103 CA 116 SOGFUNC 2  6.531  2.956  0.215 18.300  7.300  0.785
AtomPair CA 103 CA 117 SOGFUNC 2  8.381  3.973  0.170 18.300  7.300  0.830
AtomPair CA 103 CA 118 SOGFUNC 2  8.657  4.490  0.153 18.300  7.300  0.847
AtomPair CA 103 CA 122 SOGFUNC 3  8.932  4.214  0.151  9.085  4.214  0.151 18.300  7.300  0.698
AtomPair CA 103 CA 123 SOGFUNC 3  6.056  4.490  0.144  6.172  4.490  0.144 18.300  7.300  0.711
AtomPair CA 103 CA 124 SOGFUNC 3  8.168  3.973  0.157  8.286  3.973  0.157 18.300  7.300  0.685
AtomPair CA 103 CA 125 SOGFUNC 6  8.365  4.214  0.125  8.472  4.214  0.125  8.633  4.214  0.125  9.517  3.973  0.132  9.592  3.973  0.132 18.300  7.300  0.360
AtomPair CA 103 CA 126 SOGFUNC 3  8.739  4.214  0.151  8.823  4.214  0.151 18.300  7.300  0.698
AtomPair CA 103 CA 127 SOGFUNC 2  9.311  4.214  0.161 18.300  7.300  0.839
AtomPair CA 103 CA 128 SOGFUNC 2  9.657  3.513  0.188 18.300  7.300  0.812
AtomPair CA 103 CA 129 SOGFUNC 2  7.660  3.973  0.170 18.300  7.300  0.830
AtomPair CA 103 CA 130 SOGFUNC 2  8.028  4.214  0.161 18.300  7.300  0.839
AtomPair CA 103 CA 149 SOGFUNC 3  8.264  3.973  0.157  8.273  3.973  0.157 18.300  7.300  0.685
AtomPair CA 103 CA 150 SOGFUNC 3  8.326  2.956  0.191  8.371  2.956  0.191 18.300  7.300  0.618
AtomPair CA 103 CA 151 SOGFUNC 6  5.635  3.513  0.125  5.675  3.513  0.125  8.904  2.956  0.149  8.929  2.956  0.149  9.993  2.956  0.149 18.300  7.300  0.302
AtomPair CA 103 CA 152 SOGFUNC 7  7.260  3.513  0.118  7.313  3.513  0.118  8.279  2.956  0.140  8.307  2.956  0.140  8.968  3.513  0.118  9.480  2.956  0.140 18.300  7.300  0.227
AtomPair CA 103 CA 153 SOGFUNC 7  5.843  3.513  0.126  5.893  3.513  0.126  5.985  3.513  0.126  6.015  3.513  0.126  9.940  3.513  0.126  9.963  3.513  0.126 18.300  7.300  0.243
AtomPair CA 103 CA 154 SOGFUNC 5  3.891  2.754  0.171  3.953  2.754  0.171  4.612  3.513  0.134  6.454  3.513  0.134 18.300  7.300  0.388
AtomPair CA 103 CA 155 SOGFUNC 5  6.231  3.513  0.140  6.278  3.513  0.140  7.550  2.754  0.178  9.931  3.513  0.140 18.300  7.300  0.403
AtomPair CA 103 CA 156 SOGFUNC 4  7.287  3.717  0.147  7.365  3.717  0.147  8.670  2.956  0.184 18.300  7.300  0.523
AtomPair CA 103 CA 159 SOGFUNC 2  8.862  2.956  0.215 18.300  7.300  0.785
AtomPair CA 103 CA 160 SOGFUNC 2  9.874  3.513  0.188 18.300  7.300  0.812
AtomPair CA 103 CA 162 SOGFUNC 2  9.690  3.973  0.170 18.300  7.300  0.830
AtomPair CA 103 CA 163 SOGFUNC 4  8.732  3.391  0.164  9.101  3.973  0.140  9.966  3.391  0.164 18.300  7.300  0.533
AtomPair CA 103 CA 164 SOGFUNC 2  9.709  3.677  0.181 18.300  7.300  0.819
AtomPair CA 103 CA 165 SOGFUNC 2  9.800  3.391  0.193 18.300  7.300  0.807
AtomPair CA 103 CA 166 SOGFUNC 3  8.607  2.956  0.191  9.962  2.956  0.191 18.300  7.300  0.618
AtomPair CA 103 CA 178 SOGFUNC 2  8.463  2.956  0.215 18.300  7.300  0.785
AtomPair CA 103 CA 179 SOGFUNC 2  8.619  2.956  0.215 18.300  7.300  0.785
AtomPair CA 103 CA 180 SOGFUNC 3  7.489  2.956  0.197  8.669  3.513  0.166 18.300  7.300  0.638
AtomPair CA 103 CA 181 SOGFUNC 3  7.757  2.956  0.191  8.654  2.956  0.191 18.300  7.300  0.618
AtomPair CA 103 CA 182 SOGFUNC 2  9.473  3.513  0.188 18.300  7.300  0.812
AtomPair CA 103 CA 183 SOGFUNC 2  9.626  2.108  0.278 18.300  7.300  0.722
AtomPair CA 103 CA 184 SOGFUNC 4  6.086  2.956  0.183  7.504  3.513  0.154  9.693  3.717  0.145 18.300  7.300  0.518
AtomPair CA 103 CA 185 SOGFUNC 2  6.382  3.513  0.188 18.300  7.300  0.812
AtomPair CA 103 CA 186 SOGFUNC 4  9.706  3.513  0.153  9.908  2.956  0.181  9.912  3.513  0.153 18.300  7.300  0.514
AtomPair CA 103 CA 187 SOGFUNC 3  8.449  4.665  0.130  9.519  2.956  0.205 18.300  7.300  0.665
AtomPair CA 103 CA 188 SOGFUNC 3  5.249  4.665  0.137  7.181  3.973  0.161 18.300  7.300  0.702
AtomPair CA 103 CA 189 SOGFUNC 2  9.487  4.214  0.161 18.300  7.300  0.839
AtomPair CA 103 CA 192 SOGFUNC 2  5.756  4.214  0.161 18.300  7.300  0.839
AtomPair CA 103 CA 193 SOGFUNC 2  7.438  4.214  0.161 18.300  7.300  0.839
AtomPair CA 103 CA 194 SOGFUNC 2  9.731  3.513  0.188 18.300  7.300  0.812
AtomPair CA 104 CA 109 SOGFUNC 3  8.547  4.665  0.139  9.574  4.214  0.153 18.300  7.300  0.708
AtomPair CA 104 CA 110 SOGFUNC 2  9.982  4.490  0.153 18.300  7.300  0.847
AtomPair CA 104 CA 111 SOGFUNC 2  9.443  3.513  0.188 18.300  7.300  0.812
AtomPair CA 104 CA 116 SOGFUNC 2  9.653  4.490  0.153 18.300  7.300  0.847
AtomPair CA 104 CA 121 SOGFUNC 3  9.177  3.973  0.157  9.352  3.973  0.157 18.300  7.300  0.685
AtomPair CA 104 CA 122 SOGFUNC 3  7.782  3.677  0.166  7.787  3.677  0.166 18.300  7.300  0.668
AtomPair CA 104 CA 123 SOGFUNC 3  6.463  4.214  0.151  6.531  4.214  0.151 18.300  7.300  0.698
AtomPair CA 104 CA 124 SOGFUNC 3  9.824  3.973  0.157  9.841  3.973  0.157 18.300  7.300  0.685
AtomPair CA 104 CA 125 SOGFUNC 4  9.408  4.214  0.139  9.454  4.214  0.139  9.484  3.677  0.159 18.300  7.300  0.562
AtomPair CA 104 CA 129 SOGFUNC 2  9.521  4.665  0.148 18.300  7.300  0.852
AtomPair CA 104 CA 130 SOGFUNC 2  9.925  4.665  0.148 18.300  7.300  0.852
AtomPair CA 104 CA 149 SOGFUNC 3  8.644  3.973  0.157  8.777  3.973  0.157 18.300  7.300  0.685
AtomPair CA 104 CA 151 SOGFUNC 3  8.666  2.754  0.199  8.752  2.754  0.199 18.300  7.300  0.601
AtomPair CA 104 CA 153 SOGFUNC 5  7.530  3.513  0.145  7.763  3.513  0.145  8.287  3.513  0.145  9.081  3.513  0.145 18.300  7.300  0.419
AtomPair CA 104 CA 154 SOGFUNC 4  6.993  2.754  0.184  7.019  2.754  0.184  8.191  3.513  0.145 18.300  7.300  0.487
AtomPair CA 104 CA 155 SOGFUNC 3  9.755  3.513  0.171  9.783  3.513  0.171 18.300  7.300  0.658
AtomPair CA 104 CA 157 SOGFUNC 2  7.893  2.956  0.215 18.300  7.300  0.785
AtomPair CA 104 CA 158 SOGFUNC 2  9.264  2.956  0.215 18.300  7.300  0.785
AtomPair CA 104 CA 159 SOGFUNC 2  8.583  2.956  0.215 18.300  7.300  0.785
AtomPair CA 104 CA 160 SOGFUNC 2  8.667  3.973  0.170 18.300  7.300  0.830
AtomPair CA 104 CA 161 SOGFUNC 2  8.944  3.973  0.170 18.300  7.300  0.830
AtomPair CA 104 CA 162 SOGFUNC 2  6.240  3.973  0.170 18.300  7.300  0.830
AtomPair CA 104 CA 163 SOGFUNC 3  6.764  3.973  0.157  7.910  3.973  0.157 18.300  7.300  0.685
AtomPair CA 104 CA 178 SOGFUNC 2  9.205  2.956  0.215 18.300  7.300  0.785
AtomPair CA 104 CA 179 SOGFUNC 2  8.251  3.717  0.179 18.300  7.300  0.821
AtomPair CA 104 CA 180 SOGFUNC 4  6.756  3.513  0.148  8.922  2.956  0.176  9.450  2.956  0.176 18.300  7.300  0.499
AtomPair CA 104 CA 181 SOGFUNC 4  7.458  2.956  0.176  9.131  2.956  0.176  9.901  3.513  0.148 18.300  7.300  0.499
AtomPair CA 104 CA 183 SOGFUNC 3  9.649  3.513  0.166  9.725  2.956  0.197 18.300  7.300  0.638
AtomPair CA 104 CA 184 SOGFUNC 3  6.090  3.513  0.166  6.367  2.956  0.197 18.300  7.300  0.638
AtomPair CA 104 CA 185 SOGFUNC 3  8.512  2.956  0.197  8.653  3.513  0.166 18.300  7.300  0.638
AtomPair CA 104 CA 186 SOGFUNC 2  8.384  4.214  0.161 18.300  7.300  0.839
AtomPair CA 104 CA 187 SOGFUNC 2  5.936  4.214  0.161 18.300  7.300  0.839
AtomPair CA 104 CA 188 SOGFUNC 3  4.212  4.214  0.153  8.995  4.490  0.143 18.300  7.300  0.704
AtomPair CA 104 CA 192 SOGFUNC 2  6.200  4.214  0.161 18.300  7.300  0.839
AtomPair CA 104 CA 193 SOGFUNC 2  9.361  4.214  0.161 18.300  7.300  0.839
AtomPair CA 105 CA 110 SOGFUNC 2  8.568  3.973  0.170 18.300  7.300  0.830
AtomPair CA 105 CA 119 SOGFUNC 3  7.034  4.214  0.151  7.226  4.214  0.151 18.300  7.300  0.698
AtomPair CA 105 CA 121 SOGFUNC 3  5.607  3.973  0.157  5.796  3.973  0.157 18.300  7.300  0.685
AtomPair CA 105 CA 122 SOGFUNC 3  4.839  4.214  0.151  4.868  4.214  0.151 18.300  7.300  0.698
AtomPair CA 105 CA 123 SOGFUNC 4  5.474  3.973  0.149  5.510  3.973  0.149  9.936  4.490  0.132 18.300  7.300  0.569
AtomPair CA 105 CA 124 SOGFUNC 6  8.681  4.665  0.108  9.255  3.973  0.126  9.285  3.973  0.126  9.593  3.391  0.148  9.656  3.391  0.148 18.300  7.300  0.344
AtomPair CA 105 CA 125 SOGFUNC 4  6.289  3.973  0.148  6.347  3.973  0.148  6.932  4.214  0.140 18.300  7.300  0.564
AtomPair CA 105 CA 126 SOGFUNC 4  7.559  3.973  0.149  7.763  3.973  0.149  9.842  4.490  0.132 18.300  7.300  0.569
AtomPair CA 105 CA 127 SOGFUNC 3  7.517  4.214  0.151  7.546  4.214  0.151 18.300  7.300  0.698
AtomPair CA 105 CA 128 SOGFUNC 3  8.132  4.214  0.151  8.247  4.214  0.151 18.300  7.300  0.698
AtomPair CA 105 CA 129 SOGFUNC 2  9.772  4.490  0.153 18.300  7.300  0.847
AtomPair CA 105 CA 148 SOGFUNC 3  8.733  3.973  0.157  8.910  3.973  0.157 18.300  7.300  0.685
AtomPair CA 105 CA 149 SOGFUNC 3  7.534  3.973  0.157  7.630  3.973  0.157 18.300  7.300  0.685
AtomPair CA 105 CA 151 SOGFUNC 4  8.095  3.973  0.147  8.198  3.973  0.147  9.995  3.973  0.147 18.300  7.300  0.559
AtomPair CA 105 CA 152 SOGFUNC 3  7.906  2.956  0.191  8.074  2.956  0.191 18.300  7.300  0.618
AtomPair CA 105 CA 153 SOGFUNC 5  5.011  2.956  0.164  5.218  2.956  0.164  8.989  3.513  0.138  9.602  3.513  0.138 18.300  7.300  0.397
AtomPair CA 105 CA 154 SOGFUNC 4  6.364  2.754  0.188  6.429  2.754  0.188  9.467  4.058  0.128 18.300  7.300  0.496
AtomPair CA 105 CA 155 SOGFUNC 3  9.108  2.754  0.199  9.132  2.754  0.199 18.300  7.300  0.601
AtomPair CA 105 CA 156 SOGFUNC 3  9.822  2.956  0.191  9.904  2.956  0.191 18.300  7.300  0.618
AtomPair CA 105 CA 157 SOGFUNC 2  9.311  2.956  0.215 18.300  7.300  0.785
AtomPair CA 105 CA 158 SOGFUNC 3  9.124  2.956  0.197  9.363  3.513  0.166 18.300  7.300  0.638
AtomPair CA 105 CA 159 SOGFUNC 2  7.216  3.973  0.170 18.300  7.300  0.830
AtomPair CA 105 CA 160 SOGFUNC 3  6.068  4.665  0.139  8.940  4.214  0.153 18.300  7.300  0.708
AtomPair CA 105 CA 161 SOGFUNC 3  7.523  4.214  0.151  9.828  4.214  0.151 18.300  7.300  0.698
AtomPair CA 105 CA 162 SOGFUNC 3  6.459  3.973  0.157  8.494  3.973  0.157 18.300  7.300  0.685
AtomPair CA 105 CA 163 SOGFUNC 3  4.890  3.973  0.157  8.768  3.973  0.157 18.300  7.300  0.685
AtomPair CA 105 CA 164 SOGFUNC 2  7.276  3.973  0.170 18.300  7.300  0.830
AtomPair CA 105 CA 165 SOGFUNC 2  9.276  3.973  0.170 18.300  7.300  0.830
AtomPair CA 105 CA 166 SOGFUNC 3  7.124  3.973  0.160  9.246  4.490  0.142 18.300  7.300  0.698
AtomPair CA 105 CA 167 SOGFUNC 2  6.626  3.973  0.170 18.300  7.300  0.830
AtomPair CA 105 CA 176 SOGFUNC 3  9.123  2.956  0.191  9.238  2.956  0.191 18.300  7.300  0.618
AtomPair CA 105 CA 177 SOGFUNC 2  9.643  2.956  0.215 18.300  7.300  0.785
AtomPair CA 105 CA 178 SOGFUNC 2  5.920  2.956  0.215 18.300  7.300  0.785
AtomPair CA 105 CA 179 SOGFUNC 2  5.201  3.717  0.179 18.300  7.300  0.821
AtomPair CA 105 CA 180 SOGFUNC 2  4.713  3.513  0.188 18.300  7.300  0.812
AtomPair CA 105 CA 181 SOGFUNC 2  7.131  3.513  0.188 18.300  7.300  0.812
AtomPair CA 105 CA 182 SOGFUNC 2  9.107  3.717  0.179 18.300  7.300  0.821
AtomPair CA 105 CA 184 SOGFUNC 4  9.024  3.513  0.154  9.745  2.956  0.183  9.958  3.717  0.145 18.300  7.300  0.518
AtomPair CA 105 CA 185 SOGFUNC 2  8.621  2.956  0.215 18.300  7.300  0.785
AtomPair CA 105 CA 186 SOGFUNC 2  9.459  4.423  0.155 18.300  7.300  0.845
AtomPair CA 105 CA 187 SOGFUNC 2  5.956  4.934  0.141 18.300  7.300  0.859
AtomPair CA 105 CA 188 SOGFUNC 2  4.870  4.214  0.161 18.300  7.300  0.839
AtomPair CA 105 CA 192 SOGFUNC 2  5.488  4.214  0.161 18.300  7.300  0.839
AtomPair CA 105 CA 193 SOGFUNC 2  9.242  4.214  0.161 18.300  7.300  0.839
AtomPair CA 106 CA 111 SOGFUNC 2  8.257  4.214  0.161 18.300  7.300  0.839
AtomPair CA 106 CA 112 SOGFUNC 2  9.901  4.665  0.148 18.300  7.300  0.852
AtomPair CA 106 CA 113 SOGFUNC 4  7.859  3.717  0.117  8.448  1.871  0.233  8.608  1.871  0.233 18.300  7.300  0.417
AtomPair CA 106 CA 114 SOGFUNC 2  9.826  4.490  0.153 18.300  7.300  0.847
AtomPair CA 106 CA 115 SOGFUNC 2  9.696  4.533  0.152 18.300  7.300  0.848
AtomPair CA 106 CA 116 SOGFUNC 2  7.800  4.533  0.152 18.300  7.300  0.848
AtomPair CA 106 CA 117 SOGFUNC 2 10.000  3.973  0.170 18.300  7.300  0.830
AtomPair CA 106 CA 118 SOGFUNC 3  8.853  3.973  0.157  8.949  3.973  0.157 18.300  7.300  0.685
AtomPair CA 106 CA 119 SOGFUNC 3  5.439  3.973  0.157  5.468  3.973  0.157 18.300  7.300  0.685
AtomPair CA 106 CA 121 SOGFUNC 3  4.976  3.973  0.157  5.003  3.973  0.157 18.300  7.300  0.685
AtomPair CA 106 CA 122 SOGFUNC 3  6.598  3.973  0.157  6.781  3.973  0.157 18.300  7.300  0.685
AtomPair CA 106 CA 123 SOGFUNC 6  8.302  3.973  0.126  8.349  3.973  0.126  8.817  4.665  0.108  9.290  3.391  0.148  9.304  3.391  0.148 18.300  7.300  0.344
AtomPair CA 106 CA 124 SOGFUNC 4  6.365  4.214  0.136  7.801  3.677  0.156  7.874  3.677  0.156 18.300  7.300  0.551
AtomPair CA 106 CA 125 SOGFUNC 4  5.109  4.214  0.142  5.799  4.214  0.142  5.856  4.214  0.142 18.300  7.300  0.574
AtomPair CA 106 CA 126 SOGFUNC 4  7.528  4.665  0.130  8.500  4.214  0.144  8.615  4.214  0.144 18.300  7.300  0.582
AtomPair CA 106 CA 127 SOGFUNC 4  9.002  4.214  0.142  9.140  4.214  0.142  9.297  4.214  0.142 18.300  7.300  0.574
AtomPair CA 106 CA 148 SOGFUNC 3  9.347  3.973  0.157  9.348  3.973  0.157 18.300  7.300  0.685
AtomPair CA 106 CA 149 SOGFUNC 3  8.679  3.973  0.157  8.720  3.973  0.157 18.300  7.300  0.685
AtomPair CA 106 CA 151 SOGFUNC 4  8.310  3.973  0.148  8.433  3.973  0.148  9.365  4.214  0.140 18.300  7.300  0.564
AtomPair CA 106 CA 152 SOGFUNC 3  9.652  3.973  0.157  9.801  3.973  0.157 18.300  7.300  0.685
AtomPair CA 106 CA 153 SOGFUNC 4  7.920  3.513  0.157  8.071  3.513  0.157  8.987  3.513  0.157 18.300  7.300  0.529
AtomPair CA 106 CA 154 SOGFUNC 3  9.756  2.754  0.199  9.819  2.754  0.199 18.300  7.300  0.601
AtomPair CA 106 CA 159 SOGFUNC 2  9.108  4.214  0.161 18.300  7.300  0.839
AtomPair CA 106 CA 160 SOGFUNC 2  8.717  4.214  0.161 18.300  7.300  0.839
AtomPair CA 106 CA 162 SOGFUNC 2  9.966  3.973  0.170 18.300  7.300  0.830
AtomPair CA 106 CA 163 SOGFUNC 2  7.867  3.973  0.170 18.300  7.300  0.830
AtomPair CA 106 CA 164 SOGFUNC 2  9.327  3.973  0.170 18.300  7.300  0.830
AtomPair CA 106 CA 166 SOGFUNC 2  7.614  3.973  0.170 18.300  7.300  0.830
AtomPair CA 106 CA 167 SOGFUNC 2  6.249  3.973  0.170 18.300  7.300  0.830
AtomPair CA 106 CA 170 SOGFUNC 2  8.440  3.717  0.179 18.300  7.300  0.821
AtomPair CA 106 CA 171 SOGFUNC 2  9.958  2.956  0.215 18.300  7.300  0.785
AtomPair CA 106 CA 172 SOGFUNC 3  8.582  2.956  0.191  8.655  2.956  0.191 18.300  7.300  0.618
AtomPair CA 106 CA 173 SOGFUNC 2  9.918  2.956  0.215 18.300  7.300  0.785
AtomPair CA 106 CA 174 SOGFUNC 2  9.754  2.956  0.215 18.300  7.300  0.785
AtomPair CA 106 CA 175 SOGFUNC 3  7.817  2.956  0.191  7.908  2.956  0.191 18.300  7.300  0.618
AtomPair CA 106 CA 176 SOGFUNC 3  6.249  2.956  0.191  6.436  2.956  0.191 18.300  7.300  0.618
AtomPair CA 106 CA 177 SOGFUNC 3  9.853  2.956  0.191  9.900  2.956  0.191 18.300  7.300  0.618
AtomPair CA 106 CA 178 SOGFUNC 2  7.508  2.956  0.215 18.300  7.300  0.785
AtomPair CA 106 CA 179 SOGFUNC 4  6.084  2.956  0.171  7.434  2.956  0.171  7.458  2.956  0.171 18.300  7.300  0.486
AtomPair CA 106 CA 180 SOGFUNC 4  4.572  2.956  0.151  9.160  2.108  0.211  9.188  2.108  0.211 18.300  7.300  0.427
AtomPair CA 106 CA 181 SOGFUNC 2  4.818  2.956  0.215 18.300  7.300  0.785
AtomPair CA 106 CA 182 SOGFUNC 2  6.633  2.956  0.215 18.300  7.300  0.785
AtomPair CA 106 CA 183 SOGFUNC 2  9.715  2.956  0.215 18.300  7.300  0.785
AtomPair CA 106 CA 184 SOGFUNC 4  9.181  2.956  0.181  9.188  2.956  0.181  9.738  4.214  0.127 18.300  7.300  0.512
AtomPair CA 106 CA 185 SOGFUNC 2  8.325  2.654  0.234 18.300  7.300  0.766
AtomPair CA 106 CA 186 SOGFUNC 3  8.809  4.490  0.144  9.913  4.423  0.146 18.300  7.300  0.709
AtomPair CA 106 CA 187 SOGFUNC 2  7.502  4.934  0.141 18.300  7.300  0.859
AtomPair CA 106 CA 188 SOGFUNC 3  7.890  4.214  0.151  8.207  4.214  0.151 18.300  7.300  0.698
AtomPair CA 106 CA 190 SOGFUNC 2  9.979  4.214  0.161 18.300  7.300  0.839
AtomPair CA 106 CA 192 SOGFUNC 2  9.275  4.214  0.161 18.300  7.300  0.839
AtomPair CA 107 CA 112 SOGFUNC 2  8.294  4.214  0.161 18.300  7.300  0.839
AtomPair CA 107 CA 113 SOGFUNC 4  6.632  3.973  0.147  7.905  3.973  0.147  8.017  3.973  0.147 18.300  7.300  0.559
AtomPair CA 107 CA 114 SOGFUNC 2  7.438  3.973  0.170 18.300  7.300  0.830
AtomPair CA 107 CA 115 SOGFUNC 2  8.278  4.041  0.167 18.300  7.300  0.833
AtomPair CA 107 CA 116 SOGFUNC 2  7.827  4.041  0.167 18.300  7.300  0.833
AtomPair CA 107 CA 117 SOGFUNC 3  9.320  3.973  0.157  9.356  3.973  0.157 18.300  7.300  0.685
AtomPair CA 107 CA 118 SOGFUNC 3  6.841  4.214  0.151  6.848  4.214  0.151 18.300  7.300  0.698
AtomPair CA 107 CA 119 SOGFUNC 3  4.518  4.214  0.151  4.634  4.214  0.151 18.300  7.300  0.698
AtomPair CA 107 CA 121 SOGFUNC 3  6.640  3.973  0.157  6.764  3.973  0.157 18.300  7.300  0.685
AtomPair CA 107 CA 122 SOGFUNC 7  6.578  3.677  0.134  6.706  3.677  0.134  6.720  4.214  0.117  8.624  4.214  0.117  8.745  4.214  0.117  9.036  4.423  0.111 18.300  7.300  0.270
AtomPair CA 107 CA 123 SOGFUNC 5  5.438  3.973  0.132  5.611  3.391  0.155  5.690  3.391  0.155  8.884  4.214  0.125 18.300  7.300  0.432
AtomPair CA 107 CA 124 SOGFUNC 5  4.283  4.214  0.124  4.829  3.391  0.154  4.857  3.391  0.154  9.838  3.677  0.142 18.300  7.300  0.428
AtomPair CA 107 CA 125 SOGFUNC 5  4.730  3.973  0.136  4.855  3.973  0.136  5.087  3.391  0.159  9.971  4.214  0.128 18.300  7.300  0.442
AtomPair CA 107 CA 126 SOGFUNC 4  8.274  3.973  0.147  8.389  3.973  0.147  8.545  3.973  0.147 18.300  7.300  0.559
AtomPair CA 107 CA 150 SOGFUNC 4  8.603  3.391  0.160  8.610  3.391  0.160  8.722  3.391  0.160 18.300  7.300  0.520
AtomPair CA 107 CA 151 SOGFUNC 4  7.349  3.973  0.143  7.431  3.973  0.143  8.286  3.391  0.168 18.300  7.300  0.546
AtomPair CA 107 CA 152 SOGFUNC 3  9.858  3.973  0.157  9.922  3.973  0.157 18.300  7.300  0.685
AtomPair CA 107 CA 153 SOGFUNC 3  9.534  3.973  0.157  9.595  3.973  0.157 18.300  7.300  0.685
AtomPair CA 107 CA 159 SOGFUNC 2  6.621  4.665  0.148 18.300  7.300  0.852
AtomPair CA 107 CA 160 SOGFUNC 2  7.338  4.665  0.148 18.300  7.300  0.852
AtomPair CA 107 CA 167 SOGFUNC 3  9.391  3.973  0.157  9.628  3.973  0.157 18.300  7.300  0.685
AtomPair CA 107 CA 175 SOGFUNC 4  8.087  2.956  0.171  8.738  2.956  0.171  8.937  2.956  0.171 18.300  7.300  0.486
AtomPair CA 107 CA 176 SOGFUNC 4  5.662  2.956  0.171  8.686  2.956  0.171  8.702  2.956  0.171 18.300  7.300  0.486
AtomPair CA 107 CA 177 SOGFUNC 2  5.176  2.956  0.215 18.300  7.300  0.785
AtomPair CA 107 CA 178 SOGFUNC 4  6.121  2.956  0.171  9.446  2.956  0.171  9.447  2.956  0.171 18.300  7.300  0.486
AtomPair CA 107 CA 179 SOGFUNC 4  7.949  2.956  0.171  8.057  2.956  0.171  8.812  2.956  0.171 18.300  7.300  0.486
AtomPair CA 107 CA 182 SOGFUNC 2  8.764  2.956  0.215 18.300  7.300  0.785
AtomPair CA 107 CA 185 SOGFUNC 2  6.900  4.041  0.167 18.300  7.300  0.833
AtomPair CA 107 CA 186 SOGFUNC 3  7.388  3.973  0.157  9.492  3.973  0.157 18.300  7.300  0.685
AtomPair CA 107 CA 188 SOGFUNC 4  9.431  4.214  0.141  9.490  4.214  0.141  9.812  3.973  0.149 18.300  7.300  0.569
AtomPair CA 107 CA 189 SOGFUNC 4  7.392  3.973  0.149  9.454  4.214  0.141  9.497  4.214  0.141 18.300  7.300  0.569
AtomPair CA 107 CA 190 SOGFUNC 3  6.483  4.665  0.141  6.604  4.665  0.141 18.300  7.300  0.719
AtomPair CA 107 CA 192 SOGFUNC 3  8.263  4.214  0.151  8.295  4.214  0.151 18.300  7.300  0.698
AtomPair CA 107 CA 193 SOGFUNC 3  9.644  4.214  0.151  9.705  4.214  0.151 18.300  7.300  0.698
AtomPair CA 107 CA 194 SOGFUNC 2  9.949  4.214  0.161 18.300  7.300  0.839
AtomPair CA 108 CA 113 SOGFUNC 4  6.156  1.871  0.226  6.247  1.871  0.226  9.568  2.956  0.143 18.300  7.300  0.405
AtomPair CA 108 CA 114 SOGFUNC 3  7.912  2.108  0.232  8.068  2.108  0.232 18.300  7.300  0.536
AtomPair CA 108 CA 115 SOGFUNC 3  9.583  3.391  0.175  9.640  3.391  0.175 18.300  7.300  0.650
AtomPair CA 108 CA 117 SOGFUNC 3  8.791  3.973  0.157  8.914  3.973  0.157 18.300  7.300  0.685
AtomPair CA 108 CA 118 SOGFUNC 3  6.065  3.973  0.157  6.150  3.973  0.157 18.300  7.300  0.685
AtomPair CA 108 CA 119 SOGFUNC 4  5.877  3.391  0.164  6.044  3.391  0.164  9.356  4.041  0.138 18.300  7.300  0.534
AtomPair CA 108 CA 121 SOGFUNC 7  8.424  4.423  0.107  8.835  3.973  0.119  8.873  3.973  0.119  8.916  3.391  0.139  8.949  3.973  0.119  8.989  3.391  0.139 18.300  7.300  0.259
AtomPair CA 108 CA 122 SOGFUNC 5  5.636  3.391  0.158  5.743  3.391  0.158  5.745  3.973  0.135  7.589  4.934  0.109 18.300  7.300  0.440
AtomPair CA 108 CA 123 SOGFUNC 5  4.876  4.533  0.122  4.980  3.391  0.163  5.108  4.333  0.128  8.266  4.214  0.131 18.300  7.300  0.455
AtomPair CA 108 CA 124 SOGFUNC 4  6.319  3.973  0.148  6.772  4.123  0.143  6.815  4.123  0.143 18.300  7.300  0.565
AtomPair CA 108 CA 125 SOGFUNC 4  7.244  3.973  0.140  7.801  3.391  0.164  7.857  3.391  0.164 18.300  7.300  0.533
AtomPair CA 108 CA 150 SOGFUNC 4  8.983  3.391  0.160  9.408  3.391  0.160  9.499  3.391  0.160 18.300  7.300  0.520
AtomPair CA 108 CA 151 SOGFUNC 4  8.534  4.041  0.148  8.840  4.333  0.138  8.909  4.333  0.138 18.300  7.300  0.575
AtomPair CA 108 CA 159 SOGFUNC 2  9.854  4.214  0.161 18.300  7.300  0.839
AtomPair CA 108 CA 163 SOGFUNC 2  9.640  4.214  0.161 18.300  7.300  0.839
AtomPair CA 108 CA 167 SOGFUNC 3  9.307  3.973  0.160  9.634  4.490  0.142 18.300  7.300  0.698
AtomPair CA 108 CA 168 SOGFUNC 2  9.729  3.973  0.170 18.300  7.300  0.830
AtomPair CA 108 CA 169 SOGFUNC 2  9.782  2.956  0.215 18.300  7.300  0.785
AtomPair CA 108 CA 173 SOGFUNC 2  9.956  2.956  0.215 18.300  7.300  0.785
AtomPair CA 108 CA 174 SOGFUNC 5  7.392  2.654  0.146  8.941  2.654  0.146  9.158  1.871  0.207  9.305  2.108  0.184 18.300  7.300  0.318
AtomPair CA 108 CA 175 SOGFUNC 4  5.688  2.654  0.187  8.204  2.956  0.168  8.286  2.956  0.168 18.300  7.300  0.477
AtomPair CA 108 CA 176 SOGFUNC 4  4.495  3.570  0.146  9.639  2.956  0.177  9.732  2.956  0.177 18.300  7.300  0.501
AtomPair CA 108 CA 177 SOGFUNC 6  6.447  2.956  0.128  7.854  1.871  0.202  8.031  2.108  0.179  8.720  2.654  0.142  9.923  4.151  0.091 18.300  7.300  0.258
AtomPair CA 108 CA 178 SOGFUNC 5  6.501  2.654  0.176  6.633  2.956  0.158  7.654  3.717  0.125  8.721  2.956  0.158 18.300  7.300  0.383
AtomPair CA 108 CA 179 SOGFUNC 5  8.558  2.956  0.138  8.582  2.956  0.138  9.798  2.108  0.194  9.980  2.108  0.194 18.300  7.300  0.336
AtomPair CA 108 CA 180 SOGFUNC 3  9.980  2.956  0.191  9.996  2.956  0.191 18.300  7.300  0.618
AtomPair CA 108 CA 181 SOGFUNC 5  6.805  2.108  0.202  6.851  2.108  0.202  9.004  2.956  0.144  9.870  4.151  0.103 18.300  7.300  0.350
AtomPair CA 108 CA 182 SOGFUNC 3  8.831  2.956  0.191  8.970  2.956  0.191 18.300  7.300  0.618
AtomPair CA 108 CA 188 SOGFUNC 4  9.185  3.973  0.148  9.218  4.214  0.140  9.264  3.973  0.148 18.300  7.300  0.564
AtomPair CA 108 CA 189 SOGFUNC 4  8.084  3.677  0.158  8.220  3.677  0.158  8.894  4.490  0.129 18.300  7.300  0.556
AtomPair CA 108 CA 190 SOGFUNC 3  4.979  4.214  0.151  5.125  4.214  0.151 18.300  7.300  0.698
AtomPair CA 108 CA 192 SOGFUNC 4  5.423  3.973  0.148  5.427  3.973  0.148  9.291  4.214  0.140 18.300  7.300  0.564
AtomPair CA 108 CA 193 SOGFUNC 6  7.215  4.665  0.110  7.735  4.214  0.122  7.745  4.214  0.122  9.885  3.677  0.140  9.957  3.391  0.152 18.300  7.300  0.353
AtomPair CA 108 CA 194 SOGFUNC 4  8.481  3.677  0.156  8.708  3.677  0.156  9.163  4.214  0.136 18.300  7.300  0.551
AtomPair CA 108 CA 196 SOGFUNC 3  9.562  3.391  0.175  9.735  3.391  0.175 18.300  7.300  0.650
AtomPair CA 108 CA 197 SOGFUNC 3  7.556  2.956  0.191  7.667  2.956  0.191 18.300  7.300  0.618
AtomPair CA 109 CA 114 SOGFUNC 3  7.700  3.717  0.154  8.205  2.654  0.216 18.300  7.300  0.629
AtomPair CA 109 CA 115 SOGFUNC 6  7.268  2.956  0.131  8.132  4.151  0.093  8.855  2.108  0.183  8.905  2.108  0.183  9.675  2.654  0.146 18.300  7.300  0.264
AtomPair CA 109 CA 116 SOGFUNC 3  7.273  4.214  0.153  8.264  4.490  0.143 18.300  7.300  0.704
AtomPair CA 109 CA 118 SOGFUNC 3  9.856  3.391  0.175  9.921  3.391  0.175 18.300  7.300  0.650
AtomPair CA 109 CA 119 SOGFUNC 7  8.353  3.973  0.119  9.243  3.391  0.139  9.363  4.490  0.105  9.475  3.391  0.139  9.976  3.973  0.119  9.992  3.973  0.119 18.300  7.300  0.259
AtomPair CA 109 CA 120 SOGFUNC 2  9.120  3.973  0.170 18.300  7.300  0.830
AtomPair CA 109 CA 121 SOGFUNC 5  6.719  4.214  0.136  6.981  4.214  0.136  7.014  4.214  0.136  7.681  4.665  0.123 18.300  7.300  0.470
AtomPair CA 109 CA 122 SOGFUNC 5  4.480  3.677  0.150  4.513  3.677  0.150  4.758  4.214  0.131  7.703  4.665  0.118 18.300  7.300  0.452
AtomPair CA 109 CA 123 SOGFUNC 5  6.424  3.391  0.156  6.442  3.391  0.156  6.442  4.490  0.118  7.657  3.973  0.133 18.300  7.300  0.436
AtomPair CA 109 CA 124 SOGFUNC 4  8.547  3.677  0.156  8.639  3.677  0.156  8.731  4.214  0.136 18.300  7.300  0.551
AtomPair CA 109 CA 133 SOGFUNC 2  8.904  4.490  0.153 18.300  7.300  0.847
AtomPair CA 109 CA 159 SOGFUNC 2  9.581  4.665  0.148 18.300  7.300  0.852
AtomPair CA 109 CA 163 SOGFUNC 2  9.455  4.214  0.161 18.300  7.300  0.839
AtomPair CA 109 CA 164 SOGFUNC 2  9.171  4.214  0.161 18.300  7.300  0.839
AtomPair CA 109 CA 166 SOGFUNC 2  9.994  4.214  0.161 18.300  7.300  0.839
AtomPair CA 109 CA 167 SOGFUNC 2  6.814  4.214  0.161 18.300  7.300  0.839
AtomPair CA 109 CA 168 SOGFUNC 2  9.679  4.151  0.163 18.300  7.300  0.837
AtomPair CA 109 CA 169 SOGFUNC 2  9.752  2.956  0.215 18.300  7.300  0.785
AtomPair CA 109 CA 170 SOGFUNC 2  9.889  3.717  0.179 18.300  7.300  0.821
AtomPair CA 109 CA 171 SOGFUNC 2  9.514  3.513  0.188 18.300  7.300  0.812
AtomPair CA 109 CA 173 SOGFUNC 2  8.398  2.956  0.215 18.300  7.300  0.785
AtomPair CA 109 CA 174 SOGFUNC 4  5.553  2.654  0.194  8.748  3.717  0.138  9.775  2.956  0.174 18.300  7.300  0.494
AtomPair CA 109 CA 175 SOGFUNC 4  5.463  2.654  0.187  7.531  2.956  0.168  7.810  2.956  0.168 18.300  7.300  0.477
AtomPair CA 109 CA 176 SOGFUNC 5  6.718  3.570  0.137  9.057  2.956  0.165  9.196  2.956  0.165  9.997  3.717  0.131 18.300  7.300  0.401
AtomPair CA 109 CA 177 SOGFUNC 6  6.278  3.717  0.104  8.317  2.956  0.131  8.570  2.956  0.131  9.050  2.108  0.184  9.204  2.108  0.184 18.300  7.300  0.266
AtomPair CA 109 CA 178 SOGFUNC 7  7.611  3.717  0.099  7.768  2.108  0.175  7.994  2.108  0.175  8.707  3.717  0.099  9.055  2.956  0.125  9.111  2.956  0.125 18.300  7.300  0.202
AtomPair CA 109 CA 179 SOGFUNC 3  6.192  2.108  0.232  6.408  2.108  0.232 18.300  7.300  0.536
AtomPair CA 109 CA 180 SOGFUNC 3  9.356  2.956  0.177  9.901  2.108  0.249 18.300  7.300  0.574
AtomPair CA 109 CA 181 SOGFUNC 5  7.535  3.513  0.146  7.573  3.513  0.146  8.013  3.717  0.138  8.653  3.513  0.146 18.300  7.300  0.423
AtomPair CA 109 CA 182 SOGFUNC 3  8.761  2.956  0.191  8.796  2.956  0.191 18.300  7.300  0.618
AtomPair CA 109 CA 185 SOGFUNC 3  9.924  3.513  0.171  9.940  3.513  0.171 18.300  7.300  0.658
AtomPair CA 109 CA 187 SOGFUNC 4  9.586  3.973  0.149  9.692  4.214  0.141  9.786  4.214  0.141 18.300  7.300  0.569
AtomPair CA 109 CA 188 SOGFUNC 5  5.998  3.391  0.159  6.087  3.391  0.159  8.991  4.490  0.120  9.923  4.490  0.120 18.300  7.300  0.443
AtomPair CA 109 CA 189 SOGFUNC 4  5.391  3.677  0.158  5.583  3.677  0.158  8.815  4.490  0.129 18.300  7.300  0.556
AtomPair CA 109 CA 190 SOGFUNC 3  4.153  4.214  0.151  4.299  4.214  0.151 18.300  7.300  0.698
AtomPair CA 109 CA 191 SOGFUNC 2  9.778  3.677  0.181 18.300  7.300  0.819
AtomPair CA 109 CA 192 SOGFUNC 6  5.943  3.391  0.151  6.078  3.391  0.151  8.932  4.214  0.122  8.959  4.423  0.116  9.654  4.665  0.110 18.300  7.300  0.351
AtomPair CA 109 CA 193 SOGFUNC 7  6.213  4.214  0.121  6.324  4.214  0.121  7.415  4.665  0.109  9.327  4.214  0.121  9.399  4.041  0.126  9.441  4.214  0.121 18.300  7.300  0.280
AtomPair CA 109 CA 194 SOGFUNC 4  8.446  4.214  0.141  8.458  4.214  0.141  9.120  3.973  0.149 18.300  7.300  0.569
AtomPair CA 110 CA 115 SOGFUNC 7  5.302  3.717  0.109  5.572  2.956  0.137  5.946  2.956  0.137  6.003  2.956  0.137  7.187  3.717  0.109  7.204  2.654  0.152 18.300  7.300  0.221
AtomPair CA 110 CA 116 SOGFUNC 5  5.494  2.956  0.172  5.948  3.717  0.137  6.636  3.717  0.137  6.644  3.717  0.137 18.300  7.300  0.418
AtomPair CA 110 CA 117 SOGFUNC 3  9.114  3.973  0.159  9.411  4.214  0.150 18.300  7.300  0.691
AtomPair CA 110 CA 118 SOGFUNC 3  9.780  3.973  0.155  9.936  3.677  0.168 18.300  7.300  0.677
AtomPair CA 110 CA 119 SOGFUNC 5  7.864  3.973  0.145  8.053  4.490  0.128  8.072  4.490  0.128  9.253  4.490  0.128 18.300  7.300  0.472
AtomPair CA 110 CA 120 SOGFUNC 4  8.183  3.973  0.147  8.203  3.973  0.147  8.650  3.973  0.147 18.300  7.300  0.559
AtomPair CA 110 CA 121 SOGFUNC 5  5.623  3.973  0.141  5.633  3.973  0.141  6.609  4.214  0.133  7.131  4.490  0.125 18.300  7.300  0.460
AtomPair CA 110 CA 122 SOGFUNC 5  5.432  3.973  0.141  5.436  3.973  0.141  6.931  4.490  0.125  8.387  4.214  0.133 18.300  7.300  0.460
AtomPair CA 110 CA 123 SOGFUNC 5  7.635  3.973  0.140  7.660  4.041  0.138  8.497  4.490  0.124  9.741  3.973  0.140 18.300  7.300  0.458
AtomPair CA 110 CA 133 SOGFUNC 2  9.991  4.665  0.148 18.300  7.300  0.852
AtomPair CA 110 CA 167 SOGFUNC 2  8.527  2.956  0.215 18.300  7.300  0.785
AtomPair CA 110 CA 169 SOGFUNC 2  9.979  2.654  0.234 18.300  7.300  0.766
AtomPair CA 110 CA 170 SOGFUNC 3  9.328  2.654  0.208  9.793  2.956  0.187 18.300  7.300  0.605
AtomPair CA 110 CA 171 SOGFUNC 3  9.250  2.754  0.202  9.983  2.956  0.188 18.300  7.300  0.610
AtomPair CA 110 CA 172 SOGFUNC 5  8.841  2.654  0.155  8.928  3.513  0.117  9.850  2.108  0.195  9.857  2.108  0.195 18.300  7.300  0.338
AtomPair CA 110 CA 173 SOGFUNC 4  5.874  2.956  0.176  9.469  2.956  0.176  9.940  3.513  0.148 18.300  7.300  0.499
AtomPair CA 110 CA 174 SOGFUNC 6  4.257  2.654  0.154  8.169  2.654  0.154  9.156  2.754  0.148  9.238  2.754  0.148  9.426  3.513  0.116 18.300  7.300  0.280
AtomPair CA 110 CA 175 SOGFUNC 4  6.128  2.956  0.168  6.130  2.956  0.168  6.628  2.654  0.187 18.300  7.300  0.477
AtomPair CA 110 CA 176 SOGFUNC 5  8.979  2.956  0.165  9.095  2.956  0.165  9.111  3.717  0.131  9.204  3.570  0.137 18.300  7.300  0.401
AtomPair CA 110 CA 177 SOGFUNC 5  5.341  2.956  0.161  7.528  3.717  0.128  8.296  2.956  0.161  8.358  2.956  0.161 18.300  7.300  0.390
AtomPair CA 110 CA 178 SOGFUNC 6  7.099  3.717  0.122  7.519  3.513  0.129  7.520  3.513  0.129  9.828  2.956  0.154  9.864  2.956  0.154 18.300  7.300  0.311
AtomPair CA 110 CA 179 SOGFUNC 4  7.697  2.956  0.178  7.731  2.956  0.178  9.659  3.717  0.141 18.300  7.300  0.504
AtomPair CA 110 CA 180 SOGFUNC 2  8.006  3.717  0.179 18.300  7.300  0.821
AtomPair CA 110 CA 181 SOGFUNC 5  6.892  3.717  0.132  8.331  2.956  0.166  8.336  2.956  0.166  9.930  3.717  0.132 18.300  7.300  0.404
AtomPair CA 110 CA 186 SOGFUNC 2  9.578  2.956  0.215 18.300  7.300  0.785
AtomPair CA 110 CA 188 SOGFUNC 3  9.204  4.214  0.151  9.251  4.214  0.151 18.300  7.300  0.698
AtomPair CA 110 CA 189 SOGFUNC 3  8.585  3.677  0.166  8.587  3.677  0.166 18.300  7.300  0.668
AtomPair CA 110 CA 190 SOGFUNC 3  7.462  4.214  0.151  7.464  4.214  0.151 18.300  7.300  0.698
AtomPair CA 110 CA 192 SOGFUNC 6  7.531  3.677  0.144  7.537  3.677  0.144  8.608  4.214  0.125  9.184  4.665  0.113  9.247  4.665  0.113 18.300  7.300  0.361
AtomPair CA 110 CA 193 SOGFUNC 4  5.358  4.665  0.128  5.703  3.973  0.150  5.790  3.973  0.150 18.300  7.300  0.572
AtomPair CA 110 CA 194 SOGFUNC 5  5.763  3.973  0.140  6.022  3.973  0.140  6.029  3.973  0.140  9.900  4.533  0.123 18.300  7.300  0.457
AtomPair CA 110 CA 195 SOGFUNC 4  8.591  3.513  0.157  9.136  3.513  0.157  9.150  3.513  0.157 18.300  7.300  0.529
AtomPair CA 110 CA 196 SOGFUNC 4  9.569  3.513  0.157  9.577  3.513  0.157  9.656  3.513  0.157 18.300  7.300  0.529
AtomPair CA 110 CA 199 SOGFUNC 4  7.886  3.717  0.147  8.085  3.717  0.147  8.413  2.956  0.184 18.300  7.300  0.523
AtomPair CA 111 CA 116 SOGFUNC 7  6.875  4.151  0.097  8.116  3.717  0.109  8.151  3.717  0.109  8.601  2.956  0.137  8.737  2.108  0.191  8.746  2.956  0.137 18.300  7.300  0.221
AtomPair CA 111 CA 117 SOGFUNC 4  9.841  2.956  0.160  9.849  2.956  0.160  9.971  2.108  0.225 18.300  7.300  0.454
AtomPair CA 111 CA 118 SOGFUNC 3  8.505  4.214  0.151  8.582  4.214  0.151 18.300  7.300  0.698
AtomPair CA 111 CA 119 SOGFUNC 3  9.987  4.214  0.151  9.994  4.214  0.151 18.300  7.300  0.698
AtomPair CA 111 CA 121 SOGFUNC 5  9.165  3.973  0.142  9.180  3.973  0.142  9.752  4.665  0.121  9.947  4.214  0.134 18.300  7.300  0.463
AtomPair CA 111 CA 122 SOGFUNC 3  9.111  4.214  0.151  9.115  4.214  0.151 18.300  7.300  0.698
AtomPair CA 111 CA 130 SOGFUNC 2  9.331  4.665  0.148 18.300  7.300  0.852
AtomPair CA 111 CA 133 SOGFUNC 2  8.114  4.665  0.148 18.300  7.300  0.852
AtomPair CA 111 CA 173 SOGFUNC 2  8.265  2.108  0.278 18.300  7.300  0.722
AtomPair CA 111 CA 174 SOGFUNC 2  5.855  2.108  0.278 18.300  7.300  0.722
AtomPair CA 111 CA 175 SOGFUNC 4  7.552  2.108  0.241  8.512  3.717  0.136  8.531  3.717  0.136 18.300  7.300  0.486
AtomPair CA 111 CA 176 SOGFUNC 2  9.592  2.956  0.215 18.300  7.300  0.785
AtomPair CA 111 CA 177 SOGFUNC 5  6.578  2.956  0.156  7.067  2.956  0.156  8.662  2.956  0.156  8.772  2.956  0.156 18.300  7.300  0.378
AtomPair CA 111 CA 178 SOGFUNC 3  9.026  3.717  0.158  9.438  2.956  0.199 18.300  7.300  0.643
AtomPair CA 111 CA 180 SOGFUNC 5  7.436  4.151  0.124  7.751  2.956  0.174  9.108  3.717  0.139  9.152  3.717  0.139 18.300  7.300  0.424
AtomPair CA 111 CA 181 SOGFUNC 5  6.647  3.717  0.128  7.465  2.956  0.161  7.547  2.956  0.161  8.266  2.956  0.161 18.300  7.300  0.390
AtomPair CA 111 CA 184 SOGFUNC 4  8.164  4.151  0.143  8.386  4.151  0.143  8.954  4.151  0.143 18.300  7.300  0.570
AtomPair CA 111 CA 185 SOGFUNC 3  9.394  4.151  0.153  9.434  4.151  0.153 18.300  7.300  0.695
AtomPair CA 111 CA 188 SOGFUNC 3  7.707  3.973  0.154  9.090  3.513  0.174 18.300  7.300  0.671
AtomPair CA 111 CA 190 SOGFUNC 3  8.945  4.665  0.141  8.945  4.665  0.141 18.300  7.300  0.719
AtomPair CA 111 CA 191 SOGFUNC 3  8.249  4.214  0.151  8.290  4.214  0.151 18.300  7.300  0.698
AtomPair CA 111 CA 192 SOGFUNC 6  6.689  3.973  0.137  7.301  4.214  0.129  7.302  4.214  0.129  7.622  4.665  0.117  7.709  4.665  0.117 18.300  7.300  0.372
AtomPair CA 111 CA 193 SOGFUNC 5  4.718  3.973  0.137  5.173  4.214  0.129  5.179  4.214  0.129  7.549  3.391  0.160 18.300  7.300  0.446
AtomPair CA 111 CA 194 SOGFUNC 5  4.631  2.956  0.146  4.689  2.956  0.146  6.182  2.108  0.205  9.804  2.956  0.146 18.300  7.300  0.356
AtomPair CA 111 CA 195 SOGFUNC 4  8.329  3.513  0.151  8.397  3.513  0.151  9.809  2.754  0.192 18.300  7.300  0.507
AtomPair CA 111 CA 196 SOGFUNC 4  8.749  3.513  0.142  8.868  3.513  0.142  9.598  2.108  0.237 18.300  7.300  0.479
AtomPair CA 111 CA 197 SOGFUNC 4  7.277  2.956  0.171  7.301  2.956  0.171  9.682  2.956  0.171 18.300  7.300  0.486
AtomPair CA 111 CA 198 SOGFUNC 3  9.945  2.956  0.191  9.983  2.956  0.191 18.300  7.300  0.618
AtomPair CA 111 CA 199 SOGFUNC 3  8.858  3.717  0.165  8.983  3.717  0.165 18.300  7.300  0.671
AtomPair CA 111 CA 200 SOGFUNC 3  7.329  2.956  0.191  7.382  2.956  0.191 18.300  7.300  0.618
AtomPair CA 111 CA 201 SOGFUNC 3  9.755  4.151  0.153  9.778  4.151  0.153 18.300  7.300  0.695
AtomPair CA 112 CA 117 SOGFUNC 9  8.390  2.956  0.113  8.611  3.513  0.095  8.780  2.956  0.113  8.889  4.151  0.080  8.904  4.151  0.080  9.168  2.108  0.158  9.239  2.108  0.158  9.256  2.956  0.113 18.300  7.300  0.091
AtomPair CA 112 CA 118 SOGFUNC 5  9.393  2.754  0.178  9.415  2.754  0.178  9.863  3.717  0.132  9.947  4.490  0.109 18.300  7.300  0.403
AtomPair CA 112 CA 120 SOGFUNC 2  9.909  4.214  0.161 18.300  7.300  0.839
AtomPair CA 112 CA 129 SOGFUNC 2  8.860  2.956  0.215 18.300  7.300  0.785
AtomPair CA 112 CA 130 SOGFUNC 2  6.256  4.214  0.161 18.300  7.300  0.839
AtomPair CA 112 CA 133 SOGFUNC 2  4.690  4.665  0.148 18.300  7.300  0.852
AtomPair CA 112 CA 134 SOGFUNC 2  8.287  4.214  0.161 18.300  7.300  0.839
AtomPair CA 112 CA 157 SOGFUNC 2  9.301  2.956  0.215 18.300  7.300  0.785
AtomPair CA 112 CA 158 SOGFUNC 2  9.875  3.717  0.179 18.300  7.300  0.821
AtomPair CA 112 CA 159 SOGFUNC 2  9.396  4.151  0.163 18.300  7.300  0.837
AtomPair CA 112 CA 168 SOGFUNC 3  9.476  2.956  0.191  9.523  2.956  0.191 18.300  7.300  0.618
AtomPair CA 112 CA 171 SOGFUNC 3  6.833  2.754  0.199  6.887  2.754  0.199 18.300  7.300  0.601
AtomPair CA 112 CA 172 SOGFUNC 4  8.013  2.108  0.211  8.024  2.108  0.211  9.168  2.956  0.151 18.300  7.300  0.427
AtomPair CA 112 CA 173 SOGFUNC 4  8.704  2.956  0.177  9.579  3.570  0.146  9.749  2.956  0.177 18.300  7.300  0.501
AtomPair CA 112 CA 174 SOGFUNC 5  7.476  2.956  0.156  8.896  2.754  0.167  8.996  2.754  0.167  9.735  3.513  0.131 18.300  7.300  0.379
AtomPair CA 112 CA 175 SOGFUNC 3  7.143  2.108  0.232  7.245  2.108  0.232 18.300  7.300  0.536
AtomPair CA 112 CA 176 SOGFUNC 3  9.104  3.513  0.166  9.630  2.956  0.197 18.300  7.300  0.638
AtomPair CA 112 CA 177 SOGFUNC 5  6.566  2.956  0.160  7.817  3.570  0.132  8.115  2.956  0.160  8.227  2.956  0.160 18.300  7.300  0.388
AtomPair CA 112 CA 178 SOGFUNC 2  9.759  3.717  0.179 18.300  7.300  0.821
AtomPair CA 112 CA 180 SOGFUNC 5  7.547  4.151  0.122  9.094  3.717  0.136  9.123  3.717  0.136  9.463  2.654  0.191 18.300  7.300  0.416
AtomPair CA 112 CA 181 SOGFUNC 4  8.571  2.956  0.171  8.922  2.956  0.171  9.086  2.956  0.171 18.300  7.300  0.486
AtomPair CA 112 CA 184 SOGFUNC 3  9.695  4.151  0.153  9.806  4.151  0.153 18.300  7.300  0.695
AtomPair CA 112 CA 186 SOGFUNC 2  9.175  3.513  0.188 18.300  7.300  0.812
AtomPair CA 112 CA 187 SOGFUNC 2  7.848  4.151  0.163 18.300  7.300  0.837
AtomPair CA 112 CA 188 SOGFUNC 2  5.924  3.513  0.188 18.300  7.300  0.812
AtomPair CA 112 CA 189 SOGFUNC 2  8.956  3.513  0.188 18.300  7.300  0.812
AtomPair CA 112 CA 192 SOGFUNC 2  9.545  3.973  0.170 18.300  7.300  0.830
AtomPair CA 112 CA 193 SOGFUNC 5  7.415  3.717  0.135  8.503  3.513  0.142  8.539  3.513  0.142  9.076  2.956  0.169 18.300  7.300  0.411
AtomPair CA 112 CA 194 SOGFUNC 5  6.346  2.956  0.161  6.488  2.956  0.161  7.007  2.956  0.161  8.154  3.717  0.128 18.300  7.300  0.390
AtomPair CA 112 CA 195 SOGFUNC 4  9.119  3.513  0.158  9.308  3.513  0.158  9.759  3.717  0.150 18.300  7.300  0.534
AtomPair CA 112 CA 196 SOGFUNC 2  9.344  2.956  0.215 18.300  7.300  0.785
AtomPair CA 112 CA 197 SOGFUNC 4  8.604  3.717  0.124  9.508  2.108  0.218  9.588  2.108  0.218 18.300  7.300  0.441
AtomPair CA 112 CA 198 SOGFUNC 4  7.133  2.956  0.171  8.841  2.956  0.171  8.859  2.956  0.171 18.300  7.300  0.486
AtomPair CA 112 CA 199 SOGFUNC 4  8.135  3.717  0.147  8.168  3.717  0.147  9.558  2.956  0.184 18.300  7.300  0.523
AtomPair CA 112 CA 200 SOGFUNC 3  8.473  2.108  0.245  8.515  2.754  0.188 18.300  7.300  0.567
AtomPair CA 112 CA 201 SOGFUNC 4  9.442  3.717  0.138  9.777  2.754  0.186  9.818  2.754  0.186 18.300  7.300  0.491
AtomPair CA 112 CA 202 SOGFUNC 3  9.781  3.717  0.165  9.863  3.717  0.165 18.300  7.300  0.671
AtomPair CA 112 CA 204 SOGFUNC 3  9.334  2.754  0.199  9.367  2.754  0.199 18.300  7.300  0.601
AtomPair CA 113 CA 118 SOGFUNC 9  6.524  2.108  0.173  6.598  2.108  0.173  8.476  3.513  0.104  8.733  4.151  0.088  8.759  3.717  0.098  8.817  4.151  0.088  8.872  4.151  0.088  9.237  4.151  0.088 18.300  7.300  0.100
AtomPair CA 113 CA 119 SOGFUNC 8  6.739  2.108  0.167  6.748  2.108  0.167  9.683  3.717  0.095  9.725  3.717  0.095  9.784  2.956  0.119  9.936  2.956  0.119  9.950  3.717  0.095 18.300  7.300  0.145
AtomPair CA 113 CA 120 SOGFUNC 2  9.866  4.214  0.161 18.300  7.300  0.839
AtomPair CA 113 CA 121 SOGFUNC 5  8.019  1.871  0.221  8.035  1.871  0.221  9.329  4.151  0.100  9.925  3.513  0.118 18.300  7.300  0.340
AtomPair CA 113 CA 128 SOGFUNC 2  7.003  3.513  0.188 18.300  7.300  0.812
AtomPair CA 113 CA 129 SOGFUNC 2  5.485  2.956  0.215 18.300  7.300  0.785
AtomPair CA 113 CA 130 SOGFUNC 2  4.090  2.956  0.215 18.300  7.300  0.785
AtomPair CA 113 CA 133 SOGFUNC 2  4.596  2.956  0.215 18.300  7.300  0.785
AtomPair CA 113 CA 147 SOGFUNC 3  9.670  4.333  0.148  9.746  4.333  0.148 18.300  7.300  0.704
AtomPair CA 113 CA 156 SOGFUNC 2  8.699  2.956  0.215 18.300  7.300  0.785
AtomPair CA 113 CA 157 SOGFUNC 2  8.260  2.108  0.278 18.300  7.300  0.722
AtomPair CA 113 CA 168 SOGFUNC 3  8.470  2.654  0.204  8.592  2.654  0.204 18.300  7.300  0.593
AtomPair CA 113 CA 171 SOGFUNC 3  6.857  2.108  0.232  7.007  2.108  0.232 18.300  7.300  0.536
AtomPair CA 113 CA 172 SOGFUNC 3  6.134  1.871  0.247  6.193  1.871  0.247 18.300  7.300  0.506
AtomPair CA 113 CA 173 SOGFUNC 3  9.487  1.871  0.247  9.561  1.871  0.247 18.300  7.300  0.506
AtomPair CA 113 CA 174 SOGFUNC 5  7.689  2.956  0.142  8.399  3.717  0.113  8.910  2.108  0.200  9.007  2.108  0.200 18.300  7.300  0.346
AtomPair CA 113 CA 175 SOGFUNC 4  6.345  2.654  0.184  6.452  2.654  0.184  9.764  2.956  0.165 18.300  7.300  0.468
AtomPair CA 113 CA 176 SOGFUNC 3  8.969  2.654  0.204  8.987  2.654  0.204 18.300  7.300  0.593
AtomPair CA 113 CA 177 SOGFUNC 5  8.477  4.058  0.118  9.232  2.956  0.162  9.765  2.956  0.162  9.808  2.956  0.162 18.300  7.300  0.395
AtomPair CA 113 CA 178 SOGFUNC 2  8.250  3.513  0.188 18.300  7.300  0.812
AtomPair CA 113 CA 185 SOGFUNC 2  9.428  2.956  0.215 18.300  7.300  0.785
AtomPair CA 113 CA 186 SOGFUNC 2  5.692  2.956  0.215 18.300  7.300  0.785
AtomPair CA 113 CA 187 SOGFUNC 2  5.119  3.717  0.179 18.300  7.300  0.821
AtomPair CA 113 CA 188 SOGFUNC 2  4.940  2.956  0.215 18.300  7.300  0.785
AtomPair CA 113 CA 189 SOGFUNC 2  7.187  2.956  0.215 18.300  7.300  0.785
AtomPair CA 113 CA 190 SOGFUNC 2  9.286  2.956  0.215 18.300  7.300  0.785
AtomPair CA 113 CA 191 SOGFUNC 2  9.645  4.490  0.153 18.300  7.300  0.847
AtomPair CA 113 CA 192 SOGFUNC 3  8.682  2.956  0.191  9.524  2.956  0.191 18.300  7.300  0.618
AtomPair CA 113 CA 193 SOGFUNC 3  6.320  3.717  0.168  9.621  4.151  0.150 18.300  7.300  0.682
AtomPair CA 113 CA 194 SOGFUNC 5  7.636  2.956  0.169  7.994  3.717  0.135  8.385  3.513  0.142  8.402  3.513  0.142 18.300  7.300  0.411
AtomPair CA 113 CA 195 SOGFUNC 4  8.716  3.717  0.150  9.904  3.513  0.158  9.978  3.513  0.158 18.300  7.300  0.534
AtomPair CA 113 CA 196 SOGFUNC 2  5.617  2.956  0.215 18.300  7.300  0.785
AtomPair CA 113 CA 197 SOGFUNC 4  4.966  3.717  0.117  8.806  1.871  0.233  8.828  1.871  0.233 18.300  7.300  0.417
AtomPair CA 113 CA 198 SOGFUNC 5  7.393  3.513  0.142  7.476  3.513  0.142  8.719  2.956  0.169  8.831  3.717  0.135 18.300  7.300  0.411
AtomPair CA 113 CA 199 SOGFUNC 5  6.834  3.717  0.132  6.938  3.717  0.132  7.371  2.956  0.166  9.160  2.956  0.166 18.300  7.300  0.404
AtomPair CA 113 CA 200 SOGFUNC 6  7.613  2.956  0.135  9.219  1.871  0.213  9.265  2.108  0.189  9.812  4.151  0.096  9.876  4.151  0.096 18.300  7.300  0.272
AtomPair CA 113 CA 201 SOGFUNC 6  9.104  4.151  0.116  9.162  4.151  0.116  9.537  2.956  0.162  9.554  2.956  0.162  9.710  4.151  0.116 18.300  7.300  0.329
AtomPair CA 113 CA 202 SOGFUNC 4  6.477  3.513  0.158  6.555  3.513  0.158  7.425  3.717  0.150 18.300  7.300  0.534
AtomPair CA 113 CA 203 SOGFUNC 3  8.541  3.717  0.165  8.588  3.717  0.165 18.300  7.300  0.671
AtomPair CA 113 CA 205 SOGFUNC 2  9.703  3.717  0.179 18.300  7.300  0.821
AtomPair CA 114 CA 119 SOGFUNC 8  7.455  3.717  0.095  7.670  2.108  0.167  7.769  2.108  0.167  8.010  2.956  0.119  8.842  2.956  0.119  8.861  3.717  0.095  9.006  3.717  0.095 18.300  7.300  0.145
AtomPair CA 114 CA 120 SOGFUNC 3  8.967  4.490  0.142  9.061  3.973  0.160 18.300  7.300  0.698
AtomPair CA 114 CA 121 SOGFUNC 5  9.067  4.151  0.119  9.563  2.956  0.167  9.631  2.956  0.167  9.870  3.513  0.141 18.300  7.300  0.406
AtomPair CA 114 CA 126 SOGFUNC 2  9.741  4.151  0.163 18.300  7.300  0.837
AtomPair CA 114 CA 127 SOGFUNC 2  8.425  2.956  0.215 18.300  7.300  0.785
AtomPair CA 114 CA 128 SOGFUNC 2  5.852  3.717  0.179 18.300  7.300  0.821
AtomPair CA 114 CA 129 SOGFUNC 2  5.008  3.717  0.179 18.300  7.300  0.821
AtomPair CA 114 CA 130 SOGFUNC 2  6.285  3.717  0.179 18.300  7.300  0.821
AtomPair CA 114 CA 133 SOGFUNC 3  7.128  3.717  0.169  8.810  4.490  0.140 18.300  7.300  0.690
AtomPair CA 114 CA 145 SOGFUNC 3  9.322  2.956  0.191  9.359  2.956  0.191 18.300  7.300  0.618
AtomPair CA 114 CA 146 SOGFUNC 3  9.351  2.108  0.232  9.503  2.108  0.232 18.300  7.300  0.536
AtomPair CA 114 CA 156 SOGFUNC 2  9.434  3.717  0.179 18.300  7.300  0.821
AtomPair CA 114 CA 157 SOGFUNC 2  9.005  2.956  0.215 18.300  7.300  0.785
AtomPair CA 114 CA 168 SOGFUNC 3  9.446  2.956  0.191  9.540  2.956  0.191 18.300  7.300  0.618
AtomPair CA 114 CA 169 SOGFUNC 3  7.092  2.956  0.199  9.641  3.717  0.158 18.300  7.300  0.643
AtomPair CA 114 CA 170 SOGFUNC 4  8.349  2.654  0.194  9.164  3.717  0.138  9.572  2.956  0.174 18.300  7.300  0.494
AtomPair CA 114 CA 171 SOGFUNC 4  8.287  3.717  0.141  9.385  2.956  0.178  9.416  2.956  0.178 18.300  7.300  0.504
AtomPair CA 114 CA 172 SOGFUNC 4  8.409  2.956  0.151  9.232  2.108  0.211  9.233  2.108  0.211 18.300  7.300  0.427
AtomPair CA 114 CA 173 SOGFUNC 6  7.133  3.717  0.117  7.171  2.956  0.147  7.790  2.956  0.147  7.904  2.956  0.147  7.953  2.956  0.147 18.300  7.300  0.297
AtomPair CA 114 CA 174 SOGFUNC 6  5.343  2.956  0.147  9.454  2.956  0.147  9.505  3.717  0.117  9.667  2.956  0.147  9.689  2.956  0.147 18.300  7.300  0.297
AtomPair CA 114 CA 175 SOGFUNC 2  6.367  2.654  0.234 18.300  7.300  0.766
AtomPair CA 114 CA 176 SOGFUNC 6  8.617  3.513  0.129  8.618  3.513  0.129  9.370  3.717  0.122  9.782  2.956  0.154  9.958  2.956  0.154 18.300  7.300  0.311
AtomPair CA 114 CA 177 SOGFUNC 6  7.160  2.956  0.153  7.237  2.956  0.153  8.178  2.956  0.153  9.185  3.717  0.122  9.499  4.151  0.109 18.300  7.300  0.310
AtomPair CA 114 CA 178 SOGFUNC 2  8.501  2.956  0.215 18.300  7.300  0.785
AtomPair CA 114 CA 180 SOGFUNC 4  9.764  2.956  0.184  9.909  3.717  0.147  9.927  3.717  0.147 18.300  7.300  0.523
AtomPair CA 114 CA 183 SOGFUNC 2  8.470  2.956  0.215 18.300  7.300  0.785
AtomPair CA 114 CA 184 SOGFUNC 2  8.060  2.956  0.215 18.300  7.300  0.785
AtomPair CA 114 CA 186 SOGFUNC 2  7.473  3.717  0.179 18.300  7.300  0.821
AtomPair CA 114 CA 187 SOGFUNC 3  6.159  3.717  0.158  7.718  2.956  0.199 18.300  7.300  0.643
AtomPair CA 114 CA 188 SOGFUNC 3  5.185  3.513  0.173  9.912  3.717  0.163 18.300  7.300  0.664
AtomPair CA 114 CA 189 SOGFUNC 2  5.289  3.717  0.179 18.300  7.300  0.821
AtomPair CA 114 CA 190 SOGFUNC 2  7.062  3.973  0.170 18.300  7.300  0.830
AtomPair CA 114 CA 191 SOGFUNC 2  9.365  4.490  0.153 18.300  7.300  0.847
AtomPair CA 114 CA 192 SOGFUNC 3  8.550  2.956  0.204  8.714  4.490  0.134 18.300  7.300  0.661
AtomPair CA 114 CA 193 SOGFUNC 2  6.450  2.956  0.215 18.300  7.300  0.785
AtomPair CA 114 CA 194 SOGFUNC 2  9.340  2.956  0.215 18.300  7.300  0.785
AtomPair CA 114 CA 195 SOGFUNC 2  9.151  2.956  0.215 18.300  7.300  0.785
AtomPair CA 114 CA 196 SOGFUNC 2  5.787  2.956  0.215 18.300  7.300  0.785
AtomPair CA 114 CA 197 SOGFUNC 4  6.693  2.956  0.171  6.796  2.956  0.171  7.420  2.956  0.171 18.300  7.300  0.486
AtomPair CA 114 CA 198 SOGFUNC 3  8.535  2.956  0.191  8.618  2.956  0.191 18.300  7.300  0.618
AtomPair CA 114 CA 199 SOGFUNC 6  9.414  2.956  0.151  9.524  2.956  0.151  9.793  3.717  0.120  9.887  3.717  0.120  9.909  2.956  0.151 18.300  7.300  0.306
AtomPair CA 114 CA 200 SOGFUNC 4  6.170  2.956  0.171  6.246  2.956  0.171  9.331  2.956  0.171 18.300  7.300  0.486
AtomPair CA 114 CA 201 SOGFUNC 3  5.762  2.956  0.191  5.793  2.956  0.191 18.300  7.300  0.618
AtomPair CA 114 CA 202 SOGFUNC 6  8.613  3.717  0.115  8.708  3.717  0.115  9.354  2.754  0.156  9.378  3.717  0.115  9.394  2.108  0.204 18.300  7.300  0.294
AtomPair CA 114 CA 203 SOGFUNC 5  9.392  2.754  0.165  9.426  2.108  0.216  9.717  3.717  0.122  9.776  3.717  0.122 18.300  7.300  0.374
AtomPair CA 114 CA 204 SOGFUNC 3  7.405  2.754  0.188  7.457  2.108  0.245 18.300  7.300  0.567
AtomPair CA 115 CA 120 SOGFUNC 5  6.164  3.973  0.134  6.369  3.391  0.158  7.871  3.973  0.134  8.016  3.973  0.134 18.300  7.300  0.439
AtomPair CA 115 CA 121 SOGFUNC 7  6.417  4.490  0.111  6.950  4.214  0.118  8.076  3.973  0.125  8.183  3.973  0.125  8.787  3.973  0.125  8.875  3.973  0.125 18.300  7.300  0.272
AtomPair CA 115 CA 122 SOGFUNC 6  8.267  3.717  0.107  9.009  2.108  0.188  9.142  2.108  0.188  9.511  3.513  0.113  9.989  2.956  0.134 18.300  7.300  0.271
AtomPair CA 115 CA 123 SOGFUNC 4  9.197  1.871  0.233  9.256  1.871  0.233  9.685  3.717  0.117 18.300  7.300  0.417
AtomPair CA 115 CA 125 SOGFUNC 2  9.945  4.214  0.161 18.300  7.300  0.839
AtomPair CA 115 CA 126 SOGFUNC 2  6.173  4.214  0.161 18.300  7.300  0.839
AtomPair CA 115 CA 127 SOGFUNC 2  5.723  2.108  0.278 18.300  7.300  0.722
AtomPair CA 115 CA 128 SOGFUNC 2  4.439  3.513  0.188 18.300  7.300  0.812
AtomPair CA 115 CA 129 SOGFUNC 2  6.145  2.956  0.215 18.300  7.300  0.785
AtomPair CA 115 CA 130 SOGFUNC 2  8.381  3.973  0.170 18.300  7.300  0.830
AtomPair CA 115 CA 133 SOGFUNC 2  9.941  3.973  0.170 18.300  7.300  0.830
AtomPair CA 115 CA 145 SOGFUNC 3  8.886  2.956  0.191  8.891  2.956  0.191 18.300  7.300  0.618
AtomPair CA 115 CA 146 SOGFUNC 3  7.415  3.391  0.175  7.543  3.391  0.175 18.300  7.300  0.650
AtomPair CA 115 CA 147 SOGFUNC 3  8.828  3.973  0.157  9.013  3.973  0.157 18.300  7.300  0.685
AtomPair CA 115 CA 159 SOGFUNC 3  9.593  2.956  0.191  9.601  2.956  0.191 18.300  7.300  0.618
AtomPair CA 115 CA 164 SOGFUNC 3  9.149  3.973  0.157  9.267  3.973  0.157 18.300  7.300  0.685
AtomPair CA 115 CA 165 SOGFUNC 3  9.707  2.956  0.191  9.905  2.956  0.191 18.300  7.300  0.618
AtomPair CA 115 CA 167 SOGFUNC 3  8.444  2.956  0.191  8.621  2.956  0.191 18.300  7.300  0.618
AtomPair CA 115 CA 168 SOGFUNC 3  6.173  2.956  0.191  6.340  2.956  0.191 18.300  7.300  0.618
AtomPair CA 115 CA 169 SOGFUNC 4  8.269  2.956  0.171  9.564  2.956  0.171  9.696  2.956  0.171 18.300  7.300  0.486
AtomPair CA 115 CA 170 SOGFUNC 5  7.809  2.654  0.156  8.349  2.956  0.140  8.500  2.956  0.140  9.928  1.871  0.222 18.300  7.300  0.341
AtomPair CA 115 CA 171 SOGFUNC 4  6.305  3.717  0.141  7.575  2.956  0.178  7.674  2.956  0.178 18.300  7.300  0.504
AtomPair CA 115 CA 172 SOGFUNC 5  5.126  2.956  0.142  8.066  2.108  0.200  8.172  2.108  0.200  9.781  3.717  0.113 18.300  7.300  0.346
AtomPair CA 115 CA 173 SOGFUNC 6  5.875  2.956  0.142  5.989  2.956  0.142  6.404  2.956  0.142  7.389  2.956  0.142  7.399  2.956  0.142 18.300  7.300  0.288
AtomPair CA 115 CA 174 SOGFUNC 6  5.353  2.956  0.121  6.735  2.654  0.134  7.199  2.956  0.121  7.691  1.871  0.190  7.778  1.871  0.190 18.300  7.300  0.244
AtomPair CA 115 CA 175 SOGFUNC 4  8.129  2.654  0.175  9.495  2.956  0.157  9.932  2.108  0.221 18.300  7.300  0.446
AtomPair CA 115 CA 176 SOGFUNC 5  8.087  3.717  0.128  8.463  2.956  0.161  8.555  2.956  0.161  8.750  2.956  0.161 18.300  7.300  0.390
AtomPair CA 115 CA 177 SOGFUNC 5  5.842  2.956  0.132  5.929  1.871  0.208  5.970  1.871  0.208  6.973  2.956  0.132 18.300  7.300  0.320
AtomPair CA 115 CA 178 SOGFUNC 5  9.117  2.956  0.155  9.162  2.654  0.173  9.214  3.717  0.123  9.226  2.654  0.173 18.300  7.300  0.377
AtomPair CA 115 CA 180 SOGFUNC 5  9.736  2.956  0.161  9.843  2.956  0.161  9.921  2.956  0.161  9.962  3.717  0.128 18.300  7.300  0.390
AtomPair CA 115 CA 181 SOGFUNC 3  9.666  2.956  0.191  9.706  2.956  0.191 18.300  7.300  0.618
AtomPair CA 115 CA 183 SOGFUNC 2  8.050  2.956  0.215 18.300  7.300  0.785
AtomPair CA 115 CA 184 SOGFUNC 2  9.220  2.956  0.215 18.300  7.300  0.785
AtomPair CA 115 CA 185 SOGFUNC 2  8.246  2.956  0.215 18.300  7.300  0.785
AtomPair CA 115 CA 186 SOGFUNC 2  5.573  3.717  0.179 18.300  7.300  0.821
AtomPair CA 115 CA 187 SOGFUNC 3  5.439  3.717  0.158  7.916  2.956  0.199 18.300  7.300  0.643
AtomPair CA 115 CA 188 SOGFUNC 2  6.716  2.956  0.215 18.300  7.300  0.785
AtomPair CA 115 CA 189 SOGFUNC 2  5.660  4.490  0.153 18.300  7.300  0.847
AtomPair CA 115 CA 190 SOGFUNC 2  5.224  3.973  0.170 18.300  7.300  0.830
AtomPair CA 115 CA 191 SOGFUNC 2  8.230  4.533  0.152 18.300  7.300  0.848
AtomPair CA 115 CA 192 SOGFUNC 2  6.254  4.533  0.152 18.300  7.300  0.848
AtomPair CA 115 CA 193 SOGFUNC 2  8.781  4.533  0.152 18.300  7.300  0.848
AtomPair CA 115 CA 194 SOGFUNC 4  9.681  2.108  0.225  9.900  2.956  0.160  9.975  2.956  0.160 18.300  7.300  0.454
AtomPair CA 115 CA 196 SOGFUNC 2  8.853  2.956  0.215 18.300  7.300  0.785
AtomPair CA 115 CA 197 SOGFUNC 2  9.807  3.717  0.179 18.300  7.300  0.821
AtomPair CA 115 CA 198 SOGFUNC 2  8.552  2.956  0.215 18.300  7.300  0.785
AtomPair CA 115 CA 199 SOGFUNC 4  8.522  2.956  0.171  8.680  2.956  0.171  9.466  2.956  0.171 18.300  7.300  0.486
AtomPair CA 115 CA 200 SOGFUNC 3  8.922  2.956  0.191  8.971  2.956  0.191 18.300  7.300  0.618
AtomPair CA 115 CA 201 SOGFUNC 3  7.576  2.956  0.191  7.604  2.956  0.191 18.300  7.300  0.618
AtomPair CA 115 CA 202 SOGFUNC 3  8.985  2.956  0.191  9.057  2.956  0.191 18.300  7.300  0.618
AtomPair CA 115 CA 203 SOGFUNC 3  8.761  2.956  0.191  8.902  2.956  0.191 18.300  7.300  0.618
AtomPair CA 115 CA 204 SOGFUNC 3  7.198  2.754  0.199  7.239  2.754  0.199 18.300  7.300  0.601
AtomPair CA 115 CA 205 SOGFUNC 3  9.301  2.754  0.199  9.358  2.754  0.199 18.300  7.300  0.601
AtomPair CA 116 CA 121 SOGFUNC 9  4.137  4.214  0.105  4.262  4.214  0.105  6.015  3.973  0.111  6.168  3.973  0.111  6.811  3.973  0.111  6.940  3.973  0.111  7.045  3.973  0.111  7.259  3.973  0.111 18.300  7.300  0.121
AtomPair CA 116 CA 122 SOGFUNC 7  7.036  4.214  0.117  7.632  4.214  0.117  8.465  3.973  0.124  8.528  3.973  0.124  9.279  3.973  0.124  9.407  3.973  0.124 18.300  7.300  0.270
AtomPair CA 116 CA 123 SOGFUNC 5  9.516  3.973  0.140  9.611  3.973  0.140  9.806  4.490  0.124  9.952  3.973  0.140 18.300  7.300  0.457
AtomPair CA 116 CA 125 SOGFUNC 2  8.685  4.214  0.161 18.300  7.300  0.839
AtomPair CA 116 CA 126 SOGFUNC 2  5.224  4.665  0.148 18.300  7.300  0.852
AtomPair CA 116 CA 127 SOGFUNC 2  5.465  3.973  0.170 18.300  7.300  0.830
AtomPair CA 116 CA 128 SOGFUNC 2  6.675  4.151  0.163 18.300  7.300  0.837
AtomPair CA 116 CA 129 SOGFUNC 2  8.937  3.973  0.170 18.300  7.300  0.830
AtomPair CA 116 CA 142 SOGFUNC 3  9.471  2.108  0.232  9.519  2.108  0.232 18.300  7.300  0.536
AtomPair CA 116 CA 144 SOGFUNC 3  8.806  3.513  0.171  8.928  3.513  0.171 18.300  7.300  0.658
AtomPair CA 116 CA 145 SOGFUNC 3  5.350  3.973  0.157  5.490  3.973  0.157 18.300  7.300  0.685
AtomPair CA 116 CA 146 SOGFUNC 3  4.462  3.391  0.175  4.512  3.391  0.175 18.300  7.300  0.650
AtomPair CA 116 CA 147 SOGFUNC 3  5.507  3.973  0.157  5.669  3.973  0.157 18.300  7.300  0.685
AtomPair CA 116 CA 148 SOGFUNC 3  8.601  3.391  0.175  8.833  3.391  0.175 18.300  7.300  0.650
AtomPair CA 116 CA 157 SOGFUNC 3  8.044  2.956  0.191  8.153  2.956  0.191 18.300  7.300  0.618
AtomPair CA 116 CA 158 SOGFUNC 3  8.709  2.108  0.232  8.835  2.108  0.232 18.300  7.300  0.536
AtomPair CA 116 CA 159 SOGFUNC 3  9.001  2.956  0.191  9.096  2.956  0.191 18.300  7.300  0.618
AtomPair CA 116 CA 165 SOGFUNC 3  9.713  3.973  0.157  9.897  3.973  0.157 18.300  7.300  0.685
AtomPair CA 116 CA 167 SOGFUNC 2  9.988  2.956  0.215 18.300  7.300  0.785
AtomPair CA 116 CA 168 SOGFUNC 3  6.572  2.956  0.191  6.794  2.956  0.191 18.300  7.300  0.618
AtomPair CA 116 CA 169 SOGFUNC 3  9.083  2.956  0.191  9.305  2.956  0.191 18.300  7.300  0.618
AtomPair CA 116 CA 171 SOGFUNC 4  8.690  2.956  0.178  8.727  3.717  0.141  8.952  2.956  0.178 18.300  7.300  0.504
AtomPair CA 116 CA 172 SOGFUNC 4  7.430  2.108  0.211  7.726  2.108  0.211  7.744  2.956  0.151 18.300  7.300  0.427
AtomPair CA 116 CA 173 SOGFUNC 4  9.526  2.956  0.178  9.684  2.956  0.178  9.854  3.717  0.141 18.300  7.300  0.504
AtomPair CA 116 CA 174 SOGFUNC 5  8.922  2.956  0.156  9.066  2.956  0.156  9.889  2.956  0.156 10.000  2.956  0.156 18.300  7.300  0.378
AtomPair CA 116 CA 175 SOGFUNC 2  9.431  2.956  0.215 18.300  7.300  0.785
AtomPair CA 116 CA 177 SOGFUNC 5  8.739  2.956  0.154  8.817  3.513  0.129  9.720  2.654  0.171  9.756  2.654  0.171 18.300  7.300  0.374
AtomPair CA 116 CA 178 SOGFUNC 2  6.285  3.513  0.188 18.300  7.300  0.812
AtomPair CA 116 CA 179 SOGFUNC 2  9.167  3.513  0.188 18.300  7.300  0.812
AtomPair CA 116 CA 180 SOGFUNC 2  9.826  2.956  0.215 18.300  7.300  0.785
AtomPair CA 116 CA 183 SOGFUNC 2  6.908  2.956  0.215 18.300  7.300  0.785
AtomPair CA 116 CA 184 SOGFUNC 3  7.102  3.570  0.163  9.290  2.956  0.197 18.300  7.300  0.639
AtomPair CA 116 CA 185 SOGFUNC 2  5.823  2.956  0.215 18.300  7.300  0.785
AtomPair CA 116 CA 186 SOGFUNC 3  4.454  2.956  0.202  8.619  4.151  0.144 18.300  7.300  0.654
AtomPair CA 116 CA 187 SOGFUNC 3  6.800  3.717  0.158  7.383  2.956  0.199 18.300  7.300  0.643
AtomPair CA 116 CA 188 SOGFUNC 2  9.363  3.973  0.170 18.300  7.300  0.830
AtomPair CA 116 CA 189 SOGFUNC 2  9.060  3.973  0.170 18.300  7.300  0.830
AtomPair CA 116 CA 190 SOGFUNC 2  8.074  3.973  0.170 18.300  7.300  0.830
AtomPair CA 116 CA 192 SOGFUNC 2  6.883  4.041  0.167 18.300  7.300  0.833
AtomPair CA 116 CA 193 SOGFUNC 2  9.215  4.490  0.153 18.300  7.300  0.847
AtomPair CA 116 CA 194 SOGFUNC 4  8.884  2.956  0.171  8.944  2.956  0.171  8.952  2.956  0.171 18.300  7.300  0.486
AtomPair CA 116 CA 196 SOGFUNC 4  8.058  2.956  0.184  9.687  3.717  0.147  9.768  3.717  0.147 18.300  7.300  0.523
AtomPair CA 116 CA 197 SOGFUNC 2  8.156  3.717  0.179 18.300  7.300  0.821
AtomPair CA 116 CA 198 SOGFUNC 4  7.909  2.956  0.171  7.920  2.956  0.171  8.090  2.956  0.171 18.300  7.300  0.486
AtomPair CA 116 CA 199 SOGFUNC 5  5.154  3.717  0.132  5.338  3.717  0.132  6.660  2.956  0.166  9.674  2.956  0.166 18.300  7.300  0.404
AtomPair CA 116 CA 200 SOGFUNC 5  7.018  2.956  0.174  7.628  3.717  0.139  7.702  3.717  0.139  9.248  4.151  0.124 18.300  7.300  0.424
AtomPair CA 116 CA 201 SOGFUNC 6  8.031  4.490  0.105  8.442  3.717  0.127  8.488  3.717  0.127  8.864  2.956  0.159  9.019  2.956  0.159 18.300  7.300  0.323
AtomPair CA 116 CA 202 SOGFUNC 5  5.582  3.717  0.145  5.733  3.717  0.145  7.737  4.490  0.120  8.609  3.717  0.145 18.300  7.300  0.444
AtomPair CA 116 CA 203 SOGFUNC 3  5.345  3.570  0.169  5.443  3.570  0.169 18.300  7.300  0.662
AtomPair CA 116 CA 204 SOGFUNC 3  9.032  2.956  0.191  9.132  2.956  0.191 18.300  7.300  0.618
AtomPair CA 116 CA 205 SOGFUNC 3  9.854  3.717  0.165  9.994  3.717  0.165 18.300  7.300  0.671
AtomPair CA 116 CA 206 SOGFUNC 3  9.793  4.490  0.144  9.961  4.490  0.144 18.300  7.300  0.711
AtomPair CA 117 CA 122 SOGFUNC 6  5.870  3.973  0.128  6.613  3.391  0.150  9.291  4.214  0.120  9.490  3.973  0.128  9.681  3.973  0.128 18.300  7.300  0.347
AtomPair CA 117 CA 123 SOGFUNC 3  8.338  3.973  0.157  8.867  3.973  0.157 18.300  7.300  0.685
AtomPair CA 117 CA 124 SOGFUNC 2  9.675  4.214  0.161 18.300  7.300  0.839
AtomPair CA 117 CA 125 SOGFUNC 2  6.502  4.214  0.161 18.300  7.300  0.839
AtomPair CA 117 CA 126 SOGFUNC 2  4.356  4.665  0.148 18.300  7.300  0.852
AtomPair CA 117 CA 127 SOGFUNC 2  6.302  3.973  0.170 18.300  7.300  0.830
AtomPair CA 117 CA 128 SOGFUNC 2  8.831  4.665  0.148 18.300  7.300  0.852
AtomPair CA 117 CA 131 SOGFUNC 2  9.702  3.973  0.170 18.300  7.300  0.830
AtomPair CA 117 CA 133 SOGFUNC 2  9.767  3.973  0.170 18.300  7.300  0.830
AtomPair CA 117 CA 142 SOGFUNC 3  9.770  2.956  0.191  9.802  2.956  0.191 18.300  7.300  0.618
AtomPair CA 117 CA 144 SOGFUNC 4  7.455  4.214  0.141  7.500  4.214  0.141  9.750  4.041  0.147 18.300  7.300  0.570
AtomPair CA 117 CA 145 SOGFUNC 3  5.230  3.973  0.157  5.257  3.973  0.157 18.300  7.300  0.685
AtomPair CA 117 CA 146 SOGFUNC 3  6.736  3.973  0.157  6.882  3.973  0.157 18.300  7.300  0.685
AtomPair CA 117 CA 147 SOGFUNC 3  7.839  3.973  0.157  7.941  3.973  0.157 18.300  7.300  0.685
AtomPair CA 117 CA 148 SOGFUNC 2  9.936  3.973  0.170 18.300  7.300  0.830
AtomPair CA 117 CA 169 SOGFUNC 2  8.894  2.956  0.215 18.300  7.300  0.785
AtomPair CA 117 CA 170 SOGFUNC 3  9.290  2.956  0.191  9.933  2.956  0.191 18.300  7.300  0.618
AtomPair CA 117 CA 171 SOGFUNC 2  8.430  3.717  0.179 18.300  7.300  0.821
AtomPair CA 117 CA 172 SOGFUNC 2  9.142  2.956  0.215 18.300  7.300  0.785
AtomPair CA 117 CA 173 SOGFUNC 4  9.357  2.956  0.178  9.398  2.956  0.178  9.870  3.717  0.141 18.300  7.300  0.504
AtomPair CA 117 CA 174 SOGFUNC 2  9.332  2.956  0.215 18.300  7.300  0.785
AtomPair CA 117 CA 175 SOGFUNC 2  9.594  2.956  0.215 18.300  7.300  0.785
AtomPair CA 117 CA 177 SOGFUNC 2  7.171  3.513  0.188 18.300  7.300  0.812
AtomPair CA 117 CA 178 SOGFUNC 2  4.261  2.108  0.278 18.300  7.300  0.722
AtomPair CA 117 CA 179 SOGFUNC 2  7.450  2.956  0.215 18.300  7.300  0.785
AtomPair CA 117 CA 180 SOGFUNC 2  9.178  2.956  0.215 18.300  7.300  0.785
AtomPair CA 117 CA 181 SOGFUNC 2  7.292  1.871  0.302 18.300  7.300  0.698
AtomPair CA 117 CA 182 SOGFUNC 2  7.609  2.956  0.215 18.300  7.300  0.785
AtomPair CA 117 CA 183 SOGFUNC 3  8.130  2.654  0.208  9.570  2.956  0.187 18.300  7.300  0.605
AtomPair CA 117 CA 184 SOGFUNC 2  5.707  2.956  0.215 18.300  7.300  0.785
AtomPair CA 117 CA 185 SOGFUNC 2  5.254  2.956  0.215 18.300  7.300  0.785
AtomPair CA 117 CA 186 SOGFUNC 2  6.303  2.956  0.215 18.300  7.300  0.785
AtomPair CA 117 CA 187 SOGFUNC 2  8.778  3.973  0.170 18.300  7.300  0.830
AtomPair CA 117 CA 190 SOGFUNC 2  8.864  3.973  0.170 18.300  7.300  0.830
AtomPair CA 117 CA 192 SOGFUNC 2  6.960  4.041  0.167 18.300  7.300  0.833
AtomPair CA 117 CA 193 SOGFUNC 3  7.794  3.973  0.157  9.540  3.973  0.157 18.300  7.300  0.685
AtomPair CA 117 CA 195 SOGFUNC 3  9.324  2.956  0.201  9.785  3.973  0.149 18.300  7.300  0.650
AtomPair CA 117 CA 196 SOGFUNC 3  5.712  2.956  0.177  7.732  2.108  0.249 18.300  7.300  0.574
AtomPair CA 117 CA 197 SOGFUNC 4  7.354  3.717  0.141  7.853  2.956  0.178  7.964  2.956  0.178 18.300  7.300  0.504
AtomPair CA 117 CA 198 SOGFUNC 4  8.713  2.956  0.171  8.845  2.956  0.171  9.477  2.956  0.171 18.300  7.300  0.486
AtomPair CA 117 CA 199 SOGFUNC 5  7.293  2.956  0.166  7.953  3.717  0.132  8.043  3.717  0.132  8.206  2.956  0.166 18.300  7.300  0.404
AtomPair CA 117 CA 200 SOGFUNC 8  6.000  3.973  0.105  9.069  2.956  0.141  9.165  4.151  0.100  9.172  4.151  0.100  9.235  2.956  0.141  9.804  4.151  0.100  9.966  2.956  0.141 18.300  7.300  0.171
AtomPair CA 117 CA 201 SOGFUNC 6  7.221  2.956  0.164  7.368  2.956  0.164  8.938  4.151  0.117  8.952  4.151  0.117  9.741  4.490  0.108 18.300  7.300  0.332
AtomPair CA 117 CA 202 SOGFUNC 4  5.243  4.151  0.135  5.273  4.151  0.135  7.532  2.956  0.190 18.300  7.300  0.539
AtomPair CA 117 CA 203 SOGFUNC 4  4.796  3.717  0.151  4.832  3.717  0.151  8.559  3.513  0.160 18.300  7.300  0.538
AtomPair CA 117 CA 204 SOGFUNC 3  8.312  3.513  0.171  8.387  3.513  0.171 18.300  7.300  0.658
AtomPair CA 117 CA 205 SOGFUNC 4  8.312  4.665  0.131  8.530  4.665  0.131  9.651  3.973  0.154 18.300  7.300  0.585
AtomPair CA 117 CA 206 SOGFUNC 4  7.154  4.665  0.132  7.497  4.665  0.132  7.742  4.214  0.146 18.300  7.300  0.590
AtomPair CA 117 CA 207 SOGFUNC 3  8.871  4.665  0.141  9.148  4.665  0.141 18.300  7.300  0.719
AtomPair CA 118 CA 123 SOGFUNC 3  5.951  4.490  0.144  6.109  4.490  0.144 18.300  7.300  0.711
AtomPair CA 118 CA 124 SOGFUNC 3  8.071  4.490  0.144  8.537  4.490  0.144 18.300  7.300  0.711
AtomPair CA 118 CA 125 SOGFUNC 2  7.615  4.214  0.161 18.300  7.300  0.839
AtomPair CA 118 CA 126 SOGFUNC 2  6.723  4.214  0.161 18.300  7.300  0.839
AtomPair CA 118 CA 127 SOGFUNC 2  7.156  3.391  0.193 18.300  7.300  0.807
AtomPair CA 118 CA 130 SOGFUNC 2  8.827  4.533  0.152 18.300  7.300  0.848
AtomPair CA 118 CA 131 SOGFUNC 2  6.594  4.490  0.153 18.300  7.300  0.847
AtomPair CA 118 CA 132 SOGFUNC 2  8.558  4.490  0.153 18.300  7.300  0.847
AtomPair CA 118 CA 133 SOGFUNC 2  8.906  3.973  0.170 18.300  7.300  0.830
AtomPair CA 118 CA 143 SOGFUNC 2  9.826  4.533  0.152 18.300  7.300  0.848
AtomPair CA 118 CA 144 SOGFUNC 4  7.069  4.533  0.133  9.685  4.214  0.143  9.700  4.214  0.143 18.300  7.300  0.580
AtomPair CA 118 CA 145 SOGFUNC 4  8.268  3.973  0.151  8.358  4.214  0.142  9.078  4.533  0.132 18.300  7.300  0.575
AtomPair CA 118 CA 146 SOGFUNC 2  9.338  4.490  0.153 18.300  7.300  0.847
AtomPair CA 118 CA 147 SOGFUNC 3  7.651  4.490  0.144  7.676  4.490  0.144 18.300  7.300  0.711
AtomPair CA 118 CA 148 SOGFUNC 5  7.512  4.490  0.128  7.599  4.490  0.128  7.946  4.214  0.136  8.705  4.214  0.136 18.300  7.300  0.472
AtomPair CA 118 CA 149 SOGFUNC 5  9.303  3.973  0.142  9.331  4.490  0.126  9.363  4.490  0.126  9.426  3.973  0.142 18.300  7.300  0.464
AtomPair CA 118 CA 161 SOGFUNC 2  9.948  4.490  0.153 18.300  7.300  0.847
AtomPair CA 118 CA 166 SOGFUNC 2  8.190  4.214  0.161 18.300  7.300  0.839
AtomPair CA 118 CA 167 SOGFUNC 2  9.329  3.973  0.170 18.300  7.300  0.830
AtomPair CA 118 CA 169 SOGFUNC 6  7.190  3.717  0.135  7.322  4.151  0.121  9.206  3.717  0.135  9.332  3.513  0.143  9.514  4.151  0.121 18.300  7.300  0.344
AtomPair CA 118 CA 170 SOGFUNC 6  5.572  3.717  0.113  6.757  2.956  0.142  6.923  2.108  0.199  6.952  2.956  0.142  7.321  3.570  0.117 18.300  7.300  0.287
AtomPair CA 118 CA 171 SOGFUNC 5  4.942  3.717  0.137  9.129  2.956  0.172  9.944  3.717  0.137  9.970  3.717  0.137 18.300  7.300  0.418
AtomPair CA 118 CA 172 SOGFUNC 3  6.543  3.717  0.165  9.799  3.717  0.165 18.300  7.300  0.671
AtomPair CA 118 CA 173 SOGFUNC 6  7.410  3.717  0.110  7.422  2.956  0.138  7.476  2.956  0.138  7.934  2.108  0.194  8.616  2.956  0.138 18.300  7.300  0.280
AtomPair CA 118 CA 174 SOGFUNC 6  8.303  3.570  0.117  8.307  2.956  0.142  8.383  2.956  0.142  8.567  3.717  0.113  9.101  2.108  0.199 18.300  7.300  0.287
AtomPair CA 118 CA 175 SOGFUNC 2  9.664  2.654  0.234 18.300  7.300  0.766
AtomPair CA 118 CA 176 SOGFUNC 2  9.463  3.717  0.179 18.300  7.300  0.821
AtomPair CA 118 CA 177 SOGFUNC 4  9.795  2.956  0.171  9.929  2.956  0.171  9.987  2.956  0.171 18.300  7.300  0.486
AtomPair CA 118 CA 178 SOGFUNC 3  7.627  2.956  0.191  9.499  2.956  0.191 18.300  7.300  0.618
AtomPair CA 118 CA 179 SOGFUNC 2  9.953  2.956  0.215 18.300  7.300  0.785
AtomPair CA 118 CA 181 SOGFUNC 3  9.441  2.956  0.191  9.845  2.956  0.191 18.300  7.300  0.618
AtomPair CA 118 CA 182 SOGFUNC 3  7.616  2.956  0.199  8.555  3.717  0.158 18.300  7.300  0.643
AtomPair CA 118 CA 183 SOGFUNC 3  5.737  2.654  0.194  9.014  2.108  0.244 18.300  7.300  0.563
AtomPair CA 118 CA 184 SOGFUNC 2  4.614  3.717  0.179 18.300  7.300  0.821
AtomPair CA 118 CA 185 SOGFUNC 2  6.627  2.956  0.215 18.300  7.300  0.785
AtomPair CA 118 CA 186 SOGFUNC 2  8.907  4.490  0.153 18.300  7.300  0.847
AtomPair CA 118 CA 192 SOGFUNC 3  8.892  3.677  0.166  8.931  3.677  0.166 18.300  7.300  0.668
AtomPair CA 118 CA 193 SOGFUNC 3  8.815  4.214  0.151  8.827  4.214  0.151 18.300  7.300  0.698
AtomPair CA 118 CA 194 SOGFUNC 3  6.723  3.677  0.166  6.884  3.677  0.166 18.300  7.300  0.668
AtomPair CA 118 CA 195 SOGFUNC 3  9.458  3.677  0.166  9.617  3.677  0.166 18.300  7.300  0.668
AtomPair CA 118 CA 196 SOGFUNC 5  8.965  2.654  0.173  8.990  3.973  0.116  9.075  2.754  0.167  9.193  2.754  0.167 18.300  7.300  0.378
AtomPair CA 118 CA 197 SOGFUNC 3  5.523  2.956  0.191  5.596  2.956  0.191 18.300  7.300  0.618
AtomPair CA 118 CA 198 SOGFUNC 3  7.346  3.513  0.171  7.461  3.513  0.171 18.300  7.300  0.658
AtomPair CA 118 CA 200 SOGFUNC 5  8.582  2.956  0.162  8.658  2.956  0.162  9.456  2.956  0.162  9.660  3.973  0.121 18.300  7.300  0.394
AtomPair CA 118 CA 201 SOGFUNC 3  8.049  2.956  0.197  8.115  3.513  0.166 18.300  7.300  0.638
AtomPair CA 118 CA 202 SOGFUNC 4  8.562  3.717  0.147  8.652  3.717  0.147  9.291  2.956  0.184 18.300  7.300  0.523
AtomPair CA 118 CA 203 SOGFUNC 3  6.513  3.717  0.165  6.695  3.717  0.165 18.300  7.300  0.671
AtomPair CA 118 CA 204 SOGFUNC 3  9.762  4.214  0.151  9.850  4.214  0.151 18.300  7.300  0.698
AtomPair CA 118 CA 206 SOGFUNC 3  8.625  4.665  0.141  9.013  4.665  0.141 18.300  7.300  0.719
AtomPair CA 118 CA 207 SOGFUNC 3  8.774  4.665  0.141  9.145  4.665  0.141 18.300  7.300  0.719
AtomPair CA 119 CA 124 SOGFUNC 2  8.928  3.973  0.170 18.300  7.300  0.830
AtomPair CA 119 CA 125 SOGFUNC 2  6.869  4.665  0.148 18.300  7.300  0.852
AtomPair CA 119 CA 126 SOGFUNC 2  7.922  4.665  0.148 18.300  7.300  0.852
AtomPair CA 119 CA 127 SOGFUNC 2  8.465  3.973  0.170 18.300  7.300  0.830
AtomPair CA 119 CA 145 SOGFUNC 3  8.075  3.973  0.159  8.162  4.214  0.150 18.300  7.300  0.691
AtomPair CA 119 CA 146 SOGFUNC 2  9.920  3.391  0.193 18.300  7.300  0.807
AtomPair CA 119 CA 147 SOGFUNC 7  4.978  4.490  0.106  5.056  4.490  0.106  7.558  3.391  0.140  8.738  4.490  0.106  8.914  3.391  0.140  9.000  3.391  0.140 18.300  7.300  0.261
AtomPair CA 119 CA 148 SOGFUNC 7  6.200  3.391  0.140  6.518  4.490  0.106  6.531  4.490  0.106  6.718  4.490  0.106  9.106  3.391  0.140  9.172  3.391  0.140 18.300  7.300  0.261
AtomPair CA 119 CA 149 SOGFUNC 5  6.056  3.973  0.142  6.683  3.973  0.142  7.586  4.490  0.126  7.673  4.490  0.126 18.300  7.300  0.464
AtomPair CA 119 CA 150 SOGFUNC 3  9.158  4.490  0.143  9.267  4.123  0.155 18.300  7.300  0.702
AtomPair CA 119 CA 159 SOGFUNC 3  8.342  4.533  0.143  9.213  4.333  0.149 18.300  7.300  0.708
AtomPair CA 119 CA 160 SOGFUNC 2  9.598  3.973  0.170 18.300  7.300  0.830
AtomPair CA 119 CA 166 SOGFUNC 2  9.850  3.973  0.170 18.300  7.300  0.830
AtomPair CA 119 CA 167 SOGFUNC 2  9.476  4.490  0.153 18.300  7.300  0.847
AtomPair CA 119 CA 169 SOGFUNC 2  8.496  3.717  0.179 18.300  7.300  0.821
AtomPair CA 119 CA 170 SOGFUNC 5  5.253  3.717  0.115  7.106  1.871  0.228  8.470  2.654  0.161  8.706  2.956  0.145 18.300  7.300  0.351
AtomPair CA 119 CA 171 SOGFUNC 4  7.002  3.717  0.136  7.727  2.654  0.190  9.348  2.654  0.190 18.300  7.300  0.484
AtomPair CA 119 CA 172 SOGFUNC 5  7.063  2.956  0.142  9.157  3.717  0.113  9.646  2.108  0.200  9.727  2.108  0.200 18.300  7.300  0.346
AtomPair CA 119 CA 173 SOGFUNC 5  6.681  3.717  0.120  7.931  2.108  0.212  9.131  2.956  0.151  9.187  2.956  0.151 18.300  7.300  0.367
AtomPair CA 119 CA 174 SOGFUNC 5  6.040  3.717  0.113  7.352  1.871  0.225  8.361  2.654  0.158  8.439  2.654  0.158 18.300  7.300  0.345
AtomPair CA 119 CA 175 SOGFUNC 2  9.788  2.956  0.215 18.300  7.300  0.785
AtomPair CA 119 CA 177 SOGFUNC 5  9.265  3.717  0.113  9.330  1.871  0.225  9.842  2.654  0.158  9.902  2.654  0.158 18.300  7.300  0.345
AtomPair CA 119 CA 194 SOGFUNC 3  9.342  3.677  0.166  9.560  3.677  0.166 18.300  7.300  0.668
AtomPair CA 119 CA 197 SOGFUNC 3  9.004  2.108  0.232  9.106  2.108  0.232 18.300  7.300  0.536
AtomPair CA 119 CA 199 SOGFUNC 3  9.082  3.717  0.165  9.268  3.717  0.165 18.300  7.300  0.671
AtomPair CA 119 CA 200 SOGFUNC 2  9.470  3.973  0.170 18.300  7.300  0.830
AtomPair CA 119 CA 202 SOGFUNC 4  8.110  4.490  0.130  9.674  3.717  0.156  9.831  3.717  0.156 18.300  7.300  0.558
AtomPair CA 119 CA 203 SOGFUNC 3  7.097  4.533  0.143  7.371  4.490  0.145 18.300  7.300  0.712
AtomPair CA 119 CA 207 SOGFUNC 2  9.953  4.665  0.148 18.300  7.300  0.852
AtomPair CA 120 CA 125 SOGFUNC 3  7.577  3.973  0.157  9.943  3.973  0.157 18.300  7.300  0.685
AtomPair CA 120 CA 126 SOGFUNC 2  8.639  3.973  0.170 18.300  7.300  0.830
AtomPair CA 120 CA 131 SOGFUNC 2  9.486  4.490  0.153 18.300  7.300  0.847
AtomPair CA 120 CA 146 SOGFUNC 2  9.779  4.214  0.161 18.300  7.300  0.839
AtomPair CA 120 CA 147 SOGFUNC 4  5.761  3.973  0.147  5.978  3.973  0.147  6.947  3.973  0.147 18.300  7.300  0.559
AtomPair CA 120 CA 148 SOGFUNC 4  6.715  4.214  0.141  8.818  3.973  0.149  8.934  4.214  0.141 18.300  7.300  0.569
AtomPair CA 120 CA 149 SOGFUNC 2  6.813  3.391  0.193 18.300  7.300  0.807
AtomPair CA 120 CA 150 SOGFUNC 2  9.423  3.973  0.170 18.300  7.300  0.830
AtomPair CA 120 CA 151 SOGFUNC 2  8.762  4.214  0.161 18.300  7.300  0.839
AtomPair CA 120 CA 152 SOGFUNC 2  8.322  4.665  0.148 18.300  7.300  0.852
AtomPair CA 120 CA 153 SOGFUNC 2  8.130  4.214  0.161 18.300  7.300  0.839
AtomPair CA 120 CA 154 SOGFUNC 2  9.143  3.513  0.188 18.300  7.300  0.812
AtomPair CA 120 CA 170 SOGFUNC 2  8.899  2.956  0.215 18.300  7.300  0.785
AtomPair CA 120 CA 174 SOGFUNC 2  9.168  2.956  0.215 18.300  7.300  0.785
AtomPair CA 120 CA 178 SOGFUNC 3  8.111  2.956  0.191  9.865  2.956  0.191 18.300  7.300  0.618
AtomPair CA 120 CA 179 SOGFUNC 2  9.672  3.513  0.188 18.300  7.300  0.812
AtomPair CA 120 CA 181 SOGFUNC 2  8.750  2.956  0.215 18.300  7.300  0.785
AtomPair CA 120 CA 182 SOGFUNC 3  6.002  2.956  0.191  9.454  2.956  0.191 18.300  7.300  0.618
AtomPair CA 120 CA 183 SOGFUNC 2  5.274  2.654  0.234 18.300  7.300  0.766
AtomPair CA 120 CA 184 SOGFUNC 2  6.606  2.956  0.215 18.300  7.300  0.785
AtomPair CA 120 CA 185 SOGFUNC 2  8.666  3.973  0.170 18.300  7.300  0.830
AtomPair CA 120 CA 196 SOGFUNC 4  8.667  3.973  0.149  9.816  4.214  0.141  9.906  4.214  0.141 18.300  7.300  0.569
AtomPair CA 120 CA 199 SOGFUNC 3  7.070  2.956  0.191  7.092  2.956  0.191 18.300  7.300  0.618
AtomPair CA 120 CA 200 SOGFUNC 4  7.668  3.513  0.153  7.697  3.513  0.153  9.123  2.956  0.181 18.300  7.300  0.514
AtomPair CA 120 CA 202 SOGFUNC 3  8.853  4.214  0.151  8.902  4.214  0.151 18.300  7.300  0.698
AtomPair CA 120 CA 203 SOGFUNC 3  5.956  4.490  0.144  6.093  4.490  0.144 18.300  7.300  0.711
AtomPair CA 120 CA 204 SOGFUNC 3  8.383  4.214  0.151  8.558  4.214  0.151 18.300  7.300  0.698
AtomPair CA 120 CA 207 SOGFUNC 2  9.673  4.214  0.161 18.300  7.300  0.839
AtomPair CA 121 CA 126 SOGFUNC 2  6.130  4.490  0.153 18.300  7.300  0.847
AtomPair CA 121 CA 127 SOGFUNC 2  9.601  3.973  0.170 18.300  7.300  0.830
AtomPair CA 121 CA 129 SOGFUNC 2  9.968  4.490  0.153 18.300  7.300  0.847
AtomPair CA 121 CA 141 SOGFUNC 4  8.645  2.956  0.180  8.739  2.956  0.180  9.813  4.151  0.128 18.300  7.300  0.511
AtomPair CA 121 CA 142 SOGFUNC 3  7.893  3.973  0.157  7.958  3.973  0.157 18.300  7.300  0.685
AtomPair CA 121 CA 144 SOGFUNC 3  9.833  3.973  0.159  9.865  4.214  0.150 18.300  7.300  0.691
AtomPair CA 121 CA 145 SOGFUNC 3  7.167  3.973  0.157  7.324  3.973  0.157 18.300  7.300  0.685
AtomPair CA 121 CA 146 SOGFUNC 3  8.351  3.973  0.157  8.532  3.973  0.157 18.300  7.300  0.685
AtomPair CA 121 CA 147 SOGFUNC 7  6.152  3.973  0.123  6.228  4.041  0.121  7.516  3.973  0.123  7.643  3.973  0.123  8.237  3.973  0.123  9.247  4.214  0.116 18.300  7.300  0.269
AtomPair CA 121 CA 148 SOGFUNC 4  5.488  3.973  0.148  5.535  3.973  0.148  8.531  4.214  0.140 18.300  7.300  0.564
AtomPair CA 121 CA 149 SOGFUNC 5  6.852  4.041  0.139  6.894  4.041  0.139  9.291  4.490  0.125  9.772  4.214  0.134 18.300  7.300  0.463
AtomPair CA 121 CA 151 SOGFUNC 2  7.515  4.214  0.161 18.300  7.300  0.839
AtomPair CA 121 CA 152 SOGFUNC 2  8.584  4.665  0.148 18.300  7.300  0.852
AtomPair CA 121 CA 153 SOGFUNC 2  9.638  3.513  0.188 18.300  7.300  0.812
AtomPair CA 121 CA 155 SOGFUNC 3  9.785  2.654  0.204  9.813  2.654  0.204 18.300  7.300  0.593
AtomPair CA 121 CA 172 SOGFUNC 3  8.291  2.654  0.204  8.330  2.654  0.204 18.300  7.300  0.593
AtomPair CA 121 CA 176 SOGFUNC 3  9.407  2.956  0.187  9.439  2.654  0.208 18.300  7.300  0.605
AtomPair CA 121 CA 177 SOGFUNC 2  9.719  3.513  0.188 18.300  7.300  0.812
AtomPair CA 121 CA 178 SOGFUNC 3  5.957  2.956  0.191  9.758  2.956  0.191 18.300  7.300  0.618
AtomPair CA 121 CA 179 SOGFUNC 2  6.276  3.513  0.188 18.300  7.300  0.812
AtomPair CA 121 CA 180 SOGFUNC 3  9.408  2.956  0.197  9.800  3.513  0.166 18.300  7.300  0.638
AtomPair CA 121 CA 181 SOGFUNC 3  6.778  3.513  0.166  8.503  2.956  0.197 18.300  7.300  0.638
AtomPair CA 121 CA 182 SOGFUNC 3  4.888  2.956  0.191  6.345  2.956  0.191 18.300  7.300  0.618
AtomPair CA 121 CA 183 SOGFUNC 3  6.609  2.956  0.197  9.363  3.513  0.166 18.300  7.300  0.638
AtomPair CA 121 CA 184 SOGFUNC 2  9.245  3.717  0.179 18.300  7.300  0.821
AtomPair CA 121 CA 193 SOGFUNC 3  9.024  4.214  0.151  9.127  4.214  0.151 18.300  7.300  0.698
AtomPair CA 121 CA 194 SOGFUNC 4  9.160  3.973  0.148  9.164  3.973  0.148  9.847  4.214  0.140 18.300  7.300  0.564
AtomPair CA 121 CA 196 SOGFUNC 5  8.698  4.214  0.134  8.715  4.214  0.134  9.199  4.423  0.127  9.960  3.973  0.142 18.300  7.300  0.463
AtomPair CA 121 CA 199 SOGFUNC 5  7.259  2.956  0.166  7.401  2.956  0.166  7.832  3.513  0.140  9.092  3.973  0.124 18.300  7.300  0.404
AtomPair CA 121 CA 200 SOGFUNC 5  7.073  3.973  0.131  9.041  3.513  0.148  9.143  3.513  0.148  9.882  3.513  0.148 18.300  7.300  0.426
AtomPair CA 121 CA 202 SOGFUNC 2  9.212  4.490  0.153 18.300  7.300  0.847
AtomPair CA 121 CA 203 SOGFUNC 3  8.947  3.973  0.157  9.141  3.973  0.157 18.300  7.300  0.685
AtomPair CA 122 CA 127 SOGFUNC 3  8.195  3.391  0.175  9.570  3.391  0.175 18.300  7.300  0.650
AtomPair CA 122 CA 128 SOGFUNC 3  7.818  3.973  0.157  9.907  3.973  0.157 18.300  7.300  0.685
AtomPair CA 122 CA 129 SOGFUNC 2  9.906  3.973  0.170 18.300  7.300  0.830
AtomPair CA 122 CA 130 SOGFUNC 2  9.848  4.041  0.167 18.300  7.300  0.833
AtomPair CA 122 CA 131 SOGFUNC 2  8.472  3.973  0.170 18.300  7.300  0.830
AtomPair CA 122 CA 138 SOGFUNC 3  9.504  3.973  0.157  9.587  3.973  0.157 18.300  7.300  0.685
AtomPair CA 122 CA 140 SOGFUNC 4  9.321  4.151  0.125  9.850  2.754  0.189  9.886  2.754  0.189 18.300  7.300  0.498
AtomPair CA 122 CA 141 SOGFUNC 3  6.056  2.956  0.191  6.094  2.956  0.191 18.300  7.300  0.618
AtomPair CA 122 CA 142 SOGFUNC 3  7.001  2.108  0.232  7.077  2.108  0.232 18.300  7.300  0.536
AtomPair CA 122 CA 143 SOGFUNC 3  9.233  4.214  0.151  9.401  4.214  0.151 18.300  7.300  0.698
AtomPair CA 122 CA 144 SOGFUNC 2  9.092  3.973  0.170 18.300  7.300  0.830
AtomPair CA 122 CA 145 SOGFUNC 3  8.541  3.973  0.159  8.572  4.214  0.150 18.300  7.300  0.691
AtomPair CA 122 CA 147 SOGFUNC 7  7.566  3.973  0.123  7.801  3.973  0.123  7.914  4.214  0.116  7.990  3.973  0.123  8.377  3.973  0.123  8.457  3.973  0.123 18.300  7.300  0.268
AtomPair CA 122 CA 148 SOGFUNC 5  5.340  3.391  0.156  5.494  3.391  0.156  8.740  4.214  0.126  9.592  4.214  0.126 18.300  7.300  0.436
AtomPair CA 122 CA 149 SOGFUNC 7  6.091  3.973  0.125  6.104  3.973  0.125  8.213  4.490  0.111  8.572  4.214  0.118  9.857  3.973  0.125  9.903  3.973  0.125 18.300  7.300  0.272
AtomPair CA 122 CA 150 SOGFUNC 8  8.636  3.391  0.125  8.775  3.391  0.125  8.882  3.391  0.125  9.071  4.214  0.101  9.471  4.214  0.101  9.573  3.391  0.125  9.715  3.391  0.125 18.300  7.300  0.174
AtomPair CA 122 CA 151 SOGFUNC 4  5.775  4.214  0.133  9.865  3.391  0.165  9.920  3.391  0.165 18.300  7.300  0.537
AtomPair CA 122 CA 152 SOGFUNC 2  6.376  3.513  0.188 18.300  7.300  0.812
AtomPair CA 122 CA 153 SOGFUNC 2  8.776  2.754  0.228 18.300  7.300  0.772
AtomPair CA 122 CA 171 SOGFUNC 2  9.538  3.717  0.179 18.300  7.300  0.821
AtomPair CA 122 CA 174 SOGFUNC 2  9.721  2.956  0.215 18.300  7.300  0.785
AtomPair CA 122 CA 178 SOGFUNC 2  7.908  2.108  0.278 18.300  7.300  0.722
AtomPair CA 122 CA 179 SOGFUNC 2  8.067  2.956  0.215 18.300  7.300  0.785
AtomPair CA 122 CA 181 SOGFUNC 3  8.069  1.871  0.271  9.250  2.956  0.172 18.300  7.300  0.557
AtomPair CA 122 CA 182 SOGFUNC 3  5.218  2.956  0.191  6.827  2.956  0.191 18.300  7.300  0.618
AtomPair CA 122 CA 183 SOGFUNC 3  8.179  2.956  0.191  8.569  2.956  0.191 18.300  7.300  0.618
AtomPair CA 122 CA 185 SOGFUNC 2  8.499  3.391  0.193 18.300  7.300  0.807
AtomPair CA 122 CA 186 SOGFUNC 2  9.223  3.973  0.170 18.300  7.300  0.830
AtomPair CA 122 CA 193 SOGFUNC 3  8.745  4.214  0.151  8.898  4.214  0.151 18.300  7.300  0.698
AtomPair CA 122 CA 199 SOGFUNC 2  9.439  3.973  0.170 18.300  7.300  0.830
AtomPair CA 122 CA 200 SOGFUNC 3  8.007  2.956  0.201  8.917  3.973  0.149 18.300  7.300  0.650
AtomPair CA 122 CA 202 SOGFUNC 2  8.774  2.956  0.215 18.300  7.300  0.785
AtomPair CA 122 CA 203 SOGFUNC 2  9.476  2.108  0.278 18.300  7.300  0.722
AtomPair CA 122 CA 204 SOGFUNC 2  9.708  3.973  0.170 18.300  7.300  0.830
AtomPair CA 123 CA 128 SOGFUNC 3  5.961  3.973  0.159  8.867  4.214  0.150 18.300  7.300  0.691
AtomPair CA 123 CA 129 SOGFUNC 3  7.185  4.490  0.145  9.977  4.665  0.140 18.300  7.300  0.715
AtomPair CA 123 CA 130 SOGFUNC 2  8.156  4.041  0.167 18.300  7.300  0.833
AtomPair CA 123 CA 131 SOGFUNC 2  8.267  4.490  0.153 18.300  7.300  0.847
AtomPair CA 123 CA 137 SOGFUNC 3  9.189  4.490  0.144  9.251  4.490  0.144 18.300  7.300  0.711
AtomPair CA 123 CA 138 SOGFUNC 3  8.281  3.973  0.157  8.432  3.973  0.157 18.300  7.300  0.685
[truncated: 118,978 more chars]
