# Supplementary material for: A new benchmark illustrates that integration of geometric constraints inferred from enzyme reaction chemistry can increase enzyme active site modeling accuracy
Source: PLoS One. 2019 Apr 4;14(4):e0214126. doi: 10.1371/journal.pone.0214126 (PMC6448891; doi:10.1371/journal.pone.0214126)
Supplement: S1 Files — (GZ) [file pone.0214126.s008.gz › benchmark-lite/templates/4fua/4m6r.pdb]

HEADER    LYASE                                   10-AUG-13   4M6R              
TITLE     STRUCTURAL AND BIOCHEMICAL BASIS FOR THE INHIBITION OF CELL DEATH BY  
TITLE    2 APIP, A METHIONINE SALVAGE ENZYME                                    
COMPND    MOL_ID: 1;                                                            
COMPND   2 MOLECULE: METHYLTHIORIBULOSE-1-PHOSPHATE DEHYDRATASE;                
COMPND   3 CHAIN: A, B, C, D;                                                   
COMPND   4 FRAGMENT: UNP RESIDUES 20-242;                                       
COMPND   5 SYNONYM: MTRU-1-P DEHYDRATASE, APAF1-INTERACTING PROTEIN, HAPIP;     
COMPND   6 EC: 4.2.1.109;                                                       
COMPND   7 ENGINEERED: YES                                                      
SOURCE    MOL_ID: 1;                                                            
SOURCE   2 ORGANISM_SCIENTIFIC: HOMO SAPIENS;                                   
SOURCE   3 ORGANISM_COMMON: HUMAN;                                              
SOURCE   4 ORGANISM_TAXID: 9606;                                                
SOURCE   5 GENE: APIP, CGI-29;                                                  
SOURCE   6 EXPRESSION_SYSTEM: ESCHERICHIA COLI;                                 
SOURCE   7 EXPRESSION_SYSTEM_TAXID: 562                                         
KEYWDS    APIP, MTNB, CLASS II ALDOLASE FAMILY, DEHYDRATASE, LYASE              
EXPDTA    X-RAY DIFFRACTION                                                     
AUTHOR    W.KANG,S.H.HONG,H.M.LEE,N.Y.KIM,Y.C.LIM,L.T.M.LE,B.LIM,H.C.KIM,       
AUTHOR   2 T.Y.KIM,H.ASHIDA,A.YOKOTA,S.S.HAH,K.H.CHUN,Y.K.JUNG,J.K.YANG         
REVDAT   1   29-JAN-14 4M6R    0                                                
JRNL        AUTH   W.KANG,S.H.HONG,H.M.LEE,N.Y.KIM,Y.C.LIM,L.T.M.LE,B.LIM,      
JRNL        AUTH 2 H.C.KIM,T.Y.KIM,H.ASHIDA,A.YOKOTA,S.S.HAH,K.H.CHUN,Y.K.JUNG, 
JRNL        AUTH 3 J.K.YANG                                                     
JRNL        TITL   STRUCTURAL AND BIOCHEMICAL BASIS FOR THE INHIBITION OF CELL  
JRNL        TITL 2 DEATH BY APIP, A METHIONINE SALVAGE ENZYME.                  
JRNL        REF    PROC.NATL.ACAD.SCI.USA        V. 111   581 2014              
JRNL        REFN                   ISSN 0027-8424                               
JRNL        PMID   24367089                                                     
JRNL        DOI    10.1073/PNAS.1308768111                                      
REMARK   2                                                                      
REMARK   2 RESOLUTION.    2.00 ANGSTROMS.                                       
REMARK   3                                                                      
REMARK   3 REFINEMENT.                                                          
REMARK   3   PROGRAM     : REFMAC 5.5.0072                                      
REMARK   3   AUTHORS     : MURSHUDOV,VAGIN,DODSON                               
REMARK   3                                                                      
REMARK   3    REFINEMENT TARGET : MAXIMUM LIKELIHOOD                            
REMARK   3                                                                      
REMARK   3  DATA USED IN REFINEMENT.                                            
REMARK   3   RESOLUTION RANGE HIGH (ANGSTROMS) : 2.00                           
REMARK   3   RESOLUTION RANGE LOW  (ANGSTROMS) : 50.00                          
REMARK   3   DATA CUTOFF            (SIGMA(F)) : NULL                           
REMARK   3   COMPLETENESS FOR RANGE        (%) : 96.0                           
REMARK   3   NUMBER OF REFLECTIONS             : 68405                          
REMARK   3                                                                      
REMARK   3  FIT TO DATA USED IN REFINEMENT.                                     
REMARK   3   CROSS-VALIDATION METHOD          : THROUGHOUT                      
REMARK   3   FREE R VALUE TEST SET SELECTION  : RANDOM                          
REMARK   3   R VALUE     (WORKING + TEST SET) : 0.183                           
REMARK   3   R VALUE            (WORKING SET) : 0.181                           
REMARK   3   FREE R VALUE                     : 0.220                           
REMARK   3   FREE R VALUE TEST SET SIZE   (%) : 5.000                           
REMARK   3   FREE R VALUE TEST SET COUNT      : 3616                            
REMARK   3                                                                      
REMARK   3  FIT IN THE HIGHEST RESOLUTION BIN.                                  
REMARK   3   TOTAL NUMBER OF BINS USED           : 20                           
REMARK   3   BIN RESOLUTION RANGE HIGH       (A) : 2.00                         
REMARK   3   BIN RESOLUTION RANGE LOW        (A) : 2.05                         
REMARK   3   REFLECTION IN BIN     (WORKING SET) : 4122                         
REMARK   3   BIN COMPLETENESS (WORKING+TEST) (%) : 79.37                        
REMARK   3   BIN R VALUE           (WORKING SET) : 0.2190                       
REMARK   3   BIN FREE R VALUE SET COUNT          : 219                          
REMARK   3   BIN FREE R VALUE                    : 0.2590                       
REMARK   3                                                                      
REMARK   3  NUMBER OF NON-HYDROGEN ATOMS USED IN REFINEMENT.                    
REMARK   3   PROTEIN ATOMS            : 7049                                    
REMARK   3   NUCLEIC ACID ATOMS       : 0                                       
REMARK   3   HETEROGEN ATOMS          : 4                                       
REMARK   3   SOLVENT ATOMS            : 567                                     
REMARK   3                                                                      
REMARK   3  B VALUES.                                                           
REMARK   3   FROM WILSON PLOT           (A**2) : NULL                           
REMARK   3   MEAN B VALUE      (OVERALL, A**2) : 30.54                          
REMARK   3   OVERALL ANISOTROPIC B VALUE.                                       
REMARK   3    B11 (A**2) : -0.58000                                             
REMARK   3    B22 (A**2) : -1.40000                                             
REMARK   3    B33 (A**2) : 1.98000                                              
REMARK   3    B12 (A**2) : 0.00000                                              
REMARK   3    B13 (A**2) : 0.00000                                              
REMARK   3    B23 (A**2) : 0.00000                                              
REMARK   3                                                                      
REMARK   3  ESTIMATED OVERALL COORDINATE ERROR.                                 
REMARK   3   ESU BASED ON R VALUE                            (A): 0.167         
REMARK   3   ESU BASED ON FREE R VALUE                       (A): 0.152         
REMARK   3   ESU BASED ON MAXIMUM LIKELIHOOD                 (A): 0.094         
REMARK   3   ESU FOR B VALUES BASED ON MAXIMUM LIKELIHOOD (A**2): 3.302         
REMARK   3                                                                      
REMARK   3 CORRELATION COEFFICIENTS.                                            
REMARK   3   CORRELATION COEFFICIENT FO-FC      : 0.953                         
REMARK   3   CORRELATION COEFFICIENT FO-FC FREE : 0.934                         
REMARK   3                                                                      
REMARK   3  RMS DEVIATIONS FROM IDEAL VALUES        COUNT    RMS    WEIGHT      
REMARK   3   BOND LENGTHS REFINED ATOMS        (A):  7221 ; 0.026 ; 0.022       
REMARK   3   BOND LENGTHS OTHERS               (A):  NULL ;  NULL ;  NULL       
REMARK   3   BOND ANGLES REFINED ATOMS   (DEGREES):  9742 ; 2.049 ; 1.967       
REMARK   3   BOND ANGLES OTHERS          (DEGREES):  NULL ;  NULL ;  NULL       
REMARK   3   TORSION ANGLES, PERIOD 1    (DEGREES):   889 ; 6.555 ; 5.000       
REMARK   3   TORSION ANGLES, PERIOD 2    (DEGREES):   304 ;38.744 ;24.211       
REMARK   3   TORSION ANGLES, PERIOD 3    (DEGREES):  1313 ;17.153 ;15.000       
REMARK   3   TORSION ANGLES, PERIOD 4    (DEGREES):    32 ;15.788 ;15.000       
REMARK   3   CHIRAL-CENTER RESTRAINTS       (A**3):  1036 ; 0.210 ; 0.200       
REMARK   3   GENERAL PLANES REFINED ATOMS      (A):  5396 ; 0.011 ; 0.021       
REMARK   3   GENERAL PLANES OTHERS             (A):  NULL ;  NULL ;  NULL       
REMARK   3   NON-BONDED CONTACTS REFINED ATOMS (A):  NULL ;  NULL ;  NULL       
REMARK   3   NON-BONDED CONTACTS OTHERS        (A):  NULL ;  NULL ;  NULL       
REMARK   3   NON-BONDED TORSION REFINED ATOMS  (A):  NULL ;  NULL ;  NULL       
REMARK   3   NON-BONDED TORSION OTHERS         (A):  NULL ;  NULL ;  NULL       
REMARK   3   H-BOND (X...Y) REFINED ATOMS      (A):  NULL ;  NULL ;  NULL       
REMARK   3   H-BOND (X...Y) OTHERS             (A):  NULL ;  NULL ;  NULL       
REMARK   3   POTENTIAL METAL-ION REFINED ATOMS (A):  NULL ;  NULL ;  NULL       
REMARK   3   POTENTIAL METAL-ION OTHERS        (A):  NULL ;  NULL ;  NULL       
REMARK   3   SYMMETRY VDW REFINED ATOMS        (A):  NULL ;  NULL ;  NULL       
REMARK   3   SYMMETRY VDW OTHERS               (A):  NULL ;  NULL ;  NULL       
REMARK   3   SYMMETRY H-BOND REFINED ATOMS     (A):  NULL ;  NULL ;  NULL       
REMARK   3   SYMMETRY H-BOND OTHERS            (A):  NULL ;  NULL ;  NULL       
REMARK   3   SYMMETRY METAL-ION REFINED ATOMS  (A):  NULL ;  NULL ;  NULL       
REMARK   3   SYMMETRY METAL-ION OTHERS         (A):  NULL ;  NULL ;  NULL       
REMARK   3                                                                      
REMARK   3  ISOTROPIC THERMAL FACTOR RESTRAINTS.     COUNT   RMS    WEIGHT      
REMARK   3   MAIN-CHAIN BOND REFINED ATOMS  (A**2):  4438 ; 1.216 ; 1.500       
REMARK   3   MAIN-CHAIN BOND OTHER ATOMS    (A**2):  NULL ;  NULL ;  NULL       
REMARK   3   MAIN-CHAIN ANGLE REFINED ATOMS (A**2):  7177 ; 2.168 ; 2.000       
REMARK   3   MAIN-CHAIN ANGLE OTHER ATOMS   (A**2):  NULL ;  NULL ;  NULL       
REMARK   3   SIDE-CHAIN BOND REFINED ATOMS  (A**2):  2783 ; 3.072 ; 3.000       
REMARK   3   SIDE-CHAIN BOND OTHER ATOMS    (A**2):  NULL ;  NULL ;  NULL       
REMARK   3   SIDE-CHAIN ANGLE REFINED ATOMS (A**2):  2565 ; 4.969 ; 4.500       
REMARK   3   SIDE-CHAIN ANGLE OTHER ATOMS   (A**2):  NULL ;  NULL ;  NULL       
REMARK   3   LONG RANGE B REFINED ATOMS     (A**2):  NULL ;  NULL ;  NULL       
REMARK   3   LONG RANGE B OTHER ATOMS       (A**2):  NULL ;  NULL ;  NULL       
REMARK   3                                                                      
REMARK   3 ANISOTROPIC THERMAL FACTOR RESTRAINTS.    COUNT   RMS   WEIGHT       
REMARK   3   RIGID-BOND RESTRAINTS          (A**2):  NULL ;  NULL ;  NULL       
REMARK   3   SPHERICITY; FREE ATOMS         (A**2):  NULL ;  NULL ;  NULL       
REMARK   3   SPHERICITY; BONDED ATOMS       (A**2):  NULL ;  NULL ;  NULL       
REMARK   3                                                                      
REMARK   3  NCS RESTRAINTS STATISTICS                                           
REMARK   3   NUMBER OF DIFFERENT NCS GROUPS : 3                                 
REMARK   3                                                                      
REMARK   3  NCS GROUP NUMBER               : 1                                  
REMARK   3     CHAIN NAMES                    : A B C D                         
REMARK   3     NUMBER OF COMPONENTS NCS GROUP : 1                               
REMARK   3       COMPONENT C  SSSEQI  TO  C   SSSEQI   CODE                     
REMARK   3           1     A     21       A     182      2                      
REMARK   3           1     B     21       B     182      2                      
REMARK   3           1     C     21       C     182      2                      
REMARK   3           1     D     21       D     182      2                      
REMARK   3                   GROUP CHAIN        COUNT   RMS     WEIGHT          
REMARK   3   TIGHT POSITIONAL   1    A    (A):    648 ;  0.07 ;  0.05           
REMARK   3   TIGHT POSITIONAL   1    B    (A):    648 ;  0.08 ;  0.05           
REMARK   3   TIGHT POSITIONAL   1    C    (A):    648 ;  0.08 ;  0.05           
REMARK   3   TIGHT POSITIONAL   1    D    (A):    648 ;  0.07 ;  0.05           
REMARK   3   MEDIUM POSITIONAL  1    A    (A):    628 ;  0.07 ;  0.50           
REMARK   3   MEDIUM POSITIONAL  1    B    (A):    628 ;  0.09 ;  0.50           
REMARK   3   MEDIUM POSITIONAL  1    C    (A):    628 ;  0.08 ;  0.50           
REMARK   3   MEDIUM POSITIONAL  1    D    (A):    628 ;  0.08 ;  0.50           
REMARK   3   TIGHT THERMAL      1    A (A**2):    648 ;  0.32 ;  0.50           
REMARK   3   TIGHT THERMAL      1    B (A**2):    648 ;  0.50 ;  0.50           
REMARK   3   TIGHT THERMAL      1    C (A**2):    648 ;  0.43 ;  0.50           
REMARK   3   TIGHT THERMAL      1    D (A**2):    648 ;  0.39 ;  0.50           
REMARK   3   MEDIUM THERMAL     1    A (A**2):    628 ;  0.34 ;  2.00           
REMARK   3   MEDIUM THERMAL     1    B (A**2):    628 ;  0.41 ;  2.00           
REMARK   3   MEDIUM THERMAL     1    C (A**2):    628 ;  0.43 ;  2.00           
REMARK   3   MEDIUM THERMAL     1    D (A**2):    628 ;  0.36 ;  2.00           
REMARK   3                                                                      
REMARK   3  NCS GROUP NUMBER               : 2                                  
REMARK   3     CHAIN NAMES                    : A B C D                         
REMARK   3     NUMBER OF COMPONENTS NCS GROUP : 1                               
REMARK   3       COMPONENT C  SSSEQI  TO  C   SSSEQI   CODE                     
REMARK   3           1     A    184       A     232      2                      
REMARK   3           1     B    184       B     232      2                      
REMARK   3           1     C    184       C     232      2                      
REMARK   3           1     D    184       D     232      2                      
REMARK   3                   GROUP CHAIN        COUNT   RMS     WEIGHT          
REMARK   3   TIGHT POSITIONAL   2    A    (A):    196 ;  0.07 ;  0.05           
REMARK   3   TIGHT POSITIONAL   2    B    (A):    196 ;  0.05 ;  0.05           
REMARK   3   TIGHT POSITIONAL   2    C    (A):    196 ;  0.06 ;  0.05           
REMARK   3   TIGHT POSITIONAL   2    D    (A):    196 ;  0.06 ;  0.05           
REMARK   3   MEDIUM POSITIONAL  2    A    (A):    199 ;  0.08 ;  0.50           
REMARK   3   MEDIUM POSITIONAL  2    B    (A):    199 ;  0.07 ;  0.50           
REMARK   3   MEDIUM POSITIONAL  2    C    (A):    199 ;  0.07 ;  0.50           
REMARK   3   MEDIUM POSITIONAL  2    D    (A):    199 ;  0.07 ;  0.50           
REMARK   3   TIGHT THERMAL      2    A (A**2):    196 ;  0.42 ;  0.50           
REMARK   3   TIGHT THERMAL      2    B (A**2):    196 ;  0.47 ;  0.50           
REMARK   3   TIGHT THERMAL      2    C (A**2):    196 ;  0.51 ;  0.50           
REMARK   3   TIGHT THERMAL      2    D (A**2):    196 ;  0.58 ;  0.50           
REMARK   3   MEDIUM THERMAL     2    A (A**2):    199 ;  0.38 ;  2.00           
REMARK   3   MEDIUM THERMAL     2    B (A**2):    199 ;  0.44 ;  2.00           
REMARK   3   MEDIUM THERMAL     2    C (A**2):    199 ;  0.50 ;  2.00           
REMARK   3   MEDIUM THERMAL     2    D (A**2):    199 ;  0.48 ;  2.00           
REMARK   3                                                                      
REMARK   3  NCS GROUP NUMBER               : 3                                  
REMARK   3     CHAIN NAMES                    : A B C                           
REMARK   3     NUMBER OF COMPONENTS NCS GROUP : 1                               
REMARK   3       COMPONENT C  SSSEQI  TO  C   SSSEQI   CODE                     
REMARK   3           1     A    233       A     242      4                      
REMARK   3           1     B    233       B     242      4                      
REMARK   3           1     C    233       C     242      4                      
REMARK   3                   GROUP CHAIN        COUNT   RMS     WEIGHT          
REMARK   3   MEDIUM POSITIONAL  3    A    (A):     71 ;  0.24 ;  0.50           
REMARK   3   MEDIUM POSITIONAL  3    B    (A):     71 ;  0.15 ;  0.50           
REMARK   3   MEDIUM POSITIONAL  3    C    (A):     71 ;  0.24 ;  0.50           
REMARK   3   MEDIUM THERMAL     3    A (A**2):     71 ;  3.29 ;  2.00           
REMARK   3   MEDIUM THERMAL     3    B (A**2):     71 ;  2.89 ;  2.00           
REMARK   3   MEDIUM THERMAL     3    C (A**2):     71 ;  6.06 ;  2.00           
REMARK   3                                                                      
REMARK   3  TLS DETAILS                                                         
REMARK   3   NUMBER OF TLS GROUPS  : NULL                                       
REMARK   3                                                                      
REMARK   3  BULK SOLVENT MODELLING.                                             
REMARK   3   METHOD USED : MASK                                                 
REMARK   3   PARAMETERS FOR MASK CALCULATION                                    
REMARK   3   VDW PROBE RADIUS   : 1.40                                          
REMARK   3   ION PROBE RADIUS   : 0.80                                          
REMARK   3   SHRINKAGE RADIUS   : 0.80                                          
REMARK   3                                                                      
REMARK   3  OTHER REFINEMENT REMARKS: HYDROGENS HAVE BEEN ADDED IN THE RIDING   
REMARK   3  POSITIONS                                                           
REMARK   4                                                                      
REMARK   4 4M6R COMPLIES WITH FORMAT V. 3.30, 13-JUL-11                         
REMARK 100                                                                      
REMARK 100 THIS ENTRY HAS BEEN PROCESSED BY PDBJ ON 29-AUG-13.                  
REMARK 100 THE RCSB ID CODE IS RCSB081536.                                      
REMARK 200                                                                      
REMARK 200 EXPERIMENTAL DETAILS                                                 
REMARK 200  EXPERIMENT TYPE                : X-RAY DIFFRACTION                  
REMARK 200  DATE OF DATA COLLECTION        : 10-OCT-12                          
REMARK 200  TEMPERATURE           (KELVIN) : 100                                
REMARK 200  PH                             : 6.4                                
REMARK 200  NUMBER OF CRYSTALS USED        : 1                                  
REMARK 200                                                                      
REMARK 200  SYNCHROTRON              (Y/N) : Y                                  
REMARK 200  RADIATION SOURCE               : PAL/PLS                            
REMARK 200  BEAMLINE                       : 5C (4A)                            
REMARK 200  X-RAY GENERATOR MODEL          : NULL                               
REMARK 200  MONOCHROMATIC OR LAUE    (M/L) : M                                  
REMARK 200  WAVELENGTH OR RANGE        (A) : 1.00000, 0.91977, 0.91957,         
REMARK 200                                   0.90633                            
REMARK 200  MONOCHROMATOR                  : DCM SI (111) CRYSTAL               
REMARK 200  OPTICS                         : NULL                               
REMARK 200                                                                      
REMARK 200  DETECTOR TYPE                  : CCD                                
REMARK 200  DETECTOR MANUFACTURER          : ADSC QUANTUM 315R                  
REMARK 200  INTENSITY-INTEGRATION SOFTWARE : HKL-2000                           
REMARK 200  DATA SCALING SOFTWARE          : HKL-2000                           
REMARK 200                                                                      
REMARK 200  NUMBER OF UNIQUE REFLECTIONS   : 72069                              
REMARK 200  RESOLUTION RANGE HIGH      (A) : 2.000                              
REMARK 200  RESOLUTION RANGE LOW       (A) : 96.050                             
REMARK 200  REJECTION CRITERIA  (SIGMA(I)) : 2.000                              
REMARK 200                                                                      
REMARK 200 OVERALL.                                                             
REMARK 200  COMPLETENESS FOR RANGE     (%) : 96.0                               
REMARK 200  DATA REDUNDANCY                : NULL                               
REMARK 200  R MERGE                    (I) : NULL                               
REMARK 200  R SYM                      (I) : NULL                               
REMARK 200  <I/SIGMA(I)> FOR THE DATA SET  : NULL                               
REMARK 200                                                                      
REMARK 200 IN THE HIGHEST RESOLUTION SHELL.                                     
REMARK 200  HIGHEST RESOLUTION SHELL, RANGE HIGH (A) : 2.00                     
REMARK 200  HIGHEST RESOLUTION SHELL, RANGE LOW  (A) : 2.07                     
REMARK 200  COMPLETENESS FOR SHELL     (%) : 81.2                               
REMARK 200  DATA REDUNDANCY IN SHELL       : NULL                               
REMARK 200  R MERGE FOR SHELL          (I) : NULL                               
REMARK 200  R SYM FOR SHELL            (I) : NULL                               
REMARK 200  <I/SIGMA(I)> FOR SHELL         : NULL                               
REMARK 200                                                                      
REMARK 200 DIFFRACTION PROTOCOL: MAD                                            
REMARK 200 METHOD USED TO DETERMINE THE STRUCTURE: MAD                          
REMARK 200 SOFTWARE USED: SOLVE                                                 
REMARK 200 STARTING MODEL: NULL                                                 
REMARK 200                                                                      
REMARK 200 REMARK: NULL                                                         
REMARK 280                                                                      
REMARK 280 CRYSTAL                                                              
REMARK 280 SOLVENT CONTENT, VS   (%): 55.04                                     
REMARK 280 MATTHEWS COEFFICIENT, VM (ANGSTROMS**3/DA): 2.74                     
REMARK 280                                                                      
REMARK 280 CRYSTALLIZATION CONDITIONS: 0.04M CITRIC ACID, 0.06M BIS-TRIS        
REMARK 280  PROPANE, 5%(V/V) GLYCEROL, 21%(W/V) PEG 3350, PH 6.4, VAPOR         
REMARK 280  DIFFUSION, HANGING DROP, TEMPERATURE 285K                           
REMARK 290                                                                      
REMARK 290 CRYSTALLOGRAPHIC SYMMETRY                                            
REMARK 290 SYMMETRY OPERATORS FOR SPACE GROUP: C 2 2 21                         
REMARK 290                                                                      
REMARK 290      SYMOP   SYMMETRY                                                
REMARK 290     NNNMMM   OPERATOR                                                
REMARK 290       1555   X,Y,Z                                                   
REMARK 290       2555   -X,-Y,Z+1/2                                             
REMARK 290       3555   -X,Y,-Z+1/2                                             
REMARK 290       4555   X,-Y,-Z                                                 
REMARK 290       5555   X+1/2,Y+1/2,Z                                           
REMARK 290       6555   -X+1/2,-Y+1/2,Z+1/2                                     
REMARK 290       7555   -X+1/2,Y+1/2,-Z+1/2                                     
REMARK 290       8555   X+1/2,-Y+1/2,-Z                                         
REMARK 290                                                                      
REMARK 290     WHERE NNN -> OPERATOR NUMBER                                     
REMARK 290           MMM -> TRANSLATION VECTOR                                  
REMARK 290                                                                      
REMARK 290 CRYSTALLOGRAPHIC SYMMETRY TRANSFORMATIONS                            
REMARK 290 THE FOLLOWING TRANSFORMATIONS OPERATE ON THE ATOM/HETATM             
REMARK 290 RECORDS IN THIS ENTRY TO PRODUCE CRYSTALLOGRAPHICALLY                
REMARK 290 RELATED MOLECULES.                                                   
REMARK 290   SMTRY1   1  1.000000  0.000000  0.000000        0.00000            
REMARK 290   SMTRY2   1  0.000000  1.000000  0.000000        0.00000            
REMARK 290   SMTRY3   1  0.000000  0.000000  1.000000        0.00000            
REMARK 290   SMTRY1   2 -1.000000  0.000000  0.000000        0.00000            
REMARK 290   SMTRY2   2  0.000000 -1.000000  0.000000        0.00000            
REMARK 290   SMTRY3   2  0.000000  0.000000  1.000000       96.04950            
REMARK 290   SMTRY1   3 -1.000000  0.000000  0.000000        0.00000            
REMARK 290   SMTRY2   3  0.000000  1.000000  0.000000        0.00000            
REMARK 290   SMTRY3   3  0.000000  0.000000 -1.000000       96.04950            
REMARK 290   SMTRY1   4  1.000000  0.000000  0.000000        0.00000            
REMARK 290   SMTRY2   4  0.000000 -1.000000  0.000000        0.00000            
REMARK 290   SMTRY3   4  0.000000  0.000000 -1.000000        0.00000            
REMARK 290   SMTRY1   5  1.000000  0.000000  0.000000       53.51750            
REMARK 290   SMTRY2   5  0.000000  1.000000  0.000000       53.86750            
REMARK 290   SMTRY3   5  0.000000  0.000000  1.000000        0.00000            
REMARK 290   SMTRY1   6 -1.000000  0.000000  0.000000       53.51750            
REMARK 290   SMTRY2   6  0.000000 -1.000000  0.000000       53.86750            
REMARK 290   SMTRY3   6  0.000000  0.000000  1.000000       96.04950            
REMARK 290   SMTRY1   7 -1.000000  0.000000  0.000000       53.51750            
REMARK 290   SMTRY2   7  0.000000  1.000000  0.000000       53.86750            
REMARK 290   SMTRY3   7  0.000000  0.000000 -1.000000       96.04950            
REMARK 290   SMTRY1   8  1.000000  0.000000  0.000000       53.51750            
REMARK 290   SMTRY2   8  0.000000 -1.000000  0.000000       53.86750            
REMARK 290   SMTRY3   8  0.000000  0.000000 -1.000000        0.00000            
REMARK 290                                                                      
REMARK 290 REMARK: NULL                                                         
REMARK 300                                                                      
REMARK 300 BIOMOLECULE: 1                                                       
REMARK 300 SEE REMARK 350 FOR THE AUTHOR PROVIDED AND/OR PROGRAM                
REMARK 300 GENERATED ASSEMBLY INFORMATION FOR THE STRUCTURE IN                  
REMARK 300 THIS ENTRY. THE REMARK MAY ALSO PROVIDE INFORMATION ON               
REMARK 300 BURIED SURFACE AREA.                                                 
REMARK 350                                                                      
REMARK 350 COORDINATES FOR A COMPLETE MULTIMER REPRESENTING THE KNOWN           
REMARK 350 BIOLOGICALLY SIGNIFICANT OLIGOMERIZATION STATE OF THE                
REMARK 350 MOLECULE CAN BE GENERATED BY APPLYING BIOMT TRANSFORMATIONS          
REMARK 350 GIVEN BELOW.  BOTH NON-CRYSTALLOGRAPHIC AND                          
REMARK 350 CRYSTALLOGRAPHIC OPERATIONS ARE GIVEN.                               
REMARK 350                                                                      
REMARK 350 BIOMOLECULE: 1                                                       
REMARK 350 AUTHOR DETERMINED BIOLOGICAL UNIT: TETRAMERIC                        
REMARK 350 SOFTWARE DETERMINED QUATERNARY STRUCTURE: TETRAMERIC                 
REMARK 350 SOFTWARE USED: PISA                                                  
REMARK 350 TOTAL BURIED SURFACE AREA: 11370 ANGSTROM**2                         
REMARK 350 SURFACE AREA OF THE COMPLEX: 33500 ANGSTROM**2                       
REMARK 350 CHANGE IN SOLVENT FREE ENERGY: -191.0 KCAL/MOL                       
REMARK 350 APPLY THE FOLLOWING TO CHAINS: A, B, C, D                            
REMARK 350   BIOMT1   1  1.000000  0.000000  0.000000        0.00000            
REMARK 350   BIOMT2   1  0.000000  1.000000  0.000000        0.00000            
REMARK 350   BIOMT3   1  0.000000  0.000000  1.000000        0.00000            
REMARK 465                                                                      
REMARK 465 MISSING RESIDUES                                                     
REMARK 465 THE FOLLOWING RESIDUES WERE NOT LOCATED IN THE                       
REMARK 465 EXPERIMENT. (M=MODEL NUMBER; RES=RESIDUE NAME; C=CHAIN               
REMARK 465 IDENTIFIER; SSSEQ=SEQUENCE NUMBER; I=INSERTION CODE.)                
REMARK 465                                                                      
REMARK 465   M RES C SSSEQI                                                     
REMARK 465     GLY D   240                                                      
REMARK 465     ILE D   241                                                      
REMARK 465     VAL D   242                                                      
REMARK 500                                                                      
REMARK 500 GEOMETRY AND STEREOCHEMISTRY                                         
REMARK 500 SUBTOPIC: CLOSE CONTACTS IN SAME ASYMMETRIC UNIT                     
REMARK 500                                                                      
REMARK 500 THE FOLLOWING ATOMS ARE IN CLOSE CONTACT.                            
REMARK 500                                                                      
REMARK 500  ATM1  RES C  SSEQI   ATM2  RES C  SSEQI           DISTANCE          
REMARK 500   CD1  ILE B    58     O    HOH B   531              1.83            
REMARK 500   O    HOH D   463     O    HOH D   528              1.91            
REMARK 500   O    ILE C    48     O    HOH C   467              1.95            
REMARK 500   OG1  THR D    42     O    HOH D   527              1.96            
REMARK 500   OE1  GLN D   233     O    HOH D   510              1.97            
REMARK 500   O    HOH D   435     O    HOH D   525              1.99            
REMARK 500   O    HOH B   494     O    HOH B   551              2.02            
REMARK 500   CG   LYS D   226     O    HOH D   476              2.05            
REMARK 500   OE2  GLU B    22     O    HOH B   454              2.06            
REMARK 500   O    HOH B   495     O    HOH B   547              2.07            
REMARK 500   OD1  ASP B    72     O    HOH B   504              2.08            
REMARK 500   SG   CYS B   188     O    HOH B   512              2.08            
REMARK 500   O    HOH B   538     O    HOH C   432              2.09            
REMARK 500   O    HOH C   415     O    HOH C   475              2.12            
REMARK 500   NE   ARG D   131     O    HOH D   467              2.14            
REMARK 500   O    GLU A   170     O    HOH A   452              2.15            
REMARK 500   O    HOH C   481     O    HOH D   475              2.16            
REMARK 500   OD1  ASP A    72     O    HOH A   516              2.17            
REMARK 500   SG   CYS C   188     O    HOH C   506              2.18            
REMARK 500   O    HOH B   482     O    HOH B   539              2.19            
REMARK 500   O    HOH C   401     O    HOH C   489              2.19            
REMARK 500                                                                      
REMARK 500 REMARK: NULL                                                         
REMARK 500                                                                      
REMARK 500 GEOMETRY AND STEREOCHEMISTRY                                         
REMARK 500 SUBTOPIC: COVALENT BOND LENGTHS                                      
REMARK 500                                                                      
REMARK 500 THE STEREOCHEMICAL PARAMETERS OF THE FOLLOWING RESIDUES              
REMARK 500 HAVE VALUES WHICH DEVIATE FROM EXPECTED VALUES BY MORE               
REMARK 500 THAN 6*RMSD (M=MODEL NUMBER; RES=RESIDUE NAME; C=CHAIN               
REMARK 500 IDENTIFIER; SSEQ=SEQUENCE NUMBER; I=INSERTION CODE).                 
REMARK 500                                                                      
REMARK 500 STANDARD TABLE:                                                      
REMARK 500 FORMAT: (10X,I3,1X,2(A3,1X,A1,I4,A1,1X,A4,3X),1X,F6.3)               
REMARK 500                                                                      
REMARK 500 EXPECTED VALUES PROTEIN: ENGH AND HUBER, 1999                        
REMARK 500 EXPECTED VALUES NUCLEIC ACID: CLOWNEY ET AL 1996                     
REMARK 500                                                                      
REMARK 500  M RES CSSEQI ATM1   RES CSSEQI ATM2   DEVIATION                     
REMARK 500    PHE A 133   CE1   PHE A 133   CZ      0.120                       
REMARK 500    ASP A 156   CB    ASP A 156   CG     -0.150                       
REMARK 500    ARG A 193   CD    ARG A 193   NE     -0.115                       
REMARK 500    ASP B 156   CB    ASP B 156   CG     -0.154                       
REMARK 500    TYR B 214   CE2   TYR B 214   CD2     0.091                       
REMARK 500    ASP C 156   CB    ASP C 156   CG     -0.153                       
REMARK 500    ALA C 178   CA    ALA C 178   CB      0.138                       
REMARK 500    PHE D 128   CZ    PHE D 128   CE2     0.149                       
REMARK 500    ASP D 156   CB    ASP D 156   CG     -0.215                       
REMARK 500    ARG D 193   CD    ARG D 193   NE     -0.108                       
REMARK 500                                                                      
REMARK 500 REMARK: NULL                                                         
REMARK 500                                                                      
REMARK 500 GEOMETRY AND STEREOCHEMISTRY                                         
REMARK 500 SUBTOPIC: COVALENT BOND ANGLES                                       
REMARK 500                                                                      
REMARK 500 THE STEREOCHEMICAL PARAMETERS OF THE FOLLOWING RESIDUES              
REMARK 500 HAVE VALUES WHICH DEVIATE FROM EXPECTED VALUES BY MORE               
REMARK 500 THAN 6*RMSD (M=MODEL NUMBER; RES=RESIDUE NAME; C=CHAIN               
REMARK 500 IDENTIFIER; SSEQ=SEQUENCE NUMBER; I=INSERTION CODE).                 
REMARK 500                                                                      
REMARK 500 STANDARD TABLE:                                                      
REMARK 500 FORMAT: (10X,I3,1X,A3,1X,A1,I4,A1,3(1X,A4,2X),12X,F5.1)              
REMARK 500                                                                      
REMARK 500 EXPECTED VALUES PROTEIN: ENGH AND HUBER, 1999                        
REMARK 500 EXPECTED VALUES NUCLEIC ACID: CLOWNEY ET AL 1996                     
REMARK 500                                                                      
REMARK 500  M RES CSSEQI ATM1   ATM2   ATM3                                     
REMARK 500    VAL A  41   CG1 -  CB  -  CG2 ANGL. DEV. =  16.0 DEGREES          
REMARK 500    ARG A 108   NE  -  CZ  -  NH1 ANGL. DEV. =  -3.1 DEGREES          
REMARK 500    LEU A 127   CA  -  CB  -  CG  ANGL. DEV. = -14.2 DEGREES          
REMARK 500    ASP A 156   CB  -  CG  -  OD1 ANGL. DEV. =  -9.4 DEGREES          
REMARK 500    ARG A 193   CD  -  NE  -  CZ  ANGL. DEV. =   9.0 DEGREES          
REMARK 500    ARG A 193   NE  -  CZ  -  NH1 ANGL. DEV. =   8.9 DEGREES          
REMARK 500    ARG A 193   NE  -  CZ  -  NH2 ANGL. DEV. = -10.5 DEGREES          
REMARK 500    LEU B  31   CB  -  CG  -  CD1 ANGL. DEV. =  10.9 DEGREES          
REMARK 500    VAL B  41   CG1 -  CB  -  CG2 ANGL. DEV. =  14.0 DEGREES          
REMARK 500    LEU B 127   CA  -  CB  -  CG  ANGL. DEV. = -15.1 DEGREES          
REMARK 500    ASP B 156   CB  -  CG  -  OD1 ANGL. DEV. = -11.0 DEGREES          
REMARK 500    ARG B 193   CD  -  NE  -  CZ  ANGL. DEV. =   9.1 DEGREES          
REMARK 500    ARG B 193   NE  -  CZ  -  NH1 ANGL. DEV. =   9.4 DEGREES          
REMARK 500    ARG B 193   NE  -  CZ  -  NH2 ANGL. DEV. =  -9.5 DEGREES          
REMARK 500    VAL C  41   CG1 -  CB  -  CG2 ANGL. DEV. =  14.2 DEGREES          
REMARK 500    ARG C 108   NE  -  CZ  -  NH2 ANGL. DEV. =   3.1 DEGREES          
REMARK 500    ASP C 156   CB  -  CG  -  OD1 ANGL. DEV. = -10.5 DEGREES          
REMARK 500    ARG C 193   CD  -  NE  -  CZ  ANGL. DEV. =  11.5 DEGREES          
REMARK 500    ARG C 193   NE  -  CZ  -  NH1 ANGL. DEV. =  11.3 DEGREES          
REMARK 500    ARG C 193   NE  -  CZ  -  NH2 ANGL. DEV. = -13.0 DEGREES          
REMARK 500    VAL D  41   CG1 -  CB  -  CG2 ANGL. DEV. =  13.6 DEGREES          
REMARK 500    ASP D 156   OD1 -  CG  -  OD2 ANGL. DEV. =  11.6 DEGREES          
REMARK 500    ASP D 156   CB  -  CG  -  OD1 ANGL. DEV. = -14.8 DEGREES          
REMARK 500    ARG D 193   CD  -  NE  -  CZ  ANGL. DEV. =  11.0 DEGREES          
REMARK 500    ARG D 193   NE  -  CZ  -  NH1 ANGL. DEV. =  10.8 DEGREES          
REMARK 500    ARG D 193   NE  -  CZ  -  NH2 ANGL. DEV. = -11.9 DEGREES          
REMARK 500                                                                      
REMARK 500 REMARK: NULL                                                         
REMARK 500                                                                      
REMARK 500 GEOMETRY AND STEREOCHEMISTRY                                         
REMARK 500 SUBTOPIC: TORSION ANGLES                                             
REMARK 500                                                                      
REMARK 500 TORSION ANGLES OUTSIDE THE EXPECTED RAMACHANDRAN REGIONS:            
REMARK 500 (M=MODEL NUMBER; RES=RESIDUE NAME; C=CHAIN IDENTIFIER;               
REMARK 500 SSEQ=SEQUENCE NUMBER; I=INSERTION CODE).                             
REMARK 500                                                                      
REMARK 500 STANDARD TABLE:                                                      
REMARK 500 FORMAT:(10X,I3,1X,A3,1X,A1,I4,A1,4X,F7.2,3X,F7.2)                    
REMARK 500                                                                      
REMARK 500 EXPECTED VALUES: GJ KLEYWEGT AND TA JONES (1996). PHI/PSI-           
REMARK 500 CHOLOGY: RAMACHANDRAN REVISITED. STRUCTURE 4, 1395 - 1400            
REMARK 500                                                                      
REMARK 500  M RES CSSEQI        PSI       PHI                                   
REMARK 500    THR A  44       -1.71     61.57                                   
REMARK 500    ILE A  83      -63.62    -99.53                                   
REMARK 500    HIS A 195      -63.51   -151.94                                   
REMARK 500    VAL B  41       42.46   -140.77                                   
REMARK 500    ILE B  83      -63.78    -99.41                                   
REMARK 500    HIS B 195      -63.90   -149.65                                   
REMARK 500    VAL C  41       43.49   -141.19                                   
REMARK 500    THR C  44       -0.54     61.86                                   
REMARK 500    ILE C  78      -18.96    -48.93                                   
REMARK 500    ILE C  83      -67.69    -98.39                                   
REMARK 500    HIS C 195      -65.82   -145.78                                   
REMARK 500    VAL D  41       43.26   -142.62                                   
REMARK 500    ILE D  83      -60.74    -97.89                                   
REMARK 500    HIS D 195      -63.67   -149.44                                   
REMARK 500                                                                      
REMARK 500 REMARK: NULL                                                         
REMARK 620                                                                      
REMARK 620 METAL COORDINATION                                                   
REMARK 620 (M=MODEL NUMBER; RES=RESIDUE NAME; C=CHAIN IDENTIFIER;               
REMARK 620 SSEQ=SEQUENCE NUMBER; I=INSERTION CODE):                             
REMARK 620                                                                      
REMARK 620 COORDINATION ANGLES FOR:  M RES CSSEQI METAL                         
REMARK 620                              ZN B 301  ZN                            
REMARK 620 N RES CSSEQI ATOM                                                    
REMARK 620 1 HIS B 117   NE2                                                    
REMARK 620 2 HIS B 115   NE2 100.6                                              
REMARK 620 3 HIS B 195   NE2  98.9  94.2                                        
REMARK 620 4 HOH B 494   O   102.2  98.6 152.8                                  
REMARK 620 5 HOH A 486   O    98.1 160.3  89.2  71.0                            
REMARK 620 6 HOH B 492   O   167.8  88.3  88.6  68.0  72.3                      
REMARK 620 N                    1     2     3     4     5                       
REMARK 620                                                                      
REMARK 620 COORDINATION ANGLES FOR:  M RES CSSEQI METAL                         
REMARK 620                              ZN A 301  ZN                            
REMARK 620 N RES CSSEQI ATOM                                                    
REMARK 620 1 HIS A 115   NE2                                                    
REMARK 620 2 HIS A 117   NE2  98.1                                              
REMARK 620 3 HIS A 195   NE2  91.8 100.3                                        
REMARK 620 4 HOH D 446   O   167.3  93.2  91.9                                  
REMARK 620 5 HOH A 481   O    96.8  98.9 157.7  75.6                            
REMARK 620 6 HOH A 425   O    79.5 176.8  81.9  89.0  79.4                      
REMARK 620 N                    1     2     3     4     5                       
REMARK 620                                                                      
REMARK 620 COORDINATION ANGLES FOR:  M RES CSSEQI METAL                         
REMARK 620                              ZN D 301  ZN                            
REMARK 620 N RES CSSEQI ATOM                                                    
REMARK 620 1 HIS D 117   NE2                                                    
REMARK 620 2 HIS D 115   NE2  98.4                                              
REMARK 620 3 HIS D 195   NE2  99.7  93.9                                        
REMARK 620 4 HOH C 418   O    99.0 159.7  93.5                                  
REMARK 620 5 HOH D 415   O    96.3  91.9 162.0  75.8                            
REMARK 620 6 HOH D 462   O   167.0  88.8  90.6  72.2  72.5                      
REMARK 620 N                    1     2     3     4     5                       
REMARK 620                                                                      
REMARK 620 COORDINATION ANGLES FOR:  M RES CSSEQI METAL                         
REMARK 620                              ZN C 301  ZN                            
REMARK 620 N RES CSSEQI ATOM                                                    
REMARK 620 1 HIS C 115   NE2                                                    
REMARK 620 2 HIS C 117   NE2  99.8                                              
REMARK 620 3 HIS C 195   NE2  94.1  98.1                                        
REMARK 620 4 HOH B 424   O   163.3  94.2  92.9                                  
REMARK 620 5 HOH C 443   O    91.9  92.2 167.0  78.4                            
REMARK 620 6 HOH C 448   O    82.8 174.9  86.1  82.6  83.2                      
REMARK 620 N                    1     2     3     4     5                       
REMARK 800                                                                      
REMARK 800 SITE                                                                 
REMARK 800 SITE_IDENTIFIER: AC1                                                 
REMARK 800 EVIDENCE_CODE: SOFTWARE                                              
REMARK 800 SITE_DESCRIPTION: BINDING SITE FOR RESIDUE ZN A 301                  
REMARK 800                                                                      
REMARK 800 SITE_IDENTIFIER: AC2                                                 
REMARK 800 EVIDENCE_CODE: SOFTWARE                                              
REMARK 800 SITE_DESCRIPTION: BINDING SITE FOR RESIDUE ZN B 301                  
REMARK 800                                                                      
REMARK 800 SITE_IDENTIFIER: AC3                                                 
REMARK 800 EVIDENCE_CODE: SOFTWARE                                              
REMARK 800 SITE_DESCRIPTION: BINDING SITE FOR RESIDUE ZN C 301                  
REMARK 800                                                                      
REMARK 800 SITE_IDENTIFIER: AC4                                                 
REMARK 800 EVIDENCE_CODE: SOFTWARE                                              
REMARK 800 SITE_DESCRIPTION: BINDING SITE FOR RESIDUE ZN D 301                  
DBREF  4M6R A   20   242  UNP    Q96GX9   MTNB_HUMAN      20    242             
DBREF  4M6R B   20   242  UNP    Q96GX9   MTNB_HUMAN      20    242             
DBREF  4M6R C   20   242  UNP    Q96GX9   MTNB_HUMAN      20    242             
DBREF  4M6R D   20   242  UNP    Q96GX9   MTNB_HUMAN      20    242             
SEQADV 4M6R MET A   19  UNP  Q96GX9              EXPRESSION TAG                 
SEQADV 4M6R MET B   19  UNP  Q96GX9              EXPRESSION TAG                 
SEQADV 4M6R MET C   19  UNP  Q96GX9              EXPRESSION TAG                 
SEQADV 4M6R MET D   19  UNP  Q96GX9              EXPRESSION TAG                 
SEQRES   1 A  224  MET ASP LYS GLU HIS PRO ARG TYR LEU ILE PRO GLU LEU          
SEQRES   2 A  224  CYS LYS GLN PHE TYR HIS LEU GLY TRP VAL THR GLY THR          
SEQRES   3 A  224  GLY GLY GLY ILE SER LEU LYS HIS GLY ASP GLU ILE TYR          
SEQRES   4 A  224  ILE ALA PRO SER GLY VAL GLN LYS GLU ARG ILE GLN PRO          
SEQRES   5 A  224  GLU ASP MET PHE VAL CYS ASP ILE ASN GLU LYS ASP ILE          
SEQRES   6 A  224  SER GLY PRO SER PRO SER LYS LYS LEU LYS LYS SER GLN          
SEQRES   7 A  224  CYS THR PRO LEU PHE MET ASN ALA TYR THR MET ARG GLY          
SEQRES   8 A  224  ALA GLY ALA VAL ILE HIS THR HIS SER LYS ALA ALA VAL          
SEQRES   9 A  224  MET ALA THR LEU LEU PHE PRO GLY ARG GLU PHE LYS ILE          
SEQRES  10 A  224  THR HIS GLN GLU MET ILE LYS GLY ILE LYS LYS CYS THR          
SEQRES  11 A  224  SER GLY GLY TYR TYR ARG TYR ASP ASP MET LEU VAL VAL          
SEQRES  12 A  224  PRO ILE ILE GLU ASN THR PRO GLU GLU LYS ASP LEU LYS          
SEQRES  13 A  224  ASP ARG MET ALA HIS ALA MET ASN GLU TYR PRO ASP SER          
SEQRES  14 A  224  CYS ALA VAL LEU VAL ARG ARG HIS GLY VAL TYR VAL TRP          
SEQRES  15 A  224  GLY GLU THR TRP GLU LYS ALA LYS THR MET CYS GLU CYS          
SEQRES  16 A  224  TYR ASP TYR LEU PHE ASP ILE ALA VAL SER MET LYS LYS          
SEQRES  17 A  224  VAL GLY LEU ASP PRO SER GLN LEU PRO VAL GLY GLU ASN          
SEQRES  18 A  224  GLY ILE VAL                                                  
SEQRES   1 B  224  MET ASP LYS GLU HIS PRO ARG TYR LEU ILE PRO GLU LEU          
SEQRES   2 B  224  CYS LYS GLN PHE TYR HIS LEU GLY TRP VAL THR GLY THR          
SEQRES   3 B  224  GLY GLY GLY ILE SER LEU LYS HIS GLY ASP GLU ILE TYR          
SEQRES   4 B  224  ILE ALA PRO SER GLY VAL GLN LYS GLU ARG ILE GLN PRO          
SEQRES   5 B  224  GLU ASP MET PHE VAL CYS ASP ILE ASN GLU LYS ASP ILE          
SEQRES   6 B  224  SER GLY PRO SER PRO SER LYS LYS LEU LYS LYS SER GLN          
SEQRES   7 B  224  CYS THR PRO LEU PHE MET ASN ALA TYR THR MET ARG GLY          
SEQRES   8 B  224  ALA GLY ALA VAL ILE HIS THR HIS SER LYS ALA ALA VAL          
SEQRES   9 B  224  MET ALA THR LEU LEU PHE PRO GLY ARG GLU PHE LYS ILE          
SEQRES  10 B  224  THR HIS GLN GLU MET ILE LYS GLY ILE LYS LYS CYS THR          
SEQRES  11 B  224  SER GLY GLY TYR TYR ARG TYR ASP ASP MET LEU VAL VAL          
SEQRES  12 B  224  PRO ILE ILE GLU ASN THR PRO GLU GLU LYS ASP LEU LYS          
SEQRES  13 B  224  ASP ARG MET ALA HIS ALA MET ASN GLU TYR PRO ASP SER          
SEQRES  14 B  224  CYS ALA VAL LEU VAL ARG ARG HIS GLY VAL TYR VAL TRP          
SEQRES  15 B  224  GLY GLU THR TRP GLU LYS ALA LYS THR MET CYS GLU CYS          
SEQRES  16 B  224  TYR ASP TYR LEU PHE ASP ILE ALA VAL SER MET LYS LYS          
SEQRES  17 B  224  VAL GLY LEU ASP PRO SER GLN LEU PRO VAL GLY GLU ASN          
SEQRES  18 B  224  GLY ILE VAL                                                  
SEQRES   1 C  224  MET ASP LYS GLU HIS PRO ARG TYR LEU ILE PRO GLU LEU          
SEQRES   2 C  224  CYS LYS GLN PHE TYR HIS LEU GLY TRP VAL THR GLY THR          
SEQRES   3 C  224  GLY GLY GLY ILE SER LEU LYS HIS GLY ASP GLU ILE TYR          
SEQRES   4 C  224  ILE ALA PRO SER GLY VAL GLN LYS GLU ARG ILE GLN PRO          
SEQRES   5 C  224  GLU ASP MET PHE VAL CYS ASP ILE ASN GLU LYS ASP ILE          
SEQRES   6 C  224  SER GLY PRO SER PRO SER LYS LYS LEU LYS LYS SER GLN          
SEQRES   7 C  224  CYS THR PRO LEU PHE MET ASN ALA TYR THR MET ARG GLY          
SEQRES   8 C  224  ALA GLY ALA VAL ILE HIS THR HIS SER LYS ALA ALA VAL          
SEQRES   9 C  224  MET ALA THR LEU LEU PHE PRO GLY ARG GLU PHE LYS ILE          
SEQRES  10 C  224  THR HIS GLN GLU MET ILE LYS GLY ILE LYS LYS CYS THR          
SEQRES  11 C  224  SER GLY GLY TYR TYR ARG TYR ASP ASP MET LEU VAL VAL          
SEQRES  12 C  224  PRO ILE ILE GLU ASN THR PRO GLU GLU LYS ASP LEU LYS          
SEQRES  13 C  224  ASP ARG MET ALA HIS ALA MET ASN GLU TYR PRO ASP SER          
SEQRES  14 C  224  CYS ALA VAL LEU VAL ARG ARG HIS GLY VAL TYR VAL TRP          
SEQRES  15 C  224  GLY GLU THR TRP GLU LYS ALA LYS THR MET CYS GLU CYS          
SEQRES  16 C  224  TYR ASP TYR LEU PHE ASP ILE ALA VAL SER MET LYS LYS          
SEQRES  17 C  224  VAL GLY LEU ASP PRO SER GLN LEU PRO VAL GLY GLU ASN          
SEQRES  18 C  224  GLY ILE VAL                                                  
SEQRES   1 D  224  MET ASP LYS GLU HIS PRO ARG TYR LEU ILE PRO GLU LEU          
SEQRES   2 D  224  CYS LYS GLN PHE TYR HIS LEU GLY TRP VAL THR GLY THR          
SEQRES   3 D  224  GLY GLY GLY ILE SER LEU LYS HIS GLY ASP GLU ILE TYR          
SEQRES   4 D  224  ILE ALA PRO SER GLY VAL GLN LYS GLU ARG ILE GLN PRO          
SEQRES   5 D  224  GLU ASP MET PHE VAL CYS ASP ILE ASN GLU LYS ASP ILE          
SEQRES   6 D  224  SER GLY PRO SER PRO SER LYS LYS LEU LYS LYS SER GLN          
SEQRES   7 D  224  CYS THR PRO LEU PHE MET ASN ALA TYR THR MET ARG GLY          
SEQRES   8 D  224  ALA GLY ALA VAL ILE HIS THR HIS SER LYS ALA ALA VAL          
SEQRES   9 D  224  MET ALA THR LEU LEU PHE PRO GLY ARG GLU PHE LYS ILE          
SEQRES  10 D  224  THR HIS GLN GLU MET ILE LYS GLY ILE LYS LYS CYS THR          
SEQRES  11 D  224  SER GLY GLY TYR TYR ARG TYR ASP ASP MET LEU VAL VAL          
SEQRES  12 D  224  PRO ILE ILE GLU ASN THR PRO GLU GLU LYS ASP LEU LYS          
SEQRES  13 D  224  ASP ARG MET ALA HIS ALA MET ASN GLU TYR PRO ASP SER          
SEQRES  14 D  224  CYS ALA VAL LEU VAL ARG ARG HIS GLY VAL TYR VAL TRP          
SEQRES  15 D  224  GLY GLU THR TRP GLU LYS ALA LYS THR MET CYS GLU CYS          
SEQRES  16 D  224  TYR ASP TYR LEU PHE ASP ILE ALA VAL SER MET LYS LYS          
SEQRES  17 D  224  VAL GLY LEU ASP PRO SER GLN LEU PRO VAL GLY GLU ASN          
SEQRES  18 D  224  GLY ILE VAL                                                  
HET     ZN  A 301       1                                                       
HET     ZN  B 301       1                                                       
HET     ZN  C 301       1                                                       
HET     ZN  D 301       1                                                       
HETNAM      ZN ZINC ION                                                         
FORMUL   5   ZN    4(ZN 2+)                                                     
FORMUL   9  HOH   *567(H2 O)                                                    
HELIX    1   1 HIS A   23  LEU A   38  1                                  16    
HELIX    2   2 VAL A   41  GLY A   45  5                                   5    
HELIX    3   3 GLN A   64  ILE A   68  5                                   5    
HELIX    4   4 GLN A   69  MET A   73  5                                   5    
HELIX    5   5 SER A   87  LYS A   91  5                                   5    
HELIX    6   6 CYS A   97  GLY A  109  1                                  13    
HELIX    7   7 SER A  118  PHE A  128  1                                  11    
HELIX    8   8 GLN A  138  ILE A  144  5                                   7    
HELIX    9   9 GLU A  169  TYR A  184  1                                  16    
HELIX   10  10 THR A  203  VAL A  227  1                                  25    
HELIX   11  11 HIS B   23  LEU B   38  1                                  16    
HELIX   12  12 VAL B   41  GLY B   45  5                                   5    
HELIX   13  13 GLN B   64  ILE B   68  5                                   5    
HELIX   14  14 GLN B   69  MET B   73  5                                   5    
HELIX   15  15 SER B   87  LYS B   91  5                                   5    
HELIX   16  16 CYS B   97  ARG B  108  1                                  12    
HELIX   17  17 SER B  118  PHE B  128  1                                  11    
HELIX   18  18 GLN B  138  ILE B  144  5                                   7    
HELIX   19  19 GLU B  169  TYR B  184  1                                  16    
HELIX   20  20 THR B  203  VAL B  227  1                                  25    
HELIX   21  21 HIS C   23  LEU C   38  1                                  16    
HELIX   22  22 VAL C   41  GLY C   45  5                                   5    
HELIX   23  23 GLN C   64  ILE C   68  5                                   5    
HELIX   24  24 GLN C   69  MET C   73  5                                   5    
HELIX   25  25 SER C   87  LYS C   91  5                                   5    
HELIX   26  26 CYS C   97  GLY C  109  1                                  13    
HELIX   27  27 SER C  118  PHE C  128  1                                  11    
HELIX   28  28 GLN C  138  ILE C  144  5                                   7    
HELIX   29  29 GLU C  169  TYR C  184  1                                  16    
HELIX   30  30 THR C  203  VAL C  227  1                                  25    
HELIX   31  31 HIS D   23  LEU D   38  1                                  16    
HELIX   32  32 VAL D   41  GLY D   45  5                                   5    
HELIX   33  33 GLN D   64  ILE D   68  5                                   5    
HELIX   34  34 GLN D   69  MET D   73  5                                   5    
HELIX   35  35 SER D   87  LYS D   91  5                                   5    
HELIX   36  36 CYS D   97  GLY D  109  1                                  13    
HELIX   37  37 SER D  118  PHE D  128  1                                  11    
HELIX   38  38 GLN D  138  ILE D  144  5                                   7    
HELIX   39  39 GLU D  169  TYR D  184  1                                  16    
HELIX   40  40 THR D  203  VAL D  227  1                                  25    
SHEET    1   A 9 ASP A  82  SER A  84  0                                        
SHEET    2   A 9 PHE A  74  CYS A  76 -1  N  VAL A  75   O  ILE A  83           
SHEET    3   A 9 GLU A  55  ILE A  58 -1  N  ILE A  56   O  CYS A  76           
SHEET    4   A 9 GLY A  47  HIS A  52 -1  N  HIS A  52   O  GLU A  55           
SHEET    5   A 9 ALA A 112  THR A 116 -1  O  HIS A 115   N  GLY A  47           
SHEET    6   A 9 GLY A 196  GLY A 201 -1  O  VAL A 199   N  ILE A 114           
SHEET    7   A 9 ALA A 189  VAL A 192 -1  N  VAL A 192   O  GLY A 196           
SHEET    8   A 9 MET A 158  ILE A 164  1  N  ILE A 164   O  LEU A 191           
SHEET    9   A 9 GLU A 132  THR A 136 -1  N  PHE A 133   O  VAL A 161           
SHEET    1   B 9 ASP B  82  SER B  84  0                                        
SHEET    2   B 9 PHE B  74  CYS B  76 -1  N  VAL B  75   O  SER B  84           
SHEET    3   B 9 GLU B  55  ILE B  58 -1  N  ILE B  56   O  CYS B  76           
SHEET    4   B 9 GLY B  47  HIS B  52 -1  N  HIS B  52   O  GLU B  55           
SHEET    5   B 9 ALA B 112  THR B 116 -1  O  HIS B 115   N  GLY B  47           
SHEET    6   B 9 GLY B 196  GLY B 201 -1  O  VAL B 199   N  ILE B 114           
SHEET    7   B 9 ALA B 189  VAL B 192 -1  N  VAL B 192   O  GLY B 196           
SHEET    8   B 9 MET B 158  ILE B 164  1  N  ILE B 164   O  LEU B 191           
SHEET    9   B 9 GLU B 132  THR B 136 -1  N  ILE B 135   O  LEU B 159           
SHEET    1   C 9 ASP C  82  SER C  84  0                                        
SHEET    2   C 9 PHE C  74  CYS C  76 -1  N  VAL C  75   O  ILE C  83           
SHEET    3   C 9 GLU C  55  ILE C  58 -1  N  ILE C  56   O  CYS C  76           
SHEET    4   C 9 GLY C  47  HIS C  52 -1  N  HIS C  52   O  GLU C  55           
SHEET    5   C 9 ALA C 112  THR C 116 -1  O  HIS C 115   N  GLY C  47           
SHEET    6   C 9 GLY C 196  GLY C 201 -1  O  VAL C 199   N  ILE C 114           
SHEET    7   C 9 ALA C 189  VAL C 192 -1  N  VAL C 192   O  GLY C 196           
SHEET    8   C 9 MET C 158  ILE C 164  1  N  ILE C 164   O  LEU C 191           
SHEET    9   C 9 GLU C 132  THR C 136 -1  N  PHE C 133   O  VAL C 161           
SHEET    1   D 9 ASP D  82  SER D  84  0                                        
SHEET    2   D 9 PHE D  74  ASP D  77 -1  N  VAL D  75   O  SER D  84           
SHEET    3   D 9 GLU D  55  ILE D  58 -1  N  ILE D  56   O  CYS D  76           
SHEET    4   D 9 GLY D  47  HIS D  52 -1  N  HIS D  52   O  GLU D  55           
SHEET    5   D 9 ALA D 112  THR D 116 -1  O  HIS D 115   N  GLY D  47           
SHEET    6   D 9 GLY D 196  GLY D 201 -1  O  VAL D 199   N  ILE D 114           
SHEET    7   D 9 ALA D 189  VAL D 192 -1  N  VAL D 192   O  GLY D 196           
SHEET    8   D 9 MET D 158  ILE D 164  1  N  ILE D 164   O  LEU D 191           
SHEET    9   D 9 GLU D 132  THR D 136 -1  N  ILE D 135   O  LEU D 159           
LINK         NE2 HIS B 117                ZN    ZN B 301     1555   1555  2.08  
LINK         NE2 HIS B 115                ZN    ZN B 301     1555   1555  2.08  
LINK         NE2 HIS A 115                ZN    ZN A 301     1555   1555  2.10  
LINK         NE2 HIS D 117                ZN    ZN D 301     1555   1555  2.10  
LINK         NE2 HIS D 115                ZN    ZN D 301     1555   1555  2.12  
LINK         NE2 HIS B 195                ZN    ZN B 301     1555   1555  2.13  
LINK         NE2 HIS A 117                ZN    ZN A 301     1555   1555  2.13  
LINK         NE2 HIS D 195                ZN    ZN D 301     1555   1555  2.14  
LINK         NE2 HIS C 115                ZN    ZN C 301     1555   1555  2.15  
LINK         NE2 HIS C 117                ZN    ZN C 301     1555   1555  2.16  
LINK         NE2 HIS C 195                ZN    ZN C 301     1555   1555  2.20  
LINK         NE2 HIS A 195                ZN    ZN A 301     1555   1555  2.25  
LINK        ZN    ZN C 301                 O   HOH B 424     1555   1555  2.08  
LINK        ZN    ZN A 301                 O   HOH D 446     1555   1555  2.10  
LINK        ZN    ZN D 301                 O   HOH C 418     1555   1555  2.15  
LINK        ZN    ZN B 301                 O   HOH B 494     1555   1555  2.16  
LINK        ZN    ZN D 301                 O   HOH D 415     1555   1555  2.17  
LINK        ZN    ZN C 301                 O   HOH C 443     1555   1555  2.18  
LINK        ZN    ZN B 301                 O   HOH A 486     1555   1555  2.22  
LINK        ZN    ZN D 301                 O   HOH D 462     1555   1555  2.30  
LINK        ZN    ZN C 301                 O   HOH C 448     1555   1555  2.40  
LINK        ZN    ZN A 301                 O   HOH A 481     1555   1555  2.40  
LINK        ZN    ZN B 301                 O   HOH B 492     1555   1555  2.49  
LINK        ZN    ZN A 301                 O   HOH A 425     1555   1555  2.69  
SITE     1 AC1  6 HIS A 115  HIS A 117  HIS A 195  HOH A 425                    
SITE     2 AC1  6 HOH A 481  HOH D 446                                          
SITE     1 AC2  6 HOH A 486  HIS B 115  HIS B 117  HIS B 195                    
SITE     2 AC2  6 HOH B 492  HOH B 494                                          
SITE     1 AC3  6 HOH B 424  HIS C 115  HIS C 117  HIS C 195                    
SITE     2 AC3  6 HOH C 443  HOH C 448                                          
SITE     1 AC4  6 HOH C 418  HIS D 115  HIS D 117  HIS D 195                    
SITE     2 AC4  6 HOH D 415  HOH D 462                                          
CRYST1  107.035  107.735  192.099  90.00  90.00  90.00 C 2 2 21     32          
ORIGX1      1.000000  0.000000  0.000000        0.00000                         
ORIGX2      0.000000  1.000000  0.000000        0.00000                         
ORIGX3      0.000000  0.000000  1.000000        0.00000                         
SCALE1      0.009343  0.000000  0.000000        0.00000                         
SCALE2      0.000000  0.009282  0.000000        0.00000                         
SCALE3      0.000000  0.000000  0.005206        0.00000                         
ATOM      1  N   MET A  19      96.353  55.463  44.711  1.00 72.08           N  
ATOM      2  CA  MET A  19      96.454  56.397  45.878  1.00 71.87           C  
ATOM      3  C   MET A  19      97.178  55.692  47.034  1.00 70.24           C  
ATOM      4  O   MET A  19      96.812  54.549  47.405  1.00 70.38           O  
ATOM      5  CB  MET A  19      95.064  56.889  46.308  1.00 72.69           C  
ATOM      6  CG  MET A  19      94.171  57.368  45.147  1.00 77.03           C  
ATOM      7  SD  MET A  19      94.690  58.891  44.268  1.00 85.14           S  
ATOM      8  CE  MET A  19      95.884  58.279  43.054  1.00 83.43           C  
ATOM      9  N   ASP A  20      98.214  56.360  47.571  1.00 67.43           N  
ATOM     10  CA  ASP A  20      98.976  55.835  48.727  1.00 64.20           C  
ATOM     11  C   ASP A  20      98.022  55.570  49.921  1.00 60.65           C  
ATOM     12  O   ASP A  20      97.454  56.506  50.522  1.00 60.68           O  
ATOM     13  CB  ASP A  20     100.150  56.765  49.090  1.00 64.95           C  
ATOM     14  CG  ASP A  20     101.112  56.154  50.135  1.00 68.23           C  
ATOM     15  OD1 ASP A  20     100.957  54.964  50.541  1.00 71.01           O  
ATOM     16  OD2 ASP A  20     102.033  56.887  50.571  1.00 70.25           O  
ATOM     17  N   LYS A  21      97.826  54.284  50.213  1.00 54.94           N  
ATOM     18  CA  LYS A  21      96.950  53.818  51.310  1.00 52.77           C  
ATOM     19  C   LYS A  21      97.547  54.127  52.681  1.00 51.21           C  
ATOM     20  O   LYS A  21      96.838  54.102  53.716  1.00 51.55           O  
ATOM     21  CB  LYS A  21      96.720  52.305  51.196  1.00 53.10           C  
ATOM     22  CG  LYS A  21      95.562  51.945  50.294  1.00 55.07           C  
ATOM     23  CD  LYS A  21      95.679  50.497  49.846  1.00 57.90           C  
ATOM     24  CE  LYS A  21      94.539  50.143  48.889  1.00 59.39           C  
ATOM     25  NZ  LYS A  21      94.272  48.662  48.880  1.00 59.91           N  
ATOM     26  N   GLU A  22      98.841  54.430  52.706  1.00 48.37           N  
ATOM     27  CA  GLU A  22      99.451  54.865  53.950  1.00 46.34           C  
ATOM     28  C   GLU A  22      99.640  56.358  54.081  1.00 44.52           C  
ATOM     29  O   GLU A  22     100.155  56.818  55.112  1.00 44.72           O  
ATOM     30  CB  GLU A  22     100.763  54.157  54.202  1.00 46.98           C  
ATOM     31  CG  GLU A  22     100.569  52.688  54.582  1.00 47.78           C  
ATOM     32  CD  GLU A  22     101.793  52.158  55.307  1.00 50.73           C  
ATOM     33  OE1 GLU A  22     102.653  52.982  55.754  1.00 51.85           O  
ATOM     34  OE2 GLU A  22     101.892  50.914  55.444  1.00 50.20           O  
ATOM     35  N   HIS A  23      99.218  57.122  53.073  1.00 41.40           N  
ATOM     36  CA  HIS A  23      99.118  58.567  53.247  1.00 39.26           C  
ATOM     37  C   HIS A  23      98.111  58.883  54.381  1.00 36.76           C  
ATOM     38  O   HIS A  23      97.044  58.305  54.428  1.00 35.19           O  
ATOM     39  CB  HIS A  23      98.698  59.275  51.960  1.00 38.60           C  
ATOM     40  CG  HIS A  23      98.835  60.774  52.051  1.00 40.07           C  
ATOM     41  ND1 HIS A  23      97.877  61.578  52.639  1.00 38.77           N  
ATOM     42  CD2 HIS A  23      99.833  61.608  51.659  1.00 38.99           C  
ATOM     43  CE1 HIS A  23      98.276  62.842  52.609  1.00 40.56           C  
ATOM     44  NE2 HIS A  23      99.461  62.886  52.021  1.00 40.34           N  
ATOM     45  N   PRO A  24      98.464  59.810  55.287  1.00 36.74           N  
ATOM     46  CA  PRO A  24      97.562  60.149  56.403  1.00 35.38           C  
ATOM     47  C   PRO A  24      96.122  60.461  56.046  1.00 35.51           C  
ATOM     48  O   PRO A  24      95.255  60.194  56.886  1.00 34.19           O  
ATOM     49  CB  PRO A  24      98.231  61.371  57.040  1.00 35.72           C  
ATOM     50  CG  PRO A  24      99.664  61.106  56.838  1.00 36.60           C  
ATOM     51  CD  PRO A  24      99.780  60.467  55.438  1.00 35.70           C  
ATOM     52  N   ARG A  25      95.848  61.002  54.845  1.00 34.90           N  
ATOM     53  CA  ARG A  25      94.433  61.310  54.417  1.00 35.42           C  
ATOM     54  C   ARG A  25      93.582  60.071  54.327  1.00 33.74           C  
ATOM     55  O   ARG A  25      92.351  60.107  54.480  1.00 33.86           O  
ATOM     56  CB  ARG A  25      94.376  61.994  53.014  1.00 36.41           C  
ATOM     57  CG  ARG A  25      94.866  63.406  53.039  1.00 40.60           C  
ATOM     58  CD  ARG A  25      94.298  64.291  51.886  1.00 44.54           C  
ATOM     59  NE  ARG A  25      94.710  65.674  52.131  1.00 46.62           N  
ATOM     60  CZ  ARG A  25      93.987  66.603  52.762  1.00 46.87           C  
ATOM     61  NH1 ARG A  25      92.759  66.334  53.228  1.00 45.50           N  
ATOM     62  NH2 ARG A  25      94.482  67.834  52.917  1.00 48.90           N  
ATOM     63  N   TYR A  26      94.233  58.964  54.028  1.00 32.92           N  
ATOM     64  CA  TYR A  26      93.520  57.674  53.954  1.00 33.88           C  
ATOM     65  C   TYR A  26      93.718  56.832  55.229  1.00 31.79           C  
ATOM     66  O   TYR A  26      92.814  56.134  55.656  1.00 31.94           O  
ATOM     67  CB  TYR A  26      93.962  56.887  52.700  1.00 34.91           C  
ATOM     68  CG  TYR A  26      93.778  57.706  51.428  1.00 40.32           C  
ATOM     69  CD1 TYR A  26      92.490  58.021  50.962  1.00 44.17           C  
ATOM     70  CD2 TYR A  26      94.894  58.211  50.726  1.00 45.07           C  
ATOM     71  CE1 TYR A  26      92.309  58.800  49.833  1.00 50.25           C  
ATOM     72  CE2 TYR A  26      94.734  59.001  49.568  1.00 49.02           C  
ATOM     73  CZ  TYR A  26      93.433  59.291  49.134  1.00 51.89           C  
ATOM     74  OH  TYR A  26      93.241  60.061  48.002  1.00 55.92           O  
ATOM     75  N   LEU A  27      94.903  56.918  55.812  1.00 30.08           N  
ATOM     76  CA  LEU A  27      95.264  56.119  56.985  1.00 30.36           C  
ATOM     77  C   LEU A  27      94.492  56.529  58.263  1.00 29.12           C  
ATOM     78  O   LEU A  27      93.975  55.668  58.978  1.00 28.12           O  
ATOM     79  CB  LEU A  27      96.744  56.193  57.237  1.00 31.20           C  
ATOM     80  CG  LEU A  27      97.527  54.893  57.484  1.00 34.97           C  
ATOM     81  CD1 LEU A  27      98.763  55.210  58.305  1.00 35.63           C  
ATOM     82  CD2 LEU A  27      96.757  53.716  58.058  1.00 31.52           C  
ATOM     83  N   ILE A  28      94.370  57.831  58.510  1.00 27.37           N  
ATOM     84  CA  ILE A  28      93.649  58.315  59.690  1.00 26.89           C  
ATOM     85  C   ILE A  28      92.183  57.873  59.712  1.00 26.85           C  
ATOM     86  O   ILE A  28      91.762  57.258  60.664  1.00 26.75           O  
ATOM     87  CB  ILE A  28      93.853  59.833  59.898  1.00 26.62           C  
ATOM     88  CG1 ILE A  28      95.317  60.019  60.272  1.00 26.84           C  
ATOM     89  CG2 ILE A  28      92.799  60.412  60.963  1.00 26.77           C  
ATOM     90  CD1 ILE A  28      95.847  61.458  60.401  1.00 27.14           C  
ATOM     91  N   PRO A  29      91.431  58.088  58.609  1.00 27.40           N  
ATOM     92  CA  PRO A  29      90.070  57.522  58.548  1.00 26.05           C  
ATOM     93  C   PRO A  29      90.036  56.016  58.743  1.00 26.01           C  
ATOM     94  O   PRO A  29      89.142  55.529  59.467  1.00 25.30           O  
ATOM     95  CB  PRO A  29      89.637  57.866  57.142  1.00 26.86           C  
ATOM     96  CG  PRO A  29      90.324  59.193  56.895  1.00 28.00           C  
ATOM     97  CD  PRO A  29      91.677  59.024  57.489  1.00 26.66           C  
ATOM     98  N   GLU A  30      91.009  55.281  58.172  1.00 24.00           N  
ATOM     99  CA  GLU A  30      90.987  53.819  58.306  1.00 24.93           C  
ATOM    100  C   GLU A  30      91.236  53.378  59.762  1.00 24.13           C  
ATOM    101  O   GLU A  30      90.557  52.475  60.277  1.00 23.87           O  
ATOM    102  CB  GLU A  30      92.030  53.201  57.370  1.00 25.66           C  
ATOM    103  CG  GLU A  30      92.262  51.715  57.477  1.00 29.62           C  
ATOM    104  CD  GLU A  30      93.564  51.297  56.756  1.00 37.70           C  
ATOM    105  OE1 GLU A  30      94.014  52.028  55.829  1.00 41.08           O  
ATOM    106  OE2 GLU A  30      94.163  50.264  57.107  1.00 38.61           O  
ATOM    107  N   LEU A  31      92.207  54.005  60.405  1.00 21.90           N  
ATOM    108  CA  LEU A  31      92.585  53.607  61.731  1.00 22.84           C  
ATOM    109  C   LEU A  31      91.520  54.090  62.754  1.00 22.26           C  
ATOM    110  O   LEU A  31      91.222  53.386  63.689  1.00 22.16           O  
ATOM    111  CB  LEU A  31      93.966  54.181  62.034  1.00 22.53           C  
ATOM    112  CG  LEU A  31      95.231  53.341  61.937  1.00 25.62           C  
ATOM    113  CD1 LEU A  31      95.147  51.984  61.290  1.00 23.45           C  
ATOM    114  CD2 LEU A  31      96.509  54.112  61.602  1.00 26.25           C  
ATOM    115  N   CYS A  32      90.920  55.270  62.534  1.00 22.05           N  
ATOM    116  CA  CYS A  32      89.812  55.740  63.403  1.00 22.09           C  
ATOM    117  C   CYS A  32      88.620  54.795  63.394  1.00 21.37           C  
ATOM    118  O   CYS A  32      87.969  54.577  64.443  1.00 20.42           O  
ATOM    119  CB  CYS A  32      89.354  57.142  62.972  1.00 22.47           C  
ATOM    120  SG  CYS A  32      90.542  58.366  63.615  1.00 27.38           S  
ATOM    121  N   LYS A  33      88.301  54.269  62.200  1.00 21.16           N  
ATOM    122  CA  LYS A  33      87.273  53.257  62.073  1.00 22.81           C  
ATOM    123  C   LYS A  33      87.649  52.009  62.849  1.00 22.13           C  
ATOM    124  O   LYS A  33      86.815  51.443  63.623  1.00 22.97           O  
ATOM    125  CB  LYS A  33      87.059  52.960  60.557  1.00 22.40           C  
ATOM    126  CG  LYS A  33      85.865  52.124  60.244  1.00 28.97           C  
ATOM    127  CD  LYS A  33      85.755  51.990  58.714  1.00 38.41           C  
ATOM    128  CE  LYS A  33      85.154  50.614  58.378  1.00 45.98           C  
ATOM    129  NZ  LYS A  33      85.265  50.308  56.850  1.00 52.67           N  
ATOM    130  N   GLN A  34      88.889  51.523  62.657  1.00 21.13           N  
ATOM    131  CA  GLN A  34      89.338  50.379  63.443  1.00 21.64           C  
ATOM    132  C   GLN A  34      89.272  50.663  64.947  1.00 20.04           C  
ATOM    133  O   GLN A  34      88.871  49.798  65.739  1.00 20.16           O  
ATOM    134  CB  GLN A  34      90.825  50.016  63.073  1.00 21.25           C  
ATOM    135  CG  GLN A  34      91.277  48.723  63.726  1.00 23.68           C  
ATOM    136  CD  GLN A  34      92.697  48.289  63.246  1.00 30.63           C  
ATOM    137  OE1 GLN A  34      93.409  47.529  63.941  1.00 29.66           O  
ATOM    138  NE2 GLN A  34      93.123  48.842  62.137  1.00 23.15           N  
ATOM    139  N   PHE A  35      89.741  51.844  65.367  1.00 19.08           N  
ATOM    140  CA  PHE A  35      89.758  52.194  66.801  1.00 18.90           C  
ATOM    141  C   PHE A  35      88.331  52.351  67.334  1.00 18.03           C  
ATOM    142  O   PHE A  35      88.043  52.088  68.486  1.00 17.36           O  
ATOM    143  CB  PHE A  35      90.569  53.483  67.051  1.00 18.52           C  
ATOM    144  CG  PHE A  35      92.063  53.363  66.695  1.00 21.78           C  
ATOM    145  CD1 PHE A  35      92.654  52.109  66.475  1.00 23.13           C  
ATOM    146  CD2 PHE A  35      92.858  54.497  66.631  1.00 21.56           C  
ATOM    147  CE1 PHE A  35      94.031  51.976  66.181  1.00 24.01           C  
ATOM    148  CE2 PHE A  35      94.241  54.382  66.341  1.00 23.83           C  
ATOM    149  CZ  PHE A  35      94.815  53.124  66.131  1.00 23.16           C  
ATOM    150  N   TYR A  36      87.418  52.765  66.476  1.00 18.67           N  
ATOM    151  CA  TYR A  36      85.991  52.867  66.905  1.00 18.84           C  
ATOM    152  C   TYR A  36      85.446  51.497  67.313  1.00 19.85           C  
ATOM    153  O   TYR A  36      84.822  51.355  68.412  1.00 19.84           O  
ATOM    154  CB  TYR A  36      85.161  53.535  65.798  1.00 18.97           C  
ATOM    155  CG  TYR A  36      83.675  53.467  66.054  1.00 20.44           C  
ATOM    156  CD1 TYR A  36      83.014  54.488  66.814  1.00 19.95           C  
ATOM    157  CD2 TYR A  36      82.919  52.348  65.620  1.00 19.84           C  
ATOM    158  CE1 TYR A  36      81.641  54.376  67.085  1.00 21.40           C  
ATOM    159  CE2 TYR A  36      81.525  52.265  65.871  1.00 21.39           C  
ATOM    160  CZ  TYR A  36      80.901  53.277  66.583  1.00 21.57           C  
ATOM    161  OH  TYR A  36      79.514  53.143  66.890  1.00 21.37           O  
ATOM    162  N   HIS A  37      85.774  50.462  66.512  1.00 21.34           N  
ATOM    163  CA  HIS A  37      85.342  49.124  66.811  1.00 21.98           C  
ATOM    164  C   HIS A  37      86.052  48.508  68.018  1.00 23.17           C  
ATOM    165  O   HIS A  37      85.487  47.672  68.671  1.00 22.24           O  
ATOM    166  CB  HIS A  37      85.435  48.229  65.545  1.00 24.00           C  
ATOM    167  CG  HIS A  37      84.454  48.646  64.498  1.00 25.53           C  
ATOM    168  ND1 HIS A  37      83.084  48.580  64.709  1.00 25.92           N  
ATOM    169  CD2 HIS A  37      84.635  49.235  63.287  1.00 26.18           C  
ATOM    170  CE1 HIS A  37      82.467  49.100  63.652  1.00 28.89           C  
ATOM    171  NE2 HIS A  37      83.386  49.512  62.786  1.00 29.94           N  
ATOM    172  N   LEU A  38      87.256  48.963  68.356  1.00 21.99           N  
ATOM    173  CA  LEU A  38      87.882  48.601  69.665  1.00 22.21           C  
ATOM    174  C   LEU A  38      87.235  49.325  70.886  1.00 22.61           C  
ATOM    175  O   LEU A  38      87.508  49.006  72.043  1.00 23.09           O  
ATOM    176  CB  LEU A  38      89.371  48.923  69.600  1.00 21.90           C  
ATOM    177  CG  LEU A  38      90.110  48.171  68.486  1.00 23.72           C  
ATOM    178  CD1 LEU A  38      91.565  48.683  68.422  1.00 22.81           C  
ATOM    179  CD2 LEU A  38      90.027  46.602  68.656  1.00 23.58           C  
ATOM    180  N   GLY A  39      86.359  50.309  70.662  1.00 21.41           N  
ATOM    181  CA  GLY A  39      85.794  51.019  71.834  1.00 22.04           C  
ATOM    182  C   GLY A  39      86.630  52.258  72.243  1.00 21.54           C  
ATOM    183  O   GLY A  39      86.311  52.911  73.248  1.00 21.61           O  
ATOM    184  N   TRP A  40      87.708  52.573  71.487  1.00 20.89           N  
ATOM    185  CA  TRP A  40      88.643  53.632  71.879  1.00 20.99           C  
ATOM    186  C   TRP A  40      88.144  55.075  71.542  1.00 22.35           C  
ATOM    187  O   TRP A  40      88.594  56.057  72.141  1.00 21.52           O  
ATOM    188  CB  TRP A  40      90.008  53.463  71.149  1.00 19.72           C  
ATOM    189  CG  TRP A  40      90.789  52.195  71.530  1.00 20.19           C  
ATOM    190  CD1 TRP A  40      90.449  51.269  72.448  1.00 20.91           C  
ATOM    191  CD2 TRP A  40      92.085  51.825  71.032  1.00 20.83           C  
ATOM    192  NE1 TRP A  40      91.446  50.287  72.506  1.00 21.81           N  
ATOM    193  CE2 TRP A  40      92.458  50.625  71.667  1.00 22.25           C  
ATOM    194  CE3 TRP A  40      92.967  52.406  70.116  1.00 22.04           C  
ATOM    195  CZ2 TRP A  40      93.632  49.966  71.378  1.00 21.60           C  
ATOM    196  CZ3 TRP A  40      94.158  51.740  69.819  1.00 24.30           C  
ATOM    197  CH2 TRP A  40      94.477  50.553  70.458  1.00 22.84           C  
ATOM    198  N   VAL A  41      87.277  55.211  70.548  1.00 21.61           N  
ATOM    199  CA  VAL A  41      86.999  56.545  70.002  1.00 25.07           C  
ATOM    200  C   VAL A  41      85.451  56.745  69.762  1.00 27.02           C  
ATOM    201  O   VAL A  41      84.962  57.278  68.773  1.00 28.57           O  
ATOM    202  CB  VAL A  41      87.893  56.591  68.774  1.00 24.56           C  
ATOM    203  CG1 VAL A  41      87.298  56.150  67.470  1.00 25.71           C  
ATOM    204  CG2 VAL A  41      89.321  57.153  69.004  1.00 23.43           C  
ATOM    205  N   THR A  42      84.706  56.282  70.733  1.00 27.71           N  
ATOM    206  CA  THR A  42      83.257  56.288  70.742  1.00 29.80           C  
ATOM    207  C   THR A  42      82.710  57.713  71.074  1.00 28.60           C  
ATOM    208  O   THR A  42      83.390  58.522  71.726  1.00 26.82           O  
ATOM    209  CB  THR A  42      82.930  55.213  71.850  1.00 30.50           C  
ATOM    210  OG1 THR A  42      82.713  53.944  71.174  1.00 38.13           O  
ATOM    211  CG2 THR A  42      81.845  55.588  72.671  1.00 30.31           C  
ATOM    212  N   GLY A  43      81.487  58.015  70.643  1.00 29.13           N  
ATOM    213  CA  GLY A  43      80.863  59.284  71.055  1.00 29.88           C  
ATOM    214  C   GLY A  43      81.653  60.534  70.628  1.00 31.18           C  
ATOM    215  O   GLY A  43      81.679  61.544  71.383  1.00 32.60           O  
ATOM    216  N   THR A  44      82.304  60.467  69.455  1.00 31.46           N  
ATOM    217  CA  THR A  44      83.242  61.477  68.951  1.00 32.94           C  
ATOM    218  C   THR A  44      84.538  61.765  69.779  1.00 33.69           C  
ATOM    219  O   THR A  44      85.328  62.674  69.374  1.00 34.33           O  
ATOM    220  CB  THR A  44      82.570  62.853  68.671  1.00 32.58           C  
ATOM    221  OG1 THR A  44      82.425  63.562  69.916  1.00 32.62           O  
ATOM    222  CG2 THR A  44      81.187  62.696  67.972  1.00 32.47           C  
ATOM    223  N   GLY A  45      84.738  61.109  70.939  1.00 32.57           N  
ATOM    224  CA  GLY A  45      85.988  61.331  71.706  1.00 31.18           C  
ATOM    225  C   GLY A  45      87.195  60.649  71.023  1.00 30.54           C  
ATOM    226  O   GLY A  45      87.029  59.709  70.250  1.00 29.33           O  
ATOM    227  N   GLY A  46      88.399  61.137  71.274  1.00 29.95           N  
ATOM    228  CA  GLY A  46      89.591  60.323  71.032  1.00 30.62           C  
ATOM    229  C   GLY A  46      90.103  60.702  69.665  1.00 32.93           C  
ATOM    230  O   GLY A  46      89.543  61.626  69.089  1.00 36.03           O  
ATOM    231  N   GLY A  47      91.132  60.037  69.133  1.00 30.92           N  
ATOM    232  CA  GLY A  47      91.579  60.352  67.772  1.00 30.48           C  
ATOM    233  C   GLY A  47      92.990  59.917  67.459  1.00 29.79           C  
ATOM    234  O   GLY A  47      93.667  59.398  68.332  1.00 25.39           O  
ATOM    235  N   ILE A  48      93.439  60.149  66.206  1.00 29.85           N  
ATOM    236  CA  ILE A  48      94.821  59.899  65.846  1.00 29.31           C  
ATOM    237  C   ILE A  48      95.331  61.037  64.961  1.00 29.50           C  
ATOM    238  O   ILE A  48      94.607  61.564  64.135  1.00 28.85           O  
ATOM    239  CB  ILE A  48      95.106  58.455  65.249  1.00 29.54           C  
ATOM    240  CG1 ILE A  48      96.599  58.294  64.932  1.00 30.97           C  
ATOM    241  CG2 ILE A  48      94.242  58.122  64.061  1.00 32.64           C  
ATOM    242  CD1 ILE A  48      97.065  56.838  64.441  1.00 33.38           C  
ATOM    243  N   SER A  49      96.561  61.452  65.213  1.00 27.93           N  
ATOM    244  CA  SER A  49      97.222  62.453  64.396  1.00 27.97           C  
ATOM    245  C   SER A  49      98.484  61.819  63.914  1.00 27.48           C  
ATOM    246  O   SER A  49      99.133  61.061  64.647  1.00 25.45           O  
ATOM    247  CB  SER A  49      97.561  63.682  65.237  1.00 27.55           C  
ATOM    248  OG  SER A  49      98.295  64.557  64.449  1.00 31.49           O  
ATOM    249  N   LEU A  50      98.874  62.164  62.685  1.00 27.21           N  
ATOM    250  CA  LEU A  50     100.113  61.686  62.115  1.00 28.91           C  
ATOM    251  C   LEU A  50     100.932  62.844  61.493  1.00 30.37           C  
ATOM    252  O   LEU A  50     100.360  63.776  60.866  1.00 29.51           O  
ATOM    253  CB  LEU A  50      99.797  60.717  60.990  1.00 29.38           C  
ATOM    254  CG  LEU A  50      99.803  59.197  61.111  1.00 33.65           C  
ATOM    255  CD1 LEU A  50      98.896  58.747  62.196  1.00 31.09           C  
ATOM    256  CD2 LEU A  50      99.319  58.582  59.786  1.00 34.09           C  
ATOM    257  N   LYS A  51     102.245  62.746  61.636  1.00 31.62           N  
ATOM    258  CA  LYS A  51     103.181  63.740  61.064  1.00 34.21           C  
ATOM    259  C   LYS A  51     103.700  63.133  59.782  1.00 35.57           C  
ATOM    260  O   LYS A  51     104.212  62.011  59.805  1.00 36.29           O  
ATOM    261  CB  LYS A  51     104.348  63.996  62.030  1.00 34.06           C  
ATOM    262  CG  LYS A  51     105.333  65.095  61.568  1.00 35.47           C  
ATOM    263  CD  LYS A  51     106.144  65.660  62.774  1.00 36.33           C  
ATOM    264  CE  LYS A  51     107.073  66.838  62.346  1.00 39.62           C  
ATOM    265  NZ  LYS A  51     108.078  66.334  61.333  1.00 40.84           N  
ATOM    266  N   HIS A  52     103.560  63.861  58.672  1.00 37.38           N  
ATOM    267  CA  HIS A  52     103.939  63.369  57.340  1.00 39.57           C  
ATOM    268  C   HIS A  52     104.883  64.434  56.699  1.00 40.30           C  
ATOM    269  O   HIS A  52     104.399  65.437  56.154  1.00 39.98           O  
ATOM    270  CB  HIS A  52     102.685  63.207  56.468  1.00 39.23           C  
ATOM    271  CG  HIS A  52     102.959  62.596  55.130  1.00 43.42           C  
ATOM    272  ND1 HIS A  52     103.304  61.259  54.978  1.00 45.46           N  
ATOM    273  CD2 HIS A  52     102.973  63.134  53.883  1.00 45.52           C  
ATOM    274  CE1 HIS A  52     103.500  61.001  53.696  1.00 47.69           C  
ATOM    275  NE2 HIS A  52     103.316  62.121  53.011  1.00 47.05           N  
ATOM    276  N   GLY A  53     106.190  64.200  56.807  1.00 41.73           N  
ATOM    277  CA  GLY A  53     107.214  65.229  56.607  1.00 42.70           C  
ATOM    278  C   GLY A  53     107.069  66.383  57.577  1.00 43.00           C  
ATOM    279  O   GLY A  53     107.183  66.205  58.825  1.00 44.26           O  
ATOM    280  N   ASP A  54     106.804  67.560  57.018  1.00 42.85           N  
ATOM    281  CA  ASP A  54     106.549  68.791  57.776  1.00 43.05           C  
ATOM    282  C   ASP A  54     105.057  69.002  58.065  1.00 41.90           C  
ATOM    283  O   ASP A  54     104.633  69.995  58.705  1.00 42.21           O  
ATOM    284  CB  ASP A  54     107.037  69.999  56.963  1.00 44.94           C  
ATOM    285  CG  ASP A  54     108.541  70.095  56.902  1.00 49.51           C  
ATOM    286  OD1 ASP A  54     109.253  69.491  57.761  1.00 53.92           O  
ATOM    287  OD2 ASP A  54     109.010  70.797  55.991  1.00 55.85           O  
ATOM    288  N   GLU A  55     104.228  68.101  57.558  1.00 39.34           N  
ATOM    289  CA  GLU A  55     102.805  68.304  57.730  1.00 38.48           C  
ATOM    290  C   GLU A  55     102.242  67.444  58.857  1.00 36.07           C  
ATOM    291  O   GLU A  55     102.536  66.251  58.926  1.00 35.22           O  
ATOM    292  CB  GLU A  55     102.105  67.956  56.448  1.00 38.83           C  
ATOM    293  CG  GLU A  55     102.461  68.882  55.264  1.00 44.00           C  
ATOM    294  CD  GLU A  55     101.762  68.418  54.015  1.00 48.91           C  
ATOM    295  OE1 GLU A  55     101.833  67.191  53.720  1.00 50.16           O  
ATOM    296  OE2 GLU A  55     101.098  69.267  53.370  1.00 53.89           O  
ATOM    297  N   ILE A  56     101.438  68.056  59.704  1.00 35.00           N  
ATOM    298  CA  ILE A  56     100.736  67.332  60.773  1.00 33.09           C  
ATOM    299  C   ILE A  56      99.281  67.243  60.396  1.00 33.34           C  
ATOM    300  O   ILE A  56      98.625  68.271  60.186  1.00 33.28           O  
ATOM    301  CB  ILE A  56     100.946  67.986  62.105  1.00 32.95           C  
ATOM    302  CG1 ILE A  56     102.402  67.765  62.482  1.00 31.88           C  
ATOM    303  CG2 ILE A  56      99.982  67.377  63.199  1.00 31.13           C  
ATOM    304  CD1 ILE A  56     102.894  68.613  63.661  1.00 34.49           C  
ATOM    305  N   TYR A  57      98.793  66.003  60.258  1.00 32.84           N  
ATOM    306  CA  TYR A  57      97.407  65.738  59.874  1.00 32.45           C  
ATOM    307  C   TYR A  57      96.619  65.442  61.137  1.00 33.34           C  
ATOM    308  O   TYR A  57      97.104  64.733  62.012  1.00 30.54           O  
ATOM    309  CB  TYR A  57      97.372  64.524  58.960  1.00 32.02           C  
ATOM    310  CG  TYR A  57      97.820  64.866  57.563  1.00 36.16           C  
ATOM    311  CD1 TYR A  57      96.881  65.068  56.553  1.00 37.29           C  
ATOM    312  CD2 TYR A  57      99.183  65.031  57.260  1.00 37.50           C  
ATOM    313  CE1 TYR A  57      97.269  65.395  55.280  1.00 38.97           C  
ATOM    314  CE2 TYR A  57      99.582  65.386  55.961  1.00 39.32           C  
ATOM    315  CZ  TYR A  57      98.608  65.560  54.988  1.00 40.74           C  
ATOM    316  OH  TYR A  57      98.987  65.913  53.695  1.00 44.76           O  
ATOM    317  N   ILE A  58      95.442  66.025  61.225  1.00 34.26           N  
ATOM    318  CA  ILE A  58      94.626  65.976  62.421  1.00 37.47           C  
ATOM    319  C   ILE A  58      93.188  65.761  61.947  1.00 38.56           C  
ATOM    320  O   ILE A  58      92.783  66.450  60.984  1.00 39.33           O  
ATOM    321  CB  ILE A  58      94.742  67.286  63.200  1.00 37.19           C  
ATOM    322  CG1 ILE A  58      96.184  67.453  63.687  1.00 40.20           C  
ATOM    323  CG2 ILE A  58      93.793  67.303  64.410  1.00 38.21           C  
ATOM    324  CD1 ILE A  58      96.523  68.860  64.208  1.00 44.22           C  
ATOM    325  N   ALA A  59      92.464  64.807  62.546  1.00 39.09           N  
ATOM    326  CA  ALA A  59      91.024  64.611  62.258  1.00 39.33           C  
ATOM    327  C   ALA A  59      90.242  65.824  62.703  1.00 39.88           C  
ATOM    328  O   ALA A  59      90.658  66.530  63.638  1.00 41.40           O  
ATOM    329  CB  ALA A  59      90.480  63.347  62.934  1.00 39.12           C  
ATOM    330  N   PRO A  60      89.108  66.107  62.031  1.00 39.61           N  
ATOM    331  CA  PRO A  60      88.177  67.127  62.538  1.00 39.79           C  
ATOM    332  C   PRO A  60      87.515  66.771  63.874  1.00 39.83           C  
ATOM    333  O   PRO A  60      87.327  65.590  64.191  1.00 39.84           O  
ATOM    334  CB  PRO A  60      87.102  67.218  61.445  1.00 39.72           C  
ATOM    335  CG  PRO A  60      87.190  65.911  60.714  1.00 39.50           C  
ATOM    336  CD  PRO A  60      88.629  65.494  60.780  1.00 40.23           C  
ATOM    337  N   SER A  61      87.200  67.817  64.629  1.00 39.23           N  
ATOM    338  CA  SER A  61      86.573  67.750  65.955  1.00 40.21           C  
ATOM    339  C   SER A  61      85.074  67.397  65.858  1.00 39.61           C  
ATOM    340  O   SER A  61      84.397  67.812  64.932  1.00 39.01           O  
ATOM    341  CB  SER A  61      86.767  69.118  66.618  1.00 39.97           C  
ATOM    342  OG  SER A  61      85.753  69.436  67.540  1.00 44.41           O  
ATOM    343  N   GLY A  62      84.568  66.611  66.808  1.00 38.72           N  
ATOM    344  CA  GLY A  62      83.142  66.341  66.922  1.00 37.97           C  
ATOM    345  C   GLY A  62      82.473  65.496  65.837  1.00 37.41           C  
ATOM    346  O   GLY A  62      81.258  65.397  65.826  1.00 38.97           O  
ATOM    347  N   VAL A  63      83.226  64.877  64.936  1.00 35.80           N  
ATOM    348  CA  VAL A  63      82.632  64.030  63.892  1.00 34.71           C  
ATOM    349  C   VAL A  63      82.616  62.551  64.331  1.00 33.19           C  
ATOM    350  O   VAL A  63      83.370  62.132  65.243  1.00 31.76           O  
ATOM    351  CB  VAL A  63      83.390  64.165  62.542  1.00 35.51           C  
ATOM    352  CG1 VAL A  63      83.333  65.601  62.056  1.00 38.46           C  
ATOM    353  CG2 VAL A  63      84.867  63.739  62.699  1.00 35.19           C  
ATOM    354  N   GLN A  64      81.749  61.751  63.728  1.00 31.06           N  
ATOM    355  CA  GLN A  64      81.726  60.313  64.135  1.00 30.76           C  
ATOM    356  C   GLN A  64      83.008  59.683  63.604  1.00 28.81           C  
ATOM    357  O   GLN A  64      83.265  59.797  62.419  1.00 28.24           O  
ATOM    358  CB  GLN A  64      80.503  59.631  63.550  1.00 30.26           C  
ATOM    359  CG  GLN A  64      79.216  60.185  64.211  1.00 32.04           C  
ATOM    360  CD  GLN A  64      78.054  59.781  63.445  1.00 32.97           C  
ATOM    361  OE1 GLN A  64      77.569  58.672  63.625  1.00 35.51           O  
ATOM    362  NE2 GLN A  64      77.620  60.630  62.487  1.00 32.12           N  
ATOM    363  N   LYS A  65      83.789  59.054  64.454  1.00 28.22           N  
ATOM    364  CA  LYS A  65      85.148  58.675  64.087  1.00 28.99           C  
ATOM    365  C   LYS A  65      85.201  57.566  63.025  1.00 28.59           C  
ATOM    366  O   LYS A  65      86.138  57.504  62.191  1.00 29.58           O  
ATOM    367  CB  LYS A  65      85.986  58.346  65.329  1.00 29.70           C  
ATOM    368  CG  LYS A  65      86.209  59.496  66.285  1.00 32.81           C  
ATOM    369  CD  LYS A  65      86.867  60.663  65.657  1.00 38.45           C  
ATOM    370  CE  LYS A  65      87.673  61.400  66.692  1.00 40.91           C  
ATOM    371  NZ  LYS A  65      86.893  62.320  67.515  1.00 38.55           N  
ATOM    372  N   GLU A  66      84.153  56.732  62.996  1.00 27.52           N  
ATOM    373  CA  GLU A  66      84.131  55.649  62.014  1.00 26.27           C  
ATOM    374  C   GLU A  66      83.692  56.150  60.668  1.00 26.79           C  
ATOM    375  O   GLU A  66      83.657  55.397  59.694  1.00 27.46           O  
ATOM    376  CB  GLU A  66      83.333  54.442  62.509  1.00 25.11           C  
ATOM    377  CG  GLU A  66      81.790  54.482  62.367  1.00 23.59           C  
ATOM    378  CD  GLU A  66      81.081  55.383  63.368  1.00 23.07           C  
ATOM    379  OE1 GLU A  66      81.662  56.356  63.964  1.00 23.69           O  
ATOM    380  OE2 GLU A  66      79.883  55.131  63.550  1.00 23.93           O  
ATOM    381  N   ARG A  67      83.385  57.438  60.568  1.00 28.70           N  
ATOM    382  CA  ARG A  67      82.861  57.943  59.310  1.00 30.34           C  
ATOM    383  C   ARG A  67      83.745  59.004  58.635  1.00 32.10           C  
ATOM    384  O   ARG A  67      83.315  59.602  57.661  1.00 33.21           O  
ATOM    385  CB  ARG A  67      81.428  58.477  59.540  1.00 29.81           C  
ATOM    386  CG  ARG A  67      80.429  57.381  60.019  1.00 29.79           C  
ATOM    387  CD  ARG A  67      78.997  57.914  60.173  1.00 31.04           C  
ATOM    388  NE  ARG A  67      78.335  58.106  58.850  1.00 30.05           N  
ATOM    389  CZ  ARG A  67      77.619  57.168  58.203  1.00 33.47           C  
ATOM    390  NH1 ARG A  67      77.426  55.956  58.713  1.00 28.28           N  
ATOM    391  NH2 ARG A  67      77.063  57.438  57.009  1.00 33.07           N  
ATOM    392  N   ILE A  68      84.949  59.289  59.140  1.00 32.83           N  
ATOM    393  CA  ILE A  68      85.727  60.458  58.645  1.00 33.55           C  
ATOM    394  C   ILE A  68      86.109  60.304  57.169  1.00 35.71           C  
ATOM    395  O   ILE A  68      86.504  59.210  56.738  1.00 35.75           O  
ATOM    396  CB  ILE A  68      87.008  60.667  59.449  1.00 33.60           C  
ATOM    397  CG1 ILE A  68      86.700  60.931  60.929  1.00 32.17           C  
ATOM    398  CG2 ILE A  68      87.935  61.787  58.819  1.00 31.45           C  
ATOM    399  CD1 ILE A  68      87.910  60.669  61.810  1.00 31.45           C  
ATOM    400  N   GLN A  69      85.984  61.390  56.381  1.00 37.63           N  
ATOM    401  CA  GLN A  69      86.330  61.351  54.944  1.00 39.40           C  
ATOM    402  C   GLN A  69      87.675  62.012  54.726  1.00 39.54           C  
ATOM    403  O   GLN A  69      88.033  62.960  55.428  1.00 39.26           O  
ATOM    404  CB  GLN A  69      85.260  62.056  54.073  1.00 41.08           C  
ATOM    405  CG  GLN A  69      83.832  61.516  54.193  1.00 44.00           C  
ATOM    406  CD  GLN A  69      83.777  60.080  53.784  1.00 48.72           C  
ATOM    407  OE1 GLN A  69      84.062  59.747  52.638  1.00 51.62           O  
ATOM    408  NE2 GLN A  69      83.457  59.203  54.733  1.00 50.28           N  
ATOM    409  N   PRO A  70      88.426  61.526  53.728  1.00 40.69           N  
ATOM    410  CA  PRO A  70      89.757  62.083  53.454  1.00 41.68           C  
ATOM    411  C   PRO A  70      89.799  63.609  53.313  1.00 43.13           C  
ATOM    412  O   PRO A  70      90.810  64.219  53.694  1.00 42.76           O  
ATOM    413  CB  PRO A  70      90.175  61.387  52.139  1.00 41.85           C  
ATOM    414  CG  PRO A  70      89.398  60.092  52.119  1.00 41.85           C  
ATOM    415  CD  PRO A  70      88.147  60.294  52.949  1.00 40.62           C  
ATOM    416  N   GLU A  71      88.724  64.221  52.795  1.00 45.12           N  
ATOM    417  CA  GLU A  71      88.665  65.680  52.609  1.00 47.21           C  
ATOM    418  C   GLU A  71      88.445  66.409  53.917  1.00 47.67           C  
ATOM    419  O   GLU A  71      88.570  67.624  53.957  1.00 48.13           O  
ATOM    420  CB  GLU A  71      87.554  66.105  51.627  1.00 47.61           C  
ATOM    421  CG  GLU A  71      87.232  65.080  50.549  1.00 51.69           C  
ATOM    422  CD  GLU A  71      86.288  64.000  51.059  1.00 56.09           C  
ATOM    423  OE1 GLU A  71      85.210  64.372  51.616  1.00 56.87           O  
ATOM    424  OE2 GLU A  71      86.628  62.796  50.899  1.00 56.35           O  
ATOM    425  N   ASP A  72      88.095  65.675  54.980  1.00 48.47           N  
ATOM    426  CA  ASP A  72      87.719  66.281  56.263  1.00 48.25           C  
ATOM    427  C   ASP A  72      88.976  66.686  57.058  1.00 47.25           C  
ATOM    428  O   ASP A  72      88.894  67.419  58.056  1.00 47.32           O  
ATOM    429  CB  ASP A  72      86.860  65.283  57.088  1.00 49.73           C  
ATOM    430  CG  ASP A  72      85.515  64.907  56.405  1.00 53.08           C  
ATOM    431  OD1 ASP A  72      84.901  65.789  55.744  1.00 54.98           O  
ATOM    432  OD2 ASP A  72      85.060  63.734  56.554  1.00 54.72           O  
ATOM    433  N   MET A  73      90.128  66.210  56.610  1.00 45.65           N  
ATOM    434  CA  MET A  73      91.365  66.292  57.377  1.00 45.61           C  
ATOM    435  C   MET A  73      91.991  67.707  57.440  1.00 46.13           C  
ATOM    436  O   MET A  73      92.063  68.415  56.423  1.00 46.25           O  
ATOM    437  CB  MET A  73      92.360  65.254  56.838  1.00 44.01           C  
ATOM    438  CG  MET A  73      91.766  63.832  56.806  1.00 43.56           C  
ATOM    439  SD  MET A  73      91.555  63.257  58.525  1.00 35.76           S  
ATOM    440  CE  MET A  73      93.223  63.555  59.061  1.00 36.15           C  
ATOM    441  N   PHE A  74      92.387  68.125  58.636  1.00 45.99           N  
ATOM    442  CA  PHE A  74      93.143  69.365  58.831  1.00 46.28           C  
ATOM    443  C   PHE A  74      94.631  69.090  58.739  1.00 46.15           C  
ATOM    444  O   PHE A  74      95.122  68.040  59.162  1.00 45.56           O  
ATOM    445  CB  PHE A  74      92.872  69.987  60.198  1.00 46.20           C  
ATOM    446  CG  PHE A  74      91.583  70.747  60.278  1.00 49.22           C  
ATOM    447  CD1 PHE A  74      91.600  72.153  60.219  1.00 50.32           C  
ATOM    448  CD2 PHE A  74      90.355  70.076  60.426  1.00 49.63           C  
ATOM    449  CE1 PHE A  74      90.409  72.896  60.297  1.00 51.53           C  
ATOM    450  CE2 PHE A  74      89.177  70.793  60.509  1.00 52.84           C  
ATOM    451  CZ  PHE A  74      89.201  72.218  60.444  1.00 53.31           C  
ATOM    452  N   VAL A  75      95.355  70.063  58.203  1.00 45.87           N  
ATOM    453  CA  VAL A  75      96.798  69.992  58.128  1.00 45.61           C  
ATOM    454  C   VAL A  75      97.381  71.254  58.741  1.00 46.83           C  
ATOM    455  O   VAL A  75      96.923  72.355  58.435  1.00 47.22           O  
ATOM    456  CB  VAL A  75      97.298  69.814  56.671  1.00 45.47           C  
ATOM    457  CG1 VAL A  75      98.797  69.514  56.644  1.00 44.10           C  
ATOM    458  CG2 VAL A  75      96.540  68.714  55.969  1.00 43.00           C  
ATOM    459  N   CYS A  76      98.361  71.102  59.633  1.00 47.59           N  
ATOM    460  CA  CYS A  76      99.131  72.237  60.137  1.00 47.81           C  
ATOM    461  C   CYS A  76     100.603  71.872  60.229  1.00 47.96           C  
ATOM    462  O   CYS A  76     100.993  70.747  59.878  1.00 46.68           O  
ATOM    463  CB  CYS A  76      98.577  72.698  61.467  1.00 48.27           C  
ATOM    464  SG  CYS A  76      98.897  71.535  62.739  1.00 51.63           S  
ATOM    465  N   ASP A  77     101.436  72.822  60.665  1.00 48.73           N  
ATOM    466  CA  ASP A  77     102.869  72.547  60.809  1.00 50.06           C  
ATOM    467  C   ASP A  77     103.310  72.473  62.268  1.00 50.29           C  
ATOM    468  O   ASP A  77     102.499  72.726  63.164  1.00 48.79           O  
ATOM    469  CB  ASP A  77     103.734  73.563  60.032  1.00 50.98           C  
ATOM    470  CG  ASP A  77     103.892  74.932  60.752  1.00 52.80           C  
ATOM    471  OD1 ASP A  77     103.353  75.193  61.860  1.00 52.36           O  
ATOM    472  OD2 ASP A  77     104.575  75.784  60.148  1.00 57.35           O  
ATOM    473  N   ILE A  78     104.600  72.170  62.479  1.00 51.50           N  
ATOM    474  CA  ILE A  78     105.164  71.974  63.809  1.00 53.45           C  
ATOM    475  C   ILE A  78     104.938  73.167  64.762  1.00 54.76           C  
ATOM    476  O   ILE A  78     104.895  72.975  65.960  1.00 54.79           O  
ATOM    477  CB  ILE A  78     106.653  71.511  63.759  1.00 53.51           C  
ATOM    478  CG1 ILE A  78     107.079  70.888  65.101  1.00 53.84           C  
ATOM    479  CG2 ILE A  78     107.577  72.667  63.344  1.00 54.20           C  
ATOM    480  CD1 ILE A  78     106.237  69.671  65.579  1.00 51.21           C  
ATOM    481  N   ASN A  79     104.742  74.378  64.215  1.00 56.62           N  
ATOM    482  CA  ASN A  79     104.407  75.577  65.025  1.00 58.23           C  
ATOM    483  C   ASN A  79     102.905  75.882  65.155  1.00 58.98           C  
ATOM    484  O   ASN A  79     102.519  77.002  65.550  1.00 59.04           O  
ATOM    485  CB  ASN A  79     105.141  76.817  64.510  1.00 58.23           C  
ATOM    486  CG  ASN A  79     106.642  76.644  64.518  1.00 59.55           C  
ATOM    487  OD1 ASN A  79     107.298  76.782  63.488  1.00 60.88           O  
ATOM    488  ND2 ASN A  79     107.197  76.323  65.685  1.00 59.26           N  
ATOM    489  N   GLU A  80     102.070  74.882  64.848  1.00 59.56           N  
ATOM    490  CA  GLU A  80     100.611  75.009  64.936  1.00 60.29           C  
ATOM    491  C   GLU A  80      99.996  76.030  63.965  1.00 60.63           C  
ATOM    492  O   GLU A  80      98.831  76.422  64.146  1.00 60.93           O  
ATOM    493  CB  GLU A  80     100.150  75.284  66.380  1.00 60.63           C  
ATOM    494  CG  GLU A  80      99.259  74.185  66.988  1.00 61.61           C  
ATOM    495  CD  GLU A  80      99.073  74.338  68.494  1.00 63.58           C  
ATOM    496  OE1 GLU A  80     100.095  74.312  69.246  1.00 64.07           O  
ATOM    497  OE2 GLU A  80      97.892  74.444  68.930  1.00 62.82           O  
ATOM    498  N   LYS A  81     100.749  76.445  62.940  1.00 60.63           N  
ATOM    499  CA  LYS A  81     100.155  77.270  61.890  1.00 61.00           C  
ATOM    500  C   LYS A  81      99.499  76.425  60.771  1.00 60.73           C  
ATOM    501  O   LYS A  81     100.128  75.519  60.183  1.00 60.25           O  
ATOM    502  CB  LYS A  81     101.117  78.355  61.361  1.00 61.43           C  
ATOM    503  CG  LYS A  81     102.293  77.867  60.518  1.00 63.11           C  
ATOM    504  CD  LYS A  81     103.404  78.952  60.378  1.00 66.36           C  
ATOM    505  CE  LYS A  81     104.298  79.075  61.632  1.00 66.56           C  
ATOM    506  NZ  LYS A  81     103.613  79.767  62.774  1.00 66.54           N  
ATOM    507  N   ASP A  82      98.220  76.733  60.523  1.00 60.32           N  
ATOM    508  CA  ASP A  82      97.371  76.070  59.527  1.00 59.93           C  
ATOM    509  C   ASP A  82      97.978  76.085  58.123  1.00 59.28           C  
ATOM    510  O   ASP A  82      98.392  77.134  57.632  1.00 59.41           O  
ATOM    511  CB  ASP A  82      95.999  76.751  59.486  1.00 60.05           C  
ATOM    512  CG  ASP A  82      95.208  76.584  60.784  1.00 62.25           C  
ATOM    513  OD1 ASP A  82      95.710  75.980  61.761  1.00 65.11           O  
ATOM    514  OD2 ASP A  82      94.047  77.055  60.821  1.00 65.18           O  
ATOM    515  N   ILE A  83      98.037  74.916  57.493  1.00 58.27           N  
ATOM    516  CA  ILE A  83      98.450  74.768  56.083  1.00 57.56           C  
ATOM    517  C   ILE A  83      97.181  74.634  55.200  1.00 57.60           C  
ATOM    518  O   ILE A  83      96.899  75.505  54.345  1.00 57.50           O  
ATOM    519  CB  ILE A  83      99.370  73.521  55.875  1.00 57.76           C  
ATOM    520  CG1 ILE A  83     100.648  73.581  56.753  1.00 57.70           C  
ATOM    521  CG2 ILE A  83      99.627  73.224  54.363  1.00 57.19           C  
ATOM    522  CD1 ILE A  83     101.805  74.367  56.173  1.00 60.03           C  
ATOM    523  N   SER A  84      96.408  73.563  55.404  1.00 56.99           N  
ATOM    524  CA  SER A  84      95.096  73.411  54.736  1.00 56.50           C  
ATOM    525  C   SER A  84      94.032  72.879  55.695  1.00 56.87           C  
ATOM    526  O   SER A  84      94.335  72.612  56.877  1.00 56.83           O  
ATOM    527  CB  SER A  84      95.195  72.570  53.458  1.00 56.22           C  
ATOM    528  OG  SER A  84      95.646  71.256  53.712  1.00 55.53           O  
ATOM    529  N   GLY A  85      92.803  72.734  55.197  1.00 56.68           N  
ATOM    530  CA  GLY A  85      91.673  72.298  56.011  1.00 57.38           C  
ATOM    531  C   GLY A  85      90.485  71.934  55.144  1.00 57.59           C  
ATOM    532  O   GLY A  85      90.566  72.041  53.931  1.00 57.22           O  
ATOM    533  N   PRO A  86      89.376  71.492  55.757  1.00 58.13           N  
ATOM    534  CA  PRO A  86      88.177  71.256  54.944  1.00 58.76           C  
ATOM    535  C   PRO A  86      87.603  72.572  54.391  1.00 59.53           C  
ATOM    536  O   PRO A  86      88.061  73.654  54.779  1.00 58.85           O  
ATOM    537  CB  PRO A  86      87.194  70.596  55.935  1.00 58.65           C  
ATOM    538  CG  PRO A  86      87.661  70.995  57.295  1.00 57.96           C  
ATOM    539  CD  PRO A  86      89.171  71.123  57.170  1.00 58.00           C  
ATOM    540  N   SER A  87      86.632  72.465  53.479  1.00 60.61           N  
ATOM    541  CA  SER A  87      85.868  73.614  52.974  1.00 62.10           C  
ATOM    542  C   SER A  87      85.293  74.489  54.121  1.00 62.66           C  
ATOM    543  O   SER A  87      84.670  73.935  55.041  1.00 63.10           O  
ATOM    544  CB  SER A  87      84.734  73.089  52.075  1.00 62.19           C  
ATOM    545  OG  SER A  87      84.059  74.131  51.383  1.00 63.80           O  
ATOM    546  N   PRO A  88      85.512  75.839  54.077  1.00 63.08           N  
ATOM    547  CA  PRO A  88      85.058  76.725  55.171  1.00 63.73           C  
ATOM    548  C   PRO A  88      83.549  76.685  55.468  1.00 64.10           C  
ATOM    549  O   PRO A  88      83.135  76.926  56.615  1.00 64.24           O  
ATOM    550  CB  PRO A  88      85.495  78.130  54.707  1.00 63.59           C  
ATOM    551  CG  PRO A  88      86.650  77.890  53.798  1.00 63.58           C  
ATOM    552  CD  PRO A  88      86.342  76.572  53.098  1.00 63.39           C  
ATOM    553  N   SER A  89      82.752  76.369  54.443  1.00 64.75           N  
ATOM    554  CA  SER A  89      81.292  76.241  54.557  1.00 64.89           C  
ATOM    555  C   SER A  89      80.855  75.119  55.505  1.00 64.92           C  
ATOM    556  O   SER A  89      79.850  75.261  56.218  1.00 65.59           O  
ATOM    557  CB  SER A  89      80.670  75.997  53.185  1.00 65.18           C  
ATOM    558  OG  SER A  89      80.584  74.596  52.925  1.00 66.10           O  
ATOM    559  N   LYS A  90      81.606  74.015  55.523  1.00 64.50           N  
ATOM    560  CA  LYS A  90      81.338  72.893  56.446  1.00 63.70           C  
ATOM    561  C   LYS A  90      81.300  73.257  57.943  1.00 63.17           C  
ATOM    562  O   LYS A  90      80.666  72.556  58.738  1.00 63.29           O  
ATOM    563  CB  LYS A  90      82.314  71.750  56.184  1.00 63.26           C  
ATOM    564  CG  LYS A  90      81.924  70.917  54.974  1.00 63.73           C  
ATOM    565  CD  LYS A  90      83.081  70.090  54.454  1.00 63.26           C  
ATOM    566  CE  LYS A  90      82.640  69.196  53.306  1.00 64.39           C  
ATOM    567  NZ  LYS A  90      83.814  68.621  52.587  1.00 64.37           N  
ATOM    568  N   LYS A  91      81.960  74.360  58.304  1.00 62.83           N  
ATOM    569  CA  LYS A  91      82.021  74.864  59.686  1.00 62.61           C  
ATOM    570  C   LYS A  91      82.618  73.847  60.680  1.00 61.58           C  
ATOM    571  O   LYS A  91      82.071  73.637  61.777  1.00 61.46           O  
ATOM    572  CB  LYS A  91      80.652  75.409  60.161  1.00 63.03           C  
ATOM    573  CG  LYS A  91      80.430  76.886  59.804  1.00 64.56           C  
ATOM    574  CD  LYS A  91      79.070  77.379  60.273  1.00 66.14           C  
ATOM    575  CE  LYS A  91      78.987  78.913  60.233  1.00 67.21           C  
ATOM    576  NZ  LYS A  91      77.576  79.381  60.491  1.00 67.92           N  
ATOM    577  N   LEU A  92      83.737  73.235  60.271  1.00 60.12           N  
ATOM    578  CA  LEU A  92      84.474  72.264  61.101  1.00 59.02           C  
ATOM    579  C   LEU A  92      85.714  72.935  61.715  1.00 58.27           C  
ATOM    580  O   LEU A  92      86.275  73.861  61.120  1.00 57.56           O  
ATOM    581  CB  LEU A  92      84.890  71.045  60.265  1.00 58.28           C  
ATOM    582  CG  LEU A  92      83.817  70.100  59.706  1.00 57.93           C  
ATOM    583  CD1 LEU A  92      84.439  69.230  58.622  1.00 57.16           C  
ATOM    584  CD2 LEU A  92      83.109  69.237  60.784  1.00 56.36           C  
ATOM    585  N   LYS A  93      86.125  72.474  62.901  1.00 57.53           N  
ATOM    586  CA  LYS A  93      87.412  72.888  63.494  1.00 57.24           C  
ATOM    587  C   LYS A  93      88.388  71.718  63.770  1.00 56.16           C  
ATOM    588  O   LYS A  93      87.994  70.541  63.781  1.00 55.72           O  
ATOM    589  CB  LYS A  93      87.212  73.774  64.748  1.00 57.74           C  
ATOM    590  CG  LYS A  93      86.197  73.214  65.751  1.00 59.50           C  
ATOM    591  CD  LYS A  93      86.495  73.688  67.181  1.00 63.19           C  
ATOM    592  CE  LYS A  93      85.715  72.859  68.202  1.00 63.99           C  
ATOM    593  NZ  LYS A  93      85.484  73.634  69.457  1.00 65.66           N  
ATOM    594  N   LYS A  94      89.668  72.075  63.923  1.00 54.50           N  
ATOM    595  CA  LYS A  94      90.724  71.195  64.430  1.00 53.25           C  
ATOM    596  C   LYS A  94      90.208  70.414  65.650  1.00 51.41           C  
ATOM    597  O   LYS A  94      89.508  70.989  66.506  1.00 50.38           O  
ATOM    598  CB  LYS A  94      91.908  72.059  64.901  1.00 53.67           C  
ATOM    599  CG  LYS A  94      93.131  72.061  64.025  1.00 54.93           C  
ATOM    600  CD  LYS A  94      94.014  73.274  64.353  1.00 57.03           C  
ATOM    601  CE  LYS A  94      95.441  73.075  63.890  1.00 59.09           C  
ATOM    602  NZ  LYS A  94      95.503  72.582  62.481  1.00 61.87           N  
ATOM    603  N   SER A  95      90.564  69.124  65.737  1.00 50.03           N  
ATOM    604  CA  SER A  95      90.380  68.361  66.998  1.00 48.58           C  
ATOM    605  C   SER A  95      90.866  69.195  68.184  1.00 47.82           C  
ATOM    606  O   SER A  95      91.938  69.819  68.086  1.00 47.07           O  
ATOM    607  CB  SER A  95      91.150  67.036  66.947  1.00 48.14           C  
ATOM    608  OG  SER A  95      91.189  66.409  68.214  1.00 45.85           O  
ATOM    609  N   GLN A  96      90.095  69.207  69.278  1.00 47.98           N  
ATOM    610  CA  GLN A  96      90.526  69.850  70.543  1.00 48.63           C  
ATOM    611  C   GLN A  96      91.726  69.139  71.199  1.00 47.52           C  
ATOM    612  O   GLN A  96      92.306  69.684  72.148  1.00 47.95           O  
ATOM    613  CB  GLN A  96      89.386  69.936  71.576  1.00 50.37           C  
ATOM    614  CG  GLN A  96      88.212  70.839  71.218  1.00 54.21           C  
ATOM    615  CD  GLN A  96      86.982  70.041  70.768  1.00 60.74           C  
ATOM    616  OE1 GLN A  96      87.073  68.834  70.376  1.00 60.97           O  
ATOM    617  NE2 GLN A  96      85.812  70.711  70.808  1.00 61.44           N  
ATOM    618  N   CYS A  97      92.085  67.932  70.728  1.00 45.22           N  
ATOM    619  CA  CYS A  97      93.317  67.266  71.249  1.00 44.68           C  
ATOM    620  C   CYS A  97      94.583  67.947  70.715  1.00 42.76           C  
ATOM    621  O   CYS A  97      95.672  67.662  71.227  1.00 41.91           O  
ATOM    622  CB  CYS A  97      93.456  65.780  70.871  1.00 43.92           C  
ATOM    623  SG  CYS A  97      92.029  64.777  71.046  1.00 46.73           S  
ATOM    624  N   THR A  98      94.427  68.802  69.691  1.00 40.55           N  
ATOM    625  CA  THR A  98      95.573  69.409  68.963  1.00 39.60           C  
ATOM    626  C   THR A  98      96.747  69.836  69.875  1.00 37.82           C  
ATOM    627  O   THR A  98      97.862  69.362  69.654  1.00 36.51           O  
ATOM    628  CB  THR A  98      95.143  70.555  67.980  1.00 40.07           C  
ATOM    629  OG1 THR A  98      94.295  69.997  66.968  1.00 41.88           O  
ATOM    630  CG2 THR A  98      96.363  71.166  67.289  1.00 39.79           C  
ATOM    631  N   PRO A  99      96.478  70.688  70.907  1.00 37.22           N  
ATOM    632  CA  PRO A  99      97.580  71.143  71.778  1.00 36.97           C  
ATOM    633  C   PRO A  99      98.232  69.956  72.504  1.00 36.32           C  
ATOM    634  O   PRO A  99      99.443  69.966  72.692  1.00 36.30           O  
ATOM    635  CB  PRO A  99      96.903  72.075  72.802  1.00 37.85           C  
ATOM    636  CG  PRO A  99      95.614  72.542  72.122  1.00 39.07           C  
ATOM    637  CD  PRO A  99      95.187  71.288  71.301  1.00 37.88           C  
ATOM    638  N   LEU A 100      97.426  68.951  72.883  1.00 34.60           N  
ATOM    639  CA  LEU A 100      97.958  67.752  73.552  1.00 33.60           C  
ATOM    640  C   LEU A 100      98.816  66.918  72.581  1.00 31.78           C  
ATOM    641  O   LEU A 100      99.941  66.504  72.926  1.00 30.18           O  
ATOM    642  CB  LEU A 100      96.835  66.956  74.218  1.00 33.71           C  
ATOM    643  CG  LEU A 100      96.623  67.543  75.634  1.00 36.35           C  
ATOM    644  CD1 LEU A 100      95.876  68.816  75.594  1.00 37.42           C  
ATOM    645  CD2 LEU A 100      95.933  66.560  76.563  1.00 40.17           C  
ATOM    646  N   PHE A 101      98.290  66.713  71.375  1.00 29.91           N  
ATOM    647  CA  PHE A 101      99.064  66.139  70.309  1.00 29.74           C  
ATOM    648  C   PHE A 101     100.357  66.934  70.105  1.00 29.26           C  
ATOM    649  O   PHE A 101     101.404  66.353  69.971  1.00 28.22           O  
ATOM    650  CB  PHE A 101      98.304  66.128  68.979  1.00 29.80           C  
ATOM    651  CG  PHE A 101      97.133  65.165  68.933  1.00 30.26           C  
ATOM    652  CD1 PHE A 101      97.051  64.061  69.796  1.00 31.12           C  
ATOM    653  CD2 PHE A 101      96.134  65.366  67.995  1.00 31.26           C  
ATOM    654  CE1 PHE A 101      95.959  63.098  69.684  1.00 29.46           C  
ATOM    655  CE2 PHE A 101      95.047  64.435  67.858  1.00 33.58           C  
ATOM    656  CZ  PHE A 101      94.955  63.334  68.719  1.00 32.03           C  
ATOM    657  N   MET A 102     100.269  68.257  70.080  1.00 29.90           N  
ATOM    658  CA  MET A 102     101.467  69.097  69.872  1.00 30.55           C  
ATOM    659  C   MET A 102     102.582  68.888  70.919  1.00 29.83           C  
ATOM    660  O   MET A 102     103.754  69.034  70.563  1.00 29.85           O  
ATOM    661  CB  MET A 102     101.097  70.581  69.713  1.00 30.39           C  
ATOM    662  CG  MET A 102     100.350  70.886  68.452  1.00 34.14           C  
ATOM    663  SD  MET A 102     101.031  70.302  66.889  1.00 39.29           S  
ATOM    664  CE  MET A 102     102.696  71.021  67.003  1.00 41.61           C  
ATOM    665  N   ASN A 103     102.222  68.549  72.169  1.00 28.92           N  
ATOM    666  CA  ASN A 103     103.239  68.214  73.194  1.00 29.52           C  
ATOM    667  C   ASN A 103     104.096  67.061  72.748  1.00 29.32           C  
ATOM    668  O   ASN A 103     105.311  67.029  72.966  1.00 29.92           O  
ATOM    669  CB  ASN A 103     102.600  67.763  74.528  1.00 28.46           C  
ATOM    670  CG  ASN A 103     102.081  68.932  75.395  1.00 31.81           C  
ATOM    671  OD1 ASN A 103     102.493  70.072  75.220  1.00 30.44           O  
ATOM    672  ND2 ASN A 103     101.163  68.628  76.346  1.00 26.19           N  
ATOM    673  N   ALA A 104     103.451  66.044  72.175  1.00 28.45           N  
ATOM    674  CA  ALA A 104     104.218  64.879  71.788  1.00 27.05           C  
ATOM    675  C   ALA A 104     105.096  65.211  70.590  1.00 27.09           C  
ATOM    676  O   ALA A 104     106.209  64.707  70.506  1.00 26.96           O  
ATOM    677  CB  ALA A 104     103.322  63.699  71.473  1.00 26.52           C  
ATOM    678  N   TYR A 105     104.564  65.963  69.628  1.00 26.38           N  
ATOM    679  CA  TYR A 105     105.367  66.301  68.440  1.00 28.36           C  
ATOM    680  C   TYR A 105     106.573  67.199  68.762  1.00 29.37           C  
ATOM    681  O   TYR A 105     107.660  66.950  68.301  1.00 31.35           O  
ATOM    682  CB  TYR A 105     104.503  67.002  67.422  1.00 27.34           C  
ATOM    683  CG  TYR A 105     103.496  66.075  66.736  1.00 26.81           C  
ATOM    684  CD1 TYR A 105     103.910  64.899  66.124  1.00 23.77           C  
ATOM    685  CD2 TYR A 105     102.152  66.405  66.682  1.00 24.70           C  
ATOM    686  CE1 TYR A 105     102.961  64.060  65.466  1.00 21.50           C  
ATOM    687  CE2 TYR A 105     101.211  65.564  66.053  1.00 23.96           C  
ATOM    688  CZ  TYR A 105     101.649  64.425  65.429  1.00 22.66           C  
ATOM    689  OH  TYR A 105     100.743  63.604  64.777  1.00 25.24           O  
ATOM    690  N   THR A 106     106.370  68.212  69.587  1.00 30.33           N  
ATOM    691  CA  THR A 106     107.437  69.161  69.922  1.00 31.84           C  
ATOM    692  C   THR A 106     108.388  68.698  71.045  1.00 32.64           C  
ATOM    693  O   THR A 106     109.563  69.092  71.049  1.00 33.94           O  
ATOM    694  CB  THR A 106     106.856  70.573  70.281  1.00 30.83           C  
ATOM    695  OG1 THR A 106     106.051  70.481  71.466  1.00 32.26           O  
ATOM    696  CG2 THR A 106     106.014  71.144  69.153  1.00 29.94           C  
ATOM    697  N   MET A 107     107.918  67.875  71.982  1.00 31.68           N  
ATOM    698  CA  MET A 107     108.771  67.427  73.090  1.00 30.69           C  
ATOM    699  C   MET A 107     109.434  66.082  72.881  1.00 31.29           C  
ATOM    700  O   MET A 107     110.477  65.812  73.463  1.00 30.33           O  
ATOM    701  CB  MET A 107     107.993  67.382  74.435  1.00 30.61           C  
ATOM    702  CG  MET A 107     107.166  68.657  74.769  1.00 29.15           C  
ATOM    703  SD  MET A 107     106.073  68.421  76.238  1.00 24.03           S  
ATOM    704  CE  MET A 107     107.293  68.015  77.458  1.00 23.50           C  
ATOM    705  N   ARG A 108     108.794  65.185  72.129  1.00 30.37           N  
ATOM    706  CA  ARG A 108     109.307  63.818  72.098  1.00 31.50           C  
ATOM    707  C   ARG A 108     109.633  63.326  70.680  1.00 31.56           C  
ATOM    708  O   ARG A 108     109.880  62.139  70.484  1.00 33.64           O  
ATOM    709  CB  ARG A 108     108.378  62.815  72.865  1.00 30.84           C  
ATOM    710  CG  ARG A 108     108.161  63.112  74.380  1.00 31.14           C  
ATOM    711  CD  ARG A 108     109.246  62.449  75.264  1.00 31.59           C  
ATOM    712  NE  ARG A 108     109.228  62.870  76.669  1.00 30.07           N  
ATOM    713  CZ  ARG A 108     109.983  63.888  77.086  1.00 38.71           C  
ATOM    714  NH1 ARG A 108     110.730  64.503  76.176  1.00 38.83           N  
ATOM    715  NH2 ARG A 108     110.021  64.297  78.360  1.00 36.19           N  
ATOM    716  N   GLY A 109     109.595  64.195  69.693  1.00 30.91           N  
ATOM    717  CA  GLY A 109     109.967  63.755  68.350  1.00 30.46           C  
ATOM    718  C   GLY A 109     108.965  62.745  67.756  1.00 30.71           C  
ATOM    719  O   GLY A 109     109.336  61.939  66.876  1.00 30.70           O  
ATOM    720  N   ALA A 110     107.697  62.797  68.202  1.00 26.91           N  
ATOM    721  CA  ALA A 110     106.720  61.854  67.780  1.00 25.52           C  
ATOM    722  C   ALA A 110     106.434  61.961  66.317  1.00 24.02           C  
ATOM    723  O   ALA A 110     106.320  63.069  65.769  1.00 25.18           O  
ATOM    724  CB  ALA A 110     105.366  62.045  68.623  1.00 25.22           C  
ATOM    725  N   GLY A 111     106.221  60.834  65.657  1.00 22.68           N  
ATOM    726  CA  GLY A 111     105.612  60.879  64.308  1.00 21.54           C  
ATOM    727  C   GLY A 111     104.104  60.630  64.314  1.00 22.82           C  
ATOM    728  O   GLY A 111     103.458  60.734  63.263  1.00 23.16           O  
ATOM    729  N   ALA A 112     103.535  60.247  65.475  1.00 21.54           N  
ATOM    730  CA  ALA A 112     102.105  59.949  65.558  1.00 20.99           C  
ATOM    731  C   ALA A 112     101.671  59.926  67.013  1.00 19.72           C  
ATOM    732  O   ALA A 112     102.456  59.626  67.881  1.00 19.41           O  
ATOM    733  CB  ALA A 112     101.772  58.558  64.867  1.00 20.54           C  
ATOM    734  N   VAL A 113     100.420  60.298  67.260  1.00 20.49           N  
ATOM    735  CA  VAL A 113      99.909  60.377  68.602  1.00 20.58           C  
ATOM    736  C   VAL A 113      98.501  59.866  68.525  1.00 19.82           C  
ATOM    737  O   VAL A 113      97.768  60.221  67.566  1.00 20.50           O  
ATOM    738  CB  VAL A 113      99.801  61.840  69.127  1.00 20.21           C  
ATOM    739  CG1 VAL A 113      99.531  61.845  70.699  1.00 19.51           C  
ATOM    740  CG2 VAL A 113     101.055  62.569  68.820  1.00 22.67           C  
ATOM    741  N   ILE A 114      98.120  59.072  69.517  1.00 18.73           N  
ATOM    742  CA  ILE A 114      96.771  58.498  69.562  1.00 17.65           C  
ATOM    743  C   ILE A 114      96.158  58.889  70.913  1.00 17.52           C  
ATOM    744  O   ILE A 114      96.802  58.778  71.914  1.00 18.08           O  
ATOM    745  CB  ILE A 114      96.805  56.905  69.432  1.00 18.24           C  
ATOM    746  CG1 ILE A 114      97.403  56.476  68.088  1.00 17.88           C  
ATOM    747  CG2 ILE A 114      95.406  56.278  69.760  1.00 15.31           C  
ATOM    748  CD1 ILE A 114      97.929  55.017  68.086  1.00 17.70           C  
ATOM    749  N   HIS A 115      94.907  59.298  70.918  1.00 17.12           N  
ATOM    750  CA  HIS A 115      94.165  59.560  72.136  1.00 17.77           C  
ATOM    751  C   HIS A 115      92.948  58.623  72.150  1.00 17.73           C  
ATOM    752  O   HIS A 115      92.207  58.575  71.171  1.00 17.88           O  
ATOM    753  CB  HIS A 115      93.725  61.031  72.106  1.00 17.23           C  
ATOM    754  CG  HIS A 115      92.836  61.443  73.241  1.00 18.99           C  
ATOM    755  ND1 HIS A 115      93.007  60.993  74.540  1.00 18.43           N  
ATOM    756  CD2 HIS A 115      91.755  62.273  73.263  1.00 17.38           C  
ATOM    757  CE1 HIS A 115      92.076  61.533  75.308  1.00 19.22           C  
ATOM    758  NE2 HIS A 115      91.297  62.295  74.558  1.00 19.01           N  
ATOM    759  N   THR A 116      92.812  57.820  73.204  1.00 17.39           N  
ATOM    760  CA  THR A 116      91.603  56.990  73.354  1.00 15.70           C  
ATOM    761  C   THR A 116      90.820  57.439  74.571  1.00 16.70           C  
ATOM    762  O   THR A 116      91.374  58.099  75.501  1.00 15.66           O  
ATOM    763  CB  THR A 116      91.911  55.514  73.518  1.00 16.29           C  
ATOM    764  OG1 THR A 116      92.188  55.211  74.897  1.00 12.72           O  
ATOM    765  CG2 THR A 116      93.168  55.036  72.610  1.00 16.72           C  
ATOM    766  N   HIS A 117      89.537  57.079  74.592  1.00 14.79           N  
ATOM    767  CA  HIS A 117      88.710  57.189  75.764  1.00 15.76           C  
ATOM    768  C   HIS A 117      88.369  55.742  76.183  1.00 16.60           C  
ATOM    769  O   HIS A 117      87.251  55.474  76.685  1.00 16.44           O  
ATOM    770  CB  HIS A 117      87.424  57.920  75.361  1.00 16.88           C  
ATOM    771  CG  HIS A 117      87.584  59.409  75.222  1.00 19.99           C  
ATOM    772  ND1 HIS A 117      86.509  60.267  75.291  1.00 22.79           N  
ATOM    773  CD2 HIS A 117      88.686  60.204  75.130  1.00 21.71           C  
ATOM    774  CE1 HIS A 117      86.926  61.515  75.159  1.00 22.34           C  
ATOM    775  NE2 HIS A 117      88.241  61.503  75.035  1.00 21.90           N  
ATOM    776  N   SER A 118      89.346  54.837  76.030  1.00 15.10           N  
ATOM    777  CA  SER A 118      89.147  53.454  76.291  1.00 15.25           C  
ATOM    778  C   SER A 118      88.633  53.251  77.748  1.00 14.28           C  
ATOM    779  O   SER A 118      89.141  53.819  78.670  1.00 12.44           O  
ATOM    780  CB  SER A 118      90.496  52.734  76.182  1.00 16.43           C  
ATOM    781  OG  SER A 118      90.366  51.473  76.734  1.00 23.00           O  
ATOM    782  N   LYS A 119      87.637  52.413  77.948  1.00 13.17           N  
ATOM    783  CA  LYS A 119      87.194  52.072  79.324  1.00 13.71           C  
ATOM    784  C   LYS A 119      88.288  51.418  80.150  1.00 13.17           C  
ATOM    785  O   LYS A 119      88.372  51.604  81.385  1.00 12.80           O  
ATOM    786  CB  LYS A 119      86.013  51.069  79.212  1.00 16.12           C  
ATOM    787  CG  LYS A 119      85.527  50.590  80.606  1.00 18.74           C  
ATOM    788  CD  LYS A 119      84.696  49.216  80.397  1.00 26.68           C  
ATOM    789  CE  LYS A 119      84.197  48.721  81.721  1.00 25.86           C  
ATOM    790  NZ  LYS A 119      83.096  47.690  81.393  1.00 28.44           N  
ATOM    791  N   ALA A 120      89.125  50.591  79.506  1.00 12.13           N  
ATOM    792  CA  ALA A 120      90.250  49.987  80.283  1.00 13.43           C  
ATOM    793  C   ALA A 120      91.140  51.118  80.843  1.00 12.62           C  
ATOM    794  O   ALA A 120      91.608  51.055  81.987  1.00 12.38           O  
ATOM    795  CB  ALA A 120      91.097  49.022  79.354  1.00 12.25           C  
ATOM    796  N   ALA A 121      91.408  52.142  80.047  1.00 12.98           N  
ATOM    797  CA  ALA A 121      92.251  53.259  80.567  1.00 13.57           C  
ATOM    798  C   ALA A 121      91.537  53.971  81.736  1.00 11.75           C  
ATOM    799  O   ALA A 121      92.144  54.274  82.738  1.00 13.36           O  
ATOM    800  CB  ALA A 121      92.519  54.285  79.387  1.00 12.93           C  
ATOM    801  N   VAL A 122      90.247  54.320  81.551  1.00 13.07           N  
ATOM    802  CA  VAL A 122      89.503  55.039  82.599  1.00 12.79           C  
ATOM    803  C   VAL A 122      89.479  54.196  83.869  1.00 13.63           C  
ATOM    804  O   VAL A 122      89.761  54.689  84.970  1.00 11.86           O  
ATOM    805  CB  VAL A 122      88.079  55.384  82.117  1.00 13.95           C  
ATOM    806  CG1 VAL A 122      87.238  55.913  83.266  1.00 12.30           C  
ATOM    807  CG2 VAL A 122      88.219  56.467  81.063  1.00 13.86           C  
ATOM    808  N   MET A 123      89.201  52.896  83.715  1.00 13.52           N  
ATOM    809  CA  MET A 123      89.031  52.054  84.906  1.00 12.61           C  
ATOM    810  C   MET A 123      90.373  51.951  85.592  1.00 12.85           C  
ATOM    811  O   MET A 123      90.432  51.921  86.847  1.00 11.92           O  
ATOM    812  CB  MET A 123      88.421  50.651  84.550  1.00 11.71           C  
ATOM    813  CG  MET A 123      86.916  50.712  84.141  1.00 14.07           C  
ATOM    814  SD  MET A 123      85.872  51.480  85.429  1.00 15.28           S  
ATOM    815  CE  MET A 123      86.158  50.294  86.719  1.00 15.20           C  
ATOM    816  N   ALA A 124      91.456  51.850  84.794  1.00 11.84           N  
ATOM    817  CA  ALA A 124      92.807  51.914  85.416  1.00 13.56           C  
ATOM    818  C   ALA A 124      93.048  53.160  86.267  1.00 13.83           C  
ATOM    819  O   ALA A 124      93.538  53.062  87.432  1.00 14.85           O  
ATOM    820  CB  ALA A 124      93.988  51.685  84.319  1.00 12.75           C  
ATOM    821  N   THR A 125      92.624  54.324  85.782  1.00 13.91           N  
ATOM    822  CA  THR A 125      92.820  55.561  86.569  1.00 14.66           C  
ATOM    823  C   THR A 125      91.922  55.554  87.843  1.00 15.82           C  
ATOM    824  O   THR A 125      92.196  56.245  88.804  1.00 15.21           O  
ATOM    825  CB  THR A 125      92.543  56.837  85.775  1.00 15.06           C  
ATOM    826  OG1 THR A 125      91.151  56.910  85.433  1.00 13.06           O  
ATOM    827  CG2 THR A 125      93.369  56.935  84.503  1.00 12.58           C  
ATOM    828  N   LEU A 126      90.867  54.723  87.875  1.00 14.43           N  
ATOM    829  CA  LEU A 126      89.981  54.697  89.070  1.00 15.22           C  
ATOM    830  C   LEU A 126      90.479  53.679  90.071  1.00 17.04           C  
ATOM    831  O   LEU A 126      90.377  53.881  91.258  1.00 18.28           O  
ATOM    832  CB  LEU A 126      88.527  54.355  88.704  1.00 14.19           C  
ATOM    833  CG  LEU A 126      87.986  55.517  87.866  1.00 16.20           C  
ATOM    834  CD1 LEU A 126      86.637  55.092  87.210  1.00 15.55           C  
ATOM    835  CD2 LEU A 126      87.860  56.729  88.731  1.00 16.58           C  
ATOM    836  N   LEU A 127      91.070  52.591  89.571  1.00 18.75           N  
ATOM    837  CA  LEU A 127      91.643  51.577  90.471  1.00 19.68           C  
ATOM    838  C   LEU A 127      93.073  51.893  90.937  1.00 19.26           C  
ATOM    839  O   LEU A 127      93.618  51.263  91.886  1.00 20.69           O  
ATOM    840  CB  LEU A 127      91.592  50.180  89.809  1.00 18.49           C  
ATOM    841  CG  LEU A 127      90.081  49.809  90.002  1.00 24.46           C  
ATOM    842  CD1 LEU A 127      89.677  48.866  89.070  1.00 26.01           C  
ATOM    843  CD2 LEU A 127      89.748  49.299  91.458  1.00 24.63           C  
ATOM    844  N   PHE A 128      93.736  52.779  90.252  1.00 19.25           N  
ATOM    845  CA  PHE A 128      95.067  53.255  90.701  1.00 20.26           C  
ATOM    846  C   PHE A 128      94.907  54.717  91.049  1.00 20.11           C  
ATOM    847  O   PHE A 128      95.123  55.523  90.202  1.00 22.09           O  
ATOM    848  CB  PHE A 128      96.095  53.159  89.541  1.00 20.95           C  
ATOM    849  CG  PHE A 128      96.528  51.759  89.250  1.00 23.74           C  
ATOM    850  CD1 PHE A 128      97.814  51.283  89.733  1.00 25.48           C  
ATOM    851  CD2 PHE A 128      95.652  50.880  88.580  1.00 22.81           C  
ATOM    852  CE1 PHE A 128      98.213  49.954  89.498  1.00 25.45           C  
ATOM    853  CE2 PHE A 128      96.039  49.545  88.309  1.00 27.15           C  
ATOM    854  CZ  PHE A 128      97.321  49.071  88.778  1.00 25.39           C  
ATOM    855  N   PRO A 129      94.470  55.055  92.267  1.00 20.18           N  
ATOM    856  CA  PRO A 129      93.925  56.426  92.465  1.00 22.17           C  
ATOM    857  C   PRO A 129      95.021  57.479  92.748  1.00 22.56           C  
ATOM    858  O   PRO A 129      94.670  58.630  92.822  1.00 22.86           O  
ATOM    859  CB  PRO A 129      93.015  56.287  93.702  1.00 21.04           C  
ATOM    860  CG  PRO A 129      93.736  55.082  94.502  1.00 22.73           C  
ATOM    861  CD  PRO A 129      94.109  54.136  93.373  1.00 22.11           C  
ATOM    862  N   GLY A 130      96.296  57.067  92.829  1.00 22.43           N  
ATOM    863  CA  GLY A 130      97.433  58.014  92.920  1.00 23.01           C  
ATOM    864  C   GLY A 130      97.969  58.548  91.616  1.00 22.50           C  
ATOM    865  O   GLY A 130      97.237  58.615  90.625  1.00 23.36           O  
ATOM    866  N   ARG A 131      99.271  58.863  91.599  1.00 20.71           N  
ATOM    867  CA  ARG A 131      99.898  59.572  90.504  1.00 20.22           C  
ATOM    868  C   ARG A 131     100.349  58.632  89.403  1.00 18.02           C  
ATOM    869  O   ARG A 131     100.753  59.104  88.363  1.00 17.13           O  
ATOM    870  CB  ARG A 131     101.151  60.331  91.055  1.00 22.56           C  
ATOM    871  CG  ARG A 131     100.782  61.620  91.816  1.00 28.82           C  
ATOM    872  CD  ARG A 131     102.058  62.258  92.516  1.00 36.04           C  
ATOM    873  NE  ARG A 131     103.207  62.351  91.594  1.00 43.28           N  
ATOM    874  CZ  ARG A 131     103.589  63.476  90.955  1.00 48.96           C  
ATOM    875  NH1 ARG A 131     102.927  64.636  91.147  1.00 50.44           N  
ATOM    876  NH2 ARG A 131     104.648  63.467  90.133  1.00 48.95           N  
ATOM    877  N   GLU A 132     100.340  57.312  89.654  1.00 16.98           N  
ATOM    878  CA  GLU A 132     100.994  56.362  88.733  1.00 17.32           C  
ATOM    879  C   GLU A 132     100.193  55.091  88.561  1.00 16.67           C  
ATOM    880  O   GLU A 132      99.732  54.523  89.569  1.00 14.69           O  
ATOM    881  CB  GLU A 132     102.364  55.891  89.282  1.00 17.31           C  
ATOM    882  CG  GLU A 132     103.386  57.059  89.292  1.00 18.28           C  
ATOM    883  CD  GLU A 132     104.725  56.674  89.972  1.00 22.34           C  
ATOM    884  OE1 GLU A 132     104.802  55.679  90.641  1.00 24.39           O  
ATOM    885  OE2 GLU A 132     105.685  57.448  89.871  1.00 24.57           O  
ATOM    886  N   PHE A 133     100.105  54.635  87.298  1.00 15.18           N  
ATOM    887  CA  PHE A 133      99.684  53.274  87.031  1.00 15.50           C  
ATOM    888  C   PHE A 133     100.991  52.446  87.023  1.00 16.23           C  
ATOM    889  O   PHE A 133     101.987  52.836  86.379  1.00 16.36           O  
ATOM    890  CB  PHE A 133      99.007  53.222  85.675  1.00 14.62           C  
ATOM    891  CG  PHE A 133      98.847  51.808  85.120  1.00 15.33           C  
ATOM    892  CD1 PHE A 133      97.790  51.009  85.544  1.00 15.07           C  
ATOM    893  CD2 PHE A 133      99.751  51.296  84.170  1.00 13.12           C  
ATOM    894  CE1 PHE A 133      97.642  49.712  85.062  1.00 14.32           C  
ATOM    895  CE2 PHE A 133      99.660  49.966  83.665  1.00 15.00           C  
ATOM    896  CZ  PHE A 133      98.633  49.150  84.103  1.00 12.60           C  
ATOM    897  N   LYS A 134     100.981  51.302  87.684  1.00 16.40           N  
ATOM    898  CA  LYS A 134     102.159  50.443  87.639  1.00 17.40           C  
ATOM    899  C   LYS A 134     101.868  49.005  87.412  1.00 16.42           C  
ATOM    900  O   LYS A 134     100.960  48.463  87.998  1.00 15.65           O  
ATOM    901  CB  LYS A 134     102.885  50.538  89.000  1.00 17.94           C  
ATOM    902  CG  LYS A 134     103.444  51.926  89.290  1.00 20.75           C  
ATOM    903  CD  LYS A 134     103.918  51.992  90.805  1.00 26.70           C  
ATOM    904  CE  LYS A 134     105.272  51.349  90.942  1.00 31.40           C  
ATOM    905  NZ  LYS A 134     105.930  51.631  92.259  1.00 30.96           N  
ATOM    906  N   ILE A 135     102.675  48.357  86.552  1.00 16.14           N  
ATOM    907  CA  ILE A 135     102.470  46.923  86.354  1.00 14.81           C  
ATOM    908  C   ILE A 135     103.850  46.265  86.110  1.00 14.89           C  
ATOM    909  O   ILE A 135     104.750  46.878  85.532  1.00 15.50           O  
ATOM    910  CB  ILE A 135     101.513  46.609  85.135  1.00 13.26           C  
ATOM    911  CG1 ILE A 135     101.109  45.100  85.093  1.00 12.73           C  
ATOM    912  CG2 ILE A 135     102.028  47.129  83.802  1.00 11.23           C  
ATOM    913  CD1 ILE A 135      99.751  44.808  84.255  1.00 11.75           C  
ATOM    914  N   THR A 136     103.986  44.994  86.488  1.00 15.40           N  
ATOM    915  CA  THR A 136     105.331  44.341  86.306  1.00 14.85           C  
ATOM    916  C   THR A 136     105.105  42.898  85.915  1.00 15.28           C  
ATOM    917  O   THR A 136     104.000  42.366  86.165  1.00 14.61           O  
ATOM    918  CB  THR A 136     106.226  44.467  87.613  1.00 15.87           C  
ATOM    919  OG1 THR A 136     107.520  43.894  87.333  1.00 17.18           O  
ATOM    920  CG2 THR A 136     105.682  43.656  88.782  1.00 17.26           C  
ATOM    921  N   HIS A 137     106.090  42.269  85.275  1.00 15.55           N  
ATOM    922  CA  HIS A 137     106.045  40.865  84.970  1.00 15.76           C  
ATOM    923  C   HIS A 137     104.806  40.459  84.085  1.00 15.47           C  
ATOM    924  O   HIS A 137     103.999  39.609  84.482  1.00 15.76           O  
ATOM    925  CB  HIS A 137     106.143  40.010  86.246  1.00 15.50           C  
ATOM    926  CG  HIS A 137     107.484  40.138  86.950  1.00 19.60           C  
ATOM    927  ND1 HIS A 137     108.358  39.060  87.121  1.00 25.56           N  
ATOM    928  CD2 HIS A 137     108.106  41.212  87.483  1.00 17.81           C  
ATOM    929  CE1 HIS A 137     109.438  39.471  87.783  1.00 19.15           C  
ATOM    930  NE2 HIS A 137     109.318  40.770  87.998  1.00 25.90           N  
ATOM    931  N   GLN A 138     104.764  41.050  82.903  1.00 15.06           N  
ATOM    932  CA  GLN A 138     103.754  40.781  81.901  1.00 14.07           C  
ATOM    933  C   GLN A 138     104.525  40.808  80.635  1.00 15.65           C  
ATOM    934  O   GLN A 138     105.281  41.775  80.351  1.00 16.59           O  
ATOM    935  CB  GLN A 138     102.702  41.913  81.829  1.00 12.71           C  
ATOM    936  CG  GLN A 138     101.673  41.921  83.079  1.00 13.16           C  
ATOM    937  CD  GLN A 138     100.826  40.617  83.195  1.00 16.90           C  
ATOM    938  OE1 GLN A 138     100.249  40.301  84.271  1.00 19.14           O  
ATOM    939  NE2 GLN A 138     100.679  39.929  82.104  1.00 11.50           N  
ATOM    940  N   GLU A 139     104.295  39.798  79.810  1.00 14.52           N  
ATOM    941  CA  GLU A 139     104.939  39.770  78.494  1.00 15.90           C  
ATOM    942  C   GLU A 139     104.645  41.013  77.651  1.00 17.06           C  
ATOM    943  O   GLU A 139     105.545  41.520  76.881  1.00 16.59           O  
ATOM    944  CB  GLU A 139     104.485  38.524  77.723  1.00 16.26           C  
ATOM    945  CG  GLU A 139     105.239  38.290  76.368  1.00 16.64           C  
ATOM    946  CD  GLU A 139     106.720  37.845  76.536  1.00 19.69           C  
ATOM    947  OE1 GLU A 139     107.224  37.679  77.656  1.00 18.43           O  
ATOM    948  OE2 GLU A 139     107.350  37.678  75.468  1.00 23.39           O  
ATOM    949  N   MET A 140     103.396  41.531  77.744  1.00 15.87           N  
ATOM    950  CA  MET A 140     103.051  42.732  76.939  1.00 16.17           C  
ATOM    951  C   MET A 140     103.814  43.990  77.286  1.00 15.65           C  
ATOM    952  O   MET A 140     103.868  44.878  76.433  1.00 15.76           O  
ATOM    953  CB  MET A 140     101.519  43.037  76.856  1.00 16.03           C  
ATOM    954  CG  MET A 140     100.808  41.939  76.183  1.00 22.20           C  
ATOM    955  SD  MET A 140     101.030  42.113  74.436  1.00 20.37           S  
ATOM    956  CE  MET A 140      99.503  42.755  73.954  1.00 24.94           C  
ATOM    957  N   ILE A 141     104.464  44.041  78.437  1.00 15.01           N  
ATOM    958  CA  ILE A 141     105.395  45.169  78.780  1.00 16.82           C  
ATOM    959  C   ILE A 141     106.510  45.343  77.678  1.00 18.21           C  
ATOM    960  O   ILE A 141     106.944  46.495  77.358  1.00 18.47           O  
ATOM    961  CB  ILE A 141     105.972  44.961  80.163  1.00 16.41           C  
ATOM    962  CG1 ILE A 141     104.875  45.216  81.212  1.00 14.43           C  
ATOM    963  CG2 ILE A 141     107.189  45.947  80.511  1.00 17.36           C  
ATOM    964  CD1 ILE A 141     105.231  44.802  82.603  1.00 14.14           C  
ATOM    965  N   LYS A 142     106.890  44.215  77.057  1.00 17.60           N  
ATOM    966  CA  LYS A 142     107.977  44.212  76.057  1.00 18.97           C  
ATOM    967  C   LYS A 142     107.633  44.985  74.820  1.00 19.77           C  
ATOM    968  O   LYS A 142     108.543  45.345  74.064  1.00 20.40           O  
ATOM    969  CB  LYS A 142     108.314  42.767  75.679  1.00 18.18           C  
ATOM    970  CG  LYS A 142     108.886  42.050  76.875  1.00 21.24           C  
ATOM    971  CD  LYS A 142     109.077  40.497  76.657  1.00 23.98           C  
ATOM    972  CE  LYS A 142     109.885  40.187  75.358  1.00 27.34           C  
ATOM    973  NZ  LYS A 142     109.973  38.680  75.064  1.00 27.58           N  
ATOM    974  N   GLY A 143     106.335  45.283  74.570  1.00 19.10           N  
ATOM    975  CA  GLY A 143     105.962  46.090  73.375  1.00 18.21           C  
ATOM    976  C   GLY A 143     106.127  47.615  73.628  1.00 19.27           C  
ATOM    977  O   GLY A 143     105.887  48.428  72.755  1.00 21.01           O  
ATOM    978  N   ILE A 144     106.518  47.990  74.830  1.00 19.43           N  
ATOM    979  CA  ILE A 144     106.633  49.394  75.237  1.00 19.64           C  
ATOM    980  C   ILE A 144     108.103  49.936  75.189  1.00 21.22           C  
ATOM    981  O   ILE A 144     109.012  49.338  75.751  1.00 19.84           O  
ATOM    982  CB  ILE A 144     106.102  49.653  76.681  1.00 19.00           C  
ATOM    983  CG1 ILE A 144     104.690  49.024  76.883  1.00 19.34           C  
ATOM    984  CG2 ILE A 144     106.127  51.185  76.985  1.00 19.09           C  
ATOM    985  CD1 ILE A 144     103.666  49.667  75.990  1.00 17.33           C  
ATOM    986  N   LYS A 145     108.279  51.041  74.493  1.00 21.82           N  
ATOM    987  CA  LYS A 145     109.595  51.682  74.390  1.00 25.82           C  
ATOM    988  C   LYS A 145     109.949  52.557  75.580  1.00 26.20           C  
ATOM    989  O   LYS A 145     109.072  53.188  76.201  1.00 23.66           O  
ATOM    990  CB  LYS A 145     109.588  52.471  73.089  1.00 26.68           C  
ATOM    991  CG  LYS A 145     110.931  53.062  72.683  1.00 34.52           C  
ATOM    992  CD  LYS A 145     111.257  52.696  71.225  1.00 42.66           C  
ATOM    993  CE  LYS A 145     112.669  53.181  70.796  1.00 47.88           C  
ATOM    994  NZ  LYS A 145     112.960  54.579  71.320  1.00 51.10           N  
ATOM    995  N   LYS A 146     111.233  52.569  75.962  1.00 30.20           N  
ATOM    996  CA  LYS A 146     111.817  53.607  76.873  1.00 32.83           C  
ATOM    997  C   LYS A 146     112.113  54.829  76.035  1.00 35.71           C  
ATOM    998  O   LYS A 146     113.037  54.775  75.204  1.00 36.53           O  
ATOM    999  CB  LYS A 146     113.104  53.117  77.485  1.00 33.86           C  
ATOM   1000  CG  LYS A 146     112.857  52.006  78.446  1.00 35.04           C  
ATOM   1001  CD  LYS A 146     114.044  51.755  79.322  1.00 41.67           C  
ATOM   1002  CE  LYS A 146     114.229  50.250  79.503  1.00 43.57           C  
ATOM   1003  NZ  LYS A 146     115.382  49.878  80.394  1.00 46.19           N  
ATOM   1004  N   CYS A 147     111.326  55.903  76.196  1.00 37.08           N  
ATOM   1005  CA  CYS A 147     111.233  56.930  75.155  1.00 40.49           C  
ATOM   1006  C   CYS A 147     112.514  57.721  74.993  1.00 42.31           C  
ATOM   1007  O   CYS A 147     112.906  58.036  73.859  1.00 43.11           O  
ATOM   1008  CB  CYS A 147     110.061  57.894  75.363  1.00 40.00           C  
ATOM   1009  SG  CYS A 147     109.801  59.045  73.972  1.00 44.53           S  
ATOM   1010  N   THR A 148     113.185  58.037  76.093  1.00 43.50           N  
ATOM   1011  CA  THR A 148     114.381  58.859  75.964  1.00 45.38           C  
ATOM   1012  C   THR A 148     115.597  57.968  76.085  1.00 46.63           C  
ATOM   1013  O   THR A 148     116.556  58.097  75.315  1.00 47.86           O  
ATOM   1014  CB  THR A 148     114.420  60.063  76.975  1.00 45.59           C  
ATOM   1015  OG1 THR A 148     114.630  59.592  78.317  1.00 47.87           O  
ATOM   1016  CG2 THR A 148     113.133  60.867  76.883  1.00 41.10           C  
ATOM   1017  N   SER A 149     115.550  57.021  77.000  1.00 46.42           N  
ATOM   1018  CA  SER A 149     116.699  56.180  77.171  1.00 46.72           C  
ATOM   1019  C   SER A 149     116.893  55.055  76.106  1.00 46.07           C  
ATOM   1020  O   SER A 149     117.919  54.341  76.150  1.00 47.53           O  
ATOM   1021  CB  SER A 149     116.800  55.725  78.624  1.00 46.79           C  
ATOM   1022  OG  SER A 149     116.214  54.475  78.830  1.00 50.67           O  
ATOM   1023  N   GLY A 150     115.985  54.957  75.124  1.00 43.55           N  
ATOM   1024  CA  GLY A 150     116.077  53.968  74.020  1.00 40.79           C  
ATOM   1025  C   GLY A 150     115.876  52.492  74.434  1.00 39.17           C  
ATOM   1026  O   GLY A 150     116.006  52.146  75.604  1.00 38.94           O  
ATOM   1027  N   GLY A 151     115.564  51.630  73.467  1.00 36.83           N  
ATOM   1028  CA  GLY A 151     115.278  50.203  73.748  1.00 34.83           C  
ATOM   1029  C   GLY A 151     113.844  49.995  74.322  1.00 33.53           C  
ATOM   1030  O   GLY A 151     113.066  50.974  74.467  1.00 31.78           O  
ATOM   1031  N   TYR A 152     113.547  48.731  74.683  1.00 31.28           N  
ATOM   1032  CA  TYR A 152     112.189  48.294  75.040  1.00 28.97           C  
ATOM   1033  C   TYR A 152     112.270  47.822  76.453  1.00 27.07           C  
ATOM   1034  O   TYR A 152     113.296  47.286  76.888  1.00 26.07           O  
ATOM   1035  CB  TYR A 152     111.649  47.189  74.082  1.00 27.98           C  
ATOM   1036  CG  TYR A 152     111.217  47.796  72.801  1.00 30.99           C  
ATOM   1037  CD1 TYR A 152     109.879  48.113  72.582  1.00 29.37           C  
ATOM   1038  CD2 TYR A 152     112.165  48.126  71.792  1.00 34.20           C  
ATOM   1039  CE1 TYR A 152     109.457  48.721  71.407  1.00 35.62           C  
ATOM   1040  CE2 TYR A 152     111.766  48.747  70.601  1.00 36.86           C  
ATOM   1041  CZ  TYR A 152     110.397  49.045  70.417  1.00 39.27           C  
ATOM   1042  OH  TYR A 152     109.957  49.680  69.279  1.00 42.39           O  
ATOM   1043  N   TYR A 153     111.195  47.991  77.208  1.00 24.24           N  
ATOM   1044  CA  TYR A 153     111.161  47.362  78.507  1.00 21.72           C  
ATOM   1045  C   TYR A 153     111.230  45.813  78.407  1.00 20.35           C  
ATOM   1046  O   TYR A 153     110.911  45.210  77.391  1.00 20.18           O  
ATOM   1047  CB  TYR A 153     109.895  47.762  79.240  1.00 21.26           C  
ATOM   1048  CG  TYR A 153     109.926  49.164  79.727  1.00 23.15           C  
ATOM   1049  CD1 TYR A 153     110.592  49.497  80.914  1.00 25.31           C  
ATOM   1050  CD2 TYR A 153     109.328  50.175  78.984  1.00 22.58           C  
ATOM   1051  CE1 TYR A 153     110.650  50.836  81.363  1.00 27.77           C  
ATOM   1052  CE2 TYR A 153     109.342  51.496  79.407  1.00 23.95           C  
ATOM   1053  CZ  TYR A 153     110.003  51.821  80.581  1.00 27.59           C  
ATOM   1054  OH  TYR A 153     109.987  53.138  80.972  1.00 30.36           O  
ATOM   1055  N   ARG A 154     111.648  45.185  79.484  1.00 20.23           N  
ATOM   1056  CA  ARG A 154     111.613  43.709  79.559  1.00 21.83           C  
ATOM   1057  C   ARG A 154     110.389  43.252  80.355  1.00 20.27           C  
ATOM   1058  O   ARG A 154     109.838  44.026  81.130  1.00 20.29           O  
ATOM   1059  CB  ARG A 154     112.848  43.229  80.299  1.00 21.92           C  
ATOM   1060  CG  ARG A 154     114.143  43.564  79.503  1.00 27.84           C  
ATOM   1061  CD  ARG A 154     115.430  43.467  80.384  1.00 34.92           C  
ATOM   1062  NE  ARG A 154     115.391  42.501  81.492  1.00 38.89           N  
ATOM   1063  CZ  ARG A 154     115.914  41.269  81.474  1.00 43.96           C  
ATOM   1064  NH1 ARG A 154     116.523  40.807  80.387  1.00 43.09           N  
ATOM   1065  NH2 ARG A 154     115.849  40.493  82.573  1.00 42.87           N  
ATOM   1066  N   TYR A 155     110.043  41.981  80.231  1.00 20.83           N  
ATOM   1067  CA  TYR A 155     108.930  41.343  80.936  1.00 21.41           C  
ATOM   1068  C   TYR A 155     109.006  41.719  82.397  1.00 22.71           C  
ATOM   1069  O   TYR A 155     108.003  41.997  83.078  1.00 22.13           O  
ATOM   1070  CB  TYR A 155     109.060  39.821  80.742  1.00 20.56           C  
ATOM   1071  CG  TYR A 155     108.400  38.967  81.804  1.00 21.88           C  
ATOM   1072  CD1 TYR A 155     107.007  38.745  81.725  1.00 20.66           C  
ATOM   1073  CD2 TYR A 155     109.138  38.285  82.799  1.00 22.64           C  
ATOM   1074  CE1 TYR A 155     106.374  37.961  82.642  1.00 21.63           C  
ATOM   1075  CE2 TYR A 155     108.497  37.461  83.724  1.00 22.37           C  
ATOM   1076  CZ  TYR A 155     107.099  37.319  83.636  1.00 22.96           C  
ATOM   1077  OH  TYR A 155     106.334  36.536  84.504  1.00 25.44           O  
ATOM   1078  N   ASP A 156     110.261  41.753  82.829  1.00 23.05           N  
ATOM   1079  CA  ASP A 156     110.793  41.934  84.175  1.00 24.60           C  
ATOM   1080  C   ASP A 156     110.755  43.296  84.837  1.00 23.95           C  
ATOM   1081  O   ASP A 156     111.031  43.455  86.051  1.00 23.46           O  
ATOM   1082  CB  ASP A 156     112.366  41.767  83.921  1.00 28.55           C  
ATOM   1083  CG  ASP A 156     112.808  40.652  84.568  1.00 33.02           C  
ATOM   1084  OD1 ASP A 156     111.827  40.106  85.165  1.00 39.78           O  
ATOM   1085  OD2 ASP A 156     113.966  40.317  84.540  1.00 37.31           O  
ATOM   1086  N   ASP A 157     110.597  44.286  84.010  1.00 22.58           N  
ATOM   1087  CA  ASP A 157     110.655  45.683  84.423  1.00 21.93           C  
ATOM   1088  C   ASP A 157     109.346  46.081  85.088  1.00 23.03           C  
ATOM   1089  O   ASP A 157     108.285  45.465  84.823  1.00 22.95           O  
ATOM   1090  CB  ASP A 157     110.882  46.538  83.159  1.00 20.54           C  
ATOM   1091  CG  ASP A 157     112.392  46.499  82.679  1.00 23.97           C  
ATOM   1092  OD1 ASP A 157     113.228  46.265  83.517  1.00 27.75           O  
ATOM   1093  OD2 ASP A 157     112.717  46.684  81.501  1.00 24.81           O  
ATOM   1094  N   MET A 158     109.427  47.128  85.915  1.00 21.48           N  
ATOM   1095  CA  MET A 158     108.277  47.845  86.381  1.00 22.56           C  
ATOM   1096  C   MET A 158     107.875  48.871  85.312  1.00 22.77           C  
ATOM   1097  O   MET A 158     108.630  49.761  85.005  1.00 24.09           O  
ATOM   1098  CB  MET A 158     108.575  48.519  87.734  1.00 22.73           C  
ATOM   1099  CG  MET A 158     107.321  49.236  88.409  1.00 22.84           C  
ATOM   1100  SD  MET A 158     106.047  48.018  88.863  1.00 21.07           S  
ATOM   1101  CE  MET A 158     106.892  47.236  90.281  1.00 24.12           C  
ATOM   1102  N   LEU A 159     106.695  48.746  84.712  1.00 19.98           N  
ATOM   1103  CA  LEU A 159     106.271  49.775  83.781  1.00 19.65           C  
ATOM   1104  C   LEU A 159     105.478  50.817  84.622  1.00 19.21           C  
ATOM   1105  O   LEU A 159     104.564  50.447  85.328  1.00 18.11           O  
ATOM   1106  CB  LEU A 159     105.364  49.159  82.701  1.00 18.64           C  
ATOM   1107  CG  LEU A 159     104.673  50.142  81.779  1.00 21.90           C  
ATOM   1108  CD1 LEU A 159     105.722  50.872  80.894  1.00 18.13           C  
ATOM   1109  CD2 LEU A 159     103.683  49.462  80.878  1.00 19.06           C  
ATOM   1110  N   VAL A 160     105.776  52.101  84.459  1.00 18.21           N  
ATOM   1111  CA  VAL A 160     105.075  53.141  85.179  1.00 18.69           C  
ATOM   1112  C   VAL A 160     104.413  54.071  84.125  1.00 19.07           C  
ATOM   1113  O   VAL A 160     105.034  54.428  83.139  1.00 19.42           O  
ATOM   1114  CB  VAL A 160     106.072  53.954  86.054  1.00 20.58           C  
ATOM   1115  CG1 VAL A 160     105.326  55.058  86.861  1.00 17.95           C  
ATOM   1116  CG2 VAL A 160     106.808  53.001  86.980  1.00 21.90           C  
ATOM   1117  N   VAL A 161     103.144  54.455  84.323  1.00 16.51           N  
ATOM   1118  CA  VAL A 161     102.522  55.388  83.408  1.00 15.67           C  
ATOM   1119  C   VAL A 161     101.994  56.461  84.365  1.00 16.36           C  
ATOM   1120  O   VAL A 161     101.229  56.158  85.319  1.00 15.18           O  
ATOM   1121  CB  VAL A 161     101.370  54.768  82.514  1.00 16.97           C  
ATOM   1122  CG1 VAL A 161     100.728  55.877  81.600  1.00 15.23           C  
ATOM   1123  CG2 VAL A 161     101.859  53.586  81.614  1.00 15.58           C  
ATOM   1124  N   PRO A 162     102.436  57.712  84.147  1.00 16.38           N  
ATOM   1125  CA  PRO A 162     101.891  58.789  85.005  1.00 16.60           C  
ATOM   1126  C   PRO A 162     100.422  59.016  84.711  1.00 15.96           C  
ATOM   1127  O   PRO A 162     100.012  58.932  83.542  1.00 14.73           O  
ATOM   1128  CB  PRO A 162     102.716  60.023  84.600  1.00 15.64           C  
ATOM   1129  CG  PRO A 162     103.033  59.726  83.090  1.00 17.10           C  
ATOM   1130  CD  PRO A 162     103.339  58.209  83.096  1.00 15.70           C  
ATOM   1131  N   ILE A 163      99.669  59.358  85.771  1.00 15.81           N  
ATOM   1132  CA  ILE A 163      98.280  59.783  85.656  1.00 16.41           C  
ATOM   1133  C   ILE A 163      98.087  61.272  86.049  1.00 17.01           C  
ATOM   1134  O   ILE A 163      98.493  61.660  87.161  1.00 16.72           O  
ATOM   1135  CB  ILE A 163      97.392  58.948  86.594  1.00 16.01           C  
ATOM   1136  CG1 ILE A 163      97.604  57.419  86.291  1.00 15.54           C  
ATOM   1137  CG2 ILE A 163      95.868  59.324  86.322  1.00 15.77           C  
ATOM   1138  CD1 ILE A 163      97.017  56.452  87.410  1.00 14.67           C  
ATOM   1139  N   ILE A 164      97.501  62.063  85.170  1.00 15.95           N  
ATOM   1140  CA  ILE A 164      97.173  63.441  85.479  1.00 17.69           C  
ATOM   1141  C   ILE A 164      95.686  63.576  85.779  1.00 20.04           C  
ATOM   1142  O   ILE A 164      94.897  62.749  85.286  1.00 18.26           O  
ATOM   1143  CB  ILE A 164      97.573  64.413  84.363  1.00 17.45           C  
ATOM   1144  CG1 ILE A 164      96.869  64.165  83.015  1.00 15.08           C  
ATOM   1145  CG2 ILE A 164      99.163  64.427  84.171  1.00 17.08           C  
ATOM   1146  CD1 ILE A 164      97.068  65.263  81.988  1.00 20.90           C  
ATOM   1147  N   GLU A 165      95.307  64.594  86.552  1.00 19.46           N  
ATOM   1148  CA  GLU A 165      93.882  64.841  86.846  1.00 20.82           C  
ATOM   1149  C   GLU A 165      93.290  65.479  85.612  1.00 20.85           C  
ATOM   1150  O   GLU A 165      93.941  66.294  84.935  1.00 20.25           O  
ATOM   1151  CB  GLU A 165      93.710  65.788  88.061  1.00 20.94           C  
ATOM   1152  CG  GLU A 165      94.063  65.144  89.376  1.00 25.05           C  
ATOM   1153  CD  GLU A 165      93.126  63.904  89.657  1.00 27.97           C  
ATOM   1154  OE1 GLU A 165      91.954  63.917  89.314  1.00 33.33           O  
ATOM   1155  OE2 GLU A 165      93.572  62.919  90.212  1.00 29.35           O  
ATOM   1156  N   ASN A 166      92.067  65.066  85.278  1.00 21.47           N  
ATOM   1157  CA  ASN A 166      91.321  65.723  84.188  1.00 22.70           C  
ATOM   1158  C   ASN A 166      90.947  67.153  84.596  1.00 24.65           C  
ATOM   1159  O   ASN A 166      90.966  67.492  85.759  1.00 22.68           O  
ATOM   1160  CB  ASN A 166      90.049  64.908  83.792  1.00 19.84           C  
ATOM   1161  CG  ASN A 166      89.550  65.230  82.389  1.00 21.65           C  
ATOM   1162  OD1 ASN A 166      90.328  65.666  81.527  1.00 19.78           O  
ATOM   1163  ND2 ASN A 166      88.236  65.008  82.133  1.00 19.17           N  
ATOM   1164  N   THR A 167      90.615  67.970  83.617  1.00 27.84           N  
ATOM   1165  CA  THR A 167      90.152  69.286  83.872  1.00 32.54           C  
ATOM   1166  C   THR A 167      89.271  69.741  82.686  1.00 34.21           C  
ATOM   1167  O   THR A 167      89.500  69.341  81.540  1.00 34.06           O  
ATOM   1168  CB  THR A 167      91.321  70.314  84.154  1.00 33.08           C  
ATOM   1169  OG1 THR A 167      90.777  71.635  84.115  1.00 37.07           O  
ATOM   1170  CG2 THR A 167      92.465  70.239  83.121  1.00 31.86           C  
ATOM   1171  N   PRO A 168      88.258  70.574  82.969  1.00 36.31           N  
ATOM   1172  CA  PRO A 168      87.507  71.194  81.861  1.00 38.65           C  
ATOM   1173  C   PRO A 168      88.373  72.192  81.092  1.00 40.43           C  
ATOM   1174  O   PRO A 168      88.153  72.414  79.905  1.00 41.20           O  
ATOM   1175  CB  PRO A 168      86.370  71.945  82.566  1.00 38.68           C  
ATOM   1176  CG  PRO A 168      86.361  71.495  83.961  1.00 38.71           C  
ATOM   1177  CD  PRO A 168      87.721  70.932  84.295  1.00 36.62           C  
ATOM   1178  N   GLU A 169      89.357  72.779  81.779  1.00 42.12           N  
ATOM   1179  CA  GLU A 169      90.220  73.864  81.241  1.00 44.55           C  
ATOM   1180  C   GLU A 169      91.399  73.356  80.365  1.00 45.85           C  
ATOM   1181  O   GLU A 169      92.410  72.881  80.878  1.00 44.78           O  
ATOM   1182  CB  GLU A 169      90.757  74.748  82.383  1.00 44.88           C  
ATOM   1183  CG  GLU A 169      89.668  75.379  83.311  1.00 49.04           C  
ATOM   1184  CD  GLU A 169      88.553  76.077  82.505  1.00 53.61           C  
ATOM   1185  OE1 GLU A 169      88.920  76.832  81.565  1.00 55.49           O  
ATOM   1186  OE2 GLU A 169      87.334  75.842  82.787  1.00 54.39           O  
ATOM   1187  N   GLU A 170      91.238  73.482  79.050  1.00 46.63           N  
ATOM   1188  CA  GLU A 170      92.211  73.049  78.040  1.00 47.70           C  
ATOM   1189  C   GLU A 170      93.691  73.346  78.251  1.00 47.46           C  
ATOM   1190  O   GLU A 170      94.548  72.521  77.932  1.00 47.04           O  
ATOM   1191  CB  GLU A 170      91.828  73.635  76.684  1.00 48.68           C  
ATOM   1192  CG  GLU A 170      91.029  72.674  75.889  1.00 50.76           C  
ATOM   1193  CD  GLU A 170      91.798  71.349  75.683  1.00 54.31           C  
ATOM   1194  OE1 GLU A 170      92.614  71.266  74.686  1.00 54.36           O  
ATOM   1195  OE2 GLU A 170      91.551  70.383  76.497  1.00 55.22           O  
ATOM   1196  N   LYS A 171      93.982  74.558  78.702  1.00 47.22           N  
ATOM   1197  CA  LYS A 171      95.373  75.003  78.795  1.00 46.58           C  
ATOM   1198  C   LYS A 171      95.986  74.257  79.958  1.00 44.67           C  
ATOM   1199  O   LYS A 171      97.162  73.883  79.915  1.00 43.26           O  
ATOM   1200  CB  LYS A 171      95.453  76.522  79.007  1.00 47.29           C  
ATOM   1201  CG  LYS A 171      96.812  77.121  78.700  1.00 50.40           C  
ATOM   1202  CD  LYS A 171      97.581  77.455  79.981  1.00 55.35           C  
ATOM   1203  CE  LYS A 171      98.575  78.625  79.740  1.00 56.78           C  
ATOM   1204  NZ  LYS A 171      99.871  78.482  80.494  1.00 57.72           N  
ATOM   1205  N   ASP A 172      95.153  74.033  80.983  1.00 42.56           N  
ATOM   1206  CA  ASP A 172      95.623  73.323  82.170  1.00 41.62           C  
ATOM   1207  C   ASP A 172      95.887  71.869  81.836  1.00 39.09           C  
ATOM   1208  O   ASP A 172      96.863  71.319  82.311  1.00 37.57           O  
ATOM   1209  CB  ASP A 172      94.670  73.442  83.343  1.00 42.50           C  
ATOM   1210  CG  ASP A 172      94.599  74.860  83.907  1.00 46.91           C  
ATOM   1211  OD1 ASP A 172      95.558  75.654  83.728  1.00 48.60           O  
ATOM   1212  OD2 ASP A 172      93.577  75.155  84.556  1.00 50.66           O  
ATOM   1213  N   LEU A 173      95.052  71.287  80.963  1.00 36.86           N  
ATOM   1214  CA  LEU A 173      95.293  69.910  80.525  1.00 34.44           C  
ATOM   1215  C   LEU A 173      96.658  69.777  79.844  1.00 31.65           C  
ATOM   1216  O   LEU A 173      97.458  68.897  80.178  1.00 27.82           O  
ATOM   1217  CB  LEU A 173      94.213  69.425  79.560  1.00 34.78           C  
ATOM   1218  CG  LEU A 173      93.558  68.043  79.764  1.00 37.20           C  
ATOM   1219  CD1 LEU A 173      93.253  67.225  78.451  1.00 36.11           C  
ATOM   1220  CD2 LEU A 173      94.103  67.130  80.906  1.00 32.86           C  
ATOM   1221  N   LYS A 174      96.898  70.675  78.895  1.00 29.94           N  
ATOM   1222  CA  LYS A 174      98.153  70.703  78.120  1.00 29.62           C  
ATOM   1223  C   LYS A 174      99.376  70.807  79.028  1.00 27.78           C  
ATOM   1224  O   LYS A 174     100.322  70.039  78.883  1.00 25.89           O  
ATOM   1225  CB  LYS A 174      98.138  71.864  77.110  1.00 31.19           C  
ATOM   1226  CG  LYS A 174      99.307  71.878  76.153  1.00 33.98           C  
ATOM   1227  CD  LYS A 174      99.481  73.262  75.439  1.00 42.86           C  
ATOM   1228  CE  LYS A 174     100.861  73.400  74.721  1.00 44.80           C  
ATOM   1229  NZ  LYS A 174     101.045  72.503  73.502  1.00 47.99           N  
ATOM   1230  N   ASP A 175      99.323  71.726  79.984  1.00 26.98           N  
ATOM   1231  CA  ASP A 175     100.435  71.965  80.919  1.00 27.46           C  
ATOM   1232  C   ASP A 175     100.671  70.802  81.845  1.00 25.93           C  
ATOM   1233  O   ASP A 175     101.810  70.412  82.073  1.00 25.37           O  
ATOM   1234  CB  ASP A 175     100.162  73.219  81.756  1.00 28.81           C  
ATOM   1235  CG  ASP A 175     100.191  74.530  80.918  1.00 33.06           C  
ATOM   1236  OD1 ASP A 175     100.567  74.544  79.726  1.00 33.64           O  
ATOM   1237  OD2 ASP A 175      99.793  75.573  81.455  1.00 39.76           O  
ATOM   1238  N   ARG A 176      99.576  70.225  82.379  1.00 23.70           N  
ATOM   1239  CA  ARG A 176      99.679  69.006  83.192  1.00 23.15           C  
ATOM   1240  C   ARG A 176     100.300  67.852  82.409  1.00 20.40           C  
ATOM   1241  O   ARG A 176     101.133  67.125  82.942  1.00 20.12           O  
ATOM   1242  CB  ARG A 176      98.286  68.549  83.650  1.00 23.99           C  
ATOM   1243  CG  ARG A 176      97.735  69.382  84.722  1.00 28.47           C  
ATOM   1244  CD  ARG A 176      96.261  69.024  84.961  1.00 30.46           C  
ATOM   1245  NE  ARG A 176      95.700  69.981  85.912  1.00 31.43           N  
ATOM   1246  CZ  ARG A 176      94.539  69.828  86.546  1.00 35.88           C  
ATOM   1247  NH1 ARG A 176      93.779  68.735  86.346  1.00 29.35           N  
ATOM   1248  NH2 ARG A 176      94.131  70.764  87.396  1.00 33.45           N  
ATOM   1249  N   MET A 177      99.854  67.671  81.173  1.00 19.57           N  
ATOM   1250  CA  MET A 177     100.410  66.592  80.343  1.00 20.42           C  
ATOM   1251  C   MET A 177     101.938  66.831  80.122  1.00 21.08           C  
ATOM   1252  O   MET A 177     102.728  65.935  80.319  1.00 19.68           O  
ATOM   1253  CB  MET A 177      99.713  66.588  79.021  1.00 20.15           C  
ATOM   1254  CG  MET A 177     100.104  65.389  78.136  1.00 21.95           C  
ATOM   1255  SD  MET A 177      99.477  65.604  76.479  1.00 27.66           S  
ATOM   1256  CE  MET A 177     100.285  64.269  75.568  1.00 26.52           C  
ATOM   1257  N   ALA A 178     102.306  68.055  79.690  1.00 20.72           N  
ATOM   1258  CA  ALA A 178     103.727  68.389  79.484  1.00 20.04           C  
ATOM   1259  C   ALA A 178     104.532  68.143  80.728  1.00 20.18           C  
ATOM   1260  O   ALA A 178     105.592  67.535  80.689  1.00 21.38           O  
ATOM   1261  CB  ALA A 178     103.895  69.908  78.960  1.00 20.72           C  
ATOM   1262  N   HIS A 179     104.016  68.550  81.867  1.00 20.96           N  
ATOM   1263  CA  HIS A 179     104.697  68.322  83.113  1.00 21.64           C  
ATOM   1264  C   HIS A 179     104.886  66.850  83.432  1.00 21.99           C  
ATOM   1265  O   HIS A 179     105.975  66.455  83.859  1.00 19.47           O  
ATOM   1266  CB  HIS A 179     103.960  69.000  84.254  1.00 22.85           C  
ATOM   1267  CG  HIS A 179     104.679  68.891  85.564  1.00 28.25           C  
ATOM   1268  ND1 HIS A 179     105.998  69.299  85.732  1.00 31.34           N  
ATOM   1269  CD2 HIS A 179     104.282  68.390  86.772  1.00 31.61           C  
ATOM   1270  CE1 HIS A 179     106.359  69.082  86.993  1.00 32.50           C  
ATOM   1271  NE2 HIS A 179     105.345  68.522  87.635  1.00 29.71           N  
ATOM   1272  N   ALA A 180     103.839  66.024  83.214  1.00 19.96           N  
ATOM   1273  CA  ALA A 180     103.988  64.570  83.429  1.00 19.93           C  
ATOM   1274  C   ALA A 180     105.072  63.988  82.480  1.00 18.04           C  
ATOM   1275  O   ALA A 180     105.807  63.128  82.857  1.00 17.25           O  
ATOM   1276  CB  ALA A 180     102.602  63.836  83.191  1.00 18.46           C  
ATOM   1277  N   MET A 181     105.087  64.442  81.239  1.00 18.36           N  
ATOM   1278  CA  MET A 181     106.051  63.980  80.266  1.00 20.49           C  
ATOM   1279  C   MET A 181     107.492  64.332  80.704  1.00 20.93           C  
ATOM   1280  O   MET A 181     108.376  63.524  80.582  1.00 21.16           O  
ATOM   1281  CB  MET A 181     105.757  64.583  78.911  1.00 19.60           C  
ATOM   1282  CG  MET A 181     104.513  63.975  78.243  1.00 22.31           C  
ATOM   1283  SD  MET A 181     103.794  65.031  77.033  1.00 21.84           S  
ATOM   1284  CE  MET A 181     104.894  64.684  75.678  1.00 20.27           C  
ATOM   1285  N   ASN A 182     107.670  65.528  81.286  1.00 21.98           N  
ATOM   1286  CA  ASN A 182     109.013  65.938  81.796  1.00 22.12           C  
ATOM   1287  C   ASN A 182     109.394  65.145  83.001  1.00 22.07           C  
ATOM   1288  O   ASN A 182     110.562  64.805  83.170  1.00 21.42           O  
ATOM   1289  CB  ASN A 182     109.025  67.452  82.160  1.00 20.64           C  
ATOM   1290  CG  ASN A 182     108.970  68.330  80.957  1.00 21.22           C  
ATOM   1291  OD1 ASN A 182     109.462  67.986  79.890  1.00 24.38           O  
ATOM   1292  ND2 ASN A 182     108.325  69.473  81.087  1.00 22.76           N  
ATOM   1293  N   GLU A 183     108.425  64.832  83.854  1.00 21.73           N  
ATOM   1294  CA  GLU A 183     108.733  64.109  85.031  1.00 23.22           C  
ATOM   1295  C   GLU A 183     108.949  62.618  84.736  1.00 22.22           C  
ATOM   1296  O   GLU A 183     109.578  61.929  85.547  1.00 21.67           O  
ATOM   1297  CB  GLU A 183     107.653  64.275  86.100  1.00 24.24           C  
ATOM   1298  CG  GLU A 183     107.557  65.673  86.730  1.00 33.94           C  
ATOM   1299  CD  GLU A 183     108.837  66.036  87.561  1.00 40.87           C  
ATOM   1300  OE1 GLU A 183     108.972  65.602  88.720  1.00 46.54           O  
ATOM   1301  OE2 GLU A 183     109.704  66.749  87.032  1.00 42.89           O  
ATOM   1302  N   TYR A 184     108.429  62.120  83.624  1.00 20.41           N  
ATOM   1303  CA  TYR A 184     108.535  60.668  83.242  1.00 20.43           C  
ATOM   1304  C   TYR A 184     109.091  60.574  81.826  1.00 20.55           C  
ATOM   1305  O   TYR A 184     108.400  60.206  80.827  1.00 20.73           O  
ATOM   1306  CB  TYR A 184     107.140  59.947  83.382  1.00 20.73           C  
ATOM   1307  CG  TYR A 184     106.678  59.872  84.822  1.00 19.51           C  
ATOM   1308  CD1 TYR A 184     106.899  58.709  85.606  1.00 19.30           C  
ATOM   1309  CD2 TYR A 184     106.066  60.949  85.424  1.00 17.38           C  
ATOM   1310  CE1 TYR A 184     106.494  58.663  86.855  1.00 19.48           C  
ATOM   1311  CE2 TYR A 184     105.618  60.869  86.706  1.00 17.30           C  
ATOM   1312  CZ  TYR A 184     105.848  59.761  87.395  1.00 19.68           C  
ATOM   1313  OH  TYR A 184     105.433  59.721  88.661  1.00 19.29           O  
ATOM   1314  N   PRO A 185     110.370  60.943  81.672  1.00 21.85           N  
ATOM   1315  CA  PRO A 185     110.854  61.161  80.305  1.00 21.12           C  
ATOM   1316  C   PRO A 185     110.977  59.856  79.486  1.00 21.35           C  
ATOM   1317  O   PRO A 185     111.012  59.948  78.280  1.00 22.03           O  
ATOM   1318  CB  PRO A 185     112.261  61.846  80.522  1.00 21.94           C  
ATOM   1319  CG  PRO A 185     112.742  61.282  81.909  1.00 22.65           C  
ATOM   1320  CD  PRO A 185     111.384  61.289  82.704  1.00 21.81           C  
ATOM   1321  N   ASP A 186     110.952  58.673  80.111  1.00 21.21           N  
ATOM   1322  CA  ASP A 186     110.870  57.411  79.355  1.00 22.07           C  
ATOM   1323  C   ASP A 186     109.425  56.963  78.941  1.00 21.94           C  
ATOM   1324  O   ASP A 186     109.266  56.068  78.106  1.00 21.26           O  
ATOM   1325  CB  ASP A 186     111.541  56.299  80.117  1.00 22.80           C  
ATOM   1326  CG  ASP A 186     113.057  56.228  79.805  1.00 27.41           C  
ATOM   1327  OD1 ASP A 186     113.503  56.706  78.729  1.00 28.11           O  
ATOM   1328  OD2 ASP A 186     113.726  55.648  80.640  1.00 31.11           O  
ATOM   1329  N   SER A 187     108.406  57.650  79.459  1.00 20.82           N  
ATOM   1330  CA  SER A 187     107.043  57.229  79.136  1.00 19.65           C  
ATOM   1331  C   SER A 187     106.644  57.656  77.725  1.00 19.84           C  
ATOM   1332  O   SER A 187     106.825  58.815  77.329  1.00 18.91           O  
ATOM   1333  CB  SER A 187     106.038  57.800  80.175  1.00 20.65           C  
ATOM   1334  OG  SER A 187     104.797  57.227  79.882  1.00 19.50           O  
ATOM   1335  N   CYS A 188     106.015  56.751  76.983  1.00 17.30           N  
ATOM   1336  CA  CYS A 188     105.382  57.069  75.713  1.00 17.20           C  
ATOM   1337  C   CYS A 188     103.851  57.298  75.951  1.00 17.28           C  
ATOM   1338  O   CYS A 188     103.077  57.334  74.973  1.00 17.63           O  
ATOM   1339  CB  CYS A 188     105.484  55.885  74.720  1.00 16.76           C  
ATOM   1340  SG  CYS A 188     107.259  55.565  74.330  1.00 20.79           S  
ATOM   1341  N   ALA A 189     103.447  57.446  77.198  1.00 16.46           N  
ATOM   1342  CA  ALA A 189     101.986  57.640  77.442  1.00 16.50           C  
ATOM   1343  C   ALA A 189     101.755  58.522  78.665  1.00 15.12           C  
ATOM   1344  O   ALA A 189     102.563  58.592  79.535  1.00 15.18           O  
ATOM   1345  CB  ALA A 189     101.279  56.259  77.677  1.00 16.21           C  
ATOM   1346  N   VAL A 190     100.614  59.212  78.673  1.00 15.52           N  
ATOM   1347  CA  VAL A 190     100.089  59.812  79.882  1.00 14.56           C  
ATOM   1348  C   VAL A 190      98.599  59.372  80.006  1.00 13.62           C  
ATOM   1349  O   VAL A 190      97.854  59.585  79.110  1.00 10.89           O  
ATOM   1350  CB  VAL A 190     100.083  61.333  79.761  1.00 16.51           C  
ATOM   1351  CG1 VAL A 190      99.435  61.975  81.007  1.00 14.47           C  
ATOM   1352  CG2 VAL A 190     101.566  61.834  79.618  1.00 19.03           C  
ATOM   1353  N   LEU A 191      98.220  58.903  81.187  1.00 13.95           N  
ATOM   1354  CA  LEU A 191      96.794  58.532  81.459  1.00 15.24           C  
ATOM   1355  C   LEU A 191      96.153  59.807  82.004  1.00 16.16           C  
ATOM   1356  O   LEU A 191      96.807  60.549  82.784  1.00 15.19           O  
ATOM   1357  CB  LEU A 191      96.748  57.494  82.570  1.00 13.78           C  
ATOM   1358  CG  LEU A 191      96.855  56.060  82.037  1.00 14.93           C  
ATOM   1359  CD1 LEU A 191      97.300  55.156  83.196  1.00 12.62           C  
ATOM   1360  CD2 LEU A 191      95.471  55.641  81.409  1.00 11.69           C  
ATOM   1361  N   VAL A 192      94.896  60.032  81.622  1.00 14.77           N  
ATOM   1362  CA  VAL A 192      94.147  61.184  82.145  1.00 14.61           C  
ATOM   1363  C   VAL A 192      92.984  60.602  82.947  1.00 15.24           C  
ATOM   1364  O   VAL A 192      92.094  59.965  82.362  1.00 12.98           O  
ATOM   1365  CB  VAL A 192      93.627  62.085  80.999  1.00 15.50           C  
ATOM   1366  CG1 VAL A 192      92.919  63.354  81.600  1.00 14.61           C  
ATOM   1367  CG2 VAL A 192      94.862  62.552  80.076  1.00 15.95           C  
ATOM   1368  N   ARG A 193      93.014  60.791  84.261  1.00 15.00           N  
ATOM   1369  CA  ARG A 193      91.989  60.261  85.152  1.00 15.20           C  
ATOM   1370  C   ARG A 193      90.548  60.580  84.659  1.00 14.96           C  
ATOM   1371  O   ARG A 193      90.287  61.687  84.232  1.00 14.89           O  
ATOM   1372  CB  ARG A 193      92.187  60.782  86.559  1.00 16.12           C  
ATOM   1373  CG  ARG A 193      91.112  60.215  87.652  1.00 18.12           C  
ATOM   1374  CD  ARG A 193      91.629  59.198  88.667  1.00 28.21           C  
ATOM   1375  NE  ARG A 193      92.700  59.834  89.174  1.00 27.56           N  
ATOM   1376  CZ  ARG A 193      93.914  59.425  89.493  1.00 25.03           C  
ATOM   1377  NH1 ARG A 193      94.370  58.200  89.618  1.00 18.65           N  
ATOM   1378  NH2 ARG A 193      94.658  60.442  89.781  1.00 17.07           N  
ATOM   1379  N   ARG A 194      89.646  59.582  84.667  1.00 13.35           N  
ATOM   1380  CA  ARG A 194      88.269  59.829  84.260  1.00 11.57           C  
ATOM   1381  C   ARG A 194      88.128  60.328  82.840  1.00 13.64           C  
ATOM   1382  O   ARG A 194      87.129  61.000  82.496  1.00 13.71           O  
ATOM   1383  CB  ARG A 194      87.544  60.740  85.283  1.00 11.47           C  
ATOM   1384  CG  ARG A 194      87.346  60.085  86.654  1.00 12.07           C  
ATOM   1385  CD  ARG A 194      87.139  61.104  87.840  1.00 11.51           C  
ATOM   1386  NE  ARG A 194      86.798  60.342  89.053  1.00 12.99           N  
ATOM   1387  CZ  ARG A 194      85.567  59.997  89.393  1.00 14.61           C  
ATOM   1388  NH1 ARG A 194      84.542  60.349  88.608  1.00 12.63           N  
ATOM   1389  NH2 ARG A 194      85.362  59.330  90.505  1.00 13.71           N  
ATOM   1390  N   HIS A 195      89.056  59.943  81.953  1.00 12.20           N  
ATOM   1391  CA  HIS A 195      89.032  60.507  80.630  1.00 12.20           C  
ATOM   1392  C   HIS A 195      89.640  59.505  79.632  1.00 12.49           C  
ATOM   1393  O   HIS A 195      88.964  59.014  78.698  1.00 11.80           O  
ATOM   1394  CB  HIS A 195      89.870  61.852  80.675  1.00 13.14           C  
ATOM   1395  CG  HIS A 195      90.000  62.580  79.358  1.00 14.91           C  
ATOM   1396  ND1 HIS A 195      90.218  63.940  79.299  1.00 16.38           N  
ATOM   1397  CD2 HIS A 195      89.858  62.160  78.070  1.00 16.53           C  
ATOM   1398  CE1 HIS A 195      90.300  64.320  78.024  1.00 19.00           C  
ATOM   1399  NE2 HIS A 195      90.057  63.259  77.255  1.00 19.12           N  
ATOM   1400  N   GLY A 196      90.900  59.190  79.786  1.00 13.33           N  
ATOM   1401  CA  GLY A 196      91.496  58.280  78.793  1.00 12.89           C  
ATOM   1402  C   GLY A 196      93.011  58.291  78.851  1.00 12.20           C  
ATOM   1403  O   GLY A 196      93.616  58.318  79.916  1.00 12.13           O  
ATOM   1404  N   VAL A 197      93.610  58.164  77.680  1.00 14.37           N  
ATOM   1405  CA  VAL A 197      95.069  58.077  77.605  1.00 13.60           C  
ATOM   1406  C   VAL A 197      95.539  58.769  76.299  1.00 14.67           C  
ATOM   1407  O   VAL A 197      94.791  58.855  75.287  1.00 13.89           O  
ATOM   1408  CB  VAL A 197      95.491  56.593  77.603  1.00 14.23           C  
ATOM   1409  CG1 VAL A 197      95.135  55.858  76.268  1.00 12.83           C  
ATOM   1410  CG2 VAL A 197      97.017  56.464  77.935  1.00 12.27           C  
ATOM   1411  N   TYR A 198      96.766  59.241  76.331  1.00 14.87           N  
ATOM   1412  CA  TYR A 198      97.442  59.643  75.101  1.00 15.24           C  
ATOM   1413  C   TYR A 198      98.665  58.790  74.932  1.00 15.59           C  
ATOM   1414  O   TYR A 198      99.401  58.635  75.889  1.00 15.32           O  
ATOM   1415  CB  TYR A 198      97.978  61.101  75.297  1.00 15.83           C  
ATOM   1416  CG  TYR A 198      96.884  62.087  75.140  1.00 17.00           C  
ATOM   1417  CD1 TYR A 198      96.630  62.636  73.903  1.00 20.40           C  
ATOM   1418  CD2 TYR A 198      96.080  62.454  76.226  1.00 19.06           C  
ATOM   1419  CE1 TYR A 198      95.582  63.565  73.706  1.00 23.16           C  
ATOM   1420  CE2 TYR A 198      94.986  63.380  76.024  1.00 22.21           C  
ATOM   1421  CZ  TYR A 198      94.792  63.913  74.749  1.00 23.41           C  
ATOM   1422  OH  TYR A 198      93.781  64.798  74.462  1.00 30.07           O  
ATOM   1423  N   VAL A 199      98.930  58.333  73.697  1.00 14.70           N  
ATOM   1424  CA  VAL A 199     100.097  57.507  73.490  1.00 15.76           C  
ATOM   1425  C   VAL A 199     100.762  58.046  72.238  1.00 16.82           C  
ATOM   1426  O   VAL A 199     100.078  58.294  71.267  1.00 16.47           O  
ATOM   1427  CB  VAL A 199      99.693  56.052  73.211  1.00 15.09           C  
ATOM   1428  CG1 VAL A 199     100.907  55.155  72.883  1.00 14.65           C  
ATOM   1429  CG2 VAL A 199      98.878  55.460  74.489  1.00 11.33           C  
ATOM   1430  N   TRP A 200     102.079  58.182  72.260  1.00 17.71           N  
ATOM   1431  CA  TRP A 200     102.799  58.610  70.999  1.00 19.29           C  
ATOM   1432  C   TRP A 200     103.968  57.698  70.673  1.00 19.38           C  
ATOM   1433  O   TRP A 200     104.442  56.930  71.509  1.00 18.51           O  
ATOM   1434  CB  TRP A 200     103.345  60.066  71.132  1.00 18.54           C  
ATOM   1435  CG  TRP A 200     104.167  60.177  72.380  1.00 18.50           C  
ATOM   1436  CD1 TRP A 200     105.515  59.978  72.514  1.00 20.14           C  
ATOM   1437  CD2 TRP A 200     103.682  60.531  73.677  1.00 19.63           C  
ATOM   1438  NE1 TRP A 200     105.886  60.119  73.819  1.00 21.89           N  
ATOM   1439  CE2 TRP A 200     104.792  60.478  74.559  1.00 21.55           C  
ATOM   1440  CE3 TRP A 200     102.406  60.845  74.186  1.00 18.31           C  
ATOM   1441  CZ2 TRP A 200     104.674  60.738  75.916  1.00 20.77           C  
ATOM   1442  CZ3 TRP A 200     102.287  61.087  75.527  1.00 19.79           C  
ATOM   1443  CH2 TRP A 200     103.417  61.044  76.378  1.00 21.83           C  
ATOM   1444  N   GLY A 201     104.393  57.758  69.425  1.00 20.34           N  
ATOM   1445  CA  GLY A 201     105.500  56.957  68.973  1.00 21.47           C  
ATOM   1446  C   GLY A 201     106.202  57.593  67.795  1.00 23.13           C  
ATOM   1447  O   GLY A 201     105.686  58.573  67.182  1.00 21.09           O  
ATOM   1448  N   GLU A 202     107.325  56.985  67.421  1.00 24.84           N  
ATOM   1449  CA  GLU A 202     108.160  57.583  66.364  1.00 27.26           C  
ATOM   1450  C   GLU A 202     107.476  57.443  65.065  1.00 26.14           C  
ATOM   1451  O   GLU A 202     107.683  58.253  64.206  1.00 24.90           O  
ATOM   1452  CB  GLU A 202     109.500  56.860  66.212  1.00 29.10           C  
ATOM   1453  CG  GLU A 202     110.243  56.715  67.508  1.00 38.30           C  
ATOM   1454  CD  GLU A 202     111.355  55.630  67.364  1.00 50.10           C  
ATOM   1455  OE1 GLU A 202     111.299  54.544  68.048  1.00 48.85           O  
ATOM   1456  OE2 GLU A 202     112.258  55.880  66.502  1.00 52.51           O  
ATOM   1457  N   THR A 203     106.654  56.390  64.913  1.00 25.10           N  
ATOM   1458  CA  THR A 203     105.867  56.180  63.703  1.00 23.59           C  
ATOM   1459  C   THR A 203     104.409  55.836  64.114  1.00 24.22           C  
ATOM   1460  O   THR A 203     104.167  55.496  65.277  1.00 22.28           O  
ATOM   1461  CB  THR A 203     106.443  54.992  62.876  1.00 25.60           C  
ATOM   1462  OG1 THR A 203     106.416  53.771  63.647  1.00 22.41           O  
ATOM   1463  CG2 THR A 203     107.971  55.292  62.388  1.00 24.76           C  
ATOM   1464  N   TRP A 204     103.480  55.892  63.179  1.00 22.39           N  
ATOM   1465  CA  TRP A 204     102.140  55.421  63.464  1.00 23.91           C  
ATOM   1466  C   TRP A 204     102.106  53.942  63.871  1.00 23.67           C  
ATOM   1467  O   TRP A 204     101.327  53.542  64.768  1.00 21.87           O  
ATOM   1468  CB  TRP A 204     101.168  55.719  62.312  1.00 22.87           C  
ATOM   1469  CG  TRP A 204     101.305  54.860  61.094  1.00 26.33           C  
ATOM   1470  CD1 TRP A 204     101.988  55.187  59.912  1.00 25.77           C  
ATOM   1471  CD2 TRP A 204     100.672  53.581  60.846  1.00 26.16           C  
ATOM   1472  NE1 TRP A 204     101.878  54.149  59.019  1.00 26.29           N  
ATOM   1473  CE2 TRP A 204     101.063  53.170  59.545  1.00 27.39           C  
ATOM   1474  CE3 TRP A 204      99.873  52.711  61.625  1.00 27.53           C  
ATOM   1475  CZ2 TRP A 204     100.674  51.951  59.005  1.00 29.24           C  
ATOM   1476  CZ3 TRP A 204      99.482  51.506  61.096  1.00 26.64           C  
ATOM   1477  CH2 TRP A 204      99.860  51.129  59.784  1.00 29.89           C  
ATOM   1478  N   GLU A 205     102.974  53.125  63.251  1.00 22.91           N  
ATOM   1479  CA  GLU A 205     102.953  51.697  63.573  1.00 23.55           C  
ATOM   1480  C   GLU A 205     103.301  51.560  65.036  1.00 22.79           C  
ATOM   1481  O   GLU A 205     102.724  50.786  65.752  1.00 22.09           O  
ATOM   1482  CB  GLU A 205     103.914  50.855  62.683  1.00 23.37           C  
ATOM   1483  CG  GLU A 205     103.498  50.851  61.206  1.00 25.33           C  
ATOM   1484  CD  GLU A 205     104.202  51.974  60.355  1.00 30.15           C  
ATOM   1485  OE1 GLU A 205     104.459  53.107  60.834  1.00 28.21           O  
ATOM   1486  OE2 GLU A 205     104.458  51.701  59.180  1.00 28.88           O  
ATOM   1487  N   LYS A 206     104.307  52.287  65.477  1.00 23.31           N  
ATOM   1488  CA  LYS A 206     104.766  52.111  66.816  1.00 23.33           C  
ATOM   1489  C   LYS A 206     103.795  52.681  67.834  1.00 22.59           C  
ATOM   1490  O   LYS A 206     103.691  52.129  68.942  1.00 21.82           O  
ATOM   1491  CB  LYS A 206     106.149  52.704  67.021  1.00 24.19           C  
ATOM   1492  CG  LYS A 206     107.294  51.789  66.451  1.00 29.67           C  
ATOM   1493  CD  LYS A 206     108.676  52.468  66.445  1.00 36.84           C  
ATOM   1494  CE  LYS A 206     109.679  51.671  65.583  1.00 40.73           C  
ATOM   1495  NZ  LYS A 206     110.958  52.420  65.408  1.00 43.49           N  
ATOM   1496  N   ALA A 207     103.204  53.850  67.537  1.00 20.34           N  
ATOM   1497  CA  ALA A 207     102.233  54.456  68.457  1.00 19.35           C  
ATOM   1498  C   ALA A 207     101.046  53.422  68.559  1.00 17.54           C  
ATOM   1499  O   ALA A 207     100.483  53.203  69.608  1.00 17.93           O  
ATOM   1500  CB  ALA A 207     101.732  55.778  67.910  1.00 18.35           C  
ATOM   1501  N   LYS A 208     100.637  52.858  67.445  1.00 17.88           N  
ATOM   1502  CA  LYS A 208      99.469  51.985  67.451  1.00 18.38           C  
ATOM   1503  C   LYS A 208      99.785  50.728  68.233  1.00 18.68           C  
ATOM   1504  O   LYS A 208      98.987  50.334  69.127  1.00 17.83           O  
ATOM   1505  CB  LYS A 208      98.960  51.661  66.053  1.00 17.57           C  
ATOM   1506  CG  LYS A 208      97.791  50.562  66.014  1.00 19.23           C  
ATOM   1507  CD  LYS A 208      97.209  50.498  64.581  1.00 18.42           C  
ATOM   1508  CE  LYS A 208      96.415  49.224  64.259  1.00 20.23           C  
ATOM   1509  NZ  LYS A 208      97.162  47.969  64.555  1.00 17.53           N  
ATOM   1510  N   THR A 209     100.942  50.110  67.974  1.00 17.83           N  
ATOM   1511  CA  THR A 209     101.244  48.895  68.730  1.00 18.58           C  
ATOM   1512  C   THR A 209     101.446  49.137  70.228  1.00 18.48           C  
ATOM   1513  O   THR A 209     101.016  48.342  71.101  1.00 14.98           O  
ATOM   1514  CB  THR A 209     102.434  48.059  68.120  1.00 19.89           C  
ATOM   1515  OG1 THR A 209     103.631  48.804  68.207  1.00 24.58           O  
ATOM   1516  CG2 THR A 209     102.214  47.751  66.678  1.00 16.82           C  
ATOM   1517  N   MET A 210     102.103  50.243  70.560  1.00 16.43           N  
ATOM   1518  CA  MET A 210     102.186  50.557  71.982  1.00 17.13           C  
ATOM   1519  C   MET A 210     100.829  50.854  72.584  1.00 15.76           C  
ATOM   1520  O   MET A 210     100.603  50.502  73.680  1.00 15.71           O  
ATOM   1521  CB  MET A 210     103.087  51.776  72.246  1.00 15.30           C  
ATOM   1522  CG  MET A 210     104.562  51.340  72.094  1.00 20.95           C  
ATOM   1523  SD  MET A 210     105.649  52.633  72.748  1.00 18.25           S  
ATOM   1524  CE  MET A 210     105.703  53.691  71.313  1.00 21.76           C  
ATOM   1525  N   CYS A 211      99.964  51.515  71.829  1.00 15.61           N  
ATOM   1526  CA  CYS A 211      98.667  51.862  72.356  1.00 15.38           C  
ATOM   1527  C   CYS A 211      97.873  50.537  72.664  1.00 15.87           C  
ATOM   1528  O   CYS A 211      97.263  50.428  73.701  1.00 15.17           O  
ATOM   1529  CB  CYS A 211      97.880  52.720  71.334  1.00 14.79           C  
ATOM   1530  SG  CYS A 211      96.361  53.419  72.108  1.00 16.88           S  
ATOM   1531  N   GLU A 212      97.896  49.576  71.735  1.00 15.52           N  
ATOM   1532  CA  GLU A 212      97.383  48.191  71.994  1.00 15.85           C  
ATOM   1533  C   GLU A 212      98.018  47.481  73.208  1.00 14.97           C  
ATOM   1534  O   GLU A 212      97.282  46.902  74.057  1.00 13.87           O  
ATOM   1535  CB  GLU A 212      97.579  47.344  70.728  1.00 14.54           C  
ATOM   1536  CG  GLU A 212      96.691  47.805  69.544  1.00 14.97           C  
ATOM   1537  CD  GLU A 212      97.071  47.092  68.223  1.00 20.30           C  
ATOM   1538  OE1 GLU A 212      97.940  46.196  68.274  1.00 21.12           O  
ATOM   1539  OE2 GLU A 212      96.468  47.387  67.192  1.00 18.64           O  
ATOM   1540  N   CYS A 213      99.350  47.543  73.377  1.00 14.32           N  
ATOM   1541  CA  CYS A 213      99.964  46.913  74.566  1.00 13.23           C  
ATOM   1542  C   CYS A 213      99.502  47.659  75.848  1.00 13.35           C  
ATOM   1543  O   CYS A 213      99.248  47.064  76.840  1.00 12.51           O  
ATOM   1544  CB  CYS A 213     101.534  46.966  74.494  1.00 15.49           C  
ATOM   1545  SG  CYS A 213     102.144  45.912  73.171  1.00 17.24           S  
ATOM   1546  N   TYR A 214      99.499  48.996  75.849  1.00 12.24           N  
ATOM   1547  CA  TYR A 214      99.114  49.686  77.048  1.00 12.65           C  
ATOM   1548  C   TYR A 214      97.651  49.360  77.433  1.00 12.06           C  
ATOM   1549  O   TYR A 214      97.348  49.246  78.599  1.00 13.38           O  
ATOM   1550  CB  TYR A 214      99.154  51.225  76.781  1.00 11.60           C  
ATOM   1551  CG  TYR A 214     100.529  51.887  76.984  1.00 14.45           C  
ATOM   1552  CD1 TYR A 214     101.175  51.831  78.233  1.00 15.06           C  
ATOM   1553  CD2 TYR A 214     101.113  52.609  75.942  1.00 14.06           C  
ATOM   1554  CE1 TYR A 214     102.428  52.454  78.463  1.00 16.24           C  
ATOM   1555  CE2 TYR A 214     102.402  53.285  76.138  1.00 15.85           C  
ATOM   1556  CZ  TYR A 214     103.016  53.184  77.414  1.00 17.00           C  
ATOM   1557  OH  TYR A 214     104.179  53.837  77.673  1.00 18.49           O  
ATOM   1558  N   ASP A 215      96.768  49.296  76.440  1.00 11.51           N  
ATOM   1559  CA  ASP A 215      95.339  49.093  76.723  1.00 12.49           C  
ATOM   1560  C   ASP A 215      95.157  47.666  77.314  1.00 12.62           C  
ATOM   1561  O   ASP A 215      94.446  47.454  78.287  1.00 11.73           O  
ATOM   1562  CB  ASP A 215      94.526  49.264  75.451  1.00 11.33           C  
ATOM   1563  CG  ASP A 215      93.034  49.485  75.762  1.00 17.97           C  
ATOM   1564  OD1 ASP A 215      92.693  50.507  76.341  1.00 15.13           O  
ATOM   1565  OD2 ASP A 215      92.259  48.593  75.482  1.00 17.29           O  
ATOM   1566  N   TYR A 216      95.924  46.722  76.793  1.00 12.40           N  
ATOM   1567  CA  TYR A 216      95.897  45.345  77.261  1.00 13.28           C  
ATOM   1568  C   TYR A 216      96.365  45.328  78.705  1.00 12.53           C  
ATOM   1569  O   TYR A 216      95.749  44.656  79.560  1.00 12.85           O  
ATOM   1570  CB  TYR A 216      96.848  44.543  76.346  1.00 12.84           C  
ATOM   1571  CG  TYR A 216      96.950  43.072  76.706  1.00 14.81           C  
ATOM   1572  CD1 TYR A 216      97.731  42.664  77.800  1.00 12.97           C  
ATOM   1573  CD2 TYR A 216      96.319  42.096  75.918  1.00 15.04           C  
ATOM   1574  CE1 TYR A 216      97.876  41.266  78.139  1.00 13.39           C  
ATOM   1575  CE2 TYR A 216      96.499  40.724  76.196  1.00 15.48           C  
ATOM   1576  CZ  TYR A 216      97.273  40.321  77.291  1.00 16.64           C  
ATOM   1577  OH  TYR A 216      97.381  39.005  77.603  1.00 15.95           O  
ATOM   1578  N   LEU A 217      97.453  46.056  79.003  1.00 10.97           N  
ATOM   1579  CA  LEU A 217      97.983  46.089  80.357  1.00 11.71           C  
ATOM   1580  C   LEU A 217      97.033  46.797  81.339  1.00 11.39           C  
ATOM   1581  O   LEU A 217      96.891  46.349  82.485  1.00 13.45           O  
ATOM   1582  CB  LEU A 217      99.372  46.776  80.408  1.00 11.87           C  
ATOM   1583  CG  LEU A 217     100.450  45.864  79.732  1.00 14.88           C  
ATOM   1584  CD1 LEU A 217     101.750  46.805  79.435  1.00 14.96           C  
ATOM   1585  CD2 LEU A 217     100.792  44.624  80.626  1.00 11.93           C  
ATOM   1586  N   PHE A 218      96.394  47.869  80.894  1.00 10.70           N  
ATOM   1587  CA  PHE A 218      95.427  48.555  81.767  1.00 12.63           C  
ATOM   1588  C   PHE A 218      94.312  47.582  82.104  1.00 12.77           C  
ATOM   1589  O   PHE A 218      93.899  47.496  83.226  1.00 11.58           O  
ATOM   1590  CB  PHE A 218      94.765  49.753  81.059  1.00 12.86           C  
ATOM   1591  CG  PHE A 218      95.737  50.871  80.650  1.00 12.87           C  
ATOM   1592  CD1 PHE A 218      96.920  51.077  81.339  1.00 13.27           C  
ATOM   1593  CD2 PHE A 218      95.455  51.681  79.518  1.00 14.10           C  
ATOM   1594  CE1 PHE A 218      97.826  52.119  80.953  1.00 11.64           C  
ATOM   1595  CE2 PHE A 218      96.356  52.709  79.091  1.00 12.54           C  
ATOM   1596  CZ  PHE A 218      97.557  52.889  79.831  1.00 10.12           C  
ATOM   1597  N   ASP A 219      93.865  46.853  81.083  1.00 13.72           N  
ATOM   1598  CA  ASP A 219      92.771  45.893  81.251  1.00 15.04           C  
ATOM   1599  C   ASP A 219      93.170  44.742  82.177  1.00 15.89           C  
ATOM   1600  O   ASP A 219      92.478  44.419  83.146  1.00 14.07           O  
ATOM   1601  CB  ASP A 219      92.367  45.372  79.874  1.00 14.88           C  
ATOM   1602  CG  ASP A 219      91.098  44.442  79.994  1.00 23.00           C  
ATOM   1603  OD1 ASP A 219      90.048  44.933  80.389  1.00 26.19           O  
ATOM   1604  OD2 ASP A 219      91.222  43.244  79.879  1.00 23.96           O  
ATOM   1605  N   ILE A 220      94.331  44.155  81.898  1.00 14.63           N  
ATOM   1606  CA  ILE A 220      94.859  43.080  82.691  1.00 16.57           C  
ATOM   1607  C   ILE A 220      95.095  43.493  84.153  1.00 13.94           C  
ATOM   1608  O   ILE A 220      94.770  42.746  85.068  1.00 12.87           O  
ATOM   1609  CB  ILE A 220      96.162  42.567  81.996  1.00 18.50           C  
ATOM   1610  CG1 ILE A 220      95.760  41.379  81.106  1.00 27.33           C  
ATOM   1611  CG2 ILE A 220      97.258  42.310  82.945  1.00 23.04           C  
ATOM   1612  CD1 ILE A 220      95.607  40.109  81.852  1.00 28.13           C  
ATOM   1613  N   ALA A 221      95.546  44.732  84.371  1.00 13.86           N  
ATOM   1614  CA  ALA A 221      95.823  45.132  85.769  1.00 14.33           C  
ATOM   1615  C   ALA A 221      94.499  45.160  86.537  1.00 13.87           C  
ATOM   1616  O   ALA A 221      94.441  44.808  87.711  1.00 13.94           O  
ATOM   1617  CB  ALA A 221      96.537  46.561  85.809  1.00 11.77           C  
ATOM   1618  N   VAL A 222      93.466  45.678  85.896  1.00 13.60           N  
ATOM   1619  CA  VAL A 222      92.162  45.838  86.600  1.00 14.37           C  
ATOM   1620  C   VAL A 222      91.570  44.430  86.846  1.00 15.38           C  
ATOM   1621  O   VAL A 222      91.023  44.148  87.933  1.00 12.95           O  
ATOM   1622  CB  VAL A 222      91.222  46.720  85.791  1.00 14.40           C  
ATOM   1623  CG1 VAL A 222      89.729  46.608  86.271  1.00 16.07           C  
ATOM   1624  CG2 VAL A 222      91.725  48.239  85.851  1.00 14.74           C  
ATOM   1625  N   SER A 223      91.726  43.546  85.861  1.00 13.52           N  
ATOM   1626  CA  SER A 223      91.185  42.161  86.048  1.00 14.39           C  
ATOM   1627  C   SER A 223      91.884  41.481  87.181  1.00 14.25           C  
ATOM   1628  O   SER A 223      91.224  40.779  87.985  1.00 13.14           O  
ATOM   1629  CB  SER A 223      91.334  41.328  84.766  1.00 14.74           C  
ATOM   1630  OG  SER A 223      90.593  42.007  83.759  1.00 16.45           O  
ATOM   1631  N   MET A 224      93.202  41.742  87.311  1.00 13.20           N  
ATOM   1632  CA  MET A 224      94.008  41.148  88.404  1.00 13.77           C  
ATOM   1633  C   MET A 224      93.519  41.669  89.773  1.00 15.68           C  
ATOM   1634  O   MET A 224      93.268  40.877  90.684  1.00 15.04           O  
ATOM   1635  CB  MET A 224      95.531  41.476  88.199  1.00 13.38           C  
ATOM   1636  CG  MET A 224      96.153  40.520  87.105  1.00 14.19           C  
ATOM   1637  SD  MET A 224      97.896  40.975  86.874  1.00 14.47           S  
ATOM   1638  CE  MET A 224      98.572  40.285  88.440  1.00 13.10           C  
ATOM   1639  N   LYS A 225      93.466  42.975  89.921  1.00 16.28           N  
ATOM   1640  CA  LYS A 225      92.893  43.559  91.156  1.00 18.80           C  
ATOM   1641  C   LYS A 225      91.540  42.943  91.539  1.00 18.87           C  
ATOM   1642  O   LYS A 225      91.306  42.695  92.712  1.00 19.88           O  
ATOM   1643  CB  LYS A 225      92.754  45.086  90.990  1.00 19.54           C  
ATOM   1644  CG  LYS A 225      94.123  45.820  91.120  1.00 24.58           C  
ATOM   1645  CD  LYS A 225      93.974  47.361  91.108  1.00 30.60           C  
ATOM   1646  CE  LYS A 225      95.315  48.097  91.377  1.00 33.89           C  
ATOM   1647  NZ  LYS A 225      95.520  48.004  92.878  1.00 35.22           N  
ATOM   1648  N   LYS A 226      90.646  42.795  90.569  1.00 19.37           N  
ATOM   1649  CA  LYS A 226      89.332  42.223  90.809  1.00 20.94           C  
ATOM   1650  C   LYS A 226      89.376  40.765  91.298  1.00 20.76           C  
ATOM   1651  O   LYS A 226      88.404  40.272  91.834  1.00 21.00           O  
ATOM   1652  CB  LYS A 226      88.422  42.361  89.584  1.00 21.62           C  
ATOM   1653  CG  LYS A 226      87.983  43.866  89.332  1.00 26.36           C  
ATOM   1654  CD  LYS A 226      86.950  44.069  88.213  1.00 33.19           C  
ATOM   1655  CE  LYS A 226      87.416  43.579  86.877  1.00 40.09           C  
ATOM   1656  NZ  LYS A 226      86.433  44.003  85.783  1.00 41.47           N  
ATOM   1657  N   VAL A 227      90.467  40.055  91.059  1.00 19.39           N  
ATOM   1658  CA  VAL A 227      90.591  38.729  91.676  1.00 19.89           C  
ATOM   1659  C   VAL A 227      91.629  38.720  92.841  1.00 20.89           C  
ATOM   1660  O   VAL A 227      92.184  37.659  93.180  1.00 20.22           O  
ATOM   1661  CB  VAL A 227      90.900  37.617  90.608  1.00 19.62           C  
ATOM   1662  CG1 VAL A 227      89.752  37.444  89.669  1.00 18.69           C  
ATOM   1663  CG2 VAL A 227      92.229  37.880  89.836  1.00 17.20           C  
ATOM   1664  N   GLY A 228      91.963  39.884  93.383  1.00 20.33           N  
ATOM   1665  CA  GLY A 228      92.781  39.946  94.619  1.00 20.66           C  
ATOM   1666  C   GLY A 228      94.272  39.878  94.326  1.00 20.93           C  
ATOM   1667  O   GLY A 228      95.058  39.586  95.182  1.00 21.11           O  
ATOM   1668  N   LEU A 229      94.696  40.094  93.097  1.00 19.62           N  
ATOM   1669  CA  LEU A 229      96.131  40.007  92.830  1.00 19.72           C  
ATOM   1670  C   LEU A 229      96.609  41.440  92.573  1.00 21.27           C  
ATOM   1671  O   LEU A 229      95.901  42.200  91.896  1.00 22.10           O  
ATOM   1672  CB  LEU A 229      96.367  39.175  91.549  1.00 19.42           C  
ATOM   1673  CG  LEU A 229      95.952  37.699  91.678  1.00 21.56           C  
ATOM   1674  CD1 LEU A 229      96.162  36.932  90.312  1.00 20.49           C  
ATOM   1675  CD2 LEU A 229      96.728  36.965  92.850  1.00 23.24           C  
ATOM   1676  N   ASP A 230      97.796  41.794  93.069  1.00 19.64           N  
ATOM   1677  CA  ASP A 230      98.327  43.127  92.838  1.00 20.24           C  
ATOM   1678  C   ASP A 230      99.218  43.098  91.581  1.00 18.82           C  
ATOM   1679  O   ASP A 230     100.288  42.454  91.539  1.00 18.83           O  
ATOM   1680  CB  ASP A 230      99.104  43.551  94.113  1.00 20.59           C  
ATOM   1681  CG  ASP A 230      99.709  44.927  94.020  1.00 24.92           C  
ATOM   1682  OD1 ASP A 230      99.806  45.540  92.929  1.00 24.03           O  
ATOM   1683  OD2 ASP A 230     100.138  45.405  95.090  1.00 28.38           O  
ATOM   1684  N   PRO A 231      98.789  43.797  90.518  1.00 17.35           N  
ATOM   1685  CA  PRO A 231      99.546  43.785  89.269  1.00 17.88           C  
ATOM   1686  C   PRO A 231     100.931  44.485  89.394  1.00 18.23           C  
ATOM   1687  O   PRO A 231     101.780  44.293  88.572  1.00 17.30           O  
ATOM   1688  CB  PRO A 231      98.642  44.583  88.291  1.00 18.20           C  
ATOM   1689  CG  PRO A 231      97.635  45.327  89.192  1.00 18.12           C  
ATOM   1690  CD  PRO A 231      97.675  44.754  90.554  1.00 17.31           C  
ATOM   1691  N   SER A 232     101.163  45.281  90.427  1.00 19.25           N  
ATOM   1692  CA  SER A 232     102.467  45.954  90.524  1.00 22.06           C  
ATOM   1693  C   SER A 232     103.400  45.227  91.464  1.00 23.23           C  
ATOM   1694  O   SER A 232     104.523  45.691  91.751  1.00 22.78           O  
ATOM   1695  CB  SER A 232     102.323  47.416  91.012  1.00 22.88           C  
ATOM   1696  OG  SER A 232     102.002  47.476  92.388  1.00 26.80           O  
ATOM   1697  N   GLN A 233     103.001  44.072  91.921  1.00 22.80           N  
ATOM   1698  CA  GLN A 233     103.963  43.387  92.730  1.00 26.22           C  
ATOM   1699  C   GLN A 233     104.682  42.187  92.118  1.00 25.38           C  
ATOM   1700  O   GLN A 233     104.166  41.496  91.207  1.00 23.73           O  
ATOM   1701  CB  GLN A 233     103.354  43.111  94.080  1.00 27.58           C  
ATOM   1702  CG  GLN A 233     102.381  42.137  94.084  1.00 33.67           C  
ATOM   1703  CD  GLN A 233     102.700  41.141  95.188  1.00 41.49           C  
ATOM   1704  OE1 GLN A 233     101.856  40.786  96.027  1.00 38.87           O  
ATOM   1705  NE2 GLN A 233     103.934  40.661  95.162  1.00 43.64           N  
ATOM   1706  N   LEU A 234     105.910  41.968  92.587  1.00 26.54           N  
ATOM   1707  CA  LEU A 234     106.703  40.797  92.198  1.00 28.81           C  
ATOM   1708  C   LEU A 234     105.966  39.542  92.406  1.00 28.99           C  
ATOM   1709  O   LEU A 234     105.341  39.367  93.440  1.00 32.23           O  
ATOM   1710  CB  LEU A 234     108.022  40.697  92.976  1.00 31.32           C  
ATOM   1711  CG  LEU A 234     108.920  41.919  92.875  1.00 34.72           C  
ATOM   1712  CD1 LEU A 234     110.207  41.582  93.753  1.00 38.94           C  
ATOM   1713  CD2 LEU A 234     109.256  42.264  91.413  1.00 36.75           C  
ATOM   1714  N   PRO A 235     106.006  38.634  91.424  1.00 28.52           N  
ATOM   1715  CA  PRO A 235     105.206  37.390  91.534  1.00 30.73           C  
ATOM   1716  C   PRO A 235     105.541  36.569  92.796  1.00 34.31           C  
ATOM   1717  O   PRO A 235     106.700  36.221  92.963  1.00 35.63           O  
ATOM   1718  CB  PRO A 235     105.620  36.594  90.298  1.00 28.71           C  
ATOM   1719  CG  PRO A 235     105.947  37.707  89.303  1.00 27.02           C  
ATOM   1720  CD  PRO A 235     106.549  38.841  90.084  1.00 26.86           C  
ATOM   1721  N   VAL A 236     104.516  36.252  93.602  1.00 36.56           N  
ATOM   1722  CA  VAL A 236     104.633  35.429  94.799  1.00 40.33           C  
ATOM   1723  C   VAL A 236     103.776  34.112  94.688  1.00 40.48           C  
ATOM   1724  O   VAL A 236     102.621  34.147  94.222  1.00 42.58           O  
ATOM   1725  CB  VAL A 236     104.258  36.300  96.065  1.00 41.14           C  
ATOM   1726  CG1 VAL A 236     102.757  36.226  96.405  1.00 43.09           C  
ATOM   1727  CG2 VAL A 236     105.128  35.926  97.255  1.00 43.59           C  
ATOM   1728  N   GLY A 237     104.327  32.957  95.064  1.00 40.51           N  
ATOM   1729  CA  GLY A 237     103.540  31.708  95.078  1.00 39.34           C  
ATOM   1730  C   GLY A 237     103.096  31.129  93.732  1.00 39.90           C  
ATOM   1731  O   GLY A 237     102.153  30.310  93.695  1.00 39.65           O  
ATOM   1732  N   GLU A 238     103.756  31.530  92.635  1.00 38.29           N  
ATOM   1733  CA  GLU A 238     103.535  30.915  91.304  1.00 38.46           C  
ATOM   1734  C   GLU A 238     104.749  30.008  90.958  1.00 38.99           C  
ATOM   1735  O   GLU A 238     105.895  30.425  91.057  1.00 39.30           O  
ATOM   1736  CB  GLU A 238     103.305  31.967  90.187  1.00 36.42           C  
ATOM   1737  CG  GLU A 238     102.321  33.038  90.590  1.00 36.85           C  
ATOM   1738  CD  GLU A 238     102.264  34.326  89.664  1.00 29.85           C  
ATOM   1739  OE1 GLU A 238     103.091  34.556  88.766  1.00 23.94           O  
ATOM   1740  OE2 GLU A 238     101.386  35.157  89.930  1.00 36.81           O  
ATOM   1741  N   ASN A 239     104.471  28.767  90.550  1.00 40.01           N  
ATOM   1742  CA  ASN A 239     105.497  27.728  90.465  1.00 40.76           C  
ATOM   1743  C   ASN A 239     105.258  26.910  89.207  1.00 39.63           C  
ATOM   1744  O   ASN A 239     104.871  25.725  89.327  1.00 40.79           O  
ATOM   1745  CB  ASN A 239     105.363  26.733  91.637  1.00 40.47           C  
ATOM   1746  CG  ASN A 239     105.361  27.397  92.996  1.00 45.22           C  
ATOM   1747  OD1 ASN A 239     106.170  28.311  93.292  1.00 49.13           O  
ATOM   1748  ND2 ASN A 239     104.482  26.897  93.878  1.00 45.49           N  
ATOM   1749  N   GLY A 240     105.509  27.481  88.032  1.00 37.58           N  
ATOM   1750  CA  GLY A 240     105.394  26.714  86.802  1.00 37.05           C  
ATOM   1751  C   GLY A 240     106.554  25.756  86.537  1.00 37.37           C  
ATOM   1752  O   GLY A 240     107.483  25.616  87.341  1.00 37.83           O  
ATOM   1753  N   ILE A 241     106.480  25.083  85.403  1.00 38.10           N  
ATOM   1754  CA  ILE A 241     107.540  24.211  84.899  1.00 39.52           C  
ATOM   1755  C   ILE A 241     108.806  25.054  84.471  1.00 41.43           C  
ATOM   1756  O   ILE A 241     108.755  26.267  84.014  1.00 37.59           O  
ATOM   1757  CB  ILE A 241     106.963  23.212  83.853  1.00 39.79           C  
ATOM   1758  CG1 ILE A 241     105.787  22.426  84.492  1.00 39.44           C  
ATOM   1759  CG2 ILE A 241     108.050  22.221  83.290  1.00 42.03           C  
ATOM   1760  CD1 ILE A 241     104.703  22.029  83.484  1.00 38.90           C  
ATOM   1761  N   VAL A 242     109.946  24.404  84.729  1.00 43.37           N  
ATOM   1762  CA  VAL A 242     111.226  25.068  84.968  1.00 44.62           C  
ATOM   1763  C   VAL A 242     112.307  23.984  84.811  1.00 45.76           C  
ATOM   1764  O   VAL A 242     111.998  22.774  84.918  1.00 46.15           O  
ATOM   1765  CB  VAL A 242     111.214  25.710  86.401  1.00 45.65           C  
ATOM   1766  CG1 VAL A 242     112.505  25.397  87.213  1.00 46.37           C  
ATOM   1767  CG2 VAL A 242     110.788  27.248  86.387  1.00 43.68           C  
TER    1768      VAL A 242                                                      
ATOM   1769  N   MET B  19      94.595  32.384  42.858  1.00 37.36           N  
ATOM   1770  CA  MET B  19      95.631  32.102  43.894  1.00 38.27           C  
ATOM   1771  C   MET B  19      95.038  31.048  44.831  1.00 38.70           C  
ATOM   1772  O   MET B  19      93.812  30.974  44.937  1.00 38.40           O  
ATOM   1773  CB  MET B  19      95.986  33.388  44.629  1.00 37.45           C  
ATOM   1774  CG  MET B  19      96.589  34.469  43.728  1.00 39.27           C  
ATOM   1775  SD  MET B  19      98.072  33.928  42.785  1.00 39.10           S  
ATOM   1776  CE  MET B  19      97.420  33.078  41.444  1.00 45.10           C  
ATOM   1777  N   ASP B  20      95.882  30.194  45.406  1.00 38.61           N  
ATOM   1778  CA  ASP B  20      95.470  29.222  46.419  1.00 40.97           C  
ATOM   1779  C   ASP B  20      95.237  29.907  47.770  1.00 42.44           C  
ATOM   1780  O   ASP B  20      96.196  30.165  48.536  1.00 38.79           O  
ATOM   1781  CB  ASP B  20      96.505  28.104  46.556  1.00 38.83           C  
ATOM   1782  CG  ASP B  20      96.147  27.083  47.638  1.00 40.34           C  
ATOM   1783  OD1 ASP B  20      95.092  27.192  48.306  1.00 39.30           O  
ATOM   1784  OD2 ASP B  20      96.942  26.166  47.839  1.00 40.64           O  
ATOM   1785  N   LYS B  21      93.969  30.172  48.063  1.00 50.15           N  
ATOM   1786  CA  LYS B  21      93.596  30.877  49.307  1.00 51.17           C  
ATOM   1787  C   LYS B  21      94.061  30.151  50.568  1.00 49.93           C  
ATOM   1788  O   LYS B  21      94.191  30.750  51.625  1.00 50.47           O  
ATOM   1789  CB  LYS B  21      92.079  31.127  49.370  1.00 52.26           C  
ATOM   1790  CG  LYS B  21      91.632  32.321  48.544  1.00 54.94           C  
ATOM   1791  CD  LYS B  21      90.114  32.275  48.266  1.00 57.94           C  
ATOM   1792  CE  LYS B  21      89.697  33.418  47.328  1.00 59.33           C  
ATOM   1793  NZ  LYS B  21      88.259  33.791  47.498  1.00 59.65           N  
ATOM   1794  N   GLU B  22      94.316  28.858  50.455  1.00 47.56           N  
ATOM   1795  CA  GLU B  22      94.811  28.103  51.590  1.00 45.81           C  
ATOM   1796  C   GLU B  22      96.329  27.947  51.614  1.00 43.89           C  
ATOM   1797  O   GLU B  22      96.884  27.354  52.535  1.00 43.45           O  
ATOM   1798  CB  GLU B  22      94.121  26.755  51.691  1.00 46.47           C  
ATOM   1799  CG  GLU B  22      92.681  26.855  52.082  1.00 47.85           C  
ATOM   1800  CD  GLU B  22      92.167  25.581  52.729  1.00 50.15           C  
ATOM   1801  OE1 GLU B  22      92.978  24.685  53.091  1.00 51.24           O  
ATOM   1802  OE2 GLU B  22      90.955  25.523  52.912  1.00 49.11           O  
ATOM   1803  N   HIS B  23      97.011  28.501  50.622  1.00 40.18           N  
ATOM   1804  CA  HIS B  23      98.466  28.542  50.711  1.00 38.53           C  
ATOM   1805  C   HIS B  23      98.901  29.396  51.944  1.00 35.79           C  
ATOM   1806  O   HIS B  23      98.377  30.432  52.186  1.00 33.17           O  
ATOM   1807  CB  HIS B  23      99.106  29.070  49.407  1.00 37.72           C  
ATOM   1808  CG  HIS B  23     100.584  28.895  49.375  1.00 39.24           C  
ATOM   1809  ND1 HIS B  23     101.435  29.743  50.043  1.00 36.94           N  
ATOM   1810  CD2 HIS B  23     101.366  27.949  48.789  1.00 38.21           C  
ATOM   1811  CE1 HIS B  23     102.686  29.343  49.855  1.00 40.04           C  
ATOM   1812  NE2 HIS B  23     102.670  28.257  49.100  1.00 39.13           N  
ATOM   1813  N   PRO B  24      99.893  28.946  52.699  1.00 35.33           N  
ATOM   1814  CA  PRO B  24     100.321  29.707  53.875  1.00 34.61           C  
ATOM   1815  C   PRO B  24     100.634  31.213  53.637  1.00 35.01           C  
ATOM   1816  O   PRO B  24     100.462  32.023  54.566  1.00 31.23           O  
ATOM   1817  CB  PRO B  24     101.569  28.949  54.346  1.00 35.08           C  
ATOM   1818  CG  PRO B  24     101.344  27.582  53.859  1.00 35.79           C  
ATOM   1819  CD  PRO B  24     100.534  27.622  52.634  1.00 35.03           C  
ATOM   1820  N   ARG B  25     101.083  31.573  52.411  1.00 34.17           N  
ATOM   1821  CA  ARG B  25     101.362  32.990  52.078  1.00 35.05           C  
ATOM   1822  C   ARG B  25     100.160  33.893  52.291  1.00 33.47           C  
ATOM   1823  O   ARG B  25     100.357  35.061  52.649  1.00 32.48           O  
ATOM   1824  CB  ARG B  25     101.824  33.196  50.609  1.00 35.54           C  
ATOM   1825  CG  ARG B  25     103.203  32.709  50.414  1.00 40.56           C  
ATOM   1826  CD  ARG B  25     104.039  33.375  49.251  1.00 44.11           C  
ATOM   1827  NE  ARG B  25     105.422  32.874  49.450  1.00 46.30           N  
ATOM   1828  CZ  ARG B  25     106.406  33.520  50.068  1.00 46.45           C  
ATOM   1829  NH1 ARG B  25     106.252  34.769  50.554  1.00 43.89           N  
ATOM   1830  NH2 ARG B  25     107.586  32.917  50.139  1.00 48.39           N  
ATOM   1831  N   TYR B  26      98.975  33.342  51.992  1.00 31.86           N  
ATOM   1832  CA  TYR B  26      97.685  34.012  52.062  1.00 33.07           C  
ATOM   1833  C   TYR B  26      96.945  33.663  53.392  1.00 31.81           C  
ATOM   1834  O   TYR B  26      96.297  34.542  53.996  1.00 30.51           O  
ATOM   1835  CB  TYR B  26      96.805  33.659  50.835  1.00 33.91           C  
ATOM   1836  CG  TYR B  26      97.515  34.003  49.525  1.00 39.80           C  
ATOM   1837  CD1 TYR B  26      97.786  35.332  49.200  1.00 43.73           C  
ATOM   1838  CD2 TYR B  26      97.974  32.999  48.659  1.00 44.19           C  
ATOM   1839  CE1 TYR B  26      98.465  35.662  48.031  1.00 49.99           C  
ATOM   1840  CE2 TYR B  26      98.636  33.312  47.505  1.00 48.40           C  
ATOM   1841  CZ  TYR B  26      98.885  34.644  47.187  1.00 51.56           C  
ATOM   1842  OH  TYR B  26      99.549  35.020  46.048  1.00 55.09           O  
ATOM   1843  N   LEU B  27      97.043  32.404  53.791  1.00 29.01           N  
ATOM   1844  CA  LEU B  27      96.322  31.885  54.947  1.00 29.69           C  
ATOM   1845  C   LEU B  27      96.851  32.471  56.278  1.00 28.55           C  
ATOM   1846  O   LEU B  27      96.076  32.804  57.140  1.00 27.01           O  
ATOM   1847  CB  LEU B  27      96.424  30.371  55.018  1.00 30.76           C  
ATOM   1848  CG  LEU B  27      95.145  29.575  55.325  1.00 34.57           C  
ATOM   1849  CD1 LEU B  27      95.452  28.228  55.916  1.00 34.88           C  
ATOM   1850  CD2 LEU B  27      94.023  30.303  56.022  1.00 30.89           C  
ATOM   1851  N   ILE B  28      98.177  32.531  56.460  1.00 26.40           N  
ATOM   1852  CA  ILE B  28      98.729  33.179  57.637  1.00 26.21           C  
ATOM   1853  C   ILE B  28      98.245  34.616  57.864  1.00 26.83           C  
ATOM   1854  O   ILE B  28      97.713  34.887  58.925  1.00 26.49           O  
ATOM   1855  CB  ILE B  28     100.213  32.938  57.783  1.00 26.06           C  
ATOM   1856  CG1 ILE B  28     100.412  31.432  57.959  1.00 26.06           C  
ATOM   1857  CG2 ILE B  28     100.886  33.837  58.863  1.00 26.04           C  
ATOM   1858  CD1 ILE B  28     101.885  30.990  58.001  1.00 26.96           C  
ATOM   1859  N   PRO B  29      98.368  35.510  56.860  1.00 26.73           N  
ATOM   1860  CA  PRO B  29      97.797  36.869  56.999  1.00 25.64           C  
ATOM   1861  C   PRO B  29      96.319  36.826  57.316  1.00 25.08           C  
ATOM   1862  O   PRO B  29      95.884  37.587  58.179  1.00 23.99           O  
ATOM   1863  CB  PRO B  29      98.020  37.490  55.611  1.00 26.04           C  
ATOM   1864  CG  PRO B  29      99.396  36.850  55.189  1.00 28.20           C  
ATOM   1865  CD  PRO B  29      99.270  35.395  55.677  1.00 26.03           C  
ATOM   1866  N   GLU B  30      95.557  35.973  56.630  1.00 23.11           N  
ATOM   1867  CA  GLU B  30      94.130  35.964  56.848  1.00 24.27           C  
ATOM   1868  C   GLU B  30      93.784  35.531  58.282  1.00 23.66           C  
ATOM   1869  O   GLU B  30      92.951  36.152  58.968  1.00 23.15           O  
ATOM   1870  CB  GLU B  30      93.483  35.048  55.836  1.00 25.47           C  
ATOM   1871  CG  GLU B  30      92.005  34.791  56.113  1.00 29.55           C  
ATOM   1872  CD  GLU B  30      91.438  33.635  55.264  1.00 37.49           C  
ATOM   1873  OE1 GLU B  30      92.040  33.251  54.240  1.00 40.15           O  
ATOM   1874  OE2 GLU B  30      90.389  33.100  55.645  1.00 38.59           O  
ATOM   1875  N   LEU B  31      94.391  34.446  58.716  1.00 20.98           N  
ATOM   1876  CA  LEU B  31      94.129  33.977  60.069  1.00 23.01           C  
ATOM   1877  C   LEU B  31      94.650  34.903  61.161  1.00 22.15           C  
ATOM   1878  O   LEU B  31      94.006  34.984  62.225  1.00 21.85           O  
ATOM   1879  CB  LEU B  31      94.740  32.616  60.272  1.00 22.04           C  
ATOM   1880  CG  LEU B  31      93.846  31.390  60.007  1.00 26.29           C  
ATOM   1881  CD1 LEU B  31      92.339  31.535  59.613  1.00 22.19           C  
ATOM   1882  CD2 LEU B  31      94.556  30.172  59.498  1.00 25.52           C  
ATOM   1883  N   CYS B  32      95.777  35.590  60.908  1.00 21.36           N  
ATOM   1884  CA  CYS B  32      96.302  36.523  61.871  1.00 21.55           C  
ATOM   1885  C   CYS B  32      95.360  37.700  62.054  1.00 21.22           C  
ATOM   1886  O   CYS B  32      95.234  38.213  63.164  1.00 19.21           O  
ATOM   1887  CB  CYS B  32      97.674  37.044  61.463  1.00 22.64           C  
ATOM   1888  SG  CYS B  32      98.971  35.809  61.873  1.00 25.22           S  
ATOM   1889  N   LYS B  33      94.757  38.133  60.961  1.00 20.33           N  
ATOM   1890  CA  LYS B  33      93.788  39.188  61.027  1.00 22.68           C  
ATOM   1891  C   LYS B  33      92.601  38.722  61.866  1.00 21.56           C  
ATOM   1892  O   LYS B  33      92.073  39.456  62.709  1.00 21.45           O  
ATOM   1893  CB  LYS B  33      93.336  39.511  59.608  1.00 22.00           C  
ATOM   1894  CG  LYS B  33      92.558  40.721  59.495  1.00 28.90           C  
ATOM   1895  CD  LYS B  33      92.318  41.070  57.990  1.00 38.81           C  
ATOM   1896  CE  LYS B  33      90.927  41.661  57.780  1.00 45.68           C  
ATOM   1897  NZ  LYS B  33      90.461  41.637  56.303  1.00 52.28           N  
ATOM   1898  N   GLN B  34      92.138  37.509  61.581  1.00 20.65           N  
ATOM   1899  CA  GLN B  34      91.034  36.958  62.387  1.00 21.02           C  
ATOM   1900  C   GLN B  34      91.388  36.879  63.911  1.00 19.93           C  
ATOM   1901  O   GLN B  34      90.593  37.291  64.799  1.00 18.71           O  
ATOM   1902  CB  GLN B  34      90.621  35.591  61.848  1.00 21.06           C  
ATOM   1903  CG  GLN B  34      89.385  34.985  62.633  1.00 23.60           C  
ATOM   1904  CD  GLN B  34      88.830  33.715  61.974  1.00 30.00           C  
ATOM   1905  OE1 GLN B  34      88.099  32.937  62.603  1.00 29.74           O  
ATOM   1906  NE2 GLN B  34      89.238  33.460  60.743  1.00 24.75           N  
ATOM   1907  N   PHE B  35      92.569  36.376  64.200  1.00 17.59           N  
ATOM   1908  CA  PHE B  35      93.050  36.271  65.553  1.00 19.07           C  
ATOM   1909  C   PHE B  35      93.235  37.624  66.248  1.00 18.39           C  
ATOM   1910  O   PHE B  35      93.019  37.746  67.444  1.00 17.22           O  
ATOM   1911  CB  PHE B  35      94.363  35.451  65.599  1.00 18.28           C  
ATOM   1912  CG  PHE B  35      94.210  34.013  65.119  1.00 21.23           C  
ATOM   1913  CD1 PHE B  35      92.927  33.437  64.902  1.00 23.08           C  
ATOM   1914  CD2 PHE B  35      95.361  33.222  64.879  1.00 21.28           C  
ATOM   1915  CE1 PHE B  35      92.782  32.091  64.423  1.00 23.89           C  
ATOM   1916  CE2 PHE B  35      95.226  31.878  64.435  1.00 23.10           C  
ATOM   1917  CZ  PHE B  35      93.953  31.309  64.233  1.00 22.87           C  
ATOM   1918  N   TYR B  36      93.592  38.639  65.487  1.00 18.47           N  
ATOM   1919  CA  TYR B  36      93.746  39.976  66.071  1.00 18.59           C  
ATOM   1920  C   TYR B  36      92.391  40.497  66.576  1.00 19.24           C  
ATOM   1921  O   TYR B  36      92.308  41.070  67.678  1.00 18.94           O  
ATOM   1922  CB  TYR B  36      94.282  40.909  64.981  1.00 18.46           C  
ATOM   1923  CG  TYR B  36      94.280  42.365  65.408  1.00 19.79           C  
ATOM   1924  CD1 TYR B  36      95.362  42.918  66.125  1.00 19.29           C  
ATOM   1925  CD2 TYR B  36      93.172  43.185  65.114  1.00 19.83           C  
ATOM   1926  CE1 TYR B  36      95.344  44.254  66.491  1.00 21.02           C  
ATOM   1927  CE2 TYR B  36      93.163  44.533  65.463  1.00 21.67           C  
ATOM   1928  CZ  TYR B  36      94.210  45.059  66.157  1.00 21.31           C  
ATOM   1929  OH  TYR B  36      94.123  46.394  66.493  1.00 20.27           O  
ATOM   1930  N   HIS B  37      91.337  40.266  65.794  1.00 20.54           N  
ATOM   1931  CA  HIS B  37      90.012  40.644  66.214  1.00 21.80           C  
ATOM   1932  C   HIS B  37      89.490  39.812  67.395  1.00 23.58           C  
ATOM   1933  O   HIS B  37      88.719  40.322  68.166  1.00 21.57           O  
ATOM   1934  CB  HIS B  37      89.008  40.694  65.040  1.00 22.93           C  
ATOM   1935  CG  HIS B  37      89.368  41.764  64.057  1.00 25.49           C  
ATOM   1936  ND1 HIS B  37      89.533  43.088  64.440  1.00 26.05           N  
ATOM   1937  CD2 HIS B  37      89.752  41.693  62.756  1.00 26.18           C  
ATOM   1938  CE1 HIS B  37      89.948  43.797  63.400  1.00 28.63           C  
ATOM   1939  NE2 HIS B  37      90.092  42.972  62.364  1.00 29.66           N  
ATOM   1940  N   LEU B  38      89.991  38.579  67.587  1.00 22.25           N  
ATOM   1941  CA  LEU B  38      89.702  37.877  68.860  1.00 21.76           C  
ATOM   1942  C   LEU B  38      90.491  38.383  70.083  1.00 22.19           C  
ATOM   1943  O   LEU B  38      90.270  37.915  71.205  1.00 23.09           O  
ATOM   1944  CB  LEU B  38      89.923  36.373  68.660  1.00 21.78           C  
ATOM   1945  CG  LEU B  38      89.180  35.740  67.492  1.00 22.86           C  
ATOM   1946  CD1 LEU B  38      89.681  34.313  67.244  1.00 22.91           C  
ATOM   1947  CD2 LEU B  38      87.627  35.781  67.790  1.00 23.80           C  
ATOM   1948  N   GLY B  39      91.417  39.309  69.903  1.00 20.84           N  
ATOM   1949  CA  GLY B  39      92.268  39.767  71.040  1.00 21.63           C  
ATOM   1950  C   GLY B  39      93.496  38.810  71.258  1.00 20.92           C  
ATOM   1951  O   GLY B  39      94.146  38.920  72.244  1.00 21.04           O  
ATOM   1952  N   TRP B  40      93.743  37.845  70.358  1.00 20.50           N  
ATOM   1953  CA  TRP B  40      94.841  36.847  70.583  1.00 20.64           C  
ATOM   1954  C   TRP B  40      96.222  37.368  70.162  1.00 21.25           C  
ATOM   1955  O   TRP B  40      97.210  36.869  70.648  1.00 21.23           O  
ATOM   1956  CB  TRP B  40      94.618  35.571  69.780  1.00 19.19           C  
ATOM   1957  CG  TRP B  40      93.422  34.756  70.152  1.00 20.73           C  
ATOM   1958  CD1 TRP B  40      92.549  34.984  71.172  1.00 20.85           C  
ATOM   1959  CD2 TRP B  40      93.001  33.541  69.524  1.00 19.98           C  
ATOM   1960  NE1 TRP B  40      91.572  33.991  71.193  1.00 21.06           N  
ATOM   1961  CE2 TRP B  40      91.842  33.083  70.221  1.00 22.32           C  
ATOM   1962  CE3 TRP B  40      93.469  32.808  68.454  1.00 21.86           C  
ATOM   1963  CZ2 TRP B  40      91.152  31.924  69.859  1.00 21.00           C  
ATOM   1964  CZ3 TRP B  40      92.786  31.634  68.071  1.00 24.46           C  
ATOM   1965  CH2 TRP B  40      91.617  31.228  68.772  1.00 22.55           C  
ATOM   1966  N   VAL B  41      96.290  38.369  69.281  1.00 21.18           N  
ATOM   1967  CA  VAL B  41      97.565  38.695  68.599  1.00 24.94           C  
ATOM   1968  C   VAL B  41      97.761  40.256  68.457  1.00 26.79           C  
ATOM   1969  O   VAL B  41      98.256  40.783  67.502  1.00 27.81           O  
ATOM   1970  CB  VAL B  41      97.502  37.890  67.317  1.00 24.98           C  
ATOM   1971  CG1 VAL B  41      97.073  38.562  66.114  1.00 25.30           C  
ATOM   1972  CG2 VAL B  41      98.128  36.445  67.369  1.00 23.60           C  
ATOM   1973  N   THR B  42      97.429  40.920  69.532  1.00 27.39           N  
ATOM   1974  CA  THR B  42      97.488  42.339  69.749  1.00 29.42           C  
ATOM   1975  C   THR B  42      98.933  42.838  69.964  1.00 28.51           C  
ATOM   1976  O   THR B  42      99.794  42.106  70.455  1.00 27.06           O  
ATOM   1977  CB  THR B  42      96.496  42.501  71.039  1.00 30.69           C  
ATOM   1978  OG1 THR B  42      95.144  42.672  70.533  1.00 38.41           O  
ATOM   1979  CG2 THR B  42      96.887  43.450  72.035  1.00 29.87           C  
ATOM   1980  N   GLY B  43      99.195  44.093  69.597  1.00 28.90           N  
ATOM   1981  CA  GLY B  43     100.490  44.724  70.000  1.00 30.09           C  
ATOM   1982  C   GLY B  43     101.712  43.949  69.513  1.00 30.89           C  
ATOM   1983  O   GLY B  43     102.767  43.941  70.185  1.00 31.66           O  
ATOM   1984  N   THR B  44     101.552  43.347  68.312  1.00 31.20           N  
ATOM   1985  CA  THR B  44     102.560  42.468  67.674  1.00 32.83           C  
ATOM   1986  C   THR B  44     102.891  41.143  68.360  1.00 33.22           C  
ATOM   1987  O   THR B  44     103.808  40.439  67.878  1.00 33.94           O  
ATOM   1988  CB  THR B  44     103.941  43.189  67.395  1.00 32.34           C  
ATOM   1989  OG1 THR B  44     104.714  43.215  68.599  1.00 31.76           O  
ATOM   1990  CG2 THR B  44     103.715  44.683  66.904  1.00 32.93           C  
ATOM   1991  N   GLY B  45     102.235  40.798  69.479  1.00 32.29           N  
ATOM   1992  CA  GLY B  45     102.516  39.513  70.161  1.00 30.91           C  
ATOM   1993  C   GLY B  45     101.786  38.389  69.444  1.00 30.37           C  
ATOM   1994  O   GLY B  45     100.839  38.648  68.768  1.00 30.10           O  
ATOM   1995  N   GLY B  46     102.257  37.148  69.526  1.00 29.99           N  
ATOM   1996  CA  GLY B  46     101.477  35.995  69.119  1.00 30.26           C  
ATOM   1997  C   GLY B  46     101.719  35.684  67.659  1.00 32.82           C  
ATOM   1998  O   GLY B  46     102.480  36.399  67.051  1.00 35.98           O  
ATOM   1999  N   GLY B  47     101.103  34.642  67.084  1.00 31.27           N  
ATOM   2000  CA  GLY B  47     101.223  34.397  65.628  1.00 30.27           C  
ATOM   2001  C   GLY B  47     100.768  32.995  65.243  1.00 29.64           C  
ATOM   2002  O   GLY B  47     100.319  32.266  66.112  1.00 25.00           O  
ATOM   2003  N   ILE B  48     100.884  32.632  63.953  1.00 29.37           N  
ATOM   2004  CA  ILE B  48     100.633  31.311  63.491  1.00 28.76           C  
ATOM   2005  C   ILE B  48     101.698  30.945  62.474  1.00 29.27           C  
ATOM   2006  O   ILE B  48     102.060  31.781  61.607  1.00 28.45           O  
ATOM   2007  CB  ILE B  48      99.198  31.067  62.962  1.00 28.71           C  
ATOM   2008  CG1 ILE B  48      99.024  29.668  62.408  1.00 31.38           C  
ATOM   2009  CG2 ILE B  48      98.719  32.049  61.892  1.00 32.94           C  
ATOM   2010  CD1 ILE B  48      97.515  29.305  62.025  1.00 33.10           C  
ATOM   2011  N   SER B  49     102.198  29.721  62.593  1.00 26.88           N  
ATOM   2012  CA  SER B  49     103.129  29.163  61.619  1.00 27.21           C  
ATOM   2013  C   SER B  49     102.434  27.926  61.035  1.00 27.39           C  
ATOM   2014  O   SER B  49     101.709  27.252  61.754  1.00 25.07           O  
ATOM   2015  CB  SER B  49     104.455  28.767  62.302  1.00 26.96           C  
ATOM   2016  OG  SER B  49     105.287  28.050  61.414  1.00 30.57           O  
ATOM   2017  N   LEU B  50     102.673  27.632  59.764  1.00 25.69           N  
ATOM   2018  CA  LEU B  50     102.156  26.463  59.098  1.00 27.94           C  
ATOM   2019  C   LEU B  50     103.312  25.729  58.363  1.00 29.88           C  
ATOM   2020  O   LEU B  50     104.203  26.377  57.808  1.00 27.58           O  
ATOM   2021  CB  LEU B  50     101.182  26.870  58.016  1.00 28.18           C  
ATOM   2022  CG  LEU B  50      99.666  26.920  58.286  1.00 33.59           C  
ATOM   2023  CD1 LEU B  50      99.325  27.615  59.540  1.00 31.03           C  
ATOM   2024  CD2 LEU B  50      98.896  27.520  57.133  1.00 33.56           C  
ATOM   2025  N   LYS B  51     103.254  24.398  58.370  1.00 31.10           N  
ATOM   2026  CA  LYS B  51     104.141  23.566  57.558  1.00 33.69           C  
ATOM   2027  C   LYS B  51     103.412  23.215  56.242  1.00 35.38           C  
ATOM   2028  O   LYS B  51     102.262  22.748  56.272  1.00 35.09           O  
ATOM   2029  CB  LYS B  51     104.491  22.304  58.332  1.00 33.97           C  
ATOM   2030  CG  LYS B  51     105.514  21.389  57.644  1.00 35.15           C  
ATOM   2031  CD  LYS B  51     106.165  20.469  58.678  1.00 36.60           C  
ATOM   2032  CE  LYS B  51     107.219  19.528  58.010  1.00 39.48           C  
ATOM   2033  NZ  LYS B  51     106.575  18.586  57.092  1.00 39.46           N  
ATOM   2034  N   HIS B  52     104.078  23.463  55.113  1.00 36.41           N  
ATOM   2035  CA  HIS B  52     103.536  23.246  53.780  1.00 38.81           C  
ATOM   2036  C   HIS B  52     104.546  22.383  53.040  1.00 40.04           C  
ATOM   2037  O   HIS B  52     105.555  22.917  52.543  1.00 38.74           O  
ATOM   2038  CB  HIS B  52     103.409  24.560  53.056  1.00 38.70           C  
ATOM   2039  CG  HIS B  52     102.657  24.458  51.771  1.00 42.87           C  
ATOM   2040  ND1 HIS B  52     101.324  24.144  51.719  1.00 44.66           N  
ATOM   2041  CD2 HIS B  52     103.062  24.605  50.482  1.00 45.40           C  
ATOM   2042  CE1 HIS B  52     100.927  24.103  50.456  1.00 47.94           C  
ATOM   2043  NE2 HIS B  52     101.967  24.370  49.684  1.00 47.27           N  
ATOM   2044  N   GLY B  53     104.305  21.065  53.057  1.00 41.07           N  
ATOM   2045  CA  GLY B  53     105.289  20.066  52.631  1.00 42.17           C  
ATOM   2046  C   GLY B  53     106.524  20.125  53.503  1.00 42.59           C  
ATOM   2047  O   GLY B  53     106.462  19.954  54.722  1.00 43.38           O  
ATOM   2048  N   ASP B  54     107.660  20.385  52.880  1.00 42.40           N  
ATOM   2049  CA  ASP B  54     108.929  20.557  53.571  1.00 42.58           C  
ATOM   2050  C   ASP B  54     109.191  21.995  54.014  1.00 41.35           C  
ATOM   2051  O   ASP B  54     110.205  22.274  54.653  1.00 41.58           O  
ATOM   2052  CB  ASP B  54     110.072  20.150  52.629  1.00 44.92           C  
ATOM   2053  CG  ASP B  54     110.086  18.653  52.336  1.00 49.46           C  
ATOM   2054  OD1 ASP B  54     109.490  17.860  53.108  1.00 53.51           O  
ATOM   2055  OD2 ASP B  54     110.729  18.275  51.335  1.00 55.75           O  
ATOM   2056  N   GLU B  55     108.295  22.913  53.673  1.00 38.73           N  
ATOM   2057  CA  GLU B  55     108.525  24.308  53.995  1.00 37.90           C  
ATOM   2058  C   GLU B  55     107.734  24.701  55.258  1.00 35.67           C  
ATOM   2059  O   GLU B  55     106.567  24.340  55.398  1.00 33.83           O  
ATOM   2060  CB  GLU B  55     108.105  25.201  52.838  1.00 38.12           C  
ATOM   2061  CG  GLU B  55     108.914  25.042  51.566  1.00 43.44           C  
ATOM   2062  CD  GLU B  55     108.370  25.952  50.479  1.00 48.32           C  
ATOM   2063  OE1 GLU B  55     107.126  25.976  50.228  1.00 49.79           O  
ATOM   2064  OE2 GLU B  55     109.198  26.668  49.896  1.00 53.12           O  
ATOM   2065  N   ILE B  56     108.402  25.415  56.143  1.00 33.86           N  
ATOM   2066  CA  ILE B  56     107.771  26.068  57.295  1.00 32.41           C  
ATOM   2067  C   ILE B  56     107.635  27.602  57.119  1.00 32.91           C  
ATOM   2068  O   ILE B  56     108.630  28.337  56.969  1.00 31.20           O  
ATOM   2069  CB  ILE B  56     108.463  25.676  58.569  1.00 32.32           C  
ATOM   2070  CG1 ILE B  56     108.274  24.152  58.787  1.00 31.55           C  
ATOM   2071  CG2 ILE B  56     107.887  26.511  59.815  1.00 30.79           C  
ATOM   2072  CD1 ILE B  56     109.162  23.590  59.775  1.00 34.25           C  
ATOM   2073  N   TYR B  57     106.381  28.059  57.097  1.00 31.85           N  
ATOM   2074  CA  TYR B  57     106.042  29.450  56.943  1.00 32.03           C  
ATOM   2075  C   TYR B  57     105.865  30.141  58.289  1.00 33.28           C  
ATOM   2076  O   TYR B  57     105.249  29.609  59.214  1.00 29.25           O  
ATOM   2077  CB  TYR B  57     104.816  29.585  56.072  1.00 31.89           C  
ATOM   2078  CG  TYR B  57     105.088  29.332  54.610  1.00 34.55           C  
ATOM   2079  CD1 TYR B  57     105.239  30.389  53.718  1.00 36.89           C  
ATOM   2080  CD2 TYR B  57     105.177  28.046  54.124  1.00 36.96           C  
ATOM   2081  CE1 TYR B  57     105.481  30.164  52.345  1.00 38.33           C  
ATOM   2082  CE2 TYR B  57     105.422  27.796  52.776  1.00 39.01           C  
ATOM   2083  CZ  TYR B  57     105.572  28.860  51.893  1.00 39.97           C  
ATOM   2084  OH  TYR B  57     105.803  28.607  50.588  1.00 43.43           O  
ATOM   2085  N   ILE B  58     106.458  31.315  58.416  1.00 33.85           N  
ATOM   2086  CA  ILE B  58     106.507  31.998  59.701  1.00 36.51           C  
ATOM   2087  C   ILE B  58     106.356  33.475  59.461  1.00 38.25           C  
ATOM   2088  O   ILE B  58     107.015  34.015  58.572  1.00 38.22           O  
ATOM   2089  CB  ILE B  58     107.826  31.754  60.368  1.00 37.31           C  
ATOM   2090  CG1 ILE B  58     108.008  30.274  60.667  1.00 39.77           C  
ATOM   2091  CG2 ILE B  58     107.975  32.547  61.672  1.00 38.30           C  
ATOM   2092  CD1 ILE B  58     109.420  29.906  60.899  1.00 44.02           C  
ATOM   2093  N   ALA B  59     105.461  34.126  60.210  1.00 38.67           N  
ATOM   2094  CA  ALA B  59     105.203  35.542  60.076  1.00 38.89           C  
ATOM   2095  C   ALA B  59     106.394  36.317  60.526  1.00 39.35           C  
ATOM   2096  O   ALA B  59     107.149  35.865  61.365  1.00 40.79           O  
ATOM   2097  CB  ALA B  59     103.939  35.970  60.888  1.00 38.99           C  
ATOM   2098  N   PRO B  60     106.612  37.497  59.948  1.00 39.02           N  
ATOM   2099  CA  PRO B  60     107.706  38.298  60.448  1.00 39.45           C  
ATOM   2100  C   PRO B  60     107.473  38.802  61.909  1.00 39.56           C  
ATOM   2101  O   PRO B  60     106.347  38.956  62.371  1.00 38.80           O  
ATOM   2102  CB  PRO B  60     107.775  39.453  59.450  1.00 39.36           C  
ATOM   2103  CG  PRO B  60     106.449  39.497  58.828  1.00 39.32           C  
ATOM   2104  CD  PRO B  60     105.915  38.125  58.820  1.00 39.85           C  
ATOM   2105  N   SER B  61     108.569  39.005  62.610  1.00 39.12           N  
ATOM   2106  CA  SER B  61     108.592  39.495  63.956  1.00 39.95           C  
ATOM   2107  C   SER B  61     108.261  41.008  64.028  1.00 39.58           C  
ATOM   2108  O   SER B  61     108.642  41.789  63.137  1.00 38.04           O  
ATOM   2109  CB  SER B  61     109.977  39.210  64.506  1.00 40.03           C  
ATOM   2110  OG  SER B  61     110.379  40.101  65.513  1.00 44.27           O  
ATOM   2111  N   GLY B  62     107.530  41.406  65.076  1.00 38.28           N  
ATOM   2112  CA  GLY B  62     107.332  42.821  65.343  1.00 37.26           C  
ATOM   2113  C   GLY B  62     106.418  43.589  64.405  1.00 36.87           C  
ATOM   2114  O   GLY B  62     106.335  44.812  64.519  1.00 38.29           O  
ATOM   2115  N   VAL B  63     105.717  42.928  63.491  1.00 35.36           N  
ATOM   2116  CA  VAL B  63     104.819  43.648  62.578  1.00 34.43           C  
ATOM   2117  C   VAL B  63     103.338  43.621  63.127  1.00 32.78           C  
ATOM   2118  O   VAL B  63     103.014  42.818  63.962  1.00 31.72           O  
ATOM   2119  CB  VAL B  63     104.867  43.049  61.173  1.00 35.24           C  
ATOM   2120  CG1 VAL B  63     106.313  43.072  60.634  1.00 38.47           C  
ATOM   2121  CG2 VAL B  63     104.417  41.653  61.232  1.00 35.30           C  
ATOM   2122  N   GLN B  64     102.459  44.482  62.647  1.00 30.71           N  
ATOM   2123  CA  GLN B  64     101.099  44.487  63.157  1.00 29.81           C  
ATOM   2124  C   GLN B  64     100.401  43.258  62.543  1.00 28.88           C  
ATOM   2125  O   GLN B  64     100.335  43.106  61.325  1.00 26.38           O  
ATOM   2126  CB  GLN B  64     100.416  45.773  62.747  1.00 29.92           C  
ATOM   2127  CG  GLN B  64     100.927  46.973  63.538  1.00 31.26           C  
ATOM   2128  CD  GLN B  64     100.531  48.211  62.887  1.00 32.71           C  
ATOM   2129  OE1 GLN B  64      99.482  48.779  63.169  1.00 34.21           O  
ATOM   2130  NE2 GLN B  64     101.355  48.648  61.956  1.00 31.96           N  
ATOM   2131  N   LYS B  65      99.928  42.359  63.402  1.00 28.22           N  
ATOM   2132  CA  LYS B  65      99.452  41.073  62.919  1.00 28.55           C  
ATOM   2133  C   LYS B  65      98.250  41.126  62.019  1.00 27.92           C  
ATOM   2134  O   LYS B  65      98.055  40.214  61.231  1.00 29.64           O  
ATOM   2135  CB  LYS B  65      99.231  40.090  64.072  1.00 29.29           C  
ATOM   2136  CG  LYS B  65     100.487  39.870  64.918  1.00 32.50           C  
ATOM   2137  CD  LYS B  65     101.589  39.241  64.108  1.00 38.12           C  
ATOM   2138  CE  LYS B  65     102.432  38.354  64.904  1.00 41.12           C  
ATOM   2139  NZ  LYS B  65     103.438  39.033  65.816  1.00 38.50           N  
ATOM   2140  N   GLU B  66      97.473  42.205  62.033  1.00 26.20           N  
ATOM   2141  CA  GLU B  66      96.322  42.249  61.154  1.00 25.71           C  
ATOM   2142  C   GLU B  66      96.700  42.832  59.798  1.00 26.56           C  
ATOM   2143  O   GLU B  66      95.854  42.970  58.921  1.00 26.29           O  
ATOM   2144  CB  GLU B  66      95.109  43.000  61.831  1.00 24.81           C  
ATOM   2145  CG  GLU B  66      95.138  44.555  61.807  1.00 22.06           C  
ATOM   2146  CD  GLU B  66      96.141  45.165  62.784  1.00 22.04           C  
ATOM   2147  OE1 GLU B  66      97.091  44.526  63.338  1.00 22.68           O  
ATOM   2148  OE2 GLU B  66      95.975  46.360  63.055  1.00 22.93           O  
ATOM   2149  N   ARG B  67      97.981  43.131  59.586  1.00 27.99           N  
ATOM   2150  CA  ARG B  67      98.352  43.891  58.392  1.00 29.98           C  
ATOM   2151  C   ARG B  67      99.447  43.144  57.588  1.00 31.84           C  
ATOM   2152  O   ARG B  67     100.049  43.749  56.705  1.00 31.89           O  
ATOM   2153  CB  ARG B  67      98.914  45.301  58.765  1.00 29.55           C  
ATOM   2154  CG  ARG B  67      97.896  46.240  59.457  1.00 29.66           C  
ATOM   2155  CD  ARG B  67      98.472  47.626  59.632  1.00 30.01           C  
ATOM   2156  NE  ARG B  67      98.482  48.347  58.360  1.00 29.66           N  
ATOM   2157  CZ  ARG B  67      97.474  49.053  57.846  1.00 33.04           C  
ATOM   2158  NH1 ARG B  67      96.304  49.168  58.444  1.00 27.67           N  
ATOM   2159  NH2 ARG B  67      97.653  49.668  56.688  1.00 32.87           N  
ATOM   2160  N   ILE B  68      99.726  41.886  57.937  1.00 32.08           N  
ATOM   2161  CA  ILE B  68     100.847  41.118  57.315  1.00 33.36           C  
ATOM   2162  C   ILE B  68     100.570  40.926  55.824  1.00 34.79           C  
ATOM   2163  O   ILE B  68      99.464  40.596  55.452  1.00 34.00           O  
ATOM   2164  CB  ILE B  68     101.043  39.756  57.973  1.00 33.16           C  
ATOM   2165  CG1 ILE B  68     101.375  39.915  59.454  1.00 32.22           C  
ATOM   2166  CG2 ILE B  68     102.121  38.891  57.231  1.00 30.72           C  
ATOM   2167  CD1 ILE B  68     101.129  38.623  60.228  1.00 32.02           C  
ATOM   2168  N   GLN B  69     101.567  41.203  54.990  1.00 36.05           N  
ATOM   2169  CA  GLN B  69     101.444  41.018  53.539  1.00 39.02           C  
ATOM   2170  C   GLN B  69     102.063  39.653  53.112  1.00 38.92           C  
ATOM   2171  O   GLN B  69     103.043  39.209  53.715  1.00 38.51           O  
ATOM   2172  CB  GLN B  69     102.155  42.190  52.812  1.00 40.53           C  
ATOM   2173  CG  GLN B  69     101.586  43.593  53.064  1.00 43.78           C  
ATOM   2174  CD  GLN B  69     100.121  43.666  52.770  1.00 48.51           C  
ATOM   2175  OE1 GLN B  69      99.682  43.454  51.635  1.00 51.59           O  
ATOM   2176  NE2 GLN B  69      99.341  43.935  53.800  1.00 49.99           N  
ATOM   2177  N   PRO B  70     101.513  38.997  52.092  1.00 39.71           N  
ATOM   2178  CA  PRO B  70     102.090  37.736  51.631  1.00 40.98           C  
ATOM   2179  C   PRO B  70     103.609  37.773  51.385  1.00 42.74           C  
ATOM   2180  O   PRO B  70     104.317  36.805  51.722  1.00 42.26           O  
ATOM   2181  CB  PRO B  70     101.308  37.433  50.360  1.00 41.11           C  
ATOM   2182  CG  PRO B  70     100.012  38.162  50.549  1.00 41.39           C  
ATOM   2183  CD  PRO B  70     100.267  39.336  51.396  1.00 40.03           C  
ATOM   2184  N   GLU B  71     104.136  38.892  50.898  1.00 44.14           N  
ATOM   2185  CA  GLU B  71     105.596  39.006  50.652  1.00 47.16           C  
ATOM   2186  C   GLU B  71     106.451  39.073  51.926  1.00 47.41           C  
ATOM   2187  O   GLU B  71     107.667  39.001  51.859  1.00 47.46           O  
ATOM   2188  CB  GLU B  71     105.948  40.228  49.764  1.00 47.27           C  
ATOM   2189  CG  GLU B  71     104.870  40.634  48.759  1.00 51.75           C  
ATOM   2190  CD  GLU B  71     103.751  41.464  49.410  1.00 55.97           C  
ATOM   2191  OE1 GLU B  71     104.065  42.515  50.041  1.00 56.85           O  
ATOM   2192  OE2 GLU B  71     102.581  41.057  49.286  1.00 56.36           O  
ATOM   2193  N   ASP B  72     105.813  39.246  53.075  1.00 47.82           N  
ATOM   2194  CA  ASP B  72     106.507  39.475  54.332  1.00 47.91           C  
ATOM   2195  C   ASP B  72     106.923  38.134  54.984  1.00 46.69           C  
ATOM   2196  O   ASP B  72     107.661  38.114  55.979  1.00 45.87           O  
ATOM   2197  CB  ASP B  72     105.588  40.240  55.334  1.00 49.42           C  
ATOM   2198  CG  ASP B  72     105.153  41.642  54.844  1.00 53.04           C  
ATOM   2199  OD1 ASP B  72     106.006  42.362  54.283  1.00 54.54           O  
ATOM   2200  OD2 ASP B  72     103.974  42.046  55.096  1.00 54.56           O  
ATOM   2201  N   MET B  73     106.401  37.042  54.448  1.00 45.28           N  
ATOM   2202  CA  MET B  73     106.501  35.720  55.066  1.00 45.15           C  
ATOM   2203  C   MET B  73     107.924  35.130  54.977  1.00 45.74           C  
ATOM   2204  O   MET B  73     108.558  35.190  53.935  1.00 45.53           O  
ATOM   2205  CB  MET B  73     105.437  34.792  54.457  1.00 43.63           C  
ATOM   2206  CG  MET B  73     103.969  35.301  54.690  1.00 43.26           C  
ATOM   2207  SD  MET B  73     103.641  35.380  56.494  1.00 32.34           S  
ATOM   2208  CE  MET B  73     103.849  33.663  56.789  1.00 36.23           C  
ATOM   2209  N   PHE B  74     108.423  34.616  56.095  1.00 45.46           N  
ATOM   2210  CA  PHE B  74     109.657  33.848  56.123  1.00 45.92           C  
ATOM   2211  C   PHE B  74     109.394  32.373  55.906  1.00 46.06           C  
ATOM   2212  O   PHE B  74     108.393  31.841  56.385  1.00 44.33           O  
ATOM   2213  CB  PHE B  74     110.377  33.981  57.456  1.00 45.89           C  
ATOM   2214  CG  PHE B  74     111.169  35.234  57.599  1.00 48.94           C  
ATOM   2215  CD1 PHE B  74     112.555  35.228  57.362  1.00 49.96           C  
ATOM   2216  CD2 PHE B  74     110.542  36.436  57.961  1.00 49.56           C  
ATOM   2217  CE1 PHE B  74     113.318  36.397  57.489  1.00 51.20           C  
ATOM   2218  CE2 PHE B  74     111.281  37.613  58.104  1.00 52.50           C  
ATOM   2219  CZ  PHE B  74     112.689  37.590  57.862  1.00 53.09           C  
ATOM   2220  N   VAL B  75     110.318  31.714  55.205  1.00 45.22           N  
ATOM   2221  CA  VAL B  75     110.230  30.280  54.971  1.00 45.10           C  
ATOM   2222  C   VAL B  75     111.557  29.655  55.406  1.00 46.18           C  
ATOM   2223  O   VAL B  75     112.630  30.166  55.062  1.00 45.17           O  
ATOM   2224  CB  VAL B  75     109.906  29.927  53.498  1.00 44.88           C  
ATOM   2225  CG1 VAL B  75     109.636  28.429  53.339  1.00 43.65           C  
ATOM   2226  CG2 VAL B  75     108.738  30.751  52.964  1.00 42.71           C  
ATOM   2227  N   CYS B  76     111.463  28.568  56.167  1.00 46.50           N  
ATOM   2228  CA  CYS B  76     112.610  27.744  56.535  1.00 47.18           C  
ATOM   2229  C   CYS B  76     112.232  26.281  56.513  1.00 47.48           C  
ATOM   2230  O   CYS B  76     111.089  25.954  56.226  1.00 45.99           O  
ATOM   2231  CB  CYS B  76     113.165  28.139  57.886  1.00 47.96           C  
ATOM   2232  SG  CYS B  76     112.072  27.772  59.335  1.00 49.34           S  
ATOM   2233  N   ASP B  77     113.207  25.399  56.753  1.00 48.35           N  
ATOM   2234  CA  ASP B  77     112.926  23.961  56.739  1.00 49.75           C  
ATOM   2235  C   ASP B  77     112.928  23.330  58.144  1.00 50.01           C  
ATOM   2236  O   ASP B  77     113.212  24.001  59.134  1.00 48.19           O  
ATOM   2237  CB  ASP B  77     113.845  23.211  55.770  1.00 50.74           C  
ATOM   2238  CG  ASP B  77     115.267  23.025  56.300  1.00 52.81           C  
ATOM   2239  OD1 ASP B  77     115.635  23.480  57.427  1.00 51.96           O  
ATOM   2240  OD2 ASP B  77     116.045  22.414  55.527  1.00 57.53           O  
ATOM   2241  N   ILE B  78     112.598  22.045  58.205  1.00 51.18           N  
ATOM   2242  CA  ILE B  78     112.507  21.326  59.470  1.00 53.43           C  
ATOM   2243  C   ILE B  78     113.770  21.451  60.348  1.00 54.78           C  
ATOM   2244  O   ILE B  78     113.681  21.322  61.564  1.00 54.85           O  
ATOM   2245  CB  ILE B  78     112.050  19.819  59.276  1.00 53.45           C  
ATOM   2246  CG1 ILE B  78     111.526  19.224  60.592  1.00 53.88           C  
ATOM   2247  CG2 ILE B  78     113.173  18.950  58.654  1.00 54.25           C  
ATOM   2248  CD1 ILE B  78     110.252  19.908  61.148  1.00 51.28           C  
ATOM   2249  N   ASN B  79     114.928  21.739  59.743  1.00 56.52           N  
ATOM   2250  CA  ASN B  79     116.180  21.940  60.503  1.00 58.03           C  
ATOM   2251  C   ASN B  79     116.472  23.397  60.806  1.00 58.68           C  
ATOM   2252  O   ASN B  79     117.592  23.736  61.194  1.00 58.86           O  
ATOM   2253  CB  ASN B  79     117.395  21.295  59.803  1.00 58.14           C  
ATOM   2254  CG  ASN B  79     117.239  19.806  59.634  1.00 59.66           C  
ATOM   2255  OD1 ASN B  79     117.245  19.282  58.510  1.00 60.88           O  
ATOM   2256  ND2 ASN B  79     117.050  19.106  60.754  1.00 59.38           N  
ATOM   2257  N   GLU B  80     115.468  24.256  60.631  1.00 59.34           N  
ATOM   2258  CA  GLU B  80     115.630  25.710  60.817  1.00 60.17           C  
ATOM   2259  C   GLU B  80     116.573  26.426  59.826  1.00 60.35           C  
ATOM   2260  O   GLU B  80     116.932  27.575  60.062  1.00 60.31           O  
ATOM   2261  CB  GLU B  80     116.034  26.052  62.260  1.00 60.57           C  
ATOM   2262  CG  GLU B  80     114.968  26.823  63.061  1.00 61.73           C  
ATOM   2263  CD  GLU B  80     115.239  26.833  64.578  1.00 63.36           C  
ATOM   2264  OE1 GLU B  80     115.263  25.732  65.192  1.00 64.07           O  
ATOM   2265  OE2 GLU B  80     115.418  27.937  65.148  1.00 62.25           O  
ATOM   2266  N   LYS B  81     116.976  25.774  58.731  1.00 60.47           N  
ATOM   2267  CA  LYS B  81     117.733  26.530  57.714  1.00 60.89           C  
ATOM   2268  C   LYS B  81     116.771  27.328  56.823  1.00 60.23           C  
ATOM   2269  O   LYS B  81     115.811  26.786  56.300  1.00 59.53           O  
ATOM   2270  CB  LYS B  81     118.750  25.682  56.919  1.00 61.26           C  
ATOM   2271  CG  LYS B  81     118.186  24.557  56.058  1.00 63.07           C  
ATOM   2272  CD  LYS B  81     119.248  23.454  55.763  1.00 66.46           C  
ATOM   2273  CE  LYS B  81     119.379  22.398  56.901  1.00 66.24           C  
ATOM   2274  NZ  LYS B  81     120.215  22.894  58.041  1.00 66.14           N  
ATOM   2275  N   ASP B  82     117.042  28.621  56.716  1.00 59.62           N  
ATOM   2276  CA  ASP B  82     116.336  29.546  55.840  1.00 59.61           C  
ATOM   2277  C   ASP B  82     116.261  29.133  54.365  1.00 58.93           C  
ATOM   2278  O   ASP B  82     117.273  28.797  53.776  1.00 58.87           O  
ATOM   2279  CB  ASP B  82     117.042  30.887  55.901  1.00 59.96           C  
ATOM   2280  CG  ASP B  82     116.941  31.549  57.261  1.00 62.12           C  
ATOM   2281  OD1 ASP B  82     116.367  30.966  58.194  1.00 64.77           O  
ATOM   2282  OD2 ASP B  82     117.428  32.673  57.394  1.00 64.58           O  
ATOM   2283  N   ILE B  83     115.054  29.163  53.799  1.00 57.76           N  
ATOM   2284  CA  ILE B  83     114.810  28.917  52.382  1.00 57.29           C  
ATOM   2285  C   ILE B  83     114.663  30.313  51.709  1.00 56.98           C  
ATOM   2286  O   ILE B  83     115.473  30.715  50.884  1.00 56.39           O  
ATOM   2287  CB  ILE B  83     113.545  27.987  52.133  1.00 57.37           C  
ATOM   2288  CG1 ILE B  83     113.624  26.617  52.874  1.00 57.57           C  
ATOM   2289  CG2 ILE B  83     113.202  27.869  50.647  1.00 56.75           C  
ATOM   2290  CD1 ILE B  83     114.340  25.490  52.139  1.00 60.19           C  
ATOM   2291  N   SER B  84     113.639  31.055  52.098  1.00 56.11           N  
ATOM   2292  CA  SER B  84     113.368  32.367  51.526  1.00 55.83           C  
ATOM   2293  C   SER B  84     112.831  33.316  52.589  1.00 56.30           C  
ATOM   2294  O   SER B  84     112.542  32.929  53.718  1.00 55.48           O  
ATOM   2295  CB  SER B  84     112.402  32.305  50.330  1.00 55.62           C  
ATOM   2296  OG  SER B  84     111.116  31.847  50.688  1.00 54.09           O  
ATOM   2297  N   GLY B  85     112.687  34.571  52.216  1.00 56.31           N  
ATOM   2298  CA  GLY B  85     112.312  35.599  53.173  1.00 57.04           C  
ATOM   2299  C   GLY B  85     111.999  36.894  52.472  1.00 57.24           C  
ATOM   2300  O   GLY B  85     112.133  36.975  51.261  1.00 56.53           O  
ATOM   2301  N   PRO B  86     111.573  37.923  53.228  1.00 57.69           N  
ATOM   2302  CA  PRO B  86     111.339  39.199  52.588  1.00 58.38           C  
ATOM   2303  C   PRO B  86     112.640  39.857  52.101  1.00 59.07           C  
ATOM   2304  O   PRO B  86     113.740  39.477  52.518  1.00 57.75           O  
ATOM   2305  CB  PRO B  86     110.721  40.037  53.707  1.00 58.59           C  
ATOM   2306  CG  PRO B  86     111.252  39.420  54.974  1.00 57.47           C  
ATOM   2307  CD  PRO B  86     111.331  37.988  54.685  1.00 57.67           C  
ATOM   2308  N   SER B  87     112.474  40.832  51.211  1.00 60.36           N  
ATOM   2309  CA  SER B  87     113.552  41.679  50.726  1.00 61.94           C  
ATOM   2310  C   SER B  87     114.499  42.106  51.880  1.00 62.55           C  
ATOM   2311  O   SER B  87     114.031  42.610  52.915  1.00 62.67           O  
ATOM   2312  CB  SER B  87     112.943  42.881  49.989  1.00 61.97           C  
ATOM   2313  OG  SER B  87     113.961  43.667  49.413  1.00 63.63           O  
ATOM   2314  N   PRO B  88     115.823  41.871  51.730  1.00 63.04           N  
ATOM   2315  CA  PRO B  88     116.780  42.198  52.816  1.00 63.64           C  
ATOM   2316  C   PRO B  88     116.812  43.695  53.220  1.00 63.96           C  
ATOM   2317  O   PRO B  88     117.203  44.020  54.349  1.00 63.83           O  
ATOM   2318  CB  PRO B  88     118.150  41.758  52.243  1.00 63.56           C  
ATOM   2319  CG  PRO B  88     117.835  40.796  51.158  1.00 63.55           C  
ATOM   2320  CD  PRO B  88     116.498  41.238  50.581  1.00 63.40           C  
ATOM   2321  N   SER B  89     116.385  44.569  52.303  1.00 64.41           N  
ATOM   2322  CA  SER B  89     116.264  46.019  52.544  1.00 64.92           C  
ATOM   2323  C   SER B  89     115.233  46.380  53.632  1.00 64.85           C  
ATOM   2324  O   SER B  89     115.404  47.365  54.344  1.00 65.25           O  
ATOM   2325  CB  SER B  89     115.930  46.764  51.231  1.00 65.06           C  
ATOM   2326  OG  SER B  89     114.527  46.871  50.998  1.00 65.61           O  
ATOM   2327  N   LYS B  90     114.168  45.580  53.734  1.00 64.39           N  
ATOM   2328  CA  LYS B  90     113.094  45.774  54.712  1.00 63.42           C  
ATOM   2329  C   LYS B  90     113.546  45.631  56.169  1.00 63.01           C  
ATOM   2330  O   LYS B  90     112.869  46.103  57.067  1.00 63.02           O  
ATOM   2331  CB  LYS B  90     111.916  44.845  54.400  1.00 63.08           C  
ATOM   2332  CG  LYS B  90     111.002  45.379  53.311  1.00 63.50           C  
ATOM   2333  CD  LYS B  90     110.119  44.290  52.736  1.00 63.27           C  
ATOM   2334  CE  LYS B  90     109.139  44.829  51.698  1.00 64.48           C  
ATOM   2335  NZ  LYS B  90     108.467  43.711  50.913  1.00 64.43           N  
ATOM   2336  N   LYS B  91     114.702  44.998  56.385  1.00 62.74           N  
ATOM   2337  CA  LYS B  91     115.283  44.749  57.722  1.00 62.40           C  
ATOM   2338  C   LYS B  91     114.332  44.048  58.713  1.00 61.39           C  
ATOM   2339  O   LYS B  91     114.230  44.438  59.879  1.00 61.04           O  
ATOM   2340  CB  LYS B  91     115.893  46.030  58.335  1.00 62.92           C  
ATOM   2341  CG  LYS B  91     117.337  46.311  57.880  1.00 64.46           C  
ATOM   2342  CD  LYS B  91     117.893  47.582  58.509  1.00 66.14           C  
ATOM   2343  CE  LYS B  91     119.391  47.684  58.255  1.00 67.11           C  
ATOM   2344  NZ  LYS B  91     119.871  49.052  58.572  1.00 67.88           N  
ATOM   2345  N   LEU B  92     113.654  43.008  58.230  1.00 59.89           N  
ATOM   2346  CA  LEU B  92     112.752  42.200  59.044  1.00 58.77           C  
ATOM   2347  C   LEU B  92     113.466  40.915  59.455  1.00 58.08           C  
ATOM   2348  O   LEU B  92     114.367  40.458  58.755  1.00 57.39           O  
ATOM   2349  CB  LEU B  92     111.463  41.877  58.268  1.00 57.97           C  
ATOM   2350  CG  LEU B  92     110.511  42.979  57.802  1.00 57.66           C  
ATOM   2351  CD1 LEU B  92     109.548  42.436  56.757  1.00 56.93           C  
ATOM   2352  CD2 LEU B  92     109.729  43.615  58.955  1.00 56.43           C  
ATOM   2353  N   LYS B  93     113.070  40.339  60.591  1.00 57.36           N  
ATOM   2354  CA  LYS B  93     113.540  38.994  60.995  1.00 57.17           C  
ATOM   2355  C   LYS B  93     112.380  37.995  61.277  1.00 56.13           C  
ATOM   2356  O   LYS B  93     111.228  38.405  61.477  1.00 55.51           O  
ATOM   2357  CB  LYS B  93     114.511  39.060  62.192  1.00 57.53           C  
ATOM   2358  CG  LYS B  93     114.050  39.965  63.310  1.00 59.41           C  
ATOM   2359  CD  LYS B  93     114.703  39.586  64.628  1.00 63.22           C  
ATOM   2360  CE  LYS B  93     113.931  40.223  65.792  1.00 63.94           C  
ATOM   2361  NZ  LYS B  93     114.777  40.283  67.022  1.00 65.81           N  
ATOM   2362  N   LYS B  94     112.717  36.703  61.250  1.00 54.40           N  
ATOM   2363  CA  LYS B  94     111.880  35.590  61.727  1.00 53.29           C  
ATOM   2364  C   LYS B  94     111.214  35.969  63.041  1.00 51.29           C  
ATOM   2365  O   LYS B  94     111.827  36.602  63.900  1.00 50.16           O  
ATOM   2366  CB  LYS B  94     112.759  34.350  62.002  1.00 53.53           C  
ATOM   2367  CG  LYS B  94     112.683  33.215  61.018  1.00 54.92           C  
ATOM   2368  CD  LYS B  94     113.933  32.317  61.152  1.00 56.81           C  
ATOM   2369  CE  LYS B  94     113.700  30.950  60.528  1.00 59.21           C  
ATOM   2370  NZ  LYS B  94     113.189  31.026  59.094  1.00 61.78           N  
ATOM   2371  N   SER B  95     109.962  35.564  63.205  1.00 50.12           N  
ATOM   2372  CA  SER B  95     109.306  35.620  64.533  1.00 48.53           C  
ATOM   2373  C   SER B  95     110.195  35.000  65.631  1.00 47.82           C  
ATOM   2374  O   SER B  95     110.781  33.938  65.431  1.00 47.04           O  
ATOM   2375  CB  SER B  95     107.946  34.908  64.487  1.00 48.11           C  
ATOM   2376  OG  SER B  95     107.507  34.611  65.795  1.00 45.89           O  
ATOM   2377  N   GLN B  96     110.315  35.661  66.778  1.00 47.77           N  
ATOM   2378  CA  GLN B  96     111.039  35.070  67.907  1.00 48.38           C  
ATOM   2379  C   GLN B  96     110.372  33.810  68.509  1.00 47.34           C  
ATOM   2380  O   GLN B  96     110.957  33.186  69.379  1.00 47.71           O  
ATOM   2381  CB  GLN B  96     111.268  36.095  69.035  1.00 50.17           C  
ATOM   2382  CG  GLN B  96     112.099  37.333  68.663  1.00 54.24           C  
ATOM   2383  CD  GLN B  96     111.251  38.605  68.432  1.00 60.71           C  
ATOM   2384  OE1 GLN B  96     110.036  38.547  68.083  1.00 60.98           O  
ATOM   2385  NE2 GLN B  96     111.905  39.779  68.616  1.00 61.59           N  
ATOM   2386  N   CYS B  97     109.158  33.460  68.083  1.00 45.19           N  
ATOM   2387  CA  CYS B  97     108.523  32.195  68.513  1.00 44.52           C  
ATOM   2388  C   CYS B  97     109.126  30.983  67.781  1.00 42.70           C  
ATOM   2389  O   CYS B  97     108.881  29.830  68.177  1.00 40.89           O  
ATOM   2390  CB  CYS B  97     107.013  32.156  68.201  1.00 43.83           C  
ATOM   2391  SG  CYS B  97     106.055  33.479  68.780  1.00 45.30           S  
ATOM   2392  N   THR B  98     109.856  31.261  66.693  1.00 40.12           N  
ATOM   2393  CA  THR B  98     110.402  30.210  65.808  1.00 39.06           C  
ATOM   2394  C   THR B  98     110.878  28.947  66.554  1.00 37.46           C  
ATOM   2395  O   THR B  98     110.388  27.863  66.272  1.00 36.01           O  
ATOM   2396  CB  THR B  98     111.496  30.764  64.824  1.00 39.49           C  
ATOM   2397  OG1 THR B  98     110.891  31.718  63.947  1.00 40.65           O  
ATOM   2398  CG2 THR B  98     112.088  29.629  63.952  1.00 40.09           C  
ATOM   2399  N   PRO B  99     111.803  29.096  67.525  1.00 37.27           N  
ATOM   2400  CA  PRO B  99     112.309  27.900  68.233  1.00 37.11           C  
ATOM   2401  C   PRO B  99     111.200  27.133  68.976  1.00 36.21           C  
ATOM   2402  O   PRO B  99     111.244  25.900  69.007  1.00 36.15           O  
ATOM   2403  CB  PRO B  99     113.315  28.489  69.254  1.00 37.71           C  
ATOM   2404  CG  PRO B  99     113.778  29.789  68.615  1.00 38.74           C  
ATOM   2405  CD  PRO B  99     112.504  30.327  67.975  1.00 37.73           C  
ATOM   2406  N   LEU B 100     110.242  27.863  69.559  1.00 33.99           N  
ATOM   2407  CA  LEU B 100     109.078  27.255  70.227  1.00 33.27           C  
ATOM   2408  C   LEU B 100     108.182  26.564  69.211  1.00 31.17           C  
ATOM   2409  O   LEU B 100     107.765  25.431  69.429  1.00 30.07           O  
ATOM   2410  CB  LEU B 100     108.316  28.267  71.089  1.00 33.55           C  
ATOM   2411  CG  LEU B 100     109.063  28.412  72.438  1.00 35.84           C  
ATOM   2412  CD1 LEU B 100     110.303  29.189  72.315  1.00 36.83           C  
ATOM   2413  CD2 LEU B 100     108.167  29.044  73.493  1.00 40.06           C  
ATOM   2414  N   PHE B 101     107.933  27.228  68.098  1.00 29.40           N  
ATOM   2415  CA  PHE B 101     107.205  26.593  67.004  1.00 29.96           C  
ATOM   2416  C   PHE B 101     107.955  25.282  66.639  1.00 29.37           C  
ATOM   2417  O   PHE B 101     107.340  24.220  66.478  1.00 26.93           O  
ATOM   2418  CB  PHE B 101     107.127  27.495  65.780  1.00 29.95           C  
ATOM   2419  CG  PHE B 101     106.168  28.706  65.897  1.00 29.81           C  
ATOM   2420  CD1 PHE B 101     105.098  28.724  66.818  1.00 30.96           C  
ATOM   2421  CD2 PHE B 101     106.336  29.807  65.048  1.00 31.01           C  
ATOM   2422  CE1 PHE B 101     104.220  29.811  66.901  1.00 29.03           C  
ATOM   2423  CE2 PHE B 101     105.481  30.906  65.112  1.00 33.28           C  
ATOM   2424  CZ  PHE B 101     104.403  30.910  66.036  1.00 31.65           C  
ATOM   2425  N   MET B 102     109.287  25.378  66.520  1.00 29.79           N  
ATOM   2426  CA  MET B 102     110.071  24.213  66.048  1.00 30.28           C  
ATOM   2427  C   MET B 102     109.916  23.028  67.005  1.00 29.78           C  
ATOM   2428  O   MET B 102     109.929  21.887  66.554  1.00 29.64           O  
ATOM   2429  CB  MET B 102     111.548  24.563  65.832  1.00 30.47           C  
ATOM   2430  CG  MET B 102     111.744  25.467  64.615  1.00 34.45           C  
ATOM   2431  SD  MET B 102     111.076  24.867  63.060  1.00 38.44           S  
ATOM   2432  CE  MET B 102     111.793  23.251  63.051  1.00 41.63           C  
ATOM   2433  N   ASN B 103     109.747  23.280  68.314  1.00 28.95           N  
ATOM   2434  CA  ASN B 103     109.434  22.136  69.232  1.00 29.36           C  
ATOM   2435  C   ASN B 103     108.235  21.319  68.729  1.00 29.00           C  
ATOM   2436  O   ASN B 103     108.267  20.087  68.715  1.00 29.72           O  
ATOM   2437  CB  ASN B 103     109.139  22.561  70.679  1.00 28.22           C  
ATOM   2438  CG  ASN B 103     110.365  22.988  71.430  1.00 31.13           C  
ATOM   2439  OD1 ASN B 103     111.474  22.563  71.112  1.00 29.51           O  
ATOM   2440  ND2 ASN B 103     110.180  23.859  72.435  1.00 25.97           N  
ATOM   2441  N   ALA B 104     107.157  21.992  68.351  1.00 27.50           N  
ATOM   2442  CA  ALA B 104     105.985  21.249  67.919  1.00 26.75           C  
ATOM   2443  C   ALA B 104     106.221  20.533  66.592  1.00 26.91           C  
ATOM   2444  O   ALA B 104     105.687  19.438  66.357  1.00 26.42           O  
ATOM   2445  CB  ALA B 104     104.793  22.144  67.793  1.00 25.74           C  
ATOM   2446  N   TYR B 105     106.952  21.173  65.686  1.00 26.24           N  
ATOM   2447  CA  TYR B 105     107.154  20.553  64.406  1.00 28.13           C  
ATOM   2448  C   TYR B 105     108.037  19.310  64.540  1.00 28.97           C  
ATOM   2449  O   TYR B 105     107.765  18.301  63.887  1.00 30.22           O  
ATOM   2450  CB  TYR B 105     107.803  21.520  63.408  1.00 27.22           C  
ATOM   2451  CG  TYR B 105     106.870  22.593  62.936  1.00 25.97           C  
ATOM   2452  CD1 TYR B 105     105.629  22.254  62.340  1.00 23.53           C  
ATOM   2453  CD2 TYR B 105     107.206  23.936  63.049  1.00 23.51           C  
ATOM   2454  CE1 TYR B 105     104.750  23.225  61.886  1.00 20.23           C  
ATOM   2455  CE2 TYR B 105     106.282  24.947  62.585  1.00 24.19           C  
ATOM   2456  CZ  TYR B 105     105.089  24.573  61.997  1.00 22.20           C  
ATOM   2457  OH  TYR B 105     104.185  25.534  61.499  1.00 24.15           O  
ATOM   2458  N   THR B 106     109.092  19.400  65.343  1.00 30.11           N  
ATOM   2459  CA  THR B 106     110.051  18.265  65.434  1.00 31.80           C  
ATOM   2460  C   THR B 106     109.613  17.158  66.431  1.00 32.43           C  
ATOM   2461  O   THR B 106     109.900  15.965  66.234  1.00 33.30           O  
ATOM   2462  CB  THR B 106     111.489  18.750  65.703  1.00 30.80           C  
ATOM   2463  OG1 THR B 106     111.531  19.380  67.006  1.00 32.94           O  
ATOM   2464  CG2 THR B 106     111.931  19.714  64.631  1.00 29.49           C  
ATOM   2465  N   MET B 107     108.912  17.541  67.503  1.00 31.59           N  
ATOM   2466  CA  MET B 107     108.577  16.594  68.587  1.00 30.60           C  
ATOM   2467  C   MET B 107     107.223  15.933  68.380  1.00 31.55           C  
ATOM   2468  O   MET B 107     106.998  14.814  68.832  1.00 30.80           O  
ATOM   2469  CB  MET B 107     108.584  17.296  69.954  1.00 30.62           C  
ATOM   2470  CG  MET B 107     109.958  17.872  70.357  1.00 29.19           C  
ATOM   2471  SD  MET B 107     109.924  18.874  71.806  1.00 25.52           S  
ATOM   2472  CE  MET B 107     109.375  17.679  73.016  1.00 23.47           C  
ATOM   2473  N   ARG B 108     106.288  16.621  67.725  1.00 30.85           N  
ATOM   2474  CA  ARG B 108     104.925  16.159  67.777  1.00 31.35           C  
ATOM   2475  C   ARG B 108     104.366  16.008  66.371  1.00 31.54           C  
ATOM   2476  O   ARG B 108     103.174  15.806  66.183  1.00 33.11           O  
ATOM   2477  CB  ARG B 108     103.997  17.059  68.682  1.00 30.47           C  
ATOM   2478  CG  ARG B 108     104.370  17.126  70.183  1.00 31.94           C  
ATOM   2479  CD  ARG B 108     103.940  15.825  70.996  1.00 31.62           C  
ATOM   2480  NE  ARG B 108     104.464  15.788  72.373  1.00 29.91           N  
ATOM   2481  CZ  ARG B 108     105.615  15.198  72.680  1.00 38.59           C  
ATOM   2482  NH1 ARG B 108     106.320  14.628  71.700  1.00 38.23           N  
ATOM   2483  NH2 ARG B 108     106.092  15.166  73.931  1.00 35.97           N  
ATOM   2484  N   GLY B 109     105.178  16.116  65.351  1.00 31.18           N  
ATOM   2485  CA  GLY B 109     104.535  15.959  64.049  1.00 30.56           C  
ATOM   2486  C   GLY B 109     103.565  17.068  63.587  1.00 30.18           C  
ATOM   2487  O   GLY B 109     102.793  16.856  62.633  1.00 29.38           O  
ATOM   2488  N   ALA B 110     103.641  18.269  64.186  1.00 27.26           N  
ATOM   2489  CA  ALA B 110     102.649  19.317  63.892  1.00 25.44           C  
ATOM   2490  C   ALA B 110     102.626  19.772  62.422  1.00 24.33           C  
ATOM   2491  O   ALA B 110     103.653  19.883  61.788  1.00 23.97           O  
ATOM   2492  CB  ALA B 110     102.879  20.519  64.772  1.00 25.22           C  
ATOM   2493  N   GLY B 111     101.430  19.998  61.892  1.00 22.04           N  
ATOM   2494  CA  GLY B 111     101.256  20.740  60.667  1.00 21.99           C  
ATOM   2495  C   GLY B 111     101.118  22.276  60.823  1.00 22.63           C  
ATOM   2496  O   GLY B 111     101.250  23.032  59.828  1.00 21.55           O  
ATOM   2497  N   ALA B 112     100.867  22.744  62.063  1.00 21.23           N  
ATOM   2498  CA  ALA B 112     100.572  24.164  62.308  1.00 20.65           C  
ATOM   2499  C   ALA B 112     100.722  24.399  63.807  1.00 19.95           C  
ATOM   2500  O   ALA B 112     100.491  23.478  64.614  1.00 18.62           O  
ATOM   2501  CB  ALA B 112      99.120  24.445  61.850  1.00 19.80           C  
ATOM   2502  N   VAL B 113     101.149  25.597  64.157  1.00 19.73           N  
ATOM   2503  CA  VAL B 113     101.360  25.976  65.538  1.00 20.07           C  
ATOM   2504  C   VAL B 113     100.823  27.413  65.712  1.00 19.70           C  
ATOM   2505  O   VAL B 113     101.152  28.243  64.912  1.00 18.74           O  
ATOM   2506  CB  VAL B 113     102.863  26.063  65.949  1.00 19.23           C  
ATOM   2507  CG1 VAL B 113     102.924  26.259  67.488  1.00 18.85           C  
ATOM   2508  CG2 VAL B 113     103.617  24.822  65.565  1.00 22.47           C  
ATOM   2509  N   ILE B 114     100.054  27.661  66.770  1.00 18.42           N  
ATOM   2510  CA  ILE B 114      99.496  29.022  67.064  1.00 17.13           C  
ATOM   2511  C   ILE B 114     100.032  29.492  68.398  1.00 17.27           C  
ATOM   2512  O   ILE B 114     100.127  28.723  69.349  1.00 17.47           O  
ATOM   2513  CB  ILE B 114      97.954  29.028  67.091  1.00 17.62           C  
ATOM   2514  CG1 ILE B 114      97.416  28.601  65.695  1.00 17.61           C  
ATOM   2515  CG2 ILE B 114      97.443  30.482  67.463  1.00 14.58           C  
ATOM   2516  CD1 ILE B 114      95.894  28.003  65.645  1.00 17.53           C  
ATOM   2517  N   HIS B 115     100.376  30.755  68.484  1.00 16.24           N  
ATOM   2518  CA  HIS B 115     100.797  31.356  69.756  1.00 16.73           C  
ATOM   2519  C   HIS B 115      99.849  32.552  69.989  1.00 17.55           C  
ATOM   2520  O   HIS B 115      99.690  33.368  69.097  1.00 17.42           O  
ATOM   2521  CB  HIS B 115     102.267  31.798  69.654  1.00 16.65           C  
ATOM   2522  CG  HIS B 115     102.791  32.581  70.840  1.00 19.35           C  
ATOM   2523  ND1 HIS B 115     102.494  32.252  72.140  1.00 17.93           N  
ATOM   2524  CD2 HIS B 115     103.638  33.650  70.905  1.00 18.51           C  
ATOM   2525  CE1 HIS B 115     103.088  33.124  72.957  1.00 19.04           C  
ATOM   2526  NE2 HIS B 115     103.773  33.992  72.230  1.00 18.28           N  
ATOM   2527  N   THR B 116      99.181  32.600  71.144  1.00 16.96           N  
ATOM   2528  CA  THR B 116      98.351  33.775  71.478  1.00 16.29           C  
ATOM   2529  C   THR B 116      98.870  34.443  72.711  1.00 16.37           C  
ATOM   2530  O   THR B 116      99.597  33.821  73.501  1.00 14.12           O  
ATOM   2531  CB  THR B 116      96.866  33.438  71.669  1.00 16.13           C  
ATOM   2532  OG1 THR B 116      96.624  33.058  73.019  1.00 15.15           O  
ATOM   2533  CG2 THR B 116      96.393  32.292  70.743  1.00 17.04           C  
ATOM   2534  N   HIS B 117      98.531  35.743  72.865  1.00 14.21           N  
ATOM   2535  CA  HIS B 117      98.707  36.418  74.118  1.00 15.30           C  
ATOM   2536  C   HIS B 117      97.307  36.657  74.707  1.00 16.41           C  
ATOM   2537  O   HIS B 117      97.028  37.646  75.377  1.00 17.11           O  
ATOM   2538  CB  HIS B 117      99.426  37.732  73.891  1.00 16.34           C  
ATOM   2539  CG  HIS B 117     100.887  37.592  73.584  1.00 19.03           C  
ATOM   2540  ND1 HIS B 117     101.762  38.645  73.691  1.00 22.73           N  
ATOM   2541  CD2 HIS B 117     101.643  36.509  73.259  1.00 21.93           C  
ATOM   2542  CE1 HIS B 117     102.992  38.227  73.437  1.00 23.13           C  
ATOM   2543  NE2 HIS B 117     102.944  36.932  73.184  1.00 22.27           N  
ATOM   2544  N   SER B 118      96.399  35.722  74.467  1.00 16.41           N  
ATOM   2545  CA  SER B 118      95.013  35.899  74.906  1.00 16.00           C  
ATOM   2546  C   SER B 118      94.940  36.249  76.361  1.00 15.30           C  
ATOM   2547  O   SER B 118      95.588  35.639  77.245  1.00 13.38           O  
ATOM   2548  CB  SER B 118      94.334  34.526  74.729  1.00 17.35           C  
ATOM   2549  OG  SER B 118      93.110  34.545  75.334  1.00 24.64           O  
ATOM   2550  N   LYS B 119      94.090  37.207  76.689  1.00 14.25           N  
ATOM   2551  CA  LYS B 119      93.855  37.496  78.095  1.00 14.12           C  
ATOM   2552  C   LYS B 119      93.299  36.314  78.881  1.00 13.56           C  
ATOM   2553  O   LYS B 119      93.629  36.121  80.061  1.00 13.30           O  
ATOM   2554  CB  LYS B 119      92.903  38.703  78.213  1.00 16.09           C  
ATOM   2555  CG  LYS B 119      92.479  38.978  79.670  1.00 18.52           C  
ATOM   2556  CD  LYS B 119      91.161  39.864  79.678  1.00 26.47           C  
ATOM   2557  CE  LYS B 119      90.849  40.301  81.152  1.00 25.55           C  
ATOM   2558  NZ  LYS B 119      89.830  41.335  81.106  1.00 28.31           N  
ATOM   2559  N   ALA B 120      92.468  35.475  78.242  1.00 13.11           N  
ATOM   2560  CA  ALA B 120      91.932  34.332  79.009  1.00 14.04           C  
ATOM   2561  C   ALA B 120      93.063  33.339  79.421  1.00 13.10           C  
ATOM   2562  O   ALA B 120      93.078  32.765  80.542  1.00 12.83           O  
ATOM   2563  CB  ALA B 120      90.876  33.580  78.116  1.00 12.49           C  
ATOM   2564  N   ALA B 121      94.008  33.120  78.507  1.00 13.62           N  
ATOM   2565  CA  ALA B 121      95.193  32.283  78.796  1.00 13.69           C  
ATOM   2566  C   ALA B 121      95.993  32.891  79.915  1.00 13.20           C  
ATOM   2567  O   ALA B 121      96.336  32.198  80.882  1.00 14.56           O  
ATOM   2568  CB  ALA B 121      96.067  32.119  77.521  1.00 13.07           C  
ATOM   2569  N   VAL B 122      96.279  34.194  79.837  1.00 13.10           N  
ATOM   2570  CA  VAL B 122      97.061  34.853  80.912  1.00 12.38           C  
ATOM   2571  C   VAL B 122      96.353  34.751  82.285  1.00 13.81           C  
ATOM   2572  O   VAL B 122      96.965  34.347  83.285  1.00 12.87           O  
ATOM   2573  CB  VAL B 122      97.424  36.314  80.520  1.00 13.58           C  
ATOM   2574  CG1 VAL B 122      98.110  37.123  81.724  1.00 13.18           C  
ATOM   2575  CG2 VAL B 122      98.353  36.260  79.358  1.00 12.99           C  
ATOM   2576  N   MET B 123      95.074  35.124  82.340  1.00 12.72           N  
ATOM   2577  CA  MET B 123      94.329  35.040  83.622  1.00 12.53           C  
ATOM   2578  C   MET B 123      94.256  33.617  84.122  1.00 13.03           C  
ATOM   2579  O   MET B 123      94.353  33.397  85.322  1.00 13.17           O  
ATOM   2580  CB  MET B 123      92.901  35.602  83.427  1.00 11.98           C  
ATOM   2581  CG  MET B 123      92.866  37.112  83.169  1.00 13.64           C  
ATOM   2582  SD  MET B 123      93.666  38.095  84.469  1.00 17.01           S  
ATOM   2583  CE  MET B 123      92.656  37.645  85.809  1.00 15.95           C  
ATOM   2584  N   ALA B 124      94.098  32.636  83.226  1.00 12.21           N  
ATOM   2585  CA  ALA B 124      94.228  31.249  83.709  1.00 13.44           C  
ATOM   2586  C   ALA B 124      95.572  30.919  84.410  1.00 14.17           C  
ATOM   2587  O   ALA B 124      95.608  30.231  85.478  1.00 14.40           O  
ATOM   2588  CB  ALA B 124      93.921  30.245  82.538  1.00 12.60           C  
ATOM   2589  N   THR B 125      96.664  31.432  83.864  1.00 13.64           N  
ATOM   2590  CA  THR B 125      97.970  31.173  84.529  1.00 15.35           C  
ATOM   2591  C   THR B 125      98.105  31.880  85.869  1.00 16.06           C  
ATOM   2592  O   THR B 125      98.953  31.501  86.711  1.00 16.14           O  
ATOM   2593  CB  THR B 125      99.186  31.547  83.625  1.00 14.66           C  
ATOM   2594  OG1 THR B 125      99.193  32.967  83.455  1.00 13.96           O  
ATOM   2595  CG2 THR B 125      99.042  30.845  82.224  1.00 13.42           C  
ATOM   2596  N   LEU B 126      97.244  32.897  86.095  1.00 14.77           N  
ATOM   2597  CA  LEU B 126      97.294  33.654  87.329  1.00 15.19           C  
ATOM   2598  C   LEU B 126      96.372  33.083  88.367  1.00 16.97           C  
ATOM   2599  O   LEU B 126      96.696  33.144  89.539  1.00 17.82           O  
ATOM   2600  CB  LEU B 126      96.913  35.130  87.075  1.00 14.13           C  
ATOM   2601  CG  LEU B 126      97.974  35.855  86.284  1.00 17.31           C  
ATOM   2602  CD1 LEU B 126      97.413  37.256  85.912  1.00 16.66           C  
ATOM   2603  CD2 LEU B 126      99.298  36.050  87.094  1.00 17.43           C  
ATOM   2604  N   LEU B 127      95.208  32.541  87.958  1.00 18.16           N  
ATOM   2605  CA  LEU B 127      94.309  31.886  88.891  1.00 19.05           C  
ATOM   2606  C   LEU B 127      94.649  30.441  89.170  1.00 19.29           C  
ATOM   2607  O   LEU B 127      94.045  29.876  90.096  1.00 19.84           O  
ATOM   2608  CB  LEU B 127      92.865  31.922  88.372  1.00 18.95           C  
ATOM   2609  CG  LEU B 127      92.493  33.409  88.689  1.00 24.07           C  
ATOM   2610  CD1 LEU B 127      91.446  33.871  87.823  1.00 25.60           C  
ATOM   2611  CD2 LEU B 127      92.177  33.701  90.201  1.00 25.24           C  
ATOM   2612  N   PHE B 128      95.514  29.813  88.367  1.00 18.95           N  
ATOM   2613  CA  PHE B 128      95.953  28.427  88.611  1.00 20.31           C  
ATOM   2614  C   PHE B 128      97.465  28.643  88.764  1.00 20.28           C  
ATOM   2615  O   PHE B 128      98.197  28.607  87.781  1.00 20.91           O  
ATOM   2616  CB  PHE B 128      95.729  27.499  87.392  1.00 20.63           C  
ATOM   2617  CG  PHE B 128      94.318  27.114  87.143  1.00 23.71           C  
ATOM   2618  CD1 PHE B 128      93.871  25.803  87.471  1.00 25.56           C  
ATOM   2619  CD2 PHE B 128      93.399  28.071  86.576  1.00 22.79           C  
ATOM   2620  CE1 PHE B 128      92.517  25.441  87.249  1.00 26.23           C  
ATOM   2621  CE2 PHE B 128      92.090  27.725  86.347  1.00 27.04           C  
ATOM   2622  CZ  PHE B 128      91.643  26.390  86.691  1.00 25.36           C  
ATOM   2623  N   PRO B 129      97.949  28.896  89.991  1.00 20.63           N  
ATOM   2624  CA  PRO B 129      99.326  29.395  90.131  1.00 21.50           C  
ATOM   2625  C   PRO B 129     100.432  28.281  90.146  1.00 22.74           C  
ATOM   2626  O   PRO B 129     101.636  28.591  90.282  1.00 23.23           O  
ATOM   2627  CB  PRO B 129      99.279  30.154  91.483  1.00 21.21           C  
ATOM   2628  CG  PRO B 129      98.249  29.458  92.297  1.00 21.82           C  
ATOM   2629  CD  PRO B 129      97.181  28.989  91.256  1.00 22.43           C  
ATOM   2630  N   GLY B 130     100.054  27.024  89.996  1.00 22.83           N  
ATOM   2631  CA  GLY B 130     101.045  25.932  89.978  1.00 22.74           C  
ATOM   2632  C   GLY B 130     101.457  25.486  88.591  1.00 23.07           C  
ATOM   2633  O   GLY B 130     101.608  26.296  87.658  1.00 23.15           O  
ATOM   2634  N   ARG B 131     101.670  24.186  88.439  1.00 21.01           N  
ATOM   2635  CA  ARG B 131     102.272  23.641  87.245  1.00 20.38           C  
ATOM   2636  C   ARG B 131     101.216  23.299  86.206  1.00 17.99           C  
ATOM   2637  O   ARG B 131     101.564  22.974  85.086  1.00 16.45           O  
ATOM   2638  CB  ARG B 131     103.038  22.312  87.609  1.00 22.54           C  
ATOM   2639  CG  ARG B 131     104.414  22.607  88.353  1.00 28.89           C  
ATOM   2640  CD  ARG B 131     105.071  21.307  88.966  1.00 35.83           C  
ATOM   2641  NE  ARG B 131     105.034  20.218  87.976  1.00 43.26           N  
ATOM   2642  CZ  ARG B 131     106.053  19.908  87.168  1.00 48.90           C  
ATOM   2643  NH1 ARG B 131     107.197  20.597  87.274  1.00 50.26           N  
ATOM   2644  NH2 ARG B 131     105.937  18.909  86.271  1.00 48.98           N  
ATOM   2645  N   GLU B 132      99.943  23.290  86.605  1.00 16.86           N  
ATOM   2646  CA  GLU B 132      98.870  22.774  85.763  1.00 17.19           C  
ATOM   2647  C   GLU B 132      97.629  23.632  85.745  1.00 16.97           C  
ATOM   2648  O   GLU B 132      97.171  24.077  86.784  1.00 16.08           O  
ATOM   2649  CB  GLU B 132      98.430  21.365  86.224  1.00 16.80           C  
ATOM   2650  CG  GLU B 132      99.590  20.313  86.095  1.00 18.83           C  
ATOM   2651  CD  GLU B 132      99.236  18.973  86.705  1.00 21.80           C  
ATOM   2652  OE1 GLU B 132      98.227  18.834  87.435  1.00 23.69           O  
ATOM   2653  OE2 GLU B 132      99.997  18.026  86.470  1.00 24.93           O  
ATOM   2654  N   PHE B 133      97.051  23.764  84.555  1.00 15.65           N  
ATOM   2655  CA  PHE B 133      95.657  24.213  84.446  1.00 15.62           C  
ATOM   2656  C   PHE B 133      94.837  22.921  84.323  1.00 15.51           C  
ATOM   2657  O   PHE B 133      95.183  22.035  83.526  1.00 16.52           O  
ATOM   2658  CB  PHE B 133      95.544  25.096  83.199  1.00 14.04           C  
ATOM   2659  CG  PHE B 133      94.134  25.348  82.743  1.00 14.87           C  
ATOM   2660  CD1 PHE B 133      93.410  26.364  83.316  1.00 15.11           C  
ATOM   2661  CD2 PHE B 133      93.535  24.547  81.779  1.00 13.40           C  
ATOM   2662  CE1 PHE B 133      92.001  26.536  82.904  1.00 15.10           C  
ATOM   2663  CE2 PHE B 133      92.209  24.721  81.357  1.00 15.11           C  
ATOM   2664  CZ  PHE B 133      91.443  25.670  81.934  1.00 13.21           C  
ATOM   2665  N   LYS B 134      93.738  22.813  85.061  1.00 15.87           N  
ATOM   2666  CA  LYS B 134      92.840  21.649  84.942  1.00 16.87           C  
ATOM   2667  C   LYS B 134      91.399  21.999  84.849  1.00 16.44           C  
ATOM   2668  O   LYS B 134      90.923  22.933  85.515  1.00 16.80           O  
ATOM   2669  CB  LYS B 134      93.020  20.726  86.172  1.00 17.49           C  
ATOM   2670  CG  LYS B 134      94.537  20.333  86.391  1.00 21.54           C  
ATOM   2671  CD  LYS B 134      94.719  19.624  87.830  1.00 26.86           C  
ATOM   2672  CE  LYS B 134      94.118  18.222  87.761  1.00 31.63           C  
ATOM   2673  NZ  LYS B 134      94.434  17.311  88.909  1.00 31.60           N  
ATOM   2674  N   ILE B 135      90.668  21.279  84.021  1.00 15.58           N  
ATOM   2675  CA  ILE B 135      89.244  21.554  83.954  1.00 15.12           C  
ATOM   2676  C   ILE B 135      88.595  20.238  83.559  1.00 14.79           C  
ATOM   2677  O   ILE B 135      89.194  19.427  82.808  1.00 15.54           O  
ATOM   2678  CB  ILE B 135      88.884  22.664  82.973  1.00 14.15           C  
ATOM   2679  CG1 ILE B 135      87.358  23.051  83.057  1.00 13.41           C  
ATOM   2680  CG2 ILE B 135      89.362  22.297  81.509  1.00 13.23           C  
ATOM   2681  CD1 ILE B 135      87.061  24.494  82.284  1.00 12.73           C  
ATOM   2682  N   THR B 136      87.404  19.996  84.105  1.00 14.59           N  
ATOM   2683  CA  THR B 136      86.683  18.714  83.818  1.00 14.61           C  
ATOM   2684  C   THR B 136      85.215  18.989  83.580  1.00 15.11           C  
ATOM   2685  O   THR B 136      84.718  20.104  83.914  1.00 14.06           O  
ATOM   2686  CB  THR B 136      86.903  17.685  85.027  1.00 15.81           C  
ATOM   2687  OG1 THR B 136      86.360  16.403  84.643  1.00 18.05           O  
ATOM   2688  CG2 THR B 136      86.215  18.165  86.279  1.00 17.07           C  
ATOM   2689  N   HIS B 137      84.534  18.061  82.932  1.00 15.69           N  
ATOM   2690  CA  HIS B 137      83.058  18.173  82.764  1.00 16.26           C  
ATOM   2691  C   HIS B 137      82.598  19.445  82.012  1.00 15.66           C  
ATOM   2692  O   HIS B 137      81.859  20.268  82.558  1.00 15.64           O  
ATOM   2693  CB  HIS B 137      82.328  17.935  84.108  1.00 14.81           C  
ATOM   2694  CG  HIS B 137      82.463  16.510  84.604  1.00 19.22           C  
ATOM   2695  ND1 HIS B 137      81.395  15.619  84.686  1.00 24.66           N  
ATOM   2696  CD2 HIS B 137      83.566  15.795  84.946  1.00 18.77           C  
ATOM   2697  CE1 HIS B 137      81.825  14.439  85.113  1.00 18.91           C  
ATOM   2698  NE2 HIS B 137      83.136  14.517  85.285  1.00 25.74           N  
ATOM   2699  N   GLN B 138      83.126  19.587  80.803  1.00 14.54           N  
ATOM   2700  CA  GLN B 138      82.795  20.652  79.934  1.00 14.76           C  
ATOM   2701  C   GLN B 138      82.678  20.027  78.597  1.00 15.50           C  
ATOM   2702  O   GLN B 138      83.619  19.337  78.167  1.00 16.20           O  
ATOM   2703  CB  GLN B 138      83.945  21.706  79.947  1.00 13.84           C  
ATOM   2704  CG  GLN B 138      84.014  22.533  81.253  1.00 13.31           C  
ATOM   2705  CD  GLN B 138      82.784  23.474  81.516  1.00 17.69           C  
ATOM   2706  OE1 GLN B 138      82.599  23.908  82.674  1.00 19.26           O  
ATOM   2707  NE2 GLN B 138      81.946  23.724  80.522  1.00 11.73           N  
ATOM   2708  N   GLU B 139      81.592  20.292  77.879  1.00 14.92           N  
ATOM   2709  CA  GLU B 139      81.493  19.831  76.518  1.00 15.63           C  
ATOM   2710  C   GLU B 139      82.669  20.275  75.636  1.00 16.83           C  
ATOM   2711  O   GLU B 139      83.014  19.530  74.689  1.00 16.33           O  
ATOM   2712  CB  GLU B 139      80.215  20.336  75.855  1.00 15.84           C  
ATOM   2713  CG  GLU B 139      79.955  19.739  74.486  1.00 17.56           C  
ATOM   2714  CD  GLU B 139      79.398  18.273  74.527  1.00 20.34           C  
ATOM   2715  OE1 GLU B 139      79.286  17.656  75.633  1.00 18.79           O  
ATOM   2716  OE2 GLU B 139      79.083  17.771  73.422  1.00 23.42           O  
ATOM   2717  N   MET B 140      83.277  21.431  75.904  1.00 15.80           N  
ATOM   2718  CA  MET B 140      84.321  21.909  74.914  1.00 15.91           C  
ATOM   2719  C   MET B 140      85.633  21.132  75.055  1.00 16.31           C  
ATOM   2720  O   MET B 140      86.536  21.180  74.196  1.00 16.67           O  
ATOM   2721  CB  MET B 140      84.525  23.411  74.972  1.00 16.57           C  
ATOM   2722  CG  MET B 140      83.341  24.181  74.429  1.00 22.11           C  
ATOM   2723  SD  MET B 140      83.482  24.082  72.636  1.00 22.97           S  
ATOM   2724  CE  MET B 140      84.255  25.641  72.298  1.00 25.13           C  
ATOM   2725  N   ILE B 141      85.755  20.363  76.131  1.00 15.72           N  
ATOM   2726  CA  ILE B 141      86.874  19.434  76.243  1.00 17.00           C  
ATOM   2727  C   ILE B 141      86.942  18.451  75.022  1.00 18.51           C  
ATOM   2728  O   ILE B 141      88.065  18.035  74.524  1.00 18.20           O  
ATOM   2729  CB  ILE B 141      86.788  18.697  77.592  1.00 16.61           C  
ATOM   2730  CG1 ILE B 141      87.176  19.661  78.723  1.00 14.77           C  
ATOM   2731  CG2 ILE B 141      87.800  17.543  77.686  1.00 18.16           C  
ATOM   2732  CD1 ILE B 141      86.853  19.159  80.207  1.00 14.14           C  
ATOM   2733  N   LYS B 142      85.769  18.062  74.536  1.00 17.73           N  
ATOM   2734  CA  LYS B 142      85.686  17.152  73.366  1.00 19.32           C  
ATOM   2735  C   LYS B 142      86.390  17.645  72.120  1.00 19.25           C  
ATOM   2736  O   LYS B 142      86.638  16.856  71.222  1.00 19.06           O  
ATOM   2737  CB  LYS B 142      84.212  16.802  73.029  1.00 18.35           C  
ATOM   2738  CG  LYS B 142      83.610  16.036  74.202  1.00 21.56           C  
ATOM   2739  CD  LYS B 142      82.063  15.978  74.131  1.00 24.07           C  
ATOM   2740  CE  LYS B 142      81.571  15.388  72.765  1.00 27.91           C  
ATOM   2741  NZ  LYS B 142      80.095  15.151  72.929  1.00 27.77           N  
ATOM   2742  N   GLY B 143      86.696  18.956  72.045  1.00 19.50           N  
ATOM   2743  CA  GLY B 143      87.379  19.481  70.809  1.00 19.14           C  
ATOM   2744  C   GLY B 143      88.878  19.229  70.930  1.00 19.99           C  
ATOM   2745  O   GLY B 143      89.630  19.616  70.055  1.00 22.08           O  
ATOM   2746  N   ILE B 144      89.332  18.673  72.057  1.00 19.89           N  
ATOM   2747  CA  ILE B 144      90.793  18.576  72.296  1.00 20.01           C  
ATOM   2748  C   ILE B 144      91.275  17.129  72.027  1.00 21.48           C  
ATOM   2749  O   ILE B 144      90.708  16.149  72.558  1.00 20.10           O  
ATOM   2750  CB  ILE B 144      91.197  18.961  73.743  1.00 18.92           C  
ATOM   2751  CG1 ILE B 144      90.698  20.376  74.191  1.00 20.16           C  
ATOM   2752  CG2 ILE B 144      92.729  18.866  73.956  1.00 19.09           C  
ATOM   2753  CD1 ILE B 144      91.096  21.502  73.262  1.00 18.00           C  
ATOM   2754  N   LYS B 145      92.329  17.005  71.246  1.00 21.85           N  
ATOM   2755  CA  LYS B 145      92.913  15.690  70.950  1.00 26.00           C  
ATOM   2756  C   LYS B 145      93.890  15.207  72.033  1.00 26.08           C  
ATOM   2757  O   LYS B 145      94.548  16.007  72.699  1.00 23.10           O  
ATOM   2758  CB  LYS B 145      93.628  15.803  69.606  1.00 26.59           C  
ATOM   2759  CG  LYS B 145      94.241  14.527  69.044  1.00 34.54           C  
ATOM   2760  CD  LYS B 145      93.849  14.409  67.552  1.00 42.42           C  
ATOM   2761  CE  LYS B 145      94.229  13.036  66.969  1.00 47.90           C  
ATOM   2762  NZ  LYS B 145      95.627  12.685  67.412  1.00 50.96           N  
ATOM   2763  N   LYS B 146      94.001  13.884  72.194  1.00 29.64           N  
ATOM   2764  CA  LYS B 146      95.137  13.292  72.992  1.00 33.06           C  
ATOM   2765  C   LYS B 146      96.294  13.084  72.067  1.00 35.86           C  
ATOM   2766  O   LYS B 146      96.201  12.227  71.133  1.00 36.83           O  
ATOM   2767  CB  LYS B 146      94.761  11.952  73.549  1.00 33.88           C  
ATOM   2768  CG  LYS B 146      93.612  12.081  74.517  1.00 34.91           C  
ATOM   2769  CD  LYS B 146      93.450  10.796  75.318  1.00 41.44           C  
ATOM   2770  CE  LYS B 146      91.979  10.674  75.765  1.00 43.79           C  
ATOM   2771  NZ  LYS B 146      91.590   9.328  76.359  1.00 46.57           N  
ATOM   2772  N   CYS B 147      97.353  13.865  72.264  1.00 37.20           N  
ATOM   2773  CA  CYS B 147      98.319  14.079  71.197  1.00 40.28           C  
ATOM   2774  C   CYS B 147      99.125  12.838  70.853  1.00 42.34           C  
ATOM   2775  O   CYS B 147      99.439  12.621  69.684  1.00 42.96           O  
ATOM   2776  CB  CYS B 147      99.256  15.219  71.507  1.00 40.09           C  
ATOM   2777  SG  CYS B 147     100.395  15.624  70.097  1.00 43.95           S  
ATOM   2778  N   THR B 148      99.436  11.995  71.843  1.00 43.92           N  
ATOM   2779  CA  THR B 148     100.257  10.815  71.533  1.00 45.39           C  
ATOM   2780  C   THR B 148      99.390   9.570  71.587  1.00 46.62           C  
ATOM   2781  O   THR B 148      99.492   8.685  70.741  1.00 47.98           O  
ATOM   2782  CB  THR B 148     101.528  10.712  72.439  1.00 45.80           C  
ATOM   2783  OG1 THR B 148     101.158  10.281  73.757  1.00 48.03           O  
ATOM   2784  CG2 THR B 148     102.287  12.065  72.473  1.00 40.75           C  
ATOM   2785  N   SER B 149      98.451   9.534  72.512  1.00 46.61           N  
ATOM   2786  CA  SER B 149      97.623   8.355  72.580  1.00 46.73           C  
ATOM   2787  C   SER B 149      96.412   8.335  71.614  1.00 45.87           C  
ATOM   2788  O   SER B 149      95.625   7.395  71.628  1.00 47.82           O  
ATOM   2789  CB  SER B 149      97.286   8.032  74.050  1.00 46.83           C  
ATOM   2790  OG  SER B 149      96.251   8.850  74.558  1.00 50.67           O  
ATOM   2791  N   GLY B 150      96.280   9.311  70.719  1.00 44.03           N  
ATOM   2792  CA  GLY B 150      95.198   9.303  69.707  1.00 40.91           C  
ATOM   2793  C   GLY B 150      93.768   9.501  70.253  1.00 39.50           C  
ATOM   2794  O   GLY B 150      93.491   9.281  71.456  1.00 39.81           O  
ATOM   2795  N   GLY B 151      92.841   9.901  69.392  1.00 36.79           N  
ATOM   2796  CA  GLY B 151      91.469  10.124  69.866  1.00 35.02           C  
ATOM   2797  C   GLY B 151      91.294  11.497  70.561  1.00 33.33           C  
ATOM   2798  O   GLY B 151      92.266  12.284  70.717  1.00 32.46           O  
ATOM   2799  N   TYR B 152      90.058  11.784  70.960  1.00 31.40           N  
ATOM   2800  CA  TYR B 152      89.668  13.084  71.555  1.00 28.37           C  
ATOM   2801  C   TYR B 152      89.276  12.835  72.985  1.00 27.07           C  
ATOM   2802  O   TYR B 152      88.777  11.761  73.327  1.00 25.58           O  
ATOM   2803  CB  TYR B 152      88.515  13.712  70.782  1.00 28.25           C  
ATOM   2804  CG  TYR B 152      88.997  14.318  69.482  1.00 31.52           C  
ATOM   2805  CD1 TYR B 152      89.296  15.683  69.394  1.00 29.45           C  
ATOM   2806  CD2 TYR B 152      89.248  13.508  68.369  1.00 34.45           C  
ATOM   2807  CE1 TYR B 152      89.767  16.233  68.230  1.00 35.35           C  
ATOM   2808  CE2 TYR B 152      89.764  14.042  67.180  1.00 37.05           C  
ATOM   2809  CZ  TYR B 152      90.004  15.424  67.122  1.00 39.30           C  
ATOM   2810  OH  TYR B 152      90.503  16.007  65.997  1.00 41.94           O  
ATOM   2811  N   TYR B 153      89.513  13.806  73.853  1.00 24.35           N  
ATOM   2812  CA  TYR B 153      88.943  13.724  75.175  1.00 22.00           C  
ATOM   2813  C   TYR B 153      87.405  13.657  75.176  1.00 19.95           C  
ATOM   2814  O   TYR B 153      86.720  14.033  74.196  1.00 19.52           O  
ATOM   2815  CB  TYR B 153      89.408  14.917  75.973  1.00 21.43           C  
ATOM   2816  CG  TYR B 153      90.859  14.828  76.342  1.00 23.84           C  
ATOM   2817  CD1 TYR B 153      91.268  14.042  77.438  1.00 24.53           C  
ATOM   2818  CD2 TYR B 153      91.825  15.532  75.618  1.00 21.37           C  
ATOM   2819  CE1 TYR B 153      92.587  13.974  77.817  1.00 27.44           C  
ATOM   2820  CE2 TYR B 153      93.125  15.472  75.966  1.00 23.87           C  
ATOM   2821  CZ  TYR B 153      93.511  14.696  77.082  1.00 27.85           C  
ATOM   2822  OH  TYR B 153      94.816  14.640  77.434  1.00 30.13           O  
ATOM   2823  N   ARG B 154      86.878  13.168  76.284  1.00 20.02           N  
ATOM   2824  CA  ARG B 154      85.458  13.155  76.521  1.00 21.61           C  
ATOM   2825  C   ARG B 154      85.080  14.287  77.517  1.00 20.62           C  
ATOM   2826  O   ARG B 154      85.937  14.794  78.256  1.00 19.60           O  
ATOM   2827  CB  ARG B 154      85.058  11.786  77.114  1.00 22.05           C  
ATOM   2828  CG  ARG B 154      85.354  10.596  76.133  1.00 27.66           C  
ATOM   2829  CD  ARG B 154      85.216   9.190  76.786  1.00 35.21           C  
ATOM   2830  NE  ARG B 154      84.387   9.097  78.003  1.00 38.85           N  
ATOM   2831  CZ  ARG B 154      83.174   8.529  78.068  1.00 43.92           C  
ATOM   2832  NH1 ARG B 154      82.609   8.005  76.973  1.00 43.09           N  
ATOM   2833  NH2 ARG B 154      82.514   8.491  79.237  1.00 42.70           N  
ATOM   2834  N   TYR B 155      83.782  14.604  77.565  1.00 20.52           N  
ATOM   2835  CA  TYR B 155      83.192  15.649  78.403  1.00 21.05           C  
ATOM   2836  C   TYR B 155      83.659  15.432  79.802  1.00 22.29           C  
ATOM   2837  O   TYR B 155      84.006  16.334  80.576  1.00 22.45           O  
ATOM   2838  CB  TYR B 155      81.692  15.412  78.362  1.00 21.06           C  
ATOM   2839  CG  TYR B 155      80.930  15.995  79.481  1.00 22.45           C  
ATOM   2840  CD1 TYR B 155      80.776  17.374  79.572  1.00 20.15           C  
ATOM   2841  CD2 TYR B 155      80.340  15.165  80.490  1.00 23.44           C  
ATOM   2842  CE1 TYR B 155      80.019  17.921  80.605  1.00 21.28           C  
ATOM   2843  CE2 TYR B 155      79.604  15.731  81.573  1.00 22.25           C  
ATOM   2844  CZ  TYR B 155      79.472  17.122  81.599  1.00 23.24           C  
ATOM   2845  OH  TYR B 155      78.786  17.769  82.621  1.00 25.74           O  
ATOM   2846  N   ASP B 156      83.682  14.158  80.080  1.00 22.72           N  
ATOM   2847  CA  ASP B 156      84.072  13.468  81.294  1.00 25.00           C  
ATOM   2848  C   ASP B 156      85.490  13.449  81.785  1.00 23.59           C  
ATOM   2849  O   ASP B 156      85.776  13.062  82.931  1.00 23.77           O  
ATOM   2850  CB  ASP B 156      83.827  11.918  80.913  1.00 28.18           C  
ATOM   2851  CG  ASP B 156      82.756  11.460  81.613  1.00 32.99           C  
ATOM   2852  OD1 ASP B 156      82.330  12.417  82.316  1.00 39.40           O  
ATOM   2853  OD2 ASP B 156      82.337  10.305  81.527  1.00 37.24           O  
ATOM   2854  N   ASP B 157      86.404  13.703  80.895  1.00 22.65           N  
ATOM   2855  CA  ASP B 157      87.807  13.609  81.220  1.00 22.29           C  
ATOM   2856  C   ASP B 157      88.260  14.862  81.970  1.00 22.84           C  
ATOM   2857  O   ASP B 157      87.636  15.944  81.845  1.00 23.65           O  
ATOM   2858  CB  ASP B 157      88.605  13.461  79.901  1.00 21.08           C  
ATOM   2859  CG  ASP B 157      88.512  12.047  79.319  1.00 24.36           C  
ATOM   2860  OD1 ASP B 157      88.453  11.131  80.119  1.00 27.88           O  
ATOM   2861  OD2 ASP B 157      88.461  11.844  78.096  1.00 25.62           O  
ATOM   2862  N   MET B 158      89.348  14.715  82.718  1.00 20.71           N  
ATOM   2863  CA  MET B 158      90.109  15.777  83.275  1.00 21.61           C  
ATOM   2864  C   MET B 158      91.092  16.283  82.215  1.00 22.60           C  
ATOM   2865  O   MET B 158      91.953  15.518  81.767  1.00 23.55           O  
ATOM   2866  CB  MET B 158      90.891  15.296  84.496  1.00 21.64           C  
ATOM   2867  CG  MET B 158      91.651  16.471  85.202  1.00 22.86           C  
ATOM   2868  SD  MET B 158      90.554  17.721  85.931  1.00 20.18           S  
ATOM   2869  CE  MET B 158      89.819  16.768  87.301  1.00 23.01           C  
ATOM   2870  N   LEU B 159      90.937  17.531  81.764  1.00 19.51           N  
ATOM   2871  CA  LEU B 159      91.879  18.106  80.823  1.00 19.81           C  
ATOM   2872  C   LEU B 159      92.961  18.830  81.603  1.00 19.17           C  
ATOM   2873  O   LEU B 159      92.647  19.642  82.512  1.00 19.30           O  
ATOM   2874  CB  LEU B 159      91.169  19.084  79.864  1.00 18.06           C  
ATOM   2875  CG  LEU B 159      92.093  19.826  78.935  1.00 21.72           C  
ATOM   2876  CD1 LEU B 159      92.696  18.844  77.914  1.00 18.38           C  
ATOM   2877  CD2 LEU B 159      91.364  21.000  78.256  1.00 17.99           C  
ATOM   2878  N   VAL B 160      94.221  18.523  81.299  1.00 17.99           N  
ATOM   2879  CA  VAL B 160      95.350  19.103  82.012  1.00 18.49           C  
ATOM   2880  C   VAL B 160      96.245  19.836  80.969  1.00 18.64           C  
ATOM   2881  O   VAL B 160      96.491  19.319  79.883  1.00 19.45           O  
ATOM   2882  CB  VAL B 160      96.199  17.980  82.746  1.00 20.11           C  
ATOM   2883  CG1 VAL B 160      97.390  18.666  83.480  1.00 19.02           C  
ATOM   2884  CG2 VAL B 160      95.341  17.257  83.804  1.00 22.03           C  
ATOM   2885  N   VAL B 161      96.684  21.041  81.261  1.00 17.45           N  
ATOM   2886  CA  VAL B 161      97.551  21.748  80.341  1.00 15.32           C  
ATOM   2887  C   VAL B 161      98.652  22.232  81.232  1.00 16.51           C  
ATOM   2888  O   VAL B 161      98.401  22.960  82.173  1.00 15.36           O  
ATOM   2889  CB  VAL B 161      96.834  23.009  79.716  1.00 16.24           C  
ATOM   2890  CG1 VAL B 161      97.842  23.788  78.793  1.00 15.40           C  
ATOM   2891  CG2 VAL B 161      95.628  22.580  78.902  1.00 16.02           C  
ATOM   2892  N   PRO B 162      99.918  21.848  80.904  1.00 17.00           N  
ATOM   2893  CA  PRO B 162     101.049  22.256  81.690  1.00 16.74           C  
ATOM   2894  C   PRO B 162     101.286  23.764  81.543  1.00 16.06           C  
ATOM   2895  O   PRO B 162     101.070  24.326  80.497  1.00 14.70           O  
ATOM   2896  CB  PRO B 162     102.233  21.473  81.057  1.00 15.73           C  
ATOM   2897  CG  PRO B 162     101.831  21.256  79.602  1.00 17.48           C  
ATOM   2898  CD  PRO B 162     100.309  20.963  79.759  1.00 17.01           C  
ATOM   2899  N   ILE B 163     101.700  24.382  82.620  1.00 16.09           N  
ATOM   2900  CA  ILE B 163     102.071  25.788  82.615  1.00 16.06           C  
ATOM   2901  C   ILE B 163     103.581  25.957  82.899  1.00 16.90           C  
ATOM   2902  O   ILE B 163     104.063  25.474  83.923  1.00 17.31           O  
ATOM   2903  CB  ILE B 163     101.308  26.579  83.682  1.00 15.80           C  
ATOM   2904  CG1 ILE B 163      99.751  26.338  83.576  1.00 14.86           C  
ATOM   2905  CG2 ILE B 163     101.714  28.055  83.604  1.00 16.02           C  
ATOM   2906  CD1 ILE B 163      98.903  26.925  84.762  1.00 13.78           C  
ATOM   2907  N   ILE B 164     104.313  26.670  82.028  1.00 16.91           N  
ATOM   2908  CA  ILE B 164     105.707  26.951  82.305  1.00 18.10           C  
ATOM   2909  C   ILE B 164     105.848  28.424  82.750  1.00 21.09           C  
ATOM   2910  O   ILE B 164     104.972  29.276  82.399  1.00 18.88           O  
ATOM   2911  CB  ILE B 164     106.622  26.680  81.065  1.00 18.41           C  
ATOM   2912  CG1 ILE B 164     106.281  27.586  79.871  1.00 15.99           C  
ATOM   2913  CG2 ILE B 164     106.567  25.171  80.645  1.00 17.72           C  
ATOM   2914  CD1 ILE B 164     107.216  27.415  78.586  1.00 20.68           C  
ATOM   2915  N   GLU B 165     106.956  28.729  83.467  1.00 20.39           N  
ATOM   2916  CA  GLU B 165     107.249  30.082  83.887  1.00 21.39           C  
ATOM   2917  C   GLU B 165     107.781  30.765  82.710  1.00 20.82           C  
ATOM   2918  O   GLU B 165     108.514  30.195  81.906  1.00 19.87           O  
ATOM   2919  CB  GLU B 165     108.299  30.127  85.052  1.00 21.70           C  
ATOM   2920  CG  GLU B 165     107.743  29.696  86.404  1.00 24.80           C  
ATOM   2921  CD  GLU B 165     106.554  30.586  86.906  1.00 28.55           C  
ATOM   2922  OE1 GLU B 165     106.586  31.822  86.742  1.00 32.97           O  
ATOM   2923  OE2 GLU B 165     105.603  30.064  87.525  1.00 28.46           O  
ATOM   2924  N   ASN B 166     107.447  32.032  82.582  1.00 21.74           N  
ATOM   2925  CA  ASN B 166     107.968  32.819  81.476  1.00 23.14           C  
ATOM   2926  C   ASN B 166     109.424  33.184  81.800  1.00 25.59           C  
ATOM   2927  O   ASN B 166     109.864  33.167  82.954  1.00 24.71           O  
ATOM   2928  CB  ASN B 166     107.127  34.114  81.304  1.00 20.76           C  
ATOM   2929  CG  ASN B 166     107.344  34.806  79.971  1.00 21.54           C  
ATOM   2930  OD1 ASN B 166     107.618  34.188  78.921  1.00 20.82           O  
ATOM   2931  ND2 ASN B 166     107.114  36.123  79.966  1.00 21.43           N  
ATOM   2932  N   THR B 167     110.162  33.538  80.778  1.00 29.28           N  
ATOM   2933  CA  THR B 167     111.487  34.018  81.018  1.00 33.07           C  
ATOM   2934  C   THR B 167     111.874  35.030  79.944  1.00 35.66           C  
ATOM   2935  O   THR B 167     111.375  34.966  78.752  1.00 35.60           O  
ATOM   2936  CB  THR B 167     112.542  32.834  81.174  1.00 33.63           C  
ATOM   2937  OG1 THR B 167     113.868  33.374  81.142  1.00 38.00           O  
ATOM   2938  CG2 THR B 167     112.394  31.786  80.065  1.00 32.35           C  
ATOM   2939  N   PRO B 168     112.711  36.031  80.334  1.00 37.19           N  
ATOM   2940  CA  PRO B 168     113.227  36.891  79.285  1.00 39.20           C  
ATOM   2941  C   PRO B 168     114.108  36.058  78.341  1.00 41.04           C  
ATOM   2942  O   PRO B 168     114.184  36.377  77.167  1.00 41.77           O  
ATOM   2943  CB  PRO B 168     114.093  37.922  80.043  1.00 38.94           C  
ATOM   2944  CG  PRO B 168     113.609  37.929  81.428  1.00 38.84           C  
ATOM   2945  CD  PRO B 168     113.140  36.460  81.672  1.00 37.61           C  
ATOM   2946  N   GLU B 169     114.725  34.976  78.861  1.00 43.02           N  
ATOM   2947  CA  GLU B 169     115.786  34.208  78.176  1.00 44.71           C  
ATOM   2948  C   GLU B 169     115.333  33.052  77.241  1.00 46.42           C  
ATOM   2949  O   GLU B 169     114.967  31.943  77.691  1.00 45.43           O  
ATOM   2950  CB  GLU B 169     116.753  33.640  79.215  1.00 45.46           C  
ATOM   2951  CG  GLU B 169     117.400  34.697  80.187  1.00 49.39           C  
ATOM   2952  CD  GLU B 169     118.093  35.860  79.421  1.00 53.55           C  
ATOM   2953  OE1 GLU B 169     118.830  35.563  78.435  1.00 55.74           O  
ATOM   2954  OE2 GLU B 169     117.894  37.058  79.792  1.00 54.39           O  
ATOM   2955  N   GLU B 170     115.455  33.306  75.937  1.00 47.56           N  
ATOM   2956  CA  GLU B 170     114.805  32.551  74.868  1.00 48.01           C  
ATOM   2957  C   GLU B 170     115.075  31.060  74.798  1.00 48.06           C  
ATOM   2958  O   GLU B 170     114.235  30.269  74.329  1.00 47.68           O  
ATOM   2959  CB  GLU B 170     115.234  33.158  73.526  1.00 48.96           C  
ATOM   2960  CG  GLU B 170     114.192  34.059  72.958  1.00 50.70           C  
ATOM   2961  CD  GLU B 170     112.898  33.288  72.755  1.00 53.96           C  
ATOM   2962  OE1 GLU B 170     112.791  32.566  71.711  1.00 54.59           O  
ATOM   2963  OE2 GLU B 170     111.995  33.397  73.636  1.00 54.94           O  
ATOM   2964  N   LYS B 171     116.291  30.676  75.183  1.00 47.78           N  
ATOM   2965  CA  LYS B 171     116.691  29.296  75.091  1.00 46.56           C  
ATOM   2966  C   LYS B 171     116.091  28.552  76.273  1.00 44.77           C  
ATOM   2967  O   LYS B 171     115.813  27.335  76.197  1.00 43.25           O  
ATOM   2968  CB  LYS B 171     118.217  29.202  75.153  1.00 47.53           C  
ATOM   2969  CG  LYS B 171     118.782  27.891  74.678  1.00 50.36           C  
ATOM   2970  CD  LYS B 171     119.092  26.945  75.831  1.00 55.17           C  
ATOM   2971  CE  LYS B 171     120.289  26.040  75.483  1.00 56.89           C  
ATOM   2972  NZ  LYS B 171     120.217  24.657  76.117  1.00 57.63           N  
ATOM   2973  N   ASP B 172     115.927  29.281  77.380  1.00 42.99           N  
ATOM   2974  CA  ASP B 172     115.371  28.675  78.571  1.00 41.82           C  
ATOM   2975  C   ASP B 172     113.913  28.408  78.298  1.00 39.28           C  
ATOM   2976  O   ASP B 172     113.446  27.328  78.707  1.00 37.77           O  
ATOM   2977  CB  ASP B 172     115.553  29.523  79.826  1.00 42.89           C  
ATOM   2978  CG  ASP B 172     117.011  29.528  80.337  1.00 47.25           C  
ATOM   2979  OD1 ASP B 172     117.755  28.531  80.068  1.00 48.97           O  
ATOM   2980  OD2 ASP B 172     117.399  30.541  81.004  1.00 51.05           O  
ATOM   2981  N   LEU B 173     113.245  29.337  77.574  1.00 37.10           N  
ATOM   2982  CA  LEU B 173     111.794  29.173  77.217  1.00 34.62           C  
ATOM   2983  C   LEU B 173     111.632  27.931  76.340  1.00 31.90           C  
ATOM   2984  O   LEU B 173     110.783  27.105  76.582  1.00 28.01           O  
ATOM   2985  CB  LEU B 173     111.239  30.339  76.427  1.00 34.90           C  
ATOM   2986  CG  LEU B 173     109.948  31.102  76.798  1.00 37.16           C  
ATOM   2987  CD1 LEU B 173     109.119  31.477  75.594  1.00 36.85           C  
ATOM   2988  CD2 LEU B 173     109.096  30.499  77.920  1.00 33.52           C  
ATOM   2989  N   LYS B 174     112.478  27.813  75.323  1.00 30.19           N  
ATOM   2990  CA  LYS B 174     112.417  26.654  74.428  1.00 29.75           C  
ATOM   2991  C   LYS B 174     112.575  25.293  75.142  1.00 27.67           C  
ATOM   2992  O   LYS B 174     111.803  24.361  74.886  1.00 25.87           O  
ATOM   2993  CB  LYS B 174     113.493  26.769  73.345  1.00 31.34           C  
ATOM   2994  CG  LYS B 174     113.412  25.637  72.315  1.00 34.01           C  
ATOM   2995  CD  LYS B 174     114.723  25.569  71.453  1.00 42.97           C  
ATOM   2996  CE  LYS B 174     114.753  24.319  70.535  1.00 45.01           C  
ATOM   2997  NZ  LYS B 174     113.719  24.225  69.366  1.00 47.89           N  
ATOM   2998  N   ASP B 175     113.583  25.195  76.005  1.00 26.88           N  
ATOM   2999  CA  ASP B 175     113.837  23.981  76.757  1.00 27.84           C  
ATOM   3000  C   ASP B 175     112.669  23.684  77.727  1.00 26.36           C  
ATOM   3001  O   ASP B 175     112.258  22.535  77.815  1.00 26.13           O  
ATOM   3002  CB  ASP B 175     115.117  24.066  77.577  1.00 28.85           C  
ATOM   3003  CG  ASP B 175     116.405  24.120  76.699  1.00 33.51           C  
ATOM   3004  OD1 ASP B 175     116.355  23.749  75.500  1.00 33.12           O  
ATOM   3005  OD2 ASP B 175     117.448  24.514  77.239  1.00 39.68           O  
ATOM   3006  N   ARG B 176     112.168  24.699  78.450  1.00 24.33           N  
ATOM   3007  CA  ARG B 176     111.018  24.517  79.370  1.00 23.76           C  
ATOM   3008  C   ARG B 176     109.811  24.021  78.639  1.00 21.11           C  
ATOM   3009  O   ARG B 176     109.122  23.117  79.102  1.00 21.11           O  
ATOM   3010  CB  ARG B 176     110.613  25.823  80.108  1.00 24.41           C  
ATOM   3011  CG  ARG B 176     111.587  26.299  81.114  1.00 28.91           C  
ATOM   3012  CD  ARG B 176     111.186  27.726  81.563  1.00 30.67           C  
ATOM   3013  NE  ARG B 176     112.211  28.167  82.491  1.00 32.15           N  
ATOM   3014  CZ  ARG B 176     112.126  29.239  83.267  1.00 36.55           C  
ATOM   3015  NH1 ARG B 176     111.022  30.014  83.260  1.00 30.43           N  
ATOM   3016  NH2 ARG B 176     113.143  29.523  84.074  1.00 34.06           N  
ATOM   3017  N   MET B 177     109.538  24.588  77.474  1.00 20.26           N  
ATOM   3018  CA  MET B 177     108.385  24.173  76.716  1.00 19.80           C  
ATOM   3019  C   MET B 177     108.566  22.716  76.240  1.00 21.30           C  
ATOM   3020  O   MET B 177     107.669  21.867  76.400  1.00 20.88           O  
ATOM   3021  CB  MET B 177     108.304  25.060  75.490  1.00 20.38           C  
ATOM   3022  CG  MET B 177     107.100  24.741  74.601  1.00 21.82           C  
ATOM   3023  SD  MET B 177     107.202  25.446  72.928  1.00 27.26           S  
ATOM   3024  CE  MET B 177     105.724  24.745  72.185  1.00 25.88           C  
ATOM   3025  N   ALA B 178     109.718  22.422  75.624  1.00 20.63           N  
ATOM   3026  CA  ALA B 178     110.021  21.011  75.266  1.00 19.89           C  
ATOM   3027  C   ALA B 178     109.849  20.082  76.435  1.00 19.78           C  
ATOM   3028  O   ALA B 178     109.279  19.007  76.252  1.00 21.03           O  
ATOM   3029  CB  ALA B 178     111.518  20.842  74.636  1.00 19.70           C  
ATOM   3030  N   HIS B 179     110.381  20.443  77.599  1.00 20.34           N  
ATOM   3031  CA  HIS B 179     110.270  19.611  78.770  1.00 21.47           C  
ATOM   3032  C   HIS B 179     108.778  19.407  79.185  1.00 22.17           C  
ATOM   3033  O   HIS B 179     108.386  18.300  79.532  1.00 19.56           O  
ATOM   3034  CB  HIS B 179     111.058  20.193  79.963  1.00 23.48           C  
ATOM   3035  CG  HIS B 179     111.053  19.317  81.200  1.00 28.32           C  
ATOM   3036  ND1 HIS B 179     111.628  18.057  81.238  1.00 31.02           N  
ATOM   3037  CD2 HIS B 179     110.568  19.541  82.452  1.00 31.53           C  
ATOM   3038  CE1 HIS B 179     111.488  17.544  82.453  1.00 31.93           C  
ATOM   3039  NE2 HIS B 179     110.840  18.419  83.205  1.00 29.67           N  
ATOM   3040  N   ALA B 180     107.963  20.476  79.181  1.00 20.35           N  
ATOM   3041  CA  ALA B 180     106.533  20.325  79.492  1.00 19.76           C  
ATOM   3042  C   ALA B 180     105.858  19.389  78.497  1.00 18.64           C  
ATOM   3043  O   ALA B 180     105.018  18.575  78.848  1.00 17.90           O  
ATOM   3044  CB  ALA B 180     105.840  21.783  79.462  1.00 19.44           C  
ATOM   3045  N   MET B 181     106.163  19.543  77.206  1.00 18.05           N  
ATOM   3046  CA  MET B 181     105.593  18.654  76.249  1.00 19.84           C  
ATOM   3047  C   MET B 181     105.949  17.179  76.453  1.00 20.98           C  
ATOM   3048  O   MET B 181     105.103  16.340  76.239  1.00 20.44           O  
ATOM   3049  CB  MET B 181     106.077  19.059  74.857  1.00 20.47           C  
ATOM   3050  CG  MET B 181     105.492  20.425  74.424  1.00 22.49           C  
ATOM   3051  SD  MET B 181     106.503  21.093  73.058  1.00 22.60           S  
ATOM   3052  CE  MET B 181     106.046  19.970  71.802  1.00 19.67           C  
ATOM   3053  N   ASN B 182     107.162  16.913  76.960  1.00 21.66           N  
ATOM   3054  CA  ASN B 182     107.596  15.522  77.262  1.00 21.48           C  
ATOM   3055  C   ASN B 182     106.913  15.018  78.484  1.00 21.51           C  
ATOM   3056  O   ASN B 182     106.622  13.853  78.538  1.00 20.45           O  
ATOM   3057  CB  ASN B 182     109.123  15.487  77.448  1.00 20.81           C  
ATOM   3058  CG  ASN B 182     109.846  15.580  76.103  1.00 21.50           C  
ATOM   3059  OD1 ASN B 182     109.243  15.203  75.114  1.00 23.71           O  
ATOM   3060  ND2 ASN B 182     111.070  16.093  76.046  1.00 22.06           N  
ATOM   3061  N   GLU B 183     106.651  15.891  79.473  1.00 20.04           N  
ATOM   3062  CA  GLU B 183     106.024  15.427  80.696  1.00 20.68           C  
ATOM   3063  C   GLU B 183     104.533  15.243  80.538  1.00 19.67           C  
ATOM   3064  O   GLU B 183     103.912  14.499  81.293  1.00 17.68           O  
ATOM   3065  CB  GLU B 183     106.285  16.376  81.854  1.00 22.25           C  
ATOM   3066  CG  GLU B 183     107.750  16.379  82.284  1.00 30.82           C  
ATOM   3067  CD  GLU B 183     107.878  16.841  83.686  1.00 40.03           C  
ATOM   3068  OE1 GLU B 183     107.331  17.932  84.020  1.00 42.28           O  
ATOM   3069  OE2 GLU B 183     108.518  16.100  84.454  1.00 45.57           O  
ATOM   3070  N   TYR B 184     103.971  15.911  79.538  1.00 19.82           N  
ATOM   3071  CA  TYR B 184     102.516  15.868  79.212  1.00 20.22           C  
ATOM   3072  C   TYR B 184     102.338  15.526  77.752  1.00 20.50           C  
ATOM   3073  O   TYR B 184     101.960  16.381  76.944  1.00 19.38           O  
ATOM   3074  CB  TYR B 184     101.835  17.240  79.525  1.00 20.04           C  
ATOM   3075  CG  TYR B 184     101.921  17.540  81.012  1.00 17.95           C  
ATOM   3076  CD1 TYR B 184     100.841  17.265  81.850  1.00 18.99           C  
ATOM   3077  CD2 TYR B 184     103.070  18.158  81.571  1.00 16.82           C  
ATOM   3078  CE1 TYR B 184     100.910  17.556  83.235  1.00 20.04           C  
ATOM   3079  CE2 TYR B 184     103.130  18.451  82.979  1.00 17.68           C  
ATOM   3080  CZ  TYR B 184     102.054  18.126  83.772  1.00 19.06           C  
ATOM   3081  OH  TYR B 184     102.085  18.379  85.113  1.00 18.77           O  
ATOM   3082  N   PRO B 185     102.717  14.276  77.380  1.00 21.66           N  
ATOM   3083  CA  PRO B 185     102.807  13.935  75.958  1.00 20.93           C  
ATOM   3084  C   PRO B 185     101.444  13.887  75.304  1.00 21.33           C  
ATOM   3085  O   PRO B 185     101.360  13.936  74.064  1.00 21.27           O  
ATOM   3086  CB  PRO B 185     103.395  12.476  75.967  1.00 21.24           C  
ATOM   3087  CG  PRO B 185     102.924  11.885  77.354  1.00 22.23           C  
ATOM   3088  CD  PRO B 185     103.187  13.154  78.256  1.00 21.26           C  
ATOM   3089  N   ASP B 186     100.359  13.866  76.068  1.00 20.75           N  
ATOM   3090  CA  ASP B 186      99.037  14.010  75.364  1.00 21.96           C  
ATOM   3091  C   ASP B 186      98.565  15.452  75.096  1.00 22.01           C  
ATOM   3092  O   ASP B 186      97.552  15.656  74.374  1.00 21.54           O  
ATOM   3093  CB  ASP B 186      97.963  13.272  76.121  1.00 22.65           C  
ATOM   3094  CG  ASP B 186      97.872  11.812  75.708  1.00 27.13           C  
ATOM   3095  OD1 ASP B 186      98.231  11.452  74.574  1.00 29.12           O  
ATOM   3096  OD2 ASP B 186      97.392  11.043  76.522  1.00 30.66           O  
ATOM   3097  N   SER B 187      99.256  16.432  75.682  1.00 20.98           N  
ATOM   3098  CA  SER B 187      98.873  17.850  75.491  1.00 19.70           C  
ATOM   3099  C   SER B 187      99.184  18.347  74.091  1.00 20.29           C  
ATOM   3100  O   SER B 187     100.278  18.132  73.550  1.00 19.51           O  
ATOM   3101  CB  SER B 187      99.563  18.737  76.515  1.00 20.90           C  
ATOM   3102  OG  SER B 187      98.903  19.999  76.593  1.00 20.04           O  
ATOM   3103  N   CYS B 188      98.229  19.091  73.526  1.00 17.90           N  
ATOM   3104  CA  CYS B 188      98.449  19.843  72.276  1.00 17.86           C  
ATOM   3105  C   CYS B 188      98.725  21.310  72.645  1.00 17.90           C  
ATOM   3106  O   CYS B 188      98.713  22.188  71.773  1.00 17.91           O  
ATOM   3107  CB  CYS B 188      97.170  19.752  71.432  1.00 16.48           C  
ATOM   3108  SG  CYS B 188      96.874  18.071  70.828  1.00 20.64           S  
ATOM   3109  N   ALA B 189      99.010  21.582  73.925  1.00 17.62           N  
ATOM   3110  CA  ALA B 189      99.255  23.002  74.326  1.00 15.89           C  
ATOM   3111  C   ALA B 189     100.198  23.129  75.486  1.00 15.03           C  
ATOM   3112  O   ALA B 189     100.327  22.201  76.334  1.00 14.96           O  
ATOM   3113  CB  ALA B 189      97.881  23.675  74.761  1.00 16.68           C  
ATOM   3114  N   VAL B 190     100.856  24.279  75.544  1.00 14.80           N  
ATOM   3115  CA  VAL B 190     101.594  24.649  76.702  1.00 14.55           C  
ATOM   3116  C   VAL B 190     101.204  26.123  77.009  1.00 13.30           C  
ATOM   3117  O   VAL B 190     101.342  26.963  76.146  1.00 12.93           O  
ATOM   3118  CB  VAL B 190     103.121  24.595  76.428  1.00 16.14           C  
ATOM   3119  CG1 VAL B 190     103.897  25.053  77.641  1.00 14.98           C  
ATOM   3120  CG2 VAL B 190     103.533  23.137  76.021  1.00 18.83           C  
ATOM   3121  N   LEU B 191     100.838  26.387  78.241  1.00 14.02           N  
ATOM   3122  CA  LEU B 191     100.576  27.722  78.759  1.00 15.37           C  
ATOM   3123  C   LEU B 191     101.872  28.323  79.249  1.00 16.78           C  
ATOM   3124  O   LEU B 191     102.683  27.609  79.843  1.00 15.27           O  
ATOM   3125  CB  LEU B 191      99.602  27.676  79.957  1.00 13.74           C  
ATOM   3126  CG  LEU B 191      98.096  27.635  79.510  1.00 15.37           C  
ATOM   3127  CD1 LEU B 191      97.214  27.155  80.662  1.00 12.48           C  
ATOM   3128  CD2 LEU B 191      97.618  29.014  79.039  1.00 12.68           C  
ATOM   3129  N   VAL B 192     102.012  29.632  79.041  1.00 15.05           N  
ATOM   3130  CA  VAL B 192     103.192  30.339  79.528  1.00 14.84           C  
ATOM   3131  C   VAL B 192     102.744  31.430  80.488  1.00 15.27           C  
ATOM   3132  O   VAL B 192     102.018  32.331  80.098  1.00 14.74           O  
ATOM   3133  CB  VAL B 192     104.043  30.925  78.373  1.00 16.13           C  
ATOM   3134  CG1 VAL B 192     105.351  31.577  78.957  1.00 13.88           C  
ATOM   3135  CG2 VAL B 192     104.441  29.876  77.315  1.00 15.90           C  
ATOM   3136  N   ARG B 193     103.039  31.278  81.782  1.00 15.12           N  
ATOM   3137  CA  ARG B 193     102.534  32.189  82.760  1.00 15.46           C  
ATOM   3138  C   ARG B 193     102.814  33.639  82.376  1.00 15.61           C  
ATOM   3139  O   ARG B 193     103.935  34.052  81.919  1.00 15.10           O  
ATOM   3140  CB  ARG B 193     103.124  31.853  84.151  1.00 15.94           C  
ATOM   3141  CG  ARG B 193     102.716  32.760  85.366  1.00 18.09           C  
ATOM   3142  CD  ARG B 193     101.738  32.103  86.444  1.00 28.34           C  
ATOM   3143  NE  ARG B 193     102.416  30.978  86.815  1.00 27.48           N  
ATOM   3144  CZ  ARG B 193     102.063  29.704  86.906  1.00 25.43           C  
ATOM   3145  NH1 ARG B 193     100.849  29.157  86.912  1.00 19.30           N  
ATOM   3146  NH2 ARG B 193     103.105  28.947  87.085  1.00 17.24           N  
ATOM   3147  N   ARG B 194     101.804  34.475  82.615  1.00 14.18           N  
ATOM   3148  CA  ARG B 194     101.971  35.942  82.366  1.00 13.03           C  
ATOM   3149  C   ARG B 194     102.339  36.253  80.929  1.00 12.80           C  
ATOM   3150  O   ARG B 194     102.951  37.299  80.651  1.00 13.83           O  
ATOM   3151  CB  ARG B 194     102.924  36.584  83.398  1.00 12.71           C  
ATOM   3152  CG  ARG B 194     102.315  36.459  84.830  1.00 13.47           C  
ATOM   3153  CD  ARG B 194     103.453  36.704  85.949  1.00 12.09           C  
ATOM   3154  NE  ARG B 194     102.849  36.889  87.268  1.00 12.47           N  
ATOM   3155  CZ  ARG B 194     102.431  38.096  87.736  1.00 15.31           C  
ATOM   3156  NH1 ARG B 194     102.640  39.226  87.027  1.00 12.89           N  
ATOM   3157  NH2 ARG B 194     101.857  38.177  88.958  1.00 14.86           N  
ATOM   3158  N   HIS B 195     101.912  35.411  80.004  1.00 11.94           N  
ATOM   3159  CA  HIS B 195     102.345  35.575  78.640  1.00 12.50           C  
ATOM   3160  C   HIS B 195     101.297  35.093  77.665  1.00 12.74           C  
ATOM   3161  O   HIS B 195     100.806  35.868  76.817  1.00 13.30           O  
ATOM   3162  CB  HIS B 195     103.715  34.802  78.451  1.00 13.37           C  
ATOM   3163  CG  HIS B 195     104.344  34.865  77.054  1.00 15.18           C  
ATOM   3164  ND1 HIS B 195     105.698  34.593  76.850  1.00 17.06           N  
ATOM   3165  CD2 HIS B 195     103.833  35.132  75.817  1.00 16.75           C  
ATOM   3166  CE1 HIS B 195     105.990  34.680  75.550  1.00 18.65           C  
ATOM   3167  NE2 HIS B 195     104.890  35.062  74.901  1.00 18.04           N  
ATOM   3168  N   GLY B 196     100.983  33.809  77.675  1.00 14.45           N  
ATOM   3169  CA  GLY B 196     100.037  33.292  76.702  1.00 13.15           C  
ATOM   3170  C   GLY B 196     100.011  31.800  76.531  1.00 12.37           C  
ATOM   3171  O   GLY B 196     100.093  31.104  77.508  1.00 13.45           O  
ATOM   3172  N   VAL B 197      99.864  31.301  75.292  1.00 13.63           N  
ATOM   3173  CA  VAL B 197      99.762  29.887  75.081  1.00 13.39           C  
ATOM   3174  C   VAL B 197     100.319  29.518  73.710  1.00 14.94           C  
ATOM   3175  O   VAL B 197     100.352  30.356  72.831  1.00 14.89           O  
ATOM   3176  CB  VAL B 197      98.243  29.437  75.163  1.00 13.29           C  
ATOM   3177  CG1 VAL B 197      97.395  29.867  73.899  1.00 13.56           C  
ATOM   3178  CG2 VAL B 197      98.152  27.881  75.319  1.00 12.72           C  
ATOM   3179  N   TYR B 198     100.759  28.277  73.562  1.00 14.41           N  
ATOM   3180  CA  TYR B 198     101.092  27.692  72.260  1.00 15.06           C  
ATOM   3181  C   TYR B 198     100.238  26.493  72.098  1.00 15.58           C  
ATOM   3182  O   TYR B 198     100.142  25.661  73.031  1.00 15.64           O  
ATOM   3183  CB  TYR B 198     102.564  27.149  72.318  1.00 15.48           C  
ATOM   3184  CG  TYR B 198     103.543  28.279  72.185  1.00 16.93           C  
ATOM   3185  CD1 TYR B 198     104.009  28.647  70.938  1.00 21.08           C  
ATOM   3186  CD2 TYR B 198     103.970  28.992  73.292  1.00 19.61           C  
ATOM   3187  CE1 TYR B 198     104.877  29.691  70.793  1.00 22.25           C  
ATOM   3188  CE2 TYR B 198     104.880  30.085  73.152  1.00 22.46           C  
ATOM   3189  CZ  TYR B 198     105.295  30.383  71.858  1.00 23.49           C  
ATOM   3190  OH  TYR B 198     106.172  31.391  71.570  1.00 30.70           O  
ATOM   3191  N   VAL B 199      99.615  26.397  70.931  1.00 14.02           N  
ATOM   3192  CA  VAL B 199      98.793  25.292  70.612  1.00 15.21           C  
ATOM   3193  C   VAL B 199      99.205  24.757  69.220  1.00 16.23           C  
ATOM   3194  O   VAL B 199      99.394  25.552  68.316  1.00 15.65           O  
ATOM   3195  CB  VAL B 199      97.296  25.736  70.530  1.00 15.35           C  
ATOM   3196  CG1 VAL B 199      96.374  24.528  70.158  1.00 14.66           C  
ATOM   3197  CG2 VAL B 199      96.878  26.358  71.932  1.00 11.58           C  
ATOM   3198  N   TRP B 200      99.267  23.422  69.070  1.00 16.84           N  
ATOM   3199  CA  TRP B 200      99.654  22.840  67.758  1.00 18.26           C  
ATOM   3200  C   TRP B 200      98.683  21.763  67.400  1.00 19.50           C  
ATOM   3201  O   TRP B 200      97.969  21.202  68.290  1.00 18.66           O  
ATOM   3202  CB  TRP B 200     101.125  22.335  67.762  1.00 18.05           C  
ATOM   3203  CG  TRP B 200     101.384  21.379  68.859  1.00 17.75           C  
ATOM   3204  CD1 TRP B 200     101.262  20.008  68.813  1.00 20.14           C  
ATOM   3205  CD2 TRP B 200     101.751  21.707  70.184  1.00 19.12           C  
ATOM   3206  NE1 TRP B 200     101.559  19.459  70.034  1.00 22.29           N  
ATOM   3207  CE2 TRP B 200     101.914  20.473  70.892  1.00 22.05           C  
ATOM   3208  CE3 TRP B 200     102.072  22.902  70.821  1.00 17.99           C  
ATOM   3209  CZ2 TRP B 200     102.281  20.428  72.233  1.00 20.72           C  
ATOM   3210  CZ3 TRP B 200     102.405  22.870  72.150  1.00 20.13           C  
ATOM   3211  CH2 TRP B 200     102.508  21.632  72.862  1.00 21.48           C  
ATOM   3212  N   GLY B 201      98.595  21.491  66.097  1.00 20.81           N  
ATOM   3213  CA  GLY B 201      97.866  20.329  65.646  1.00 21.57           C  
ATOM   3214  C   GLY B 201      98.396  19.778  64.331  1.00 23.15           C  
ATOM   3215  O   GLY B 201      99.286  20.373  63.683  1.00 21.56           O  
ATOM   3216  N   GLU B 202      97.776  18.699  63.883  1.00 24.42           N  
ATOM   3217  CA  GLU B 202      98.230  18.022  62.637  1.00 27.12           C  
ATOM   3218  C   GLU B 202      98.025  18.875  61.401  1.00 25.87           C  
ATOM   3219  O   GLU B 202      98.769  18.782  60.447  1.00 24.23           O  
ATOM   3220  CB  GLU B 202      97.482  16.682  62.442  1.00 29.12           C  
ATOM   3221  CG  GLU B 202      97.531  15.739  63.679  1.00 38.25           C  
ATOM   3222  CD  GLU B 202      96.420  14.643  63.588  1.00 49.82           C  
ATOM   3223  OE1 GLU B 202      95.426  14.665  64.389  1.00 48.84           O  
ATOM   3224  OE2 GLU B 202      96.560  13.793  62.669  1.00 52.01           O  
ATOM   3225  N   THR B 203      96.978  19.699  61.410  1.00 24.79           N  
ATOM   3226  CA  THR B 203      96.670  20.611  60.340  1.00 23.53           C  
ATOM   3227  C   THR B 203      96.336  21.949  60.951  1.00 23.61           C  
ATOM   3228  O   THR B 203      96.115  22.051  62.173  1.00 23.01           O  
ATOM   3229  CB  THR B 203      95.413  20.176  59.544  1.00 25.46           C  
ATOM   3230  OG1 THR B 203      94.286  20.171  60.434  1.00 22.13           O  
ATOM   3231  CG2 THR B 203      95.581  18.738  58.872  1.00 24.95           C  
ATOM   3232  N   TRP B 204      96.308  22.981  60.129  1.00 22.63           N  
ATOM   3233  CA  TRP B 204      95.923  24.301  60.578  1.00 23.34           C  
ATOM   3234  C   TRP B 204      94.466  24.323  61.081  1.00 23.05           C  
ATOM   3235  O   TRP B 204      94.206  25.007  62.071  1.00 21.80           O  
ATOM   3236  CB  TRP B 204      96.147  25.378  59.529  1.00 22.60           C  
ATOM   3237  CG  TRP B 204      95.167  25.385  58.304  1.00 26.06           C  
ATOM   3238  CD1 TRP B 204      95.393  24.812  57.054  1.00 25.16           C  
ATOM   3239  CD2 TRP B 204      93.866  25.986  58.234  1.00 25.33           C  
ATOM   3240  NE1 TRP B 204      94.330  25.018  56.254  1.00 24.52           N  
ATOM   3241  CE2 TRP B 204      93.367  25.730  56.935  1.00 27.19           C  
ATOM   3242  CE3 TRP B 204      93.063  26.720  59.158  1.00 27.23           C  
ATOM   3243  CZ2 TRP B 204      92.111  26.196  56.508  1.00 28.04           C  
ATOM   3244  CZ3 TRP B 204      91.832  27.189  58.748  1.00 26.07           C  
ATOM   3245  CH2 TRP B 204      91.350  26.929  57.429  1.00 29.05           C  
ATOM   3246  N   GLU B 205      93.561  23.590  60.430  1.00 21.38           N  
ATOM   3247  CA  GLU B 205      92.193  23.466  60.909  1.00 22.78           C  
ATOM   3248  C   GLU B 205      92.123  22.964  62.358  1.00 22.28           C  
ATOM   3249  O   GLU B 205      91.363  23.499  63.172  1.00 21.94           O  
ATOM   3250  CB  GLU B 205      91.327  22.547  60.018  1.00 22.68           C  
ATOM   3251  CG  GLU B 205      91.116  23.134  58.608  1.00 25.59           C  
ATOM   3252  CD  GLU B 205      92.177  22.588  57.603  1.00 29.29           C  
ATOM   3253  OE1 GLU B 205      93.355  22.307  57.938  1.00 27.29           O  
ATOM   3254  OE2 GLU B 205      91.778  22.418  56.469  1.00 28.94           O  
ATOM   3255  N   LYS B 206      92.858  21.912  62.639  1.00 21.84           N  
ATOM   3256  CA  LYS B 206      92.822  21.287  63.941  1.00 22.75           C  
ATOM   3257  C   LYS B 206      93.514  22.132  64.949  1.00 22.17           C  
ATOM   3258  O   LYS B 206      93.027  22.229  66.057  1.00 20.62           O  
ATOM   3259  CB  LYS B 206      93.456  19.906  63.920  1.00 23.34           C  
ATOM   3260  CG  LYS B 206      92.504  18.844  63.271  1.00 28.85           C  
ATOM   3261  CD  LYS B 206      93.226  17.512  62.913  1.00 36.60           C  
ATOM   3262  CE  LYS B 206      92.261  16.532  62.213  1.00 40.84           C  
ATOM   3263  NZ  LYS B 206      92.990  15.273  62.049  1.00 43.70           N  
ATOM   3264  N   ALA B 207      94.636  22.769  64.587  1.00 19.69           N  
ATOM   3265  CA  ALA B 207      95.287  23.642  65.576  1.00 19.27           C  
ATOM   3266  C   ALA B 207      94.307  24.783  65.898  1.00 17.93           C  
ATOM   3267  O   ALA B 207      94.197  25.170  67.037  1.00 17.68           O  
ATOM   3268  CB  ALA B 207      96.611  24.218  65.046  1.00 19.11           C  
ATOM   3269  N   LYS B 208      93.652  25.342  64.877  1.00 17.80           N  
ATOM   3270  CA  LYS B 208      92.840  26.556  65.103  1.00 18.38           C  
ATOM   3271  C   LYS B 208      91.599  26.148  65.968  1.00 17.95           C  
ATOM   3272  O   LYS B 208      91.275  26.877  66.886  1.00 17.19           O  
ATOM   3273  CB  LYS B 208      92.363  27.171  63.802  1.00 18.08           C  
ATOM   3274  CG  LYS B 208      91.235  28.263  63.934  1.00 18.29           C  
ATOM   3275  CD  LYS B 208      91.112  29.048  62.590  1.00 19.06           C  
ATOM   3276  CE  LYS B 208      89.821  29.949  62.537  1.00 19.89           C  
ATOM   3277  NZ  LYS B 208      88.597  29.133  62.909  1.00 16.88           N  
ATOM   3278  N   THR B 209      90.952  25.030  65.650  1.00 16.80           N  
ATOM   3279  CA  THR B 209      89.789  24.568  66.447  1.00 17.69           C  
ATOM   3280  C   THR B 209      90.131  24.199  67.873  1.00 18.18           C  
ATOM   3281  O   THR B 209      89.453  24.633  68.825  1.00 15.55           O  
ATOM   3282  CB  THR B 209      88.960  23.447  65.751  1.00 20.02           C  
ATOM   3283  OG1 THR B 209      89.754  22.266  65.573  1.00 23.37           O  
ATOM   3284  CG2 THR B 209      88.475  23.872  64.413  1.00 15.87           C  
ATOM   3285  N   MET B 210      91.252  23.496  68.069  1.00 15.98           N  
ATOM   3286  CA  MET B 210      91.730  23.324  69.427  1.00 17.46           C  
ATOM   3287  C   MET B 210      92.047  24.633  70.109  1.00 15.32           C  
ATOM   3288  O   MET B 210      91.775  24.768  71.293  1.00 15.95           O  
ATOM   3289  CB  MET B 210      92.947  22.347  69.502  1.00 14.94           C  
ATOM   3290  CG  MET B 210      92.500  20.920  69.166  1.00 20.04           C  
ATOM   3291  SD  MET B 210      93.826  19.760  69.625  1.00 19.08           S  
ATOM   3292  CE  MET B 210      94.891  19.911  68.115  1.00 21.12           C  
ATOM   3293  N   CYS B 211      92.623  25.602  69.376  1.00 15.22           N  
ATOM   3294  CA  CYS B 211      93.084  26.828  70.082  1.00 14.86           C  
ATOM   3295  C   CYS B 211      91.771  27.550  70.532  1.00 15.26           C  
ATOM   3296  O   CYS B 211      91.706  28.125  71.587  1.00 14.66           O  
ATOM   3297  CB  CYS B 211      93.821  27.757  69.094  1.00 15.08           C  
ATOM   3298  SG  CYS B 211      94.674  29.094  69.940  1.00 15.82           S  
ATOM   3299  N   GLU B 212      90.742  27.494  69.699  1.00 14.14           N  
ATOM   3300  CA  GLU B 212      89.388  28.081  70.079  1.00 15.87           C  
ATOM   3301  C   GLU B 212      88.781  27.342  71.320  1.00 14.80           C  
ATOM   3302  O   GLU B 212      88.324  27.970  72.256  1.00 12.83           O  
ATOM   3303  CB  GLU B 212      88.438  28.006  68.854  1.00 14.32           C  
ATOM   3304  CG  GLU B 212      88.772  28.993  67.758  1.00 13.79           C  
ATOM   3305  CD  GLU B 212      87.943  28.790  66.479  1.00 20.07           C  
ATOM   3306  OE1 GLU B 212      86.966  27.973  66.455  1.00 21.86           O  
ATOM   3307  OE2 GLU B 212      88.243  29.471  65.488  1.00 19.10           O  
ATOM   3308  N   CYS B 213      88.841  25.999  71.343  1.00 13.78           N  
ATOM   3309  CA  CYS B 213      88.364  25.239  72.493  1.00 13.93           C  
ATOM   3310  C   CYS B 213      89.168  25.499  73.749  1.00 12.85           C  
ATOM   3311  O   CYS B 213      88.599  25.697  74.811  1.00 12.14           O  
ATOM   3312  CB  CYS B 213      88.393  23.702  72.214  1.00 14.65           C  
ATOM   3313  SG  CYS B 213      87.165  23.256  70.991  1.00 17.30           S  
ATOM   3314  N   TYR B 214      90.516  25.503  73.666  1.00 12.01           N  
ATOM   3315  CA  TYR B 214      91.306  25.874  74.817  1.00 12.13           C  
ATOM   3316  C   TYR B 214      90.966  27.267  75.358  1.00 11.68           C  
ATOM   3317  O   TYR B 214      90.898  27.466  76.551  1.00 13.62           O  
ATOM   3318  CB  TYR B 214      92.795  25.885  74.463  1.00 11.38           C  
ATOM   3319  CG  TYR B 214      93.439  24.464  74.496  1.00 14.47           C  
ATOM   3320  CD1 TYR B 214      93.493  23.703  75.696  1.00 15.80           C  
ATOM   3321  CD2 TYR B 214      94.048  23.936  73.340  1.00 14.10           C  
ATOM   3322  CE1 TYR B 214      94.148  22.392  75.732  1.00 16.21           C  
ATOM   3323  CE2 TYR B 214      94.727  22.621  73.373  1.00 15.35           C  
ATOM   3324  CZ  TYR B 214      94.772  21.906  74.567  1.00 17.31           C  
ATOM   3325  OH  TYR B 214      95.443  20.693  74.646  1.00 18.10           O  
ATOM   3326  N   ASP B 215      90.910  28.260  74.484  1.00 12.86           N  
ATOM   3327  CA  ASP B 215      90.698  29.616  74.933  1.00 12.77           C  
ATOM   3328  C   ASP B 215      89.348  29.721  75.654  1.00 12.40           C  
ATOM   3329  O   ASP B 215      89.183  30.350  76.674  1.00 12.65           O  
ATOM   3330  CB  ASP B 215      90.724  30.598  73.712  1.00 12.41           C  
ATOM   3331  CG  ASP B 215      91.033  32.018  74.197  1.00 17.22           C  
ATOM   3332  OD1 ASP B 215      92.083  32.233  74.789  1.00 12.99           O  
ATOM   3333  OD2 ASP B 215      90.128  32.786  74.193  1.00 17.37           O  
ATOM   3334  N   TYR B 216      88.375  29.068  75.096  1.00 12.50           N  
ATOM   3335  CA  TYR B 216      86.988  29.004  75.695  1.00 12.86           C  
ATOM   3336  C   TYR B 216      87.078  28.385  77.077  1.00 12.57           C  
ATOM   3337  O   TYR B 216      86.432  28.848  78.068  1.00 10.51           O  
ATOM   3338  CB  TYR B 216      86.129  28.151  74.757  1.00 12.37           C  
ATOM   3339  CG  TYR B 216      84.668  27.926  75.209  1.00 15.15           C  
ATOM   3340  CD1 TYR B 216      84.356  27.137  76.286  1.00 13.07           C  
ATOM   3341  CD2 TYR B 216      83.636  28.662  74.603  1.00 15.28           C  
ATOM   3342  CE1 TYR B 216      82.964  26.950  76.716  1.00 14.27           C  
ATOM   3343  CE2 TYR B 216      82.301  28.469  75.001  1.00 15.51           C  
ATOM   3344  CZ  TYR B 216      81.974  27.609  76.005  1.00 16.26           C  
ATOM   3345  OH  TYR B 216      80.628  27.464  76.341  1.00 16.88           O  
ATOM   3346  N   LEU B 217      87.882  27.325  77.212  1.00 10.87           N  
ATOM   3347  CA  LEU B 217      87.960  26.603  78.518  1.00 11.73           C  
ATOM   3348  C   LEU B 217      88.757  27.415  79.521  1.00 12.34           C  
ATOM   3349  O   LEU B 217      88.411  27.445  80.737  1.00 13.59           O  
ATOM   3350  CB  LEU B 217      88.651  25.222  78.349  1.00 11.88           C  
ATOM   3351  CG  LEU B 217      87.725  24.252  77.619  1.00 14.67           C  
ATOM   3352  CD1 LEU B 217      88.568  22.993  77.077  1.00 14.71           C  
ATOM   3353  CD2 LEU B 217      86.592  23.818  78.587  1.00 12.97           C  
ATOM   3354  N   PHE B 218      89.789  28.137  79.053  1.00 11.74           N  
ATOM   3355  CA  PHE B 218      90.565  28.972  79.991  1.00 11.98           C  
ATOM   3356  C   PHE B 218      89.595  30.047  80.501  1.00 13.14           C  
ATOM   3357  O   PHE B 218      89.594  30.392  81.676  1.00 11.64           O  
ATOM   3358  CB  PHE B 218      91.710  29.750  79.253  1.00 13.04           C  
ATOM   3359  CG  PHE B 218      92.774  28.848  78.628  1.00 12.52           C  
ATOM   3360  CD1 PHE B 218      93.062  27.594  79.226  1.00 13.23           C  
ATOM   3361  CD2 PHE B 218      93.481  29.256  77.472  1.00 13.81           C  
ATOM   3362  CE1 PHE B 218      94.030  26.740  78.673  1.00 12.55           C  
ATOM   3363  CE2 PHE B 218      94.446  28.417  76.893  1.00 13.56           C  
ATOM   3364  CZ  PHE B 218      94.707  27.127  77.536  1.00 10.22           C  
ATOM   3365  N   ASP B 219      88.838  30.637  79.571  1.00 13.21           N  
ATOM   3366  CA  ASP B 219      87.891  31.734  79.946  1.00 14.86           C  
ATOM   3367  C   ASP B 219      86.805  31.246  80.951  1.00 15.17           C  
ATOM   3368  O   ASP B 219      86.532  31.887  81.920  1.00 14.03           O  
ATOM   3369  CB  ASP B 219      87.269  32.292  78.654  1.00 15.44           C  
ATOM   3370  CG  ASP B 219      86.321  33.507  78.943  1.00 23.25           C  
ATOM   3371  OD1 ASP B 219      86.821  34.537  79.387  1.00 27.16           O  
ATOM   3372  OD2 ASP B 219      85.112  33.354  78.868  1.00 23.42           O  
ATOM   3373  N   ILE B 220      86.131  30.146  80.643  1.00 14.17           N  
ATOM   3374  CA  ILE B 220      85.126  29.506  81.462  1.00 16.77           C  
ATOM   3375  C   ILE B 220      85.681  29.098  82.846  1.00 14.21           C  
ATOM   3376  O   ILE B 220      85.027  29.364  83.883  1.00 13.85           O  
ATOM   3377  CB  ILE B 220      84.614  28.247  80.656  1.00 18.09           C  
ATOM   3378  CG1 ILE B 220      83.412  28.628  79.835  1.00 26.85           C  
ATOM   3379  CG2 ILE B 220      84.343  27.092  81.525  1.00 24.04           C  
ATOM   3380  CD1 ILE B 220      82.133  28.885  80.738  1.00 28.53           C  
ATOM   3381  N   ALA B 221      86.933  28.600  82.915  1.00 13.26           N  
ATOM   3382  CA  ALA B 221      87.554  28.325  84.203  1.00 13.40           C  
ATOM   3383  C   ALA B 221      87.679  29.563  85.079  1.00 14.30           C  
ATOM   3384  O   ALA B 221      87.417  29.544  86.259  1.00 13.37           O  
ATOM   3385  CB  ALA B 221      88.966  27.636  84.023  1.00 12.95           C  
ATOM   3386  N   VAL B 222      88.092  30.664  84.474  1.00 14.35           N  
ATOM   3387  CA  VAL B 222      88.342  31.829  85.244  1.00 14.44           C  
ATOM   3388  C   VAL B 222      86.967  32.418  85.655  1.00 15.46           C  
ATOM   3389  O   VAL B 222      86.795  32.842  86.784  1.00 14.62           O  
ATOM   3390  CB  VAL B 222      89.170  32.868  84.396  1.00 15.40           C  
ATOM   3391  CG1 VAL B 222      89.011  34.307  85.081  1.00 15.79           C  
ATOM   3392  CG2 VAL B 222      90.702  32.406  84.398  1.00 13.85           C  
ATOM   3393  N   SER B 223      85.978  32.355  84.777  1.00 13.15           N  
ATOM   3394  CA  SER B 223      84.587  32.812  85.141  1.00 14.23           C  
ATOM   3395  C   SER B 223      84.004  31.978  86.289  1.00 14.30           C  
ATOM   3396  O   SER B 223      83.403  32.529  87.213  1.00 15.51           O  
ATOM   3397  CB  SER B 223      83.652  32.741  83.901  1.00 14.49           C  
ATOM   3398  OG  SER B 223      84.170  33.651  82.933  1.00 16.62           O  
ATOM   3399  N   MET B 224      84.189  30.652  86.252  1.00 13.05           N  
ATOM   3400  CA  MET B 224      83.805  29.775  87.340  1.00 14.41           C  
ATOM   3401  C   MET B 224      84.517  30.135  88.648  1.00 16.22           C  
ATOM   3402  O   MET B 224      83.846  30.318  89.667  1.00 16.19           O  
ATOM   3403  CB  MET B 224      84.073  28.300  86.971  1.00 13.63           C  
ATOM   3404  CG  MET B 224      83.025  27.774  85.842  1.00 14.30           C  
ATOM   3405  SD  MET B 224      83.505  26.029  85.498  1.00 14.66           S  
ATOM   3406  CE  MET B 224      82.921  25.212  87.008  1.00 13.37           C  
ATOM   3407  N   LYS B 225      85.850  30.255  88.654  1.00 16.35           N  
ATOM   3408  CA  LYS B 225      86.510  30.678  89.911  1.00 19.30           C  
ATOM   3409  C   LYS B 225      85.963  31.997  90.487  1.00 20.19           C  
ATOM   3410  O   LYS B 225      85.798  32.114  91.715  1.00 20.81           O  
ATOM   3411  CB  LYS B 225      88.017  30.826  89.719  1.00 19.31           C  
ATOM   3412  CG  LYS B 225      88.707  29.453  89.599  1.00 24.14           C  
ATOM   3413  CD  LYS B 225      90.211  29.620  89.576  1.00 30.48           C  
ATOM   3414  CE  LYS B 225      90.995  28.243  89.655  1.00 34.43           C  
ATOM   3415  NZ  LYS B 225      90.855  27.752  91.101  1.00 35.32           N  
ATOM   3416  N   LYS B 226      85.730  32.983  89.620  1.00 19.71           N  
ATOM   3417  CA  LYS B 226      85.107  34.231  90.026  1.00 21.32           C  
ATOM   3418  C   LYS B 226      83.759  34.120  90.696  1.00 21.60           C  
ATOM   3419  O   LYS B 226      83.456  34.968  91.528  1.00 22.27           O  
ATOM   3420  CB  LYS B 226      85.110  35.292  88.917  1.00 21.85           C  
ATOM   3421  CG  LYS B 226      86.578  35.637  88.546  1.00 27.23           C  
ATOM   3422  CD  LYS B 226      86.734  36.806  87.542  1.00 33.32           C  
ATOM   3423  CE  LYS B 226      86.069  36.501  86.208  1.00 39.91           C  
ATOM   3424  NZ  LYS B 226      86.480  37.465  85.170  1.00 41.90           N  
ATOM   3425  N   VAL B 227      83.002  33.055  90.451  1.00 20.65           N  
ATOM   3426  CA  VAL B 227      81.710  32.943  91.172  1.00 20.24           C  
ATOM   3427  C   VAL B 227      81.786  31.822  92.238  1.00 21.09           C  
ATOM   3428  O   VAL B 227      80.758  31.337  92.676  1.00 21.36           O  
ATOM   3429  CB  VAL B 227      80.494  32.716  90.229  1.00 19.89           C  
ATOM   3430  CG1 VAL B 227      80.260  33.968  89.373  1.00 19.63           C  
ATOM   3431  CG2 VAL B 227      80.684  31.460  89.330  1.00 16.89           C  
ATOM   3432  N   GLY B 228      83.001  31.376  92.563  1.00 20.72           N  
ATOM   3433  CA  GLY B 228      83.234  30.459  93.711  1.00 21.19           C  
ATOM   3434  C   GLY B 228      83.083  29.015  93.255  1.00 21.41           C  
ATOM   3435  O   GLY B 228      82.821  28.177  94.080  1.00 21.75           O  
ATOM   3436  N   LEU B 229      83.177  28.710  91.946  1.00 19.46           N  
ATOM   3437  CA  LEU B 229      83.101  27.294  91.537  1.00 19.92           C  
ATOM   3438  C   LEU B 229      84.477  26.822  91.136  1.00 20.36           C  
ATOM   3439  O   LEU B 229      85.213  27.539  90.480  1.00 22.34           O  
ATOM   3440  CB  LEU B 229      82.094  27.088  90.387  1.00 19.03           C  
ATOM   3441  CG  LEU B 229      80.642  27.513  90.658  1.00 21.25           C  
ATOM   3442  CD1 LEU B 229      79.789  27.368  89.402  1.00 20.74           C  
ATOM   3443  CD2 LEU B 229      79.997  26.695  91.849  1.00 23.20           C  
ATOM   3444  N   ASP B 230      84.856  25.629  91.518  1.00 20.19           N  
ATOM   3445  CA  ASP B 230      86.164  25.037  91.137  1.00 20.25           C  
ATOM   3446  C   ASP B 230      86.055  24.238  89.813  1.00 18.82           C  
ATOM   3447  O   ASP B 230      85.399  23.192  89.758  1.00 19.02           O  
ATOM   3448  CB  ASP B 230      86.574  24.068  92.266  1.00 20.15           C  
ATOM   3449  CG  ASP B 230      87.950  23.498  92.046  1.00 24.83           C  
ATOM   3450  OD1 ASP B 230      88.519  23.580  90.917  1.00 23.38           O  
ATOM   3451  OD2 ASP B 230      88.481  22.966  93.027  1.00 28.23           O  
ATOM   3452  N   PRO B 231      86.673  24.754  88.710  1.00 17.95           N  
ATOM   3453  CA  PRO B 231      86.482  24.156  87.390  1.00 18.24           C  
ATOM   3454  C   PRO B 231      87.141  22.807  87.316  1.00 18.42           C  
ATOM   3455  O   PRO B 231      86.779  22.057  86.450  1.00 17.02           O  
ATOM   3456  CB  PRO B 231      87.201  25.160  86.432  1.00 18.28           C  
ATOM   3457  CG  PRO B 231      88.103  25.954  87.383  1.00 18.86           C  
ATOM   3458  CD  PRO B 231      87.399  26.029  88.649  1.00 16.74           C  
ATOM   3459  N   SER B 232      88.062  22.481  88.236  1.00 18.23           N  
ATOM   3460  CA  SER B 232      88.681  21.164  88.193  1.00 22.24           C  
ATOM   3461  C   SER B 232      87.970  20.138  89.114  1.00 23.28           C  
ATOM   3462  O   SER B 232      88.409  18.994  89.201  1.00 22.62           O  
ATOM   3463  CB  SER B 232      90.168  21.175  88.601  1.00 23.02           C  
ATOM   3464  OG  SER B 232      90.255  21.412  90.013  1.00 27.38           O  
ATOM   3465  N   GLN B 233      86.867  20.512  89.731  1.00 23.04           N  
ATOM   3466  CA  GLN B 233      86.299  19.514  90.570  1.00 26.39           C  
ATOM   3467  C   GLN B 233      85.113  18.810  89.954  1.00 25.89           C  
ATOM   3468  O   GLN B 233      84.410  19.377  89.117  1.00 24.20           O  
ATOM   3469  CB  GLN B 233      86.073  20.056  91.937  1.00 27.80           C  
ATOM   3470  CG  GLN B 233      84.877  20.809  92.147  1.00 33.88           C  
ATOM   3471  CD  GLN B 233      84.379  20.508  93.536  1.00 39.94           C  
ATOM   3472  OE1 GLN B 233      84.100  21.395  94.339  1.00 38.16           O  
ATOM   3473  NE2 GLN B 233      84.291  19.229  93.827  1.00 45.14           N  
ATOM   3474  N   LEU B 234      84.977  17.532  90.266  1.00 26.69           N  
ATOM   3475  CA  LEU B 234      83.817  16.746  89.784  1.00 30.28           C  
ATOM   3476  C   LEU B 234      82.559  17.396  90.259  1.00 29.33           C  
ATOM   3477  O   LEU B 234      82.516  17.868  91.379  1.00 31.05           O  
ATOM   3478  CB  LEU B 234      83.828  15.293  90.288  1.00 31.97           C  
ATOM   3479  CG  LEU B 234      85.069  14.502  89.923  1.00 35.15           C  
ATOM   3480  CD1 LEU B 234      84.924  13.027  90.463  1.00 40.84           C  
ATOM   3481  CD2 LEU B 234      85.348  14.545  88.442  1.00 36.48           C  
ATOM   3482  N   PRO B 235      81.535  17.463  89.399  1.00 29.51           N  
ATOM   3483  CA  PRO B 235      80.374  18.270  89.768  1.00 32.23           C  
ATOM   3484  C   PRO B 235      79.657  17.845  91.083  1.00 35.19           C  
ATOM   3485  O   PRO B 235      79.382  16.661  91.234  1.00 35.98           O  
ATOM   3486  CB  PRO B 235      79.436  18.069  88.571  1.00 30.67           C  
ATOM   3487  CG  PRO B 235      80.389  17.875  87.432  1.00 30.18           C  
ATOM   3488  CD  PRO B 235      81.550  17.141  87.959  1.00 28.61           C  
ATOM   3489  N   VAL B 236      79.371  18.818  91.966  1.00 38.01           N  
ATOM   3490  CA  VAL B 236      78.510  18.665  93.169  1.00 40.87           C  
ATOM   3491  C   VAL B 236      77.250  19.554  93.186  1.00 40.86           C  
ATOM   3492  O   VAL B 236      77.259  20.712  92.710  1.00 42.19           O  
ATOM   3493  CB  VAL B 236      79.298  18.921  94.520  1.00 41.98           C  
ATOM   3494  CG1 VAL B 236      79.750  20.398  94.692  1.00 42.58           C  
ATOM   3495  CG2 VAL B 236      78.452  18.446  95.761  1.00 44.21           C  
ATOM   3496  N   GLY B 237      76.183  19.035  93.785  1.00 40.76           N  
ATOM   3497  CA  GLY B 237      74.946  19.788  93.972  1.00 39.71           C  
ATOM   3498  C   GLY B 237      74.230  20.280  92.704  1.00 39.85           C  
ATOM   3499  O   GLY B 237      73.437  21.239  92.781  1.00 39.78           O  
ATOM   3500  N   GLU B 238      74.536  19.670  91.554  1.00 38.69           N  
ATOM   3501  CA  GLU B 238      73.883  19.981  90.254  1.00 38.18           C  
ATOM   3502  C   GLU B 238      72.912  18.841  89.933  1.00 38.79           C  
ATOM   3503  O   GLU B 238      73.315  17.677  89.931  1.00 37.91           O  
ATOM   3504  CB  GLU B 238      74.912  20.157  89.116  1.00 37.00           C  
ATOM   3505  CG  GLU B 238      75.858  21.350  89.371  1.00 34.73           C  
ATOM   3506  CD  GLU B 238      77.114  21.458  88.459  1.00 30.34           C  
ATOM   3507  OE1 GLU B 238      77.288  20.692  87.500  1.00 21.83           O  
ATOM   3508  OE2 GLU B 238      77.977  22.297  88.790  1.00 36.28           O  
ATOM   3509  N   ASN B 239      71.635  19.183  89.707  1.00 38.52           N  
ATOM   3510  CA  ASN B 239      70.609  18.164  89.442  1.00 39.41           C  
ATOM   3511  C   ASN B 239      69.671  18.495  88.298  1.00 38.55           C  
ATOM   3512  O   ASN B 239      68.499  18.876  88.541  1.00 38.08           O  
ATOM   3513  CB  ASN B 239      69.769  17.905  90.725  1.00 39.62           C  
ATOM   3514  CG  ASN B 239      70.647  17.414  91.889  1.00 42.97           C  
ATOM   3515  OD1 ASN B 239      71.079  16.254  91.906  1.00 47.50           O  
ATOM   3516  ND2 ASN B 239      70.941  18.306  92.841  1.00 41.94           N  
ATOM   3517  N   GLY B 240      70.162  18.308  87.068  1.00 37.36           N  
ATOM   3518  CA  GLY B 240      69.368  18.582  85.861  1.00 37.03           C  
ATOM   3519  C   GLY B 240      68.388  17.468  85.554  1.00 37.16           C  
ATOM   3520  O   GLY B 240      68.398  16.439  86.210  1.00 37.35           O  
ATOM   3521  N   ILE B 241      67.526  17.678  84.569  1.00 38.26           N  
ATOM   3522  CA  ILE B 241      66.565  16.639  84.088  1.00 38.99           C  
ATOM   3523  C   ILE B 241      67.365  15.425  83.491  1.00 40.30           C  
ATOM   3524  O   ILE B 241      68.443  15.583  82.886  1.00 37.76           O  
ATOM   3525  CB  ILE B 241      65.575  17.288  83.093  1.00 38.64           C  
ATOM   3526  CG1 ILE B 241      64.789  18.407  83.826  1.00 38.73           C  
ATOM   3527  CG2 ILE B 241      64.719  16.230  82.214  1.00 37.91           C  
ATOM   3528  CD1 ILE B 241      64.190  19.366  82.968  1.00 36.05           C  
ATOM   3529  N   VAL B 242      66.841  14.219  83.732  1.00 42.44           N  
ATOM   3530  CA  VAL B 242      67.602  12.946  83.613  1.00 44.16           C  
ATOM   3531  C   VAL B 242      66.560  11.794  83.506  1.00 44.92           C  
ATOM   3532  O   VAL B 242      65.338  12.065  83.481  1.00 45.10           O  
ATOM   3533  CB  VAL B 242      68.650  12.809  84.824  1.00 45.16           C  
ATOM   3534  CG1 VAL B 242      68.305  11.665  85.886  1.00 45.06           C  
ATOM   3535  CG2 VAL B 242      70.107  12.812  84.363  1.00 42.44           C  
TER    3536      VAL B 242                                                      
ATOM   3537  N   MET C  19      70.851  33.653  42.562  1.00 71.47           N  
ATOM   3538  CA  MET C  19      70.785  32.525  43.555  1.00 71.79           C  
ATOM   3539  C   MET C  19      69.972  32.964  44.757  1.00 69.79           C  
ATOM   3540  O   MET C  19      70.169  34.086  45.273  1.00 70.74           O  
ATOM   3541  CB  MET C  19      72.188  32.060  43.989  1.00 72.62           C  
ATOM   3542  CG  MET C  19      73.072  31.541  42.829  1.00 77.52           C  
ATOM   3543  SD  MET C  19      72.582  29.961  42.016  1.00 86.04           S  
ATOM   3544  CE  MET C  19      71.158  30.420  40.990  1.00 85.02           C  
ATOM   3545  N   ASP C  20      69.048  32.097  45.186  1.00 66.79           N  
ATOM   3546  CA  ASP C  20      68.199  32.411  46.331  1.00 63.36           C  
ATOM   3547  C   ASP C  20      69.034  32.404  47.625  1.00 59.93           C  
ATOM   3548  O   ASP C  20      69.436  31.349  48.104  1.00 59.77           O  
ATOM   3549  CB  ASP C  20      66.981  31.479  46.410  1.00 64.22           C  
ATOM   3550  CG  ASP C  20      66.016  31.874  47.524  1.00 66.24           C  
ATOM   3551  OD1 ASP C  20      65.883  33.094  47.826  1.00 70.19           O  
ATOM   3552  OD2 ASP C  20      65.394  30.960  48.115  1.00 68.85           O  
ATOM   3553  N   LYS C  21      69.276  33.609  48.148  1.00 54.79           N  
ATOM   3554  CA  LYS C  21      70.060  33.886  49.355  1.00 52.67           C  
ATOM   3555  C   LYS C  21      69.428  33.366  50.615  1.00 51.20           C  
ATOM   3556  O   LYS C  21      70.124  33.244  51.647  1.00 51.65           O  
ATOM   3557  CB  LYS C  21      70.252  35.393  49.523  1.00 53.06           C  
ATOM   3558  CG  LYS C  21      71.453  35.954  48.738  1.00 55.17           C  
ATOM   3559  CD  LYS C  21      71.355  37.487  48.595  1.00 57.83           C  
ATOM   3560  CE  LYS C  21      72.420  38.006  47.619  1.00 59.37           C  
ATOM   3561  NZ  LYS C  21      72.876  39.389  47.956  1.00 59.82           N  
ATOM   3562  N   GLU C  22      68.126  33.078  50.562  1.00 48.49           N  
ATOM   3563  CA  GLU C  22      67.466  32.455  51.708  1.00 46.35           C  
ATOM   3564  C   GLU C  22      67.237  30.965  51.593  1.00 44.23           C  
ATOM   3565  O   GLU C  22      66.600  30.375  52.490  1.00 44.46           O  
ATOM   3566  CB  GLU C  22      66.163  33.154  52.017  1.00 47.09           C  
ATOM   3567  CG  GLU C  22      66.377  34.496  52.708  1.00 48.07           C  
ATOM   3568  CD  GLU C  22      65.148  34.926  53.500  1.00 50.66           C  
ATOM   3569  OE1 GLU C  22      64.283  34.063  53.825  1.00 52.32           O  
ATOM   3570  OE2 GLU C  22      65.060  36.129  53.819  1.00 50.39           O  
ATOM   3571  N   HIS C  23      67.736  30.359  50.507  1.00 40.87           N  
ATOM   3572  CA  HIS C  23      67.866  28.910  50.437  1.00 38.78           C  
ATOM   3573  C   HIS C  23      68.857  28.409  51.515  1.00 36.88           C  
ATOM   3574  O   HIS C  23      69.922  28.977  51.662  1.00 35.61           O  
ATOM   3575  CB  HIS C  23      68.321  28.444  49.042  1.00 38.49           C  
ATOM   3576  CG  HIS C  23      68.219  26.960  48.849  1.00 40.22           C  
ATOM   3577  ND1 HIS C  23      69.217  26.084  49.244  1.00 38.07           N  
ATOM   3578  CD2 HIS C  23      67.232  26.193  48.306  1.00 39.17           C  
ATOM   3579  CE1 HIS C  23      68.837  24.843  48.971  1.00 40.58           C  
ATOM   3580  NE2 HIS C  23      67.642  24.884  48.402  1.00 39.89           N  
ATOM   3581  N   PRO C  24      68.507  27.326  52.248  1.00 36.66           N  
ATOM   3582  CA  PRO C  24      69.385  26.819  53.318  1.00 35.48           C  
ATOM   3583  C   PRO C  24      70.855  26.635  52.906  1.00 36.06           C  
ATOM   3584  O   PRO C  24      71.747  26.835  53.761  1.00 34.60           O  
ATOM   3585  CB  PRO C  24      68.731  25.489  53.712  1.00 35.49           C  
ATOM   3586  CG  PRO C  24      67.251  25.728  53.445  1.00 36.45           C  
ATOM   3587  CD  PRO C  24      67.170  26.679  52.265  1.00 35.87           C  
ATOM   3588  N   ARG C  25      71.136  26.243  51.646  1.00 35.05           N  
ATOM   3589  CA  ARG C  25      72.511  26.020  51.196  1.00 35.12           C  
ATOM   3590  C   ARG C  25      73.353  27.271  51.319  1.00 33.90           C  
ATOM   3591  O   ARG C  25      74.568  27.194  51.521  1.00 33.47           O  
ATOM   3592  CB  ARG C  25      72.580  25.596  49.719  1.00 36.35           C  
ATOM   3593  CG  ARG C  25      72.153  24.173  49.510  1.00 40.37           C  
ATOM   3594  CD  ARG C  25      72.639  23.537  48.188  1.00 44.44           C  
ATOM   3595  NE  ARG C  25      72.246  22.120  48.255  1.00 47.25           N  
ATOM   3596  CZ  ARG C  25      72.996  21.134  48.766  1.00 46.79           C  
ATOM   3597  NH1 ARG C  25      74.233  21.366  49.206  1.00 45.23           N  
ATOM   3598  NH2 ARG C  25      72.512  19.897  48.800  1.00 49.11           N  
ATOM   3599  N   TYR C  26      72.710  28.425  51.161  1.00 32.95           N  
ATOM   3600  CA  TYR C  26      73.403  29.685  51.347  1.00 33.93           C  
ATOM   3601  C   TYR C  26      73.210  30.298  52.739  1.00 32.48           C  
ATOM   3602  O   TYR C  26      74.110  30.974  53.240  1.00 32.20           O  
ATOM   3603  CB  TYR C  26      73.007  30.692  50.257  1.00 35.01           C  
ATOM   3604  CG  TYR C  26      73.234  30.101  48.878  1.00 40.33           C  
ATOM   3605  CD1 TYR C  26      74.526  29.912  48.383  1.00 44.16           C  
ATOM   3606  CD2 TYR C  26      72.141  29.651  48.109  1.00 45.21           C  
ATOM   3607  CE1 TYR C  26      74.742  29.317  47.133  1.00 50.15           C  
ATOM   3608  CE2 TYR C  26      72.320  29.049  46.855  1.00 49.17           C  
ATOM   3609  CZ  TYR C  26      73.636  28.894  46.368  1.00 52.17           C  
ATOM   3610  OH  TYR C  26      73.831  28.322  45.122  1.00 55.72           O  
ATOM   3611  N   LEU C  27      72.034  30.065  53.319  1.00 31.05           N  
ATOM   3612  CA  LEU C  27      71.613  30.700  54.544  1.00 30.49           C  
ATOM   3613  C   LEU C  27      72.332  30.075  55.737  1.00 29.22           C  
ATOM   3614  O   LEU C  27      72.652  30.780  56.703  1.00 28.78           O  
ATOM   3615  CB  LEU C  27      70.080  30.533  54.765  1.00 31.30           C  
ATOM   3616  CG  LEU C  27      69.268  31.764  55.213  1.00 34.58           C  
ATOM   3617  CD1 LEU C  27      68.035  31.298  55.916  1.00 35.93           C  
ATOM   3618  CD2 LEU C  27      69.963  32.802  56.107  1.00 32.17           C  
ATOM   3619  N   ILE C  28      72.536  28.763  55.710  1.00 27.40           N  
ATOM   3620  CA  ILE C  28      73.154  28.105  56.839  1.00 27.18           C  
ATOM   3621  C   ILE C  28      74.624  28.576  56.980  1.00 27.17           C  
ATOM   3622  O   ILE C  28      75.020  29.018  58.077  1.00 27.14           O  
ATOM   3623  CB  ILE C  28      72.917  26.568  56.824  1.00 26.86           C  
ATOM   3624  CG1 ILE C  28      71.438  26.294  57.247  1.00 27.16           C  
ATOM   3625  CG2 ILE C  28      73.919  25.810  57.740  1.00 26.68           C  
ATOM   3626  CD1 ILE C  28      70.983  24.896  57.016  1.00 27.05           C  
ATOM   3627  N   PRO C  29      75.410  28.544  55.873  1.00 27.34           N  
ATOM   3628  CA  PRO C  29      76.809  29.029  55.998  1.00 26.12           C  
ATOM   3629  C   PRO C  29      76.809  30.497  56.476  1.00 25.90           C  
ATOM   3630  O   PRO C  29      77.627  30.875  57.311  1.00 24.98           O  
ATOM   3631  CB  PRO C  29      77.336  28.915  54.571  1.00 26.97           C  
ATOM   3632  CG  PRO C  29      76.559  27.587  54.034  1.00 28.28           C  
ATOM   3633  CD  PRO C  29      75.183  27.777  54.609  1.00 26.66           C  
ATOM   3634  N   GLU C  30      75.890  31.328  55.974  1.00 24.41           N  
ATOM   3635  CA  GLU C  30      75.886  32.709  56.376  1.00 24.50           C  
ATOM   3636  C   GLU C  30      75.543  32.900  57.870  1.00 24.41           C  
ATOM   3637  O   GLU C  30      76.247  33.604  58.627  1.00 24.02           O  
ATOM   3638  CB  GLU C  30      74.865  33.462  55.514  1.00 26.62           C  
ATOM   3639  CG  GLU C  30      74.560  34.866  55.989  1.00 29.61           C  
ATOM   3640  CD  GLU C  30      73.332  35.479  55.251  1.00 37.99           C  
ATOM   3641  OE1 GLU C  30      72.931  34.940  54.198  1.00 41.23           O  
ATOM   3642  OE2 GLU C  30      72.791  36.503  55.713  1.00 39.19           O  
ATOM   3643  N   LEU C  31      74.485  32.253  58.320  1.00 22.08           N  
ATOM   3644  CA  LEU C  31      74.137  32.336  59.748  1.00 23.33           C  
ATOM   3645  C   LEU C  31      75.185  31.704  60.698  1.00 22.70           C  
ATOM   3646  O   LEU C  31      75.370  32.191  61.780  1.00 22.26           O  
ATOM   3647  CB  LEU C  31      72.796  31.647  59.943  1.00 22.74           C  
ATOM   3648  CG  LEU C  31      71.543  32.560  59.978  1.00 26.43           C  
ATOM   3649  CD1 LEU C  31      71.675  34.028  59.541  1.00 22.83           C  
ATOM   3650  CD2 LEU C  31      70.289  31.834  59.471  1.00 27.02           C  
ATOM   3651  N   CYS C  32      75.811  30.592  60.286  1.00 22.03           N  
ATOM   3652  CA  CYS C  32      76.896  29.994  61.086  1.00 21.85           C  
ATOM   3653  C   CYS C  32      78.086  30.956  61.261  1.00 21.57           C  
ATOM   3654  O   CYS C  32      78.716  30.992  62.324  1.00 21.02           O  
ATOM   3655  CB  CYS C  32      77.391  28.705  60.442  1.00 22.53           C  
ATOM   3656  SG  CYS C  32      76.316  27.287  60.771  1.00 25.38           S  
ATOM   3657  N   LYS C  33      78.431  31.681  60.195  1.00 21.22           N  
ATOM   3658  CA  LYS C  33      79.467  32.691  60.246  1.00 22.92           C  
ATOM   3659  C   LYS C  33      79.066  33.783  61.225  1.00 22.03           C  
ATOM   3660  O   LYS C  33      79.853  34.190  62.139  1.00 22.04           O  
ATOM   3661  CB  LYS C  33      79.693  33.238  58.819  1.00 22.50           C  
ATOM   3662  CG  LYS C  33      80.918  34.071  58.691  1.00 28.66           C  
ATOM   3663  CD  LYS C  33      81.054  34.429  57.220  1.00 38.72           C  
ATOM   3664  CE  LYS C  33      81.496  35.879  57.095  1.00 46.15           C  
ATOM   3665  NZ  LYS C  33      81.372  36.487  55.673  1.00 52.12           N  
ATOM   3666  N   GLN C  34      77.813  34.235  61.115  1.00 21.49           N  
ATOM   3667  CA  GLN C  34      77.349  35.254  62.099  1.00 21.35           C  
ATOM   3668  C   GLN C  34      77.391  34.747  63.559  1.00 20.56           C  
ATOM   3669  O   GLN C  34      77.845  35.482  64.498  1.00 19.43           O  
ATOM   3670  CB  GLN C  34      75.947  35.717  61.746  1.00 21.74           C  
ATOM   3671  CG  GLN C  34      75.395  36.816  62.613  1.00 24.07           C  
ATOM   3672  CD  GLN C  34      74.002  37.330  62.117  1.00 30.53           C  
ATOM   3673  OE1 GLN C  34      73.274  38.022  62.839  1.00 30.10           O  
ATOM   3674  NE2 GLN C  34      73.649  36.973  60.896  1.00 24.68           N  
ATOM   3675  N   PHE C  35      76.906  33.510  63.752  1.00 18.77           N  
ATOM   3676  CA  PHE C  35      76.898  32.879  65.110  1.00 19.70           C  
ATOM   3677  C   PHE C  35      78.296  32.660  65.638  1.00 18.83           C  
ATOM   3678  O   PHE C  35      78.552  32.718  66.856  1.00 17.95           O  
ATOM   3679  CB  PHE C  35      76.116  31.506  65.098  1.00 19.28           C  
ATOM   3680  CG  PHE C  35      74.609  31.652  64.734  1.00 21.35           C  
ATOM   3681  CD1 PHE C  35      74.005  32.908  64.752  1.00 23.53           C  
ATOM   3682  CD2 PHE C  35      73.830  30.523  64.400  1.00 22.16           C  
ATOM   3683  CE1 PHE C  35      72.648  33.100  64.428  1.00 24.90           C  
ATOM   3684  CE2 PHE C  35      72.449  30.677  64.064  1.00 24.06           C  
ATOM   3685  CZ  PHE C  35      71.853  31.981  64.090  1.00 23.18           C  
ATOM   3686  N   TYR C  36      79.216  32.341  64.732  1.00 18.79           N  
ATOM   3687  CA  TYR C  36      80.613  32.187  65.156  1.00 18.75           C  
ATOM   3688  C   TYR C  36      81.145  33.469  65.826  1.00 19.89           C  
ATOM   3689  O   TYR C  36      81.794  33.401  66.897  1.00 19.00           O  
ATOM   3690  CB  TYR C  36      81.460  31.770  63.960  1.00 18.24           C  
ATOM   3691  CG  TYR C  36      82.952  31.803  64.279  1.00 19.60           C  
ATOM   3692  CD1 TYR C  36      83.610  30.666  64.829  1.00 19.03           C  
ATOM   3693  CD2 TYR C  36      83.728  32.945  63.992  1.00 19.50           C  
ATOM   3694  CE1 TYR C  36      84.966  30.686  65.085  1.00 20.82           C  
ATOM   3695  CE2 TYR C  36      85.118  32.953  64.288  1.00 21.58           C  
ATOM   3696  CZ  TYR C  36      85.727  31.831  64.809  1.00 21.11           C  
ATOM   3697  OH  TYR C  36      87.082  31.877  65.126  1.00 21.46           O  
ATOM   3698  N   HIS C  37      80.853  34.646  65.199  1.00 20.93           N  
ATOM   3699  CA  HIS C  37      81.340  35.936  65.695  1.00 21.87           C  
ATOM   3700  C   HIS C  37      80.621  36.332  66.986  1.00 23.59           C  
ATOM   3701  O   HIS C  37      81.201  37.059  67.794  1.00 22.42           O  
ATOM   3702  CB  HIS C  37      81.245  37.029  64.620  1.00 23.10           C  
ATOM   3703  CG  HIS C  37      82.230  36.812  63.524  1.00 25.34           C  
ATOM   3704  ND1 HIS C  37      83.599  36.785  63.761  1.00 26.00           N  
ATOM   3705  CD2 HIS C  37      82.059  36.470  62.225  1.00 25.88           C  
ATOM   3706  CE1 HIS C  37      84.220  36.452  62.646  1.00 28.40           C  
ATOM   3707  NE2 HIS C  37      83.309  36.277  61.699  1.00 29.84           N  
ATOM   3708  N   LEU C  38      79.429  35.763  67.221  1.00 22.29           N  
ATOM   3709  CA  LEU C  38      78.749  35.881  68.542  1.00 22.20           C  
ATOM   3710  C   LEU C  38      79.333  34.951  69.625  1.00 22.72           C  
ATOM   3711  O   LEU C  38      79.018  35.076  70.832  1.00 23.62           O  
ATOM   3712  CB  LEU C  38      77.227  35.605  68.406  1.00 22.15           C  
ATOM   3713  CG  LEU C  38      76.529  36.549  67.436  1.00 23.63           C  
ATOM   3714  CD1 LEU C  38      75.132  36.076  67.218  1.00 23.82           C  
ATOM   3715  CD2 LEU C  38      76.563  38.039  68.011  1.00 24.73           C  
ATOM   3716  N   GLY C  39      80.172  33.994  69.261  1.00 21.96           N  
ATOM   3717  CA  GLY C  39      80.782  33.130  70.329  1.00 21.30           C  
ATOM   3718  C   GLY C  39      79.931  31.882  70.490  1.00 21.57           C  
ATOM   3719  O   GLY C  39      80.195  31.044  71.385  1.00 21.48           O  
ATOM   3720  N   TRP C  40      78.907  31.712  69.623  1.00 20.99           N  
ATOM   3721  CA  TRP C  40      77.934  30.596  69.842  1.00 21.02           C  
ATOM   3722  C   TRP C  40      78.417  29.230  69.275  1.00 22.18           C  
ATOM   3723  O   TRP C  40      77.959  28.158  69.696  1.00 21.46           O  
ATOM   3724  CB  TRP C  40      76.589  30.886  69.177  1.00 19.77           C  
ATOM   3725  CG  TRP C  40      75.777  32.034  69.752  1.00 20.48           C  
ATOM   3726  CD1 TRP C  40      76.055  32.781  70.845  1.00 21.39           C  
ATOM   3727  CD2 TRP C  40      74.501  32.497  69.249  1.00 20.70           C  
ATOM   3728  NE1 TRP C  40      75.051  33.712  71.017  1.00 22.12           N  
ATOM   3729  CE2 TRP C  40      74.094  33.552  70.055  1.00 22.46           C  
ATOM   3730  CE3 TRP C  40      73.684  32.104  68.181  1.00 21.71           C  
ATOM   3731  CZ2 TRP C  40      72.885  34.239  69.863  1.00 21.25           C  
ATOM   3732  CZ3 TRP C  40      72.446  32.808  67.964  1.00 25.11           C  
ATOM   3733  CH2 TRP C  40      72.084  33.868  68.828  1.00 22.29           C  
ATOM   3734  N   VAL C  41      79.332  29.263  68.319  1.00 21.60           N  
ATOM   3735  CA  VAL C  41      79.595  28.064  67.505  1.00 24.93           C  
ATOM   3736  C   VAL C  41      81.141  27.926  67.218  1.00 27.29           C  
ATOM   3737  O   VAL C  41      81.585  27.547  66.137  1.00 27.81           O  
ATOM   3738  CB  VAL C  41      78.688  28.272  66.304  1.00 24.95           C  
ATOM   3739  CG1 VAL C  41      79.332  28.788  65.043  1.00 26.50           C  
ATOM   3740  CG2 VAL C  41      77.315  27.588  66.377  1.00 23.64           C  
ATOM   3741  N   THR C  42      81.904  28.165  68.289  1.00 27.53           N  
ATOM   3742  CA  THR C  42      83.355  28.171  68.339  1.00 29.75           C  
ATOM   3743  C   THR C  42      83.872  26.725  68.380  1.00 28.72           C  
ATOM   3744  O   THR C  42      83.152  25.820  68.835  1.00 27.71           O  
ATOM   3745  CB  THR C  42      83.649  29.033  69.635  1.00 30.47           C  
ATOM   3746  OG1 THR C  42      83.804  30.432  69.262  1.00 38.07           O  
ATOM   3747  CG2 THR C  42      84.663  28.524  70.441  1.00 30.19           C  
ATOM   3748  N   GLY C  43      85.105  26.484  67.893  1.00 29.23           N  
ATOM   3749  CA  GLY C  43      85.756  25.184  68.092  1.00 29.73           C  
ATOM   3750  C   GLY C  43      84.937  24.012  67.499  1.00 30.87           C  
ATOM   3751  O   GLY C  43      84.962  22.896  68.044  1.00 31.54           O  
ATOM   3752  N   THR C  44      84.277  24.280  66.358  1.00 30.83           N  
ATOM   3753  CA  THR C  44      83.333  23.391  65.670  1.00 32.53           C  
ATOM   3754  C   THR C  44      82.038  22.988  66.456  1.00 32.92           C  
ATOM   3755  O   THR C  44      81.264  22.197  65.943  1.00 33.35           O  
ATOM   3756  CB  THR C  44      83.965  22.080  65.164  1.00 31.97           C  
ATOM   3757  OG1 THR C  44      84.044  21.182  66.261  1.00 31.82           O  
ATOM   3758  CG2 THR C  44      85.370  22.293  64.566  1.00 32.65           C  
ATOM   3759  N   GLY C  45      81.838  23.442  67.700  1.00 32.08           N  
ATOM   3760  CA  GLY C  45      80.615  23.100  68.426  1.00 31.05           C  
ATOM   3761  C   GLY C  45      79.380  23.823  67.875  1.00 30.32           C  
ATOM   3762  O   GLY C  45      79.496  24.847  67.251  1.00 29.70           O  
ATOM   3763  N   GLY C  46      78.189  23.304  68.129  1.00 30.19           N  
ATOM   3764  CA  GLY C  46      76.981  24.083  67.916  1.00 30.80           C  
ATOM   3765  C   GLY C  46      76.483  23.815  66.520  1.00 32.94           C  
ATOM   3766  O   GLY C  46      76.980  22.907  65.909  1.00 35.87           O  
ATOM   3767  N   GLY C  47      75.527  24.590  66.012  1.00 32.08           N  
ATOM   3768  CA  GLY C  47      75.089  24.463  64.610  1.00 31.00           C  
ATOM   3769  C   GLY C  47      73.657  24.936  64.360  1.00 29.76           C  
ATOM   3770  O   GLY C  47      72.965  25.305  65.291  1.00 25.39           O  
ATOM   3771  N   ILE C  48      73.228  24.919  63.087  1.00 30.17           N  
ATOM   3772  CA  ILE C  48      71.853  25.305  62.740  1.00 29.49           C  
ATOM   3773  C   ILE C  48      71.379  24.345  61.690  1.00 30.23           C  
ATOM   3774  O   ILE C  48      72.133  23.991  60.719  1.00 29.41           O  
ATOM   3775  CB  ILE C  48      71.592  26.817  62.379  1.00 29.67           C  
ATOM   3776  CG1 ILE C  48      70.127  27.049  61.903  1.00 31.30           C  
ATOM   3777  CG2 ILE C  48      72.526  27.362  61.335  1.00 33.81           C  
ATOM   3778  CD1 ILE C  48      69.688  28.575  61.741  1.00 33.61           C  
ATOM   3779  N   SER C  49      70.144  23.915  61.893  1.00 27.69           N  
ATOM   3780  CA  SER C  49      69.429  23.144  60.901  1.00 28.48           C  
ATOM   3781  C   SER C  49      68.130  23.816  60.493  1.00 27.94           C  
ATOM   3782  O   SER C  49      67.473  24.438  61.333  1.00 25.79           O  
ATOM   3783  CB  SER C  49      69.075  21.780  61.463  1.00 28.26           C  
ATOM   3784  OG  SER C  49      68.390  21.095  60.458  1.00 33.16           O  
ATOM   3785  N   LEU C  50      67.736  23.610  59.226  1.00 27.28           N  
ATOM   3786  CA  LEU C  50      66.583  24.254  58.633  1.00 29.12           C  
ATOM   3787  C   LEU C  50      65.793  23.198  57.789  1.00 30.43           C  
ATOM   3788  O   LEU C  50      66.389  22.416  56.999  1.00 29.69           O  
ATOM   3789  CB  LEU C  50      67.019  25.385  57.681  1.00 29.14           C  
ATOM   3790  CG  LEU C  50      66.995  26.879  58.030  1.00 33.57           C  
ATOM   3791  CD1 LEU C  50      67.859  27.145  59.193  1.00 31.20           C  
ATOM   3792  CD2 LEU C  50      67.536  27.694  56.842  1.00 33.94           C  
ATOM   3793  N   LYS C  51      64.483  23.216  57.950  1.00 31.41           N  
ATOM   3794  CA  LYS C  51      63.549  22.432  57.128  1.00 34.04           C  
ATOM   3795  C   LYS C  51      63.179  23.298  55.940  1.00 35.64           C  
ATOM   3796  O   LYS C  51      62.769  24.470  56.097  1.00 36.18           O  
ATOM   3797  CB  LYS C  51      62.277  22.157  57.921  1.00 34.16           C  
ATOM   3798  CG  LYS C  51      61.341  21.080  57.299  1.00 35.34           C  
ATOM   3799  CD  LYS C  51      60.622  20.232  58.401  1.00 36.72           C  
ATOM   3800  CE  LYS C  51      59.611  19.210  57.782  1.00 39.68           C  
ATOM   3801  NZ  LYS C  51      58.680  20.012  56.894  1.00 40.45           N  
ATOM   3802  N   HIS C  52      63.346  22.746  54.743  1.00 37.64           N  
ATOM   3803  CA  HIS C  52      62.958  23.446  53.507  1.00 39.64           C  
ATOM   3804  C   HIS C  52      62.005  22.527  52.704  1.00 40.34           C  
ATOM   3805  O   HIS C  52      62.465  21.586  52.054  1.00 40.52           O  
ATOM   3806  CB  HIS C  52      64.215  23.713  52.699  1.00 39.48           C  
ATOM   3807  CG  HIS C  52      63.989  24.601  51.520  1.00 43.53           C  
ATOM   3808  ND1 HIS C  52      63.652  25.935  51.647  1.00 45.42           N  
ATOM   3809  CD2 HIS C  52      64.036  24.345  50.188  1.00 45.51           C  
ATOM   3810  CE1 HIS C  52      63.512  26.466  50.442  1.00 47.76           C  
ATOM   3811  NE2 HIS C  52      63.736  25.522  49.540  1.00 47.10           N  
ATOM   3812  N   GLY C  53      60.697  22.770  52.809  1.00 41.92           N  
ATOM   3813  CA  GLY C  53      59.661  21.809  52.403  1.00 42.68           C  
ATOM   3814  C   GLY C  53      59.837  20.511  53.143  1.00 42.86           C  
ATOM   3815  O   GLY C  53      59.723  20.472  54.377  1.00 44.75           O  
ATOM   3816  N   ASP C  54      60.101  19.444  52.401  1.00 43.07           N  
ATOM   3817  CA  ASP C  54      60.316  18.088  52.957  1.00 43.32           C  
ATOM   3818  C   ASP C  54      61.776  17.784  53.243  1.00 41.94           C  
ATOM   3819  O   ASP C  54      62.114  16.671  53.684  1.00 42.10           O  
ATOM   3820  CB  ASP C  54      59.823  16.994  51.989  1.00 45.00           C  
ATOM   3821  CG  ASP C  54      58.292  16.909  51.910  1.00 49.77           C  
ATOM   3822  OD1 ASP C  54      57.594  17.314  52.880  1.00 53.82           O  
ATOM   3823  OD2 ASP C  54      57.786  16.450  50.853  1.00 56.03           O  
ATOM   3824  N   GLU C  55      62.641  18.749  52.969  1.00 39.47           N  
ATOM   3825  CA  GLU C  55      64.066  18.527  53.140  1.00 38.63           C  
ATOM   3826  C   GLU C  55      64.549  19.179  54.449  1.00 36.29           C  
ATOM   3827  O   GLU C  55      64.150  20.284  54.778  1.00 35.96           O  
ATOM   3828  CB  GLU C  55      64.821  19.117  51.964  1.00 38.69           C  
ATOM   3829  CG  GLU C  55      64.534  18.455  50.607  1.00 43.95           C  
ATOM   3830  CD  GLU C  55      65.351  19.106  49.524  1.00 48.94           C  
ATOM   3831  OE1 GLU C  55      65.324  20.371  49.397  1.00 50.05           O  
ATOM   3832  OE2 GLU C  55      66.057  18.343  48.825  1.00 53.89           O  
ATOM   3833  N   ILE C  56      65.402  18.470  55.166  1.00 35.11           N  
ATOM   3834  CA  ILE C  56      66.087  19.002  56.336  1.00 33.56           C  
ATOM   3835  C   ILE C  56      67.575  19.142  56.055  1.00 33.77           C  
ATOM   3836  O   ILE C  56      68.261  18.146  55.824  1.00 33.68           O  
ATOM   3837  CB  ILE C  56      65.836  18.153  57.588  1.00 33.36           C  
ATOM   3838  CG1 ILE C  56      64.340  18.293  57.983  1.00 32.26           C  
ATOM   3839  CG2 ILE C  56      66.783  18.613  58.742  1.00 30.99           C  
ATOM   3840  CD1 ILE C  56      63.853  17.338  59.084  1.00 34.69           C  
ATOM   3841  N   TYR C  57      68.042  20.397  56.069  1.00 32.98           N  
ATOM   3842  CA  TYR C  57      69.418  20.735  55.789  1.00 33.02           C  
ATOM   3843  C   TYR C  57      70.189  20.842  57.114  1.00 33.82           C  
ATOM   3844  O   TYR C  57      69.695  21.413  58.096  1.00 31.44           O  
ATOM   3845  CB  TYR C  57      69.484  22.075  55.087  1.00 31.99           C  
ATOM   3846  CG  TYR C  57      69.073  21.972  53.661  1.00 35.99           C  
ATOM   3847  CD1 TYR C  57      70.039  21.890  52.657  1.00 38.03           C  
ATOM   3848  CD2 TYR C  57      67.709  21.909  53.297  1.00 37.78           C  
ATOM   3849  CE1 TYR C  57      69.678  21.783  51.302  1.00 39.28           C  
ATOM   3850  CE2 TYR C  57      67.339  21.780  51.952  1.00 39.63           C  
ATOM   3851  CZ  TYR C  57      68.334  21.721  50.971  1.00 40.62           C  
ATOM   3852  OH  TYR C  57      67.993  21.587  49.638  1.00 44.71           O  
ATOM   3853  N   ILE C  58      71.396  20.315  57.103  1.00 34.68           N  
ATOM   3854  CA  ILE C  58      72.171  20.167  58.308  1.00 37.16           C  
ATOM   3855  C   ILE C  58      73.614  20.524  57.934  1.00 38.61           C  
ATOM   3856  O   ILE C  58      74.125  20.060  56.910  1.00 39.08           O  
ATOM   3857  CB  ILE C  58      72.056  18.748  58.833  1.00 37.28           C  
ATOM   3858  CG1 ILE C  58      70.584  18.449  59.229  1.00 39.88           C  
ATOM   3859  CG2 ILE C  58      72.954  18.544  60.031  1.00 38.84           C  
ATOM   3860  CD1 ILE C  58      70.264  16.984  59.464  1.00 44.06           C  
ATOM   3861  N   ALA C  59      74.261  21.394  58.718  1.00 39.35           N  
ATOM   3862  CA  ALA C  59      75.738  21.598  58.569  1.00 39.71           C  
ATOM   3863  C   ALA C  59      76.542  20.360  58.856  1.00 40.23           C  
ATOM   3864  O   ALA C  59      76.177  19.572  59.756  1.00 42.27           O  
ATOM   3865  CB  ALA C  59      76.195  22.685  59.460  1.00 39.46           C  
ATOM   3866  N   PRO C  60      77.663  20.180  58.145  1.00 39.68           N  
ATOM   3867  CA  PRO C  60      78.501  19.028  58.452  1.00 39.82           C  
ATOM   3868  C   PRO C  60      79.157  19.153  59.860  1.00 40.20           C  
ATOM   3869  O   PRO C  60      79.316  20.271  60.386  1.00 40.03           O  
ATOM   3870  CB  PRO C  60      79.547  19.042  57.341  1.00 39.80           C  
ATOM   3871  CG  PRO C  60      79.556  20.446  56.855  1.00 39.38           C  
ATOM   3872  CD  PRO C  60      78.202  20.997  57.042  1.00 40.30           C  
ATOM   3873  N   SER C  61      79.446  17.997  60.452  1.00 40.05           N  
ATOM   3874  CA  SER C  61      80.016  17.823  61.779  1.00 40.27           C  
ATOM   3875  C   SER C  61      81.516  18.131  61.690  1.00 39.43           C  
ATOM   3876  O   SER C  61      82.151  17.863  60.668  1.00 38.82           O  
ATOM   3877  CB  SER C  61      79.793  16.354  62.194  1.00 40.25           C  
ATOM   3878  OG  SER C  61      80.924  15.787  62.865  1.00 44.87           O  
ATOM   3879  N   GLY C  62      82.068  18.708  62.755  1.00 38.69           N  
ATOM   3880  CA  GLY C  62      83.517  18.853  62.917  1.00 37.48           C  
ATOM   3881  C   GLY C  62      84.208  19.867  62.010  1.00 37.17           C  
ATOM   3882  O   GLY C  62      85.427  19.890  61.970  1.00 38.03           O  
ATOM   3883  N   VAL C  63      83.464  20.705  61.283  1.00 35.96           N  
ATOM   3884  CA  VAL C  63      84.104  21.696  60.390  1.00 34.86           C  
ATOM   3885  C   VAL C  63      84.036  23.121  61.059  1.00 33.02           C  
ATOM   3886  O   VAL C  63      83.172  23.400  61.884  1.00 31.54           O  
ATOM   3887  CB  VAL C  63      83.444  21.764  58.969  1.00 35.62           C  
ATOM   3888  CG1 VAL C  63      83.463  20.378  58.272  1.00 38.52           C  
ATOM   3889  CG2 VAL C  63      82.047  22.298  59.061  1.00 34.96           C  
ATOM   3890  N   GLN C  64      84.949  24.003  60.679  1.00 31.01           N  
ATOM   3891  CA  GLN C  64      84.964  25.345  61.227  1.00 30.29           C  
ATOM   3892  C   GLN C  64      83.702  26.056  60.737  1.00 28.62           C  
ATOM   3893  O   GLN C  64      83.479  26.170  59.518  1.00 26.91           O  
ATOM   3894  CB  GLN C  64      86.215  26.036  60.749  1.00 30.21           C  
ATOM   3895  CG  GLN C  64      87.454  25.440  61.418  1.00 31.43           C  
ATOM   3896  CD  GLN C  64      88.645  25.935  60.739  1.00 32.58           C  
ATOM   3897  OE1 GLN C  64      89.183  26.967  61.121  1.00 33.94           O  
ATOM   3898  NE2 GLN C  64      89.024  25.280  59.646  1.00 31.49           N  
ATOM   3899  N   LYS C  65      82.845  26.424  61.688  1.00 28.37           N  
ATOM   3900  CA  LYS C  65      81.495  26.930  61.372  1.00 28.69           C  
ATOM   3901  C   LYS C  65      81.518  28.199  60.546  1.00 28.30           C  
ATOM   3902  O   LYS C  65      80.601  28.449  59.747  1.00 29.83           O  
ATOM   3903  CB  LYS C  65      80.657  27.122  62.651  1.00 29.42           C  
ATOM   3904  CG  LYS C  65      80.362  25.782  63.384  1.00 32.41           C  
ATOM   3905  CD  LYS C  65      79.541  24.805  62.592  1.00 38.25           C  
ATOM   3906  CE  LYS C  65      78.842  23.770  63.499  1.00 40.91           C  
ATOM   3907  NZ  LYS C  65      79.656  22.746  64.171  1.00 37.65           N  
ATOM   3908  N   GLU C  66      82.563  29.011  60.690  1.00 26.15           N  
ATOM   3909  CA  GLU C  66      82.603  30.247  59.913  1.00 25.81           C  
ATOM   3910  C   GLU C  66      83.126  30.003  58.483  1.00 26.67           C  
ATOM   3911  O   GLU C  66      83.223  30.952  57.692  1.00 26.26           O  
ATOM   3912  CB  GLU C  66      83.400  31.387  60.651  1.00 24.46           C  
ATOM   3913  CG  GLU C  66      84.913  31.379  60.461  1.00 22.86           C  
ATOM   3914  CD  GLU C  66      85.635  30.299  61.277  1.00 22.21           C  
ATOM   3915  OE1 GLU C  66      85.021  29.275  61.713  1.00 22.46           O  
ATOM   3916  OE2 GLU C  66      86.869  30.472  61.416  1.00 22.03           O  
ATOM   3917  N   ARG C  67      83.427  28.745  58.142  1.00 27.99           N  
ATOM   3918  CA  ARG C  67      83.979  28.493  56.823  1.00 30.18           C  
ATOM   3919  C   ARG C  67      83.183  27.512  55.972  1.00 31.72           C  
ATOM   3920  O   ARG C  67      83.697  27.078  54.926  1.00 32.36           O  
ATOM   3921  CB  ARG C  67      85.417  27.973  56.962  1.00 29.48           C  
ATOM   3922  CG  ARG C  67      86.339  28.938  57.711  1.00 29.61           C  
ATOM   3923  CD  ARG C  67      87.784  28.380  57.772  1.00 30.23           C  
ATOM   3924  NE  ARG C  67      88.455  28.400  56.466  1.00 29.49           N  
ATOM   3925  CZ  ARG C  67      89.166  29.423  55.991  1.00 32.94           C  
ATOM   3926  NH1 ARG C  67      89.311  30.559  56.707  1.00 27.99           N  
ATOM   3927  NH2 ARG C  67      89.759  29.301  54.810  1.00 31.84           N  
ATOM   3928  N   ILE C  68      81.959  27.190  56.380  1.00 32.17           N  
ATOM   3929  CA  ILE C  68      81.158  26.183  55.678  1.00 33.68           C  
ATOM   3930  C   ILE C  68      80.825  26.661  54.238  1.00 35.27           C  
ATOM   3931  O   ILE C  68      80.448  27.826  54.029  1.00 34.77           O  
ATOM   3932  CB  ILE C  68      79.848  25.862  56.437  1.00 33.68           C  
ATOM   3933  CG1 ILE C  68      80.171  25.316  57.846  1.00 32.07           C  
ATOM   3934  CG2 ILE C  68      78.929  24.920  55.604  1.00 31.36           C  
ATOM   3935  CD1 ILE C  68      78.963  25.350  58.772  1.00 32.16           C  
ATOM   3936  N   GLN C  69      80.982  25.765  53.277  1.00 36.62           N  
ATOM   3937  CA  GLN C  69      80.610  26.012  51.879  1.00 39.50           C  
ATOM   3938  C   GLN C  69      79.262  25.367  51.556  1.00 39.40           C  
ATOM   3939  O   GLN C  69      78.926  24.330  52.106  1.00 39.38           O  
ATOM   3940  CB  GLN C  69      81.703  25.424  50.931  1.00 41.09           C  
ATOM   3941  CG  GLN C  69      83.135  25.944  51.208  1.00 43.72           C  
ATOM   3942  CD  GLN C  69      83.213  27.450  51.049  1.00 48.81           C  
ATOM   3943  OE1 GLN C  69      82.871  27.998  49.998  1.00 51.50           O  
ATOM   3944  NE2 GLN C  69      83.634  28.139  52.098  1.00 50.12           N  
ATOM   3945  N   PRO C  70      78.495  25.981  50.640  1.00 40.58           N  
ATOM   3946  CA  PRO C  70      77.210  25.443  50.199  1.00 41.54           C  
ATOM   3947  C   PRO C  70      77.215  23.952  49.852  1.00 42.89           C  
ATOM   3948  O   PRO C  70      76.261  23.272  50.200  1.00 42.90           O  
ATOM   3949  CB  PRO C  70      76.859  26.300  48.989  1.00 41.75           C  
ATOM   3950  CG  PRO C  70      77.537  27.630  49.241  1.00 41.74           C  
ATOM   3951  CD  PRO C  70      78.724  27.360  50.150  1.00 40.66           C  
ATOM   3952  N   GLU C  71      78.276  23.445  49.219  1.00 44.89           N  
ATOM   3953  CA  GLU C  71      78.332  22.022  48.818  1.00 47.32           C  
ATOM   3954  C   GLU C  71      78.547  21.068  50.002  1.00 48.00           C  
ATOM   3955  O   GLU C  71      78.457  19.826  49.847  1.00 48.32           O  
ATOM   3956  CB  GLU C  71      79.453  21.785  47.802  1.00 47.94           C  
ATOM   3957  CG  GLU C  71      79.779  22.994  46.947  1.00 51.64           C  
ATOM   3958  CD  GLU C  71      80.738  23.974  47.637  1.00 56.09           C  
ATOM   3959  OE1 GLU C  71      81.818  23.543  48.131  1.00 56.65           O  
ATOM   3960  OE2 GLU C  71      80.414  25.184  47.655  1.00 56.55           O  
ATOM   3961  N   ASP C  72      78.840  21.642  51.178  1.00 48.40           N  
ATOM   3962  CA  ASP C  72      79.176  20.852  52.363  1.00 48.42           C  
ATOM   3963  C   ASP C  72      77.937  20.343  53.105  1.00 47.12           C  
ATOM   3964  O   ASP C  72      78.005  19.407  53.892  1.00 46.96           O  
ATOM   3965  CB  ASP C  72      80.039  21.695  53.323  1.00 49.68           C  
ATOM   3966  CG  ASP C  72      81.380  22.118  52.706  1.00 53.01           C  
ATOM   3967  OD1 ASP C  72      81.978  21.324  51.940  1.00 54.80           O  
ATOM   3968  OD2 ASP C  72      81.865  23.238  53.017  1.00 54.76           O  
ATOM   3969  N   MET C  73      76.803  20.960  52.812  1.00 46.05           N  
ATOM   3970  CA  MET C  73      75.531  20.686  53.482  1.00 45.65           C  
ATOM   3971  C   MET C  73      74.956  19.284  53.252  1.00 46.04           C  
ATOM   3972  O   MET C  73      75.017  18.769  52.140  1.00 46.43           O  
ATOM   3973  CB  MET C  73      74.557  21.764  53.051  1.00 44.22           C  
ATOM   3974  CG  MET C  73      75.168  23.179  53.269  1.00 43.74           C  
ATOM   3975  SD  MET C  73      75.306  23.495  55.071  1.00 35.72           S  
ATOM   3976  CE  MET C  73      73.599  23.106  55.511  1.00 36.06           C  
ATOM   3977  N   PHE C  74      74.457  18.672  54.324  1.00 45.89           N  
ATOM   3978  CA  PHE C  74      73.755  17.391  54.258  1.00 46.53           C  
ATOM   3979  C   PHE C  74      72.252  17.636  54.200  1.00 46.67           C  
ATOM   3980  O   PHE C  74      71.760  18.569  54.859  1.00 45.79           O  
ATOM   3981  CB  PHE C  74      74.017  16.566  55.507  1.00 46.39           C  
ATOM   3982  CG  PHE C  74      75.286  15.762  55.450  1.00 49.25           C  
ATOM   3983  CD1 PHE C  74      75.248  14.386  55.111  1.00 50.28           C  
ATOM   3984  CD2 PHE C  74      76.506  16.363  55.769  1.00 49.91           C  
ATOM   3985  CE1 PHE C  74      76.407  13.604  55.080  1.00 51.62           C  
ATOM   3986  CE2 PHE C  74      77.706  15.609  55.745  1.00 53.18           C  
ATOM   3987  CZ  PHE C  74      77.648  14.196  55.380  1.00 53.62           C  
ATOM   3988  N   VAL C  75      71.545  16.799  53.425  1.00 46.24           N  
ATOM   3989  CA  VAL C  75      70.082  16.812  53.361  1.00 45.71           C  
ATOM   3990  C   VAL C  75      69.520  15.438  53.708  1.00 46.84           C  
ATOM   3991  O   VAL C  75      70.020  14.409  53.227  1.00 46.93           O  
ATOM   3992  CB  VAL C  75      69.605  17.223  51.975  1.00 45.58           C  
ATOM   3993  CG1 VAL C  75      68.111  17.567  52.005  1.00 44.32           C  
ATOM   3994  CG2 VAL C  75      70.403  18.394  51.499  1.00 43.37           C  
ATOM   3995  N   CYS C  76      68.505  15.419  54.566  1.00 47.63           N  
ATOM   3996  CA  CYS C  76      67.749  14.201  54.861  1.00 48.01           C  
ATOM   3997  C   CYS C  76      66.295  14.606  55.017  1.00 48.19           C  
ATOM   3998  O   CYS C  76      65.986  15.803  54.904  1.00 47.09           O  
ATOM   3999  CB  CYS C  76      68.283  13.517  56.115  1.00 48.24           C  
ATOM   4000  SG  CYS C  76      68.142  14.557  57.568  1.00 52.54           S  
ATOM   4001  N   ASP C  77      65.412  13.618  55.252  1.00 49.19           N  
ATOM   4002  CA  ASP C  77      63.960  13.861  55.383  1.00 50.38           C  
ATOM   4003  C   ASP C  77      63.428  13.670  56.827  1.00 50.64           C  
ATOM   4004  O   ASP C  77      64.165  13.172  57.694  1.00 49.58           O  
ATOM   4005  CB  ASP C  77      63.196  12.988  54.364  1.00 51.28           C  
ATOM   4006  CG  ASP C  77      62.918  11.558  54.871  1.00 53.41           C  
ATOM   4007  OD1 ASP C  77      63.495  11.117  55.924  1.00 53.28           O  
ATOM   4008  OD2 ASP C  77      62.124  10.864  54.183  1.00 57.52           O  
ATOM   4009  N   ILE C  78      62.159  14.030  57.068  1.00 51.99           N  
ATOM   4010  CA  ILE C  78      61.556  13.940  58.435  1.00 53.79           C  
ATOM   4011  C   ILE C  78      61.754  12.593  59.185  1.00 55.01           C  
ATOM   4012  O   ILE C  78      61.618  12.535  60.420  1.00 55.48           O  
ATOM   4013  CB  ILE C  78      60.040  14.398  58.443  1.00 53.84           C  
ATOM   4014  CG1 ILE C  78      59.567  14.841  59.845  1.00 53.98           C  
ATOM   4015  CG2 ILE C  78      59.108  13.295  57.859  1.00 54.51           C  
ATOM   4016  CD1 ILE C  78      60.377  15.957  60.477  1.00 51.40           C  
ATOM   4017  N   ASN C  79      62.080  11.522  58.447  1.00 56.78           N  
ATOM   4018  CA  ASN C  79      62.356  10.179  59.039  1.00 58.37           C  
ATOM   4019  C   ASN C  79      63.854   9.840  59.111  1.00 59.02           C  
ATOM   4020  O   ASN C  79      64.240   8.660  59.240  1.00 59.23           O  
ATOM   4021  CB  ASN C  79      61.621   9.050  58.277  1.00 58.34           C  
ATOM   4022  CG  ASN C  79      60.108   9.247  58.245  1.00 60.02           C  
ATOM   4023  OD1 ASN C  79      59.512   9.373  57.153  1.00 61.09           O  
ATOM   4024  ND2 ASN C  79      59.471   9.279  59.442  1.00 59.43           N  
ATOM   4025  N   GLU C  80      64.691  10.873  58.998  1.00 59.79           N  
ATOM   4026  CA  GLU C  80      66.156  10.731  59.079  1.00 60.51           C  
ATOM   4027  C   GLU C  80      66.785   9.915  57.940  1.00 60.91           C  
ATOM   4028  O   GLU C  80      67.975   9.541  58.022  1.00 61.25           O  
ATOM   4029  CB  GLU C  80      66.607  10.203  60.462  1.00 60.77           C  
ATOM   4030  CG  GLU C  80      67.408  11.215  61.297  1.00 61.78           C  
ATOM   4031  CD  GLU C  80      67.549  10.789  62.765  1.00 63.54           C  
ATOM   4032  OE1 GLU C  80      66.498  10.660  63.440  1.00 64.08           O  
ATOM   4033  OE2 GLU C  80      68.700  10.608  63.245  1.00 62.73           O  
ATOM   4034  N   LYS C  81      66.024   9.643  56.874  1.00 60.86           N  
ATOM   4035  CA  LYS C  81      66.653   9.011  55.713  1.00 61.16           C  
ATOM   4036  C   LYS C  81      67.347  10.055  54.822  1.00 60.89           C  
ATOM   4037  O   LYS C  81      66.755  11.084  54.426  1.00 60.59           O  
ATOM   4038  CB  LYS C  81      65.711   8.083  54.920  1.00 61.46           C  
ATOM   4039  CG  LYS C  81      64.509   8.740  54.239  1.00 63.18           C  
ATOM   4040  CD  LYS C  81      63.398   7.720  53.897  1.00 66.32           C  
ATOM   4041  CE  LYS C  81      62.510   7.363  55.110  1.00 66.56           C  
ATOM   4042  NZ  LYS C  81      63.169   6.437  56.102  1.00 66.66           N  
ATOM   4043  N   ASP C  82      68.620   9.773  54.537  1.00 60.45           N  
ATOM   4044  CA  ASP C  82      69.470  10.592  53.671  1.00 60.06           C  
ATOM   4045  C   ASP C  82      68.858  10.841  52.286  1.00 59.43           C  
ATOM   4046  O   ASP C  82      68.401   9.901  51.625  1.00 59.75           O  
ATOM   4047  CB  ASP C  82      70.840   9.903  53.523  1.00 60.37           C  
ATOM   4048  CG  ASP C  82      71.642   9.880  54.837  1.00 62.44           C  
ATOM   4049  OD1 ASP C  82      71.136  10.346  55.894  1.00 65.42           O  
ATOM   4050  OD2 ASP C  82      72.801   9.410  54.814  1.00 64.99           O  
ATOM   4051  N   ILE C  83      68.831  12.107  51.868  1.00 58.45           N  
ATOM   4052  CA  ILE C  83      68.453  12.505  50.508  1.00 57.65           C  
ATOM   4053  C   ILE C  83      69.757  12.726  49.720  1.00 57.64           C  
ATOM   4054  O   ILE C  83      70.090  11.954  48.805  1.00 57.51           O  
ATOM   4055  CB  ILE C  83      67.563  13.821  50.509  1.00 57.74           C  
ATOM   4056  CG1 ILE C  83      66.239  13.649  51.300  1.00 58.09           C  
ATOM   4057  CG2 ILE C  83      67.345  14.383  49.094  1.00 57.35           C  
ATOM   4058  CD1 ILE C  83      65.096  12.873  50.593  1.00 60.08           C  
ATOM   4059  N   SER C  84      70.519  13.764  50.085  1.00 57.27           N  
ATOM   4060  CA  SER C  84      71.829  14.022  49.466  1.00 56.59           C  
ATOM   4061  C   SER C  84      72.877  14.387  50.536  1.00 57.03           C  
ATOM   4062  O   SER C  84      72.567  14.431  51.746  1.00 56.87           O  
ATOM   4063  CB  SER C  84      71.728  15.087  48.345  1.00 56.36           C  
ATOM   4064  OG  SER C  84      71.152  16.317  48.788  1.00 55.79           O  
ATOM   4065  N   GLY C  85      74.115  14.632  50.093  1.00 57.08           N  
ATOM   4066  CA  GLY C  85      75.222  14.920  51.007  1.00 57.49           C  
ATOM   4067  C   GLY C  85      76.433  15.393  50.221  1.00 57.92           C  
ATOM   4068  O   GLY C  85      76.367  15.493  48.974  1.00 57.63           O  
ATOM   4069  N   PRO C  86      77.553  15.693  50.929  1.00 58.25           N  
ATOM   4070  CA  PRO C  86      78.775  16.094  50.192  1.00 58.88           C  
ATOM   4071  C   PRO C  86      79.375  14.904  49.441  1.00 59.60           C  
ATOM   4072  O   PRO C  86      78.945  13.755  49.662  1.00 59.23           O  
ATOM   4073  CB  PRO C  86      79.730  16.570  51.299  1.00 58.79           C  
ATOM   4074  CG  PRO C  86      79.223  15.879  52.574  1.00 57.96           C  
ATOM   4075  CD  PRO C  86      77.729  15.746  52.392  1.00 58.02           C  
ATOM   4076  N   SER C  87      80.337  15.179  48.553  1.00 60.90           N  
ATOM   4077  CA  SER C  87      81.113  14.122  47.864  1.00 62.20           C  
ATOM   4078  C   SER C  87      81.640  13.062  48.867  1.00 62.80           C  
ATOM   4079  O   SER C  87      82.235  13.452  49.903  1.00 63.27           O  
ATOM   4080  CB  SER C  87      82.272  14.769  47.087  1.00 62.27           C  
ATOM   4081  OG  SER C  87      83.018  13.800  46.363  1.00 63.63           O  
ATOM   4082  N   PRO C  88      81.405  11.735  48.591  1.00 63.43           N  
ATOM   4083  CA  PRO C  88      81.830  10.681  49.564  1.00 63.83           C  
ATOM   4084  C   PRO C  88      83.355  10.639  49.872  1.00 64.14           C  
ATOM   4085  O   PRO C  88      83.752  10.195  50.962  1.00 64.25           O  
ATOM   4086  CB  PRO C  88      81.357   9.370  48.908  1.00 63.65           C  
ATOM   4087  CG  PRO C  88      80.237   9.780  47.967  1.00 63.63           C  
ATOM   4088  CD  PRO C  88      80.612  11.162  47.471  1.00 63.48           C  
ATOM   4089  N   SER C  89      84.171  11.108  48.914  1.00 64.80           N  
ATOM   4090  CA  SER C  89      85.648  11.220  49.040  1.00 65.02           C  
ATOM   4091  C   SER C  89      86.109  12.153  50.164  1.00 65.01           C  
ATOM   4092  O   SER C  89      87.168  11.904  50.773  1.00 65.54           O  
ATOM   4093  CB  SER C  89      86.280  11.682  47.714  1.00 65.17           C  
ATOM   4094  OG  SER C  89      86.287  13.109  47.605  1.00 65.91           O  
ATOM   4095  N   LYS C  90      85.322  13.214  50.419  1.00 64.65           N  
ATOM   4096  CA  LYS C  90      85.582  14.190  51.510  1.00 63.78           C  
ATOM   4097  C   LYS C  90      85.557  13.579  52.940  1.00 63.31           C  
ATOM   4098  O   LYS C  90      86.143  14.150  53.871  1.00 63.30           O  
ATOM   4099  CB  LYS C  90      84.620  15.391  51.410  1.00 63.35           C  
ATOM   4100  CG  LYS C  90      85.044  16.436  50.377  1.00 63.63           C  
ATOM   4101  CD  LYS C  90      83.872  17.327  50.003  1.00 63.33           C  
ATOM   4102  CE  LYS C  90      84.286  18.390  49.002  1.00 64.63           C  
ATOM   4103  NZ  LYS C  90      83.072  19.033  48.382  1.00 64.74           N  
ATOM   4104  N   LYS C  91      84.900  12.419  53.092  1.00 62.95           N  
ATOM   4105  CA  LYS C  91      84.772  11.712  54.405  1.00 62.67           C  
ATOM   4106  C   LYS C  91      84.167  12.577  55.554  1.00 61.72           C  
ATOM   4107  O   LYS C  91      84.687  12.629  56.690  1.00 61.53           O  
ATOM   4108  CB  LYS C  91      86.102  11.048  54.826  1.00 63.10           C  
ATOM   4109  CG  LYS C  91      86.354   9.665  54.185  1.00 64.60           C  
ATOM   4110  CD  LYS C  91      87.697   9.072  54.637  1.00 66.11           C  
ATOM   4111  CE  LYS C  91      87.804   7.598  54.250  1.00 67.20           C  
ATOM   4112  NZ  LYS C  91      89.204   7.073  54.391  1.00 68.02           N  
ATOM   4113  N   LEU C  92      83.077  13.263  55.226  1.00 60.28           N  
ATOM   4114  CA  LEU C  92      82.327  14.088  56.182  1.00 59.09           C  
ATOM   4115  C   LEU C  92      81.074  13.343  56.622  1.00 58.41           C  
ATOM   4116  O   LEU C  92      80.473  12.606  55.818  1.00 57.85           O  
ATOM   4117  CB  LEU C  92      81.907  15.428  55.539  1.00 58.31           C  
ATOM   4118  CG  LEU C  92      83.002  16.422  55.127  1.00 58.03           C  
ATOM   4119  CD1 LEU C  92      82.425  17.462  54.135  1.00 57.37           C  
ATOM   4120  CD2 LEU C  92      83.639  17.092  56.347  1.00 56.49           C  
ATOM   4121  N   LYS C  93      80.668  13.541  57.880  1.00 57.73           N  
ATOM   4122  CA  LYS C  93      79.365  13.015  58.333  1.00 57.43           C  
ATOM   4123  C   LYS C  93      78.378  14.125  58.748  1.00 56.53           C  
ATOM   4124  O   LYS C  93      78.783  15.313  58.932  1.00 56.48           O  
ATOM   4125  CB  LYS C  93      79.514  11.931  59.433  1.00 57.90           C  
ATOM   4126  CG  LYS C  93      80.544  12.262  60.485  1.00 59.53           C  
ATOM   4127  CD  LYS C  93      80.229  11.583  61.801  1.00 63.11           C  
ATOM   4128  CE  LYS C  93      81.002  12.268  62.933  1.00 63.87           C  
ATOM   4129  NZ  LYS C  93      81.240  11.348  64.081  1.00 65.91           N  
ATOM   4130  N   LYS C  94      77.090  13.734  58.827  1.00 54.87           N  
ATOM   4131  CA  LYS C  94      76.025  14.518  59.495  1.00 53.59           C  
ATOM   4132  C   LYS C  94      76.513  15.067  60.846  1.00 51.70           C  
ATOM   4133  O   LYS C  94      77.211  14.346  61.603  1.00 50.98           O  
ATOM   4134  CB  LYS C  94      74.811  13.601  59.774  1.00 53.92           C  
ATOM   4135  CG  LYS C  94      73.531  13.861  58.937  1.00 54.91           C  
ATOM   4136  CD  LYS C  94      72.643  12.602  58.979  1.00 57.20           C  
ATOM   4137  CE  LYS C  94      71.230  12.880  58.482  1.00 59.04           C  
ATOM   4138  NZ  LYS C  94      71.235  13.576  57.154  1.00 61.54           N  
ATOM   4139  N   SER C  95      76.141  16.309  61.151  1.00 50.30           N  
ATOM   4140  CA  SER C  95      76.267  16.825  62.515  1.00 48.90           C  
ATOM   4141  C   SER C  95      75.740  15.779  63.559  1.00 48.35           C  
ATOM   4142  O   SER C  95      74.665  15.168  63.364  1.00 47.71           O  
ATOM   4143  CB  SER C  95      75.538  18.177  62.653  1.00 48.36           C  
ATOM   4144  OG  SER C  95      75.280  18.483  64.027  1.00 46.56           O  
ATOM   4145  N   GLN C  96      76.502  15.582  64.640  1.00 48.26           N  
ATOM   4146  CA  GLN C  96      76.053  14.798  65.812  1.00 48.86           C  
ATOM   4147  C   GLN C  96      74.842  15.387  66.591  1.00 47.96           C  
ATOM   4148  O   GLN C  96      74.259  14.708  67.472  1.00 48.17           O  
ATOM   4149  CB  GLN C  96      77.210  14.566  66.800  1.00 50.45           C  
ATOM   4150  CG  GLN C  96      78.386  13.731  66.267  1.00 54.40           C  
ATOM   4151  CD  GLN C  96      79.639  14.580  65.929  1.00 60.82           C  
ATOM   4152  OE1 GLN C  96      79.570  15.829  65.792  1.00 61.29           O  
ATOM   4153  NE2 GLN C  96      80.795  13.897  65.792  1.00 61.51           N  
ATOM   4154  N   CYS C  97      74.474  16.651  66.318  1.00 46.16           N  
ATOM   4155  CA  CYS C  97      73.219  17.208  66.922  1.00 45.22           C  
ATOM   4156  C   CYS C  97      71.957  16.621  66.240  1.00 43.35           C  
ATOM   4157  O   CYS C  97      70.868  16.718  66.815  1.00 43.13           O  
ATOM   4158  CB  CYS C  97      73.135  18.758  66.848  1.00 44.30           C  
ATOM   4159  SG  CYS C  97      74.673  19.667  67.045  1.00 47.53           S  
ATOM   4160  N   THR C  98      72.112  16.045  65.037  1.00 41.44           N  
ATOM   4161  CA  THR C  98      71.007  15.607  64.168  1.00 39.89           C  
ATOM   4162  C   THR C  98      69.848  15.037  64.962  1.00 38.80           C  
ATOM   4163  O   THR C  98      68.708  15.514  64.759  1.00 38.61           O  
ATOM   4164  CB  THR C  98      71.504  14.610  63.079  1.00 40.46           C  
ATOM   4165  OG1 THR C  98      72.394  15.322  62.214  1.00 42.09           O  
ATOM   4166  CG2 THR C  98      70.330  13.963  62.251  1.00 40.46           C  
ATOM   4167  N   PRO C  99      70.114  14.053  65.885  1.00 38.54           N  
ATOM   4168  CA  PRO C  99      68.971  13.427  66.583  1.00 37.70           C  
ATOM   4169  C   PRO C  99      68.277  14.397  67.545  1.00 37.21           C  
ATOM   4170  O   PRO C  99      67.048  14.298  67.756  1.00 37.60           O  
ATOM   4171  CB  PRO C  99      69.611  12.264  67.386  1.00 38.31           C  
ATOM   4172  CG  PRO C  99      70.936  11.989  66.780  1.00 39.44           C  
ATOM   4173  CD  PRO C  99      71.387  13.310  66.130  1.00 38.58           C  
ATOM   4174  N   LEU C 100      69.078  15.276  68.171  1.00 35.89           N
[truncated: 282,205 more chars]
