# Supplementary material for: A new benchmark illustrates that integration of geometric constraints inferred from enzyme reaction chemistry can increase enzyme active site modeling accuracy
Source: PLoS One. 2019 Apr 4;14(4):e0214126. doi: 10.1371/journal.pone.0214126 (PMC6448891; doi:10.1371/journal.pone.0214126)
Supplement: S1 Files — (GZ) [file pone.0214126.s008.gz › benchmark-lite/templates/4fua/4m6r.pdb.clean2]

HEADER    LYASE                                   10-AUG-13   4M6R              
TITLE     STRUCTURAL AND BIOCHEMICAL BASIS FOR THE INHIBITION OF CELL DEATH BY  
TITLE    2 APIP, A METHIONINE SALVAGE ENZYME                                    
COMPND    MOL_ID: 1;                                                            
COMPND   2 MOLECULE: METHYLTHIORIBULOSE-1-PHOSPHATE DEHYDRATASE;                
COMPND   3 CHAIN: A, B, C, D;                                                   
COMPND   4 FRAGMENT: UNP RESIDUES 20-242;                                       
COMPND   5 SYNONYM: MTRU-1-P DEHYDRATASE, APAF1-INTERACTING PROTEIN, HAPIP;     
COMPND   6 EC: 4.2.1.109;                                                       
COMPND   7 ENGINEERED: YES                                                      
SOURCE    MOL_ID: 1;                                                            
SOURCE   2 ORGANISM_SCIENTIFIC: HOMO SAPIENS;                                   
SOURCE   3 ORGANISM_COMMON: HUMAN;                                              
SOURCE   4 ORGANISM_TAXID: 9606;                                                
SOURCE   5 GENE: APIP, CGI-29;                                                  
SOURCE   6 EXPRESSION_SYSTEM: ESCHERICHIA COLI;                                 
SOURCE   7 EXPRESSION_SYSTEM_TAXID: 562                                         
KEYWDS    APIP, MTNB, CLASS II ALDOLASE FAMILY, DEHYDRATASE, LYASE              
EXPDTA    X-RAY DIFFRACTION                                                     
AUTHOR    W.KANG,S.H.HONG,H.M.LEE,N.Y.KIM,Y.C.LIM,L.T.M.LE,B.LIM,H.C.KIM,       
AUTHOR   2 T.Y.KIM,H.ASHIDA,A.YOKOTA,S.S.HAH,K.H.CHUN,Y.K.JUNG,J.K.YANG         
REVDAT   1   29-JAN-14 4M6R    0                                                
JRNL        AUTH   W.KANG,S.H.HONG,H.M.LEE,N.Y.KIM,Y.C.LIM,L.T.M.LE,B.LIM,      
JRNL        AUTH 2 H.C.KIM,T.Y.KIM,H.ASHIDA,A.YOKOTA,S.S.HAH,K.H.CHUN,Y.K.JUNG, 
JRNL        AUTH 3 J.K.YANG                                                     
JRNL        TITL   STRUCTURAL AND BIOCHEMICAL BASIS FOR THE INHIBITION OF CELL  
JRNL        TITL 2 DEATH BY APIP, A METHIONINE SALVAGE ENZYME.                  
JRNL        REF    PROC.NATL.ACAD.SCI.USA        V. 111   581 2014              
JRNL        REFN                   ISSN 0027-8424                               
JRNL        PMID   24367089                                                     
JRNL        DOI    10.1073/PNAS.1308768111                                      
REMARK   2                                                                      
REMARK   2 RESOLUTION.    2.00 ANGSTROMS.                                       
REMARK   3                                                                      
REMARK   3 REFINEMENT.                                                          
REMARK   3   PROGRAM     : REFMAC 5.5.0072                                      
REMARK   3   AUTHORS     : MURSHUDOV,VAGIN,DODSON                               
REMARK   3                                                                      
REMARK   3    REFINEMENT TARGET : MAXIMUM LIKELIHOOD                            
REMARK   3                                                                      
REMARK   3  DATA USED IN REFINEMENT.                                            
REMARK   3   RESOLUTION RANGE HIGH (ANGSTROMS) : 2.00                           
REMARK   3   RESOLUTION RANGE LOW  (ANGSTROMS) : 50.00                          
REMARK   3   DATA CUTOFF            (SIGMA(F)) : NULL                           
REMARK   3   COMPLETENESS FOR RANGE        (%) : 96.0                           
REMARK   3   NUMBER OF REFLECTIONS             : 68405                          
REMARK   3                                                                      
REMARK   3  FIT TO DATA USED IN REFINEMENT.                                     
REMARK   3   CROSS-VALIDATION METHOD          : THROUGHOUT                      
REMARK   3   FREE R VALUE TEST SET SELECTION  : RANDOM                          
REMARK   3   R VALUE     (WORKING + TEST SET) : 0.183                           
REMARK   3   R VALUE            (WORKING SET) : 0.181                           
REMARK   3   FREE R VALUE                     : 0.220                           
REMARK   3   FREE R VALUE TEST SET SIZE   (%) : 5.000                           
REMARK   3   FREE R VALUE TEST SET COUNT      : 3616                            
REMARK   3                                                                      
REMARK   3  FIT IN THE HIGHEST RESOLUTION BIN.                                  
REMARK   3   TOTAL NUMBER OF BINS USED           : 20                           
REMARK   3   BIN RESOLUTION RANGE HIGH       (A) : 2.00                         
REMARK   3   BIN RESOLUTION RANGE LOW        (A) : 2.05                         
REMARK   3   REFLECTION IN BIN     (WORKING SET) : 4122                         
REMARK   3   BIN COMPLETENESS (WORKING+TEST) (%) : 79.37                        
REMARK   3   BIN R VALUE           (WORKING SET) : 0.2190                       
REMARK   3   BIN FREE R VALUE SET COUNT          : 219                          
REMARK   3   BIN FREE R VALUE                    : 0.2590                       
REMARK   3                                                                      
REMARK   3  NUMBER OF NON-HYDROGEN ATOMS USED IN REFINEMENT.                    
REMARK   3   PROTEIN ATOMS            : 7049                                    
REMARK   3   NUCLEIC ACID ATOMS       : 0                                       
REMARK   3   HETEROGEN ATOMS          : 4                                       
REMARK   3   SOLVENT ATOMS            : 567                                     
REMARK   3                                                                      
REMARK   3  B VALUES.                                                           
REMARK   3   FROM WILSON PLOT           (A**2) : NULL                           
REMARK   3   MEAN B VALUE      (OVERALL, A**2) : 30.54                          
REMARK   3   OVERALL ANISOTROPIC B VALUE.                                       
REMARK   3    B11 (A**2) : -0.58000                                             
REMARK   3    B22 (A**2) : -1.40000                                             
REMARK   3    B33 (A**2) : 1.98000                                              
REMARK   3    B12 (A**2) : 0.00000                                              
REMARK   3    B13 (A**2) : 0.00000                                              
REMARK   3    B23 (A**2) : 0.00000                                              
REMARK   3                                                                      
REMARK   3  ESTIMATED OVERALL COORDINATE ERROR.                                 
REMARK   3   ESU BASED ON R VALUE                            (A): 0.167         
REMARK   3   ESU BASED ON FREE R VALUE                       (A): 0.152         
REMARK   3   ESU BASED ON MAXIMUM LIKELIHOOD                 (A): 0.094         
REMARK   3   ESU FOR B VALUES BASED ON MAXIMUM LIKELIHOOD (A**2): 3.302         
REMARK   3                                                                      
REMARK   3 CORRELATION COEFFICIENTS.                                            
REMARK   3   CORRELATION COEFFICIENT FO-FC      : 0.953                         
REMARK   3   CORRELATION COEFFICIENT FO-FC FREE : 0.934                         
REMARK   3                                                                      
REMARK   3  RMS DEVIATIONS FROM IDEAL VALUES        COUNT    RMS    WEIGHT      
REMARK   3   BOND LENGTHS REFINED ATOMS        (A):  7221 ; 0.026 ; 0.022       
REMARK   3   BOND LENGTHS OTHERS               (A):  NULL ;  NULL ;  NULL       
REMARK   3   BOND ANGLES REFINED ATOMS   (DEGREES):  9742 ; 2.049 ; 1.967       
REMARK   3   BOND ANGLES OTHERS          (DEGREES):  NULL ;  NULL ;  NULL       
REMARK   3   TORSION ANGLES, PERIOD 1    (DEGREES):   889 ; 6.555 ; 5.000       
REMARK   3   TORSION ANGLES, PERIOD 2    (DEGREES):   304 ;38.744 ;24.211       
REMARK   3   TORSION ANGLES, PERIOD 3    (DEGREES):  1313 ;17.153 ;15.000       
REMARK   3   TORSION ANGLES, PERIOD 4    (DEGREES):    32 ;15.788 ;15.000       
REMARK   3   CHIRAL-CENTER RESTRAINTS       (A**3):  1036 ; 0.210 ; 0.200       
REMARK   3   GENERAL PLANES REFINED ATOMS      (A):  5396 ; 0.011 ; 0.021       
REMARK   3   GENERAL PLANES OTHERS             (A):  NULL ;  NULL ;  NULL       
REMARK   3   NON-BONDED CONTACTS REFINED ATOMS (A):  NULL ;  NULL ;  NULL       
REMARK   3   NON-BONDED CONTACTS OTHERS        (A):  NULL ;  NULL ;  NULL       
REMARK   3   NON-BONDED TORSION REFINED ATOMS  (A):  NULL ;  NULL ;  NULL       
REMARK   3   NON-BONDED TORSION OTHERS         (A):  NULL ;  NULL ;  NULL       
REMARK   3   H-BOND (X...Y) REFINED ATOMS      (A):  NULL ;  NULL ;  NULL       
REMARK   3   H-BOND (X...Y) OTHERS             (A):  NULL ;  NULL ;  NULL       
REMARK   3   POTENTIAL METAL-ION REFINED ATOMS (A):  NULL ;  NULL ;  NULL       
REMARK   3   POTENTIAL METAL-ION OTHERS        (A):  NULL ;  NULL ;  NULL       
REMARK   3   SYMMETRY VDW REFINED ATOMS        (A):  NULL ;  NULL ;  NULL       
REMARK   3   SYMMETRY VDW OTHERS               (A):  NULL ;  NULL ;  NULL       
REMARK   3   SYMMETRY H-BOND REFINED ATOMS     (A):  NULL ;  NULL ;  NULL       
REMARK   3   SYMMETRY H-BOND OTHERS            (A):  NULL ;  NULL ;  NULL       
REMARK   3   SYMMETRY METAL-ION REFINED ATOMS  (A):  NULL ;  NULL ;  NULL       
REMARK   3   SYMMETRY METAL-ION OTHERS         (A):  NULL ;  NULL ;  NULL       
REMARK   3                                                                      
REMARK   3  ISOTROPIC THERMAL FACTOR RESTRAINTS.     COUNT   RMS    WEIGHT      
REMARK   3   MAIN-CHAIN BOND REFINED ATOMS  (A**2):  4438 ; 1.216 ; 1.500       
REMARK   3   MAIN-CHAIN BOND OTHER ATOMS    (A**2):  NULL ;  NULL ;  NULL       
REMARK   3   MAIN-CHAIN ANGLE REFINED ATOMS (A**2):  7177 ; 2.168 ; 2.000       
REMARK   3   MAIN-CHAIN ANGLE OTHER ATOMS   (A**2):  NULL ;  NULL ;  NULL       
REMARK   3   SIDE-CHAIN BOND REFINED ATOMS  (A**2):  2783 ; 3.072 ; 3.000       
REMARK   3   SIDE-CHAIN BOND OTHER ATOMS    (A**2):  NULL ;  NULL ;  NULL       
REMARK   3   SIDE-CHAIN ANGLE REFINED ATOMS (A**2):  2565 ; 4.969 ; 4.500       
REMARK   3   SIDE-CHAIN ANGLE OTHER ATOMS   (A**2):  NULL ;  NULL ;  NULL       
REMARK   3   LONG RANGE B REFINED ATOMS     (A**2):  NULL ;  NULL ;  NULL       
REMARK   3   LONG RANGE B OTHER ATOMS       (A**2):  NULL ;  NULL ;  NULL       
REMARK   3                                                                      
REMARK   3 ANISOTROPIC THERMAL FACTOR RESTRAINTS.    COUNT   RMS   WEIGHT       
REMARK   3   RIGID-BOND RESTRAINTS          (A**2):  NULL ;  NULL ;  NULL       
REMARK   3   SPHERICITY; FREE ATOMS         (A**2):  NULL ;  NULL ;  NULL       
REMARK   3   SPHERICITY; BONDED ATOMS       (A**2):  NULL ;  NULL ;  NULL       
REMARK   3                                                                      
REMARK   3  NCS RESTRAINTS STATISTICS                                           
REMARK   3   NUMBER OF DIFFERENT NCS GROUPS : 3                                 
REMARK   3                                                                      
REMARK   3  NCS GROUP NUMBER               : 1                                  
REMARK   3     CHAIN NAMES                    : A B C D                         
REMARK   3     NUMBER OF COMPONENTS NCS GROUP : 1                               
REMARK   3       COMPONENT C  SSSEQI  TO  C   SSSEQI   CODE                     
REMARK   3           1     A     21       A     182      2                      
REMARK   3           1     B     21       B     182      2                      
REMARK   3           1     C     21       C     182      2                      
REMARK   3           1     D     21       D     182      2                      
REMARK   3                   GROUP CHAIN        COUNT   RMS     WEIGHT          
REMARK   3   TIGHT POSITIONAL   1    A    (A):    648 ;  0.07 ;  0.05           
REMARK   3   TIGHT POSITIONAL   1    B    (A):    648 ;  0.08 ;  0.05           
REMARK   3   TIGHT POSITIONAL   1    C    (A):    648 ;  0.08 ;  0.05           
REMARK   3   TIGHT POSITIONAL   1    D    (A):    648 ;  0.07 ;  0.05           
REMARK   3   MEDIUM POSITIONAL  1    A    (A):    628 ;  0.07 ;  0.50           
REMARK   3   MEDIUM POSITIONAL  1    B    (A):    628 ;  0.09 ;  0.50           
REMARK   3   MEDIUM POSITIONAL  1    C    (A):    628 ;  0.08 ;  0.50           
REMARK   3   MEDIUM POSITIONAL  1    D    (A):    628 ;  0.08 ;  0.50           
REMARK   3   TIGHT THERMAL      1    A (A**2):    648 ;  0.32 ;  0.50           
REMARK   3   TIGHT THERMAL      1    B (A**2):    648 ;  0.50 ;  0.50           
REMARK   3   TIGHT THERMAL      1    C (A**2):    648 ;  0.43 ;  0.50           
REMARK   3   TIGHT THERMAL      1    D (A**2):    648 ;  0.39 ;  0.50           
REMARK   3   MEDIUM THERMAL     1    A (A**2):    628 ;  0.34 ;  2.00           
REMARK   3   MEDIUM THERMAL     1    B (A**2):    628 ;  0.41 ;  2.00           
REMARK   3   MEDIUM THERMAL     1    C (A**2):    628 ;  0.43 ;  2.00           
REMARK   3   MEDIUM THERMAL     1    D (A**2):    628 ;  0.36 ;  2.00           
REMARK   3                                                                      
REMARK   3  NCS GROUP NUMBER               : 2                                  
REMARK   3     CHAIN NAMES                    : A B C D                         
REMARK   3     NUMBER OF COMPONENTS NCS GROUP : 1                               
REMARK   3       COMPONENT C  SSSEQI  TO  C   SSSEQI   CODE                     
REMARK   3           1     A    184       A     232      2                      
REMARK   3           1     B    184       B     232      2                      
REMARK   3           1     C    184       C     232      2                      
REMARK   3           1     D    184       D     232      2                      
REMARK   3                   GROUP CHAIN        COUNT   RMS     WEIGHT          
REMARK   3   TIGHT POSITIONAL   2    A    (A):    196 ;  0.07 ;  0.05           
REMARK   3   TIGHT POSITIONAL   2    B    (A):    196 ;  0.05 ;  0.05           
REMARK   3   TIGHT POSITIONAL   2    C    (A):    196 ;  0.06 ;  0.05           
REMARK   3   TIGHT POSITIONAL   2    D    (A):    196 ;  0.06 ;  0.05           
REMARK   3   MEDIUM POSITIONAL  2    A    (A):    199 ;  0.08 ;  0.50           
REMARK   3   MEDIUM POSITIONAL  2    B    (A):    199 ;  0.07 ;  0.50           
REMARK   3   MEDIUM POSITIONAL  2    C    (A):    199 ;  0.07 ;  0.50           
REMARK   3   MEDIUM POSITIONAL  2    D    (A):    199 ;  0.07 ;  0.50           
REMARK   3   TIGHT THERMAL      2    A (A**2):    196 ;  0.42 ;  0.50           
REMARK   3   TIGHT THERMAL      2    B (A**2):    196 ;  0.47 ;  0.50           
REMARK   3   TIGHT THERMAL      2    C (A**2):    196 ;  0.51 ;  0.50           
REMARK   3   TIGHT THERMAL      2    D (A**2):    196 ;  0.58 ;  0.50           
REMARK   3   MEDIUM THERMAL     2    A (A**2):    199 ;  0.38 ;  2.00           
REMARK   3   MEDIUM THERMAL     2    B (A**2):    199 ;  0.44 ;  2.00           
REMARK   3   MEDIUM THERMAL     2    C (A**2):    199 ;  0.50 ;  2.00           
REMARK   3   MEDIUM THERMAL     2    D (A**2):    199 ;  0.48 ;  2.00           
REMARK   3                                                                      
REMARK   3  NCS GROUP NUMBER               : 3                                  
REMARK   3     CHAIN NAMES                    : A B C                           
REMARK   3     NUMBER OF COMPONENTS NCS GROUP : 1                               
REMARK   3       COMPONENT C  SSSEQI  TO  C   SSSEQI   CODE                     
REMARK   3           1     A    233       A     242      4                      
REMARK   3           1     B    233       B     242      4                      
REMARK   3           1     C    233       C     242      4                      
REMARK   3                   GROUP CHAIN        COUNT   RMS     WEIGHT          
REMARK   3   MEDIUM POSITIONAL  3    A    (A):     71 ;  0.24 ;  0.50           
REMARK   3   MEDIUM POSITIONAL  3    B    (A):     71 ;  0.15 ;  0.50           
REMARK   3   MEDIUM POSITIONAL  3    C    (A):     71 ;  0.24 ;  0.50           
REMARK   3   MEDIUM THERMAL     3    A (A**2):     71 ;  3.29 ;  2.00           
REMARK   3   MEDIUM THERMAL     3    B (A**2):     71 ;  2.89 ;  2.00           
REMARK   3   MEDIUM THERMAL     3    C (A**2):     71 ;  6.06 ;  2.00           
REMARK   3                                                                      
REMARK   3  TLS DETAILS                                                         
REMARK   3   NUMBER OF TLS GROUPS  : NULL                                       
REMARK   3                                                                      
REMARK   3  BULK SOLVENT MODELLING.                                             
REMARK   3   METHOD USED : MASK                                                 
REMARK   3   PARAMETERS FOR MASK CALCULATION                                    
REMARK   3   VDW PROBE RADIUS   : 1.40                                          
REMARK   3   ION PROBE RADIUS   : 0.80                                          
REMARK   3   SHRINKAGE RADIUS   : 0.80                                          
REMARK   3                                                                      
REMARK   3  OTHER REFINEMENT REMARKS: HYDROGENS HAVE BEEN ADDED IN THE RIDING   
REMARK   3  POSITIONS                                                           
REMARK   4                                                                      
REMARK   4 4M6R COMPLIES WITH FORMAT V. 3.30, 13-JUL-11                         
REMARK 100                                                                      
REMARK 100 THIS ENTRY HAS BEEN PROCESSED BY PDBJ ON 29-AUG-13.                  
REMARK 100 THE RCSB ID CODE IS RCSB081536.                                      
REMARK 200                                                                      
REMARK 200 EXPERIMENTAL DETAILS                                                 
REMARK 200  EXPERIMENT TYPE                : X-RAY DIFFRACTION                  
REMARK 200  DATE OF DATA COLLECTION        : 10-OCT-12                          
REMARK 200  TEMPERATURE           (KELVIN) : 100                                
REMARK 200  PH                             : 6.4                                
REMARK 200  NUMBER OF CRYSTALS USED        : 1                                  
REMARK 200                                                                      
REMARK 200  SYNCHROTRON              (Y/N) : Y                                  
REMARK 200  RADIATION SOURCE               : PAL/PLS                            
REMARK 200  BEAMLINE                       : 5C (4A)                            
REMARK 200  X-RAY GENERATOR MODEL          : NULL                               
REMARK 200  MONOCHROMATIC OR LAUE    (M/L) : M                                  
REMARK 200  WAVELENGTH OR RANGE        (A) : 1.00000, 0.91977, 0.91957,         
REMARK 200                                   0.90633                            
REMARK 200  MONOCHROMATOR                  : DCM SI (111) CRYSTAL               
REMARK 200  OPTICS                         : NULL                               
REMARK 200                                                                      
REMARK 200  DETECTOR TYPE                  : CCD                                
REMARK 200  DETECTOR MANUFACTURER          : ADSC QUANTUM 315R                  
REMARK 200  INTENSITY-INTEGRATION SOFTWARE : HKL-2000                           
REMARK 200  DATA SCALING SOFTWARE          : HKL-2000                           
REMARK 200                                                                      
REMARK 200  NUMBER OF UNIQUE REFLECTIONS   : 72069                              
REMARK 200  RESOLUTION RANGE HIGH      (A) : 2.000                              
REMARK 200  RESOLUTION RANGE LOW       (A) : 96.050                             
REMARK 200  REJECTION CRITERIA  (SIGMA(I)) : 2.000                              
REMARK 200                                                                      
REMARK 200 OVERALL.                                                             
REMARK 200  COMPLETENESS FOR RANGE     (%) : 96.0                               
REMARK 200  DATA REDUNDANCY                : NULL                               
REMARK 200  R MERGE                    (I) : NULL                               
REMARK 200  R SYM                      (I) : NULL                               
REMARK 200  <I/SIGMA(I)> FOR THE DATA SET  : NULL                               
REMARK 200                                                                      
REMARK 200 IN THE HIGHEST RESOLUTION SHELL.                                     
REMARK 200  HIGHEST RESOLUTION SHELL, RANGE HIGH (A) : 2.00                     
REMARK 200  HIGHEST RESOLUTION SHELL, RANGE LOW  (A) : 2.07                     
REMARK 200  COMPLETENESS FOR SHELL     (%) : 81.2                               
REMARK 200  DATA REDUNDANCY IN SHELL       : NULL                               
REMARK 200  R MERGE FOR SHELL          (I) : NULL                               
REMARK 200  R SYM FOR SHELL            (I) : NULL                               
REMARK 200  <I/SIGMA(I)> FOR SHELL         : NULL                               
REMARK 200                                                                      
REMARK 200 DIFFRACTION PROTOCOL: MAD                                            
REMARK 200 METHOD USED TO DETERMINE THE STRUCTURE: MAD                          
REMARK 200 SOFTWARE USED: SOLVE                                                 
REMARK 200 STARTING MODEL: NULL                                                 
REMARK 200                                                                      
REMARK 200 REMARK: NULL                                                         
REMARK 280                                                                      
REMARK 280 CRYSTAL                                                              
REMARK 280 SOLVENT CONTENT, VS   (%): 55.04                                     
REMARK 280 MATTHEWS COEFFICIENT, VM (ANGSTROMS**3/DA): 2.74                     
REMARK 280                                                                      
REMARK 280 CRYSTALLIZATION CONDITIONS: 0.04M CITRIC ACID, 0.06M BIS-TRIS        
REMARK 280  PROPANE, 5%(V/V) GLYCEROL, 21%(W/V) PEG 3350, PH 6.4, VAPOR         
REMARK 280  DIFFUSION, HANGING DROP, TEMPERATURE 285K                           
REMARK 290                                                                      
REMARK 290 CRYSTALLOGRAPHIC SYMMETRY                                            
REMARK 290 SYMMETRY OPERATORS FOR SPACE GROUP: C 2 2 21                         
REMARK 290                                                                      
REMARK 290      SYMOP   SYMMETRY                                                
REMARK 290     NNNMMM   OPERATOR                                                
REMARK 290       1555   X,Y,Z                                                   
REMARK 290       2555   -X,-Y,Z+1/2                                             
REMARK 290       3555   -X,Y,-Z+1/2                                             
REMARK 290       4555   X,-Y,-Z                                                 
REMARK 290       5555   X+1/2,Y+1/2,Z                                           
REMARK 290       6555   -X+1/2,-Y+1/2,Z+1/2                                     
REMARK 290       7555   -X+1/2,Y+1/2,-Z+1/2                                     
REMARK 290       8555   X+1/2,-Y+1/2,-Z                                         
REMARK 290                                                                      
REMARK 290     WHERE NNN -> OPERATOR NUMBER                                     
REMARK 290           MMM -> TRANSLATION VECTOR                                  
REMARK 290                                                                      
REMARK 290 CRYSTALLOGRAPHIC SYMMETRY TRANSFORMATIONS                            
REMARK 290 THE FOLLOWING TRANSFORMATIONS OPERATE ON THE ATOM/HETATM             
REMARK 290 RECORDS IN THIS ENTRY TO PRODUCE CRYSTALLOGRAPHICALLY                
REMARK 290 RELATED MOLECULES.                                                   
REMARK 290   SMTRY1   1  1.000000  0.000000  0.000000        0.00000            
REMARK 290   SMTRY2   1  0.000000  1.000000  0.000000        0.00000            
REMARK 290   SMTRY3   1  0.000000  0.000000  1.000000        0.00000            
REMARK 290   SMTRY1   2 -1.000000  0.000000  0.000000        0.00000            
REMARK 290   SMTRY2   2  0.000000 -1.000000  0.000000        0.00000            
REMARK 290   SMTRY3   2  0.000000  0.000000  1.000000       96.04950            
REMARK 290   SMTRY1   3 -1.000000  0.000000  0.000000        0.00000            
REMARK 290   SMTRY2   3  0.000000  1.000000  0.000000        0.00000            
REMARK 290   SMTRY3   3  0.000000  0.000000 -1.000000       96.04950            
REMARK 290   SMTRY1   4  1.000000  0.000000  0.000000        0.00000            
REMARK 290   SMTRY2   4  0.000000 -1.000000  0.000000        0.00000            
REMARK 290   SMTRY3   4  0.000000  0.000000 -1.000000        0.00000            
REMARK 290   SMTRY1   5  1.000000  0.000000  0.000000       53.51750            
REMARK 290   SMTRY2   5  0.000000  1.000000  0.000000       53.86750            
REMARK 290   SMTRY3   5  0.000000  0.000000  1.000000        0.00000            
REMARK 290   SMTRY1   6 -1.000000  0.000000  0.000000       53.51750            
REMARK 290   SMTRY2   6  0.000000 -1.000000  0.000000       53.86750            
REMARK 290   SMTRY3   6  0.000000  0.000000  1.000000       96.04950            
REMARK 290   SMTRY1   7 -1.000000  0.000000  0.000000       53.51750            
REMARK 290   SMTRY2   7  0.000000  1.000000  0.000000       53.86750            
REMARK 290   SMTRY3   7  0.000000  0.000000 -1.000000       96.04950            
REMARK 290   SMTRY1   8  1.000000  0.000000  0.000000       53.51750            
REMARK 290   SMTRY2   8  0.000000 -1.000000  0.000000       53.86750            
REMARK 290   SMTRY3   8  0.000000  0.000000 -1.000000        0.00000            
REMARK 290                                                                      
REMARK 290 REMARK: NULL                                                         
REMARK 300                                                                      
REMARK 300 BIOMOLECULE: 1                                                       
REMARK 300 SEE REMARK 350 FOR THE AUTHOR PROVIDED AND/OR PROGRAM                
REMARK 300 GENERATED ASSEMBLY INFORMATION FOR THE STRUCTURE IN                  
REMARK 300 THIS ENTRY. THE REMARK MAY ALSO PROVIDE INFORMATION ON               
REMARK 300 BURIED SURFACE AREA.                                                 
REMARK 350                                                                      
REMARK 350 COORDINATES FOR A COMPLETE MULTIMER REPRESENTING THE KNOWN           
REMARK 350 BIOLOGICALLY SIGNIFICANT OLIGOMERIZATION STATE OF THE                
REMARK 350 MOLECULE CAN BE GENERATED BY APPLYING BIOMT TRANSFORMATIONS          
REMARK 350 GIVEN BELOW.  BOTH NON-CRYSTALLOGRAPHIC AND                          
REMARK 350 CRYSTALLOGRAPHIC OPERATIONS ARE GIVEN.                               
REMARK 350                                                                      
REMARK 350 BIOMOLECULE: 1                                                       
REMARK 350 AUTHOR DETERMINED BIOLOGICAL UNIT: TETRAMERIC                        
REMARK 350 SOFTWARE DETERMINED QUATERNARY STRUCTURE: TETRAMERIC                 
REMARK 350 SOFTWARE USED: PISA                                                  
REMARK 350 TOTAL BURIED SURFACE AREA: 11370 ANGSTROM**2                         
REMARK 350 SURFACE AREA OF THE COMPLEX: 33500 ANGSTROM**2                       
REMARK 350 CHANGE IN SOLVENT FREE ENERGY: -191.0 KCAL/MOL                       
REMARK 350 APPLY THE FOLLOWING TO CHAINS: A, B, C, D                            
REMARK 350   BIOMT1   1  1.000000  0.000000  0.000000        0.00000            
REMARK 350   BIOMT2   1  0.000000  1.000000  0.000000        0.00000            
REMARK 350   BIOMT3   1  0.000000  0.000000  1.000000        0.00000            
REMARK 465                                                                      
REMARK 465 MISSING RESIDUES                                                     
REMARK 465 THE FOLLOWING RESIDUES WERE NOT LOCATED IN THE                       
REMARK 465 EXPERIMENT. (M=MODEL NUMBER; RES=RESIDUE NAME; C=CHAIN               
REMARK 465 IDENTIFIER; SSSEQ=SEQUENCE NUMBER; I=INSERTION CODE.)                
REMARK 465                                                                      
REMARK 465   M RES C SSSEQI                                                     
REMARK 465     GLY D   240                                                      
REMARK 465     ILE D   241                                                      
REMARK 465     VAL D   242                                                      
REMARK 500                                                                      
REMARK 500 GEOMETRY AND STEREOCHEMISTRY                                         
REMARK 500 SUBTOPIC: CLOSE CONTACTS IN SAME ASYMMETRIC UNIT                     
REMARK 500                                                                      
REMARK 500 THE FOLLOWING ATOMS ARE IN CLOSE CONTACT.                            
REMARK 500                                                                      
REMARK 500  ATM1  RES C  SSEQI   ATM2  RES C  SSEQI           DISTANCE          
REMARK 500   CD1  ILE B    58     O    HOH B   531              1.83            
REMARK 500   O    HOH D   463     O    HOH D   528              1.91            
REMARK 500   O    ILE C    48     O    HOH C   467              1.95            
REMARK 500   OG1  THR D    42     O    HOH D   527              1.96            
REMARK 500   OE1  GLN D   233     O    HOH D   510              1.97            
REMARK 500   O    HOH D   435     O    HOH D   525              1.99            
REMARK 500   O    HOH B   494     O    HOH B   551              2.02            
REMARK 500   CG   LYS D   226     O    HOH D   476              2.05            
REMARK 500   OE2  GLU B    22     O    HOH B   454              2.06            
REMARK 500   O    HOH B   495     O    HOH B   547              2.07            
REMARK 500   OD1  ASP B    72     O    HOH B   504              2.08            
REMARK 500   SG   CYS B   188     O    HOH B   512              2.08            
REMARK 500   O    HOH B   538     O    HOH C   432              2.09            
REMARK 500   O    HOH C   415     O    HOH C   475              2.12            
REMARK 500   NE   ARG D   131     O    HOH D   467              2.14            
REMARK 500   O    GLU A   170     O    HOH A   452              2.15            
REMARK 500   O    HOH C   481     O    HOH D   475              2.16            
REMARK 500   OD1  ASP A    72     O    HOH A   516              2.17            
REMARK 500   SG   CYS C   188     O    HOH C   506              2.18            
REMARK 500   O    HOH B   482     O    HOH B   539              2.19            
REMARK 500   O    HOH C   401     O    HOH C   489              2.19            
REMARK 500                                                                      
REMARK 500 REMARK: NULL                                                         
REMARK 500                                                                      
REMARK 500 GEOMETRY AND STEREOCHEMISTRY                                         
REMARK 500 SUBTOPIC: COVALENT BOND LENGTHS                                      
REMARK 500                                                                      
REMARK 500 THE STEREOCHEMICAL PARAMETERS OF THE FOLLOWING RESIDUES              
REMARK 500 HAVE VALUES WHICH DEVIATE FROM EXPECTED VALUES BY MORE               
REMARK 500 THAN 6*RMSD (M=MODEL NUMBER; RES=RESIDUE NAME; C=CHAIN               
REMARK 500 IDENTIFIER; SSEQ=SEQUENCE NUMBER; I=INSERTION CODE).                 
REMARK 500                                                                      
REMARK 500 STANDARD TABLE:                                                      
REMARK 500 FORMAT: (10X,I3,1X,2(A3,1X,A1,I4,A1,1X,A4,3X),1X,F6.3)               
REMARK 500                                                                      
REMARK 500 EXPECTED VALUES PROTEIN: ENGH AND HUBER, 1999                        
REMARK 500 EXPECTED VALUES NUCLEIC ACID: CLOWNEY ET AL 1996                     
REMARK 500                                                                      
REMARK 500  M RES CSSEQI ATM1   RES CSSEQI ATM2   DEVIATION                     
REMARK 500    PHE A 133   CE1   PHE A 133   CZ      0.120                       
REMARK 500    ASP A 156   CB    ASP A 156   CG     -0.150                       
REMARK 500    ARG A 193   CD    ARG A 193   NE     -0.115                       
REMARK 500    ASP B 156   CB    ASP B 156   CG     -0.154                       
REMARK 500    TYR B 214   CE2   TYR B 214   CD2     0.091                       
REMARK 500    ASP C 156   CB    ASP C 156   CG     -0.153                       
REMARK 500    ALA C 178   CA    ALA C 178   CB      0.138                       
REMARK 500    PHE D 128   CZ    PHE D 128   CE2     0.149                       
REMARK 500    ASP D 156   CB    ASP D 156   CG     -0.215                       
REMARK 500    ARG D 193   CD    ARG D 193   NE     -0.108                       
REMARK 500                                                                      
REMARK 500 REMARK: NULL                                                         
REMARK 500                                                                      
REMARK 500 GEOMETRY AND STEREOCHEMISTRY                                         
REMARK 500 SUBTOPIC: COVALENT BOND ANGLES                                       
REMARK 500                                                                      
REMARK 500 THE STEREOCHEMICAL PARAMETERS OF THE FOLLOWING RESIDUES              
REMARK 500 HAVE VALUES WHICH DEVIATE FROM EXPECTED VALUES BY MORE               
REMARK 500 THAN 6*RMSD (M=MODEL NUMBER; RES=RESIDUE NAME; C=CHAIN               
REMARK 500 IDENTIFIER; SSEQ=SEQUENCE NUMBER; I=INSERTION CODE).                 
REMARK 500                                                                      
REMARK 500 STANDARD TABLE:                                                      
REMARK 500 FORMAT: (10X,I3,1X,A3,1X,A1,I4,A1,3(1X,A4,2X),12X,F5.1)              
REMARK 500                                                                      
REMARK 500 EXPECTED VALUES PROTEIN: ENGH AND HUBER, 1999                        
REMARK 500 EXPECTED VALUES NUCLEIC ACID: CLOWNEY ET AL 1996                     
REMARK 500                                                                      
REMARK 500  M RES CSSEQI ATM1   ATM2   ATM3                                     
REMARK 500    VAL A  41   CG1 -  CB  -  CG2 ANGL. DEV. =  16.0 DEGREES          
REMARK 500    ARG A 108   NE  -  CZ  -  NH1 ANGL. DEV. =  -3.1 DEGREES          
REMARK 500    LEU A 127   CA  -  CB  -  CG  ANGL. DEV. = -14.2 DEGREES          
REMARK 500    ASP A 156   CB  -  CG  -  OD1 ANGL. DEV. =  -9.4 DEGREES          
REMARK 500    ARG A 193   CD  -  NE  -  CZ  ANGL. DEV. =   9.0 DEGREES          
REMARK 500    ARG A 193   NE  -  CZ  -  NH1 ANGL. DEV. =   8.9 DEGREES          
REMARK 500    ARG A 193   NE  -  CZ  -  NH2 ANGL. DEV. = -10.5 DEGREES          
REMARK 500    LEU B  31   CB  -  CG  -  CD1 ANGL. DEV. =  10.9 DEGREES          
REMARK 500    VAL B  41   CG1 -  CB  -  CG2 ANGL. DEV. =  14.0 DEGREES          
REMARK 500    LEU B 127   CA  -  CB  -  CG  ANGL. DEV. = -15.1 DEGREES          
REMARK 500    ASP B 156   CB  -  CG  -  OD1 ANGL. DEV. = -11.0 DEGREES          
REMARK 500    ARG B 193   CD  -  NE  -  CZ  ANGL. DEV. =   9.1 DEGREES          
REMARK 500    ARG B 193   NE  -  CZ  -  NH1 ANGL. DEV. =   9.4 DEGREES          
REMARK 500    ARG B 193   NE  -  CZ  -  NH2 ANGL. DEV. =  -9.5 DEGREES          
REMARK 500    VAL C  41   CG1 -  CB  -  CG2 ANGL. DEV. =  14.2 DEGREES          
REMARK 500    ARG C 108   NE  -  CZ  -  NH2 ANGL. DEV. =   3.1 DEGREES          
REMARK 500    ASP C 156   CB  -  CG  -  OD1 ANGL. DEV. = -10.5 DEGREES          
REMARK 500    ARG C 193   CD  -  NE  -  CZ  ANGL. DEV. =  11.5 DEGREES          
REMARK 500    ARG C 193   NE  -  CZ  -  NH1 ANGL. DEV. =  11.3 DEGREES          
REMARK 500    ARG C 193   NE  -  CZ  -  NH2 ANGL. DEV. = -13.0 DEGREES          
REMARK 500    VAL D  41   CG1 -  CB  -  CG2 ANGL. DEV. =  13.6 DEGREES          
REMARK 500    ASP D 156   OD1 -  CG  -  OD2 ANGL. DEV. =  11.6 DEGREES          
REMARK 500    ASP D 156   CB  -  CG  -  OD1 ANGL. DEV. = -14.8 DEGREES          
REMARK 500    ARG D 193   CD  -  NE  -  CZ  ANGL. DEV. =  11.0 DEGREES          
REMARK 500    ARG D 193   NE  -  CZ  -  NH1 ANGL. DEV. =  10.8 DEGREES          
REMARK 500    ARG D 193   NE  -  CZ  -  NH2 ANGL. DEV. = -11.9 DEGREES          
REMARK 500                                                                      
REMARK 500 REMARK: NULL                                                         
REMARK 500                                                                      
REMARK 500 GEOMETRY AND STEREOCHEMISTRY                                         
REMARK 500 SUBTOPIC: TORSION ANGLES                                             
REMARK 500                                                                      
REMARK 500 TORSION ANGLES OUTSIDE THE EXPECTED RAMACHANDRAN REGIONS:            
REMARK 500 (M=MODEL NUMBER; RES=RESIDUE NAME; C=CHAIN IDENTIFIER;               
REMARK 500 SSEQ=SEQUENCE NUMBER; I=INSERTION CODE).                             
REMARK 500                                                                      
REMARK 500 STANDARD TABLE:                                                      
REMARK 500 FORMAT:(10X,I3,1X,A3,1X,A1,I4,A1,4X,F7.2,3X,F7.2)                    
REMARK 500                                                                      
REMARK 500 EXPECTED VALUES: GJ KLEYWEGT AND TA JONES (1996). PHI/PSI-           
REMARK 500 CHOLOGY: RAMACHANDRAN REVISITED. STRUCTURE 4, 1395 - 1400            
REMARK 500                                                                      
REMARK 500  M RES CSSEQI        PSI       PHI                                   
REMARK 500    THR A  44       -1.71     61.57                                   
REMARK 500    ILE A  83      -63.62    -99.53                                   
REMARK 500    HIS A 195      -63.51   -151.94                                   
REMARK 500    VAL B  41       42.46   -140.77                                   
REMARK 500    ILE B  83      -63.78    -99.41                                   
REMARK 500    HIS B 195      -63.90   -149.65                                   
REMARK 500    VAL C  41       43.49   -141.19                                   
REMARK 500    THR C  44       -0.54     61.86                                   
REMARK 500    ILE C  78      -18.96    -48.93                                   
REMARK 500    ILE C  83      -67.69    -98.39                                   
REMARK 500    HIS C 195      -65.82   -145.78                                   
REMARK 500    VAL D  41       43.26   -142.62                                   
REMARK 500    ILE D  83      -60.74    -97.89                                   
REMARK 500    HIS D 195      -63.67   -149.44                                   
REMARK 500                                                                      
REMARK 500 REMARK: NULL                                                         
REMARK 620                                                                      
REMARK 620 METAL COORDINATION                                                   
REMARK 620 (M=MODEL NUMBER; RES=RESIDUE NAME; C=CHAIN IDENTIFIER;               
REMARK 620 SSEQ=SEQUENCE NUMBER; I=INSERTION CODE):                             
REMARK 620                                                                      
REMARK 620 COORDINATION ANGLES FOR:  M RES CSSEQI METAL                         
REMARK 620                              ZN B 301  ZN                            
REMARK 620 N RES CSSEQI ATOM                                                    
REMARK 620 1 HIS B 117   NE2                                                    
REMARK 620 2 HIS B 115   NE2 100.6                                              
REMARK 620 3 HIS B 195   NE2  98.9  94.2                                        
REMARK 620 4 HOH B 494   O   102.2  98.6 152.8                                  
REMARK 620 5 HOH A 486   O    98.1 160.3  89.2  71.0                            
REMARK 620 6 HOH B 492   O   167.8  88.3  88.6  68.0  72.3                      
REMARK 620 N                    1     2     3     4     5                       
REMARK 620                                                                      
REMARK 620 COORDINATION ANGLES FOR:  M RES CSSEQI METAL                         
REMARK 620                              ZN A 301  ZN                            
REMARK 620 N RES CSSEQI ATOM                                                    
REMARK 620 1 HIS A 115   NE2                                                    
REMARK 620 2 HIS A 117   NE2  98.1                                              
REMARK 620 3 HIS A 195   NE2  91.8 100.3                                        
REMARK 620 4 HOH D 446   O   167.3  93.2  91.9                                  
REMARK 620 5 HOH A 481   O    96.8  98.9 157.7  75.6                            
REMARK 620 6 HOH A 425   O    79.5 176.8  81.9  89.0  79.4                      
REMARK 620 N                    1     2     3     4     5                       
REMARK 620                                                                      
REMARK 620 COORDINATION ANGLES FOR:  M RES CSSEQI METAL                         
REMARK 620                              ZN D 301  ZN                            
REMARK 620 N RES CSSEQI ATOM                                                    
REMARK 620 1 HIS D 117   NE2                                                    
REMARK 620 2 HIS D 115   NE2  98.4                                              
REMARK 620 3 HIS D 195   NE2  99.7  93.9                                        
REMARK 620 4 HOH C 418   O    99.0 159.7  93.5                                  
REMARK 620 5 HOH D 415   O    96.3  91.9 162.0  75.8                            
REMARK 620 6 HOH D 462   O   167.0  88.8  90.6  72.2  72.5                      
REMARK 620 N                    1     2     3     4     5                       
REMARK 620                                                                      
REMARK 620 COORDINATION ANGLES FOR:  M RES CSSEQI METAL                         
REMARK 620                              ZN C 301  ZN                            
REMARK 620 N RES CSSEQI ATOM                                                    
REMARK 620 1 HIS C 115   NE2                                                    
REMARK 620 2 HIS C 117   NE2  99.8                                              
REMARK 620 3 HIS C 195   NE2  94.1  98.1                                        
REMARK 620 4 HOH B 424   O   163.3  94.2  92.9                                  
REMARK 620 5 HOH C 443   O    91.9  92.2 167.0  78.4                            
REMARK 620 6 HOH C 448   O    82.8 174.9  86.1  82.6  83.2                      
REMARK 620 N                    1     2     3     4     5                       
REMARK 800                                                                      
REMARK 800 SITE                                                                 
REMARK 800 SITE_IDENTIFIER: AC1                                                 
REMARK 800 EVIDENCE_CODE: SOFTWARE                                              
REMARK 800 SITE_DESCRIPTION: BINDING SITE FOR RESIDUE ZN A 301                  
REMARK 800                                                                      
REMARK 800 SITE_IDENTIFIER: AC2                                                 
REMARK 800 EVIDENCE_CODE: SOFTWARE                                              
REMARK 800 SITE_DESCRIPTION: BINDING SITE FOR RESIDUE ZN B 301                  
REMARK 800                                                                      
REMARK 800 SITE_IDENTIFIER: AC3                                                 
REMARK 800 EVIDENCE_CODE: SOFTWARE                                              
REMARK 800 SITE_DESCRIPTION: BINDING SITE FOR RESIDUE ZN C 301                  
REMARK 800                                                                      
REMARK 800 SITE_IDENTIFIER: AC4                                                 
REMARK 800 EVIDENCE_CODE: SOFTWARE                                              
REMARK 800 SITE_DESCRIPTION: BINDING SITE FOR RESIDUE ZN D 301                  
DBREF  4M6R A   20   242  UNP    Q96GX9   MTNB_HUMAN      20    242             
DBREF  4M6R B   20   242  UNP    Q96GX9   MTNB_HUMAN      20    242             
DBREF  4M6R C   20   242  UNP    Q96GX9   MTNB_HUMAN      20    242             
DBREF  4M6R D   20   242  UNP    Q96GX9   MTNB_HUMAN      20    242             
SEQADV 4M6R MET A   19  UNP  Q96GX9              EXPRESSION TAG                 
SEQADV 4M6R MET B   19  UNP  Q96GX9              EXPRESSION TAG                 
SEQADV 4M6R MET C   19  UNP  Q96GX9              EXPRESSION TAG                 
SEQADV 4M6R MET D   19  UNP  Q96GX9              EXPRESSION TAG                 
SEQRES   1 A  224  MET ASP LYS GLU HIS PRO ARG TYR LEU ILE PRO GLU LEU          
SEQRES   2 A  224  CYS LYS GLN PHE TYR HIS LEU GLY TRP VAL THR GLY THR          
SEQRES   3 A  224  GLY GLY GLY ILE SER LEU LYS HIS GLY ASP GLU ILE TYR          
SEQRES   4 A  224  ILE ALA PRO SER GLY VAL GLN LYS GLU ARG ILE GLN PRO          
SEQRES   5 A  224  GLU ASP MET PHE VAL CYS ASP ILE ASN GLU LYS ASP ILE          
SEQRES   6 A  224  SER GLY PRO SER PRO SER LYS LYS LEU LYS LYS SER GLN          
SEQRES   7 A  224  CYS THR PRO LEU PHE MET ASN ALA TYR THR MET ARG GLY          
SEQRES   8 A  224  ALA GLY ALA VAL ILE HIS THR HIS SER LYS ALA ALA VAL          
SEQRES   9 A  224  MET ALA THR LEU LEU PHE PRO GLY ARG GLU PHE LYS ILE          
SEQRES  10 A  224  THR HIS GLN GLU MET ILE LYS GLY ILE LYS LYS CYS THR          
SEQRES  11 A  224  SER GLY GLY TYR TYR ARG TYR ASP ASP MET LEU VAL VAL          
SEQRES  12 A  224  PRO ILE ILE GLU ASN THR PRO GLU GLU LYS ASP LEU LYS          
SEQRES  13 A  224  ASP ARG MET ALA HIS ALA MET ASN GLU TYR PRO ASP SER          
SEQRES  14 A  224  CYS ALA VAL LEU VAL ARG ARG HIS GLY VAL TYR VAL TRP          
SEQRES  15 A  224  GLY GLU THR TRP GLU LYS ALA LYS THR MET CYS GLU CYS          
SEQRES  16 A  224  TYR ASP TYR LEU PHE ASP ILE ALA VAL SER MET LYS LYS          
SEQRES  17 A  224  VAL GLY LEU ASP PRO SER GLN LEU PRO VAL GLY GLU ASN          
SEQRES  18 A  224  GLY ILE VAL                                                  
SEQRES   1 B  224  MET ASP LYS GLU HIS PRO ARG TYR LEU ILE PRO GLU LEU          
SEQRES   2 B  224  CYS LYS GLN PHE TYR HIS LEU GLY TRP VAL THR GLY THR          
SEQRES   3 B  224  GLY GLY GLY ILE SER LEU LYS HIS GLY ASP GLU ILE TYR          
SEQRES   4 B  224  ILE ALA PRO SER GLY VAL GLN LYS GLU ARG ILE GLN PRO          
SEQRES   5 B  224  GLU ASP MET PHE VAL CYS ASP ILE ASN GLU LYS ASP ILE          
SEQRES   6 B  224  SER GLY PRO SER PRO SER LYS LYS LEU LYS LYS SER GLN          
SEQRES   7 B  224  CYS THR PRO LEU PHE MET ASN ALA TYR THR MET ARG GLY          
SEQRES   8 B  224  ALA GLY ALA VAL ILE HIS THR HIS SER LYS ALA ALA VAL          
SEQRES   9 B  224  MET ALA THR LEU LEU PHE PRO GLY ARG GLU PHE LYS ILE          
SEQRES  10 B  224  THR HIS GLN GLU MET ILE LYS GLY ILE LYS LYS CYS THR          
SEQRES  11 B  224  SER GLY GLY TYR TYR ARG TYR ASP ASP MET LEU VAL VAL          
SEQRES  12 B  224  PRO ILE ILE GLU ASN THR PRO GLU GLU LYS ASP LEU LYS          
SEQRES  13 B  224  ASP ARG MET ALA HIS ALA MET ASN GLU TYR PRO ASP SER          
SEQRES  14 B  224  CYS ALA VAL LEU VAL ARG ARG HIS GLY VAL TYR VAL TRP          
SEQRES  15 B  224  GLY GLU THR TRP GLU LYS ALA LYS THR MET CYS GLU CYS          
SEQRES  16 B  224  TYR ASP TYR LEU PHE ASP ILE ALA VAL SER MET LYS LYS          
SEQRES  17 B  224  VAL GLY LEU ASP PRO SER GLN LEU PRO VAL GLY GLU ASN          
SEQRES  18 B  224  GLY ILE VAL                                                  
SEQRES   1 C  224  MET ASP LYS GLU HIS PRO ARG TYR LEU ILE PRO GLU LEU          
SEQRES   2 C  224  CYS LYS GLN PHE TYR HIS LEU GLY TRP VAL THR GLY THR          
SEQRES   3 C  224  GLY GLY GLY ILE SER LEU LYS HIS GLY ASP GLU ILE TYR          
SEQRES   4 C  224  ILE ALA PRO SER GLY VAL GLN LYS GLU ARG ILE GLN PRO          
SEQRES   5 C  224  GLU ASP MET PHE VAL CYS ASP ILE ASN GLU LYS ASP ILE          
SEQRES   6 C  224  SER GLY PRO SER PRO SER LYS LYS LEU LYS LYS SER GLN          
SEQRES   7 C  224  CYS THR PRO LEU PHE MET ASN ALA TYR THR MET ARG GLY          
SEQRES   8 C  224  ALA GLY ALA VAL ILE HIS THR HIS SER LYS ALA ALA VAL          
SEQRES   9 C  224  MET ALA THR LEU LEU PHE PRO GLY ARG GLU PHE LYS ILE          
SEQRES  10 C  224  THR HIS GLN GLU MET ILE LYS GLY ILE LYS LYS CYS THR          
SEQRES  11 C  224  SER GLY GLY TYR TYR ARG TYR ASP ASP MET LEU VAL VAL          
SEQRES  12 C  224  PRO ILE ILE GLU ASN THR PRO GLU GLU LYS ASP LEU LYS          
SEQRES  13 C  224  ASP ARG MET ALA HIS ALA MET ASN GLU TYR PRO ASP SER          
SEQRES  14 C  224  CYS ALA VAL LEU VAL ARG ARG HIS GLY VAL TYR VAL TRP          
SEQRES  15 C  224  GLY GLU THR TRP GLU LYS ALA LYS THR MET CYS GLU CYS          
SEQRES  16 C  224  TYR ASP TYR LEU PHE ASP ILE ALA VAL SER MET LYS LYS          
SEQRES  17 C  224  VAL GLY LEU ASP PRO SER GLN LEU PRO VAL GLY GLU ASN          
SEQRES  18 C  224  GLY ILE VAL                                                  
SEQRES   1 D  224  MET ASP LYS GLU HIS PRO ARG TYR LEU ILE PRO GLU LEU          
SEQRES   2 D  224  CYS LYS GLN PHE TYR HIS LEU GLY TRP VAL THR GLY THR          
SEQRES   3 D  224  GLY GLY GLY ILE SER LEU LYS HIS GLY ASP GLU ILE TYR          
SEQRES   4 D  224  ILE ALA PRO SER GLY VAL GLN LYS GLU ARG ILE GLN PRO          
SEQRES   5 D  224  GLU ASP MET PHE VAL CYS ASP ILE ASN GLU LYS ASP ILE          
SEQRES   6 D  224  SER GLY PRO SER PRO SER LYS LYS LEU LYS LYS SER GLN          
SEQRES   7 D  224  CYS THR PRO LEU PHE MET ASN ALA TYR THR MET ARG GLY          
SEQRES   8 D  224  ALA GLY ALA VAL ILE HIS THR HIS SER LYS ALA ALA VAL          
SEQRES   9 D  224  MET ALA THR LEU LEU PHE PRO GLY ARG GLU PHE LYS ILE          
SEQRES  10 D  224  THR HIS GLN GLU MET ILE LYS GLY ILE LYS LYS CYS THR          
SEQRES  11 D  224  SER GLY GLY TYR TYR ARG TYR ASP ASP MET LEU VAL VAL          
SEQRES  12 D  224  PRO ILE ILE GLU ASN THR PRO GLU GLU LYS ASP LEU LYS          
SEQRES  13 D  224  ASP ARG MET ALA HIS ALA MET ASN GLU TYR PRO ASP SER          
SEQRES  14 D  224  CYS ALA VAL LEU VAL ARG ARG HIS GLY VAL TYR VAL TRP          
SEQRES  15 D  224  GLY GLU THR TRP GLU LYS ALA LYS THR MET CYS GLU CYS          
SEQRES  16 D  224  TYR ASP TYR LEU PHE ASP ILE ALA VAL SER MET LYS LYS          
SEQRES  17 D  224  VAL GLY LEU ASP PRO SER GLN LEU PRO VAL GLY GLU ASN          
SEQRES  18 D  224  GLY ILE VAL                                                  
HET     ZN  A 301       1                                                       
HET     ZN  B 301       1                                                       
HET     ZN  C 301       1                                                       
HET     ZN  D 301       1                                                       
HETNAM      ZN ZINC ION                                                         
FORMUL   5   ZN    4(ZN 2+)                                                     
FORMUL   9  HOH   *567(H2 O)                                                    
HELIX    1   1 HIS A   23  LEU A   38  1                                  16    
HELIX    2   2 VAL A   41  GLY A   45  5                                   5    
HELIX    3   3 GLN A   64  ILE A   68  5                                   5    
HELIX    4   4 GLN A   69  MET A   73  5                                   5    
HELIX    5   5 SER A   87  LYS A   91  5                                   5    
HELIX    6   6 CYS A   97  GLY A  109  1                                  13    
HELIX    7   7 SER A  118  PHE A  128  1                                  11    
HELIX    8   8 GLN A  138  ILE A  144  5                                   7    
HELIX    9   9 GLU A  169  TYR A  184  1                                  16    
HELIX   10  10 THR A  203  VAL A  227  1                                  25    
HELIX   11  11 HIS B   23  LEU B   38  1                                  16    
HELIX   12  12 VAL B   41  GLY B   45  5                                   5    
HELIX   13  13 GLN B   64  ILE B   68  5                                   5    
HELIX   14  14 GLN B   69  MET B   73  5                                   5    
HELIX   15  15 SER B   87  LYS B   91  5                                   5    
HELIX   16  16 CYS B   97  ARG B  108  1                                  12    
HELIX   17  17 SER B  118  PHE B  128  1                                  11    
HELIX   18  18 GLN B  138  ILE B  144  5                                   7    
HELIX   19  19 GLU B  169  TYR B  184  1                                  16    
HELIX   20  20 THR B  203  VAL B  227  1                                  25    
HELIX   21  21 HIS C   23  LEU C   38  1                                  16    
HELIX   22  22 VAL C   41  GLY C   45  5                                   5    
HELIX   23  23 GLN C   64  ILE C   68  5                                   5    
HELIX   24  24 GLN C   69  MET C   73  5                                   5    
HELIX   25  25 SER C   87  LYS C   91  5                                   5    
HELIX   26  26 CYS C   97  GLY C  109  1                                  13    
HELIX   27  27 SER C  118  PHE C  128  1                                  11    
HELIX   28  28 GLN C  138  ILE C  144  5                                   7    
HELIX   29  29 GLU C  169  TYR C  184  1                                  16    
HELIX   30  30 THR C  203  VAL C  227  1                                  25    
HELIX   31  31 HIS D   23  LEU D   38  1                                  16    
HELIX   32  32 VAL D   41  GLY D   45  5                                   5    
HELIX   33  33 GLN D   64  ILE D   68  5                                   5    
HELIX   34  34 GLN D   69  MET D   73  5                                   5    
HELIX   35  35 SER D   87  LYS D   91  5                                   5    
HELIX   36  36 CYS D   97  GLY D  109  1                                  13    
HELIX   37  37 SER D  118  PHE D  128  1                                  11    
HELIX   38  38 GLN D  138  ILE D  144  5                                   7    
HELIX   39  39 GLU D  169  TYR D  184  1                                  16    
HELIX   40  40 THR D  203  VAL D  227  1                                  25    
SHEET    1   A 9 ASP A  82  SER A  84  0                                        
SHEET    2   A 9 PHE A  74  CYS A  76 -1  N  VAL A  75   O  ILE A  83           
SHEET    3   A 9 GLU A  55  ILE A  58 -1  N  ILE A  56   O  CYS A  76           
SHEET    4   A 9 GLY A  47  HIS A  52 -1  N  HIS A  52   O  GLU A  55           
SHEET    5   A 9 ALA A 112  THR A 116 -1  O  HIS A 115   N  GLY A  47           
SHEET    6   A 9 GLY A 196  GLY A 201 -1  O  VAL A 199   N  ILE A 114           
SHEET    7   A 9 ALA A 189  VAL A 192 -1  N  VAL A 192   O  GLY A 196           
SHEET    8   A 9 MET A 158  ILE A 164  1  N  ILE A 164   O  LEU A 191           
SHEET    9   A 9 GLU A 132  THR A 136 -1  N  PHE A 133   O  VAL A 161           
SHEET    1   B 9 ASP B  82  SER B  84  0                                        
SHEET    2   B 9 PHE B  74  CYS B  76 -1  N  VAL B  75   O  SER B  84           
SHEET    3   B 9 GLU B  55  ILE B  58 -1  N  ILE B  56   O  CYS B  76           
SHEET    4   B 9 GLY B  47  HIS B  52 -1  N  HIS B  52   O  GLU B  55           
SHEET    5   B 9 ALA B 112  THR B 116 -1  O  HIS B 115   N  GLY B  47           
SHEET    6   B 9 GLY B 196  GLY B 201 -1  O  VAL B 199   N  ILE B 114           
SHEET    7   B 9 ALA B 189  VAL B 192 -1  N  VAL B 192   O  GLY B 196           
SHEET    8   B 9 MET B 158  ILE B 164  1  N  ILE B 164   O  LEU B 191           
SHEET    9   B 9 GLU B 132  THR B 136 -1  N  ILE B 135   O  LEU B 159           
SHEET    1   C 9 ASP C  82  SER C  84  0                                        
SHEET    2   C 9 PHE C  74  CYS C  76 -1  N  VAL C  75   O  ILE C  83           
SHEET    3   C 9 GLU C  55  ILE C  58 -1  N  ILE C  56   O  CYS C  76           
SHEET    4   C 9 GLY C  47  HIS C  52 -1  N  HIS C  52   O  GLU C  55           
SHEET    5   C 9 ALA C 112  THR C 116 -1  O  HIS C 115   N  GLY C  47           
SHEET    6   C 9 GLY C 196  GLY C 201 -1  O  VAL C 199   N  ILE C 114           
SHEET    7   C 9 ALA C 189  VAL C 192 -1  N  VAL C 192   O  GLY C 196           
SHEET    8   C 9 MET C 158  ILE C 164  1  N  ILE C 164   O  LEU C 191           
SHEET    9   C 9 GLU C 132  THR C 136 -1  N  PHE C 133   O  VAL C 161           
SHEET    1   D 9 ASP D  82  SER D  84  0                                        
SHEET    2   D 9 PHE D  74  ASP D  77 -1  N  VAL D  75   O  SER D  84           
SHEET    3   D 9 GLU D  55  ILE D  58 -1  N  ILE D  56   O  CYS D  76           
SHEET    4   D 9 GLY D  47  HIS D  52 -1  N  HIS D  52   O  GLU D  55           
SHEET    5   D 9 ALA D 112  THR D 116 -1  O  HIS D 115   N  GLY D  47           
SHEET    6   D 9 GLY D 196  GLY D 201 -1  O  VAL D 199   N  ILE D 114           
SHEET    7   D 9 ALA D 189  VAL D 192 -1  N  VAL D 192   O  GLY D 196           
SHEET    8   D 9 MET D 158  ILE D 164  1  N  ILE D 164   O  LEU D 191           
SHEET    9   D 9 GLU D 132  THR D 136 -1  N  ILE D 135   O  LEU D 159           
LINK         NE2 HIS B 117                ZN    ZN B 301     1555   1555  2.08  
LINK         NE2 HIS B 115                ZN    ZN B 301     1555   1555  2.08  
LINK         NE2 HIS A 115                ZN    ZN A 301     1555   1555  2.10  
LINK         NE2 HIS D 117                ZN    ZN D 301     1555   1555  2.10  
LINK         NE2 HIS D 115                ZN    ZN D 301     1555   1555  2.12  
LINK         NE2 HIS B 195                ZN    ZN B 301     1555   1555  2.13  
LINK         NE2 HIS A 117                ZN    ZN A 301     1555   1555  2.13  
LINK         NE2 HIS D 195                ZN    ZN D 301     1555   1555  2.14  
LINK         NE2 HIS C 115                ZN    ZN C 301     1555   1555  2.15  
LINK         NE2 HIS C 117                ZN    ZN C 301     1555   1555  2.16  
LINK         NE2 HIS C 195                ZN    ZN C 301     1555   1555  2.20  
LINK         NE2 HIS A 195                ZN    ZN A 301     1555   1555  2.25  
LINK        ZN    ZN C 301                 O   HOH B 424     1555   1555  2.08  
LINK        ZN    ZN A 301                 O   HOH D 446     1555   1555  2.10  
LINK        ZN    ZN D 301                 O   HOH C 418     1555   1555  2.15  
LINK        ZN    ZN B 301                 O   HOH B 494     1555   1555  2.16  
LINK        ZN    ZN D 301                 O   HOH D 415     1555   1555  2.17  
LINK        ZN    ZN C 301                 O   HOH C 443     1555   1555  2.18  
LINK        ZN    ZN B 301                 O   HOH A 486     1555   1555  2.22  
LINK        ZN    ZN D 301                 O   HOH D 462     1555   1555  2.30  
LINK        ZN    ZN C 301                 O   HOH C 448     1555   1555  2.40  
LINK        ZN    ZN A 301                 O   HOH A 481     1555   1555  2.40  
LINK        ZN    ZN B 301                 O   HOH B 492     1555   1555  2.49  
LINK        ZN    ZN A 301                 O   HOH A 425     1555   1555  2.69  
SITE     1 AC1  6 HIS A 115  HIS A 117  HIS A 195  HOH A 425                    
SITE     2 AC1  6 HOH A 481  HOH D 446                                          
SITE     1 AC2  6 HOH A 486  HIS B 115  HIS B 117  HIS B 195                    
SITE     2 AC2  6 HOH B 492  HOH B 494                                          
SITE     1 AC3  6 HOH B 424  HIS C 115  HIS C 117  HIS C 195                    
SITE     2 AC3  6 HOH C 443  HOH C 448                                          
SITE     1 AC4  6 HOH C 418  HIS D 115  HIS D 117  HIS D 195                    
SITE     2 AC4  6 HOH D 415  HOH D 462                                          
CRYST1  107.035  107.735  192.099  90.00  90.00  90.00 C 2 2 21     32          
ORIGX1      1.000000  0.000000  0.000000        0.00000                         
ORIGX2      0.000000  1.000000  0.000000        0.00000                         
ORIGX3      0.000000  0.000000  1.000000        0.00000                         
SCALE1      0.009343  0.000000  0.000000        0.00000                         
SCALE2      0.000000  0.009282  0.000000        0.00000                         
SCALE3      0.000000  0.000000  0.005206        0.00000                         
ATOM   1769  N   MET B  19      94.595  32.384  42.858  1.00 37.36           N  
ATOM   1770  CA  MET B  19      95.631  32.102  43.894  1.00 38.27           C  
ATOM   1771  C   MET B  19      95.038  31.048  44.831  1.00 38.70           C  
ATOM   1772  O   MET B  19      93.812  30.974  44.937  1.00 38.40           O  
ATOM   1773  CB  MET B  19      95.986  33.388  44.629  1.00 37.45           C  
ATOM   1774  CG  MET B  19      96.589  34.469  43.728  1.00 39.27           C  
ATOM   1775  SD  MET B  19      98.072  33.928  42.785  1.00 39.10           S  
ATOM   1776  CE  MET B  19      97.420  33.078  41.444  1.00 45.10           C  
ATOM   1777  N   ASP B  20      95.882  30.194  45.406  1.00 38.61           N  
ATOM   1778  CA  ASP B  20      95.470  29.222  46.419  1.00 40.97           C  
ATOM   1779  C   ASP B  20      95.237  29.907  47.770  1.00 42.44           C  
ATOM   1780  O   ASP B  20      96.196  30.165  48.536  1.00 38.79           O  
ATOM   1781  CB  ASP B  20      96.505  28.104  46.556  1.00 38.83           C  
ATOM   1782  CG  ASP B  20      96.147  27.083  47.638  1.00 40.34           C  
ATOM   1783  OD1 ASP B  20      95.092  27.192  48.306  1.00 39.30           O  
ATOM   1784  OD2 ASP B  20      96.942  26.166  47.839  1.00 40.64           O  
ATOM   1785  N   LYS B  21      93.969  30.172  48.063  1.00 50.15           N  
ATOM   1786  CA  LYS B  21      93.596  30.877  49.307  1.00 51.17           C  
ATOM   1787  C   LYS B  21      94.061  30.151  50.568  1.00 49.93           C  
ATOM   1788  O   LYS B  21      94.191  30.750  51.625  1.00 50.47           O  
ATOM   1789  CB  LYS B  21      92.079  31.127  49.370  1.00 52.26           C  
ATOM   1790  CG  LYS B  21      91.632  32.321  48.544  1.00 54.94           C  
ATOM   1791  CD  LYS B  21      90.114  32.275  48.266  1.00 57.94           C  
ATOM   1792  CE  LYS B  21      89.697  33.418  47.328  1.00 59.33           C  
ATOM   1793  NZ  LYS B  21      88.259  33.791  47.498  1.00 59.65           N  
ATOM   1794  N   GLU B  22      94.316  28.858  50.455  1.00 47.56           N  
ATOM   1795  CA  GLU B  22      94.811  28.103  51.590  1.00 45.81           C  
ATOM   1796  C   GLU B  22      96.329  27.947  51.614  1.00 43.89           C  
ATOM   1797  O   GLU B  22      96.884  27.354  52.535  1.00 43.45           O  
ATOM   1798  CB  GLU B  22      94.121  26.755  51.691  1.00 46.47           C  
ATOM   1799  CG  GLU B  22      92.681  26.855  52.082  1.00 47.85           C  
ATOM   1800  CD  GLU B  22      92.167  25.581  52.729  1.00 50.15           C  
ATOM   1801  OE1 GLU B  22      92.978  24.685  53.091  1.00 51.24           O  
ATOM   1802  OE2 GLU B  22      90.955  25.523  52.912  1.00 49.11           O  
ATOM   1803  N   HIS B  23      97.011  28.501  50.622  1.00 40.18           N  
ATOM   1804  CA  HIS B  23      98.466  28.542  50.711  1.00 38.53           C  
ATOM   1805  C   HIS B  23      98.901  29.396  51.944  1.00 35.79           C  
ATOM   1806  O   HIS B  23      98.377  30.432  52.186  1.00 33.17           O  
ATOM   1807  CB  HIS B  23      99.106  29.070  49.407  1.00 37.72           C  
ATOM   1808  CG  HIS B  23     100.584  28.895  49.375  1.00 39.24           C  
ATOM   1809  ND1 HIS B  23     101.435  29.743  50.043  1.00 36.94           N  
ATOM   1810  CD2 HIS B  23     101.366  27.949  48.789  1.00 38.21           C  
ATOM   1811  CE1 HIS B  23     102.686  29.343  49.855  1.00 40.04           C  
ATOM   1812  NE2 HIS B  23     102.670  28.257  49.100  1.00 39.13           N  
ATOM   1813  N   PRO B  24      99.893  28.946  52.699  1.00 35.33           N  
ATOM   1814  CA  PRO B  24     100.321  29.707  53.875  1.00 34.61           C  
ATOM   1815  C   PRO B  24     100.634  31.213  53.637  1.00 35.01           C  
ATOM   1816  O   PRO B  24     100.462  32.023  54.566  1.00 31.23           O  
ATOM   1817  CB  PRO B  24     101.569  28.949  54.346  1.00 35.08           C  
ATOM   1818  CG  PRO B  24     101.344  27.582  53.859  1.00 35.79           C  
ATOM   1819  CD  PRO B  24     100.534  27.622  52.634  1.00 35.03           C  
ATOM   1820  N   ARG B  25     101.083  31.573  52.411  1.00 34.17           N  
ATOM   1821  CA  ARG B  25     101.362  32.990  52.078  1.00 35.05           C  
ATOM   1822  C   ARG B  25     100.160  33.893  52.291  1.00 33.47           C  
ATOM   1823  O   ARG B  25     100.357  35.061  52.649  1.00 32.48           O  
ATOM   1824  CB  ARG B  25     101.824  33.196  50.609  1.00 35.54           C  
ATOM   1825  CG  ARG B  25     103.203  32.709  50.414  1.00 40.56           C  
ATOM   1826  CD  ARG B  25     104.039  33.375  49.251  1.00 44.11           C  
ATOM   1827  NE  ARG B  25     105.422  32.874  49.450  1.00 46.30           N  
ATOM   1828  CZ  ARG B  25     106.406  33.520  50.068  1.00 46.45           C  
ATOM   1829  NH1 ARG B  25     106.252  34.769  50.554  1.00 43.89           N  
ATOM   1830  NH2 ARG B  25     107.586  32.917  50.139  1.00 48.39           N  
ATOM   1831  N   TYR B  26      98.975  33.342  51.992  1.00 31.86           N  
ATOM   1832  CA  TYR B  26      97.685  34.012  52.062  1.00 33.07           C  
ATOM   1833  C   TYR B  26      96.945  33.663  53.392  1.00 31.81           C  
ATOM   1834  O   TYR B  26      96.297  34.542  53.996  1.00 30.51           O  
ATOM   1835  CB  TYR B  26      96.805  33.659  50.835  1.00 33.91           C  
ATOM   1836  CG  TYR B  26      97.515  34.003  49.525  1.00 39.80           C  
ATOM   1837  CD1 TYR B  26      97.786  35.332  49.200  1.00 43.73           C  
ATOM   1838  CD2 TYR B  26      97.974  32.999  48.659  1.00 44.19           C  
ATOM   1839  CE1 TYR B  26      98.465  35.662  48.031  1.00 49.99           C  
ATOM   1840  CE2 TYR B  26      98.636  33.312  47.505  1.00 48.40           C  
ATOM   1841  CZ  TYR B  26      98.885  34.644  47.187  1.00 51.56           C  
ATOM   1842  OH  TYR B  26      99.549  35.020  46.048  1.00 55.09           O  
ATOM   1843  N   LEU B  27      97.043  32.404  53.791  1.00 29.01           N  
ATOM   1844  CA  LEU B  27      96.322  31.885  54.947  1.00 29.69           C  
ATOM   1845  C   LEU B  27      96.851  32.471  56.278  1.00 28.55           C  
ATOM   1846  O   LEU B  27      96.076  32.804  57.140  1.00 27.01           O  
ATOM   1847  CB  LEU B  27      96.424  30.371  55.018  1.00 30.76           C  
ATOM   1848  CG  LEU B  27      95.145  29.575  55.325  1.00 34.57           C  
ATOM   1849  CD1 LEU B  27      95.452  28.228  55.916  1.00 34.88           C  
ATOM   1850  CD2 LEU B  27      94.023  30.303  56.022  1.00 30.89           C  
ATOM   1851  N   ILE B  28      98.177  32.531  56.460  1.00 26.40           N  
ATOM   1852  CA  ILE B  28      98.729  33.179  57.637  1.00 26.21           C  
ATOM   1853  C   ILE B  28      98.245  34.616  57.864  1.00 26.83           C  
ATOM   1854  O   ILE B  28      97.713  34.887  58.925  1.00 26.49           O  
ATOM   1855  CB  ILE B  28     100.213  32.938  57.783  1.00 26.06           C  
ATOM   1856  CG1 ILE B  28     100.412  31.432  57.959  1.00 26.06           C  
ATOM   1857  CG2 ILE B  28     100.886  33.837  58.863  1.00 26.04           C  
ATOM   1858  CD1 ILE B  28     101.885  30.990  58.001  1.00 26.96           C  
ATOM   1859  N   PRO B  29      98.368  35.510  56.860  1.00 26.73           N  
ATOM   1860  CA  PRO B  29      97.797  36.869  56.999  1.00 25.64           C  
ATOM   1861  C   PRO B  29      96.319  36.826  57.316  1.00 25.08           C  
ATOM   1862  O   PRO B  29      95.884  37.587  58.179  1.00 23.99           O  
ATOM   1863  CB  PRO B  29      98.020  37.490  55.611  1.00 26.04           C  
ATOM   1864  CG  PRO B  29      99.396  36.850  55.189  1.00 28.20           C  
ATOM   1865  CD  PRO B  29      99.270  35.395  55.677  1.00 26.03           C  
ATOM   1866  N   GLU B  30      95.557  35.973  56.630  1.00 23.11           N  
ATOM   1867  CA  GLU B  30      94.130  35.964  56.848  1.00 24.27           C  
ATOM   1868  C   GLU B  30      93.784  35.531  58.282  1.00 23.66           C  
ATOM   1869  O   GLU B  30      92.951  36.152  58.968  1.00 23.15           O  
ATOM   1870  CB  GLU B  30      93.483  35.048  55.836  1.00 25.47           C  
ATOM   1871  CG  GLU B  30      92.005  34.791  56.113  1.00 29.55           C  
ATOM   1872  CD  GLU B  30      91.438  33.635  55.264  1.00 37.49           C  
ATOM   1873  OE1 GLU B  30      92.040  33.251  54.240  1.00 40.15           O  
ATOM   1874  OE2 GLU B  30      90.389  33.100  55.645  1.00 38.59           O  
ATOM   1875  N   LEU B  31      94.391  34.446  58.716  1.00 20.98           N  
ATOM   1876  CA  LEU B  31      94.129  33.977  60.069  1.00 23.01           C  
ATOM   1877  C   LEU B  31      94.650  34.903  61.161  1.00 22.15           C  
ATOM   1878  O   LEU B  31      94.006  34.984  62.225  1.00 21.85           O  
ATOM   1879  CB  LEU B  31      94.740  32.616  60.272  1.00 22.04           C  
ATOM   1880  CG  LEU B  31      93.846  31.390  60.007  1.00 26.29           C  
ATOM   1881  CD1 LEU B  31      92.339  31.535  59.613  1.00 22.19           C  
ATOM   1882  CD2 LEU B  31      94.556  30.172  59.498  1.00 25.52           C  
ATOM   1883  N   CYS B  32      95.777  35.590  60.908  1.00 21.36           N  
ATOM   1884  CA  CYS B  32      96.302  36.523  61.871  1.00 21.55           C  
ATOM   1885  C   CYS B  32      95.360  37.700  62.054  1.00 21.22           C  
ATOM   1886  O   CYS B  32      95.234  38.213  63.164  1.00 19.21           O  
ATOM   1887  CB  CYS B  32      97.674  37.044  61.463  1.00 22.64           C  
ATOM   1888  SG  CYS B  32      98.971  35.809  61.873  1.00 25.22           S  
ATOM   1889  N   LYS B  33      94.757  38.133  60.961  1.00 20.33           N  
ATOM   1890  CA  LYS B  33      93.788  39.188  61.027  1.00 22.68           C  
ATOM   1891  C   LYS B  33      92.601  38.722  61.866  1.00 21.56           C  
ATOM   1892  O   LYS B  33      92.073  39.456  62.709  1.00 21.45           O  
ATOM   1893  CB  LYS B  33      93.336  39.511  59.608  1.00 22.00           C  
ATOM   1894  CG  LYS B  33      92.558  40.721  59.495  1.00 28.90           C  
ATOM   1895  CD  LYS B  33      92.318  41.070  57.990  1.00 38.81           C  
ATOM   1896  CE  LYS B  33      90.927  41.661  57.780  1.00 45.68           C  
ATOM   1897  NZ  LYS B  33      90.461  41.637  56.303  1.00 52.28           N  
ATOM   1898  N   GLN B  34      92.138  37.509  61.581  1.00 20.65           N  
ATOM   1899  CA  GLN B  34      91.034  36.958  62.387  1.00 21.02           C  
ATOM   1900  C   GLN B  34      91.388  36.879  63.911  1.00 19.93           C  
ATOM   1901  O   GLN B  34      90.593  37.291  64.799  1.00 18.71           O  
ATOM   1902  CB  GLN B  34      90.621  35.591  61.848  1.00 21.06           C  
ATOM   1903  CG  GLN B  34      89.385  34.985  62.633  1.00 23.60           C  
ATOM   1904  CD  GLN B  34      88.830  33.715  61.974  1.00 30.00           C  
ATOM   1905  OE1 GLN B  34      88.099  32.937  62.603  1.00 29.74           O  
ATOM   1906  NE2 GLN B  34      89.238  33.460  60.743  1.00 24.75           N  
ATOM   1907  N   PHE B  35      92.569  36.376  64.200  1.00 17.59           N  
ATOM   1908  CA  PHE B  35      93.050  36.271  65.553  1.00 19.07           C  
ATOM   1909  C   PHE B  35      93.235  37.624  66.248  1.00 18.39           C  
ATOM   1910  O   PHE B  35      93.019  37.746  67.444  1.00 17.22           O  
ATOM   1911  CB  PHE B  35      94.363  35.451  65.599  1.00 18.28           C  
ATOM   1912  CG  PHE B  35      94.210  34.013  65.119  1.00 21.23           C  
ATOM   1913  CD1 PHE B  35      92.927  33.437  64.902  1.00 23.08           C  
ATOM   1914  CD2 PHE B  35      95.361  33.222  64.879  1.00 21.28           C  
ATOM   1915  CE1 PHE B  35      92.782  32.091  64.423  1.00 23.89           C  
ATOM   1916  CE2 PHE B  35      95.226  31.878  64.435  1.00 23.10           C  
ATOM   1917  CZ  PHE B  35      93.953  31.309  64.233  1.00 22.87           C  
ATOM   1918  N   TYR B  36      93.592  38.639  65.487  1.00 18.47           N  
ATOM   1919  CA  TYR B  36      93.746  39.976  66.071  1.00 18.59           C  
ATOM   1920  C   TYR B  36      92.391  40.497  66.576  1.00 19.24           C  
ATOM   1921  O   TYR B  36      92.308  41.070  67.678  1.00 18.94           O  
ATOM   1922  CB  TYR B  36      94.282  40.909  64.981  1.00 18.46           C  
ATOM   1923  CG  TYR B  36      94.280  42.365  65.408  1.00 19.79           C  
ATOM   1924  CD1 TYR B  36      95.362  42.918  66.125  1.00 19.29           C  
ATOM   1925  CD2 TYR B  36      93.172  43.185  65.114  1.00 19.83           C  
ATOM   1926  CE1 TYR B  36      95.344  44.254  66.491  1.00 21.02           C  
ATOM   1927  CE2 TYR B  36      93.163  44.533  65.463  1.00 21.67           C  
ATOM   1928  CZ  TYR B  36      94.210  45.059  66.157  1.00 21.31           C  
ATOM   1929  OH  TYR B  36      94.123  46.394  66.493  1.00 20.27           O  
ATOM   1930  N   HIS B  37      91.337  40.266  65.794  1.00 20.54           N  
ATOM   1931  CA  HIS B  37      90.012  40.644  66.214  1.00 21.80           C  
ATOM   1932  C   HIS B  37      89.490  39.812  67.395  1.00 23.58           C  
ATOM   1933  O   HIS B  37      88.719  40.322  68.166  1.00 21.57           O  
ATOM   1934  CB  HIS B  37      89.008  40.694  65.040  1.00 22.93           C  
ATOM   1935  CG  HIS B  37      89.368  41.764  64.057  1.00 25.49           C  
ATOM   1936  ND1 HIS B  37      89.533  43.088  64.440  1.00 26.05           N  
ATOM   1937  CD2 HIS B  37      89.752  41.693  62.756  1.00 26.18           C  
ATOM   1938  CE1 HIS B  37      89.948  43.797  63.400  1.00 28.63           C  
ATOM   1939  NE2 HIS B  37      90.092  42.972  62.364  1.00 29.66           N  
ATOM   1940  N   LEU B  38      89.991  38.579  67.587  1.00 22.25           N  
ATOM   1941  CA  LEU B  38      89.702  37.877  68.860  1.00 21.76           C  
ATOM   1942  C   LEU B  38      90.491  38.383  70.083  1.00 22.19           C  
ATOM   1943  O   LEU B  38      90.270  37.915  71.205  1.00 23.09           O  
ATOM   1944  CB  LEU B  38      89.923  36.373  68.660  1.00 21.78           C  
ATOM   1945  CG  LEU B  38      89.180  35.740  67.492  1.00 22.86           C  
ATOM   1946  CD1 LEU B  38      89.681  34.313  67.244  1.00 22.91           C  
ATOM   1947  CD2 LEU B  38      87.627  35.781  67.790  1.00 23.80           C  
ATOM   1948  N   GLY B  39      91.417  39.309  69.903  1.00 20.84           N  
ATOM   1949  CA  GLY B  39      92.268  39.767  71.040  1.00 21.63           C  
ATOM   1950  C   GLY B  39      93.496  38.810  71.258  1.00 20.92           C  
ATOM   1951  O   GLY B  39      94.146  38.920  72.244  1.00 21.04           O  
ATOM   1952  N   TRP B  40      93.743  37.845  70.358  1.00 20.50           N  
ATOM   1953  CA  TRP B  40      94.841  36.847  70.583  1.00 20.64           C  
ATOM   1954  C   TRP B  40      96.222  37.368  70.162  1.00 21.25           C  
ATOM   1955  O   TRP B  40      97.210  36.869  70.648  1.00 21.23           O  
ATOM   1956  CB  TRP B  40      94.618  35.571  69.780  1.00 19.19           C  
ATOM   1957  CG  TRP B  40      93.422  34.756  70.152  1.00 20.73           C  
ATOM   1958  CD1 TRP B  40      92.549  34.984  71.172  1.00 20.85           C  
ATOM   1959  CD2 TRP B  40      93.001  33.541  69.524  1.00 19.98           C  
ATOM   1960  NE1 TRP B  40      91.572  33.991  71.193  1.00 21.06           N  
ATOM   1961  CE2 TRP B  40      91.842  33.083  70.221  1.00 22.32           C  
ATOM   1962  CE3 TRP B  40      93.469  32.808  68.454  1.00 21.86           C  
ATOM   1963  CZ2 TRP B  40      91.152  31.924  69.859  1.00 21.00           C  
ATOM   1964  CZ3 TRP B  40      92.786  31.634  68.071  1.00 24.46           C  
ATOM   1965  CH2 TRP B  40      91.617  31.228  68.772  1.00 22.55           C  
ATOM   1966  N   VAL B  41      96.290  38.369  69.281  1.00 21.18           N  
ATOM   1967  CA  VAL B  41      97.565  38.695  68.599  1.00 24.94           C  
ATOM   1968  C   VAL B  41      97.761  40.256  68.457  1.00 26.79           C  
ATOM   1969  O   VAL B  41      98.256  40.783  67.502  1.00 27.81           O  
ATOM   1970  CB  VAL B  41      97.502  37.890  67.317  1.00 24.98           C  
ATOM   1971  CG1 VAL B  41      97.073  38.562  66.114  1.00 25.30           C  
ATOM   1972  CG2 VAL B  41      98.128  36.445  67.369  1.00 23.60           C  
ATOM   1973  N   THR B  42      97.429  40.920  69.532  1.00 27.39           N  
ATOM   1974  CA  THR B  42      97.488  42.339  69.749  1.00 29.42           C  
ATOM   1975  C   THR B  42      98.933  42.838  69.964  1.00 28.51           C  
ATOM   1976  O   THR B  42      99.794  42.106  70.455  1.00 27.06           O  
ATOM   1977  CB  THR B  42      96.496  42.501  71.039  1.00 30.69           C  
ATOM   1978  OG1 THR B  42      95.144  42.672  70.533  1.00 38.41           O  
ATOM   1979  CG2 THR B  42      96.887  43.450  72.035  1.00 29.87           C  
ATOM   1980  N   GLY B  43      99.195  44.093  69.597  1.00 28.90           N  
ATOM   1981  CA  GLY B  43     100.490  44.724  70.000  1.00 30.09           C  
ATOM   1982  C   GLY B  43     101.712  43.949  69.513  1.00 30.89           C  
ATOM   1983  O   GLY B  43     102.767  43.941  70.185  1.00 31.66           O  
ATOM   1984  N   THR B  44     101.552  43.347  68.312  1.00 31.20           N  
ATOM   1985  CA  THR B  44     102.560  42.468  67.674  1.00 32.83           C  
ATOM   1986  C   THR B  44     102.891  41.143  68.360  1.00 33.22           C  
ATOM   1987  O   THR B  44     103.808  40.439  67.878  1.00 33.94           O  
ATOM   1988  CB  THR B  44     103.941  43.189  67.395  1.00 32.34           C  
ATOM   1989  OG1 THR B  44     104.714  43.215  68.599  1.00 31.76           O  
ATOM   1990  CG2 THR B  44     103.715  44.683  66.904  1.00 32.93           C  
ATOM   1991  N   GLY B  45     102.235  40.798  69.479  1.00 32.29           N  
ATOM   1992  CA  GLY B  45     102.516  39.513  70.161  1.00 30.91           C  
ATOM   1993  C   GLY B  45     101.786  38.389  69.444  1.00 30.37           C  
ATOM   1994  O   GLY B  45     100.839  38.648  68.768  1.00 30.10           O  
ATOM   1995  N   GLY B  46     102.257  37.148  69.526  1.00 29.99           N  
ATOM   1996  CA  GLY B  46     101.477  35.995  69.119  1.00 30.26           C  
ATOM   1997  C   GLY B  46     101.719  35.684  67.659  1.00 32.82           C  
ATOM   1998  O   GLY B  46     102.480  36.399  67.051  1.00 35.98           O  
ATOM   1999  N   GLY B  47     101.103  34.642  67.084  1.00 31.27           N  
ATOM   2000  CA  GLY B  47     101.223  34.397  65.628  1.00 30.27           C  
ATOM   2001  C   GLY B  47     100.768  32.995  65.243  1.00 29.64           C  
ATOM   2002  O   GLY B  47     100.319  32.266  66.112  1.00 25.00           O  
ATOM   2003  N   ILE B  48     100.884  32.632  63.953  1.00 29.37           N  
ATOM   2004  CA  ILE B  48     100.633  31.311  63.491  1.00 28.76           C  
ATOM   2005  C   ILE B  48     101.698  30.945  62.474  1.00 29.27           C  
ATOM   2006  O   ILE B  48     102.060  31.781  61.607  1.00 28.45           O  
ATOM   2007  CB  ILE B  48      99.198  31.067  62.962  1.00 28.71           C  
ATOM   2008  CG1 ILE B  48      99.024  29.668  62.408  1.00 31.38           C  
ATOM   2009  CG2 ILE B  48      98.719  32.049  61.892  1.00 32.94           C  
ATOM   2010  CD1 ILE B  48      97.515  29.305  62.025  1.00 33.10           C  
ATOM   2011  N   SER B  49     102.198  29.721  62.593  1.00 26.88           N  
ATOM   2012  CA  SER B  49     103.129  29.163  61.619  1.00 27.21           C  
ATOM   2013  C   SER B  49     102.434  27.926  61.035  1.00 27.39           C  
ATOM   2014  O   SER B  49     101.709  27.252  61.754  1.00 25.07           O  
ATOM   2015  CB  SER B  49     104.455  28.767  62.302  1.00 26.96           C  
ATOM   2016  OG  SER B  49     105.287  28.050  61.414  1.00 30.57           O  
ATOM   2017  N   LEU B  50     102.673  27.632  59.764  1.00 25.69           N  
ATOM   2018  CA  LEU B  50     102.156  26.463  59.098  1.00 27.94           C  
ATOM   2019  C   LEU B  50     103.312  25.729  58.363  1.00 29.88           C  
ATOM   2020  O   LEU B  50     104.203  26.377  57.808  1.00 27.58           O  
ATOM   2021  CB  LEU B  50     101.182  26.870  58.016  1.00 28.18           C  
ATOM   2022  CG  LEU B  50      99.666  26.920  58.286  1.00 33.59           C  
ATOM   2023  CD1 LEU B  50      99.325  27.615  59.540  1.00 31.03           C  
ATOM   2024  CD2 LEU B  50      98.896  27.520  57.133  1.00 33.56           C  
ATOM   2025  N   LYS B  51     103.254  24.398  58.370  1.00 31.10           N  
ATOM   2026  CA  LYS B  51     104.141  23.566  57.558  1.00 33.69           C  
ATOM   2027  C   LYS B  51     103.412  23.215  56.242  1.00 35.38           C  
ATOM   2028  O   LYS B  51     102.262  22.748  56.272  1.00 35.09           O  
ATOM   2029  CB  LYS B  51     104.491  22.304  58.332  1.00 33.97           C  
ATOM   2030  CG  LYS B  51     105.514  21.389  57.644  1.00 35.15           C  
ATOM   2031  CD  LYS B  51     106.165  20.469  58.678  1.00 36.60           C  
ATOM   2032  CE  LYS B  51     107.219  19.528  58.010  1.00 39.48           C  
ATOM   2033  NZ  LYS B  51     106.575  18.586  57.092  1.00 39.46           N  
ATOM   2034  N   HIS B  52     104.078  23.463  55.113  1.00 36.41           N  
ATOM   2035  CA  HIS B  52     103.536  23.246  53.780  1.00 38.81           C  
ATOM   2036  C   HIS B  52     104.546  22.383  53.040  1.00 40.04           C  
ATOM   2037  O   HIS B  52     105.555  22.917  52.543  1.00 38.74           O  
ATOM   2038  CB  HIS B  52     103.409  24.560  53.056  1.00 38.70           C  
ATOM   2039  CG  HIS B  52     102.657  24.458  51.771  1.00 42.87           C  
ATOM   2040  ND1 HIS B  52     101.324  24.144  51.719  1.00 44.66           N  
ATOM   2041  CD2 HIS B  52     103.062  24.605  50.482  1.00 45.40           C  
ATOM   2042  CE1 HIS B  52     100.927  24.103  50.456  1.00 47.94           C  
ATOM   2043  NE2 HIS B  52     101.967  24.370  49.684  1.00 47.27           N  
ATOM   2044  N   GLY B  53     104.305  21.065  53.057  1.00 41.07           N  
ATOM   2045  CA  GLY B  53     105.289  20.066  52.631  1.00 42.17           C  
ATOM   2046  C   GLY B  53     106.524  20.125  53.503  1.00 42.59           C  
ATOM   2047  O   GLY B  53     106.462  19.954  54.722  1.00 43.38           O  
ATOM   2048  N   ASP B  54     107.660  20.385  52.880  1.00 42.40           N  
ATOM   2049  CA  ASP B  54     108.929  20.557  53.571  1.00 42.58           C  
ATOM   2050  C   ASP B  54     109.191  21.995  54.014  1.00 41.35           C  
ATOM   2051  O   ASP B  54     110.205  22.274  54.653  1.00 41.58           O  
ATOM   2052  CB  ASP B  54     110.072  20.150  52.629  1.00 44.92           C  
ATOM   2053  CG  ASP B  54     110.086  18.653  52.336  1.00 49.46           C  
ATOM   2054  OD1 ASP B  54     109.490  17.860  53.108  1.00 53.51           O  
ATOM   2055  OD2 ASP B  54     110.729  18.275  51.335  1.00 55.75           O  
ATOM   2056  N   GLU B  55     108.295  22.913  53.673  1.00 38.73           N  
ATOM   2057  CA  GLU B  55     108.525  24.308  53.995  1.00 37.90           C  
ATOM   2058  C   GLU B  55     107.734  24.701  55.258  1.00 35.67           C  
ATOM   2059  O   GLU B  55     106.567  24.340  55.398  1.00 33.83           O  
ATOM   2060  CB  GLU B  55     108.105  25.201  52.838  1.00 38.12           C  
ATOM   2061  CG  GLU B  55     108.914  25.042  51.566  1.00 43.44           C  
ATOM   2062  CD  GLU B  55     108.370  25.952  50.479  1.00 48.32           C  
ATOM   2063  OE1 GLU B  55     107.126  25.976  50.228  1.00 49.79           O  
ATOM   2064  OE2 GLU B  55     109.198  26.668  49.896  1.00 53.12           O  
ATOM   2065  N   ILE B  56     108.402  25.415  56.143  1.00 33.86           N  
ATOM   2066  CA  ILE B  56     107.771  26.068  57.295  1.00 32.41           C  
ATOM   2067  C   ILE B  56     107.635  27.602  57.119  1.00 32.91           C  
ATOM   2068  O   ILE B  56     108.630  28.337  56.969  1.00 31.20           O  
ATOM   2069  CB  ILE B  56     108.463  25.676  58.569  1.00 32.32           C  
ATOM   2070  CG1 ILE B  56     108.274  24.152  58.787  1.00 31.55           C  
ATOM   2071  CG2 ILE B  56     107.887  26.511  59.815  1.00 30.79           C  
ATOM   2072  CD1 ILE B  56     109.162  23.590  59.775  1.00 34.25           C  
ATOM   2073  N   TYR B  57     106.381  28.059  57.097  1.00 31.85           N  
ATOM   2074  CA  TYR B  57     106.042  29.450  56.943  1.00 32.03           C  
ATOM   2075  C   TYR B  57     105.865  30.141  58.289  1.00 33.28           C  
ATOM   2076  O   TYR B  57     105.249  29.609  59.214  1.00 29.25           O  
ATOM   2077  CB  TYR B  57     104.816  29.585  56.072  1.00 31.89           C  
ATOM   2078  CG  TYR B  57     105.088  29.332  54.610  1.00 34.55           C  
ATOM   2079  CD1 TYR B  57     105.239  30.389  53.718  1.00 36.89           C  
ATOM   2080  CD2 TYR B  57     105.177  28.046  54.124  1.00 36.96           C  
ATOM   2081  CE1 TYR B  57     105.481  30.164  52.345  1.00 38.33           C  
ATOM   2082  CE2 TYR B  57     105.422  27.796  52.776  1.00 39.01           C  
ATOM   2083  CZ  TYR B  57     105.572  28.860  51.893  1.00 39.97           C  
ATOM   2084  OH  TYR B  57     105.803  28.607  50.588  1.00 43.43           O  
ATOM   2085  N   ILE B  58     106.458  31.315  58.416  1.00 33.85           N  
ATOM   2086  CA  ILE B  58     106.507  31.998  59.701  1.00 36.51           C  
ATOM   2087  C   ILE B  58     106.356  33.475  59.461  1.00 38.25           C  
ATOM   2088  O   ILE B  58     107.015  34.015  58.572  1.00 38.22           O  
ATOM   2089  CB  ILE B  58     107.826  31.754  60.368  1.00 37.31           C  
ATOM   2090  CG1 ILE B  58     108.008  30.274  60.667  1.00 39.77           C  
ATOM   2091  CG2 ILE B  58     107.975  32.547  61.672  1.00 38.30           C  
ATOM   2092  CD1 ILE B  58     109.420  29.906  60.899  1.00 44.02           C  
ATOM   2093  N   ALA B  59     105.461  34.126  60.210  1.00 38.67           N  
ATOM   2094  CA  ALA B  59     105.203  35.542  60.076  1.00 38.89           C  
ATOM   2095  C   ALA B  59     106.394  36.317  60.526  1.00 39.35           C  
ATOM   2096  O   ALA B  59     107.149  35.865  61.365  1.00 40.79           O  
ATOM   2097  CB  ALA B  59     103.939  35.970  60.888  1.00 38.99           C  
ATOM   2098  N   PRO B  60     106.612  37.497  59.948  1.00 39.02           N  
ATOM   2099  CA  PRO B  60     107.706  38.298  60.448  1.00 39.45           C  
ATOM   2100  C   PRO B  60     107.473  38.802  61.909  1.00 39.56           C  
ATOM   2101  O   PRO B  60     106.347  38.956  62.371  1.00 38.80           O  
ATOM   2102  CB  PRO B  60     107.775  39.453  59.450  1.00 39.36           C  
ATOM   2103  CG  PRO B  60     106.449  39.497  58.828  1.00 39.32           C  
ATOM   2104  CD  PRO B  60     105.915  38.125  58.820  1.00 39.85           C  
ATOM   2105  N   SER B  61     108.569  39.005  62.610  1.00 39.12           N  
ATOM   2106  CA  SER B  61     108.592  39.495  63.956  1.00 39.95           C  
ATOM   2107  C   SER B  61     108.261  41.008  64.028  1.00 39.58           C  
ATOM   2108  O   SER B  61     108.642  41.789  63.137  1.00 38.04           O  
ATOM   2109  CB  SER B  61     109.977  39.210  64.506  1.00 40.03           C  
ATOM   2110  OG  SER B  61     110.379  40.101  65.513  1.00 44.27           O  
ATOM   2111  N   GLY B  62     107.530  41.406  65.076  1.00 38.28           N  
ATOM   2112  CA  GLY B  62     107.332  42.821  65.343  1.00 37.26           C  
ATOM   2113  C   GLY B  62     106.418  43.589  64.405  1.00 36.87           C  
ATOM   2114  O   GLY B  62     106.335  44.812  64.519  1.00 38.29           O  
ATOM   2115  N   VAL B  63     105.717  42.928  63.491  1.00 35.36           N  
ATOM   2116  CA  VAL B  63     104.819  43.648  62.578  1.00 34.43           C  
ATOM   2117  C   VAL B  63     103.338  43.621  63.127  1.00 32.78           C  
ATOM   2118  O   VAL B  63     103.014  42.818  63.962  1.00 31.72           O  
ATOM   2119  CB  VAL B  63     104.867  43.049  61.173  1.00 35.24           C  
ATOM   2120  CG1 VAL B  63     106.313  43.072  60.634  1.00 38.47           C  
ATOM   2121  CG2 VAL B  63     104.417  41.653  61.232  1.00 35.30           C  
ATOM   2122  N   GLN B  64     102.459  44.482  62.647  1.00 30.71           N  
ATOM   2123  CA  GLN B  64     101.099  44.487  63.157  1.00 29.81           C  
ATOM   2124  C   GLN B  64     100.401  43.258  62.543  1.00 28.88           C  
ATOM   2125  O   GLN B  64     100.335  43.106  61.325  1.00 26.38           O  
ATOM   2126  CB  GLN B  64     100.416  45.773  62.747  1.00 29.92           C  
ATOM   2127  CG  GLN B  64     100.927  46.973  63.538  1.00 31.26           C  
ATOM   2128  CD  GLN B  64     100.531  48.211  62.887  1.00 32.71           C  
ATOM   2129  OE1 GLN B  64      99.482  48.779  63.169  1.00 34.21           O  
ATOM   2130  NE2 GLN B  64     101.355  48.648  61.956  1.00 31.96           N  
ATOM   2131  N   LYS B  65      99.928  42.359  63.402  1.00 28.22           N  
ATOM   2132  CA  LYS B  65      99.452  41.073  62.919  1.00 28.55           C  
ATOM   2133  C   LYS B  65      98.250  41.126  62.019  1.00 27.92           C  
ATOM   2134  O   LYS B  65      98.055  40.214  61.231  1.00 29.64           O  
ATOM   2135  CB  LYS B  65      99.231  40.090  64.072  1.00 29.29           C  
ATOM   2136  CG  LYS B  65     100.487  39.870  64.918  1.00 32.50           C  
ATOM   2137  CD  LYS B  65     101.589  39.241  64.108  1.00 38.12           C  
ATOM   2138  CE  LYS B  65     102.432  38.354  64.904  1.00 41.12           C  
ATOM   2139  NZ  LYS B  65     103.438  39.033  65.816  1.00 38.50           N  
ATOM   2140  N   GLU B  66      97.473  42.205  62.033  1.00 26.20           N  
ATOM   2141  CA  GLU B  66      96.322  42.249  61.154  1.00 25.71           C  
ATOM   2142  C   GLU B  66      96.700  42.832  59.798  1.00 26.56           C  
ATOM   2143  O   GLU B  66      95.854  42.970  58.921  1.00 26.29           O  
ATOM   2144  CB  GLU B  66      95.109  43.000  61.831  1.00 24.81           C  
ATOM   2145  CG  GLU B  66      95.138  44.555  61.807  1.00 22.06           C  
ATOM   2146  CD  GLU B  66      96.141  45.165  62.784  1.00 22.04           C  
ATOM   2147  OE1 GLU B  66      97.091  44.526  63.338  1.00 22.68           O  
ATOM   2148  OE2 GLU B  66      95.975  46.360  63.055  1.00 22.93           O  
ATOM   2149  N   ARG B  67      97.981  43.131  59.586  1.00 27.99           N  
ATOM   2150  CA  ARG B  67      98.352  43.891  58.392  1.00 29.98           C  
ATOM   2151  C   ARG B  67      99.447  43.144  57.588  1.00 31.84           C  
ATOM   2152  O   ARG B  67     100.049  43.749  56.705  1.00 31.89           O  
ATOM   2153  CB  ARG B  67      98.914  45.301  58.765  1.00 29.55           C  
ATOM   2154  CG  ARG B  67      97.896  46.240  59.457  1.00 29.66           C  
ATOM   2155  CD  ARG B  67      98.472  47.626  59.632  1.00 30.01           C  
ATOM   2156  NE  ARG B  67      98.482  48.347  58.360  1.00 29.66           N  
ATOM   2157  CZ  ARG B  67      97.474  49.053  57.846  1.00 33.04           C  
ATOM   2158  NH1 ARG B  67      96.304  49.168  58.444  1.00 27.67           N  
ATOM   2159  NH2 ARG B  67      97.653  49.668  56.688  1.00 32.87           N  
ATOM   2160  N   ILE B  68      99.726  41.886  57.937  1.00 32.08           N  
ATOM   2161  CA  ILE B  68     100.847  41.118  57.315  1.00 33.36           C  
ATOM   2162  C   ILE B  68     100.570  40.926  55.824  1.00 34.79           C  
ATOM   2163  O   ILE B  68      99.464  40.596  55.452  1.00 34.00           O  
ATOM   2164  CB  ILE B  68     101.043  39.756  57.973  1.00 33.16           C  
ATOM   2165  CG1 ILE B  68     101.375  39.915  59.454  1.00 32.22           C  
ATOM   2166  CG2 ILE B  68     102.121  38.891  57.231  1.00 30.72           C  
ATOM   2167  CD1 ILE B  68     101.129  38.623  60.228  1.00 32.02           C  
ATOM   2168  N   GLN B  69     101.567  41.203  54.990  1.00 36.05           N  
ATOM   2169  CA  GLN B  69     101.444  41.018  53.539  1.00 39.02           C  
ATOM   2170  C   GLN B  69     102.063  39.653  53.112  1.00 38.92           C  
ATOM   2171  O   GLN B  69     103.043  39.209  53.715  1.00 38.51           O  
ATOM   2172  CB  GLN B  69     102.155  42.190  52.812  1.00 40.53           C  
ATOM   2173  CG  GLN B  69     101.586  43.593  53.064  1.00 43.78           C  
ATOM   2174  CD  GLN B  69     100.121  43.666  52.770  1.00 48.51           C  
ATOM   2175  OE1 GLN B  69      99.682  43.454  51.635  1.00 51.59           O  
ATOM   2176  NE2 GLN B  69      99.341  43.935  53.800  1.00 49.99           N  
ATOM   2177  N   PRO B  70     101.513  38.997  52.092  1.00 39.71           N  
ATOM   2178  CA  PRO B  70     102.090  37.736  51.631  1.00 40.98           C  
ATOM   2179  C   PRO B  70     103.609  37.773  51.385  1.00 42.74           C  
ATOM   2180  O   PRO B  70     104.317  36.805  51.722  1.00 42.26           O  
ATOM   2181  CB  PRO B  70     101.308  37.433  50.360  1.00 41.11           C  
ATOM   2182  CG  PRO B  70     100.012  38.162  50.549  1.00 41.39           C  
ATOM   2183  CD  PRO B  70     100.267  39.336  51.396  1.00 40.03           C  
ATOM   2184  N   GLU B  71     104.136  38.892  50.898  1.00 44.14           N  
ATOM   2185  CA  GLU B  71     105.596  39.006  50.652  1.00 47.16           C  
ATOM   2186  C   GLU B  71     106.451  39.073  51.926  1.00 47.41           C  
ATOM   2187  O   GLU B  71     107.667  39.001  51.859  1.00 47.46           O  
ATOM   2188  CB  GLU B  71     105.948  40.228  49.764  1.00 47.27           C  
ATOM   2189  CG  GLU B  71     104.870  40.634  48.759  1.00 51.75           C  
ATOM   2190  CD  GLU B  71     103.751  41.464  49.410  1.00 55.97           C  
ATOM   2191  OE1 GLU B  71     104.065  42.515  50.041  1.00 56.85           O  
ATOM   2192  OE2 GLU B  71     102.581  41.057  49.286  1.00 56.36           O  
ATOM   2193  N   ASP B  72     105.813  39.246  53.075  1.00 47.82           N  
ATOM   2194  CA  ASP B  72     106.507  39.475  54.332  1.00 47.91           C  
ATOM   2195  C   ASP B  72     106.923  38.134  54.984  1.00 46.69           C  
ATOM   2196  O   ASP B  72     107.661  38.114  55.979  1.00 45.87           O  
ATOM   2197  CB  ASP B  72     105.588  40.240  55.334  1.00 49.42           C  
ATOM   2198  CG  ASP B  72     105.153  41.642  54.844  1.00 53.04           C  
ATOM   2199  OD1 ASP B  72     106.006  42.362  54.283  1.00 54.54           O  
ATOM   2200  OD2 ASP B  72     103.974  42.046  55.096  1.00 54.56           O  
ATOM   2201  N   MET B  73     106.401  37.042  54.448  1.00 45.28           N  
ATOM   2202  CA  MET B  73     106.501  35.720  55.066  1.00 45.15           C  
ATOM   2203  C   MET B  73     107.924  35.130  54.977  1.00 45.74           C  
ATOM   2204  O   MET B  73     108.558  35.190  53.935  1.00 45.53           O  
ATOM   2205  CB  MET B  73     105.437  34.792  54.457  1.00 43.63           C  
ATOM   2206  CG  MET B  73     103.969  35.301  54.690  1.00 43.26           C  
ATOM   2207  SD  MET B  73     103.641  35.380  56.494  1.00 32.34           S  
ATOM   2208  CE  MET B  73     103.849  33.663  56.789  1.00 36.23           C  
ATOM   2209  N   PHE B  74     108.423  34.616  56.095  1.00 45.46           N  
ATOM   2210  CA  PHE B  74     109.657  33.848  56.123  1.00 45.92           C  
ATOM   2211  C   PHE B  74     109.394  32.373  55.906  1.00 46.06           C  
ATOM   2212  O   PHE B  74     108.393  31.841  56.385  1.00 44.33           O  
ATOM   2213  CB  PHE B  74     110.377  33.981  57.456  1.00 45.89           C  
ATOM   2214  CG  PHE B  74     111.169  35.234  57.599  1.00 48.94           C  
ATOM   2215  CD1 PHE B  74     112.555  35.228  57.362  1.00 49.96           C  
ATOM   2216  CD2 PHE B  74     110.542  36.436  57.961  1.00 49.56           C  
ATOM   2217  CE1 PHE B  74     113.318  36.397  57.489  1.00 51.20           C  
ATOM   2218  CE2 PHE B  74     111.281  37.613  58.104  1.00 52.50           C  
ATOM   2219  CZ  PHE B  74     112.689  37.590  57.862  1.00 53.09           C  
ATOM   2220  N   VAL B  75     110.318  31.714  55.205  1.00 45.22           N  
ATOM   2221  CA  VAL B  75     110.230  30.280  54.971  1.00 45.10           C  
ATOM   2222  C   VAL B  75     111.557  29.655  55.406  1.00 46.18           C  
ATOM   2223  O   VAL B  75     112.630  30.166  55.062  1.00 45.17           O  
ATOM   2224  CB  VAL B  75     109.906  29.927  53.498  1.00 44.88           C  
ATOM   2225  CG1 VAL B  75     109.636  28.429  53.339  1.00 43.65           C  
ATOM   2226  CG2 VAL B  75     108.738  30.751  52.964  1.00 42.71           C  
ATOM   2227  N   CYS B  76     111.463  28.568  56.167  1.00 46.50           N  
ATOM   2228  CA  CYS B  76     112.610  27.744  56.535  1.00 47.18           C  
ATOM   2229  C   CYS B  76     112.232  26.281  56.513  1.00 47.48           C  
ATOM   2230  O   CYS B  76     111.089  25.954  56.226  1.00 45.99           O  
ATOM   2231  CB  CYS B  76     113.165  28.139  57.886  1.00 47.96           C  
ATOM   2232  SG  CYS B  76     112.072  27.772  59.335  1.00 49.34           S  
ATOM   2233  N   ASP B  77     113.207  25.399  56.753  1.00 48.35           N  
ATOM   2234  CA  ASP B  77     112.926  23.961  56.739  1.00 49.75           C  
ATOM   2235  C   ASP B  77     112.928  23.330  58.144  1.00 50.01           C  
ATOM   2236  O   ASP B  77     113.212  24.001  59.134  1.00 48.19           O  
ATOM   2237  CB  ASP B  77     113.845  23.211  55.770  1.00 50.74           C  
ATOM   2238  CG  ASP B  77     115.267  23.025  56.300  1.00 52.81           C  
ATOM   2239  OD1 ASP B  77     115.635  23.480  57.427  1.00 51.96           O  
ATOM   2240  OD2 ASP B  77     116.045  22.414  55.527  1.00 57.53           O  
ATOM   2241  N   ILE B  78     112.598  22.045  58.205  1.00 51.18           N  
ATOM   2242  CA  ILE B  78     112.507  21.326  59.470  1.00 53.43           C  
ATOM   2243  C   ILE B  78     113.770  21.451  60.348  1.00 54.78           C  
ATOM   2244  O   ILE B  78     113.681  21.322  61.564  1.00 54.85           O  
ATOM   2245  CB  ILE B  78     112.050  19.819  59.276  1.00 53.45           C  
ATOM   2246  CG1 ILE B  78     111.526  19.224  60.592  1.00 53.88           C  
ATOM   2247  CG2 ILE B  78     113.173  18.950  58.654  1.00 54.25           C  
ATOM   2248  CD1 ILE B  78     110.252  19.908  61.148  1.00 51.28           C  
ATOM   2249  N   ASN B  79     114.928  21.739  59.743  1.00 56.52           N  
ATOM   2250  CA  ASN B  79     116.180  21.940  60.503  1.00 58.03           C  
ATOM   2251  C   ASN B  79     116.472  23.397  60.806  1.00 58.68           C  
ATOM   2252  O   ASN B  79     117.592  23.736  61.194  1.00 58.86           O  
ATOM   2253  CB  ASN B  79     117.395  21.295  59.803  1.00 58.14           C  
ATOM   2254  CG  ASN B  79     117.239  19.806  59.634  1.00 59.66           C  
ATOM   2255  OD1 ASN B  79     117.245  19.282  58.510  1.00 60.88           O  
ATOM   2256  ND2 ASN B  79     117.050  19.106  60.754  1.00 59.38           N  
ATOM   2257  N   GLU B  80     115.468  24.256  60.631  1.00 59.34           N  
ATOM   2258  CA  GLU B  80     115.630  25.710  60.817  1.00 60.17           C  
ATOM   2259  C   GLU B  80     116.573  26.426  59.826  1.00 60.35           C  
ATOM   2260  O   GLU B  80     116.932  27.575  60.062  1.00 60.31           O  
ATOM   2261  CB  GLU B  80     116.034  26.052  62.260  1.00 60.57           C  
ATOM   2262  CG  GLU B  80     114.968  26.823  63.061  1.00 61.73           C  
ATOM   2263  CD  GLU B  80     115.239  26.833  64.578  1.00 63.36           C  
ATOM   2264  OE1 GLU B  80     115.263  25.732  65.192  1.00 64.07           O  
ATOM   2265  OE2 GLU B  80     115.418  27.937  65.148  1.00 62.25           O  
ATOM   2266  N   LYS B  81     116.976  25.774  58.731  1.00 60.47           N  
ATOM   2267  CA  LYS B  81     117.733  26.530  57.714  1.00 60.89           C  
ATOM   2268  C   LYS B  81     116.771  27.328  56.823  1.00 60.23           C  
ATOM   2269  O   LYS B  81     115.811  26.786  56.300  1.00 59.53           O  
ATOM   2270  CB  LYS B  81     118.750  25.682  56.919  1.00 61.26           C  
ATOM   2271  CG  LYS B  81     118.186  24.557  56.058  1.00 63.07           C  
ATOM   2272  CD  LYS B  81     119.248  23.454  55.763  1.00 66.46           C  
ATOM   2273  CE  LYS B  81     119.379  22.398  56.901  1.00 66.24           C  
ATOM   2274  NZ  LYS B  81     120.215  22.894  58.041  1.00 66.14           N  
ATOM   2275  N   ASP B  82     117.042  28.621  56.716  1.00 59.62           N  
ATOM   2276  CA  ASP B  82     116.336  29.546  55.840  1.00 59.61           C  
ATOM   2277  C   ASP B  82     116.261  29.133  54.365  1.00 58.93           C  
ATOM   2278  O   ASP B  82     117.273  28.797  53.776  1.00 58.87           O  
ATOM   2279  CB  ASP B  82     117.042  30.887  55.901  1.00 59.96           C  
ATOM   2280  CG  ASP B  82     116.941  31.549  57.261  1.00 62.12           C  
ATOM   2281  OD1 ASP B  82     116.367  30.966  58.194  1.00 64.77           O  
ATOM   2282  OD2 ASP B  82     117.428  32.673  57.394  1.00 64.58           O  
ATOM   2283  N   ILE B  83     115.054  29.163  53.799  1.00 57.76           N  
ATOM   2284  CA  ILE B  83     114.810  28.917  52.382  1.00 57.29           C  
ATOM   2285  C   ILE B  83     114.663  30.313  51.709  1.00 56.98           C  
ATOM   2286  O   ILE B  83     115.473  30.715  50.884  1.00 56.39           O  
ATOM   2287  CB  ILE B  83     113.545  27.987  52.133  1.00 57.37           C  
ATOM   2288  CG1 ILE B  83     113.624  26.617  52.874  1.00 57.57           C  
ATOM   2289  CG2 ILE B  83     113.202  27.869  50.647  1.00 56.75           C  
ATOM   2290  CD1 ILE B  83     114.340  25.490  52.139  1.00 60.19           C  
ATOM   2291  N   SER B  84     113.639  31.055  52.098  1.00 56.11           N  
ATOM   2292  CA  SER B  84     113.368  32.367  51.526  1.00 55.83           C  
ATOM   2293  C   SER B  84     112.831  33.316  52.589  1.00 56.30           C  
ATOM   2294  O   SER B  84     112.542  32.929  53.718  1.00 55.48           O  
ATOM   2295  CB  SER B  84     112.402  32.305  50.330  1.00 55.62           C  
ATOM   2296  OG  SER B  84     111.116  31.847  50.688  1.00 54.09           O  
ATOM   2297  N   GLY B  85     112.687  34.571  52.216  1.00 56.31           N  
ATOM   2298  CA  GLY B  85     112.312  35.599  53.173  1.00 57.04           C  
ATOM   2299  C   GLY B  85     111.999  36.894  52.472  1.00 57.24           C  
ATOM   2300  O   GLY B  85     112.133  36.975  51.261  1.00 56.53           O  
ATOM   2301  N   PRO B  86     111.573  37.923  53.228  1.00 57.69           N  
ATOM   2302  CA  PRO B  86     111.339  39.199  52.588  1.00 58.38           C  
ATOM   2303  C   PRO B  86     112.640  39.857  52.101  1.00 59.07           C  
ATOM   2304  O   PRO B  86     113.740  39.477  52.518  1.00 57.75           O  
ATOM   2305  CB  PRO B  86     110.721  40.037  53.707  1.00 58.59           C  
ATOM   2306  CG  PRO B  86     111.252  39.420  54.974  1.00 57.47           C  
ATOM   2307  CD  PRO B  86     111.331  37.988  54.685  1.00 57.67           C  
ATOM   2308  N   SER B  87     112.474  40.832  51.211  1.00 60.36           N  
ATOM   2309  CA  SER B  87     113.552  41.679  50.726  1.00 61.94           C  
ATOM   2310  C   SER B  87     114.499  42.106  51.880  1.00 62.55           C  
ATOM   2311  O   SER B  87     114.031  42.610  52.915  1.00 62.67           O  
ATOM   2312  CB  SER B  87     112.943  42.881  49.989  1.00 61.97           C  
ATOM   2313  OG  SER B  87     113.961  43.667  49.413  1.00 63.63           O  
ATOM   2314  N   PRO B  88     115.823  41.871  51.730  1.00 63.04           N  
ATOM   2315  CA  PRO B  88     116.780  42.198  52.816  1.00 63.64           C  
ATOM   2316  C   PRO B  88     116.812  43.695  53.220  1.00 63.96           C  
ATOM   2317  O   PRO B  88     117.203  44.020  54.349  1.00 63.83           O  
ATOM   2318  CB  PRO B  88     118.150  41.758  52.243  1.00 63.56           C  
ATOM   2319  CG  PRO B  88     117.835  40.796  51.158  1.00 63.55           C  
ATOM   2320  CD  PRO B  88     116.498  41.238  50.581  1.00 63.40           C  
ATOM   2321  N   SER B  89     116.385  44.569  52.303  1.00 64.41           N  
ATOM   2322  CA  SER B  89     116.264  46.019  52.544  1.00 64.92           C  
ATOM   2323  C   SER B  89     115.233  46.380  53.632  1.00 64.85           C  
ATOM   2324  O   SER B  89     115.404  47.365  54.344  1.00 65.25           O  
ATOM   2325  CB  SER B  89     115.930  46.764  51.231  1.00 65.06           C  
ATOM   2326  OG  SER B  89     114.527  46.871  50.998  1.00 65.61           O  
ATOM   2327  N   LYS B  90     114.168  45.580  53.734  1.00 64.39           N  
ATOM   2328  CA  LYS B  90     113.094  45.774  54.712  1.00 63.42           C  
ATOM   2329  C   LYS B  90     113.546  45.631  56.169  1.00 63.01           C  
ATOM   2330  O   LYS B  90     112.869  46.103  57.067  1.00 63.02           O  
ATOM   2331  CB  LYS B  90     111.916  44.845  54.400  1.00 63.08           C  
ATOM   2332  CG  LYS B  90     111.002  45.379  53.311  1.00 63.50           C  
ATOM   2333  CD  LYS B  90     110.119  44.290  52.736  1.00 63.27           C  
ATOM   2334  CE  LYS B  90     109.139  44.829  51.698  1.00 64.48           C  
ATOM   2335  NZ  LYS B  90     108.467  43.711  50.913  1.00 64.43           N  
ATOM   2336  N   LYS B  91     114.702  44.998  56.385  1.00 62.74           N  
ATOM   2337  CA  LYS B  91     115.283  44.749  57.722  1.00 62.40           C  
ATOM   2338  C   LYS B  91     114.332  44.048  58.713  1.00 61.39           C  
ATOM   2339  O   LYS B  91     114.230  44.438  59.879  1.00 61.04           O  
ATOM   2340  CB  LYS B  91     115.893  46.030  58.335  1.00 62.92           C  
ATOM   2341  CG  LYS B  91     117.337  46.311  57.880  1.00 64.46           C  
ATOM   2342  CD  LYS B  91     117.893  47.582  58.509  1.00 66.14           C  
ATOM   2343  CE  LYS B  91     119.391  47.684  58.255  1.00 67.11           C  
ATOM   2344  NZ  LYS B  91     119.871  49.052  58.572  1.00 67.88           N  
ATOM   2345  N   LEU B  92     113.654  43.008  58.230  1.00 59.89           N  
ATOM   2346  CA  LEU B  92     112.752  42.200  59.044  1.00 58.77           C  
ATOM   2347  C   LEU B  92     113.466  40.915  59.455  1.00 58.08           C  
ATOM   2348  O   LEU B  92     114.367  40.458  58.755  1.00 57.39           O  
ATOM   2349  CB  LEU B  92     111.463  41.877  58.268  1.00 57.97           C  
ATOM   2350  CG  LEU B  92     110.511  42.979  57.802  1.00 57.66           C  
ATOM   2351  CD1 LEU B  92     109.548  42.436  56.757  1.00 56.93           C  
ATOM   2352  CD2 LEU B  92     109.729  43.615  58.955  1.00 56.43           C  
ATOM   2353  N   LYS B  93     113.070  40.339  60.591  1.00 57.36           N  
ATOM   2354  CA  LYS B  93     113.540  38.994  60.995  1.00 57.17           C  
ATOM   2355  C   LYS B  93     112.380  37.995  61.277  1.00 56.13           C  
ATOM   2356  O   LYS B  93     111.228  38.405  61.477  1.00 55.51           O  
ATOM   2357  CB  LYS B  93     114.511  39.060  62.192  1.00 57.53           C  
ATOM   2358  CG  LYS B  93     114.050  39.965  63.310  1.00 59.41           C  
ATOM   2359  CD  LYS B  93     114.703  39.586  64.628  1.00 63.22           C  
ATOM   2360  CE  LYS B  93     113.931  40.223  65.792  1.00 63.94           C  
ATOM   2361  NZ  LYS B  93     114.777  40.283  67.022  1.00 65.81           N  
ATOM   2362  N   LYS B  94     112.717  36.703  61.250  1.00 54.40           N  
ATOM   2363  CA  LYS B  94     111.880  35.590  61.727  1.00 53.29           C  
ATOM   2364  C   LYS B  94     111.214  35.969  63.041  1.00 51.29           C  
ATOM   2365  O   LYS B  94     111.827  36.602  63.900  1.00 50.16           O  
ATOM   2366  CB  LYS B  94     112.759  34.350  62.002  1.00 53.53           C  
ATOM   2367  CG  LYS B  94     112.683  33.215  61.018  1.00 54.92           C  
ATOM   2368  CD  LYS B  94     113.933  32.317  61.152  1.00 56.81           C  
ATOM   2369  CE  LYS B  94     113.700  30.950  60.528  1.00 59.21           C  
ATOM   2370  NZ  LYS B  94     113.189  31.026  59.094  1.00 61.78           N  
ATOM   2371  N   SER B  95     109.962  35.564  63.205  1.00 50.12           N  
ATOM   2372  CA  SER B  95     109.306  35.620  64.533  1.00 48.53           C  
ATOM   2373  C   SER B  95     110.195  35.000  65.631  1.00 47.82           C  
ATOM   2374  O   SER B  95     110.781  33.938  65.431  1.00 47.04           O  
ATOM   2375  CB  SER B  95     107.946  34.908  64.487  1.00 48.11           C  
ATOM   2376  OG  SER B  95     107.507  34.611  65.795  1.00 45.89           O  
ATOM   2377  N   GLN B  96     110.315  35.661  66.778  1.00 47.77           N  
ATOM   2378  CA  GLN B  96     111.039  35.070  67.907  1.00 48.38           C  
ATOM   2379  C   GLN B  96     110.372  33.810  68.509  1.00 47.34           C  
ATOM   2380  O   GLN B  96     110.957  33.186  69.379  1.00 47.71           O  
ATOM   2381  CB  GLN B  96     111.268  36.095  69.035  1.00 50.17           C  
ATOM   2382  CG  GLN B  96     112.099  37.333  68.663  1.00 54.24           C  
ATOM   2383  CD  GLN B  96     111.251  38.605  68.432  1.00 60.71           C  
ATOM   2384  OE1 GLN B  96     110.036  38.547  68.083  1.00 60.98           O  
ATOM   2385  NE2 GLN B  96     111.905  39.779  68.616  1.00 61.59           N  
ATOM   2386  N   CYS B  97     109.158  33.460  68.083  1.00 45.19           N  
ATOM   2387  CA  CYS B  97     108.523  32.195  68.513  1.00 44.52           C  
ATOM   2388  C   CYS B  97     109.126  30.983  67.781  1.00 42.70           C  
ATOM   2389  O   CYS B  97     108.881  29.830  68.177  1.00 40.89           O  
ATOM   2390  CB  CYS B  97     107.013  32.156  68.201  1.00 43.83           C  
ATOM   2391  SG  CYS B  97     106.055  33.479  68.780  1.00 45.30           S  
ATOM   2392  N   THR B  98     109.856  31.261  66.693  1.00 40.12           N  
ATOM   2393  CA  THR B  98     110.402  30.210  65.808  1.00 39.06           C  
ATOM   2394  C   THR B  98     110.878  28.947  66.554  1.00 37.46           C  
ATOM   2395  O   THR B  98     110.388  27.863  66.272  1.00 36.01           O  
ATOM   2396  CB  THR B  98     111.496  30.764  64.824  1.00 39.49           C  
ATOM   2397  OG1 THR B  98     110.891  31.718  63.947  1.00 40.65           O  
ATOM   2398  CG2 THR B  98     112.088  29.629  63.952  1.00 40.09           C  
ATOM   2399  N   PRO B  99     111.803  29.096  67.525  1.00 37.27           N  
ATOM   2400  CA  PRO B  99     112.309  27.900  68.233  1.00 37.11           C  
ATOM   2401  C   PRO B  99     111.200  27.133  68.976  1.00 36.21           C  
ATOM   2402  O   PRO B  99     111.244  25.900  69.007  1.00 36.15           O  
ATOM   2403  CB  PRO B  99     113.315  28.489  69.254  1.00 37.71           C  
ATOM   2404  CG  PRO B  99     113.778  29.789  68.615  1.00 38.74           C  
ATOM   2405  CD  PRO B  99     112.504  30.327  67.975  1.00 37.73           C  
ATOM   2406  N   LEU B 100     110.242  27.863  69.559  1.00 33.99           N  
ATOM   2407  CA  LEU B 100     109.078  27.255  70.227  1.00 33.27           C  
ATOM   2408  C   LEU B 100     108.182  26.564  69.211  1.00 31.17           C  
ATOM   2409  O   LEU B 100     107.765  25.431  69.429  1.00 30.07           O  
ATOM   2410  CB  LEU B 100     108.316  28.267  71.089  1.00 33.55           C  
ATOM   2411  CG  LEU B 100     109.063  28.412  72.438  1.00 35.84           C  
ATOM   2412  CD1 LEU B 100     110.303  29.189  72.315  1.00 36.83           C  
ATOM   2413  CD2 LEU B 100     108.167  29.044  73.493  1.00 40.06           C  
ATOM   2414  N   PHE B 101     107.933  27.228  68.098  1.00 29.40           N  
ATOM   2415  CA  PHE B 101     107.205  26.593  67.004  1.00 29.96           C  
ATOM   2416  C   PHE B 101     107.955  25.282  66.639  1.00 29.37           C  
ATOM   2417  O   PHE B 101     107.340  24.220  66.478  1.00 26.93           O  
ATOM   2418  CB  PHE B 101     107.127  27.495  65.780  1.00 29.95           C  
ATOM   2419  CG  PHE B 101     106.168  28.706  65.897  1.00 29.81           C  
ATOM   2420  CD1 PHE B 101     105.098  28.724  66.818  1.00 30.96           C  
ATOM   2421  CD2 PHE B 101     106.336  29.807  65.048  1.00 31.01           C  
ATOM   2422  CE1 PHE B 101     104.220  29.811  66.901  1.00 29.03           C  
ATOM   2423  CE2 PHE B 101     105.481  30.906  65.112  1.00 33.28           C  
ATOM   2424  CZ  PHE B 101     104.403  30.910  66.036  1.00 31.65           C  
ATOM   2425  N   MET B 102     109.287  25.378  66.520  1.00 29.79           N  
ATOM   2426  CA  MET B 102     110.071  24.213  66.048  1.00 30.28           C  
ATOM   2427  C   MET B 102     109.916  23.028  67.005  1.00 29.78           C  
ATOM   2428  O   MET B 102     109.929  21.887  66.554  1.00 29.64           O  
ATOM   2429  CB  MET B 102     111.548  24.563  65.832  1.00 30.47           C  
ATOM   2430  CG  MET B 102     111.744  25.467  64.615  1.00 34.45           C  
ATOM   2431  SD  MET B 102     111.076  24.867  63.060  1.00 38.44           S  
ATOM   2432  CE  MET B 102     111.793  23.251  63.051  1.00 41.63           C  
ATOM   2433  N   ASN B 103     109.747  23.280  68.314  1.00 28.95           N  
ATOM   2434  CA  ASN B 103     109.434  22.136  69.232  1.00 29.36           C  
ATOM   2435  C   ASN B 103     108.235  21.319  68.729  1.00 29.00           C  
ATOM   2436  O   ASN B 103     108.267  20.087  68.715  1.00 29.72           O  
ATOM   2437  CB  ASN B 103     109.139  22.561  70.679  1.00 28.22           C  
ATOM   2438  CG  ASN B 103     110.365  22.988  71.430  1.00 31.13           C  
ATOM   2439  OD1 ASN B 103     111.474  22.563  71.112  1.00 29.51           O  
ATOM   2440  ND2 ASN B 103     110.180  23.859  72.435  1.00 25.97           N  
ATOM   2441  N   ALA B 104     107.157  21.992  68.351  1.00 27.50           N  
ATOM   2442  CA  ALA B 104     105.985  21.249  67.919  1.00 26.75           C  
ATOM   2443  C   ALA B 104     106.221  20.533  66.592  1.00 26.91           C  
ATOM   2444  O   ALA B 104     105.687  19.438  66.357  1.00 26.42           O  
ATOM   2445  CB  ALA B 104     104.793  22.144  67.793  1.00 25.74           C  
ATOM   2446  N   TYR B 105     106.952  21.173  65.686  1.00 26.24           N  
ATOM   2447  CA  TYR B 105     107.154  20.553  64.406  1.00 28.13           C  
ATOM   2448  C   TYR B 105     108.037  19.310  64.540  1.00 28.97           C  
ATOM   2449  O   TYR B 105     107.765  18.301  63.887  1.00 30.22           O  
ATOM   2450  CB  TYR B 105     107.803  21.520  63.408  1.00 27.22           C  
ATOM   2451  CG  TYR B 105     106.870  22.593  62.936  1.00 25.97           C  
ATOM   2452  CD1 TYR B 105     105.629  22.254  62.340  1.00 23.53           C  
ATOM   2453  CD2 TYR B 105     107.206  23.936  63.049  1.00 23.51           C  
ATOM   2454  CE1 TYR B 105     104.750  23.225  61.886  1.00 20.23           C  
ATOM   2455  CE2 TYR B 105     106.282  24.947  62.585  1.00 24.19           C  
ATOM   2456  CZ  TYR B 105     105.089  24.573  61.997  1.00 22.20           C  
ATOM   2457  OH  TYR B 105     104.185  25.534  61.499  1.00 24.15           O  
ATOM   2458  N   THR B 106     109.092  19.400  65.343  1.00 30.11           N  
ATOM   2459  CA  THR B 106     110.051  18.265  65.434  1.00 31.80           C  
ATOM   2460  C   THR B 106     109.613  17.158  66.431  1.00 32.43           C  
ATOM   2461  O   THR B 106     109.900  15.965  66.234  1.00 33.30           O  
ATOM   2462  CB  THR B 106     111.489  18.750  65.703  1.00 30.80           C  
ATOM   2463  OG1 THR B 106     111.531  19.380  67.006  1.00 32.94           O  
ATOM   2464  CG2 THR B 106     111.931  19.714  64.631  1.00 29.49           C  
ATOM   2465  N   MET B 107     108.912  17.541  67.503  1.00 31.59           N  
ATOM   2466  CA  MET B 107     108.577  16.594  68.587  1.00 30.60           C  
ATOM   2467  C   MET B 107     107.223  15.933  68.380  1.00 31.55           C  
ATOM   2468  O   MET B 107     106.998  14.814  68.832  1.00 30.80           O  
ATOM   2469  CB  MET B 107     108.584  17.296  69.954  1.00 30.62           C  
ATOM   2470  CG  MET B 107     109.958  17.872  70.357  1.00 29.19           C  
ATOM   2471  SD  MET B 107     109.924  18.874  71.806  1.00 25.52           S  
ATOM   2472  CE  MET B 107     109.375  17.679  73.016  1.00 23.47           C  
ATOM   2473  N   ARG B 108     106.288  16.621  67.725  1.00 30.85           N  
ATOM   2474  CA  ARG B 108     104.925  16.159  67.777  1.00 31.35           C  
ATOM   2475  C   ARG B 108     104.366  16.008  66.371  1.00 31.54           C  
ATOM   2476  O   ARG B 108     103.174  15.806  66.183  1.00 33.11           O  
ATOM   2477  CB  ARG B 108     103.997  17.059  68.682  1.00 30.47           C  
ATOM   2478  CG  ARG B 108     104.370  17.126  70.183  1.00 31.94           C  
ATOM   2479  CD  ARG B 108     103.940  15.825  70.996  1.00 31.62           C  
ATOM   2480  NE  ARG B 108     104.464  15.788  72.373  1.00 29.91           N  
ATOM   2481  CZ  ARG B 108     105.615  15.198  72.680  1.00 38.59           C  
ATOM   2482  NH1 ARG B 108     106.320  14.628  71.700  1.00 38.23           N  
ATOM   2483  NH2 ARG B 108     106.092  15.166  73.931  1.00 35.97           N  
ATOM   2484  N   GLY B 109     105.178  16.116  65.351  1.00 31.18           N  
ATOM   2485  CA  GLY B 109     104.535  15.959  64.049  1.00 30.56           C  
ATOM   2486  C   GLY B 109     103.565  17.068  63.587  1.00 30.18           C  
ATOM   2487  O   GLY B 109     102.793  16.856  62.633  1.00 29.38           O  
ATOM   2488  N   ALA B 110     103.641  18.269  64.186  1.00 27.26           N  
ATOM   2489  CA  ALA B 110     102.649  19.317  63.892  1.00 25.44           C  
ATOM   2490  C   ALA B 110     102.626  19.772  62.422  1.00 24.33           C  
ATOM   2491  O   ALA B 110     103.653  19.883  61.788  1.00 23.97           O  
ATOM   2492  CB  ALA B 110     102.879  20.519  64.772  1.00 25.22           C  
ATOM   2493  N   GLY B 111     101.430  19.998  61.892  1.00 22.04           N  
ATOM   2494  CA  GLY B 111     101.256  20.740  60.667  1.00 21.99           C  
ATOM   2495  C   GLY B 111     101.118  22.276  60.823  1.00 22.63           C  
ATOM   2496  O   GLY B 111     101.250  23.032  59.828  1.00 21.55           O  
ATOM   2497  N   ALA B 112     100.867  22.744  62.063  1.00 21.23           N  
ATOM   2498  CA  ALA B 112     100.572  24.164  62.308  1.00 20.65           C  
ATOM   2499  C   ALA B 112     100.722  24.399  63.807  1.00 19.95           C  
ATOM   2500  O   ALA B 112     100.491  23.478  64.614  1.00 18.62           O  
ATOM   2501  CB  ALA B 112      99.120  24.445  61.850  1.00 19.80           C  
ATOM   2502  N   VAL B 113     101.149  25.597  64.157  1.00 19.73           N  
ATOM   2503  CA  VAL B 113     101.360  25.976  65.538  1.00 20.07           C  
ATOM   2504  C   VAL B 113     100.823  27.413  65.712  1.00 19.70           C  
ATOM   2505  O   VAL B 113     101.152  28.243  64.912  1.00 18.74           O  
ATOM   2506  CB  VAL B 113     102.863  26.063  65.949  1.00 19.23           C  
ATOM   2507  CG1 VAL B 113     102.924  26.259  67.488  1.00 18.85           C  
ATOM   2508  CG2 VAL B 113     103.617  24.822  65.565  1.00 22.47           C  
ATOM   2509  N   ILE B 114     100.054  27.661  66.770  1.00 18.42           N  
ATOM   2510  CA  ILE B 114      99.496  29.022  67.064  1.00 17.13           C  
ATOM   2511  C   ILE B 114     100.032  29.492  68.398  1.00 17.27           C  
ATOM   2512  O   ILE B 114     100.127  28.723  69.349  1.00 17.47           O  
ATOM   2513  CB  ILE B 114      97.954  29.028  67.091  1.00 17.62           C  
ATOM   2514  CG1 ILE B 114      97.416  28.601  65.695  1.00 17.61           C  
ATOM   2515  CG2 ILE B 114      97.443  30.482  67.463  1.00 14.58           C  
ATOM   2516  CD1 ILE B 114      95.894  28.003  65.645  1.00 17.53           C  
ATOM   2517  N   HIS B 115     100.376  30.755  68.484  1.00 16.24           N  
ATOM   2518  CA  HIS B 115     100.797  31.356  69.756  1.00 16.73           C  
ATOM   2519  C   HIS B 115      99.849  32.552  69.989  1.00 17.55           C  
ATOM   2520  O   HIS B 115      99.690  33.368  69.097  1.00 17.42           O  
ATOM   2521  CB  HIS B 115     102.267  31.798  69.654  1.00 16.65           C  
ATOM   2522  CG  HIS B 115     102.791  32.581  70.840  1.00 19.35           C  
ATOM   2523  ND1 HIS B 115     102.494  32.252  72.140  1.00 17.93           N  
ATOM   2524  CD2 HIS B 115     103.638  33.650  70.905  1.00 18.51           C  
ATOM   2525  CE1 HIS B 115     103.088  33.124  72.957  1.00 19.04           C  
ATOM   2526  NE2 HIS B 115     103.773  33.992  72.230  1.00 18.28           N  
ATOM   2527  N   THR B 116      99.181  32.600  71.144  1.00 16.96           N  
ATOM   2528  CA  THR B 116      98.351  33.775  71.478  1.00 16.29           C  
ATOM   2529  C   THR B 116      98.870  34.443  72.711  1.00 16.37           C  
ATOM   2530  O   THR B 116      99.597  33.821  73.501  1.00 14.12           O  
ATOM   2531  CB  THR B 116      96.866  33.438  71.669  1.00 16.13           C  
ATOM   2532  OG1 THR B 116      96.624  33.058  73.019  1.00 15.15           O  
ATOM   2533  CG2 THR B 116      96.393  32.292  70.743  1.00 17.04           C  
ATOM   2534  N   HIS B 117      98.531  35.743  72.865  1.00 14.21           N  
ATOM   2535  CA  HIS B 117      98.707  36.418  74.118  1.00 15.30           C  
ATOM   2536  C   HIS B 117      97.307  36.657  74.707  1.00 16.41           C  
ATOM   2537  O   HIS B 117      97.028  37.646  75.377  1.00 17.11           O  
ATOM   2538  CB  HIS B 117      99.426  37.732  73.891  1.00 16.34           C  
ATOM   2539  CG  HIS B 117     100.887  37.592  73.584  1.00 19.03           C  
ATOM   2540  ND1 HIS B 117     101.762  38.645  73.691  1.00 22.73           N  
ATOM   2541  CD2 HIS B 117     101.643  36.509  73.259  1.00 21.93           C  
ATOM   2542  CE1 HIS B 117     102.992  38.227  73.437  1.00 23.13           C  
ATOM   2543  NE2 HIS B 117     102.944  36.932  73.184  1.00 22.27           N  
ATOM   2544  N   SER B 118      96.399  35.722  74.467  1.00 16.41           N  
ATOM   2545  CA  SER B 118      95.013  35.899  74.906  1.00 16.00           C  
ATOM   2546  C   SER B 118      94.940  36.249  76.361  1.00 15.30           C  
ATOM   2547  O   SER B 118      95.588  35.639  77.245  1.00 13.38           O  
ATOM   2548  CB  SER B 118      94.334  34.526  74.729  1.00 17.35           C  
ATOM   2549  OG  SER B 118      93.110  34.545  75.334  1.00 24.64           O  
ATOM   2550  N   LYS B 119      94.090  37.207  76.689  1.00 14.25           N  
ATOM   2551  CA  LYS B 119      93.855  37.496  78.095  1.00 14.12           C  
ATOM   2552  C   LYS B 119      93.299  36.314  78.881  1.00 13.56           C  
ATOM   2553  O   LYS B 119      93.629  36.121  80.061  1.00 13.30           O  
ATOM   2554  CB  LYS B 119      92.903  38.703  78.213  1.00 16.09           C  
ATOM   2555  CG  LYS B 119      92.479  38.978  79.670  1.00 18.52           C  
ATOM   2556  CD  LYS B 119      91.161  39.864  79.678  1.00 26.47           C  
ATOM   2557  CE  LYS B 119      90.849  40.301  81.152  1.00 25.55           C  
ATOM   2558  NZ  LYS B 119      89.830  41.335  81.106  1.00 28.31           N  
ATOM   2559  N   ALA B 120      92.468  35.475  78.242  1.00 13.11           N  
ATOM   2560  CA  ALA B 120      91.932  34.332  79.009  1.00 14.04           C  
ATOM   2561  C   ALA B 120      93.063  33.339  79.421  1.00 13.10           C  
ATOM   2562  O   ALA B 120      93.078  32.765  80.542  1.00 12.83           O  
ATOM   2563  CB  ALA B 120      90.876  33.580  78.116  1.00 12.49           C  
ATOM   2564  N   ALA B 121      94.008  33.120  78.507  1.00 13.62           N  
ATOM   2565  CA  ALA B 121      95.193  32.283  78.796  1.00 13.69           C  
ATOM   2566  C   ALA B 121      95.993  32.891  79.915  1.00 13.20           C  
ATOM   2567  O   ALA B 121      96.336  32.198  80.882  1.00 14.56           O  
ATOM   2568  CB  ALA B 121      96.067  32.119  77.521  1.00 13.07           C  
ATOM   2569  N   VAL B 122      96.279  34.194  79.837  1.00 13.10           N  
ATOM   2570  CA  VAL B 122      97.061  34.853  80.912  1.00 12.38           C  
ATOM   2571  C   VAL B 122      96.353  34.751  82.285  1.00 13.81           C  
ATOM   2572  O   VAL B 122      96.965  34.347  83.285  1.00 12.87           O  
ATOM   2573  CB  VAL B 122      97.424  36.314  80.520  1.00 13.58           C  
ATOM   2574  CG1 VAL B 122      98.110  37.123  81.724  1.00 13.18           C  
ATOM   2575  CG2 VAL B 122      98.353  36.260  79.358  1.00 12.99           C  
ATOM   2576  N   MET B 123      95.074  35.124  82.340  1.00 12.72           N  
ATOM   2577  CA  MET B 123      94.329  35.040  83.622  1.00 12.53           C  
ATOM   2578  C   MET B 123      94.256  33.617  84.122  1.00 13.03           C  
ATOM   2579  O   MET B 123      94.353  33.397  85.322  1.00 13.17           O  
ATOM   2580  CB  MET B 123      92.901  35.602  83.427  1.00 11.98           C  
ATOM   2581  CG  MET B 123      92.866  37.112  83.169  1.00 13.64           C  
ATOM   2582  SD  MET B 123      93.666  38.095  84.469  1.00 17.01           S  
ATOM   2583  CE  MET B 123      92.656  37.645  85.809  1.00 15.95           C  
ATOM   2584  N   ALA B 124      94.098  32.636  83.226  1.00 12.21           N  
ATOM   2585  CA  ALA B 124      94.228  31.249  83.709  1.00 13.44           C  
ATOM   2586  C   ALA B 124      95.572  30.919  84.410  1.00 14.17           C  
ATOM   2587  O   ALA B 124      95.608  30.231  85.478  1.00 14.40           O  
ATOM   2588  CB  ALA B 124      93.921  30.245  82.538  1.00 12.60           C  
ATOM   2589  N   THR B 125      96.664  31.432  83.864  1.00 13.64           N  
ATOM   2590  CA  THR B 125      97.970  31.173  84.529  1.00 15.35           C  
ATOM   2591  C   THR B 125      98.105  31.880  85.869  1.00 16.06           C  
ATOM   2592  O   THR B 125      98.953  31.501  86.711  1.00 16.14           O  
ATOM   2593  CB  THR B 125      99.186  31.547  83.625  1.00 14.66           C  
ATOM   2594  OG1 THR B 125      99.193  32.967  83.455  1.00 13.96           O  
ATOM   2595  CG2 THR B 125      99.042  30.845  82.224  1.00 13.42           C  
ATOM   2596  N   LEU B 126      97.244  32.897  86.095  1.00 14.77           N  
ATOM   2597  CA  LEU B 126      97.294  33.654  87.329  1.00 15.19           C  
ATOM   2598  C   LEU B 126      96.372  33.083  88.367  1.00 16.97           C  
ATOM   2599  O   LEU B 126      96.696  33.144  89.539  1.00 17.82           O  
ATOM   2600  CB  LEU B 126      96.913  35.130  87.075  1.00 14.13           C  
ATOM   2601  CG  LEU B 126      97.974  35.855  86.284  1.00 17.31           C  
ATOM   2602  CD1 LEU B 126      97.413  37.256  85.912  1.00 16.66           C  
ATOM   2603  CD2 LEU B 126      99.298  36.050  87.094  1.00 17.43           C  
ATOM   2604  N   LEU B 127      95.208  32.541  87.958  1.00 18.16           N  
ATOM   2605  CA  LEU B 127      94.309  31.886  88.891  1.00 19.05           C  
ATOM   2606  C   LEU B 127      94.649  30.441  89.170  1.00 19.29           C  
ATOM   2607  O   LEU B 127      94.045  29.876  90.096  1.00 19.84           O  
ATOM   2608  CB  LEU B 127      92.865  31.922  88.372  1.00 18.95           C  
ATOM   2609  CG  LEU B 127      92.493  33.409  88.689  1.00 24.07           C  
ATOM   2610  CD1 LEU B 127      91.446  33.871  87.823  1.00 25.60           C  
ATOM   2611  CD2 LEU B 127      92.177  33.701  90.201  1.00 25.24           C  
ATOM   2612  N   PHE B 128      95.514  29.813  88.367  1.00 18.95           N  
ATOM   2613  CA  PHE B 128      95.953  28.427  88.611  1.00 20.31           C  
ATOM   2614  C   PHE B 128      97.465  28.643  88.764  1.00 20.28           C  
ATOM   2615  O   PHE B 128      98.197  28.607  87.781  1.00 20.91           O  
ATOM   2616  CB  PHE B 128      95.729  27.499  87.392  1.00 20.63           C  
ATOM   2617  CG  PHE B 128      94.318  27.114  87.143  1.00 23.71           C  
ATOM   2618  CD1 PHE B 128      93.871  25.803  87.471  1.00 25.56           C  
ATOM   2619  CD2 PHE B 128      93.399  28.071  86.576  1.00 22.79           C  
ATOM   2620  CE1 PHE B 128      92.517  25.441  87.249  1.00 26.23           C  
ATOM   2621  CE2 PHE B 128      92.090  27.725  86.347  1.00 27.04           C  
ATOM   2622  CZ  PHE B 128      91.643  26.390  86.691  1.00 25.36           C  
ATOM   2623  N   PRO B 129      97.949  28.896  89.991  1.00 20.63           N  
ATOM   2624  CA  PRO B 129      99.326  29.395  90.131  1.00 21.50           C  
ATOM   2625  C   PRO B 129     100.432  28.281  90.146  1.00 22.74           C  
ATOM   2626  O   PRO B 129     101.636  28.591  90.282  1.00 23.23           O  
ATOM   2627  CB  PRO B 129      99.279  30.154  91.483  1.00 21.21           C  
ATOM   2628  CG  PRO B 129      98.249  29.458  92.297  1.00 21.82           C  
ATOM   2629  CD  PRO B 129      97.181  28.989  91.256  1.00 22.43           C  
ATOM   2630  N   GLY B 130     100.054  27.024  89.996  1.00 22.83           N  
ATOM   2631  CA  GLY B 130     101.045  25.932  89.978  1.00 22.74           C  
ATOM   2632  C   GLY B 130     101.457  25.486  88.591  1.00 23.07           C  
ATOM   2633  O   GLY B 130     101.608  26.296  87.658  1.00 23.15           O  
ATOM   2634  N   ARG B 131     101.670  24.186  88.439  1.00 21.01           N  
ATOM   2635  CA  ARG B 131     102.272  23.641  87.245  1.00 20.38           C  
ATOM   2636  C   ARG B 131     101.216  23.299  86.206  1.00 17.99           C  
ATOM   2637  O   ARG B 131     101.564  22.974  85.086  1.00 16.45           O  
ATOM   2638  CB  ARG B 131     103.038  22.312  87.609  1.00 22.54           C  
ATOM   2639  CG  ARG B 131     104.414  22.607  88.353  1.00 28.89           C  
ATOM   2640  CD  ARG B 131     105.071  21.307  88.966  1.00 35.83           C  
ATOM   2641  NE  ARG B 131     105.034  20.218  87.976  1.00 43.26           N  
ATOM   2642  CZ  ARG B 131     106.053  19.908  87.168  1.00 48.90           C  
ATOM   2643  NH1 ARG B 131     107.197  20.597  87.274  1.00 50.26           N  
ATOM   2644  NH2 ARG B 131     105.937  18.909  86.271  1.00 48.98           N  
ATOM   2645  N   GLU B 132      99.943  23.290  86.605  1.00 16.86           N  
ATOM   2646  CA  GLU B 132      98.870  22.774  85.763  1.00 17.19           C  
ATOM   2647  C   GLU B 132      97.629  23.632  85.745  1.00 16.97           C  
ATOM   2648  O   GLU B 132      97.171  24.077  86.784  1.00 16.08           O  
ATOM   2649  CB  GLU B 132      98.430  21.365  86.224  1.00 16.80           C  
ATOM   2650  CG  GLU B 132      99.590  20.313  86.095  1.00 18.83           C  
ATOM   2651  CD  GLU B 132      99.236  18.973  86.705  1.00 21.80           C  
ATOM   2652  OE1 GLU B 132      98.227  18.834  87.435  1.00 23.69           O  
ATOM   2653  OE2 GLU B 132      99.997  18.026  86.470  1.00 24.93           O  
ATOM   2654  N   PHE B 133      97.051  23.764  84.555  1.00 15.65           N  
ATOM   2655  CA  PHE B 133      95.657  24.213  84.446  1.00 15.62           C  
ATOM   2656  C   PHE B 133      94.837  22.921  84.323  1.00 15.51           C  
ATOM   2657  O   PHE B 133      95.183  22.035  83.526  1.00 16.52           O  
ATOM   2658  CB  PHE B 133      95.544  25.096  83.199  1.00 14.04           C  
ATOM   2659  CG  PHE B 133      94.134  25.348  82.743  1.00 14.87           C  
ATOM   2660  CD1 PHE B 133      93.410  26.364  83.316  1.00 15.11           C  
ATOM   2661  CD2 PHE B 133      93.535  24.547  81.779  1.00 13.40           C  
ATOM   2662  CE1 PHE B 133      92.001  26.536  82.904  1.00 15.10           C  
ATOM   2663  CE2 PHE B 133      92.209  24.721  81.357  1.00 15.11           C  
ATOM   2664  CZ  PHE B 133      91.443  25.670  81.934  1.00 13.21           C  
ATOM   2665  N   LYS B 134      93.738  22.813  85.061  1.00 15.87           N  
ATOM   2666  CA  LYS B 134      92.840  21.649  84.942  1.00 16.87           C  
ATOM   2667  C   LYS B 134      91.399  21.999  84.849  1.00 16.44           C  
ATOM   2668  O   LYS B 134      90.923  22.933  85.515  1.00 16.80           O  
ATOM   2669  CB  LYS B 134      93.020  20.726  86.172  1.00 17.49           C  
ATOM   2670  CG  LYS B 134      94.537  20.333  86.391  1.00 21.54           C  
ATOM   2671  CD  LYS B 134      94.719  19.624  87.830  1.00 26.86           C  
ATOM   2672  CE  LYS B 134      94.118  18.222  87.761  1.00 31.63           C  
ATOM   2673  NZ  LYS B 134      94.434  17.311  88.909  1.00 31.60           N  
ATOM   2674  N   ILE B 135      90.668  21.279  84.021  1.00 15.58           N  
ATOM   2675  CA  ILE B 135      89.244  21.554  83.954  1.00 15.12           C  
ATOM   2676  C   ILE B 135      88.595  20.238  83.559  1.00 14.79           C  
ATOM   2677  O   ILE B 135      89.194  19.427  82.808  1.00 15.54           O  
ATOM   2678  CB  ILE B 135      88.884  22.664  82.973  1.00 14.15           C  
ATOM   2679  CG1 ILE B 135      87.358  23.051  83.057  1.00 13.41           C  
ATOM   2680  CG2 ILE B 135      89.362  22.297  81.509  1.00 13.23           C  
ATOM   2681  CD1 ILE B 135      87.061  24.494  82.284  1.00 12.73           C  
ATOM   2682  N   THR B 136      87.404  19.996  84.105  1.00 14.59           N  
ATOM   2683  CA  THR B 136      86.683  18.714  83.818  1.00 14.61           C  
ATOM   2684  C   THR B 136      85.215  18.989  83.580  1.00 15.11           C  
ATOM   2685  O   THR B 136      84.718  20.104  83.914  1.00 14.06           O  
ATOM   2686  CB  THR B 136      86.903  17.685  85.027  1.00 15.81           C  
ATOM   2687  OG1 THR B 136      86.360  16.403  84.643  1.00 18.05           O  
ATOM   2688  CG2 THR B 136      86.215  18.165  86.279  1.00 17.07           C  
ATOM   2689  N   HIS B 137      84.534  18.061  82.932  1.00 15.69           N  
ATOM   2690  CA  HIS B 137      83.058  18.173  82.764  1.00 16.26           C  
ATOM   2691  C   HIS B 137      82.598  19.445  82.012  1.00 15.66           C  
ATOM   2692  O   HIS B 137      81.859  20.268  82.558  1.00 15.64           O  
ATOM   2693  CB  HIS B 137      82.328  17.935  84.108  1.00 14.81           C  
ATOM   2694  CG  HIS B 137      82.463  16.510  84.604  1.00 19.22           C  
ATOM   2695  ND1 HIS B 137      81.395  15.619  84.686  1.00 24.66           N  
ATOM   2696  CD2 HIS B 137      83.566  15.795  84.946  1.00 18.77           C  
ATOM   2697  CE1 HIS B 137      81.825  14.439  85.113  1.00 18.91           C  
ATOM   2698  NE2 HIS B 137      83.136  14.517  85.285  1.00 25.74           N  
ATOM   2699  N   GLN B 138      83.126  19.587  80.803  1.00 14.54           N  
ATOM   2700  CA  GLN B 138      82.795  20.652  79.934  1.00 14.76           C  
ATOM   2701  C   GLN B 138      82.678  20.027  78.597  1.00 15.50           C  
ATOM   2702  O   GLN B 138      83.619  19.337  78.167  1.00 16.20           O  
ATOM   2703  CB  GLN B 138      83.945  21.706  79.947  1.00 13.84           C  
ATOM   2704  CG  GLN B 138      84.014  22.533  81.253  1.00 13.31           C  
ATOM   2705  CD  GLN B 138      82.784  23.474  81.516  1.00 17.69           C  
ATOM   2706  OE1 GLN B 138      82.599  23.908  82.674  1.00 19.26           O  
ATOM   2707  NE2 GLN B 138      81.946  23.724  80.522  1.00 11.73           N  
ATOM   2708  N   GLU B 139      81.592  20.292  77.879  1.00 14.92           N  
ATOM   2709  CA  GLU B 139      81.493  19.831  76.518  1.00 15.63           C  
ATOM   2710  C   GLU B 139      82.669  20.275  75.636  1.00 16.83           C  
ATOM   2711  O   GLU B 139      83.014  19.530  74.689  1.00 16.33           O  
ATOM   2712  CB  GLU B 139      80.215  20.336  75.855  1.00 15.84           C  
ATOM   2713  CG  GLU B 139      79.955  19.739  74.486  1.00 17.56           C  
ATOM   2714  CD  GLU B 139      79.398  18.273  74.527  1.00 20.34           C  
ATOM   2715  OE1 GLU B 139      79.286  17.656  75.633  1.00 18.79           O  
ATOM   2716  OE2 GLU B 139      79.083  17.771  73.422  1.00 23.42           O  
ATOM   2717  N   MET B 140      83.277  21.431  75.904  1.00 15.80           N  
ATOM   2718  CA  MET B 140      84.321  21.909  74.914  1.00 15.91           C  
ATOM   2719  C   MET B 140      85.633  21.132  75.055  1.00 16.31           C  
ATOM   2720  O   MET B 140      86.536  21.180  74.196  1.00 16.67           O  
ATOM   2721  CB  MET B 140      84.525  23.411  74.972  1.00 16.57           C  
ATOM   2722  CG  MET B 140      83.341  24.181  74.429  1.00 22.11           C  
ATOM   2723  SD  MET B 140      83.482  24.082  72.636  1.00 22.97           S  
ATOM   2724  CE  MET B 140      84.255  25.641  72.298  1.00 25.13           C  
ATOM   2725  N   ILE B 141      85.755  20.363  76.131  1.00 15.72           N  
ATOM   2726  CA  ILE B 141      86.874  19.434  76.243  1.00 17.00           C  
ATOM   2727  C   ILE B 141      86.942  18.451  75.022  1.00 18.51           C  
ATOM   2728  O   ILE B 141      88.065  18.035  74.524  1.00 18.20           O  
ATOM   2729  CB  ILE B 141      86.788  18.697  77.592  1.00 16.61           C  
ATOM   2730  CG1 ILE B 141      87.176  19.661  78.723  1.00 14.77           C  
ATOM   2731  CG2 ILE B 141      87.800  17.543  77.686  1.00 18.16           C  
ATOM   2732  CD1 ILE B 141      86.853  19.159  80.207  1.00 14.14           C  
ATOM   2733  N   LYS B 142      85.769  18.062  74.536  1.00 17.73           N  
ATOM   2734  CA  LYS B 142      85.686  17.152  73.366  1.00 19.32           C  
ATOM   2735  C   LYS B 142      86.390  17.645  72.120  1.00 19.25           C  
ATOM   2736  O   LYS B 142      86.638  16.856  71.222  1.00 19.06           O  
ATOM   2737  CB  LYS B 142      84.212  16.802  73.029  1.00 18.35           C  
ATOM   2738  CG  LYS B 142      83.610  16.036  74.202  1.00 21.56           C  
ATOM   2739  CD  LYS B 142      82.063  15.978  74.131  1.00 24.07           C  
ATOM   2740  CE  LYS B 142      81.571  15.388  72.765  1.00 27.91           C  
ATOM   2741  NZ  LYS B 142      80.095  15.151  72.929  1.00 27.77           N  
ATOM   2742  N   GLY B 143      86.696  18.956  72.045  1.00 19.50           N  
ATOM   2743  CA  GLY B 143      87.379  19.481  70.809  1.00 19.14           C  
ATOM   2744  C   GLY B 143      88.878  19.229  70.930  1.00 19.99           C  
ATOM   2745  O   GLY B 143      89.630  19.616  70.055  1.00 22.08           O  
ATOM   2746  N   ILE B 144      89.332  18.673  72.057  1.00 19.89           N  
ATOM   2747  CA  ILE B 144      90.793  18.576  72.296  1.00 20.01           C  
ATOM   2748  C   ILE B 144      91.275  17.129  72.027  1.00 21.48           C  
ATOM   2749  O   ILE B 144      90.708  16.149  72.558  1.00 20.10           O  
ATOM   2750  CB  ILE B 144      91.197  18.961  73.743  1.00 18.92           C  
ATOM   2751  CG1 ILE B 144      90.698  20.376  74.191  1.00 20.16           C  
ATOM   2752  CG2 ILE B 144      92.729  18.866  73.956  1.00 19.09           C  
ATOM   2753  CD1 ILE B 144      91.096  21.502  73.262  1.00 18.00           C  
ATOM   2754  N   LYS B 145      92.329  17.005  71.246  1.00 21.85           N  
ATOM   2755  CA  LYS B 145      92.913  15.690  70.950  1.00 26.00           C  
ATOM   2756  C   LYS B 145      93.890  15.207  72.033  1.00 26.08           C  
ATOM   2757  O   LYS B 145      94.548  16.007  72.699  1.00 23.10           O  
ATOM   2758  CB  LYS B 145      93.628  15.803  69.606  1.00 26.59           C  
ATOM   2759  CG  LYS B 145      94.241  14.527  69.044  1.00 34.54           C  
ATOM   2760  CD  LYS B 145      93.849  14.409  67.552  1.00 42.42           C  
ATOM   2761  CE  LYS B 145      94.229  13.036  66.969  1.00 47.90           C  
ATOM   2762  NZ  LYS B 145      95.627  12.685  67.412  1.00 50.96           N  
ATOM   2763  N   LYS B 146      94.001  13.884  72.194  1.00 29.64           N  
ATOM   2764  CA  LYS B 146      95.137  13.292  72.992  1.00 33.06           C  
ATOM   2765  C   LYS B 146      96.294  13.084  72.067  1.00 35.86           C  
ATOM   2766  O   LYS B 146      96.201  12.227  71.133  1.00 36.83           O  
ATOM   2767  CB  LYS B 146      94.761  11.952  73.549  1.00 33.88           C  
ATOM   2768  CG  LYS B 146      93.612  12.081  74.517  1.00 34.91           C  
ATOM   2769  CD  LYS B 146      93.450  10.796  75.318  1.00 41.44           C  
ATOM   2770  CE  LYS B 146      91.979  10.674  75.765  1.00 43.79           C  
ATOM   2771  NZ  LYS B 146      91.590   9.328  76.359  1.00 46.57           N  
ATOM   2772  N   CYS B 147      97.353  13.865  72.264  1.00 37.20           N  
ATOM   2773  CA  CYS B 147      98.319  14.079  71.197  1.00 40.28           C  
ATOM   2774  C   CYS B 147      99.125  12.838  70.853  1.00 42.34           C  
ATOM   2775  O   CYS B 147      99.439  12.621  69.684  1.00 42.96           O  
ATOM   2776  CB  CYS B 147      99.256  15.219  71.507  1.00 40.09           C  
ATOM   2777  SG  CYS B 147     100.395  15.624  70.097  1.00 43.95           S  
ATOM   2778  N   THR B 148      99.436  11.995  71.843  1.00 43.92           N  
ATOM   2779  CA  THR B 148     100.257  10.815  71.533  1.00 45.39           C  
ATOM   2780  C   THR B 148      99.390   9.570  71.587  1.00 46.62           C  
ATOM   2781  O   THR B 148      99.492   8.685  70.741  1.00 47.98           O  
ATOM   2782  CB  THR B 148     101.528  10.712  72.439  1.00 45.80           C  
ATOM   2783  OG1 THR B 148     101.158  10.281  73.757  1.00 48.03           O  
ATOM   2784  CG2 THR B 148     102.287  12.065  72.473  1.00 40.75           C  
ATOM   2785  N   SER B 149      98.451   9.534  72.512  1.00 46.61           N  
ATOM   2786  CA  SER B 149      97.623   8.355  72.580  1.00 46.73           C  
ATOM   2787  C   SER B 149      96.412   8.335  71.614  1.00 45.87           C  
ATOM   2788  O   SER B 149      95.625   7.395  71.628  1.00 47.82           O  
ATOM   2789  CB  SER B 149      97.286   8.032  74.050  1.00 46.83           C  
ATOM   2790  OG  SER B 149      96.251   8.850  74.558  1.00 50.67           O  
ATOM   2791  N   GLY B 150      96.280   9.311  70.719  1.00 44.03           N  
ATOM   2792  CA  GLY B 150      95.198   9.303  69.707  1.00 40.91           C  
ATOM   2793  C   GLY B 150      93.768   9.501  70.253  1.00 39.50           C  
ATOM   2794  O   GLY B 150      93.491   9.281  71.456  1.00 39.81           O  
ATOM   2795  N   GLY B 151      92.841   9.901  69.392  1.00 36.79           N  
ATOM   2796  CA  GLY B 151      91.469  10.124  69.866  1.00 35.02           C  
ATOM   2797  C   GLY B 151      91.294  11.497  70.561  1.00 33.33           C  
ATOM   2798  O   GLY B 151      92.266  12.284  70.717  1.00 32.46           O  
ATOM   2799  N   TYR B 152      90.058  11.784  70.960  1.00 31.40           N  
ATOM   2800  CA  TYR B 152      89.668  13.084  71.555  1.00 28.37           C  
ATOM   2801  C   TYR B 152      89.276  12.835  72.985  1.00 27.07           C  
ATOM   2802  O   TYR B 152      88.777  11.761  73.327  1.00 25.58           O  
ATOM   2803  CB  TYR B 152      88.515  13.712  70.782  1.00 28.25           C  
ATOM   2804  CG  TYR B 152      88.997  14.318  69.482  1.00 31.52           C  
ATOM   2805  CD1 TYR B 152      89.296  15.683  69.394  1.00 29.45           C  
ATOM   2806  CD2 TYR B 152      89.248  13.508  68.369  1.00 34.45           C  
ATOM   2807  CE1 TYR B 152      89.767  16.233  68.230  1.00 35.35           C  
ATOM   2808  CE2 TYR B 152      89.764  14.042  67.180  1.00 37.05           C  
ATOM   2809  CZ  TYR B 152      90.004  15.424  67.122  1.00 39.30           C  
ATOM   2810  OH  TYR B 152      90.503  16.007  65.997  1.00 41.94           O  
ATOM   2811  N   TYR B 153      89.513  13.806  73.853  1.00 24.35           N  
ATOM   2812  CA  TYR B 153      88.943  13.724  75.175  1.00 22.00           C  
ATOM   2813  C   TYR B 153      87.405  13.657  75.176  1.00 19.95           C  
ATOM   2814  O   TYR B 153      86.720  14.033  74.196  1.00 19.52           O  
ATOM   2815  CB  TYR B 153      89.408  14.917  75.973  1.00 21.43           C  
ATOM   2816  CG  TYR B 153      90.859  14.828  76.342  1.00 23.84           C  
ATOM   2817  CD1 TYR B 153      91.268  14.042  77.438  1.00 24.53           C  
ATOM   2818  CD2 TYR B 153      91.825  15.532  75.618  1.00 21.37           C  
ATOM   2819  CE1 TYR B 153      92.587  13.974  77.817  1.00 27.44           C  
ATOM   2820  CE2 TYR B 153      93.125  15.472  75.966  1.00 23.87           C  
ATOM   2821  CZ  TYR B 153      93.511  14.696  77.082  1.00 27.85           C  
ATOM   2822  OH  TYR B 153      94.816  14.640  77.434  1.00 30.13           O  
ATOM   2823  N   ARG B 154      86.878  13.168  76.284  1.00 20.02           N  
ATOM   2824  CA  ARG B 154      85.458  13.155  76.521  1.00 21.61           C  
ATOM   2825  C   ARG B 154      85.080  14.287  77.517  1.00 20.62           C  
ATOM   2826  O   ARG B 154      85.937  14.794  78.256  1.00 19.60           O  
ATOM   2827  CB  ARG B 154      85.058  11.786  77.114  1.00 22.05           C  
ATOM   2828  CG  ARG B 154      85.354  10.596  76.133  1.00 27.66           C  
ATOM   2829  CD  ARG B 154      85.216   9.190  76.786  1.00 35.21           C  
ATOM   2830  NE  ARG B 154      84.387   9.097  78.003  1.00 38.85           N  
ATOM   2831  CZ  ARG B 154      83.174   8.529  78.068  1.00 43.92           C  
ATOM   2832  NH1 ARG B 154      82.609   8.005  76.973  1.00 43.09           N  
ATOM   2833  NH2 ARG B 154      82.514   8.491  79.237  1.00 42.70           N  
ATOM   2834  N   TYR B 155      83.782  14.604  77.565  1.00 20.52           N  
ATOM   2835  CA  TYR B 155      83.192  15.649  78.403  1.00 21.05           C  
ATOM   2836  C   TYR B 155      83.659  15.432  79.802  1.00 22.29           C  
ATOM   2837  O   TYR B 155      84.006  16.334  80.576  1.00 22.45           O  
ATOM   2838  CB  TYR B 155      81.692  15.412  78.362  1.00 21.06           C  
ATOM   2839  CG  TYR B 155      80.930  15.995  79.481  1.00 22.45           C  
ATOM   2840  CD1 TYR B 155      80.776  17.374  79.572  1.00 20.15           C  
ATOM   2841  CD2 TYR B 155      80.340  15.165  80.490  1.00 23.44           C  
ATOM   2842  CE1 TYR B 155      80.019  17.921  80.605  1.00 21.28           C  
ATOM   2843  CE2 TYR B 155      79.604  15.731  81.573  1.00 22.25           C  
ATOM   2844  CZ  TYR B 155      79.472  17.122  81.599  1.00 23.24           C  
ATOM   2845  OH  TYR B 155      78.786  17.769  82.621  1.00 25.74           O  
ATOM   2846  N   ASP B 156      83.682  14.158  80.080  1.00 22.72           N  
ATOM   2847  CA  ASP B 156      84.072  13.468  81.294  1.00 25.00           C  
ATOM   2848  C   ASP B 156      85.490  13.449  81.785  1.00 23.59           C  
ATOM   2849  O   ASP B 156      85.776  13.062  82.931  1.00 23.77           O  
ATOM   2850  CB  ASP B 156      83.827  11.918  80.913  1.00 28.18           C  
ATOM   2851  CG  ASP B 156      82.756  11.460  81.613  1.00 32.99           C  
ATOM   2852  OD1 ASP B 156      82.330  12.417  82.316  1.00 39.40           O  
ATOM   2853  OD2 ASP B 156      82.337  10.305  81.527  1.00 37.24           O  
ATOM   2854  N   ASP B 157      86.404  13.703  80.895  1.00 22.65           N  
ATOM   2855  CA  ASP B 157      87.807  13.609  81.220  1.00 22.29           C  
ATOM   2856  C   ASP B 157      88.260  14.862  81.970  1.00 22.84           C  
ATOM   2857  O   ASP B 157      87.636  15.944  81.845  1.00 23.65           O  
ATOM   2858  CB  ASP B 157      88.605  13.461  79.901  1.00 21.08           C  
ATOM   2859  CG  ASP B 157      88.512  12.047  79.319  1.00 24.36           C  
ATOM   2860  OD1 ASP B 157      88.453  11.131  80.119  1.00 27.88           O  
ATOM   2861  OD2 ASP B 157      88.461  11.844  78.096  1.00 25.62           O  
ATOM   2862  N   MET B 158      89.348  14.715  82.718  1.00 20.71           N  
ATOM   2863  CA  MET B 158      90.109  15.777  83.275  1.00 21.61           C  
ATOM   2864  C   MET B 158      91.092  16.283  82.215  1.00 22.60           C  
ATOM   2865  O   MET B 158      91.953  15.518  81.767  1.00 23.55           O  
ATOM   2866  CB  MET B 158      90.891  15.296  84.496  1.00 21.64           C  
ATOM   2867  CG  MET B 158      91.651  16.471  85.202  1.00 22.86           C  
ATOM   2868  SD  MET B 158      90.554  17.721  85.931  1.00 20.18           S  
ATOM   2869  CE  MET B 158      89.819  16.768  87.301  1.00 23.01           C  
ATOM   2870  N   LEU B 159      90.937  17.531  81.764  1.00 19.51           N  
ATOM   2871  CA  LEU B 159      91.879  18.106  80.823  1.00 19.81           C  
ATOM   2872  C   LEU B 159      92.961  18.830  81.603  1.00 19.17           C  
ATOM   2873  O   LEU B 159      92.647  19.642  82.512  1.00 19.30           O  
ATOM   2874  CB  LEU B 159      91.169  19.084  79.864  1.00 18.06           C  
ATOM   2875  CG  LEU B 159      92.093  19.826  78.935  1.00 21.72           C  
ATOM   2876  CD1 LEU B 159      92.696  18.844  77.914  1.00 18.38           C  
ATOM   2877  CD2 LEU B 159      91.364  21.000  78.256  1.00 17.99           C  
ATOM   2878  N   VAL B 160      94.221  18.523  81.299  1.00 17.99           N  
ATOM   2879  CA  VAL B 160      95.350  19.103  82.012  1.00 18.49           C  
ATOM   2880  C   VAL B 160      96.245  19.836  80.969  1.00 18.64           C  
ATOM   2881  O   VAL B 160      96.491  19.319  79.883  1.00 19.45           O  
ATOM   2882  CB  VAL B 160      96.199  17.980  82.746  1.00 20.11           C  
ATOM   2883  CG1 VAL B 160      97.390  18.666  83.480  1.00 19.02           C  
ATOM   2884  CG2 VAL B 160      95.341  17.257  83.804  1.00 22.03           C  
ATOM   2885  N   VAL B 161      96.684  21.041  81.261  1.00 17.45           N  
ATOM   2886  CA  VAL B 161      97.551  21.748  80.341  1.00 15.32           C  
ATOM   2887  C   VAL B 161      98.652  22.232  81.232  1.00 16.51           C  
ATOM   2888  O   VAL B 161      98.401  22.960  82.173  1.00 15.36           O  
ATOM   2889  CB  VAL B 161      96.834  23.009  79.716  1.00 16.24           C  
ATOM   2890  CG1 VAL B 161      97.842  23.788  78.793  1.00 15.40           C  
ATOM   2891  CG2 VAL B 161      95.628  22.580  78.902  1.00 16.02           C  
ATOM   2892  N   PRO B 162      99.918  21.848  80.904  1.00 17.00           N  
ATOM   2893  CA  PRO B 162     101.049  22.256  81.690  1.00 16.74           C  
ATOM   2894  C   PRO B 162     101.286  23.764  81.543  1.00 16.06           C  
ATOM   2895  O   PRO B 162     101.070  24.326  80.497  1.00 14.70           O  
ATOM   2896  CB  PRO B 162     102.233  21.473  81.057  1.00 15.73           C  
ATOM   2897  CG  PRO B 162     101.831  21.256  79.602  1.00 17.48           C  
ATOM   2898  CD  PRO B 162     100.309  20.963  79.759  1.00 17.01           C  
ATOM   2899  N   ILE B 163     101.700  24.382  82.620  1.00 16.09           N  
ATOM   2900  CA  ILE B 163     102.071  25.788  82.615  1.00 16.06           C  
ATOM   2901  C   ILE B 163     103.581  25.957  82.899  1.00 16.90           C  
ATOM   2902  O   ILE B 163     104.063  25.474  83.923  1.00 17.31           O  
ATOM   2903  CB  ILE B 163     101.308  26.579  83.682  1.00 15.80           C  
ATOM   2904  CG1 ILE B 163      99.751  26.338  83.576  1.00 14.86           C  
ATOM   2905  CG2 ILE B 163     101.714  28.055  83.604  1.00 16.02           C  
ATOM   2906  CD1 ILE B 163      98.903  26.925  84.762  1.00 13.78           C  
ATOM   2907  N   ILE B 164     104.313  26.670  82.028  1.00 16.91           N  
ATOM   2908  CA  ILE B 164     105.707  26.951  82.305  1.00 18.10           C  
ATOM   2909  C   ILE B 164     105.848  28.424  82.750  1.00 21.09           C  
ATOM   2910  O   ILE B 164     104.972  29.276  82.399  1.00 18.88           O  
ATOM   2911  CB  ILE B 164     106.622  26.680  81.065  1.00 18.41           C  
ATOM   2912  CG1 ILE B 164     106.281  27.586  79.871  1.00 15.99           C  
ATOM   2913  CG2 ILE B 164     106.567  25.171  80.645  1.00 17.72           C  
ATOM   2914  CD1 ILE B 164     107.216  27.415  78.586  1.00 20.68           C  
ATOM   2915  N   GLU B 165     106.956  28.729  83.467  1.00 20.39           N  
ATOM   2916  CA  GLU B 165     107.249  30.082  83.887  1.00 21.39           C  
ATOM   2917  C   GLU B 165     107.781  30.765  82.710  1.00 20.82           C  
ATOM   2918  O   GLU B 165     108.514  30.195  81.906  1.00 19.87           O  
ATOM   2919  CB  GLU B 165     108.299  30.127  85.052  1.00 21.70           C  
ATOM   2920  CG  GLU B 165     107.743  29.696  86.404  1.00 24.80           C  
ATOM   2921  CD  GLU B 165     106.554  30.586  86.906  1.00 28.55           C  
ATOM   2922  OE1 GLU B 165     106.586  31.822  86.742  1.00 32.97           O  
ATOM   2923  OE2 GLU B 165     105.603  30.064  87.525  1.00 28.46           O  
ATOM   2924  N   ASN B 166     107.447  32.032  82.582  1.00 21.74           N  
ATOM   2925  CA  ASN B 166     107.968  32.819  81.476  1.00 23.14           C  
ATOM   2926  C   ASN B 166     109.424  33.184  81.800  1.00 25.59           C  
ATOM   2927  O   ASN B 166     109.864  33.167  82.954  1.00 24.71           O  
ATOM   2928  CB  ASN B 166     107.127  34.114  81.304  1.00 20.76           C  
ATOM   2929  CG  ASN B 166     107.344  34.806  79.971  1.00 21.54           C  
ATOM   2930  OD1 ASN B 166     107.618  34.188  78.921  1.00 20.82           O  
ATOM   2931  ND2 ASN B 166     107.114  36.123  79.966  1.00 21.43           N  
ATOM   2932  N   THR B 167     110.162  33.538  80.778  1.00 29.28           N  
ATOM   2933  CA  THR B 167     111.487  34.018  81.018  1.00 33.07           C  
ATOM   2934  C   THR B 167     111.874  35.030  79.944  1.00 35.66           C  
ATOM   2935  O   THR B 167     111.375  34.966  78.752  1.00 35.60           O  
ATOM   2936  CB  THR B 167     112.542  32.834  81.174  1.00 33.63           C  
ATOM   2937  OG1 THR B 167     113.868  33.374  81.142  1.00 38.00           O  
ATOM   2938  CG2 THR B 167     112.394  31.786  80.065  1.00 32.35           C  
ATOM   2939  N   PRO B 168     112.711  36.031  80.334  1.00 37.19           N  
ATOM   2940  CA  PRO B 168     113.227  36.891  79.285  1.00 39.20           C  
ATOM   2941  C   PRO B 168     114.108  36.058  78.341  1.00 41.04           C  
ATOM   2942  O   PRO B 168     114.184  36.377  77.167  1.00 41.77           O  
ATOM   2943  CB  PRO B 168     114.093  37.922  80.043  1.00 38.94           C  
ATOM   2944  CG  PRO B 168     113.609  37.929  81.428  1.00 38.84           C  
ATOM   2945  CD  PRO B 168     113.140  36.460  81.672  1.00 37.61           C  
ATOM   2946  N   GLU B 169     114.725  34.976  78.861  1.00 43.02           N  
ATOM   2947  CA  GLU B 169     115.786  34.208  78.176  1.00 44.71           C  
ATOM   2948  C   GLU B 169     115.333  33.052  77.241  1.00 46.42           C  
ATOM   2949  O   GLU B 169     114.967  31.943  77.691  1.00 45.43           O  
ATOM   2950  CB  GLU B 169     116.753  33.640  79.215  1.00 45.46           C  
ATOM   2951  CG  GLU B 169     117.400  34.697  80.187  1.00 49.39           C  
ATOM   2952  CD  GLU B 169     118.093  35.860  79.421  1.00 53.55           C  
ATOM   2953  OE1 GLU B 169     118.830  35.563  78.435  1.00 55.74           O  
ATOM   2954  OE2 GLU B 169     117.894  37.058  79.792  1.00 54.39           O  
ATOM   2955  N   GLU B 170     115.455  33.306  75.937  1.00 47.56           N  
ATOM   2956  CA  GLU B 170     114.805  32.551  74.868  1.00 48.01           C  
ATOM   2957  C   GLU B 170     115.075  31.060  74.798  1.00 48.06           C  
ATOM   2958  O   GLU B 170     114.235  30.269  74.329  1.00 47.68           O  
ATOM   2959  CB  GLU B 170     115.234  33.158  73.526  1.00 48.96           C  
ATOM   2960  CG  GLU B 170     114.192  34.059  72.958  1.00 50.70           C  
ATOM   2961  CD  GLU B 170     112.898  33.288  72.755  1.00 53.96           C  
ATOM   2962  OE1 GLU B 170     112.791  32.566  71.711  1.00 54.59           O  
ATOM   2963  OE2 GLU B 170     111.995  33.397  73.636  1.00 54.94           O  
ATOM   2964  N   LYS B 171     116.291  30.676  75.183  1.00 47.78           N  
ATOM   2965  CA  LYS B 171     116.691  29.296  75.091  1.00 46.56           C  
ATOM   2966  C   LYS B 171     116.091  28.552  76.273  1.00 44.77           C  
ATOM   2967  O   LYS B 171     115.813  27.335  76.197  1.00 43.25           O  
ATOM   2968  CB  LYS B 171     118.217  29.202  75.153  1.00 47.53           C  
ATOM   2969  CG  LYS B 171     118.782  27.891  74.678  1.00 50.36           C  
ATOM   2970  CD  LYS B 171     119.092  26.945  75.831  1.00 55.17           C  
ATOM   2971  CE  LYS B 171     120.289  26.040  75.483  1.00 56.89           C  
ATOM   2972  NZ  LYS B 171     120.217  24.657  76.117  1.00 57.63           N  
ATOM   2973  N   ASP B 172     115.927  29.281  77.380  1.00 42.99           N  
ATOM   2974  CA  ASP B 172     115.371  28.675  78.571  1.00 41.82           C  
ATOM   2975  C   ASP B 172     113.913  28.408  78.298  1.00 39.28           C  
ATOM   2976  O   ASP B 172     113.446  27.328  78.707  1.00 37.77           O  
ATOM   2977  CB  ASP B 172     115.553  29.523  79.826  1.00 42.89           C  
ATOM   2978  CG  ASP B 172     117.011  29.528  80.337  1.00 47.25           C  
ATOM   2979  OD1 ASP B 172     117.755  28.531  80.068  1.00 48.97           O  
ATOM   2980  OD2 ASP B 172     117.399  30.541  81.004  1.00 51.05           O  
ATOM   2981  N   LEU B 173     113.245  29.337  77.574  1.00 37.10           N  
ATOM   2982  CA  LEU B 173     111.794  29.173  77.217  1.00 34.62           C  
ATOM   2983  C   LEU B 173     111.632  27.931  76.340  1.00 31.90           C  
ATOM   2984  O   LEU B 173     110.783  27.105  76.582  1.00 28.01           O  
ATOM   2985  CB  LEU B 173     111.239  30.339  76.427  1.00 34.90           C  
ATOM   2986  CG  LEU B 173     109.948  31.102  76.798  1.00 37.16           C  
ATOM   2987  CD1 LEU B 173     109.119  31.477  75.594  1.00 36.85           C  
ATOM   2988  CD2 LEU B 173     109.096  30.499  77.920  1.00 33.52           C  
ATOM   2989  N   LYS B 174     112.478  27.813  75.323  1.00 30.19           N  
ATOM   2990  CA  LYS B 174     112.417  26.654  74.428  1.00 29.75           C  
ATOM   2991  C   LYS B 174     112.575  25.293  75.142  1.00 27.67           C  
ATOM   2992  O   LYS B 174     111.803  24.361  74.886  1.00 25.87           O  
ATOM   2993  CB  LYS B 174     113.493  26.769  73.345  1.00 31.34           C  
ATOM   2994  CG  LYS B 174     113.412  25.637  72.315  1.00 34.01           C  
ATOM   2995  CD  LYS B 174     114.723  25.569  71.453  1.00 42.97           C  
ATOM   2996  CE  LYS B 174     114.753  24.319  70.535  1.00 45.01           C  
ATOM   2997  NZ  LYS B 174     113.719  24.225  69.366  1.00 47.89           N  
ATOM   2998  N   ASP B 175     113.583  25.195  76.005  1.00 26.88           N  
ATOM   2999  CA  ASP B 175     113.837  23.981  76.757  1.00 27.84           C  
ATOM   3000  C   ASP B 175     112.669  23.684  77.727  1.00 26.36           C  
ATOM   3001  O   ASP B 175     112.258  22.535  77.815  1.00 26.13           O  
ATOM   3002  CB  ASP B 175     115.117  24.066  77.577  1.00 28.85           C  
ATOM   3003  CG  ASP B 175     116.405  24.120  76.699  1.00 33.51           C  
ATOM   3004  OD1 ASP B 175     116.355  23.749  75.500  1.00 33.12           O  
ATOM   3005  OD2 ASP B 175     117.448  24.514  77.239  1.00 39.68           O  
ATOM   3006  N   ARG B 176     112.168  24.699  78.450  1.00 24.33           N  
ATOM   3007  CA  ARG B 176     111.018  24.517  79.370  1.00 23.76           C  
ATOM   3008  C   ARG B 176     109.811  24.021  78.639  1.00 21.11           C  
ATOM   3009  O   ARG B 176     109.122  23.117  79.102  1.00 21.11           O  
ATOM   3010  CB  ARG B 176     110.613  25.823  80.108  1.00 24.41           C  
ATOM   3011  CG  ARG B 176     111.587  26.299  81.114  1.00 28.91           C  
ATOM   3012  CD  ARG B 176     111.186  27.726  81.563  1.00 30.67           C  
ATOM   3013  NE  ARG B 176     112.211  28.167  82.491  1.00 32.15           N  
ATOM   3014  CZ  ARG B 176     112.126  29.239  83.267  1.00 36.55           C  
ATOM   3015  NH1 ARG B 176     111.022  30.014  83.260  1.00 30.43           N  
ATOM   3016  NH2 ARG B 176     113.143  29.523  84.074  1.00 34.06           N  
ATOM   3017  N   MET B 177     109.538  24.588  77.474  1.00 20.26           N  
ATOM   3018  CA  MET B 177     108.385  24.173  76.716  1.00 19.80           C  
ATOM   3019  C   MET B 177     108.566  22.716  76.240  1.00 21.30           C  
ATOM   3020  O   MET B 177     107.669  21.867  76.400  1.00 20.88           O  
ATOM   3021  CB  MET B 177     108.304  25.060  75.490  1.00 20.38           C  
ATOM   3022  CG  MET B 177     107.100  24.741  74.601  1.00 21.82           C  
ATOM   3023  SD  MET B 177     107.202  25.446  72.928  1.00 27.26           S  
ATOM   3024  CE  MET B 177     105.724  24.745  72.185  1.00 25.88           C  
ATOM   3025  N   ALA B 178     109.718  22.422  75.624  1.00 20.63           N  
ATOM   3026  CA  ALA B 178     110.021  21.011  75.266  1.00 19.89           C  
ATOM   3027  C   ALA B 178     109.849  20.082  76.435  1.00 19.78           C  
ATOM   3028  O   ALA B 178     109.279  19.007  76.252  1.00 21.03           O  
ATOM   3029  CB  ALA B 178     111.518  20.842  74.636  1.00 19.70           C  
ATOM   3030  N   HIS B 179     110.381  20.443  77.599  1.00 20.34           N  
ATOM   3031  CA  HIS B 179     110.270  19.611  78.770  1.00 21.47           C  
ATOM   3032  C   HIS B 179     108.778  19.407  79.185  1.00 22.17           C  
ATOM   3033  O   HIS B 179     108.386  18.300  79.532  1.00 19.56           O  
ATOM   3034  CB  HIS B 179     111.058  20.193  79.963  1.00 23.48           C  
ATOM   3035  CG  HIS B 179     111.053  19.317  81.200  1.00 28.32           C  
ATOM   3036  ND1 HIS B 179     111.628  18.057  81.238  1.00 31.02           N  
ATOM   3037  CD2 HIS B 179     110.568  19.541  82.452  1.00 31.53           C  
ATOM   3038  CE1 HIS B 179     111.488  17.544  82.453  1.00 31.93           C  
ATOM   3039  NE2 HIS B 179     110.840  18.419  83.205  1.00 29.67           N  
ATOM   3040  N   ALA B 180     107.963  20.476  79.181  1.00 20.35           N  
ATOM   3041  CA  ALA B 180     106.533  20.325  79.492  1.00 19.76           C  
ATOM   3042  C   ALA B 180     105.858  19.389  78.497  1.00 18.64           C  
ATOM   3043  O   ALA B 180     105.018  18.575  78.848  1.00 17.90           O  
ATOM   3044  CB  ALA B 180     105.840  21.783  79.462  1.00 19.44           C  
ATOM   3045  N   MET B 181     106.163  19.543  77.206  1.00 18.05           N  
ATOM   3046  CA  MET B 181     105.593  18.654  76.249  1.00 19.84           C  
ATOM   3047  C   MET B 181     105.949  17.179  76.453  1.00 20.98           C  
ATOM   3048  O   MET B 181     105.103  16.340  76.239  1.00 20.44           O  
ATOM   3049  CB  MET B 181     106.077  19.059  74.857  1.00 20.47           C  
ATOM   3050  CG  MET B 181     105.492  20.425  74.424  1.00 22.49           C  
ATOM   3051  SD  MET B 181     106.503  21.093  73.058  1.00 22.60           S  
ATOM   3052  CE  MET B 181     106.046  19.970  71.802  1.00 19.67           C  
ATOM   3053  N   ASN B 182     107.162  16.913  76.960  1.00 21.66           N  
ATOM   3054  CA  ASN B 182     107.596  15.522  77.262  1.00 21.48           C  
ATOM   3055  C   ASN B 182     106.913  15.018  78.484  1.00 21.51           C  
ATOM   3056  O   ASN B 182     106.622  13.853  78.538  1.00 20.45           O  
ATOM   3057  CB  ASN B 182     109.123  15.487  77.448  1.00 20.81           C  
ATOM   3058  CG  ASN B 182     109.846  15.580  76.103  1.00 21.50           C  
ATOM   3059  OD1 ASN B 182     109.243  15.203  75.114  1.00 23.71           O  
ATOM   3060  ND2 ASN B 182     111.070  16.093  76.046  1.00 22.06           N  
ATOM   3061  N   GLU B 183     106.651  15.891  79.473  1.00 20.04           N  
ATOM   3062  CA  GLU B 183     106.024  15.427  80.696  1.00 20.68           C  
ATOM   3063  C   GLU B 183     104.533  15.243  80.538  1.00 19.67           C  
ATOM   3064  O   GLU B 183     103.912  14.499  81.293  1.00 17.68           O  
ATOM   3065  CB  GLU B 183     106.285  16.376  81.854  1.00 22.25           C  
ATOM   3066  CG  GLU B 183     107.750  16.379  82.284  1.00 30.82           C  
ATOM   3067  CD  GLU B 183     107.878  16.841  83.686  1.00 40.03           C  
ATOM   3068  OE1 GLU B 183     107.331  17.932  84.020  1.00 42.28           O  
ATOM   3069  OE2 GLU B 183     108.518  16.100  84.454  1.00 45.57           O  
ATOM   3070  N   TYR B 184     103.971  15.911  79.538  1.00 19.82           N  
ATOM   3071  CA  TYR B 184     102.516  15.868  79.212  1.00 20.22           C  
ATOM   3072  C   TYR B 184     102.338  15.526  77.752  1.00 20.50           C  
ATOM   3073  O   TYR B 184     101.960  16.381  76.944  1.00 19.38           O  
ATOM   3074  CB  TYR B 184     101.835  17.240  79.525  1.00 20.04           C  
ATOM   3075  CG  TYR B 184     101.921  17.540  81.012  1.00 17.95           C  
ATOM   3076  CD1 TYR B 184     100.841  17.265  81.850  1.00 18.99           C  
ATOM   3077  CD2 TYR B 184     103.070  18.158  81.571  1.00 16.82           C  
ATOM   3078  CE1 TYR B 184     100.910  17.556  83.235  1.00 20.04           C  
ATOM   3079  CE2 TYR B 184     103.130  18.451  82.979  1.00 17.68           C  
ATOM   3080  CZ  TYR B 184     102.054  18.126  83.772  1.00 19.06           C  
ATOM   3081  OH  TYR B 184     102.085  18.379  85.113  1.00 18.77           O  
ATOM   3082  N   PRO B 185     102.717  14.276  77.380  1.00 21.66           N  
ATOM   3083  CA  PRO B 185     102.807  13.935  75.958  1.00 20.93           C  
ATOM   3084  C   PRO B 185     101.444  13.887  75.304  1.00 21.33           C  
ATOM   3085  O   PRO B 185     101.360  13.936  74.064  1.00 21.27           O  
ATOM   3086  CB  PRO B 185     103.395  12.476  75.967  1.00 21.24           C  
ATOM   3087  CG  PRO B 185     102.924  11.885  77.354  1.00 22.23           C  
ATOM   3088  CD  PRO B 185     103.187  13.154  78.256  1.00 21.26           C  
ATOM   3089  N   ASP B 186     100.359  13.866  76.068  1.00 20.75           N  
ATOM   3090  CA  ASP B 186      99.037  14.010  75.364  1.00 21.96           C  
ATOM   3091  C   ASP B 186      98.565  15.452  75.096  1.00 22.01           C  
ATOM   3092  O   ASP B 186      97.552  15.656  74.374  1.00 21.54           O  
ATOM   3093  CB  ASP B 186      97.963  13.272  76.121  1.00 22.65           C  
ATOM   3094  CG  ASP B 186      97.872  11.812  75.708  1.00 27.13           C  
ATOM   3095  OD1 ASP B 186      98.231  11.452  74.574  1.00 29.12           O  
ATOM   3096  OD2 ASP B 186      97.392  11.043  76.522  1.00 30.66           O  
ATOM   3097  N   SER B 187      99.256  16.432  75.682  1.00 20.98           N  
ATOM   3098  CA  SER B 187      98.873  17.850  75.491  1.00 19.70           C  
ATOM   3099  C   SER B 187      99.184  18.347  74.091  1.00 20.29           C  
ATOM   3100  O   SER B 187     100.278  18.132  73.550  1.00 19.51           O  
ATOM   3101  CB  SER B 187      99.563  18.737  76.515  1.00 20.90           C  
ATOM   3102  OG  SER B 187      98.903  19.999  76.593  1.00 20.04           O  
ATOM   3103  N   CYS B 188      98.229  19.091  73.526  1.00 17.90           N  
ATOM   3104  CA  CYS B 188      98.449  19.843  72.276  1.00 17.86           C  
ATOM   3105  C   CYS B 188      98.725  21.310  72.645  1.00 17.90           C  
ATOM   3106  O   CYS B 188      98.713  22.188  71.773  1.00 17.91           O  
ATOM   3107  CB  CYS B 188      97.170  19.752  71.432  1.00 16.48           C  
ATOM   3108  SG  CYS B 188      96.874  18.071  70.828  1.00 20.64           S  
ATOM   3109  N   ALA B 189      99.010  21.582  73.925  1.00 17.62           N  
ATOM   3110  CA  ALA B 189      99.255  23.002  74.326  1.00 15.89           C  
ATOM   3111  C   ALA B 189     100.198  23.129  75.486  1.00 15.03           C  
ATOM   3112  O   ALA B 189     100.327  22.201  76.334  1.00 14.96           O  
ATOM   3113  CB  ALA B 189      97.881  23.675  74.761  1.00 16.68           C  
ATOM   3114  N   VAL B 190     100.856  24.279  75.544  1.00 14.80           N  
ATOM   3115  CA  VAL B 190     101.594  24.649  76.702  1.00 14.55           C  
ATOM   3116  C   VAL B 190     101.204  26.123  77.009  1.00 13.30           C  
ATOM   3117  O   VAL B 190     101.342  26.963  76.146  1.00 12.93           O  
ATOM   3118  CB  VAL B 190     103.121  24.595  76.428  1.00 16.14           C  
ATOM   3119  CG1 VAL B 190     103.897  25.053  77.641  1.00 14.98           C  
ATOM   3120  CG2 VAL B 190     103.533  23.137  76.021  1.00 18.83           C  
ATOM   3121  N   LEU B 191     100.838  26.387  78.241  1.00 14.02           N  
ATOM   3122  CA  LEU B 191     100.576  27.722  78.759  1.00 15.37           C  
ATOM   3123  C   LEU B 191     101.872  28.323  79.249  1.00 16.78           C  
ATOM   3124  O   LEU B 191     102.683  27.609  79.843  1.00 15.27           O  
ATOM   3125  CB  LEU B 191      99.602  27.676  79.957  1.00 13.74           C  
ATOM   3126  CG  LEU B 191      98.096  27.635  79.510  1.00 15.37           C  
ATOM   3127  CD1 LEU B 191      97.214  27.155  80.662  1.00 12.48           C  
ATOM   3128  CD2 LEU B 191      97.618  29.014  79.039  1.00 12.68           C  
ATOM   3129  N   VAL B 192     102.012  29.632  79.041  1.00 15.05           N  
ATOM   3130  CA  VAL B 192     103.192  30.339  79.528  1.00 14.84           C  
ATOM   3131  C   VAL B 192     102.744  31.430  80.488  1.00 15.27           C  
ATOM   3132  O   VAL B 192     102.018  32.331  80.098  1.00 14.74           O  
ATOM   3133  CB  VAL B 192     104.043  30.925  78.373  1.00 16.13           C  
ATOM   3134  CG1 VAL B 192     105.351  31.577  78.957  1.00 13.88           C  
ATOM   3135  CG2 VAL B 192     104.441  29.876  77.315  1.00 15.90           C  
ATOM   3136  N   ARG B 193     103.039  31.278  81.782  1.00 15.12           N  
ATOM   3137  CA  ARG B 193     102.534  32.189  82.760  1.00 15.46           C  
ATOM   3138  C   ARG B 193     102.814  33.639  82.376  1.00 15.61           C  
ATOM   3139  O   ARG B 193     103.935  34.052  81.919  1.00 15.10           O  
ATOM   3140  CB  ARG B 193     103.124  31.853  84.151  1.00 15.94           C  
ATOM   3141  CG  ARG B 193     102.716  32.760  85.366  1.00 18.09           C  
ATOM   3142  CD  ARG B 193     101.738  32.103  86.444  1.00 28.34           C  
ATOM   3143  NE  ARG B 193     102.416  30.978  86.815  1.00 27.48           N  
ATOM   3144  CZ  ARG B 193     102.063  29.704  86.906  1.00 25.43           C  
ATOM   3145  NH1 ARG B 193     100.849  29.157  86.912  1.00 19.30           N  
ATOM   3146  NH2 ARG B 193     103.105  28.947  87.085  1.00 17.24           N  
ATOM   3147  N   ARG B 194     101.804  34.475  82.615  1.00 14.18           N  
ATOM   3148  CA  ARG B 194     101.971  35.942  82.366  1.00 13.03           C  
ATOM   3149  C   ARG B 194     102.339  36.253  80.929  1.00 12.80           C  
ATOM   3150  O   ARG B 194     102.951  37.299  80.651  1.00 13.83           O  
ATOM   3151  CB  ARG B 194     102.924  36.584  83.398  1.00 12.71           C  
ATOM   3152  CG  ARG B 194     102.315  36.459  84.830  1.00 13.47           C  
ATOM   3153  CD  ARG B 194     103.453  36.704  85.949  1.00 12.09           C  
ATOM   3154  NE  ARG B 194     102.849  36.889  87.268  1.00 12.47           N  
ATOM   3155  CZ  ARG B 194     102.431  38.096  87.736  1.00 15.31           C  
ATOM   3156  NH1 ARG B 194     102.640  39.226  87.027  1.00 12.89           N  
ATOM   3157  NH2 ARG B 194     101.857  38.177  88.958  1.00 14.86           N  
ATOM   3158  N   HIS B 195     101.912  35.411  80.004  1.00 11.94           N  
ATOM   3159  CA  HIS B 195     102.345  35.575  78.640  1.00 12.50           C  
ATOM   3160  C   HIS B 195     101.297  35.093  77.665  1.00 12.74           C  
ATOM   3161  O   HIS B 195     100.806  35.868  76.817  1.00 13.30           O  
ATOM   3162  CB  HIS B 195     103.715  34.802  78.451  1.00 13.37           C  
ATOM   3163  CG  HIS B 195     104.344  34.865  77.054  1.00 15.18           C  
ATOM   3164  ND1 HIS B 195     105.698  34.593  76.850  1.00 17.06           N  
ATOM   3165  CD2 HIS B 195     103.833  35.132  75.817  1.00 16.75           C  
ATOM   3166  CE1 HIS B 195     105.990  34.680  75.550  1.00 18.65           C  
ATOM   3167  NE2 HIS B 195     104.890  35.062  74.901  1.00 18.04           N  
ATOM   3168  N   GLY B 196     100.983  33.809  77.675  1.00 14.45           N  
ATOM   3169  CA  GLY B 196     100.037  33.292  76.702  1.00 13.15           C  
ATOM   3170  C   GLY B 196     100.011  31.800  76.531  1.00 12.37           C  
ATOM   3171  O   GLY B 196     100.093  31.104  77.508  1.00 13.45           O  
ATOM   3172  N   VAL B 197      99.864  31.301  75.292  1.00 13.63           N  
ATOM   3173  CA  VAL B 197      99.762  29.887  75.081  1.00 13.39           C  
ATOM   3174  C   VAL B 197     100.319  29.518  73.710  1.00 14.94           C  
ATOM   3175  O   VAL B 197     100.352  30.356  72.831  1.00 14.89           O  
ATOM   3176  CB  VAL B 197      98.243  29.437  75.163  1.00 13.29           C  
ATOM   3177  CG1 VAL B 197      97.395  29.867  73.899  1.00 13.56           C  
ATOM   3178  CG2 VAL B 197      98.152  27.881  75.319  1.00 12.72           C  
ATOM   3179  N   TYR B 198     100.759  28.277  73.562  1.00 14.41           N  
ATOM   3180  CA  TYR B 198     101.092  27.692  72.260  1.00 15.06           C  
ATOM   3181  C   TYR B 198     100.238  26.493  72.098  1.00 15.58           C  
ATOM   3182  O   TYR B 198     100.142  25.661  73.031  1.00 15.64           O  
ATOM   3183  CB  TYR B 198     102.564  27.149  72.318  1.00 15.48           C  
ATOM   3184  CG  TYR B 198     103.543  28.279  72.185  1.00 16.93           C  
ATOM   3185  CD1 TYR B 198     104.009  28.647  70.938  1.00 21.08           C  
ATOM   3186  CD2 TYR B 198     103.970  28.992  73.292  1.00 19.61           C  
ATOM   3187  CE1 TYR B 198     104.877  29.691  70.793  1.00 22.25           C  
ATOM   3188  CE2 TYR B 198     104.880  30.085  73.152  1.00 22.46           C  
ATOM   3189  CZ  TYR B 198     105.295  30.383  71.858  1.00 23.49           C  
ATOM   3190  OH  TYR B 198     106.172  31.391  71.570  1.00 30.70           O  
ATOM   3191  N   VAL B 199      99.615  26.397  70.931  1.00 14.02           N  
ATOM   3192  CA  VAL B 199      98.793  25.292  70.612  1.00 15.21           C  
ATOM   3193  C   VAL B 199      99.205  24.757  69.220  1.00 16.23           C  
ATOM   3194  O   VAL B 199      99.394  25.552  68.316  1.00 15.65           O  
ATOM   3195  CB  VAL B 199      97.296  25.736  70.530  1.00 15.35           C  
ATOM   3196  CG1 VAL B 199      96.374  24.528  70.158  1.00 14.66           C  
ATOM   3197  CG2 VAL B 199      96.878  26.358  71.932  1.00 11.58           C  
ATOM   3198  N   TRP B 200      99.267  23.422  69.070  1.00 16.84           N  
ATOM   3199  CA  TRP B 200      99.654  22.840  67.758  1.00 18.26           C  
ATOM   3200  C   TRP B 200      98.683  21.763  67.400  1.00 19.50           C  
ATOM   3201  O   TRP B 200      97.969  21.202  68.290  1.00 18.66           O  
ATOM   3202  CB  TRP B 200     101.125  22.335  67.762  1.00 18.05           C  
ATOM   3203  CG  TRP B 200     101.384  21.379  68.859  1.00 17.75           C  
ATOM   3204  CD1 TRP B 200     101.262  20.008  68.813  1.00 20.14           C  
ATOM   3205  CD2 TRP B 200     101.751  21.707  70.184  1.00 19.12           C  
ATOM   3206  NE1 TRP B 200     101.559  19.459  70.034  1.00 22.29           N  
ATOM   3207  CE2 TRP B 200     101.914  20.473  70.892  1.00 22.05           C  
ATOM   3208  CE3 TRP B 200     102.072  22.902  70.821  1.00 17.99           C  
ATOM   3209  CZ2 TRP B 200     102.281  20.428  72.233  1.00 20.72           C  
ATOM   3210  CZ3 TRP B 200     102.405  22.870  72.150  1.00 20.13           C  
ATOM   3211  CH2 TRP B 200     102.508  21.632  72.862  1.00 21.48           C  
ATOM   3212  N   GLY B 201      98.595  21.491  66.097  1.00 20.81           N  
ATOM   3213  CA  GLY B 201      97.866  20.329  65.646  1.00 21.57           C  
ATOM   3214  C   GLY B 201      98.396  19.778  64.331  1.00 23.15           C  
ATOM   3215  O   GLY B 201      99.286  20.373  63.683  1.00 21.56           O  
ATOM   3216  N   GLU B 202      97.776  18.699  63.883  1.00 24.42           N  
ATOM   3217  CA  GLU B 202      98.230  18.022  62.637  1.00 27.12           C  
ATOM   3218  C   GLU B 202      98.025  18.875  61.401  1.00 25.87           C  
ATOM   3219  O   GLU B 202      98.769  18.782  60.447  1.00 24.23           O  
ATOM   3220  CB  GLU B 202      97.482  16.682  62.442  1.00 29.12           C  
ATOM   3221  CG  GLU B 202      97.531  15.739  63.679  1.00 38.25           C  
ATOM   3222  CD  GLU B 202      96.420  14.643  63.588  1.00 49.82           C  
ATOM   3223  OE1 GLU B 202      95.426  14.665  64.389  1.00 48.84           O  
ATOM   3224  OE2 GLU B 202      96.560  13.793  62.669  1.00 52.01           O  
ATOM   3225  N   THR B 203      96.978  19.699  61.410  1.00 24.79           N  
ATOM   3226  CA  THR B 203      96.670  20.611  60.340  1.00 23.53           C  
ATOM   3227  C   THR B 203      96.336  21.949  60.951  1.00 23.61           C  
ATOM   3228  O   THR B 203      96.115  22.051  62.173  1.00 23.01           O  
ATOM   3229  CB  THR B 203      95.413  20.176  59.544  1.00 25.46           C  
ATOM   3230  OG1 THR B 203      94.286  20.171  60.434  1.00 22.13           O  
ATOM   3231  CG2 THR B 203      95.581  18.738  58.872  1.00 24.95           C  
ATOM   3232  N   TRP B 204      96.308  22.981  60.129  1.00 22.63           N  
ATOM   3233  CA  TRP B 204      95.923  24.301  60.578  1.00 23.34           C  
ATOM   3234  C   TRP B 204      94.466  24.323  61.081  1.00 23.05           C  
ATOM   3235  O   TRP B 204      94.206  25.007  62.071  1.00 21.80           O  
ATOM   3236  CB  TRP B 204      96.147  25.378  59.529  1.00 22.60           C  
ATOM   3237  CG  TRP B 204      95.167  25.385  58.304  1.00 26.06           C  
ATOM   3238  CD1 TRP B 204      95.393  24.812  57.054  1.00 25.16           C  
ATOM   3239  CD2 TRP B 204      93.866  25.986  58.234  1.00 25.33           C  
ATOM   3240  NE1 TRP B 204      94.330  25.018  56.254  1.00 24.52           N  
ATOM   3241  CE2 TRP B 204      93.367  25.730  56.935  1.00 27.19           C  
ATOM   3242  CE3 TRP B 204      93.063  26.720  59.158  1.00 27.23           C  
ATOM   3243  CZ2 TRP B 204      92.111  26.196  56.508  1.00 28.04           C  
ATOM   3244  CZ3 TRP B 204      91.832  27.189  58.748  1.00 26.07           C  
ATOM   3245  CH2 TRP B 204      91.350  26.929  57.429  1.00 29.05           C  
ATOM   3246  N   GLU B 205      93.561  23.590  60.430  1.00 21.38           N  
ATOM   3247  CA  GLU B 205      92.193  23.466  60.909  1.00 22.78           C  
ATOM   3248  C   GLU B 205      92.123  22.964  62.358  1.00 22.28           C  
ATOM   3249  O   GLU B 205      91.363  23.499  63.172  1.00 21.94           O  
ATOM   3250  CB  GLU B 205      91.327  22.547  60.018  1.00 22.68           C  
ATOM   3251  CG  GLU B 205      91.116  23.134  58.608  1.00 25.59           C  
ATOM   3252  CD  GLU B 205      92.177  22.588  57.603  1.00 29.29           C  
ATOM   3253  OE1 GLU B 205      93.355  22.307  57.938  1.00 27.29           O  
ATOM   3254  OE2 GLU B 205      91.778  22.418  56.469  1.00 28.94           O  
ATOM   3255  N   LYS B 206      92.858  21.912  62.639  1.00 21.84           N  
ATOM   3256  CA  LYS B 206      92.822  21.287  63.941  1.00 22.75           C  
ATOM   3257  C   LYS B 206      93.514  22.132  64.949  1.00 22.17           C  
ATOM   3258  O   LYS B 206      93.027  22.229  66.057  1.00 20.62           O  
ATOM   3259  CB  LYS B 206      93.456  19.906  63.920  1.00 23.34           C  
ATOM   3260  CG  LYS B 206      92.504  18.844  63.271  1.00 28.85           C  
ATOM   3261  CD  LYS B 206      93.226  17.512  62.913  1.00 36.60           C  
ATOM   3262  CE  LYS B 206      92.261  16.532  62.213  1.00 40.84           C  
ATOM   3263  NZ  LYS B 206      92.990  15.273  62.049  1.00 43.70           N  
ATOM   3264  N   ALA B 207      94.636  22.769  64.587  1.00 19.69           N  
ATOM   3265  CA  ALA B 207      95.287  23.642  65.576  1.00 19.27           C  
ATOM   3266  C   ALA B 207      94.307  24.783  65.898  1.00 17.93           C  
ATOM   3267  O   ALA B 207      94.197  25.170  67.037  1.00 17.68           O  
ATOM   3268  CB  ALA B 207      96.611  24.218  65.046  1.00 19.11           C  
ATOM   3269  N   LYS B 208      93.652  25.342  64.877  1.00 17.80           N  
ATOM   3270  CA  LYS B 208      92.840  26.556  65.103  1.00 18.38           C  
ATOM   3271  C   LYS B 208      91.599  26.148  65.968  1.00 17.95           C  
ATOM   3272  O   LYS B 208      91.275  26.877  66.886  1.00 17.19           O  
ATOM   3273  CB  LYS B 208      92.363  27.171  63.802  1.00 18.08           C  
ATOM   3274  CG  LYS B 208      91.235  28.263  63.934  1.00 18.29           C  
ATOM   3275  CD  LYS B 208      91.112  29.048  62.590  1.00 19.06           C  
ATOM   3276  CE  LYS B 208      89.821  29.949  62.537  1.00 19.89           C  
ATOM   3277  NZ  LYS B 208      88.597  29.133  62.909  1.00 16.88           N  
ATOM   3278  N   THR B 209      90.952  25.030  65.650  1.00 16.80           N  
ATOM   3279  CA  THR B 209      89.789  24.568  66.447  1.00 17.69           C  
ATOM   3280  C   THR B 209      90.131  24.199  67.873  1.00 18.18           C  
ATOM   3281  O   THR B 209      89.453  24.633  68.825  1.00 15.55           O  
ATOM   3282  CB  THR B 209      88.960  23.447  65.751  1.00 20.02           C  
ATOM   3283  OG1 THR B 209      89.754  22.266  65.573  1.00 23.37           O  
ATOM   3284  CG2 THR B 209      88.475  23.872  64.413  1.00 15.87           C  
ATOM   3285  N   MET B 210      91.252  23.496  68.069  1.00 15.98           N  
ATOM   3286  CA  MET B 210      91.730  23.324  69.427  1.00 17.46           C  
ATOM   3287  C   MET B 210      92.047  24.633  70.109  1.00 15.32           C  
ATOM   3288  O   MET B 210      91.775  24.768  71.293  1.00 15.95           O  
ATOM   3289  CB  MET B 210      92.947  22.347  69.502  1.00 14.94           C  
ATOM   3290  CG  MET B 210      92.500  20.920  69.166  1.00 20.04           C  
ATOM   3291  SD  MET B 210      93.826  19.760  69.625  1.00 19.08           S  
ATOM   3292  CE  MET B 210      94.891  19.911  68.115  1.00 21.12           C  
ATOM   3293  N   CYS B 211      92.623  25.602  69.376  1.00 15.22           N  
ATOM   3294  CA  CYS B 211      93.084  26.828  70.082  1.00 14.86           C  
ATOM   3295  C   CYS B 211      91.771  27.550  70.532  1.00 15.26           C  
ATOM   3296  O   CYS B 211      91.706  28.125  71.587  1.00 14.66           O  
ATOM   3297  CB  CYS B 211      93.821  27.757  69.094  1.00 15.08           C  
ATOM   3298  SG  CYS B 211      94.674  29.094  69.940  1.00 15.82           S  
ATOM   3299  N   GLU B 212      90.742  27.494  69.699  1.00 14.14           N  
ATOM   3300  CA  GLU B 212      89.388  28.081  70.079  1.00 15.87           C  
ATOM   3301  C   GLU B 212      88.781  27.342  71.320  1.00 14.80           C  
ATOM   3302  O   GLU B 212      88.324  27.970  72.256  1.00 12.83           O  
ATOM   3303  CB  GLU B 212      88.438  28.006  68.854  1.00 14.32           C  
ATOM   3304  CG  GLU B 212      88.772  28.993  67.758  1.00 13.79           C  
ATOM   3305  CD  GLU B 212      87.943  28.790  66.479  1.00 20.07           C  
ATOM   3306  OE1 GLU B 212      86.966  27.973  66.455  1.00 21.86           O  
ATOM   3307  OE2 GLU B 212      88.243  29.471  65.488  1.00 19.10           O  
ATOM   3308  N   CYS B 213      88.841  25.999  71.343  1.00 13.78           N  
ATOM   3309  CA  CYS B 213      88.364  25.239  72.493  1.00 13.93           C  
ATOM   3310  C   CYS B 213      89.168  25.499  73.749  1.00 12.85           C  
ATOM   3311  O   CYS B 213      88.599  25.697  74.811  1.00 12.14           O  
ATOM   3312  CB  CYS B 213      88.393  23.702  72.214  1.00 14.65           C  
ATOM   3313  SG  CYS B 213      87.165  23.256  70.991  1.00 17.30           S  
ATOM   3314  N   TYR B 214      90.516  25.503  73.666  1.00 12.01           N  
ATOM   3315  CA  TYR B 214      91.306  25.874  74.817  1.00 12.13           C  
ATOM   3316  C   TYR B 214      90.966  27.267  75.358  1.00 11.68           C  
ATOM   3317  O   TYR B 214      90.898  27.466  76.551  1.00 13.62           O  
ATOM   3318  CB  TYR B 214      92.795  25.885  74.463  1.00 11.38           C  
ATOM   3319  CG  TYR B 214      93.439  24.464  74.496  1.00 14.47           C  
ATOM   3320  CD1 TYR B 214      93.493  23.703  75.696  1.00 15.80           C  
ATOM   3321  CD2 TYR B 214      94.048  23.936  73.340  1.00 14.10           C  
ATOM   3322  CE1 TYR B 214      94.148  22.392  75.732  1.00 16.21           C  
ATOM   3323  CE2 TYR B 214      94.727  22.621  73.373  1.00 15.35           C  
ATOM   3324  CZ  TYR B 214      94.772  21.906  74.567  1.00 17.31           C  
ATOM   3325  OH  TYR B 214      95.443  20.693  74.646  1.00 18.10           O  
ATOM   3326  N   ASP B 215      90.910  28.260  74.484  1.00 12.86           N  
ATOM   3327  CA  ASP B 215      90.698  29.616  74.933  1.00 12.77           C  
ATOM   3328  C   ASP B 215      89.348  29.721  75.654  1.00 12.40           C  
ATOM   3329  O   ASP B 215      89.183  30.350  76.674  1.00 12.65           O  
ATOM   3330  CB  ASP B 215      90.724  30.598  73.712  1.00 12.41           C  
ATOM   3331  CG  ASP B 215      91.033  32.018  74.197  1.00 17.22           C  
ATOM   3332  OD1 ASP B 215      92.083  32.233  74.789  1.00 12.99           O  
ATOM   3333  OD2 ASP B 215      90.128  32.786  74.193  1.00 17.37           O  
ATOM   3334  N   TYR B 216      88.375  29.068  75.096  1.00 12.50           N  
ATOM   3335  CA  TYR B 216      86.988  29.004  75.695  1.00 12.86           C  
ATOM   3336  C   TYR B 216      87.078  28.385  77.077  1.00 12.57           C  
ATOM   3337  O   TYR B 216      86.432  28.848  78.068  1.00 10.51           O  
ATOM   3338  CB  TYR B 216      86.129  28.151  74.757  1.00 12.37           C  
ATOM   3339  CG  TYR B 216      84.668  27.926  75.209  1.00 15.15           C  
ATOM   3340  CD1 TYR B 216      84.356  27.137  76.286  1.00 13.07           C  
ATOM   3341  CD2 TYR B 216      83.636  28.662  74.603  1.00 15.28           C  
ATOM   3342  CE1 TYR B 216      82.964  26.950  76.716  1.00 14.27           C  
ATOM   3343  CE2 TYR B 216      82.301  28.469  75.001  1.00 15.51           C  
ATOM   3344  CZ  TYR B 216      81.974  27.609  76.005  1.00 16.26           C  
ATOM   3345  OH  TYR B 216      80.628  27.464  76.341  1.00 16.88           O  
ATOM   3346  N   LEU B 217      87.882  27.325  77.212  1.00 10.87           N  
ATOM   3347  CA  LEU B 217      87.960  26.603  78.518  1.00 11.73           C  
ATOM   3348  C   LEU B 217      88.757  27.415  79.521  1.00 12.34           C  
ATOM   3349  O   LEU B 217      88.411  27.445  80.737  1.00 13.59           O  
ATOM   3350  CB  LEU B 217      88.651  25.222  78.349  1.00 11.88           C  
ATOM   3351  CG  LEU B 217      87.725  24.252  77.619  1.00 14.67           C  
ATOM   3352  CD1 LEU B 217      88.568  22.993  77.077  1.00 14.71           C  
ATOM   3353  CD2 LEU B 217      86.592  23.818  78.587  1.00 12.97           C  
ATOM   3354  N   PHE B 218      89.789  28.137  79.053  1.00 11.74           N  
ATOM   3355  CA  PHE B 218      90.565  28.972  79.991  1.00 11.98           C  
ATOM   3356  C   PHE B 218      89.595  30.047  80.501  1.00 13.14           C  
ATOM   3357  O   PHE B 218      89.594  30.392  81.676  1.00 11.64           O  
ATOM   3358  CB  PHE B 218      91.710  29.750  79.253  1.00 13.04           C  
ATOM   3359  CG  PHE B 218      92.774  28.848  78.628  1.00 12.52           C  
ATOM   3360  CD1 PHE B 218      93.062  27.594  79.226  1.00 13.23           C  
ATOM   3361  CD2 PHE B 218      93.481  29.256  77.472  1.00 13.81           C  
ATOM   3362  CE1 PHE B 218      94.030  26.740  78.673  1.00 12.55           C  
ATOM   3363  CE2 PHE B 218      94.446  28.417  76.893  1.00 13.56           C  
ATOM   3364  CZ  PHE B 218      94.707  27.127  77.536  1.00 10.22           C  
ATOM   3365  N   ASP B 219      88.838  30.637  79.571  1.00 13.21           N  
ATOM   3366  CA  ASP B 219      87.891  31.734  79.946  1.00 14.86           C  
ATOM   3367  C   ASP B 219      86.805  31.246  80.951  1.00 15.17           C  
ATOM   3368  O   ASP B 219      86.532  31.887  81.920  1.00 14.03           O  
ATOM   3369  CB  ASP B 219      87.269  32.292  78.654  1.00 15.44           C  
ATOM   3370  CG  ASP B 219      86.321  33.507  78.943  1.00 23.25           C  
ATOM   3371  OD1 ASP B 219      86.821  34.537  79.387  1.00 27.16           O  
ATOM   3372  OD2 ASP B 219      85.112  33.354  78.868  1.00 23.42           O  
ATOM   3373  N   ILE B 220      86.131  30.146  80.643  1.00 14.17           N  
ATOM   3374  CA  ILE B 220      85.126  29.506  81.462  1.00 16.77           C  
ATOM   3375  C   ILE B 220      85.681  29.098  82.846  1.00 14.21           C  
ATOM   3376  O   ILE B 220      85.027  29.364  83.883  1.00 13.85           O  
ATOM   3377  CB  ILE B 220      84.614  28.247  80.656  1.00 18.09           C  
ATOM   3378  CG1 ILE B 220      83.412  28.628  79.835  1.00 26.85           C  
ATOM   3379  CG2 ILE B 220      84.343  27.092  81.525  1.00 24.04           C  
ATOM   3380  CD1 ILE B 220      82.133  28.885  80.738  1.00 28.53           C  
ATOM   3381  N   ALA B 221      86.933  28.600  82.915  1.00 13.26           N  
ATOM   3382  CA  ALA B 221      87.554  28.325  84.203  1.00 13.40           C  
ATOM   3383  C   ALA B 221      87.679  29.563  85.079  1.00 14.30           C  
ATOM   3384  O   ALA B 221      87.417  29.544  86.259  1.00 13.37           O  
ATOM   3385  CB  ALA B 221      88.966  27.636  84.023  1.00 12.95           C  
ATOM   3386  N   VAL B 222      88.092  30.664  84.474  1.00 14.35           N  
ATOM   3387  CA  VAL B 222      88.342  31.829  85.244  1.00 14.44           C  
ATOM   3388  C   VAL B 222      86.967  32.418  85.655  1.00 15.46           C  
ATOM   3389  O   VAL B 222      86.795  32.842  86.784  1.00 14.62           O  
ATOM   3390  CB  VAL B 222      89.170  32.868  84.396  1.00 15.40           C  
ATOM   3391  CG1 VAL B 222      89.011  34.307  85.081  1.00 15.79           C  
ATOM   3392  CG2 VAL B 222      90.702  32.406  84.398  1.00 13.85           C  
ATOM   3393  N   SER B 223      85.978  32.355  84.777  1.00 13.15           N  
ATOM   3394  CA  SER B 223      84.587  32.812  85.141  1.00 14.23           C  
ATOM   3395  C   SER B 223      84.004  31.978  86.289  1.00 14.30           C  
ATOM   3396  O   SER B 223      83.403  32.529  87.213  1.00 15.51           O  
ATOM   3397  CB  SER B 223      83.652  32.741  83.901  1.00 14.49           C  
ATOM   3398  OG  SER B 223      84.170  33.651  82.933  1.00 16.62           O  
ATOM   3399  N   MET B 224      84.189  30.652  86.252  1.00 13.05           N  
ATOM   3400  CA  MET B 224      83.805  29.775  87.340  1.00 14.41           C  
ATOM   3401  C   MET B 224      84.517  30.135  88.648  1.00 16.22           C  
ATOM   3402  O   MET B 224      83.846  30.318  89.667  1.00 16.19           O  
ATOM   3403  CB  MET B 224      84.073  28.300  86.971  1.00 13.63           C  
ATOM   3404  CG  MET B 224      83.025  27.774  85.842  1.00 14.30           C  
ATOM   3405  SD  MET B 224      83.505  26.029  85.498  1.00 14.66           S  
ATOM   3406  CE  MET B 224      82.921  25.212  87.008  1.00 13.37           C  
ATOM   3407  N   LYS B 225      85.850  30.255  88.654  1.00 16.35           N  
ATOM   3408  CA  LYS B 225      86.510  30.678  89.911  1.00 19.30           C  
ATOM   3409  C   LYS B 225      85.963  31.997  90.487  1.00 20.19           C  
ATOM   3410  O   LYS B 225      85.798  32.114  91.715  1.00 20.81           O  
ATOM   3411  CB  LYS B 225      88.017  30.826  89.719  1.00 19.31           C  
ATOM   3412  CG  LYS B 225      88.707  29.453  89.599  1.00 24.14           C  
ATOM   3413  CD  LYS B 225      90.211  29.620  89.576  1.00 30.48           C  
ATOM   3414  CE  LYS B 225      90.995  28.243  89.655  1.00 34.43           C  
ATOM   3415  NZ  LYS B 225      90.855  27.752  91.101  1.00 35.32           N  
ATOM   3416  N   LYS B 226      85.730  32.983  89.620  1.00 19.71           N  
ATOM   3417  CA  LYS B 226      85.107  34.231  90.026  1.00 21.32           C  
ATOM   3418  C   LYS B 226      83.759  34.120  90.696  1.00 21.60           C  
ATOM   3419  O   LYS B 226      83.456  34.968  91.528  1.00 22.27           O  
ATOM   3420  CB  LYS B 226      85.110  35.292  88.917  1.00 21.85           C  
ATOM   3421  CG  LYS B 226      86.578  35.637  88.546  1.00 27.23           C  
ATOM   3422  CD  LYS B 226      86.734  36.806  87.542  1.00 33.32           C  
ATOM   3423  CE  LYS B 226      86.069  36.501  86.208  1.00 39.91           C  
ATOM   3424  NZ  LYS B 226      86.480  37.465  85.170  1.00 41.90           N  
ATOM   3425  N   VAL B 227      83.002  33.055  90.451  1.00 20.65           N  
ATOM   3426  CA  VAL B 227      81.710  32.943  91.172  1.00 20.24           C  
ATOM   3427  C   VAL B 227      81.786  31.822  92.238  1.00 21.09           C  
ATOM   3428  O   VAL B 227      80.758  31.337  92.676  1.00 21.36           O  
ATOM   3429  CB  VAL B 227      80.494  32.716  90.229  1.00 19.89           C  
ATOM   3430  CG1 VAL B 227      80.260  33.968  89.373  1.00 19.63           C  
ATOM   3431  CG2 VAL B 227      80.684  31.460  89.330  1.00 16.89           C  
ATOM   3432  N   GLY B 228      83.001  31.376  92.563  1.00 20.72           N  
ATOM   3433  CA  GLY B 228      83.234  30.459  93.711  1.00 21.19           C  
ATOM   3434  C   GLY B 228      83.083  29.015  93.255  1.00 21.41           C  
ATOM   3435  O   GLY B 228      82.821  28.177  94.080  1.00 21.75           O  
ATOM   3436  N   LEU B 229      83.177  28.710  91.946  1.00 19.46           N  
ATOM   3437  CA  LEU B 229      83.101  27.294  91.537  1.00 19.92           C  
ATOM   3438  C   LEU B 229      84.477  26.822  91.136  1.00 20.36           C  
ATOM   3439  O   LEU B 229      85.213  27.539  90.480  1.00 22.34           O  
ATOM   3440  CB  LEU B 229      82.094  27.088  90.387  1.00 19.03           C  
ATOM   3441  CG  LEU B 229      80.642  27.513  90.658  1.00 21.25           C  
ATOM   3442  CD1 LEU B 229      79.789  27.368  89.402  1.00 20.74           C  
ATOM   3443  CD2 LEU B 229      79.997  26.695  91.849  1.00 23.20           C  
ATOM   3444  N   ASP B 230      84.856  25.629  91.518  1.00 20.19           N  
ATOM   3445  CA  ASP B 230      86.164  25.037  91.137  1.00 20.25           C  
ATOM   3446  C   ASP B 230      86.055  24.238  89.813  1.00 18.82           C  
ATOM   3447  O   ASP B 230      85.399  23.192  89.758  1.00 19.02           O  
ATOM   3448  CB  ASP B 230      86.574  24.068  92.266  1.00 20.15           C  
ATOM   3449  CG  ASP B 230      87.950  23.498  92.046  1.00 24.83           C  
ATOM   3450  OD1 ASP B 230      88.519  23.580  90.917  1.00 23.38           O  
ATOM   3451  OD2 ASP B 230      88.481  22.966  93.027  1.00 28.23           O  
ATOM   3452  N   PRO B 231      86.673  24.754  88.710  1.00 17.95           N  
ATOM   3453  CA  PRO B 231      86.482  24.156  87.390  1.00 18.24           C  
ATOM   3454  C   PRO B 231      87.141  22.807  87.316  1.00 18.42           C  
ATOM   3455  O   PRO B 231      86.779  22.057  86.450  1.00 17.02           O  
ATOM   3456  CB  PRO B 231      87.201  25.160  86.432  1.00 18.28           C  
ATOM   3457  CG  PRO B 231      88.103  25.954  87.383  1.00 18.86           C  
ATOM   3458  CD  PRO B 231      87.399  26.029  88.649  1.00 16.74           C  
ATOM   3459  N   SER B 232      88.062  22.481  88.236  1.00 18.23           N  
ATOM   3460  CA  SER B 232      88.681  21.164  88.193  1.00 22.24           C  
ATOM   3461  C   SER B 232      87.970  20.138  89.114  1.00 23.28           C  
ATOM   3462  O   SER B 232      88.409  18.994  89.201  1.00 22.62           O  
ATOM   3463  CB  SER B 232      90.168  21.175  88.601  1.00 23.02           C  
ATOM   3464  OG  SER B 232      90.255  21.412  90.013  1.00 27.38           O  
ATOM   3465  N   GLN B 233      86.867  20.512  89.731  1.00 23.04           N  
ATOM   3466  CA  GLN B 233      86.299  19.514  90.570  1.00 26.39           C  
ATOM   3467  C   GLN B 233      85.113  18.810  89.954  1.00 25.89           C  
ATOM   3468  O   GLN B 233      84.410  19.377  89.117  1.00 24.20           O  
ATOM   3469  CB  GLN B 233      86.073  20.056  91.937  1.00 27.80           C  
ATOM   3470  CG  GLN B 233      84.877  20.809  92.147  1.00 33.88           C  
ATOM   3471  CD  GLN B 233      84.379  20.508  93.536  1.00 39.94           C  
ATOM   3472  OE1 GLN B 233      84.100  21.395  94.339  1.00 38.16           O  
ATOM   3473  NE2 GLN B 233      84.291  19.229  93.827  1.00 45.14           N  
ATOM   3474  N   LEU B 234      84.977  17.532  90.266  1.00 26.69           N  
ATOM   3475  CA  LEU B 234      83.817  16.746  89.784  1.00 30.28           C  
ATOM   3476  C   LEU B 234      82.559  17.396  90.259  1.00 29.33           C  
ATOM   3477  O   LEU B 234      82.516  17.868  91.379  1.00 31.05           O  
ATOM   3478  CB  LEU B 234      83.828  15.293  90.288  1.00 31.97           C  
ATOM   3479  CG  LEU B 234      85.069  14.502  89.923  1.00 35.15           C  
ATOM   3480  CD1 LEU B 234      84.924  13.027  90.463  1.00 40.84           C  
ATOM   3481  CD2 LEU B 234      85.348  14.545  88.442  1.00 36.48           C  
ATOM   3482  N   PRO B 235      81.535  17.463  89.399  1.00 29.51           N  
ATOM   3483  CA  PRO B 235      80.374  18.270  89.768  1.00 32.23           C  
ATOM   3484  C   PRO B 235      79.657  17.845  91.083  1.00 35.19           C  
ATOM   3485  O   PRO B 235      79.382  16.661  91.234  1.00 35.98           O  
ATOM   3486  CB  PRO B 235      79.436  18.069  88.571  1.00 30.67           C  
ATOM   3487  CG  PRO B 235      80.389  17.875  87.432  1.00 30.18           C  
ATOM   3488  CD  PRO B 235      81.550  17.141  87.959  1.00 28.61           C  
ATOM   3489  N   VAL B 236      79.371  18.818  91.966  1.00 38.01           N  
ATOM   3490  CA  VAL B 236      78.510  18.665  93.169  1.00 40.87           C  
ATOM   3491  C   VAL B 236      77.250  19.554  93.186  1.00 40.86           C  
ATOM   3492  O   VAL B 236      77.259  20.712  92.710  1.00 42.19           O  
ATOM   3493  CB  VAL B 236      79.298  18.921  94.520  1.00 41.98           C  
ATOM   3494  CG1 VAL B 236      79.750  20.398  94.692  1.00 42.58           C  
ATOM   3495  CG2 VAL B 236      78.452  18.446  95.761  1.00 44.21           C  
ATOM   3496  N   GLY B 237      76.183  19.035  93.785  1.00 40.76           N  
ATOM   3497  CA  GLY B 237      74.946  19.788  93.972  1.00 39.71           C  
ATOM   3498  C   GLY B 237      74.230  20.280  92.704  1.00 39.85           C  
ATOM   3499  O   GLY B 237      73.437  21.239  92.781  1.00 39.78           O  
ATOM   3500  N   GLU B 238      74.536  19.670  91.554  1.00 38.69           N  
ATOM   3501  CA  GLU B 238      73.883  19.981  90.254  1.00 38.18           C  
ATOM   3502  C   GLU B 238      72.912  18.841  89.933  1.00 38.79           C  
ATOM   3503  O   GLU B 238      73.315  17.677  89.931  1.00 37.91           O  
ATOM   3504  CB  GLU B 238      74.912  20.157  89.116  1.00 37.00           C  
ATOM   3505  CG  GLU B 238      75.858  21.350  89.371  1.00 34.73           C  
ATOM   3506  CD  GLU B 238      77.114  21.458  88.459  1.00 30.34           C  
ATOM   3507  OE1 GLU B 238      77.288  20.692  87.500  1.00 21.83           O  
ATOM   3508  OE2 GLU B 238      77.977  22.297  88.790  1.00 36.28           O  
ATOM   3509  N   ASN B 239      71.635  19.183  89.707  1.00 38.52           N  
ATOM   3510  CA  ASN B 239      70.609  18.164  89.442  1.00 39.41           C  
ATOM   3511  C   ASN B 239      69.671  18.495  88.298  1.00 38.55           C  
ATOM   3512  O   ASN B 239      68.499  18.876  88.541  1.00 38.08           O  
ATOM   3513  CB  ASN B 239      69.769  17.905  90.725  1.00 39.62           C  
ATOM   3514  CG  ASN B 239      70.647  17.414  91.889  1.00 42.97           C  
ATOM   3515  OD1 ASN B 239      71.079  16.254  91.906  1.00 47.50           O  
ATOM   3516  ND2 ASN B 239      70.941  18.306  92.841  1.00 41.94           N  
ATOM   3517  N   GLY B 240      70.162  18.308  87.068  1.00 37.36           N  
ATOM   3518  CA  GLY B 240      69.368  18.582  85.861  1.00 37.03           C  
ATOM   3519  C   GLY B 240      68.388  17.468  85.554  1.00 37.16           C  
ATOM   3520  O   GLY B 240      68.398  16.439  86.210  1.00 37.35           O  
ATOM   3521  N   ILE B 241      67.526  17.678  84.569  1.00 38.26           N  
ATOM   3522  CA  ILE B 241      66.565  16.639  84.088  1.00 38.99           C  
ATOM   3523  C   ILE B 241      67.365  15.425  83.491  1.00 40.30           C  
ATOM   3524  O   ILE B 241      68.443  15.583  82.886  1.00 37.76           O  
ATOM   3525  CB  ILE B 241      65.575  17.288  83.093  1.00 38.64           C  
ATOM   3526  CG1 ILE B 241      64.789  18.407  83.826  1.00 38.73           C  
ATOM   3527  CG2 ILE B 241      64.719  16.230  82.214  1.00 37.91           C  
ATOM   3528  CD1 ILE B 241      64.190  19.366  82.968  1.00 36.05           C  
ATOM   3529  N   VAL B 242      66.841  14.219  83.732  1.00 42.44           N  
ATOM   3530  CA  VAL B 242      67.602  12.946  83.613  1.00 44.16           C  
ATOM   3531  C   VAL B 242      66.560  11.794  83.506  1.00 44.92           C  
ATOM   3532  O   VAL B 242      65.338  12.065  83.481  1.00 45.10           O  
ATOM   3533  CB  VAL B 242      68.650  12.809  84.824  1.00 45.16           C  
ATOM   3534  CG1 VAL B 242      68.305  11.665  85.886  1.00 45.06           C  
ATOM   3535  CG2 VAL B 242      70.107  12.812  84.363  1.00 42.44           C  
TER    3536      VAL B 242                                                      
HETATM 7054 ZN    ZN A 301      89.493  63.227  75.078  1.00 20.22          ZN  
HETATM 7055 ZN    ZN B 301     104.638  35.761  72.904  1.00 17.19          ZN  
HETATM 7056 ZN    ZN C 301      77.010  20.576  71.329  1.00 18.93          ZN  
HETATM 7057 ZN    ZN D 301      61.909  48.026  73.587  1.00 19.45          ZN  
HETATM 7058  O   HOH A 401     107.164  54.257  77.927  1.00 17.96           O  
HETATM 7059  O   HOH A 402     101.305  41.944  86.715  1.00 13.13           O  
HETATM 7060  O   HOH A 403      86.004  51.422  75.762  1.00 14.12           O  
HETATM 7061  O   HOH A 404     111.816  40.322  78.677  1.00 28.48           O  
HETATM 7062  O   HOH A 405     101.191  40.306  79.263  1.00 12.09           O  
HETATM 7063  O   HOH A 406      93.634  52.963  75.418  1.00 20.44           O  
HETATM 7064  O   HOH A 407      86.238  58.610  78.806  1.00 12.63           O  
HETATM 7065  O   HOH A 408      88.938  39.708  87.084  1.00 17.62           O  
HETATM 7066  O   HOH A 409     105.446  48.597  66.136  1.00 28.62           O  
HETATM 7067  O   HOH A 410     104.843  54.407  80.068  1.00 26.14           O  
HETATM 7068  O   HOH A 411      90.438  63.731  87.198  1.00 21.57           O  
HETATM 7069  O   HOH A 412      85.278  55.509  73.464  1.00 26.91           O  
HETATM 7070  O   HOH A 413      91.196  48.660  83.155  1.00 24.18           O  
HETATM 7071  O   HOH A 414     105.295  55.061  59.272  1.00 31.98           O  
HETATM 7072  O   HOH A 415     105.513  34.068  87.979  1.00 22.20           O  
HETATM 7073  O   HOH A 416      92.962  41.928  76.431  1.00 23.85           O  
HETATM 7074  O   HOH A 417     105.027  41.249  73.818  1.00 36.28           O  
HETATM 7075  O   HOH A 418      95.234  47.937  60.730  1.00 27.04           O  
HETATM 7076  O   HOH A 419     101.965  40.820  90.091  1.00 24.33           O  
HETATM 7077  O   HOH A 420     109.681  44.537  88.663  1.00 35.42           O  
HETATM 7078  O   HOH A 421      88.814  47.031  65.059  1.00 25.61           O  
HETATM 7079  O   HOH A 422     107.439  61.291  78.296  1.00 23.56           O  
HETATM 7080  O   HOH A 423     107.276  35.635  86.631  1.00 29.78           O  
HETATM 7081  O   HOH A 424      88.990  55.920  92.424  1.00 17.82           O  
HETATM 7082  O   HOH A 425      91.140  65.353  75.010  1.00 29.89           O  
HETATM 7083  O   HOH A 426      93.835  42.415  78.583  1.00 28.95           O  
HETATM 7084  O   HOH A 427      90.318  57.984  91.194  1.00 23.87           O  
HETATM 7085  O   HOH A 428      93.239  45.169  75.131  1.00 38.90           O  
HETATM 7086  O   HOH A 429      95.394  45.153  73.046  1.00 20.73           O  
HETATM 7087  O   HOH A 430      98.956  34.276  90.848  1.00 21.48           O  
HETATM 7088  O   HOH A 431     107.708  51.678  62.740  1.00 24.83           O  
HETATM 7089  O   HOH A 432      88.806  53.711  55.937  1.00 40.35           O  
HETATM 7090  O   HOH A 433     104.654  57.072  60.918  1.00 32.16           O  
HETATM 7091  O   HOH A 434      84.966  53.563  70.014  1.00 43.65           O  
HETATM 7092  O   HOH A 435     111.574  66.423  78.865  1.00 31.03           O  
HETATM 7093  O   HOH A 436      99.281  39.747  94.437  1.00 26.55           O  
HETATM 7094  O   HOH A 437     110.474  58.057  82.756  1.00 35.43           O  
HETATM 7095  O   HOH A 438      94.926  73.629  59.217  1.00 55.59           O  
HETATM 7096  O   HOH A 439      93.520  63.572  64.606  1.00 31.93           O  
HETATM 7097  O   HOH A 440      89.340  49.371  76.643  1.00 39.21           O  
HETATM 7098  O   HOH A 441      84.370  74.252  64.824  1.00 51.47           O  
HETATM 7099  O   HOH A 442      86.729  57.429  92.347  1.00 21.83           O  
HETATM 7100  O   HOH A 443      86.007  47.022  84.798  1.00 29.50           O  
HETATM 7101  O   HOH A 444      95.523  65.693  92.783  1.00 44.90           O  
HETATM 7102  O   HOH A 445      82.270  50.645  69.446  1.00 28.84           O  
HETATM 7103  O   HOH A 446      88.615  47.388  82.819  1.00 31.09           O  
HETATM 7104  O   HOH A 447      98.999  33.636  93.428  1.00 31.78           O  
HETATM 7105  O   HOH A 448      97.362  54.020  92.905  1.00 30.83           O  
HETATM 7106  O   HOH A 449     106.321  33.441  93.235  1.00 49.97           O  
HETATM 7107  O   HOH A 450     100.762  71.493  85.606  1.00 42.35           O  
HETATM 7108  O   HOH A 451      91.711  47.680  73.228  1.00 24.84           O  
HETATM 7109  O   HOH A 452      94.754  71.965  75.864  1.00 48.06           O  
HETATM 7110  O   HOH A 453      82.801  41.924  85.882  1.00 67.23           O  
HETATM 7111  O   HOH A 454      89.459  50.240  59.441  1.00 27.78           O  
HETATM 7112  O   HOH A 455     115.008  47.264  80.796  1.00 34.18           O  
HETATM 7113  O   HOH A 456     103.501  71.997  72.132  1.00 46.98           O  
HETATM 7114  O   HOH A 457      98.489  58.955  96.224  1.00 56.09           O  
HETATM 7115  O   HOH A 458      82.001  62.997  73.791  1.00 33.81           O  
HETATM 7116  O   HOH A 459      82.920  58.581  67.485  1.00 34.14           O  
HETATM 7117  O   HOH A 460      92.283  59.440  92.722  1.00 25.66           O  
HETATM 7118  O   HOH A 461      80.927  57.688  66.338  1.00 32.94           O  
HETATM 7119  O   HOH A 462      90.483  52.317  93.990  1.00 37.83           O  
HETATM 7120  O   HOH A 463     106.400  71.345  60.231  1.00 44.31           O  
HETATM 7121  O   HOH A 464     108.185  56.521  89.150  1.00 45.02           O  
HETATM 7122  O   HOH A 465      96.336  52.605  75.169  1.00 26.39           O  
HETATM 7123  O   HOH A 466      90.282  62.427  90.847  1.00 44.15           O  
HETATM 7124  O   HOH A 467      87.427  48.836  60.973  1.00 27.79           O  
HETATM 7125  O   HOH A 468     101.397  66.816  85.743  1.00 30.03           O  
HETATM 7126  O   HOH A 469      81.389  47.723  66.548  1.00 41.18           O  
HETATM 7127  O   HOH A 470     113.202  65.269  72.539  1.00 53.42           O  
HETATM 7128  O   HOH A 471      87.958  46.858  62.537  1.00 28.06           O  
HETATM 7129  O   HOH A 472      86.841  57.129  59.857  1.00 26.68           O  
HETATM 7130  O   HOH A 473     107.326  55.851  82.427  1.00 28.80           O  
HETATM 7131  O   HOH A 474      98.535  47.731  92.685  1.00 34.10           O  
HETATM 7132  O   HOH A 475     115.008  22.912  85.378  1.00 60.68           O  
HETATM 7133  O   HOH A 476      86.131  72.802  50.223  1.00 53.38           O  
HETATM 7134  O   HOH A 477     106.765  43.522  95.015  1.00 34.40           O  
HETATM 7135  O   HOH A 478      89.497  67.405  79.042  1.00 34.20           O  
HETATM 7136  O   HOH A 479      99.831  55.574  92.048  1.00 46.19           O  
HETATM 7137  O   HOH A 480     100.490  63.165  94.565  1.00 48.01           O  
HETATM 7138  O   HOH A 481      88.988  64.107  72.900  1.00 29.59           O  
HETATM 7139  O   HOH A 482     104.244  44.754  96.188  1.00 52.13           O  
HETATM 7140  O   HOH A 483      89.004  56.225  95.140  1.00 32.77           O  
HETATM 7141  O   HOH A 484      84.484  57.141  93.709  1.00 21.47           O  
HETATM 7142  O   HOH A 485      87.710  65.316  71.106  1.00 53.43           O  
HETATM 7143  O   HOH A 486     106.168  37.327  73.293  1.00 21.55           O  
HETATM 7144  O   HOH A 487     107.874  54.450  80.450  1.00 32.10           O  
HETATM 7145  O   HOH A 488      87.541  40.937  83.832  1.00 53.16           O  
HETATM 7146  O   HOH A 489     112.580  43.828  75.808  1.00 24.06           O  
HETATM 7147  O   HOH A 490      88.730  60.017  91.138  1.00 18.44           O  
HETATM 7148  O   HOH A 491      97.434  66.475  87.547  1.00 21.30           O  
HETATM 7149  O   HOH A 492      91.699  68.890  89.000  1.00 42.26           O  
HETATM 7150  O   HOH A 493      96.581  62.532  92.000  1.00 58.89           O  
HETATM 7151  O   HOH A 494     101.334  62.662  87.423  1.00 38.61           O  
HETATM 7152  O   HOH A 495      97.621  63.977  90.549  1.00 56.31           O  
HETATM 7153  O   HOH A 496      88.045  47.103  80.433  1.00 35.51           O  
HETATM 7154  O   HOH A 497     105.085  47.986  70.269  1.00 37.68           O  
HETATM 7155  O   HOH A 498     108.020  59.521  69.987  1.00 30.86           O  
HETATM 7156  O   HOH A 499     108.756  27.420  89.275  1.00 41.03           O  
HETATM 7157  O   HOH A 500      89.101  44.511  83.446  1.00 39.57           O  
HETATM 7158  O   HOH A 501      91.749  73.489  85.730  1.00 38.69           O  
HETATM 7159  O   HOH A 502      82.528  52.671  59.188  1.00 45.47           O  
HETATM 7160  O   HOH A 503     115.629  46.979  74.125  1.00 34.87           O  
HETATM 7161  O   HOH A 504      97.208  72.584  86.367  1.00 44.93           O  
HETATM 7162  O   HOH A 505     104.521  76.129  57.295  1.00 52.35           O  
HETATM 7163  O   HOH A 506     100.730  58.629  94.099  1.00 32.24           O  
HETATM 7164  O   HOH A 507     108.064  51.968  70.038  1.00 52.39           O  
HETATM 7165  O   HOH A 508     103.770  72.190  82.375  1.00 41.16           O  
HETATM 7166  O   HOH A 509     112.421  62.925  74.686  1.00 56.84           O  
HETATM 7167  O   HOH A 510      90.296  70.021  78.787  1.00 34.17           O  
HETATM 7168  O   HOH A 511      88.600  64.065  66.328  1.00 53.01           O  
HETATM 7169  O   HOH A 512     112.876  64.248  84.640  1.00 35.78           O  
HETATM 7170  O   HOH A 513     102.888  61.303  88.649  1.00 51.04           O  
HETATM 7171  O   HOH A 514     108.671  44.680  71.137  1.00 42.62           O  
HETATM 7172  O   HOH A 515      87.854  49.961  74.525  1.00 33.70           O  
HETATM 7173  O   HOH A 516      85.306  67.543  54.534  1.00 44.04           O  
HETATM 7174  O   HOH A 517     111.931  48.358  86.456  1.00 37.52           O  
HETATM 7175  O   HOH A 518      86.808  65.499  68.623  1.00 50.70           O  
HETATM 7176  O   HOH A 519      79.187  64.412  64.813  1.00 41.25           O  
HETATM 7177  O   HOH A 520     102.086  27.706  93.318  1.00 48.19           O  
HETATM 7178  O   HOH A 521      96.257  45.795  94.155  1.00 34.03           O  
HETATM 7179  O   HOH A 522     107.618  65.671  65.794  1.00 40.39           O  
HETATM 7180  O   HOH A 523      80.129  52.421  69.672  1.00 30.42           O  
HETATM 7181  O   HOH A 524     108.375  52.545  83.474  1.00 38.33           O  
HETATM 7182  O   HOH A 525     111.919  51.421  67.838  1.00 55.99           O  
HETATM 7183  O   HOH A 526      91.796  57.830  47.058  1.00 61.06           O  
HETATM 7184  O   HOH A 527      94.752  65.518  48.769  1.00 55.34           O  
HETATM 7185  O   HOH A 528      81.910  75.281  51.280  1.00 47.42           O  
HETATM 7186  O   HOH A 529      94.061  53.816  54.199  1.00 55.59           O  
HETATM 7187  O   HOH A 530      95.440  43.846  94.915  1.00 45.15           O  
HETATM 7188  O   HOH A 531     105.995  23.360  91.247  1.00 56.91           O  
HETATM 7189  O   HOH A 532     111.105  43.833  73.660  1.00 45.21           O  
HETATM 7190  O   HOH A 533     107.852  70.377  84.089  1.00 34.21           O  
HETATM 7191  O   HOH A 534     103.242  61.709  50.119  1.00 49.88           O  
HETATM 7192  O   HOH A 535      92.073  53.403  52.763  1.00 46.40           O  
HETATM 7193  O   HOH A 536     117.578  54.836  81.181  1.00 63.88           O  
HETATM 7194  O   HOH A 537     107.197  63.422  89.268  1.00 52.05           O  
HETATM 7195  O   HOH A 538     108.673  61.142  89.726  1.00 53.14           O  
HETATM 7196  O   HOH A 539     110.213  68.568  85.380  1.00 39.94           O  
HETATM 7197  O   HOH A 540      78.763  52.444  71.812  1.00 29.85           O  
HETATM 7198  O   HOH A 541      92.507  50.823  94.401  1.00 42.47           O  
HETATM 7199  O   HOH A 542     115.083  44.778  75.892  1.00 42.89           O  
HETATM 7200  O   HOH A 543      91.750  63.718  66.683  1.00 30.84           O  
HETATM 7201  O   HOH A 544     108.586  54.915  69.400  1.00 23.62           O  
HETATM 7202  O   HOH A 545      84.287  40.706  84.066  1.00 48.42           O  
HETATM 7203  O   HOH B 401      95.823  17.794  74.444  1.00 19.25           O  
HETATM 7204  O   HOH B 402      81.911  13.091  75.882  1.00 31.39           O  
HETATM 7205  O   HOH B 403      82.107  23.517  77.699  1.00 13.58           O  
HETATM 7206  O   HOH B 404      92.976  39.001  74.861  1.00 15.82           O  
HETATM 7207  O   HOH B 405     100.258  38.580  77.247  1.00 13.71           O  
HETATM 7208  O   HOH B 406      94.548  31.409  73.551  1.00 22.62           O  
HETATM 7209  O   HOH B 407      84.412  22.496  84.883  1.00 15.43           O  
HETATM 7210  O   HOH B 408      96.212  19.904  76.976  1.00 21.58           O  
HETATM 7211  O   HOH B 409      86.625  29.957  71.687  1.00 21.40           O  
HETATM 7212  O   HOH B 410     102.837  17.207  74.292  1.00 21.51           O  
HETATM 7213  O   HOH B 411      96.828  40.072  72.213  1.00 22.44           O  
HETATM 7214  O   HOH B 412      76.420  16.983  91.102  1.00 51.07           O  
HETATM 7215  O   HOH B 413      91.265  43.750  60.043  1.00 33.96           O  
HETATM 7216  O   HOH B 414      76.598  18.347  86.563  1.00 21.20           O  
HETATM 7217  O   HOH B 415      84.138  31.031  77.577  1.00 26.50           O  
HETATM 7218  O   HOH B 416      97.305  22.123  57.473  1.00 23.87           O  
HETATM 7219  O   HOH B 417      92.154  18.913  59.429  1.00 23.55           O  
HETATM 7220  O   HOH B 418      97.367  39.939  58.556  1.00 22.44           O  
HETATM 7221  O   HOH B 419      87.758  37.330  64.285  1.00 26.24           O  
HETATM 7222  O   HOH B 420      83.634  21.768  88.277  1.00 21.36           O  
HETATM 7223  O   HOH B 421      82.180  34.895  86.467  1.00 22.50           O  
HETATM 7224  O   HOH B 422     106.573  11.323  77.586  1.00 29.69           O  
HETATM 7225  O   HOH B 423      99.615  42.873  66.300  1.00 26.20           O  
HETATM 7226  O   HOH B 424      78.564  19.189  71.393  1.00 20.37           O  
HETATM 7227  O   HOH B 425     103.551  47.071  61.582  1.00 35.86           O  
HETATM 7228  O   HOH B 426      93.772  33.191  52.429  1.00 30.58           O  
HETATM 7229  O   HOH B 427      88.472  44.556  66.603  1.00 36.15           O  
HETATM 7230  O   HOH B 428      95.157  21.683  56.035  1.00 27.88           O  
HETATM 7231  O   HOH B 429     106.148  18.439  61.627  1.00 25.86           O  
HETATM 7232  O   HOH B 430      87.305  32.484  74.452  1.00 30.78           O  
HETATM 7233  O   HOH B 431     109.693  41.459  50.817  1.00 46.17           O  
HETATM 7234  O   HOH B 432     101.523  22.467  90.712  1.00 33.06           O  
HETATM 7235  O   HOH B 433      97.074  16.294  88.113  1.00 42.22           O  
HETATM 7236  O   HOH B 434      98.558  45.032  65.613  1.00 25.92           O  
HETATM 7237  O   HOH B 435     113.120  17.714  68.328  1.00 35.50           O  
HETATM 7238  O   HOH B 436      99.295  19.458  57.759  1.00 32.87           O  
HETATM 7239  O   HOH B 437     105.647  37.605  64.463  1.00 46.76           O  
HETATM 7240  O   HOH B 438      88.492  26.948  92.509  1.00 42.27           O  
HETATM 7241  O   HOH B 439     105.540  16.615  59.094  1.00 58.35           O  
HETATM 7242  O   HOH B 440      89.782  35.276  74.916  1.00 33.44           O  
HETATM 7243  O   HOH B 441      86.678  16.362  92.212  1.00 35.57           O  
HETATM 7244  O   HOH B 442     122.498  25.782  73.541  1.00 54.77           O  
HETATM 7245  O   HOH B 443      82.900  23.937  92.753  1.00 32.92           O  
HETATM 7246  O   HOH B 444      89.223   9.558  77.132  1.00 39.19           O  
HETATM 7247  O   HOH B 445     106.149  33.481  84.481  1.00 29.35           O  
HETATM 7248  O   HOH B 446     102.258  19.560  54.456  1.00 34.49           O  
HETATM 7249  O   HOH B 447      90.556  37.195  58.323  1.00 21.11           O  
HETATM 7250  O   HOH B 448      89.091  20.449  67.623  1.00 31.34           O  
HETATM 7251  O   HOH B 449      86.249  39.450  87.971  1.00 40.06           O  
HETATM 7252  O   HOH B 450      92.898  17.628  66.571  1.00 39.99           O  
HETATM 7253  O   HOH B 451      95.311  36.775  53.175  1.00 28.76           O  
HETATM 7254  O   HOH B 452      93.499  45.516  69.287  1.00 25.03           O  
HETATM 7255  O   HOH B 453      99.934  14.056  78.947  1.00 24.27           O  
HETATM 7256  O   HOH B 454      89.807  27.224  53.106  1.00 30.40           O  
HETATM 7257  O   HOH B 455      90.363  11.769  82.638  1.00 43.46           O  
HETATM 7258  O   HOH B 456     113.049  21.687  67.562  1.00 42.72           O  
HETATM 7259  O   HOH B 457      86.919  30.387  93.626  1.00 37.09           O  
HETATM 7260  O   HOH B 458      93.699  46.515  71.540  1.00 30.70           O  
HETATM 7261  O   HOH B 459     111.993  20.734  55.918  1.00 37.52           O  
HETATM 7262  O   HOH B 460      91.734  43.427  69.000  1.00 29.76           O  
HETATM 7263  O   HOH B 461      87.387  38.226  61.747  1.00 26.91           O  
HETATM 7264  O   HOH B 462      89.301  39.064  60.028  1.00 28.86           O  
HETATM 7265  O   HOH B 463     104.469  32.833  62.467  1.00 25.90           O  
HETATM 7266  O   HOH B 464      97.951  17.166  79.077  1.00 25.15           O  
HETATM 7267  O   HOH B 465      78.258  16.565  84.617  1.00 32.82           O  
HETATM 7268  O   HOH B 466      87.678  31.693  70.310  1.00 27.04           O  
HETATM 7269  O   HOH B 467      94.431  15.948  80.003  1.00 31.20           O  
HETATM 7270  O   HOH B 468      90.014  23.659  55.158  1.00 39.18           O  
HETATM 7271  O   HOH B 469      90.665  24.829  90.464  1.00 41.53           O  
HETATM 7272  O   HOH B 470      95.065  40.887  55.972  1.00 53.26           O  
HETATM 7273  O   HOH B 471      97.719  15.694  69.055  1.00 56.44           O  
HETATM 7274  O   HOH B 472     118.525  24.515  73.417  1.00 59.91           O  
HETATM 7275  O   HOH B 473      93.228  44.104  58.402  1.00 37.99           O  
HETATM 7276  O   HOH B 474     117.308  24.274  53.098  1.00 57.19           O  
HETATM 7277  O   HOH B 475      88.395  42.415  55.428  1.00 58.83           O  
HETATM 7278  O   HOH B 476     102.637  24.983  46.873  1.00 29.79           O  
HETATM 7279  O   HOH B 477      98.761  37.480  45.398  1.00 31.70           O  
HETATM 7280  O   HOH B 478      94.355  38.506  54.796  1.00 36.89           O  
HETATM 7281  O   HOH B 479      90.756  32.828  81.746  1.00 35.52           O  
HETATM 7282  O   HOH B 480     105.445  26.952  48.682  1.00 36.74           O  
HETATM 7283  O   HOH B 481      89.384  20.625  63.333  1.00 32.06           O  
HETATM 7284  O   HOH B 482      89.474  36.785  77.216  1.00 38.03           O  
HETATM 7285  O   HOH B 483      97.349  14.158  89.782  1.00 50.08           O  
HETATM 7286  O   HOH B 484     113.952  20.342  77.473  1.00 36.93           O  
HETATM 7287  O   HOH B 485      91.670  29.146  46.804  1.00 39.15           O  
HETATM 7288  O   HOH B 486      90.486   8.995  73.916  1.00 55.28           O  
HETATM 7289  O   HOH B 487     101.334  47.955  58.027  1.00 41.27           O  
HETATM 7290  O   HOH B 488      88.395  18.709  93.530  1.00 43.58           O  
HETATM 7291  O   HOH B 489      91.544  43.065  72.273  1.00 30.91           O  
HETATM 7292  O   HOH B 490      95.358  23.410  53.689  1.00 39.91           O  
HETATM 7293  O   HOH B 491      96.083  16.887  77.106  1.00 31.47           O  
HETATM 7294  O   HOH B 492     106.861  34.797  72.351  1.00 42.11           O  
HETATM 7295  O   HOH B 493     104.721  43.075  72.389  1.00 43.00           O  
HETATM 7296  O   HOH B 494     105.391  36.493  71.015  1.00 34.36           O  
HETATM 7297  O   HOH B 495     106.279  39.681  67.001  1.00 32.86           O  
HETATM 7298  O   HOH B 496      85.203  12.853  72.564  1.00 25.45           O  
HETATM 7299  O   HOH B 497      88.989  43.442  68.662  1.00 35.52           O  
HETATM 7300  O   HOH B 498     104.424  12.293  71.067  1.00 48.34           O  
HETATM 7301  O   HOH B 499     110.165  37.321  78.252  1.00 41.70           O  
HETATM 7302  O   HOH B 500     102.555  43.846  59.238  1.00 43.92           O  
HETATM 7303  O   HOH B 501      79.484  14.563  75.713  1.00 44.84           O  
HETATM 7304  O   HOH B 502      88.571  35.799  45.626  1.00 55.25           O  
HETATM 7305  O   HOH B 503     106.785  12.020  73.000  1.00 33.93           O  
HETATM 7306  O   HOH B 504     108.068  42.306  54.022  1.00 56.12           O  
HETATM 7307  O   HOH B 505      99.380  39.945  71.597  1.00 45.43           O  
HETATM 7308  O   HOH B 506      85.055  14.364  70.306  1.00 37.27           O  
HETATM 7309  O   HOH B 507      94.148  28.955  73.112  1.00 28.38           O  
HETATM 7310  O   HOH B 508      95.801  11.959  78.454  1.00 42.29           O  
HETATM 7311  O   HOH B 509     112.005  34.620  76.105  1.00 43.08           O  
HETATM 7312  O   HOH B 510      97.632  20.695  89.900  1.00 35.02           O  
HETATM 7313  O   HOH B 511     106.878  10.305  75.214  1.00 40.91           O  
HETATM 7314  O   HOH B 512      98.105  18.008  69.153  1.00 37.38           O  
HETATM 7315  O   HOH B 513     100.257  17.635  65.955  1.00 35.27           O  
HETATM 7316  O   HOH B 514      79.283  21.260  90.931  1.00 46.21           O  
HETATM 7317  O   HOH B 515     101.385  13.868  82.544  1.00 46.16           O  
HETATM 7318  O   HOH B 516      87.356  13.997  85.622  1.00 35.20           O  
HETATM 7319  O   HOH B 517      99.150  23.007  89.844  1.00 44.30           O  
HETATM 7320  O   HOH B 518      97.682  25.387  89.491  1.00 36.41           O  
HETATM 7321  O   HOH B 519      91.410  37.352  73.660  1.00 37.12           O  
HETATM 7322  O   HOH B 520      88.705  42.105  59.530  1.00 58.29           O  
HETATM 7323  O   HOH B 521     114.389  25.976  83.065  1.00 40.20           O  
HETATM 7324  O   HOH B 522      91.781  18.527  90.330  1.00 52.99           O  
HETATM 7325  O   HOH B 523      89.114  38.158  84.188  1.00 35.74           O  
HETATM 7326  O   HOH B 524     113.801  42.137  55.734  1.00 39.63           O  
HETATM 7327  O   HOH B 525     103.743  15.113  85.425  1.00 42.06           O  
HETATM 7328  O   HOH B 526     105.829  30.305  48.507  1.00 38.29           O  
HETATM 7329  O   HOH B 527     113.808  30.293  72.168  1.00 66.00           O  
HETATM 7330  O   HOH B 528     111.206  42.112  61.815  1.00 43.36           O  
HETATM 7331  O   HOH B 529     104.082  29.644  46.384  1.00 38.90           O  
HETATM 7332  O   HOH B 530      88.977  35.034  57.976  1.00 38.41           O  
HETATM 7333  O   HOH B 531     109.530  29.688  62.717  1.00 68.77           O  
HETATM 7334  O   HOH B 532      98.488  15.436  85.769  1.00 38.68           O  
HETATM 7335  O   HOH B 533      83.331  36.078  84.179  1.00 51.22           O  
HETATM 7336  O   HOH B 534      91.186  30.951  52.914  1.00 40.56           O  
HETATM 7337  O   HOH B 535      85.846   9.404  80.223  1.00 50.21           O  
HETATM 7338  O   HOH B 536      95.203  24.325  49.074  1.00 54.83           O  
HETATM 7339  O   HOH B 537      82.313  10.848  85.668  1.00 53.14           O  
HETATM 7340  O   HOH B 538      82.742  20.208  71.629  1.00 38.88           O  
HETATM 7341  O   HOH B 539      89.118  36.619  79.372  1.00 44.42           O  
HETATM 7342  O   HOH B 540     101.469  20.067  56.903  1.00 31.55           O  
HETATM 7343  O   HOH B 541      88.110  36.452  71.860  1.00 37.15           O  
HETATM 7344  O   HOH B 542     111.664  31.519  85.300  1.00 47.76           O  
HETATM 7345  O   HOH B 543     114.222  22.473  71.985  1.00 51.99           O  
HETATM 7346  O   HOH B 544     104.336  42.594  57.326  1.00 49.15           O  
HETATM 7347  O   HOH B 545      88.745  12.867  87.327  1.00 43.80           O  
HETATM 7348  O   HOH B 546     111.371  14.926  64.210  1.00 40.86           O  
HETATM 7349  O   HOH B 547     106.841  37.694  66.856  1.00 40.00           O  
HETATM 7350  O   HOH B 548     115.107  45.928  62.099  1.00 45.45           O  
HETATM 7351  O   HOH B 549      85.662  37.464  70.693  1.00 37.48           O  
HETATM 7352  O   HOH B 550      89.075  30.732  51.118  1.00 49.93           O  
HETATM 7353  O   HOH B 551     105.720  37.292  69.185  1.00 47.59           O  
HETATM 7354  O   HOH B 552      99.567  23.775  53.918  1.00 36.95           O  
HETATM 7355  O   HOH B 553      92.565  22.019  53.887  1.00 44.68           O  
HETATM 7356  O   HOH B 554      97.457  24.980  53.829  1.00 37.29           O  
HETATM 7357  O   HOH B 555      95.788  17.275  65.744  1.00 24.59           O  
HETATM 7358  O   HOH B 556     104.492  34.320  64.556  1.00 32.66           O  
HETATM 7359  O   HOH B 557      83.581  32.072  75.419  1.00 36.55           O  
HETATM 7360  O   HOH C 401      51.574  58.366  88.626  1.00 43.78           O  
HETATM 7361  O   HOH C 402      56.416  45.346  77.981  1.00 34.39           O  
HETATM 7362  O   HOH C 403      53.282  17.793  78.233  1.00 32.16           O  
HETATM 7363  O   HOH C 404      81.130  28.582  71.176  1.00 24.81           O  
HETATM 7364  O   HOH C 405      67.897  40.116  64.928  1.00 28.17           O  
HETATM 7365  O   HOH C 406      64.943  39.571  86.218  1.00 17.14           O  
HETATM 7366  O   HOH C 407      59.061  57.042  92.226  1.00 25.41           O  
HETATM 7367  O   HOH C 408      65.196  42.469  79.093  1.00 16.67           O  
HETATM 7368  O   HOH C 409      86.289  32.085  68.100  1.00 24.01           O  
HETATM 7369  O   HOH C 410      59.306  29.053  75.365  1.00 23.72           O  
HETATM 7370  O   HOH C 411      80.525  31.955  74.003  1.00 17.54           O  
HETATM 7371  O   HOH C 412      80.228  24.484  75.904  1.00 17.14           O  
HETATM 7372  O   HOH C 413      61.614  28.424  77.493  1.00 31.93           O  
HETATM 7373  O   HOH C 414      59.978  47.222  93.483  1.00 24.13           O  
HETATM 7374  O   HOH C 415      64.593  43.719  92.532  1.00 23.31           O  
HETATM 7375  O   HOH C 416      75.775  18.245  83.103  1.00 22.93           O  
HETATM 7376  O   HOH C 417      60.724  47.160  88.846  1.00 17.63           O  
HETATM 7377  O   HOH C 418      60.396  46.502  73.573  1.00 24.35           O  
HETATM 7378  O   HOH C 419      77.817  38.176  64.326  1.00 29.15           O  
HETATM 7379  O   HOH C 420      72.677  30.562  73.669  1.00 29.85           O  
HETATM 7380  O   HOH C 421      58.819  26.687  79.576  1.00 30.78           O  
HETATM 7381  O   HOH C 422      61.035  57.151  94.148  1.00 32.51           O  
HETATM 7382  O   HOH C 423      56.102  24.538  79.755  1.00 27.84           O  
HETATM 7383  O   HOH C 424      80.020  29.485  57.372  1.00 28.16           O  
HETATM 7384  O   HOH C 425      58.911  21.971  74.790  1.00 29.21           O  
HETATM 7385  O   HOH C 426      64.150  52.476  94.840  1.00 29.82           O  
HETATM 7386  O   HOH C 427      59.573  36.565  94.295  1.00 30.17           O  
HETATM 7387  O   HOH C 428      77.437  41.446  86.787  1.00 22.57           O  
HETATM 7388  O   HOH C 429      64.406  40.129  89.718  1.00 21.91           O  
HETATM 7389  O   HOH C 430      50.819  55.113  88.466  1.00 53.82           O  
HETATM 7390  O   HOH C 431      71.223  38.558  72.204  1.00 22.99           O  
HETATM 7391  O   HOH C 432      84.210  20.987  70.357  1.00 38.51           O  
HETATM 7392  O   HOH C 433      84.386  33.861  68.224  1.00 29.06           O  
HETATM 7393  O   HOH C 434      87.389  23.114  59.344  1.00 30.06           O  
HETATM 7394  O   HOH C 435      72.746  40.453  78.226  1.00 29.51           O  
HETATM 7395  O   HOH C 436      77.552  21.491  62.712  1.00 40.50           O  
HETATM 7396  O   HOH C 437      65.509  21.927  90.634  1.00 31.77           O  
HETATM 7397  O   HOH C 438      81.089  21.860  62.458  1.00 45.48           O  
HETATM 7398  O   HOH C 439      59.175  45.767  86.955  1.00 27.48           O  
HETATM 7399  O   HOH C 440      70.301   9.203  69.713  1.00 46.28           O  
HETATM 7400  O   HOH C 441      73.930  37.601  74.670  1.00 36.22           O  
HETATM 7401  O   HOH C 442      88.353  31.305  59.305  1.00 27.86           O  
HETATM 7402  O   HOH C 443      77.559  20.438  69.227  1.00 24.88           O  
HETATM 7403  O   HOH C 444      58.950  47.291  90.948  1.00 33.08           O  
HETATM 7404  O   HOH C 445      81.075  30.454  55.057  1.00 37.48           O  
HETATM 7405  O   HOH C 446      77.267  37.594  82.668  1.00 35.01           O  
HETATM 7406  O   HOH C 447      83.579  26.572  64.735  1.00 31.94           O  
HETATM 7407  O   HOH C 448      75.705  18.627  70.823  1.00 36.38           O  
HETATM 7408  O   HOH C 449      81.381  38.163  58.547  1.00 44.57           O  
HETATM 7409  O   HOH C 450      57.670  53.368  91.023  1.00 30.60           O  
HETATM 7410  O   HOH C 451      66.035  16.295  88.658  1.00 57.30           O  
HETATM 7411  O   HOH C 452      59.185  34.087  60.716  1.00 47.58           O  
HETATM 7412  O   HOH C 453      77.132  24.721  89.702  1.00 19.98           O  
HETATM 7413  O   HOH C 454      54.274  39.793  74.892  1.00 25.00           O  
HETATM 7414  O   HOH C 455      85.340  37.317  65.834  1.00 31.50           O  
HETATM 7415  O   HOH C 456      53.583  41.915  76.049  1.00 39.65           O  
HETATM 7416  O   HOH C 457      58.145  25.266  86.544  1.00 42.16           O  
HETATM 7417  O   HOH C 458      85.832  27.632  63.872  1.00 27.12           O  
HETATM 7418  O   HOH C 459      88.283  25.560  55.748  1.00 37.93           O  
HETATM 7419  O   HOH C 460      61.382  31.199  56.807  1.00 37.38           O  
HETATM 7420  O   HOH C 461      77.653  35.035  81.359  1.00 39.35           O  
HETATM 7421  O   HOH C 462      67.600  32.886  90.973  1.00 39.54           O  
HETATM 7422  O   HOH C 463      79.954  41.194  87.895  1.00 43.81           O  
HETATM 7423  O   HOH C 464      61.276  36.363  64.660  1.00 36.92           O  
HETATM 7424  O   HOH C 465      51.298  35.443  79.534  1.00 34.86           O  
HETATM 7425  O   HOH C 466      62.100  28.789  58.117  1.00 33.37           O  
HETATM 7426  O   HOH C 467      72.885  22.192  60.851  1.00 41.44           O  
HETATM 7427  O   HOH C 468      57.539  43.603  92.057  1.00 45.79           O  
HETATM 7428  O   HOH C 469      51.352  37.318  72.221  1.00 36.46           O  
HETATM 7429  O   HOH C 470      83.243  34.408  54.999  1.00 58.05           O  
HETATM 7430  O   HOH C 471      73.137  25.521  46.376  1.00 58.87           O  
HETATM 7431  O   HOH C 472      70.138  31.079  72.933  1.00 26.16           O  
HETATM 7432  O   HOH C 473      69.375   8.541  79.697  1.00 56.36           O  
HETATM 7433  O   HOH C 474      84.100  35.693  59.193  1.00 35.40           O  
HETATM 7434  O   HOH C 475      65.621  41.874  92.710  1.00 44.75           O  
HETATM 7435  O   HOH C 476      67.482  36.944  52.923  1.00 58.50           O  
HETATM 7436  O   HOH C 477      78.623  38.830  61.696  1.00 29.38           O  
HETATM 7437  O   HOH C 478      68.440  10.033  81.142  1.00 43.56           O  
HETATM 7438  O   HOH C 479      78.544  39.002  79.123  1.00 35.44           O  
HETATM 7439  O   HOH C 480      76.437  31.652  52.339  1.00 43.32           O  
HETATM 7440  O   HOH C 481      61.563  42.459  73.599  1.00 37.76           O  
HETATM 7441  O   HOH C 482      55.450  30.066  61.806  1.00 53.41           O  
HETATM 7442  O   HOH C 483      61.754  34.928  94.719  1.00 46.29           O  
HETATM 7443  O   HOH C 484      79.293  37.186  59.707  1.00 32.38           O  
HETATM 7444  O   HOH C 485      73.372  36.148  93.859  1.00 37.02           O  
HETATM 7445  O   HOH C 486      54.874  42.636  78.305  1.00 39.48           O  
HETATM 7446  O   HOH C 487      53.388  20.467  72.269  1.00 47.00           O  
HETATM 7447  O   HOH C 488      58.589  28.444  77.826  1.00 30.29           O  
HETATM 7448  O   HOH C 489      52.314  58.426  86.561  1.00 47.01           O  
HETATM 7449  O   HOH C 490      67.069  40.304  93.790  1.00 35.19           O  
HETATM 7450  O   HOH C 491      83.949  24.578  57.230  1.00 44.73           O  
HETATM 7451  O   HOH C 492      78.744  40.302  84.904  1.00 40.48           O  
HETATM 7452  O   HOH C 493      74.011   7.611  74.697  1.00 49.86           O  
HETATM 7453  O   HOH C 494      75.134  33.323  81.839  1.00 37.02           O  
HETATM 7454  O   HOH C 495      59.752  47.401  97.215  1.00 43.28           O  
HETATM 7455  O   HOH C 496      51.957  58.610  84.037  1.00 49.41           O  
HETATM 7456  O   HOH C 497      74.076  34.321  51.252  1.00 57.94           O  
HETATM 7457  O   HOH C 498      81.692  13.838  52.560  1.00 58.85           O  
HETATM 7458  O   HOH C 499      84.288  36.301  68.061  1.00 46.95           O  
HETATM 7459  O   HOH C 500      62.747  31.131  91.971  1.00 46.09           O  
HETATM 7460  O   HOH C 501      77.489  36.156  58.133  1.00 35.61           O  
HETATM 7461  O   HOH C 502      82.228  22.603  55.775  1.00 48.00           O  
HETATM 7462  O   HOH C 503      54.150  33.647  84.440  1.00 38.63           O  
HETATM 7463  O   HOH C 504      62.257  12.886  68.611  1.00 51.70           O  
HETATM 7464  O   HOH C 505      57.407  53.855  93.578  1.00 45.69           O  
HETATM 7465  O   HOH C 506      59.014  27.129  69.726  1.00 42.78           O  
HETATM 7466  O   HOH C 507      55.340  17.203  66.706  1.00 55.46           O  
HETATM 7467  O   HOH C 508      75.147  45.307  94.090  1.00 45.47           O  
HETATM 7468  O   HOH C 509      84.868  23.349  52.957  1.00 43.15           O  
HETATM 7469  O   HOH C 510      56.135  22.434  83.283  1.00 37.98           O  
HETATM 7470  O   HOH C 511      54.443  34.017  65.526  1.00 54.57           O  
HETATM 7471  O   HOH C 512      65.772  35.991  96.158  1.00 44.86           O  
HETATM 7472  O   HOH C 513      59.425  26.587  89.322  1.00 42.11           O  
HETATM 7473  O   HOH C 514      58.411  25.463  66.584  1.00 46.52           O  
HETATM 7474  O   HOH C 515      55.619  40.003  72.532  1.00 45.95           O  
HETATM 7475  O   HOH C 516      78.419  33.300  72.922  1.00 44.80           O  
HETATM 7476  O   HOH C 517      78.564  35.373  79.243  1.00 41.05           O  
HETATM 7477  O   HOH C 518      76.648  35.337  74.775  1.00 33.99           O  
HETATM 7478  O   HOH C 519      57.947  29.718  81.152  1.00 37.83           O  
HETATM 7479  O   HOH C 520      70.724  37.288  44.917  1.00 57.80           O  
HETATM 7480  O   HOH C 521      59.531  16.463  88.071  1.00 45.05           O  
HETATM 7481  O   HOH C 522      78.555  35.019  76.828  1.00 32.86           O  
HETATM 7482  O   HOH C 523      73.723  41.077  76.085  1.00 29.77           O  
HETATM 7483  O   HOH C 524      56.853  21.322  85.674  1.00 54.72           O  
HETATM 7484  O   HOH C 525      58.157  29.828  66.665  1.00 26.79           O  
HETATM 7485  O   HOH C 526      74.797  21.514  62.574  1.00 43.23           O  
HETATM 7486  O   HOH C 527      80.364  34.822  83.544  1.00 35.73           O  
HETATM 7487  O   HOH D 401      84.478  69.813  80.413  1.00 26.69           O  
HETATM 7488  O   HOH D 402      70.581  65.349  78.322  1.00 20.51           O  
HETATM 7489  O   HOH D 403      66.176  44.514  77.432  1.00 13.81           O  
HETATM 7490  O   HOH D 404      72.179  52.178  75.292  1.00 28.38           O  
HETATM 7491  O   HOH D 405      81.866  59.023  87.905  1.00 14.07           O  
HETATM 7492  O   HOH D 406      84.327  59.333  80.684  1.00 11.16           O  
HETATM 7493  O   HOH D 407      78.056  52.648  94.097  1.00 19.15           O  
HETATM 7494  O   HOH D 408      82.555  59.229  91.147  1.00 20.59           O  
HETATM 7495  O   HOH D 409      70.132  62.971  80.407  1.00 22.50           O  
HETATM 7496  O   HOH D 410      60.356  48.169  85.502  1.00 22.89           O  
HETATM 7497  O   HOH D 411      79.942  54.000  73.570  1.00 21.56           O  
HETATM 7498  O   HOH D 412      71.463  64.792  59.699  1.00 29.93           O  
HETATM 7499  O   HOH D 413      78.845  47.997  65.102  1.00 25.50           O  
HETATM 7500  O   HOH D 414      74.810  49.714  93.626  1.00 49.56           O  
HETATM 7501  O   HOH D 415      61.482  47.720  71.483  1.00 31.68           O  
HETATM 7502  O   HOH D 416      69.186  63.950  60.938  1.00 30.64           O  
HETATM 7503  O   HOH D 417      66.594  68.083  83.335  1.00 22.29           O  
HETATM 7504  O   HOH D 418      69.487  46.405  58.895  1.00 31.76           O  
HETATM 7505  O   HOH D 419      74.434  66.983  63.533  1.00 29.45           O  
HETATM 7506  O   HOH D 420      64.503  57.920  93.361  1.00 29.81           O  
HETATM 7507  O   HOH D 421      87.835  59.936  94.012  1.00 25.78           O  
HETATM 7508  O   HOH D 422      85.373  69.582  90.262  1.00 31.99           O  
HETATM 7509  O   HOH D 423      77.065  64.464  67.010  1.00 28.15           O  
HETATM 7510  O   HOH D 424      63.500  65.695  78.411  1.00 21.43           O  
HETATM 7511  O   HOH D 425      78.475  54.669  61.132  1.00 31.62           O  
HETATM 7512  O   HOH D 426      51.995  55.426  85.345  1.00 35.46           O  
HETATM 7513  O   HOH D 427      84.021  59.744  94.133  1.00 27.14           O  
HETATM 7514  O   HOH D 428      69.743  44.121  72.571  1.00 29.40           O  
HETATM 7515  O   HOH D 429      79.204  47.635  62.432  1.00 25.75           O  
HETATM 7516  O   HOH D 430      84.292  46.538  87.259  1.00 26.07           O  
HETATM 7517  O   HOH D 431      53.156  53.445  73.872  1.00 45.83           O  
HETATM 7518  O   HOH D 432      68.425  65.459  82.968  1.00 25.03           O  
HETATM 7519  O   HOH D 433      77.632  63.705  71.216  1.00 32.87           O  
HETATM 7520  O   HOH D 434      73.511  44.489  75.059  1.00 19.78           O  
HETATM 7521  O   HOH D 435      76.990  43.853  84.396  1.00 38.08           O  
HETATM 7522  O   HOH D 436      81.239  70.655  77.304  1.00 24.94           O  
HETATM 7523  O   HOH D 437      78.187  73.948  75.568  1.00 32.34           O  
HETATM 7524  O   HOH D 438      76.165  49.093  59.150  1.00 31.86           O  
HETATM 7525  O   HOH D 439      66.894  42.101  66.052  1.00 30.01           O  
HETATM 7526  O   HOH D 440      54.084  65.647  83.311  1.00 25.24           O  
HETATM 7527  O   HOH D 441      71.829  66.282  84.456  1.00 26.40           O  
HETATM 7528  O   HOH D 442      92.994  64.215  97.363  1.00 23.87           O  
HETATM 7529  O   HOH D 443      68.425  55.191  91.908  1.00 32.06           O  
HETATM 7530  O   HOH D 444      90.344  58.891  94.820  1.00 36.08           O  
HETATM 7531  O   HOH D 445      79.251  49.945  94.449  1.00 30.22           O  
HETATM 7532  O   HOH D 446      87.885  64.530  75.402  1.00 21.71           O  
HETATM 7533  O   HOH D 447      67.418  46.379  91.489  1.00 22.56           O  
HETATM 7534  O   HOH D 448      79.360  51.007  75.832  1.00 35.79           O  
HETATM 7535  O   HOH D 449      75.128  57.424  96.050  1.00 42.94           O  
HETATM 7536  O   HOH D 450      72.999  54.182  53.996  1.00 49.76           O  
HETATM 7537  O   HOH D 451      83.525  71.389  78.472  1.00 33.63           O  
HETATM 7538  O   HOH D 452      58.819  69.300  69.271  1.00 41.78           O  
HETATM 7539  O   HOH D 453      76.099  69.861  87.443  1.00 31.47           O  
HETATM 7540  O   HOH D 454      72.798  57.199  92.698  1.00 32.12           O  
HETATM 7541  O   HOH D 455      82.307  51.988  79.113  1.00 24.82           O  
HETATM 7542  O   HOH D 456      70.460  47.525  93.117  1.00 27.59           O  
HETATM 7543  O   HOH D 457      72.699  37.561  70.413  1.00 33.09           O  
HETATM 7544  O   HOH D 458      68.895  59.914  92.774  1.00 36.53           O  
HETATM 7545  O   HOH D 459      75.440  42.477  59.906  1.00 49.01           O  
HETATM 7546  O   HOH D 460      79.856  46.940  83.265  1.00 32.53           O  
HETATM 7547  O   HOH D 461      77.376  46.977  60.640  1.00 29.32           O  
HETATM 7548  O   HOH D 462      59.893  49.042  73.135  1.00 38.18           O  
HETATM 7549  O   HOH D 463      64.919  61.078  93.173  1.00 36.61           O  
HETATM 7550  O   HOH D 464      76.929  48.300  75.726  1.00 30.32           O  
HETATM 7551  O   HOH D 465      72.005  67.147  59.621  1.00 53.92           O  
HETATM 7552  O   HOH D 466      69.139  64.194  92.391  1.00 40.26           O  
HETATM 7553  O   HOH D 467      62.435  62.348  91.048  1.00 40.00           O  
HETATM 7554  O   HOH D 468      70.567  45.844  56.462  1.00 39.62           O  
HETATM 7555  O   HOH D 469      65.028  66.540  61.071  1.00 40.96           O  
HETATM 7556  O   HOH D 470      60.385  66.993  66.081  1.00 34.92           O  
HETATM 7557  O   HOH D 471      58.416  69.814  79.167  1.00 30.70           O  
HETATM 7558  O   HOH D 472      59.520  66.308  53.745  1.00 59.52           O  
HETATM 7559  O   HOH D 473      77.261  73.147  82.482  1.00 36.09           O  
HETATM 7560  O   HOH D 474      73.137  39.072  68.485  1.00 32.00           O  
HETATM 7561  O   HOH D 475      62.188  41.026  72.114  1.00 44.05           O  
HETATM 7562  O   HOH D 476      78.208  46.459  89.037  1.00 33.59           O  
HETATM 7563  O   HOH D 477      75.132  41.204  68.609  1.00 33.91           O  
HETATM 7564  O   HOH D 478      50.928  49.820  83.344  1.00 45.73           O  
HETATM 7565  O   HOH D 479      63.108  38.851  60.382  1.00 46.42           O  
HETATM 7566  O   HOH D 480      87.480  69.830  74.966  1.00 59.87           O  
HETATM 7567  O   HOH D 481      77.551  50.256  73.280  1.00 39.80           O  
HETATM 7568  O   HOH D 482      52.212  61.860  81.147  1.00 37.12           O  
HETATM 7569  O   HOH D 483      71.377  38.007  59.724  1.00 30.52           O  
HETATM 7570  O   HOH D 484      75.344  55.637  92.807  1.00 35.69           O  
HETATM 7571  O   HOH D 485      76.929  46.527  82.221  1.00 30.31           O  
HETATM 7572  O   HOH D 486      85.494  65.322  74.238  1.00 42.32           O  
HETATM 7573  O   HOH D 487      70.950  55.020  92.934  1.00 27.25           O  
HETATM 7574  O   HOH D 488      72.015  47.899  55.457  1.00 39.84           O  
HETATM 7575  O   HOH D 489      77.502  41.090  68.363  1.00 32.49           O  
HETATM 7576  O   HOH D 490      87.190  68.279  80.202  1.00 28.46           O  
HETATM 7577  O   HOH D 491      72.445  54.697  75.123  1.00 24.37           O  
HETATM 7578  O   HOH D 492      70.091  66.000  81.173  1.00 23.90           O  
HETATM 7579  O   HOH D 493      77.259  45.968  79.833  1.00 39.94           O  
HETATM 7580  O   HOH D 494      70.695  70.224  83.314  1.00 32.93           O  
HETATM 7581  O   HOH D 495      61.403  47.659  64.634  1.00 60.17           O  
HETATM 7582  O   HOH D 496      81.164  69.382  75.072  1.00 37.96           O  
HETATM 7583  O   HOH D 497      73.694  42.252  58.065  1.00 45.55           O  
HETATM 7584  O   HOH D 498      79.855  72.567  85.860  1.00 45.42           O  
HETATM 7585  O   HOH D 499      77.839  40.629  66.127  1.00 36.66           O  
HETATM 7586  O   HOH D 500      88.198  65.668  88.911  1.00 41.74           O  
HETATM 7587  O   HOH D 501      52.082  49.952  70.367  1.00 63.85           O  
HETATM 7588  O   HOH D 502      50.678  54.206  73.408  1.00 41.96           O  
HETATM 7589  O   HOH D 503      60.626  70.449  56.269  1.00 58.31           O  
HETATM 7590  O   HOH D 504      51.137  49.811  61.565  1.00 50.17           O  
HETATM 7591  O   HOH D 505      61.381  43.364  70.973  1.00 53.90           O  
HETATM 7592  O   HOH D 506      79.918  49.844  61.670  1.00 53.68           O  
HETATM 7593  O   HOH D 507      67.424  57.572  92.070  1.00 33.45           O  
HETATM 7594  O   HOH D 508      79.229  67.335  89.860  1.00 31.03           O  
HETATM 7595  O   HOH D 509      54.353  49.151  86.218  1.00 47.18           O  
HETATM 7596  O   HOH D 510      77.852  60.922  96.534  1.00 38.93           O  
HETATM 7597  O   HOH D 511      60.239  70.584  85.078  1.00 36.34           O  
HETATM 7598  O   HOH D 512      76.386  70.838  68.552  1.00 48.68           O  
HETATM 7599  O   HOH D 513      75.841  62.825  94.217  1.00 43.17           O  
HETATM 7600  O   HOH D 514      53.335  62.422  70.444  1.00 60.14           O  
HETATM 7601  O   HOH D 515      56.741  48.664  88.414  1.00 36.98           O  
HETATM 7602  O   HOH D 516      71.445  62.467  56.533  1.00 53.98           O  
HETATM 7603  O   HOH D 517      83.782  44.600  94.802  1.00 35.62           O  
HETATM 7604  O   HOH D 518      55.217  66.087  59.910  1.00 54.37           O  
HETATM 7605  O   HOH D 519      85.952  62.883  98.042  1.00 57.51           O  
HETATM 7606  O   HOH D 520      86.963  72.671  98.158  1.00 49.97           O  
HETATM 7607  O   HOH D 521      73.683  66.953  70.610  1.00 47.62           O  
HETATM 7608  O   HOH D 522      83.552  45.935  84.389  1.00 48.63           O  
HETATM 7609  O   HOH D 523      61.934  38.672  62.470  1.00 46.77           O  
HETATM 7610  O   HOH D 524      65.453  38.402  56.719  1.00 46.28           O  
HETATM 7611  O   HOH D 525      77.445  43.983  86.326  1.00 50.02           O  
HETATM 7612  O   HOH D 526      72.674  52.651  93.305  1.00 37.08           O  
HETATM 7613  O   HOH D 527      72.176  43.167  69.270  1.00 53.57           O  
HETATM 7614  O   HOH D 528      63.147  60.464  92.788  1.00 53.86           O  
HETATM 7615  O   HOH D 529      68.798  55.756  44.702  1.00 58.48           O  
HETATM 7616  O   HOH D 530      60.090  38.986  68.418  1.00 47.05           O  
HETATM 7617  O   HOH D 531      59.455  71.483  77.787  1.00 50.07           O  
HETATM 7618  O   HOH D 532      62.333  52.927  63.715  1.00 59.45           O  
HETATM 7619  O   HOH D 533      81.438  70.001  90.110  1.00 52.58           O  
HETATM 7620  O   HOH D 534      79.837  71.816  89.252  1.00 48.55           O  
HETATM 7621  O   HOH D 535      66.198  66.895  70.270  1.00 34.28           O  
HETATM 7622  O   HOH D 536      83.693  63.431  75.316  1.00 33.64           O  
HETATM 7623  O   HOH D 537      62.037  50.889  65.423  1.00 35.99           O  
HETATM 7624  O   HOH D 538      70.737  67.345  69.790  1.00 21.73           O  
CONECT  758 7054                                                                
CONECT  775 7054                                                                
CONECT 1399 7054                                                                
CONECT 2526 7055                                                                
CONECT 2543 7055                                                                
CONECT 3167 7055                                                                
CONECT 4294 7056                                                                
CONECT 4311 7056                                                                
CONECT 4935 7056                                                                
CONECT 6062 7057                                                                
CONECT 6079 7057                                                                
CONECT 6703 7057                                                                
CONECT 7054  758  775 1399 7082                                                 
CONECT 7054 7138 7532                                                           
CONECT 7055 2526 2543 3167 7143                                                 
CONECT 7055 7294 7296                                                           
CONECT 7056 4294 4311 4935 7226                                                 
CONECT 7056 7402 7407                                                           
CONECT 7057 6062 6079 6703 7377                                                 
CONECT 7057 7501 7548                                                           
CONECT 7082 7054                                                                
CONECT 7138 7054                                                                
CONECT 7143 7055                                                                
CONECT 7226 7056                                                                
CONECT 7294 7055                                                                
CONECT 7296 7055                                                                
CONECT 7377 7057                                                                
CONECT 7402 7056                                                                
CONECT 7407 7056                                                                
CONECT 7501 7057                                                                
CONECT 7532 7054                                                                
CONECT 7548 7057                                                                
MASTER      531    0    4   40   36    0    8    6 7620    4   32   72          
END                                                                             
