# Supplementary material for: A new benchmark illustrates that integration of geometric constraints inferred from enzyme reaction chemistry can increase enzyme active site modeling accuracy
Source: PLoS One. 2019 Apr 4;14(4):e0214126. doi: 10.1371/journal.pone.0214126 (PMC6448891; doi:10.1371/journal.pone.0214126)
Supplement: S1 Files — (GZ) [file pone.0214126.s008.gz › benchmark-lite/templates/4fua/4m6r.pdb.pdb]

REMARK query_anchored_aln MERNKLARQIIDTCLEMTRLGLNQGTAGNVSVRYQDGMLITPTGIPYEKLTESHIVFIDGNGKHEEGKLPSSEWRFHMAAYQS-PDANAVVHNHAVHCTAVSILNRSIPAIHYMIAAAG-NSIPCAPYATFGTRELSEHVALALKNRKATLLQHHGLIACEVNLEKALWLAHEVEVLAQLYLTTLAITDPVPVLSDEEIAVV-------------
ATOM      1  N   MET A   1      96.353  55.463  44.711  1.00  0.00           N  
ATOM      2  CA  MET A   1      96.454  56.397  45.878  1.00  0.00           C  
ATOM      3  C   MET A   1      97.178  55.692  47.034  1.00  0.00           C  
ATOM      4  O   MET A   1      96.812  54.549  47.405  1.00  0.00           O  
ATOM      5  CB  MET A   1      95.073  56.873  46.324  1.00  0.00           C  
ATOM      6  CG  MET A   1      95.092  57.874  47.470  1.00  0.00           C  
ATOM      7  SD  MET A   1      93.442  58.454  47.914  1.00  0.00           S  
ATOM      8  CE  MET A   1      93.052  59.480  46.500  1.00  0.00           C  
ATOM      9 1H   MET A   1      95.882  55.921  43.957  1.00  0.00           H  
ATOM     10 2H   MET A   1      97.271  55.196  44.417  1.00  0.00           H  
ATOM     11 3H   MET A   1      95.839  54.648  44.979  1.00  0.00           H  
ATOM     12  HA  MET A   1      97.035  57.268  45.575  1.00  0.00           H  
ATOM     13 1HB  MET A   1      94.559  57.337  45.483  1.00  0.00           H  
ATOM     14 2HB  MET A   1      94.476  56.016  46.639  1.00  0.00           H  
ATOM     15 1HG  MET A   1      95.543  57.414  48.348  1.00  0.00           H  
ATOM     16 2HG  MET A   1      95.696  58.737  47.190  1.00  0.00           H  
ATOM     17 1HE  MET A   1      92.058  59.911  46.626  1.00  0.00           H  
ATOM     18 2HE  MET A   1      93.788  60.280  46.416  1.00  0.00           H  
ATOM     19 3HE  MET A   1      93.071  58.873  45.594  1.00  0.00           H  
ATOM     20  N   GLU A   2      98.214  56.360  47.571  1.00  0.00           N  
ATOM     21  CA  GLU A   2      98.976  55.835  48.727  1.00  0.00           C  
ATOM     22  C   GLU A   2      98.022  55.570  49.921  1.00  0.00           C  
ATOM     23  O   GLU A   2      97.454  56.506  50.522  1.00  0.00           O  
ATOM     24  CB  GLU A   2     100.076  56.816  49.138  1.00  0.00           C  
ATOM     25  CG  GLU A   2     100.941  56.341  50.297  1.00  0.00           C  
ATOM     26  CD  GLU A   2     101.782  55.145  49.947  1.00  0.00           C  
ATOM     27  OE1 GLU A   2     102.449  55.185  48.941  1.00  0.00           O  
ATOM     28  OE2 GLU A   2     101.757  54.189  50.686  1.00  0.00           O  
ATOM     29  H   GLU A   2      98.478  57.249  47.170  1.00  0.00           H  
ATOM     30  HA  GLU A   2      99.442  54.893  48.435  1.00  0.00           H  
ATOM     31 1HB  GLU A   2     100.731  57.006  48.288  1.00  0.00           H  
ATOM     32 2HB  GLU A   2      99.627  57.767  49.425  1.00  0.00           H  
ATOM     33 1HG  GLU A   2     101.598  57.155  50.604  1.00  0.00           H  
ATOM     34 2HG  GLU A   2     100.298  56.093  51.139  1.00  0.00           H  
ATOM     35  N   ARG A   3      97.826  54.284  50.213  1.00  0.00           N  
ATOM     36  CA  ARG A   3      96.950  53.818  51.310  1.00  0.00           C  
ATOM     37  C   ARG A   3      97.547  54.127  52.681  1.00  0.00           C  
ATOM     38  O   ARG A   3      96.838  54.102  53.716  1.00  0.00           O  
ATOM     39  CB  ARG A   3      96.706  52.320  51.204  1.00  0.00           C  
ATOM     40  CG  ARG A   3      95.850  51.894  50.022  1.00  0.00           C  
ATOM     41  CD  ARG A   3      95.686  50.418  49.966  1.00  0.00           C  
ATOM     42  NE  ARG A   3      94.870  50.006  48.835  1.00  0.00           N  
ATOM     43  CZ  ARG A   3      94.647  48.725  48.480  1.00  0.00           C  
ATOM     44  NH1 ARG A   3      95.183  47.747  49.175  1.00  0.00           N  
ATOM     45  NH2 ARG A   3      93.888  48.453  47.433  1.00  0.00           N  
ATOM     46  H   ARG A   3      98.309  53.602  49.645  1.00  0.00           H  
ATOM     47  HA  ARG A   3      95.992  54.332  51.230  1.00  0.00           H  
ATOM     48 1HB  ARG A   3      97.660  51.801  51.125  1.00  0.00           H  
ATOM     49 2HB  ARG A   3      96.215  51.966  52.111  1.00  0.00           H  
ATOM     50 1HG  ARG A   3      94.862  52.346  50.106  1.00  0.00           H  
ATOM     51 2HG  ARG A   3      96.321  52.221  49.094  1.00  0.00           H  
ATOM     52 1HD  ARG A   3      96.664  49.947  49.871  1.00  0.00           H  
ATOM     53 2HD  ARG A   3      95.203  50.071  50.879  1.00  0.00           H  
ATOM     54  HE  ARG A   3      94.441  50.730  48.276  1.00  0.00           H  
ATOM     55 1HH1 ARG A   3      95.763  47.955  49.976  1.00  0.00           H  
ATOM     56 2HH1 ARG A   3      95.016  46.788  48.909  1.00  0.00           H  
ATOM     57 1HH2 ARG A   3      93.476  49.205  46.898  1.00  0.00           H  
ATOM     58 2HH2 ARG A   3      93.721  47.494  47.167  1.00  0.00           H  
ATOM     59  N   ASN A   4      98.841  54.430  52.706  1.00  0.00           N  
ATOM     60  CA  ASN A   4      99.451  54.865  53.950  1.00  0.00           C  
ATOM     61  C   ASN A   4      99.640  56.358  54.081  1.00  0.00           C  
ATOM     62  O   ASN A   4     100.155  56.818  55.112  1.00  0.00           O  
ATOM     63  CB  ASN A   4     100.786  54.167  54.133  1.00  0.00           C  
ATOM     64  CG  ASN A   4     100.638  52.691  54.376  1.00  0.00           C  
ATOM     65  OD1 ASN A   4      99.963  52.270  55.323  1.00  0.00           O  
ATOM     66  ND2 ASN A   4     101.255  51.896  53.540  1.00  0.00           N  
ATOM     67  H   ASN A   4      99.411  54.364  51.875  1.00  0.00           H  
ATOM     68  HA  ASN A   4      98.790  54.592  54.774  1.00  0.00           H  
ATOM     69 1HB  ASN A   4     101.400  54.317  53.244  1.00  0.00           H  
ATOM     70 2HB  ASN A   4     101.316  54.611  54.976  1.00  0.00           H  
ATOM     71 1HD2 ASN A   4     101.192  50.904  53.653  1.00  0.00           H  
ATOM     72 2HD2 ASN A   4     101.790  52.280  52.788  1.00  0.00           H  
ATOM     73  N   LYS A   5      99.218  57.122  53.073  1.00  0.00           N  
ATOM     74  CA  LYS A   5      99.118  58.567  53.247  1.00  0.00           C  
ATOM     75  C   LYS A   5      98.111  58.883  54.381  1.00  0.00           C  
ATOM     76  O   LYS A   5      97.044  58.305  54.428  1.00  0.00           O  
ATOM     77  CB  LYS A   5      98.696  59.239  51.940  1.00  0.00           C  
ATOM     78  CG  LYS A   5      98.651  60.760  52.001  1.00  0.00           C  
ATOM     79  CD  LYS A   5      98.296  61.357  50.647  1.00  0.00           C  
ATOM     80  CE  LYS A   5      98.237  62.877  50.709  1.00  0.00           C  
ATOM     81  NZ  LYS A   5      97.891  63.475  49.391  1.00  0.00           N  
ATOM     82  H   LYS A   5      98.964  56.715  52.184  1.00  0.00           H  
ATOM     83  HA  LYS A   5     100.098  58.950  53.534  1.00  0.00           H  
ATOM     84 1HB  LYS A   5      99.387  58.957  51.145  1.00  0.00           H  
ATOM     85 2HB  LYS A   5      97.705  58.886  51.652  1.00  0.00           H  
ATOM     86 1HG  LYS A   5      97.905  61.073  52.733  1.00  0.00           H  
ATOM     87 2HG  LYS A   5      99.623  61.141  52.313  1.00  0.00           H  
ATOM     88 1HD  LYS A   5      99.045  61.061  49.911  1.00  0.00           H  
ATOM     89 2HD  LYS A   5      97.326  60.979  50.325  1.00  0.00           H  
ATOM     90 1HE  LYS A   5      97.490  63.182  51.440  1.00  0.00           H  
ATOM     91 2HE  LYS A   5      99.204  63.265  51.027  1.00  0.00           H  
ATOM     92 1HZ  LYS A   5      97.863  64.481  49.475  1.00  0.00           H  
ATOM     93 2HZ  LYS A   5      98.589  63.213  48.709  1.00  0.00           H  
ATOM     94 3HZ  LYS A   5      96.987  63.136  49.094  1.00  0.00           H  
ATOM     95  N   LEU A   6      98.464  59.810  55.287  1.00  0.00           N  
ATOM     96  CA  LEU A   6      97.562  60.149  56.403  1.00  0.00           C  
ATOM     97  C   LEU A   6      96.122  60.461  56.046  1.00  0.00           C  
ATOM     98  O   LEU A   6      95.255  60.194  56.886  1.00  0.00           O  
ATOM     99  CB  LEU A   6      98.133  61.355  57.159  1.00  0.00           C  
ATOM    100  CG  LEU A   6      99.427  61.098  57.941  1.00  0.00           C  
ATOM    101  CD1 LEU A   6      99.952  62.413  58.501  1.00  0.00           C  
ATOM    102  CD2 LEU A   6      99.156  60.099  59.056  1.00  0.00           C  
ATOM    103  H   LEU A   6      99.353  60.284  55.211  1.00  0.00           H  
ATOM    104  HA  LEU A   6      97.508  59.294  57.076  1.00  0.00           H  
ATOM    105 1HB  LEU A   6      98.332  62.151  56.443  1.00  0.00           H  
ATOM    106 2HB  LEU A   6      97.383  61.710  57.865  1.00  0.00           H  
ATOM    107  HG  LEU A   6     100.185  60.696  57.269  1.00  0.00           H  
ATOM    108 1HD1 LEU A   6     100.872  62.231  59.057  1.00  0.00           H  
ATOM    109 2HD1 LEU A   6     100.156  63.102  57.682  1.00  0.00           H  
ATOM    110 3HD1 LEU A   6      99.207  62.849  59.166  1.00  0.00           H  
ATOM    111 1HD2 LEU A   6     100.076  59.915  59.612  1.00  0.00           H  
ATOM    112 2HD2 LEU A   6      98.399  60.501  59.730  1.00  0.00           H  
ATOM    113 3HD2 LEU A   6      98.799  59.163  58.626  1.00  0.00           H  
ATOM    114  N   ALA A   7      95.848  61.002  54.845  1.00  0.00           N  
ATOM    115  CA  ALA A   7      94.433  61.310  54.417  1.00  0.00           C  
ATOM    116  C   ALA A   7      93.582  60.071  54.327  1.00  0.00           C  
ATOM    117  O   ALA A   7      92.351  60.107  54.480  1.00  0.00           O  
ATOM    118  CB  ALA A   7      94.409  62.025  53.074  1.00  0.00           C  
ATOM    119  H   ALA A   7      96.609  61.207  54.213  1.00  0.00           H  
ATOM    120  HA  ALA A   7      93.987  61.965  55.166  1.00  0.00           H  
ATOM    121 1HB  ALA A   7      93.377  62.234  52.791  1.00  0.00           H  
ATOM    122 2HB  ALA A   7      94.961  62.962  53.151  1.00  0.00           H  
ATOM    123 3HB  ALA A   7      94.871  61.394  52.317  1.00  0.00           H  
ATOM    124  N   ARG A   8      94.233  58.964  54.028  1.00  0.00           N  
ATOM    125  CA  ARG A   8      93.520  57.674  53.954  1.00  0.00           C  
ATOM    126  C   ARG A   8      93.718  56.832  55.229  1.00  0.00           C  
ATOM    127  O   ARG A   8      92.814  56.134  55.656  1.00  0.00           O  
ATOM    128  CB  ARG A   8      93.994  56.874  52.749  1.00  0.00           C  
ATOM    129  CG  ARG A   8      93.706  57.517  51.402  1.00  0.00           C  
ATOM    130  CD  ARG A   8      92.247  57.593  51.131  1.00  0.00           C  
ATOM    131  NE  ARG A   8      91.653  56.275  50.981  1.00  0.00           N  
ATOM    132  CZ  ARG A   8      90.329  56.027  50.984  1.00  0.00           C  
ATOM    133  NH1 ARG A   8      89.476  57.017  51.130  1.00  0.00           N  
ATOM    134  NH2 ARG A   8      89.887  54.790  50.840  1.00  0.00           N  
ATOM    135  H   ARG A   8      95.226  58.988  53.847  1.00  0.00           H  
ATOM    136  HA  ARG A   8      92.454  57.874  53.843  1.00  0.00           H  
ATOM    137 1HB  ARG A   8      95.070  56.719  52.817  1.00  0.00           H  
ATOM    138 2HB  ARG A   8      93.520  55.893  52.755  1.00  0.00           H  
ATOM    139 1HG  ARG A   8      94.111  58.529  51.387  1.00  0.00           H  
ATOM    140 2HG  ARG A   8      94.171  56.927  50.611  1.00  0.00           H  
ATOM    141 1HD  ARG A   8      91.750  58.099  51.958  1.00  0.00           H  
ATOM    142 2HD  ARG A   8      92.077  58.150  50.210  1.00  0.00           H  
ATOM    143  HE  ARG A   8      92.278  55.488  50.866  1.00  0.00           H  
ATOM    144 1HH1 ARG A   8      89.813  57.963  51.240  1.00  0.00           H  
ATOM    145 2HH1 ARG A   8      88.483  56.831  51.132  1.00  0.00           H  
ATOM    146 1HH2 ARG A   8      90.544  54.029  50.728  1.00  0.00           H  
ATOM    147 2HH2 ARG A   8      88.896  54.604  50.842  1.00  0.00           H  
ATOM    148  N   GLN A   9      94.903  56.918  55.812  1.00  0.00           N  
ATOM    149  CA  GLN A   9      95.264  56.119  56.985  1.00  0.00           C  
ATOM    150  C   GLN A   9      94.492  56.529  58.263  1.00  0.00           C  
ATOM    151  O   GLN A   9      93.975  55.668  58.978  1.00  0.00           O  
ATOM    152  CB  GLN A   9      96.771  56.224  57.235  1.00  0.00           C  
ATOM    153  CG  GLN A   9      97.277  55.346  58.367  1.00  0.00           C  
ATOM    154  CD  GLN A   9      97.094  53.868  58.078  1.00  0.00           C  
ATOM    155  OE1 GLN A   9      97.481  53.376  57.014  1.00  0.00           O  
ATOM    156  NE2 GLN A   9      96.504  53.149  59.026  1.00  0.00           N  
ATOM    157  H   GLN A   9      95.580  57.562  55.428  1.00  0.00           H  
ATOM    158  HA  GLN A   9      95.008  55.078  56.787  1.00  0.00           H  
ATOM    159 1HB  GLN A   9      97.310  55.948  56.329  1.00  0.00           H  
ATOM    160 2HB  GLN A   9      97.030  57.256  57.469  1.00  0.00           H  
ATOM    161 1HG  GLN A   9      98.339  55.537  58.514  1.00  0.00           H  
ATOM    162 2HG  GLN A   9      96.724  55.587  59.275  1.00  0.00           H  
ATOM    163 1HE2 GLN A   9      96.356  52.168  58.893  1.00  0.00           H  
ATOM    164 2HE2 GLN A   9      96.206  53.588  59.875  1.00  0.00           H  
ATOM    165  N   ILE A  10      94.370  57.831  58.510  1.00  0.00           N  
ATOM    166  CA  ILE A  10      93.649  58.315  59.690  1.00  0.00           C  
ATOM    167  C   ILE A  10      92.183  57.873  59.712  1.00  0.00           C  
ATOM    168  O   ILE A  10      91.762  57.258  60.664  1.00  0.00           O  
ATOM    169  CB  ILE A  10      93.713  59.851  59.767  1.00  0.00           C  
ATOM    170  CG1 ILE A  10      95.158  60.316  59.972  1.00  0.00           C  
ATOM    171  CG2 ILE A  10      92.821  60.366  60.886  1.00  0.00           C  
ATOM    172  CD1 ILE A  10      95.773  59.840  61.268  1.00  0.00           C  
ATOM    173  H   ILE A  10      94.780  58.501  57.875  1.00  0.00           H  
ATOM    174  HA  ILE A  10      94.124  57.901  60.579  1.00  0.00           H  
ATOM    175  HB  ILE A  10      93.377  60.277  58.822  1.00  0.00           H  
ATOM    176 1HG1 ILE A  10      95.775  59.958  59.149  1.00  0.00           H  
ATOM    177 2HG1 ILE A  10      95.195  61.405  59.958  1.00  0.00           H  
ATOM    178 1HG2 ILE A  10      92.879  61.453  60.926  1.00  0.00           H  
ATOM    179 2HG2 ILE A  10      91.792  60.064  60.697  1.00  0.00           H  
ATOM    180 3HG2 ILE A  10      93.153  59.949  61.837  1.00  0.00           H  
ATOM    181 1HD1 ILE A  10      96.797  60.209  61.342  1.00  0.00           H  
ATOM    182 2HD1 ILE A  10      95.190  60.217  62.109  1.00  0.00           H  
ATOM    183 3HD1 ILE A  10      95.779  58.751  61.290  1.00  0.00           H  
ATOM    184  N   ILE A  11      91.431  58.088  58.609  1.00  0.00           N  
ATOM    185  CA  ILE A  11      90.070  57.522  58.548  1.00  0.00           C  
ATOM    186  C   ILE A  11      90.036  56.016  58.743  1.00  0.00           C  
ATOM    187  O   ILE A  11      89.142  55.529  59.467  1.00  0.00           O  
ATOM    188  CB  ILE A  11      89.402  57.859  57.202  1.00  0.00           C  
ATOM    189  CG1 ILE A  11      90.170  57.209  56.048  1.00  0.00           C  
ATOM    190  CG2 ILE A  11      89.321  59.365  57.011  1.00  0.00           C  
ATOM    191  CD1 ILE A  11      89.470  57.316  54.712  1.00  0.00           C  
ATOM    192  H   ILE A  11      91.776  58.625  57.826  1.00  0.00           H  
ATOM    193  HA  ILE A  11      89.477  57.961  59.349  1.00  0.00           H  
ATOM    194  HB  ILE A  11      88.394  57.445  57.183  1.00  0.00           H  
ATOM    195 1HG1 ILE A  11      91.151  57.673  55.957  1.00  0.00           H  
ATOM    196 2HG1 ILE A  11      90.328  56.152  56.265  1.00  0.00           H  
ATOM    197 1HG2 ILE A  11      88.847  59.585  56.054  1.00  0.00           H  
ATOM    198 2HG2 ILE A  11      88.733  59.803  57.816  1.00  0.00           H  
ATOM    199 3HG2 ILE A  11      90.326  59.788  57.023  1.00  0.00           H  
ATOM    200 1HD1 ILE A  11      90.075  56.833  53.945  1.00  0.00           H  
ATOM    201 2HD1 ILE A  11      88.498  56.826  54.770  1.00  0.00           H  
ATOM    202 3HD1 ILE A  11      89.333  58.366  54.457  1.00  0.00           H  
ATOM    203  N   ASP A  12      91.009  55.281  58.172  1.00  0.00           N  
ATOM    204  CA  ASP A  12      90.987  53.819  58.306  1.00  0.00           C  
ATOM    205  C   ASP A  12      91.236  53.378  59.762  1.00  0.00           C  
ATOM    206  O   ASP A  12      90.557  52.475  60.277  1.00  0.00           O  
ATOM    207  CB  ASP A  12      92.036  53.186  57.388  1.00  0.00           C  
ATOM    208  CG  ASP A  12      91.666  53.277  55.914  1.00  0.00           C  
ATOM    209  OD1 ASP A  12      90.519  53.522  55.624  1.00  0.00           O  
ATOM    210  OD2 ASP A  12      92.533  53.101  55.092  1.00  0.00           O  
ATOM    211  H   ASP A  12      91.757  55.716  57.651  1.00  0.00           H  
ATOM    212  HA  ASP A  12      90.001  53.459  58.011  1.00  0.00           H  
ATOM    213 1HB  ASP A  12      92.996  53.680  57.538  1.00  0.00           H  
ATOM    214 2HB  ASP A  12      92.164  52.136  57.652  1.00  0.00           H  
ATOM    215  N   THR A  13      92.207  54.005  60.405  1.00  0.00           N  
ATOM    216  CA  THR A  13      92.585  53.607  61.731  1.00  0.00           C  
ATOM    217  C   THR A  13      91.520  54.090  62.754  1.00  0.00           C  
ATOM    218  O   THR A  13      91.222  53.386  63.689  1.00  0.00           O  
ATOM    219  CB  THR A  13      93.976  54.162  62.089  1.00  0.00           C  
ATOM    220  OG1 THR A  13      94.947  53.659  61.162  1.00  0.00           O  
ATOM    221  CG2 THR A  13      94.367  53.751  63.500  1.00  0.00           C  
ATOM    222  H   THR A  13      92.693  54.773  59.965  1.00  0.00           H  
ATOM    223  HA  THR A  13      92.626  52.518  61.767  1.00  0.00           H  
ATOM    224  HB  THR A  13      93.961  55.250  62.025  1.00  0.00           H  
ATOM    225  HG1 THR A  13      94.965  52.700  61.207  1.00  0.00           H  
ATOM    226 1HG2 THR A  13      95.353  54.152  63.736  1.00  0.00           H  
ATOM    227 2HG2 THR A  13      93.637  54.141  64.209  1.00  0.00           H  
ATOM    228 3HG2 THR A  13      94.393  52.664  63.568  1.00  0.00           H  
ATOM    229  N   CYS A  14      90.920  55.270  62.534  1.00  0.00           N  
ATOM    230  CA  CYS A  14      89.812  55.740  63.403  1.00  0.00           C  
ATOM    231  C   CYS A  14      88.620  54.795  63.394  1.00  0.00           C  
ATOM    232  O   CYS A  14      87.969  54.577  64.443  1.00  0.00           O  
ATOM    233  CB  CYS A  14      89.335  57.125  62.966  1.00  0.00           C  
ATOM    234  SG  CYS A  14      90.518  58.453  63.298  1.00  0.00           S  
ATOM    235  H   CYS A  14      91.223  55.852  61.766  1.00  0.00           H  
ATOM    236  HA  CYS A  14      90.180  55.807  64.427  1.00  0.00           H  
ATOM    237 1HB  CYS A  14      89.128  57.118  61.896  1.00  0.00           H  
ATOM    238 2HB  CYS A  14      88.404  57.368  63.478  1.00  0.00           H  
ATOM    239  HG  CYS A  14      89.770  59.433  62.801  1.00  0.00           H  
ATOM    240  N   LEU A  15      88.301  54.269  62.200  1.00  0.00           N  
ATOM    241  CA  LEU A  15      87.273  53.257  62.073  1.00  0.00           C  
ATOM    242  C   LEU A  15      87.649  52.009  62.849  1.00  0.00           C  
ATOM    243  O   LEU A  15      86.815  51.443  63.623  1.00  0.00           O  
ATOM    244  CB  LEU A  15      87.051  52.906  60.596  1.00  0.00           C  
ATOM    245  CG  LEU A  15      85.904  51.929  60.309  1.00  0.00           C  
ATOM    246  CD1 LEU A  15      85.405  52.136  58.886  1.00  0.00           C  
ATOM    247  CD2 LEU A  15      86.388  50.502  60.518  1.00  0.00           C  
ATOM    248  H   LEU A  15      88.786  54.584  61.372  1.00  0.00           H  
ATOM    249  HA  LEU A  15      86.344  53.654  62.481  1.00  0.00           H  
ATOM    250 1HB  LEU A  15      86.849  53.825  60.048  1.00  0.00           H  
ATOM    251 2HB  LEU A  15      87.968  52.467  60.202  1.00  0.00           H  
ATOM    252  HG  LEU A  15      85.074  52.134  60.987  1.00  0.00           H  
ATOM    253 1HD1 LEU A  15      84.589  51.442  58.682  1.00  0.00           H  
ATOM    254 2HD1 LEU A  15      85.047  53.159  58.770  1.00  0.00           H  
ATOM    255 3HD1 LEU A  15      86.219  51.954  58.185  1.00  0.00           H  
ATOM    256 1HD2 LEU A  15      85.572  49.808  60.315  1.00  0.00           H  
ATOM    257 2HD2 LEU A  15      87.217  50.296  59.840  1.00  0.00           H  
ATOM    258 3HD2 LEU A  15      86.722  50.378  61.548  1.00  0.00           H  
ATOM    259  N   GLU A  16      88.889  51.523  62.657  1.00  0.00           N  
ATOM    260  CA  GLU A  16      89.338  50.379  63.443  1.00  0.00           C  
ATOM    261  C   GLU A  16      89.272  50.663  64.947  1.00  0.00           C  
ATOM    262  O   GLU A  16      88.871  49.798  65.739  1.00  0.00           O  
ATOM    263  CB  GLU A  16      90.767  49.997  63.049  1.00  0.00           C  
ATOM    264  CG  GLU A  16      91.315  48.778  63.776  1.00  0.00           C  
ATOM    265  CD  GLU A  16      92.702  48.406  63.331  1.00  0.00           C  
ATOM    266  OE1 GLU A  16      93.223  49.063  62.462  1.00  0.00           O  
ATOM    267  OE2 GLU A  16      93.241  47.463  63.861  1.00  0.00           O  
ATOM    268  H   GLU A  16      89.517  51.932  61.980  1.00  0.00           H  
ATOM    269  HA  GLU A  16      88.679  49.536  63.235  1.00  0.00           H  
ATOM    270 1HB  GLU A  16      90.807  49.795  61.978  1.00  0.00           H  
ATOM    271 2HB  GLU A  16      91.435  50.834  63.249  1.00  0.00           H  
ATOM    272 1HG  GLU A  16      91.332  48.982  64.846  1.00  0.00           H  
ATOM    273 2HG  GLU A  16      90.646  47.935  63.606  1.00  0.00           H  
ATOM    274  N   MET A  17      89.741  51.844  65.367  1.00  0.00           N  
ATOM    275  CA  MET A  17      89.758  52.194  66.801  1.00  0.00           C  
ATOM    276  C   MET A  17      88.331  52.351  67.334  1.00  0.00           C  
ATOM    277  O   MET A  17      88.043  52.088  68.486  1.00  0.00           O  
ATOM    278  CB  MET A  17      90.557  53.476  67.031  1.00  0.00           C  
ATOM    279  CG  MET A  17      92.048  53.347  66.753  1.00  0.00           C  
ATOM    280  SD  MET A  17      92.856  52.153  67.837  1.00  0.00           S  
ATOM    281  CE  MET A  17      94.487  52.077  67.101  1.00  0.00           C  
ATOM    282  H   MET A  17      90.091  52.511  64.694  1.00  0.00           H  
ATOM    283  HA  MET A  17      90.237  51.383  67.349  1.00  0.00           H  
ATOM    284 1HB  MET A  17      90.166  54.267  66.393  1.00  0.00           H  
ATOM    285 2HB  MET A  17      90.436  53.799  68.065  1.00  0.00           H  
ATOM    286 1HG  MET A  17      92.200  53.033  65.721  1.00  0.00           H  
ATOM    287 2HG  MET A  17      92.528  54.315  66.888  1.00  0.00           H  
ATOM    288 1HE  MET A  17      95.107  51.378  67.662  1.00  0.00           H  
ATOM    289 2HE  MET A  17      94.404  51.741  66.066  1.00  0.00           H  
ATOM    290 3HE  MET A  17      94.943  53.067  67.125  1.00  0.00           H  
ATOM    291  N   THR A  18      87.418  52.765  66.476  1.00  0.00           N  
ATOM    292  CA  THR A  18      85.991  52.867  66.905  1.00  0.00           C  
ATOM    293  C   THR A  18      85.446  51.497  67.313  1.00  0.00           C  
ATOM    294  O   THR A  18      84.822  51.355  68.412  1.00  0.00           O  
ATOM    295  CB  THR A  18      85.104  53.456  65.792  1.00  0.00           C  
ATOM    296  OG1 THR A  18      85.546  54.783  65.477  1.00  0.00           O  
ATOM    297  CG2 THR A  18      83.650  53.502  66.237  1.00  0.00           C  
ATOM    298  H   THR A  18      87.666  53.016  65.530  1.00  0.00           H  
ATOM    299  HA  THR A  18      85.936  53.531  67.768  1.00  0.00           H  
ATOM    300  HB  THR A  18      85.185  52.839  64.898  1.00  0.00           H  
ATOM    301  HG1 THR A  18      85.484  55.334  66.261  1.00  0.00           H  
ATOM    302 1HG2 THR A  18      83.039  53.920  65.438  1.00  0.00           H  
ATOM    303 2HG2 THR A  18      83.308  52.492  66.466  1.00  0.00           H  
ATOM    304 3HG2 THR A  18      83.561  54.125  67.126  1.00  0.00           H  
ATOM    305  N   ARG A  19      85.774  50.462  66.512  1.00  0.00           N  
ATOM    306  CA  ARG A  19      85.342  49.124  66.811  1.00  0.00           C  
ATOM    307  C   ARG A  19      86.052  48.508  68.018  1.00  0.00           C  
ATOM    308  O   ARG A  19      85.487  47.672  68.671  1.00  0.00           O  
ATOM    309  CB  ARG A  19      85.560  48.236  65.595  1.00  0.00           C  
ATOM    310  CG  ARG A  19      84.645  48.528  64.417  1.00  0.00           C  
ATOM    311  CD  ARG A  19      84.945  47.650  63.257  1.00  0.00           C  
ATOM    312  NE  ARG A  19      84.073  47.927  62.127  1.00  0.00           N  
ATOM    313  CZ  ARG A  19      84.197  47.364  60.909  1.00  0.00           C  
ATOM    314  NH1 ARG A  19      85.158  46.497  60.680  1.00  0.00           N  
ATOM    315  NH2 ARG A  19      83.351  47.683  59.945  1.00  0.00           N  
ATOM    316  H   ARG A  19      86.333  50.626  65.687  1.00  0.00           H  
ATOM    317  HA  ARG A  19      84.278  49.149  67.048  1.00  0.00           H  
ATOM    318 1HB  ARG A  19      86.588  48.340  65.248  1.00  0.00           H  
ATOM    319 2HB  ARG A  19      85.414  47.193  65.875  1.00  0.00           H  
ATOM    320 1HG  ARG A  19      83.609  48.365  64.712  1.00  0.00           H  
ATOM    321 2HG  ARG A  19      84.774  49.565  64.104  1.00  0.00           H  
ATOM    322 1HD  ARG A  19      85.976  47.807  62.939  1.00  0.00           H  
ATOM    323 2HD  ARG A  19      84.809  46.609  63.545  1.00  0.00           H  
ATOM    324  HE  ARG A  19      83.322  48.590  62.264  1.00  0.00           H  
ATOM    325 1HH1 ARG A  19      85.805  46.253  61.417  1.00  0.00           H  
ATOM    326 2HH1 ARG A  19      85.251  46.075  59.768  1.00  0.00           H  
ATOM    327 1HH2 ARG A  19      82.612  48.350  60.121  1.00  0.00           H  
ATOM    328 2HH2 ARG A  19      83.443  47.261  59.033  1.00  0.00           H  
ATOM    329  N   LEU A  20      87.256  48.963  68.356  1.00  0.00           N  
ATOM    330  CA  LEU A  20      87.882  48.601  69.665  1.00  0.00           C  
ATOM    331  C   LEU A  20      87.235  49.325  70.886  1.00  0.00           C  
ATOM    332  O   LEU A  20      87.508  49.006  72.043  1.00  0.00           O  
ATOM    333  CB  LEU A  20      89.381  48.925  69.625  1.00  0.00           C  
ATOM    334  CG  LEU A  20      90.214  48.099  68.637  1.00  0.00           C  
ATOM    335  CD1 LEU A  20      91.646  48.619  68.622  1.00  0.00           C  
ATOM    336  CD2 LEU A  20      90.169  46.632  69.037  1.00  0.00           C  
ATOM    337  H   LEU A  20      87.759  49.564  67.719  1.00  0.00           H  
ATOM    338  HA  LEU A  20      87.753  47.531  69.826  1.00  0.00           H  
ATOM    339 1HB  LEU A  20      89.502  49.975  69.364  1.00  0.00           H  
ATOM    340 2HB  LEU A  20      89.796  48.770  70.621  1.00  0.00           H  
ATOM    341  HG  LEU A  20      89.807  48.214  67.633  1.00  0.00           H  
ATOM    342 1HD1 LEU A  20      92.238  48.032  67.919  1.00  0.00           H  
ATOM    343 2HD1 LEU A  20      91.650  49.664  68.314  1.00  0.00           H  
ATOM    344 3HD1 LEU A  20      92.075  48.532  69.619  1.00  0.00           H  
ATOM    345 1HD2 LEU A  20      90.761  46.045  68.335  1.00  0.00           H  
ATOM    346 2HD2 LEU A  20      90.578  46.516  70.042  1.00  0.00           H  
ATOM    347 3HD2 LEU A  20      89.137  46.283  69.023  1.00  0.00           H  
ATOM    348  N   GLY A  21      86.359  50.309  70.662  1.00  0.00           N  
ATOM    349  CA  GLY A  21      85.794  51.019  71.834  1.00  0.00           C  
ATOM    350  C   GLY A  21      86.630  52.258  72.243  1.00  0.00           C  
ATOM    351  O   GLY A  21      86.311  52.911  73.248  1.00  0.00           O  
ATOM    352  H   GLY A  21      86.070  50.584  69.734  1.00  0.00           H  
ATOM    353 1HA  GLY A  21      84.776  51.338  71.610  1.00  0.00           H  
ATOM    354 2HA  GLY A  21      85.738  50.336  72.681  1.00  0.00           H  
ATOM    355  N   LEU A  22      87.708  52.573  71.487  1.00  0.00           N  
ATOM    356  CA  LEU A  22      88.643  53.632  71.879  1.00  0.00           C  
ATOM    357  C   LEU A  22      88.144  55.075  71.542  1.00  0.00           C  
ATOM    358  O   LEU A  22      88.594  56.057  72.141  1.00  0.00           O  
ATOM    359  CB  LEU A  22      89.993  53.383  71.194  1.00  0.00           C  
ATOM    360  CG  LEU A  22      90.956  52.452  71.941  1.00  0.00           C  
ATOM    361  CD1 LEU A  22      90.305  51.089  72.126  1.00  0.00           C  
ATOM    362  CD2 LEU A  22      92.257  52.336  71.161  1.00  0.00           C  
ATOM    363  H   LEU A  22      87.872  52.064  70.630  1.00  0.00           H  
ATOM    364  HA  LEU A  22      88.774  53.595  72.960  1.00  0.00           H  
ATOM    365 1HB  LEU A  22      89.810  52.951  70.212  1.00  0.00           H  
ATOM    366 2HB  LEU A  22      90.496  54.341  71.059  1.00  0.00           H  
ATOM    367  HG  LEU A  22      91.162  52.860  72.932  1.00  0.00           H  
ATOM    368 1HD1 LEU A  22      90.989  50.427  72.657  1.00  0.00           H  
ATOM    369 2HD1 LEU A  22      89.387  51.199  72.704  1.00  0.00           H  
ATOM    370 3HD1 LEU A  22      90.072  50.662  71.151  1.00  0.00           H  
ATOM    371 1HD2 LEU A  22      92.942  51.675  71.693  1.00  0.00           H  
ATOM    372 2HD2 LEU A  22      92.053  51.927  70.172  1.00  0.00           H  
ATOM    373 3HD2 LEU A  22      92.710  53.322  71.060  1.00  0.00           H  
ATOM    374  N   ASN A  23      87.277  55.211  70.548  1.00  0.00           N  
ATOM    375  CA  ASN A  23      86.999  56.545  70.002  1.00  0.00           C  
ATOM    376  C   ASN A  23      85.451  56.745  69.762  1.00  0.00           C  
ATOM    377  O   ASN A  23      84.962  57.278  68.773  1.00  0.00           O  
ATOM    378  CB  ASN A  23      87.788  56.757  68.723  1.00  0.00           C  
ATOM    379  CG  ASN A  23      87.390  55.801  67.633  1.00  0.00           C  
ATOM    380  OD1 ASN A  23      86.218  55.425  67.517  1.00  0.00           O  
ATOM    381  ND2 ASN A  23      88.344  55.400  66.831  1.00  0.00           N  
ATOM    382  H   ASN A  23      86.801  54.410  70.157  1.00  0.00           H  
ATOM    383  HA  ASN A  23      87.309  57.291  70.736  1.00  0.00           H  
ATOM    384 1HB  ASN A  23      87.638  57.778  68.368  1.00  0.00           H  
ATOM    385 2HB  ASN A  23      88.852  56.635  68.927  1.00  0.00           H  
ATOM    386 1HD2 ASN A  23      88.137  54.764  66.088  1.00  0.00           H  
ATOM    387 2HD2 ASN A  23      89.278  55.730  66.962  1.00  0.00           H  
ATOM    388  N   GLN A  24      84.706  56.282  70.733  1.00  0.00           N  
ATOM    389  CA  GLN A  24      83.257  56.288  70.742  1.00  0.00           C  
ATOM    390  C   GLN A  24      82.710  57.713  71.074  1.00  0.00           C  
ATOM    391  O   GLN A  24      83.390  58.522  71.726  1.00  0.00           O  
ATOM    392  CB  GLN A  24      82.738  55.259  71.750  1.00  0.00           C  
ATOM    393  CG  GLN A  24      83.055  53.818  71.388  1.00  0.00           C  
ATOM    394  CD  GLN A  24      82.507  52.833  72.403  1.00  0.00           C  
ATOM    395  OE1 GLN A  24      81.397  52.315  72.249  1.00  0.00           O  
ATOM    396  NE2 GLN A  24      83.283  52.566  73.447  1.00  0.00           N  
ATOM    397  H   GLN A  24      85.201  55.897  71.524  1.00  0.00           H  
ATOM    398  HA  GLN A  24      82.904  56.017  69.747  1.00  0.00           H  
ATOM    399 1HB  GLN A  24      83.167  55.462  72.731  1.00  0.00           H  
ATOM    400 2HB  GLN A  24      81.656  55.353  71.841  1.00  0.00           H  
ATOM    401 1HG  GLN A  24      82.613  53.592  70.418  1.00  0.00           H  
ATOM    402 2HG  GLN A  24      84.137  53.696  71.343  1.00  0.00           H  
ATOM    403 1HE2 GLN A  24      82.975  51.924  74.149  1.00  0.00           H  
ATOM    404 2HE2 GLN A  24      84.177  53.008  73.532  1.00  0.00           H  
ATOM    405  N   GLY A  25      81.487  58.015  70.643  1.00  0.00           N  
ATOM    406  CA  GLY A  25      80.863  59.284  71.055  1.00  0.00           C  
ATOM    407  C   GLY A  25      81.653  60.534  70.628  1.00  0.00           C  
ATOM    408  O   GLY A  25      81.679  61.544  71.383  1.00  0.00           O  
ATOM    409  H   GLY A  25      80.976  57.389  70.037  1.00  0.00           H  
ATOM    410 1HA  GLY A  25      79.861  59.351  70.631  1.00  0.00           H  
ATOM    411 2HA  GLY A  25      80.755  59.301  72.139  1.00  0.00           H  
ATOM    412  N   THR A  26      82.304  60.467  69.455  1.00  0.00           N  
ATOM    413  CA  THR A  26      83.242  61.477  68.951  1.00  0.00           C  
ATOM    414  C   THR A  26      84.538  61.765  69.779  1.00  0.00           C  
ATOM    415  O   THR A  26      85.328  62.674  69.374  1.00  0.00           O  
ATOM    416  CB  THR A  26      82.480  62.802  68.767  1.00  0.00           C  
ATOM    417  OG1 THR A  26      82.276  63.420  70.045  1.00  0.00           O  
ATOM    418  CG2 THR A  26      81.132  62.556  68.107  1.00  0.00           C  
ATOM    419  H   THR A  26      82.116  59.648  68.895  1.00  0.00           H  
ATOM    420  HA  THR A  26      83.628  61.141  67.989  1.00  0.00           H  
ATOM    421  HB  THR A  26      83.066  63.476  68.143  1.00  0.00           H  
ATOM    422  HG1 THR A  26      82.660  62.870  70.731  1.00  0.00           H  
ATOM    423 1HG2 THR A  26      80.608  63.503  67.984  1.00  0.00           H  
ATOM    424 2HG2 THR A  26      81.284  62.096  67.130  1.00  0.00           H  
ATOM    425 3HG2 THR A  26      80.537  61.890  68.731  1.00  0.00           H  
ATOM    426  N   ALA A  27      84.738  61.109  70.939  1.00  0.00           N  
ATOM    427  CA  ALA A  27      85.988  61.331  71.706  1.00  0.00           C  
ATOM    428  C   ALA A  27      87.195  60.649  71.023  1.00  0.00           C  
ATOM    429  O   ALA A  27      87.029  59.709  70.250  1.00  0.00           O  
ATOM    430  CB  ALA A  27      85.833  60.822  73.132  1.00  0.00           C  
ATOM    431  H   ALA A  27      84.048  60.465  71.298  1.00  0.00           H  
ATOM    432  HA  ALA A  27      86.183  62.403  71.733  1.00  0.00           H  
ATOM    433 1HB  ALA A  27      86.759  60.992  73.681  1.00  0.00           H  
ATOM    434 2HB  ALA A  27      85.017  61.354  73.621  1.00  0.00           H  
ATOM    435 3HB  ALA A  27      85.612  59.756  73.115  1.00  0.00           H  
ATOM    436  N   GLY A  28      88.399  61.137  71.274  1.00  0.00           N  
ATOM    437  CA  GLY A  28      89.591  60.323  71.032  1.00  0.00           C  
ATOM    438  C   GLY A  28      90.103  60.702  69.665  1.00  0.00           C  
ATOM    439  O   GLY A  28      89.543  61.626  69.089  1.00  0.00           O  
ATOM    440  H   GLY A  28      88.508  62.074  71.634  1.00  0.00           H  
ATOM    441 1HA  GLY A  28      90.328  60.516  71.812  1.00  0.00           H  
ATOM    442 2HA  GLY A  28      89.329  59.267  71.092  1.00  0.00           H  
ATOM    443  N   ASN A  29      91.132  60.037  69.133  1.00  0.00           N  
ATOM    444  CA  ASN A  29      91.579  60.352  67.772  1.00  0.00           C  
ATOM    445  C   ASN A  29      92.990  59.917  67.459  1.00  0.00           C  
ATOM    446  O   ASN A  29      93.667  59.398  68.332  1.00  0.00           O  
ATOM    447  CB  ASN A  29      91.442  61.841  67.513  1.00  0.00           C  
ATOM    448  CG  ASN A  29      92.292  62.669  68.436  1.00  0.00           C  
ATOM    449  OD1 ASN A  29      93.423  62.292  68.765  1.00  0.00           O  
ATOM    450  ND2 ASN A  29      91.770  63.791  68.862  1.00  0.00           N  
ATOM    451  H   ASN A  29      91.611  59.316  69.654  1.00  0.00           H  
ATOM    452  HA  ASN A  29      90.947  59.811  67.066  1.00  0.00           H  
ATOM    453 1HB  ASN A  29      91.727  62.059  66.483  1.00  0.00           H  
ATOM    454 2HB  ASN A  29      90.400  62.137  67.634  1.00  0.00           H  
ATOM    455 1HD2 ASN A  29      92.290  64.382  69.479  1.00  0.00           H  
ATOM    456 2HD2 ASN A  29      90.851  64.057  68.570  1.00  0.00           H  
ATOM    457  N   VAL A  30      93.439  60.149  66.206  1.00  0.00           N  
ATOM    458  CA  VAL A  30      94.821  59.899  65.846  1.00  0.00           C  
ATOM    459  C   VAL A  30      95.331  61.037  64.961  1.00  0.00           C  
ATOM    460  O   VAL A  30      94.607  61.564  64.135  1.00  0.00           O  
ATOM    461  CB  VAL A  30      94.953  58.556  65.104  1.00  0.00           C  
ATOM    462  CG1 VAL A  30      96.398  58.312  64.697  1.00  0.00           C  
ATOM    463  CG2 VAL A  30      94.442  57.426  65.985  1.00  0.00           C  
ATOM    464  H   VAL A  30      92.804  60.503  65.505  1.00  0.00           H  
ATOM    465  HA  VAL A  30      95.414  59.851  66.760  1.00  0.00           H  
ATOM    466  HB  VAL A  30      94.364  58.598  64.188  1.00  0.00           H  
ATOM    467 1HG1 VAL A  30      96.473  57.358  64.174  1.00  0.00           H  
ATOM    468 2HG1 VAL A  30      96.731  59.113  64.038  1.00  0.00           H  
ATOM    469 3HG1 VAL A  30      97.027  58.286  65.587  1.00  0.00           H  
ATOM    470 1HG2 VAL A  30      94.538  56.479  65.454  1.00  0.00           H  
ATOM    471 2HG2 VAL A  30      95.028  57.387  66.904  1.00  0.00           H  
ATOM    472 3HG2 VAL A  30      93.394  57.600  66.229  1.00  0.00           H  
ATOM    473  N   SER A  31      96.561  61.452  65.213  1.00  0.00           N  
ATOM    474  CA  SER A  31      97.222  62.453  64.396  1.00  0.00           C  
ATOM    475  C   SER A  31      98.484  61.819  63.914  1.00  0.00           C  
ATOM    476  O   SER A  31      99.133  61.061  64.647  1.00  0.00           O  
ATOM    477  CB  SER A  31      97.519  63.717  65.179  1.00  0.00           C  
ATOM    478  OG  SER A  31      98.216  64.643  64.392  1.00  0.00           O  
ATOM    479  H   SER A  31      97.054  61.057  66.001  1.00  0.00           H  
ATOM    480  HA  SER A  31      96.561  62.717  63.570  1.00  0.00           H  
ATOM    481 1HB  SER A  31      96.584  64.159  65.524  1.00  0.00           H  
ATOM    482 2HB  SER A  31      98.108  63.469  66.061  1.00  0.00           H  
ATOM    483  HG  SER A  31      99.133  64.359  64.398  1.00  0.00           H  
ATOM    484  N   VAL A  32      98.874  62.164  62.685  1.00  0.00           N  
ATOM    485  CA  VAL A  32     100.113  61.686  62.115  1.00  0.00           C  
ATOM    486  C   VAL A  32     100.932  62.844  61.493  1.00  0.00           C  
ATOM    487  O   VAL A  32     100.360  63.776  60.866  1.00  0.00           O  
ATOM    488  CB  VAL A  32      99.814  60.621  61.043  1.00  0.00           C  
ATOM    489  CG1 VAL A  32     101.104  60.143  60.393  1.00  0.00           C  
ATOM    490  CG2 VAL A  32      99.060  59.456  61.666  1.00  0.00           C  
ATOM    491  H   VAL A  32      98.285  62.777  62.139  1.00  0.00           H  
ATOM    492  HA  VAL A  32     100.708  61.234  62.910  1.00  0.00           H  
ATOM    493  HB  VAL A  32      99.206  61.070  60.258  1.00  0.00           H  
ATOM    494 1HG1 VAL A  32     100.875  59.391  59.638  1.00  0.00           H  
ATOM    495 2HG1 VAL A  32     101.609  60.987  59.923  1.00  0.00           H  
ATOM    496 3HG1 VAL A  32     101.754  59.707  61.152  1.00  0.00           H  
ATOM    497 1HG2 VAL A  32      98.852  58.708  60.903  1.00  0.00           H  
ATOM    498 2HG2 VAL A  32      99.666  59.011  62.456  1.00  0.00           H  
ATOM    499 3HG2 VAL A  32      98.121  59.815  62.088  1.00  0.00           H  
ATOM    500  N   ARG A  33     102.245  62.746  61.636  1.00  0.00           N  
ATOM    501  CA  ARG A  33     103.181  63.740  61.064  1.00  0.00           C  
ATOM    502  C   ARG A  33     103.700  63.133  59.782  1.00  0.00           C  
ATOM    503  O   ARG A  33     104.212  62.011  59.805  1.00  0.00           O  
ATOM    504  CB  ARG A  33     104.338  64.057  62.000  1.00  0.00           C  
ATOM    505  CG  ARG A  33     105.321  65.090  61.475  1.00  0.00           C  
ATOM    506  CD  ARG A  33     106.305  65.490  62.514  1.00  0.00           C  
ATOM    507  NE  ARG A  33     107.140  64.375  62.928  1.00  0.00           N  
ATOM    508  CZ  ARG A  33     108.290  64.015  62.324  1.00  0.00           C  
ATOM    509  NH1 ARG A  33     108.726  64.691  61.284  1.00  0.00           N  
ATOM    510  NH2 ARG A  33     108.979  62.982  62.777  1.00  0.00           N  
ATOM    511  H   ARG A  33     102.616  61.963  62.155  1.00  0.00           H  
ATOM    512  HA  ARG A  33     102.635  64.667  60.887  1.00  0.00           H  
ATOM    513 1HB  ARG A  33     103.948  64.425  62.948  1.00  0.00           H  
ATOM    514 2HB  ARG A  33     104.897  63.145  62.209  1.00  0.00           H  
ATOM    515 1HG  ARG A  33     105.867  64.676  60.628  1.00  0.00           H  
ATOM    516 2HG  ARG A  33     104.778  65.981  61.156  1.00  0.00           H  
ATOM    517 1HD  ARG A  33     106.952  66.273  62.120  1.00  0.00           H  
ATOM    518 2HD  ARG A  33     105.776  65.864  63.390  1.00  0.00           H  
ATOM    519  HE  ARG A  33     106.838  63.831  63.725  1.00  0.00           H  
ATOM    520 1HH1 ARG A  33     108.199  65.480  60.938  1.00  0.00           H  
ATOM    521 2HH1 ARG A  33     109.587  64.421  60.832  1.00  0.00           H  
ATOM    522 1HH2 ARG A  33     108.644  62.463  63.577  1.00  0.00           H  
ATOM    523 2HH2 ARG A  33     109.840  62.713  62.325  1.00  0.00           H  
ATOM    524  N   TYR A  34     103.560  63.861  58.672  1.00  0.00           N  
ATOM    525  CA  TYR A  34     103.939  63.369  57.340  1.00  0.00           C  
ATOM    526  C   TYR A  34     104.883  64.434  56.699  1.00  0.00           C  
ATOM    527  O   TYR A  34     104.399  65.437  56.154  1.00  0.00           O  
ATOM    528  CB  TYR A  34     102.705  63.116  56.471  1.00  0.00           C  
ATOM    529  CG  TYR A  34     103.020  62.492  55.130  1.00  0.00           C  
ATOM    530  CD1 TYR A  34     103.310  61.138  55.046  1.00  0.00           C  
ATOM    531  CD2 TYR A  34     103.019  63.273  53.984  1.00  0.00           C  
ATOM    532  CE1 TYR A  34     103.597  60.568  53.821  1.00  0.00           C  
ATOM    533  CE2 TYR A  34     103.306  62.703  52.759  1.00  0.00           C  
ATOM    534  CZ  TYR A  34     103.595  61.356  52.676  1.00  0.00           C  
ATOM    535  OH  TYR A  34     103.881  60.788  51.456  1.00  0.00           O  
ATOM    536  H   TYR A  34     103.175  64.791  58.762  1.00  0.00           H  
ATOM    537  HA  TYR A  34     104.473  62.426  57.459  1.00  0.00           H  
ATOM    538 1HB  TYR A  34     102.016  62.456  57.001  1.00  0.00           H  
ATOM    539 2HB  TYR A  34     102.185  64.057  56.295  1.00  0.00           H  
ATOM    540  HD1 TYR A  34     103.311  60.523  55.947  1.00  0.00           H  
ATOM    541  HD2 TYR A  34     102.792  64.337  54.050  1.00  0.00           H  
ATOM    542  HE1 TYR A  34     103.825  59.504  53.755  1.00  0.00           H  
ATOM    543  HE2 TYR A  34     103.306  63.317  51.859  1.00  0.00           H  
ATOM    544  HH  TYR A  34     103.838  61.462  50.772  1.00  0.00           H  
ATOM    545  N   GLN A  35     106.190  64.200  56.807  1.00  0.00           N  
ATOM    546  CA  GLN A  35     107.214  65.229  56.607  1.00  0.00           C  
ATOM    547  C   GLN A  35     107.069  66.383  57.577  1.00  0.00           C  
ATOM    548  O   GLN A  35     107.183  66.205  58.825  1.00  0.00           O  
ATOM    549  CB  GLN A  35     107.163  65.761  55.172  1.00  0.00           C  
ATOM    550  CG  GLN A  35     107.490  64.723  54.112  1.00  0.00           C  
ATOM    551  CD  GLN A  35     108.921  64.229  54.207  1.00  0.00           C  
ATOM    552  OE1 GLN A  35     109.865  65.023  54.250  1.00  0.00           O  
ATOM    553  NE2 GLN A  35     109.090  62.912  54.240  1.00  0.00           N  
ATOM    554  H   GLN A  35     106.476  63.260  57.039  1.00  0.00           H  
ATOM    555  HA  GLN A  35     108.193  64.781  56.779  1.00  0.00           H  
ATOM    556 1HB  GLN A  35     106.167  66.153  54.964  1.00  0.00           H  
ATOM    557 2HB  GLN A  35     107.868  66.585  55.065  1.00  0.00           H  
ATOM    558 1HG  GLN A  35     106.824  63.869  54.237  1.00  0.00           H  
ATOM    559 2HG  GLN A  35     107.346  65.168  53.127  1.00  0.00           H  
ATOM    560 1HE2 GLN A  35     110.012  62.527  54.302  1.00  0.00           H  
ATOM    561 2HE2 GLN A  35     108.297  62.305  54.202  1.00  0.00           H  
ATOM    562  N   ASP A  36     106.804  67.560  57.018  1.00  0.00           N  
ATOM    563  CA  ASP A  36     106.549  68.791  57.776  1.00  0.00           C  
ATOM    564  C   ASP A  36     105.057  69.002  58.065  1.00  0.00           C  
ATOM    565  O   ASP A  36     104.633  69.995  58.705  1.00  0.00           O  
ATOM    566  CB  ASP A  36     107.096  70.002  57.016  1.00  0.00           C  
ATOM    567  CG  ASP A  36     108.616  70.004  56.920  1.00  0.00           C  
ATOM    568  OD1 ASP A  36     109.242  69.327  57.701  1.00  0.00           O  
ATOM    569  OD2 ASP A  36     109.136  70.682  56.067  1.00  0.00           O  
ATOM    570  H   ASP A  36     106.781  67.590  56.009  1.00  0.00           H  
ATOM    571  HA  ASP A  36     107.061  68.718  58.736  1.00  0.00           H  
ATOM    572 1HB  ASP A  36     106.683  70.015  56.007  1.00  0.00           H  
ATOM    573 2HB  ASP A  36     106.776  70.918  57.512  1.00  0.00           H  
ATOM    574  N   GLY A  37     104.228  68.101  57.558  1.00  0.00           N  
ATOM    575  CA  GLY A  37     102.805  68.304  57.730  1.00  0.00           C  
ATOM    576  C   GLY A  37     102.242  67.444  58.857  1.00  0.00           C  
ATOM    577  O   GLY A  37     102.536  66.251  58.926  1.00  0.00           O  
ATOM    578  H   GLY A  37     104.552  67.284  57.060  1.00  0.00           H  
ATOM    579 1HA  GLY A  37     102.611  69.355  57.945  1.00  0.00           H  
ATOM    580 2HA  GLY A  37     102.289  68.066  56.801  1.00  0.00           H  
ATOM    581  N   MET A  38     101.438  68.056  59.704  1.00  0.00           N  
ATOM    582  CA  MET A  38     100.736  67.332  60.773  1.00  0.00           C  
ATOM    583  C   MET A  38      99.281  67.243  60.396  1.00  0.00           C  
ATOM    584  O   MET A  38      98.625  68.271  60.186  1.00  0.00           O  
ATOM    585  CB  MET A  38     100.906  68.024  62.124  1.00  0.00           C  
ATOM    586  CG  MET A  38     102.340  68.074  62.631  1.00  0.00           C  
ATOM    587  SD  MET A  38     102.487  68.908  64.223  1.00  0.00           S  
ATOM    588  CE  MET A  38     104.255  68.818  64.491  1.00  0.00           C  
ATOM    589  H   MET A  38     101.302  69.053  59.613  1.00  0.00           H  
ATOM    590  HA  MET A  38     101.160  66.331  60.849  1.00  0.00           H  
ATOM    591 1HB  MET A  38     100.540  69.048  62.057  1.00  0.00           H  
ATOM    592 2HB  MET A  38     100.304  67.510  62.875  1.00  0.00           H  
ATOM    593 1HG  MET A  38     102.724  67.060  62.736  1.00  0.00           H  
ATOM    594 2HG  MET A  38     102.963  68.600  61.908  1.00  0.00           H  
ATOM    595 1HE  MET A  38     104.504  69.293  65.440  1.00  0.00           H  
ATOM    596 2HE  MET A  38     104.566  67.773  64.515  1.00  0.00           H  
ATOM    597 3HE  MET A  38     104.772  69.332  63.680  1.00  0.00           H  
ATOM    598  N   LEU A  39      98.793  66.003  60.258  1.00  0.00           N  
ATOM    599  CA  LEU A  39      97.407  65.738  59.874  1.00  0.00           C  
ATOM    600  C   LEU A  39      96.619  65.442  61.137  1.00  0.00           C  
ATOM    601  O   LEU A  39      97.104  64.733  62.012  1.00  0.00           O  
ATOM    602  CB  LEU A  39      97.316  64.557  58.899  1.00  0.00           C  
ATOM    603  CG  LEU A  39      95.914  64.243  58.364  1.00  0.00           C  
ATOM    604  CD1 LEU A  39      96.028  63.583  56.996  1.00  0.00           C  
ATOM    605  CD2 LEU A  39      95.185  63.339  59.347  1.00  0.00           C  
ATOM    606  H   LEU A  39      99.414  65.225  60.428  1.00  0.00           H  
ATOM    607  HA  LEU A  39      97.011  66.623  59.377  1.00  0.00           H  
ATOM    608 1HB  LEU A  39      97.959  64.763  58.044  1.00  0.00           H  
ATOM    609 2HB  LEU A  39      97.688  63.664  59.400  1.00  0.00           H  
ATOM    610  HG  LEU A  39      95.354  65.171  58.241  1.00  0.00           H  
ATOM    611 1HD1 LEU A  39      95.031  63.360  56.615  1.00  0.00           H  
ATOM    612 2HD1 LEU A  39      96.535  64.259  56.307  1.00  0.00           H  
ATOM    613 3HD1 LEU A  39      96.597  62.659  57.084  1.00  0.00           H  
ATOM    614 1HD2 LEU A  39      94.188  63.116  58.967  1.00  0.00           H  
ATOM    615 2HD2 LEU A  39      95.743  62.410  59.470  1.00  0.00           H  
ATOM    616 3HD2 LEU A  39      95.102  63.842  60.311  1.00  0.00           H  
ATOM    617  N   ILE A  40      95.442  66.025  61.225  1.00  0.00           N  
ATOM    618  CA  ILE A  40      94.626  65.976  62.421  1.00  0.00           C  
ATOM    619  C   ILE A  40      93.188  65.761  61.947  1.00  0.00           C  
ATOM    620  O   ILE A  40      92.783  66.450  60.984  1.00  0.00           O  
ATOM    621  CB  ILE A  40      94.744  67.264  63.256  1.00  0.00           C  
ATOM    622  CG1 ILE A  40      96.198  67.496  63.676  1.00  0.00           C  
ATOM    623  CG2 ILE A  40      93.839  67.192  64.476  1.00  0.00           C  
ATOM    624  CD1 ILE A  40      96.439  68.840  64.326  1.00  0.00           C  
ATOM    625  H   ILE A  40      95.101  66.526  60.417  1.00  0.00           H  
ATOM    626  HA  ILE A  40      94.967  65.145  63.038  1.00  0.00           H  
ATOM    627  HB  ILE A  40      94.452  68.120  62.648  1.00  0.00           H  
ATOM    628 1HG1 ILE A  40      96.502  66.719  64.377  1.00  0.00           H  
ATOM    629 2HG1 ILE A  40      96.846  67.420  62.803  1.00  0.00           H  
ATOM    630 1HG2 ILE A  40      93.936  68.110  65.055  1.00  0.00           H  
ATOM    631 2HG2 ILE A  40      92.805  67.073  64.155  1.00  0.00           H  
ATOM    632 3HG2 ILE A  40      94.128  66.341  65.094  1.00  0.00           H  
ATOM    633 1HD1 ILE A  40      97.491  68.931  64.595  1.00  0.00           H  
ATOM    634 2HD1 ILE A  40      96.173  69.634  63.627  1.00  0.00           H  
ATOM    635 3HD1 ILE A  40      95.827  68.925  65.222  1.00  0.00           H  
ATOM    636  N   THR A  41      92.464  64.807  62.546  1.00  0.00           N  
ATOM    637  CA  THR A  41      91.024  64.611  62.258  1.00  0.00           C  
ATOM    638  C   THR A  41      90.242  65.824  62.703  1.00  0.00           C  
ATOM    639  O   THR A  41      90.658  66.530  63.638  1.00  0.00           O  
ATOM    640  CB  THR A  41      90.462  63.357  62.952  1.00  0.00           C  
ATOM    641  OG1 THR A  41      89.114  63.132  62.520  1.00  0.00           O  
ATOM    642  CG2 THR A  41      90.484  63.528  64.463  1.00  0.00           C  
ATOM    643  H   THR A  41      92.918  64.203  63.216  1.00  0.00           H  
ATOM    644  HA  THR A  41      90.901  64.482  61.182  1.00  0.00           H  
ATOM    645  HB  THR A  41      91.065  62.490  62.682  1.00  0.00           H  
ATOM    646  HG1 THR A  41      88.522  63.714  63.003  1.00  0.00           H  
ATOM    647 1HG2 THR A  41      90.084  62.632  64.937  1.00  0.00           H  
ATOM    648 2HG2 THR A  41      91.510  63.688  64.796  1.00  0.00           H  
ATOM    649 3HG2 THR A  41      89.875  64.387  64.741  1.00  0.00           H  
ATOM    650  N   PRO A  42      89.108  66.107  62.031  1.00  0.00           N  
ATOM    651  CA  PRO A  42      88.177  67.127  62.538  1.00  0.00           C  
ATOM    652  C   PRO A  42      87.515  66.771  63.874  1.00  0.00           C  
ATOM    653  O   PRO A  42      87.327  65.590  64.191  1.00  0.00           O  
ATOM    654  CB  PRO A  42      87.138  67.205  61.415  1.00  0.00           C  
ATOM    655  CG  PRO A  42      87.230  65.879  60.740  1.00  0.00           C  
ATOM    656  CD  PRO A  42      88.681  65.496  60.861  1.00  0.00           C  
ATOM    657  HA  PRO A  42      88.713  68.081  62.654  1.00  0.00           H  
ATOM    658 1HB  PRO A  42      86.142  67.401  61.837  1.00  0.00           H  
ATOM    659 2HB  PRO A  42      87.373  68.043  60.742  1.00  0.00           H  
ATOM    660 1HG  PRO A  42      86.559  65.156  61.229  1.00  0.00           H  
ATOM    661 2HG  PRO A  42      86.899  65.961  59.694  1.00  0.00           H  
ATOM    662 1HD  PRO A  42      88.766  64.403  60.948  1.00  0.00           H  
ATOM    663 2HD  PRO A  42      89.231  65.860  59.980  1.00  0.00           H  
ATOM    664  N   THR A  43      87.200  67.817  64.629  1.00  0.00           N  
ATOM    665  CA  THR A  43      86.573  67.750  65.955  1.00  0.00           C  
ATOM    666  C   THR A  43      85.074  67.397  65.858  1.00  0.00           C  
ATOM    667  O   THR A  43      84.397  67.812  64.932  1.00  0.00           O  
ATOM    668  CB  THR A  43      86.744  69.081  66.710  1.00  0.00           C  
ATOM    669  OG1 THR A  43      86.226  68.949  68.040  1.00  0.00           O  
ATOM    670  CG2 THR A  43      86.006  70.200  65.991  1.00  0.00           C  
ATOM    671  H   THR A  43      87.421  68.720  64.234  1.00  0.00           H  
ATOM    672  HA  THR A  43      87.061  66.962  66.529  1.00  0.00           H  
ATOM    673  HB  THR A  43      87.803  69.332  66.770  1.00  0.00           H  
ATOM    674  HG1 THR A  43      85.517  69.583  68.171  1.00  0.00           H  
ATOM    675 1HG2 THR A  43      86.138  71.133  66.539  1.00  0.00           H  
ATOM    676 2HG2 THR A  43      86.405  70.311  64.983  1.00  0.00           H  
ATOM    677 3HG2 THR A  43      84.945  69.960  65.936  1.00  0.00           H  
ATOM    678  N   GLY A  44      84.568  66.611  66.808  1.00  0.00           N  
ATOM    679  CA  GLY A  44      83.142  66.341  66.922  1.00  0.00           C  
ATOM    680  C   GLY A  44      82.473  65.496  65.837  1.00  0.00           C  
ATOM    681  O   GLY A  44      81.258  65.397  65.826  1.00  0.00           O  
ATOM    682  H   GLY A  44      85.203  66.190  67.471  1.00  0.00           H  
ATOM    683 1HA  GLY A  44      82.943  65.829  67.864  1.00  0.00           H  
ATOM    684 2HA  GLY A  44      82.594  67.282  66.946  1.00  0.00           H  
ATOM    685  N   ILE A  45      83.226  64.877  64.936  1.00  0.00           N  
ATOM    686  CA  ILE A  45      82.632  64.030  63.892  1.00  0.00           C  
ATOM    687  C   ILE A  45      82.616  62.551  64.331  1.00  0.00           C  
ATOM    688  O   ILE A  45      83.370  62.132  65.243  1.00  0.00           O  
ATOM    689  CB  ILE A  45      83.402  64.170  62.566  1.00  0.00           C  
ATOM    690  CG1 ILE A  45      82.640  63.481  61.431  1.00  0.00           C  
ATOM    691  CG2 ILE A  45      84.802  63.591  62.701  1.00  0.00           C  
ATOM    692  CD1 ILE A  45      83.147  63.838  60.052  1.00  0.00           C  
ATOM    693  H   ILE A  45      84.229  64.989  64.967  1.00  0.00           H  
ATOM    694  HA  ILE A  45      81.604  64.352  63.729  1.00  0.00           H  
ATOM    695  HB  ILE A  45      83.479  65.224  62.300  1.00  0.00           H  
ATOM    696 1HG1 ILE A  45      82.708  62.401  61.551  1.00  0.00           H  
ATOM    697 2HG1 ILE A  45      81.585  63.750  61.485  1.00  0.00           H  
ATOM    698 1HG2 ILE A  45      85.332  63.697  61.754  1.00  0.00           H  
ATOM    699 2HG2 ILE A  45      85.343  64.123  63.481  1.00  0.00           H  
ATOM    700 3HG2 ILE A  45      84.735  62.534  62.962  1.00  0.00           H  
ATOM    701 1HD1 ILE A  45      82.557  63.311  59.301  1.00  0.00           H  
ATOM    702 2HD1 ILE A  45      83.055  64.913  59.897  1.00  0.00           H  
ATOM    703 3HD1 ILE A  45      84.192  63.545  59.962  1.00  0.00           H  
ATOM    704  N   PRO A  46      81.749  61.751  63.728  1.00  0.00           N  
ATOM    705  CA  PRO A  46      81.726  60.313  64.135  1.00  0.00           C  
ATOM    706  C   PRO A  46      83.008  59.683  63.604  1.00  0.00           C  
ATOM    707  O   PRO A  46      83.265  59.797  62.419  1.00  0.00           O  
ATOM    708  CB  PRO A  46      80.478  59.739  63.456  1.00  0.00           C  
ATOM    709  CG  PRO A  46      79.647  60.937  63.147  1.00  0.00           C  
ATOM    710  CD  PRO A  46      80.648  62.018  62.838  1.00  0.00           C  
ATOM    711  HA  PRO A  46      81.628  60.248  65.229  1.00  0.00           H  
ATOM    712 1HB  PRO A  46      80.765  59.176  62.556  1.00  0.00           H  
ATOM    713 2HB  PRO A  46      79.974  59.032  64.131  1.00  0.00           H  
ATOM    714 1HG  PRO A  46      78.976  60.726  62.301  1.00  0.00           H  
ATOM    715 2HG  PRO A  46      79.006  61.187  64.006  1.00  0.00           H  
ATOM    716 1HD  PRO A  46      80.938  61.957  61.778  1.00  0.00           H  
ATOM    717 2HD  PRO A  46      80.209  63.001  63.064  1.00  0.00           H  
ATOM    718  N   TYR A  47      83.789  59.054  64.454  1.00  0.00           N  
ATOM    719  CA  TYR A  47      85.148  58.675  64.087  1.00  0.00           C  
ATOM    720  C   TYR A  47      85.201  57.566  63.025  1.00  0.00           C  
ATOM    721  O   TYR A  47      86.138  57.504  62.191  1.00  0.00           O  
ATOM    722  CB  TYR A  47      85.917  58.240  65.336  1.00  0.00           C  
ATOM    723  CG  TYR A  47      86.267  59.381  66.266  1.00  0.00           C  
ATOM    724  CD1 TYR A  47      85.848  60.670  65.970  1.00  0.00           C  
ATOM    725  CD2 TYR A  47      87.006  59.138  67.414  1.00  0.00           C  
ATOM    726  CE1 TYR A  47      86.168  61.712  66.819  1.00  0.00           C  
ATOM    727  CE2 TYR A  47      87.325  60.180  68.264  1.00  0.00           C  
ATOM    728  CZ  TYR A  47      86.909  61.462  67.969  1.00  0.00           C  
ATOM    729  OH  TYR A  47      87.227  62.500  68.815  1.00  0.00           O  
ATOM    730  H   TYR A  47      83.447  58.827  65.377  1.00  0.00           H  
ATOM    731  HA  TYR A  47      85.643  59.542  63.649  1.00  0.00           H  
ATOM    732 1HB  TYR A  47      85.324  57.515  65.895  1.00  0.00           H  
ATOM    733 2HB  TYR A  47      86.842  57.747  65.041  1.00  0.00           H  
ATOM    734  HD1 TYR A  47      85.268  60.861  65.068  1.00  0.00           H  
ATOM    735  HD2 TYR A  47      87.335  58.125  67.646  1.00  0.00           H  
ATOM    736  HE1 TYR A  47      85.839  62.724  66.587  1.00  0.00           H  
ATOM    737  HE2 TYR A  47      87.906  59.989  69.166  1.00  0.00           H  
ATOM    738  HH  TYR A  47      86.864  63.318  68.466  1.00  0.00           H  
ATOM    739  N   GLU A  48      84.153  56.732  62.996  1.00  0.00           N  
ATOM    740  CA  GLU A  48      84.131  55.649  62.014  1.00  0.00           C  
ATOM    741  C   GLU A  48      83.692  56.150  60.668  1.00  0.00           C  
ATOM    742  O   GLU A  48      83.657  55.397  59.694  1.00  0.00           O  
ATOM    743  CB  GLU A  48      83.201  54.522  62.468  1.00  0.00           C  
ATOM    744  CG  GLU A  48      81.721  54.876  62.434  1.00  0.00           C  
ATOM    745  CD  GLU A  48      81.260  55.584  63.677  1.00  0.00           C  
ATOM    746  OE1 GLU A  48      82.092  56.079  64.400  1.00  0.00           O  
ATOM    747  OE2 GLU A  48      80.074  55.631  63.906  1.00  0.00           O  
ATOM    748  H   GLU A  48      83.378  56.832  63.635  1.00  0.00           H  
ATOM    749  HA  GLU A  48      85.140  55.247  61.919  1.00  0.00           H  
ATOM    750 1HB  GLU A  48      83.350  53.649  61.833  1.00  0.00           H  
ATOM    751 2HB  GLU A  48      83.452  54.232  63.488  1.00  0.00           H  
ATOM    752 1HG  GLU A  48      81.531  55.517  61.573  1.00  0.00           H  
ATOM    753 2HG  GLU A  48      81.142  53.962  62.306  1.00  0.00           H  
ATOM    754  N   LYS A  49      83.385  57.438  60.568  1.00  0.00           N  
ATOM    755  CA  LYS A  49      82.861  57.943  59.310  1.00  0.00           C  
ATOM    756  C   LYS A  49      83.745  59.004  58.635  1.00  0.00           C  
ATOM    757  O   LYS A  49      83.315  59.602  57.661  1.00  0.00           O  
ATOM    758  CB  LYS A  49      81.460  58.512  59.539  1.00  0.00           C  
ATOM    759  CG  LYS A  49      80.427  57.483  59.977  1.00  0.00           C  
ATOM    760  CD  LYS A  49      79.053  58.116  60.146  1.00  0.00           C  
ATOM    761  CE  LYS A  49      78.018  57.087  60.577  1.00  0.00           C  
ATOM    762  NZ  LYS A  49      76.676  57.699  60.777  1.00  0.00           N  
ATOM    763  H   LYS A  49      83.506  58.076  61.342  1.00  0.00           H  
ATOM    764  HA  LYS A  49      82.801  57.115  58.603  1.00  0.00           H  
ATOM    765 1HB  LYS A  49      81.503  59.289  60.302  1.00  0.00           H  
ATOM    766 2HB  LYS A  49      81.101  58.976  58.620  1.00  0.00           H  
ATOM    767 1HG  LYS A  49      80.363  56.691  59.230  1.00  0.00           H  
ATOM    768 2HG  LYS A  49      80.733  57.041  60.925  1.00  0.00           H  
ATOM    769 1HD  LYS A  49      79.106  58.904  60.899  1.00  0.00           H  
ATOM    770 2HD  LYS A  49      78.739  58.560  59.202  1.00  0.00           H  
ATOM    771 1HE  LYS A  49      77.940  56.310  59.818  1.00  0.00           H  
ATOM    772 2HE  LYS A  49      78.334  56.622  61.510  1.00  0.00           H  
ATOM    773 1HZ  LYS A  49      76.020  56.985  61.062  1.00  0.00           H  
ATOM    774 2HZ  LYS A  49      76.733  58.409  61.493  1.00  0.00           H  
ATOM    775 3HZ  LYS A  49      76.364  58.117  59.913  1.00  0.00           H  
ATOM    776  N   LEU A  50      84.949  59.289  59.140  1.00  0.00           N  
ATOM    777  CA  LEU A  50      85.727  60.458  58.645  1.00  0.00           C  
ATOM    778  C   LEU A  50      86.109  60.304  57.169  1.00  0.00           C  
ATOM    779  O   LEU A  50      86.504  59.210  56.738  1.00  0.00           O  
ATOM    780  CB  LEU A  50      87.000  60.644  59.480  1.00  0.00           C  
ATOM    781  CG  LEU A  50      87.836  61.888  59.150  1.00  0.00           C  
ATOM    782  CD1 LEU A  50      87.053  63.139  59.523  1.00  0.00           C  
ATOM    783  CD2 LEU A  50      89.157  61.826  59.901  1.00  0.00           C  
ATOM    784  H   LEU A  50      85.342  58.708  59.867  1.00  0.00           H  
ATOM    785  HA  LEU A  50      85.111  61.351  58.745  1.00  0.00           H  
ATOM    786 1HB  LEU A  50      86.722  60.701  60.530  1.00  0.00           H  
ATOM    787 2HB  LEU A  50      87.638  59.771  59.341  1.00  0.00           H  
ATOM    788  HG  LEU A  50      88.029  61.923  58.078  1.00  0.00           H  
ATOM    789 1HD1 LEU A  50      87.646  64.023  59.289  1.00  0.00           H  
ATOM    790 2HD1 LEU A  50      86.122  63.168  58.957  1.00  0.00           H  
ATOM    791 3HD1 LEU A  50      86.830  63.125  60.590  1.00  0.00           H  
ATOM    792 1HD2 LEU A  50      89.752  62.709  59.667  1.00  0.00           H  
ATOM    793 2HD2 LEU A  50      88.965  61.792  60.974  1.00  0.00           H  
ATOM    794 3HD2 LEU A  50      89.704  60.931  59.602  1.00  0.00           H  
ATOM    795  N   THR A  51      85.984  61.390  56.381  1.00  0.00           N  
ATOM    796  CA  THR A  51      86.330  61.351  54.944  1.00  0.00           C  
ATOM    797  C   THR A  51      87.675  62.012  54.726  1.00  0.00           C  
ATOM    798  O   THR A  51      88.033  62.960  55.428  1.00  0.00           O  
ATOM    799  CB  THR A  51      85.266  62.048  54.076  1.00  0.00           C  
ATOM    800  OG1 THR A  51      84.007  61.378  54.229  1.00  0.00           O  
ATOM    801  CG2 THR A  51      85.673  62.024  52.611  1.00  0.00           C  
ATOM    802  H   THR A  51      85.645  62.253  56.782  1.00  0.00           H  
ATOM    803  HA  THR A  51      86.389  60.308  54.630  1.00  0.00           H  
ATOM    804  HB  THR A  51      85.153  63.082  54.399  1.00  0.00           H  
ATOM    805  HG1 THR A  51      84.156  60.492  54.568  1.00  0.00           H  
ATOM    806 1HG2 THR A  51      84.910  62.521  52.013  1.00  0.00           H  
ATOM    807 2HG2 THR A  51      86.624  62.542  52.489  1.00  0.00           H  
ATOM    808 3HG2 THR A  51      85.778  60.992  52.279  1.00  0.00           H  
ATOM    809  N   GLU A  52      88.426  61.526  53.728  1.00  0.00           N  
ATOM    810  CA  GLU A  52      89.757  62.083  53.454  1.00  0.00           C  
ATOM    811  C   GLU A  52      89.799  63.609  53.313  1.00  0.00           C  
ATOM    812  O   GLU A  52      90.810  64.219  53.694  1.00  0.00           O  
ATOM    813  CB  GLU A  52      90.319  61.451  52.179  1.00  0.00           C  
ATOM    814  CG  GLU A  52      89.489  61.710  50.930  1.00  0.00           C  
ATOM    815  CD  GLU A  52      88.372  60.720  50.753  1.00  0.00           C  
ATOM    816  OE1 GLU A  52      88.031  60.062  51.707  1.00  0.00           O  
ATOM    817  OE2 GLU A  52      87.860  60.620  49.663  1.00  0.00           O  
ATOM    818  H   GLU A  52      88.081  60.770  53.154  1.00  0.00           H  
ATOM    819  HA  GLU A  52      90.412  61.842  54.292  1.00  0.00           H  
ATOM    820 1HB  GLU A  52      91.325  61.831  51.997  1.00  0.00           H  
ATOM    821 2HB  GLU A  52      90.396  60.372  52.311  1.00  0.00           H  
ATOM    822 1HG  GLU A  52      89.064  62.712  50.990  1.00  0.00           H  
ATOM    823 2HG  GLU A  52      90.142  61.674  50.058  1.00  0.00           H  
ATOM    824  N   SER A  53      88.724  64.221  52.795  1.00  0.00           N  
ATOM    825  CA  SER A  53      88.665  65.680  52.609  1.00  0.00           C  
ATOM    826  C   SER A  53      88.445  66.409  53.917  1.00  0.00           C  
ATOM    827  O   SER A  53      88.570  67.624  53.957  1.00  0.00           O  
ATOM    828  CB  SER A  53      87.555  66.042  51.641  1.00  0.00           C  
ATOM    829  OG  SER A  53      86.298  65.759  52.191  1.00  0.00           O  
ATOM    830  H   SER A  53      87.930  63.658  52.525  1.00  0.00           H  
ATOM    831  HA  SER A  53      89.616  66.015  52.193  1.00  0.00           H  
ATOM    832 1HB  SER A  53      87.618  67.102  51.396  1.00  0.00           H  
ATOM    833 2HB  SER A  53      87.684  65.483  50.715  1.00  0.00           H  
ATOM    834  HG  SER A  53      85.667  66.286  51.693  1.00  0.00           H  
ATOM    835  N   HIS A  54      88.095  65.675  54.980  1.00  0.00           N  
ATOM    836  CA  HIS A  54      87.719  66.281  56.263  1.00  0.00           C  
ATOM    837  C   HIS A  54      88.976  66.686  57.058  1.00  0.00           C  
ATOM    838  O   HIS A  54      88.894  67.419  58.056  1.00  0.00           O  
ATOM    839  CB  HIS A  54      86.865  65.315  57.091  1.00  0.00           C  
ATOM    840  CG  HIS A  54      85.513  65.053  56.503  1.00  0.00           C  
ATOM    841  ND1 HIS A  54      84.698  64.030  56.940  1.00  0.00           N  
ATOM    842  CD2 HIS A  54      84.834  65.679  55.513  1.00  0.00           C  
ATOM    843  CE1 HIS A  54      83.574  64.039  56.244  1.00  0.00           C  
ATOM    844  NE2 HIS A  54      83.633  65.029  55.372  1.00  0.00           N  
ATOM    845  H   HIS A  54      88.091  64.669  54.891  1.00  0.00           H  
ATOM    846  HA  HIS A  54      87.131  67.180  56.082  1.00  0.00           H  
ATOM    847 1HB  HIS A  54      87.385  64.362  57.189  1.00  0.00           H  
ATOM    848 2HB  HIS A  54      86.728  65.718  58.094  1.00  0.00           H  
ATOM    849  HD2 HIS A  54      85.178  66.537  54.935  1.00  0.00           H  
ATOM    850  HE1 HIS A  54      82.741  63.348  56.368  1.00  0.00           H  
ATOM    851  HE2 HIS A  54      82.913  65.274  54.706  1.00  0.00           H  
ATOM    852  N   ILE A  55      90.128  66.210  56.610  1.00  0.00           N  
ATOM    853  CA  ILE A  55      91.365  66.292  57.377  1.00  0.00           C  
ATOM    854  C   ILE A  55      91.991  67.707  57.440  1.00  0.00           C  
ATOM    855  O   ILE A  55      92.063  68.415  56.423  1.00  0.00           O  
ATOM    856  CB  ILE A  55      92.398  65.311  56.794  1.00  0.00           C  
ATOM    857  CG1 ILE A  55      91.865  63.877  56.853  1.00  0.00           C  
ATOM    858  CG2 ILE A  55      93.719  65.423  57.541  1.00  0.00           C  
ATOM    859  CD1 ILE A  55      91.564  63.395  58.254  1.00  0.00           C  
ATOM    860  H   ILE A  55      90.142  65.774  55.699  1.00  0.00           H  
ATOM    861  HA  ILE A  55      91.151  66.013  58.408  1.00  0.00           H  
ATOM    862  HB  ILE A  55      92.566  65.542  55.742  1.00  0.00           H  
ATOM    863 1HG1 ILE A  55      90.953  63.803  56.263  1.00  0.00           H  
ATOM    864 2HG1 ILE A  55      92.595  63.199  56.410  1.00  0.00           H  
ATOM    865 1HG2 ILE A  55      94.437  64.722  57.116  1.00  0.00           H  
ATOM    866 2HG2 ILE A  55      94.103  66.437  57.448  1.00  0.00           H  
ATOM    867 3HG2 ILE A  55      93.562  65.188  58.594  1.00  0.00           H  
ATOM    868 1HD1 ILE A  55      91.192  62.371  58.214  1.00  0.00           H  
ATOM    869 2HD1 ILE A  55      92.475  63.426  58.853  1.00  0.00           H  
ATOM    870 3HD1 ILE A  55      90.809  64.037  58.705  1.00  0.00           H  
ATOM    871  N   VAL A  56      92.387  68.125  58.636  1.00  0.00           N  
ATOM    872  CA  VAL A  56      93.143  69.365  58.831  1.00  0.00           C  
ATOM    873  C   VAL A  56      94.631  69.090  58.739  1.00  0.00           C  
ATOM    874  O   VAL A  56      95.122  68.040  59.162  1.00  0.00           O  
ATOM    875  CB  VAL A  56      92.822  69.991  60.201  1.00  0.00           C  
ATOM    876  CG1 VAL A  56      93.691  71.217  60.443  1.00  0.00           C  
ATOM    877  CG2 VAL A  56      91.347  70.354  60.272  1.00  0.00           C  
ATOM    878  H   VAL A  56      92.154  67.559  59.440  1.00  0.00           H  
ATOM    879  HA  VAL A  56      92.855  70.072  58.052  1.00  0.00           H  
ATOM    880  HB  VAL A  56      93.058  69.270  60.984  1.00  0.00           H  
ATOM    881 1HG1 VAL A  56      93.451  71.646  61.416  1.00  0.00           H  
ATOM    882 2HG1 VAL A  56      94.742  70.927  60.424  1.00  0.00           H  
ATOM    883 3HG1 VAL A  56      93.503  71.956  59.665  1.00  0.00           H  
ATOM    884 1HG2 VAL A  56      91.127  70.795  61.244  1.00  0.00           H  
ATOM    885 2HG2 VAL A  56      91.110  71.070  59.486  1.00  0.00           H  
ATOM    886 3HG2 VAL A  56      90.744  69.455  60.138  1.00  0.00           H  
ATOM    887  N   PHE A  57      95.355  70.063  58.203  1.00  0.00           N  
ATOM    888  CA  PHE A  57      96.798  69.992  58.128  1.00  0.00           C  
ATOM    889  C   PHE A  57      97.381  71.254  58.741  1.00  0.00           C  
ATOM    890  O   PHE A  57      96.923  72.355  58.435  1.00  0.00           O  
ATOM    891  CB  PHE A  57      97.266  69.838  56.680  1.00  0.00           C  
ATOM    892  CG  PHE A  57      96.811  68.562  56.029  1.00  0.00           C  
ATOM    893  CD1 PHE A  57      95.480  68.379  55.684  1.00  0.00           C  
ATOM    894  CD2 PHE A  57      97.713  67.544  55.760  1.00  0.00           C  
ATOM    895  CE1 PHE A  57      95.061  67.206  55.085  1.00  0.00           C  
ATOM    896  CE2 PHE A  57      97.297  66.371  55.161  1.00  0.00           C  
ATOM    897  CZ  PHE A  57      95.969  66.202  54.824  1.00  0.00           C  
ATOM    898  H   PHE A  57      94.883  70.877  57.837  1.00  0.00           H  
ATOM    899  HA  PHE A  57      97.131  69.120  58.692  1.00  0.00           H  
ATOM    900 1HB  PHE A  57      96.895  70.673  56.087  1.00  0.00           H  
ATOM    901 2HB  PHE A  57      98.354  69.869  56.644  1.00  0.00           H  
ATOM    902  HD1 PHE A  57      94.762  69.173  55.890  1.00  0.00           H  
ATOM    903  HD2 PHE A  57      98.762  67.677  56.027  1.00  0.00           H  
ATOM    904  HE1 PHE A  57      94.012  67.075  54.820  1.00  0.00           H  
ATOM    905  HE2 PHE A  57      98.016  65.578  54.955  1.00  0.00           H  
ATOM    906  HZ  PHE A  57      95.639  65.277  54.353  1.00  0.00           H  
ATOM    907  N   ILE A  58      98.361  71.102  59.633  1.00  0.00           N  
ATOM    908  CA  ILE A  58      99.131  72.237  60.137  1.00  0.00           C  
ATOM    909  C   ILE A  58     100.603  71.872  60.229  1.00  0.00           C  
ATOM    910  O   ILE A  58     100.993  70.747  59.878  1.00  0.00           O  
ATOM    911  CB  ILE A  58      98.622  72.689  61.518  1.00  0.00           C  
ATOM    912  CG1 ILE A  58      98.883  71.602  62.565  1.00  0.00           C  
ATOM    913  CG2 ILE A  58      97.141  73.027  61.455  1.00  0.00           C  
ATOM    914  CD1 ILE A  58      98.004  70.382  62.410  1.00  0.00           C  
ATOM    915  H   ILE A  58      98.576  70.174  59.969  1.00  0.00           H  
ATOM    916  HA  ILE A  58      99.016  73.068  59.442  1.00  0.00           H  
ATOM    917  HB  ILE A  58      99.173  73.573  61.838  1.00  0.00           H  
ATOM    918 1HG1 ILE A  58      99.923  71.284  62.507  1.00  0.00           H  
ATOM    919 2HG1 ILE A  58      98.722  72.012  63.562  1.00  0.00           H  
ATOM    920 1HG2 ILE A  58      96.797  73.343  62.439  1.00  0.00           H  
ATOM    921 2HG2 ILE A  58      96.982  73.832  60.739  1.00  0.00           H  
ATOM    922 3HG2 ILE A  58      96.580  72.146  61.141  1.00  0.00           H  
ATOM    923 1HD1 ILE A  58      98.248  69.657  63.187  1.00  0.00           H  
ATOM    924 2HD1 ILE A  58      96.957  70.673  62.500  1.00  0.00           H  
ATOM    925 3HD1 ILE A  58      98.174  69.934  61.432  1.00  0.00           H  
ATOM    926  N   ASP A  59     101.436  72.822  60.665  1.00  0.00           N  
ATOM    927  CA  ASP A  59     102.869  72.547  60.809  1.00  0.00           C  
ATOM    928  C   ASP A  59     103.310  72.473  62.268  1.00  0.00           C  
ATOM    929  O   ASP A  59     102.499  72.726  63.164  1.00  0.00           O  
ATOM    930  CB  ASP A  59     103.688  73.621  60.088  1.00  0.00           C  
ATOM    931  CG  ASP A  59     103.530  75.002  60.708  1.00  0.00           C  
ATOM    932  OD1 ASP A  59     103.298  75.078  61.891  1.00  0.00           O  
ATOM    933  OD2 ASP A  59     103.642  75.969  59.992  1.00  0.00           O  
ATOM    934  H   ASP A  59     101.085  73.740  60.900  1.00  0.00           H  
ATOM    935  HA  ASP A  59     103.083  71.579  60.355  1.00  0.00           H  
ATOM    936 1HB  ASP A  59     104.743  73.348  60.108  1.00  0.00           H  
ATOM    937 2HB  ASP A  59     103.383  73.670  59.042  1.00  0.00           H  
ATOM    938  N   GLY A  60     104.600  72.170  62.479  1.00  0.00           N  
ATOM    939  CA  GLY A  60     105.164  71.974  63.809  1.00  0.00           C  
ATOM    940  C   GLY A  60     104.938  73.167  64.762  1.00  0.00           C  
ATOM    941  O   GLY A  60     104.895  72.975  65.960  1.00  0.00           O  
ATOM    942  H   GLY A  60     105.199  72.076  61.672  1.00  0.00           H  
ATOM    943 1HA  GLY A  60     104.726  71.084  64.262  1.00  0.00           H  
ATOM    944 2HA  GLY A  60     106.236  71.798  63.727  1.00  0.00           H  
ATOM    945  N   ASN A  61     104.742  74.378  64.215  1.00  0.00           N  
ATOM    946  CA  ASN A  61     104.407  75.577  65.025  1.00  0.00           C  
ATOM    947  C   ASN A  61     102.905  75.882  65.155  1.00  0.00           C  
ATOM    948  O   ASN A  61     102.519  77.002  65.550  1.00  0.00           O  
ATOM    949  CB  ASN A  61     105.119  76.791  64.457  1.00  0.00           C  
ATOM    950  CG  ASN A  61     106.608  76.734  64.658  1.00  0.00           C  
ATOM    951  OD1 ASN A  61     107.093  76.151  65.635  1.00  0.00           O  
ATOM    952  ND2 ASN A  61     107.343  77.327  63.752  1.00  0.00           N  
ATOM    953  H   ASN A  61     104.827  74.470  63.213  1.00  0.00           H  
ATOM    954  HA  ASN A  61     104.748  75.410  66.048  1.00  0.00           H  
ATOM    955 1HB  ASN A  61     104.911  76.869  63.389  1.00  0.00           H  
ATOM    956 2HB  ASN A  61     104.735  77.694  64.932  1.00  0.00           H  
ATOM    957 1HD2 ASN A  61     108.340  77.321  63.834  1.00  0.00           H  
ATOM    958 2HD2 ASN A  61     106.908  77.786  62.978  1.00  0.00           H  
ATOM    959  N   GLY A  62     102.070  74.882  64.848  1.00  0.00           N  
ATOM    960  CA  GLY A  62     100.611  75.009  64.936  1.00  0.00           C  
ATOM    961  C   GLY A  62      99.996  76.030  63.965  1.00  0.00           C  
ATOM    962  O   GLY A  62      98.831  76.422  64.146  1.00  0.00           O  
ATOM    963  H   GLY A  62     102.470  74.006  64.544  1.00  0.00           H  
ATOM    964 1HA  GLY A  62     100.149  74.041  64.741  1.00  0.00           H  
ATOM    965 2HA  GLY A  62     100.332  75.300  65.948  1.00  0.00           H  
ATOM    966  N   LYS A  63     100.749  76.445  62.940  1.00  0.00           N  
ATOM    967  CA  LYS A  63     100.155  77.270  61.890  1.00  0.00           C  
ATOM    968  C   LYS A  63      99.499  76.425  60.771  1.00  0.00           C  
ATOM    969  O   LYS A  63     100.128  75.519  60.183  1.00  0.00           O  
ATOM    970  CB  LYS A  63     101.218  78.195  61.295  1.00  0.00           C  
ATOM    971  CG  LYS A  63     100.690  79.167  60.248  1.00  0.00           C  
ATOM    972  CD  LYS A  63     101.790  80.093  59.749  1.00  0.00           C  
ATOM    973  CE  LYS A  63     101.269  81.054  58.692  1.00  0.00           C  
ATOM    974  NZ  LYS A  63     102.334  81.966  58.195  1.00  0.00           N  
ATOM    975  H   LYS A  63     101.726  76.198  62.878  1.00  0.00           H  
ATOM    976  HA  LYS A  63      99.364  77.877  62.332  1.00  0.00           H  
ATOM    977 1HB  LYS A  63     101.679  78.780  62.092  1.00  0.00           H  
ATOM    978 2HB  LYS A  63     102.003  77.598  60.832  1.00  0.00           H  
ATOM    979 1HG  LYS A  63     100.287  78.608  59.403  1.00  0.00           H  
ATOM    980 2HG  LYS A  63      99.890  79.768  60.679  1.00  0.00           H  
ATOM    981 1HD  LYS A  63     102.189  80.668  60.586  1.00  0.00           H  
ATOM    982 2HD  LYS A  63     102.598  79.500  59.320  1.00  0.00           H  
ATOM    983 1HE  LYS A  63     100.870  80.489  57.851  1.00  0.00           H  
ATOM    984 2HE  LYS A  63     100.462  81.655  59.112  1.00  0.00           H  
ATOM    985 1HZ  LYS A  63     101.949  82.587  57.497  1.00  0.00           H  
ATOM    986 2HZ  LYS A  63     102.699  82.511  58.964  1.00  0.00           H  
ATOM    987 3HZ  LYS A  63     103.080  81.422  57.785  1.00  0.00           H  
ATOM    988  N   HIS A  64      98.220  76.733  60.523  1.00  0.00           N  
ATOM    989  CA  HIS A  64      97.371  76.070  59.527  1.00  0.00           C  
ATOM    990  C   HIS A  64      97.978  76.085  58.123  1.00  0.00           C  
ATOM    991  O   HIS A  64      98.392  77.134  57.632  1.00  0.00           O  
ATOM    992  CB  HIS A  64      95.988  76.729  59.486  1.00  0.00           C  
ATOM    993  CG  HIS A  64      95.188  76.526  60.734  1.00  0.00           C  
ATOM    994  ND1 HIS A  64      94.625  75.311  61.067  1.00  0.00           N  
ATOM    995  CD2 HIS A  64      94.855  77.381  61.730  1.00  0.00           C  
ATOM    996  CE1 HIS A  64      93.980  75.429  62.215  1.00  0.00           C  
ATOM    997  NE2 HIS A  64      94.105  76.674  62.637  1.00  0.00           N  
ATOM    998  H   HIS A  64      97.833  77.483  61.078  1.00  0.00           H  
ATOM    999  HA  HIS A  64      97.242  75.023  59.798  1.00  0.00           H  
ATOM   1000 1HB  HIS A  64      96.101  77.801  59.323  1.00  0.00           H  
ATOM   1001 2HB  HIS A  64      95.420  76.329  58.647  1.00  0.00           H  
ATOM   1002  HD2 HIS A  64      95.130  78.433  61.798  1.00  0.00           H  
ATOM   1003  HE1 HIS A  64      93.439  74.634  62.727  1.00  0.00           H  
ATOM   1004  HE2 HIS A  64      93.714  77.052  63.488  1.00  0.00           H  
ATOM   1005  N   GLU A  65      98.037  74.916  57.493  1.00  0.00           N  
ATOM   1006  CA  GLU A  65      98.450  74.768  56.083  1.00  0.00           C  
ATOM   1007  C   GLU A  65      97.181  74.634  55.200  1.00  0.00           C  
ATOM   1008  O   GLU A  65      96.899  75.505  54.345  1.00  0.00           O  
ATOM   1009  CB  GLU A  65      99.360  73.551  55.905  1.00  0.00           C  
ATOM   1010  CG  GLU A  65     100.728  73.688  56.557  1.00  0.00           C  
ATOM   1011  CD  GLU A  65     101.574  72.454  56.407  1.00  0.00           C  
ATOM   1012  OE1 GLU A  65     101.074  71.470  55.916  1.00  0.00           O  
ATOM   1013  OE2 GLU A  65     102.721  72.495  56.784  1.00  0.00           O  
ATOM   1014  H   GLU A  65      97.783  74.093  58.020  1.00  0.00           H  
ATOM   1015  HA  GLU A  65      99.006  75.659  55.790  1.00  0.00           H  
ATOM   1016 1HB  GLU A  65      98.876  72.669  56.326  1.00  0.00           H  
ATOM   1017 2HB  GLU A  65      99.513  73.363  54.842  1.00  0.00           H  
ATOM   1018 1HG  GLU A  65     101.252  74.530  56.105  1.00  0.00           H  
ATOM   1019 2HG  GLU A  65     100.595  73.904  57.615  1.00  0.00           H  
ATOM   1020  N   GLU A  66      96.408  73.563  55.404  1.00  0.00           N  
ATOM   1021  CA  GLU A  66      95.096  73.411  54.736  1.00  0.00           C  
ATOM   1022  C   GLU A  66      94.032  72.879  55.695  1.00  0.00           C  
ATOM   1023  O   GLU A  66      94.335  72.612  56.877  1.00  0.00           O  
ATOM   1024  CB  GLU A  66      95.212  72.473  53.532  1.00  0.00           C  
ATOM   1025  CG  GLU A  66      96.145  72.969  52.436  1.00  0.00           C  
ATOM   1026  CD  GLU A  66      96.219  72.032  51.263  1.00  0.00           C  
ATOM   1027  OE1 GLU A  66      95.653  70.968  51.340  1.00  0.00           O  
ATOM   1028  OE2 GLU A  66      96.844  72.380  50.289  1.00  0.00           O  
ATOM   1029  H   GLU A  66      96.728  72.838  56.031  1.00  0.00           H  
ATOM   1030  HA  GLU A  66      94.771  74.391  54.384  1.00  0.00           H  
ATOM   1031 1HB  GLU A  66      95.573  71.499  53.863  1.00  0.00           H  
ATOM   1032 2HB  GLU A  66      94.227  72.324  53.091  1.00  0.00           H  
ATOM   1033 1HG  GLU A  66      95.795  73.941  52.089  1.00  0.00           H  
ATOM   1034 2HG  GLU A  66      97.142  73.101  52.854  1.00  0.00           H  
ATOM   1035  N   GLY A  67      92.803  72.734  55.197  1.00  0.00           N  
ATOM   1036  CA  GLY A  67      91.673  72.298  56.011  1.00  0.00           C  
ATOM   1037  C   GLY A  67      90.485  71.934  55.144  1.00  0.00           C  
ATOM   1038  O   GLY A  67      90.566  72.041  53.931  1.00  0.00           O  
ATOM   1039  H   GLY A  67      92.656  72.935  54.218  1.00  0.00           H  
ATOM   1040 1HA  GLY A  67      91.968  71.438  56.612  1.00  0.00           H  
ATOM   1041 2HA  GLY A  67      91.395  73.093  56.702  1.00  0.00           H  
ATOM   1042  N   LYS A  68      83.737  73.235  60.271  1.00  0.00           N  
ATOM   1043  CA  LYS A  68      84.474  72.264  61.101  1.00  0.00           C  
ATOM   1044  C   LYS A  68      85.714  72.935  61.715  1.00  0.00           C  
ATOM   1045  O   LYS A  68      86.275  73.861  61.120  1.00  0.00           O  
ATOM   1046  CB  LYS A  68      84.882  71.041  60.278  1.00  0.00           C  
ATOM   1047  CG  LYS A  68      83.715  70.195  59.787  1.00  0.00           C  
ATOM   1048  CD  LYS A  68      84.201  68.971  59.025  1.00  0.00           C  
ATOM   1049  CE  LYS A  68      83.036  68.163  58.474  1.00  0.00           C  
ATOM   1050  NZ  LYS A  68      82.196  67.586  59.558  1.00  0.00           N  
ATOM   1051  H   LYS A  68      82.858  73.602  60.607  1.00  0.00           H  
ATOM   1052  HA  LYS A  68      83.821  71.933  61.909  1.00  0.00           H  
ATOM   1053 1HB  LYS A  68      85.452  71.363  59.406  1.00  0.00           H  
ATOM   1054 2HB  LYS A  68      85.532  70.401  60.875  1.00  0.00           H  
ATOM   1055 1HG  LYS A  68      83.119  69.868  60.640  1.00  0.00           H  
ATOM   1056 2HG  LYS A  68      83.082  70.793  59.132  1.00  0.00           H  
ATOM   1057 1HD  LYS A  68      84.838  69.287  58.197  1.00  0.00           H  
ATOM   1058 2HD  LYS A  68      84.788  68.338  59.690  1.00  0.00           H  
ATOM   1059 1HE  LYS A  68      82.414  68.801  57.849  1.00  0.00           H  
ATOM   1060 2HE  LYS A  68      83.418  67.349  57.856  1.00  0.00           H  
ATOM   1061 1HZ  LYS A  68      81.437  67.058  59.152  1.00  0.00           H  
ATOM   1062 2HZ  LYS A  68      82.760  66.976  60.134  1.00  0.00           H  
ATOM   1063 3HZ  LYS A  68      81.821  68.332  60.126  1.00  0.00           H  
ATOM   1064  N   LEU A  69      86.125  72.474  62.901  1.00  0.00           N  
ATOM   1065  CA  LEU A  69      87.412  72.888  63.494  1.00  0.00           C  
ATOM   1066  C   LEU A  69      88.388  71.718  63.770  1.00  0.00           C  
ATOM   1067  O   LEU A  69      87.994  70.541  63.781  1.00  0.00           O  
ATOM   1068  CB  LEU A  69      87.147  73.640  64.805  1.00  0.00           C  
ATOM   1069  CG  LEU A  69      86.260  74.886  64.689  1.00  0.00           C  
ATOM   1070  CD1 LEU A  69      85.972  75.435  66.080  1.00  0.00           C  
ATOM   1071  CD2 LEU A  69      86.956  75.926  63.824  1.00  0.00           C  
ATOM   1072  H   LEU A  69      85.538  71.824  63.404  1.00  0.00           H  
ATOM   1073  HA  LEU A  69      87.917  73.553  62.795  1.00  0.00           H  
ATOM   1074 1HB  LEU A  69      86.670  72.957  65.506  1.00  0.00           H  
ATOM   1075 2HB  LEU A  69      88.103  73.951  65.226  1.00  0.00           H  
ATOM   1076  HG  LEU A  69      85.308  74.614  64.234  1.00  0.00           H  
ATOM   1077 1HD1 LEU A  69      85.341  76.321  65.998  1.00  0.00           H  
ATOM   1078 2HD1 LEU A  69      85.457  74.677  66.670  1.00  0.00           H  
ATOM   1079 3HD1 LEU A  69      86.909  75.701  66.567  1.00  0.00           H  
ATOM   1080 1HD2 LEU A  69      86.325  76.812  63.741  1.00  0.00           H  
ATOM   1081 2HD2 LEU A  69      87.908  76.200  64.279  1.00  0.00           H  
ATOM   1082 3HD2 LEU A  69      87.134  75.514  62.831  1.00  0.00           H  
ATOM   1083  N   PRO A  70      89.668  72.075  63.923  1.00  0.00           N  
ATOM   1084  CA  PRO A  70      90.724  71.195  64.430  1.00  0.00           C  
ATOM   1085  C   PRO A  70      90.208  70.414  65.650  1.00  0.00           C  
ATOM   1086  O   PRO A  70      89.508  70.989  66.506  1.00  0.00           O  
ATOM   1087  CB  PRO A  70      91.845  72.170  64.805  1.00  0.00           C  
ATOM   1088  CG  PRO A  70      91.658  73.318  63.873  1.00  0.00           C  
ATOM   1089  CD  PRO A  70      90.164  73.478  63.771  1.00  0.00           C  
ATOM   1090  HA  PRO A  70      91.047  70.517  63.626  1.00  0.00           H  
ATOM   1091 1HB  PRO A  70      91.754  72.459  65.862  1.00  0.00           H  
ATOM   1092 2HB  PRO A  70      92.823  71.681  64.688  1.00  0.00           H  
ATOM   1093 1HG  PRO A  70      92.154  74.215  64.272  1.00  0.00           H  
ATOM   1094 2HG  PRO A  70      92.127  73.100  62.903  1.00  0.00           H  
ATOM   1095 1HD  PRO A  70      89.808  74.122  64.588  1.00  0.00           H  
ATOM   1096 2HD  PRO A  70      89.907  73.912  62.794  1.00  0.00           H  
ATOM   1097  N   SER A  71      90.564  69.124  65.737  1.00  0.00           N  
ATOM   1098  CA  SER A  71      90.380  68.361  66.998  1.00  0.00           C  
ATOM   1099  C   SER A  71      90.866  69.195  68.184  1.00  0.00           C  
ATOM   1100  O   SER A  71      91.938  69.819  68.086  1.00  0.00           O  
ATOM   1101  CB  SER A  71      91.135  67.047  66.948  1.00  0.00           C  
ATOM   1102  OG  SER A  71      91.035  66.364  68.168  1.00  0.00           O  
ATOM   1103  H   SER A  71      90.964  68.659  64.935  1.00  0.00           H  
ATOM   1104  HA  SER A  71      89.318  68.145  67.120  1.00  0.00           H  
ATOM   1105 1HB  SER A  71      90.733  66.427  66.147  1.00  0.00           H  
ATOM   1106 2HB  SER A  71      92.183  67.238  66.721  1.00  0.00           H  
ATOM   1107  HG  SER A  71      90.176  65.934  68.161  1.00  0.00           H  
ATOM   1108  N   SER A  72      90.095  69.207  69.278  1.00  0.00           N  
ATOM   1109  CA  SER A  72      90.526  69.850  70.543  1.00  0.00           C  
ATOM   1110  C   SER A  72      91.726  69.139  71.199  1.00  0.00           C  
ATOM   1111  O   SER A  72      92.306  69.684  72.148  1.00  0.00           O  
ATOM   1112  CB  SER A  72      89.368  69.884  71.521  1.00  0.00           C  
ATOM   1113  OG  SER A  72      89.016  68.591  71.928  1.00  0.00           O  
ATOM   1114  H   SER A  72      89.189  68.762  69.236  1.00  0.00           H  
ATOM   1115  HA  SER A  72      90.836  70.873  70.323  1.00  0.00           H  
ATOM   1116 1HB  SER A  72      89.644  70.480  72.391  1.00  0.00           H  
ATOM   1117 2HB  SER A  72      88.511  70.367  71.053  1.00  0.00           H  
ATOM   1118  HG  SER A  72      89.798  68.223  72.346  1.00  0.00           H  
ATOM   1119  N   GLU A  73      92.085  67.932  70.728  1.00  0.00           N  
ATOM   1120  CA  GLU A  73      93.317  67.266  71.249  1.00  0.00           C  
ATOM   1121  C   GLU A  73      94.583  67.947  70.715  1.00  0.00           C  
ATOM   1122  O   GLU A  73      95.672  67.662  71.227  1.00  0.00           O  
ATOM   1123  CB  GLU A  73      93.336  65.784  70.868  1.00  0.00           C  
ATOM   1124  CG  GLU A  73      92.240  64.953  71.520  1.00  0.00           C  
ATOM   1125  CD  GLU A  73      92.382  64.865  73.014  1.00  0.00           C  
ATOM   1126  OE1 GLU A  73      93.493  64.792  73.482  1.00  0.00           O  
ATOM   1127  OE2 GLU A  73      91.379  64.872  73.687  1.00  0.00           O  
ATOM   1128  H   GLU A  73      91.533  67.464  70.023  1.00  0.00           H  
ATOM   1129  HA  GLU A  73      93.319  67.343  72.337  1.00  0.00           H  
ATOM   1130 1HB  GLU A  73      93.233  65.685  69.787  1.00  0.00           H  
ATOM   1131 2HB  GLU A  73      94.296  65.349  71.147  1.00  0.00           H  
ATOM   1132 1HG  GLU A  73      91.273  65.397  71.284  1.00  0.00           H  
ATOM   1133 2HG  GLU A  73      92.260  63.949  71.098  1.00  0.00           H  
ATOM   1134  N   TRP A  74      94.427  68.802  69.691  1.00  0.00           N  
ATOM   1135  CA  TRP A  74      95.573  69.409  68.963  1.00  0.00           C  
ATOM   1136  C   TRP A  74      96.747  69.836  69.875  1.00  0.00           C  
ATOM   1137  O   TRP A  74      97.862  69.362  69.654  1.00  0.00           O  
ATOM   1138  CB  TRP A  74      95.094  70.629  68.174  1.00  0.00           C  
ATOM   1139  CG  TRP A  74      96.186  71.314  67.410  1.00  0.00           C  
ATOM   1140  CD1 TRP A  74      97.511  70.995  67.419  1.00  0.00           C  
ATOM   1141  CD2 TRP A  74      96.052  72.445  66.516  1.00  0.00           C  
ATOM   1142  NE1 TRP A  74      98.208  71.846  66.597  1.00  0.00           N  
ATOM   1143  CE2 TRP A  74      97.331  72.739  66.035  1.00  0.00           C  
ATOM   1144  CE3 TRP A  74      94.965  73.220  66.091  1.00  0.00           C  
ATOM   1145  CZ2 TRP A  74      97.560  73.778  65.147  1.00  0.00           C  
ATOM   1146  CZ3 TRP A  74      95.195  74.261  65.200  1.00  0.00           C  
ATOM   1147  CH2 TRP A  74      96.459  74.532  64.740  1.00  0.00           C  
ATOM   1148  H   TRP A  74      93.486  69.037  69.410  1.00  0.00           H  
ATOM   1149  HA  TRP A  74      95.972  68.670  68.268  1.00  0.00           H  
ATOM   1150 1HB  TRP A  74      94.321  70.325  67.468  1.00  0.00           H  
ATOM   1151 2HB  TRP A  74      94.647  71.351  68.857  1.00  0.00           H  
ATOM   1152  HD1 TRP A  74      97.952  70.183  67.994  1.00  0.00           H  
ATOM   1153  HE1 TRP A  74      99.204  71.820  66.432  1.00  0.00           H  
ATOM   1154  HE3 TRP A  74      93.959  73.007  66.450  1.00  0.00           H  
ATOM   1155  HZ2 TRP A  74      98.557  74.009  64.771  1.00  0.00           H  
ATOM   1156  HZ3 TRP A  74      94.344  74.860  64.874  1.00  0.00           H  
ATOM   1157  HH2 TRP A  74      96.604  75.357  64.042  1.00  0.00           H  
ATOM   1158  N   ARG A  75      96.478  70.688  70.907  1.00  0.00           N  
ATOM   1159  CA  ARG A  75      97.580  71.143  71.778  1.00  0.00           C  
ATOM   1160  C   ARG A  75      98.232  69.956  72.504  1.00  0.00           C  
ATOM   1161  O   ARG A  75      99.443  69.966  72.692  1.00  0.00           O  
ATOM   1162  CB  ARG A  75      97.077  72.147  72.805  1.00  0.00           C  
ATOM   1163  CG  ARG A  75      96.690  73.503  72.237  1.00  0.00           C  
ATOM   1164  CD  ARG A  75      96.237  74.435  73.302  1.00  0.00           C  
ATOM   1165  NE  ARG A  75      95.782  75.703  72.755  1.00  0.00           N  
ATOM   1166  CZ  ARG A  75      96.589  76.735  72.443  1.00  0.00           C  
ATOM   1167  NH1 ARG A  75      97.887  76.635  72.629  1.00  0.00           N  
ATOM   1168  NH2 ARG A  75      96.077  77.849  71.949  1.00  0.00           N  
ATOM   1169  H   ARG A  75      95.540  71.015  71.089  1.00  0.00           H  
ATOM   1170  HA  ARG A  75      98.333  71.631  71.158  1.00  0.00           H  
ATOM   1171 1HB  ARG A  75      96.203  71.740  73.312  1.00  0.00           H  
ATOM   1172 2HB  ARG A  75      97.846  72.312  73.560  1.00  0.00           H  
ATOM   1173 1HG  ARG A  75      97.550  73.947  71.736  1.00  0.00           H  
ATOM   1174 2HG  ARG A  75      95.877  73.380  71.521  1.00  0.00           H  
ATOM   1175 1HD  ARG A  75      95.411  73.985  73.852  1.00  0.00           H  
ATOM   1176 2HD  ARG A  75      97.062  74.635  73.985  1.00  0.00           H  
ATOM   1177  HE  ARG A  75      94.790  75.818  72.598  1.00  0.00           H  
ATOM   1178 1HH1 ARG A  75      98.279  75.783  73.006  1.00  0.00           H  
ATOM   1179 2HH1 ARG A  75      98.492  77.408  72.395  1.00  0.00           H  
ATOM   1180 1HH2 ARG A  75      95.079  77.927  71.807  1.00  0.00           H  
ATOM   1181 2HH2 ARG A  75      96.682  78.623  71.716  1.00  0.00           H  
ATOM   1182  N   PHE A  76      97.426  68.951  72.883  1.00  0.00           N  
ATOM   1183  CA  PHE A  76      97.958  67.752  73.552  1.00  0.00           C  
ATOM   1184  C   PHE A  76      98.816  66.918  72.581  1.00  0.00           C  
ATOM   1185  O   PHE A  76      99.941  66.504  72.926  1.00  0.00           O  
ATOM   1186  CB  PHE A  76      96.817  66.895  74.103  1.00  0.00           C  
ATOM   1187  CG  PHE A  76      96.157  67.474  75.322  1.00  0.00           C  
ATOM   1188  CD1 PHE A  76      95.396  68.630  75.232  1.00  0.00           C  
ATOM   1189  CD2 PHE A  76      96.297  66.865  76.559  1.00  0.00           C  
ATOM   1190  CE1 PHE A  76      94.789  69.164  76.353  1.00  0.00           C  
ATOM   1191  CE2 PHE A  76      95.690  67.396  77.681  1.00  0.00           C  
ATOM   1192  CZ  PHE A  76      94.936  68.547  77.577  1.00  0.00           C  
ATOM   1193  H   PHE A  76      96.434  69.016  72.707  1.00  0.00           H  
ATOM   1194  HA  PHE A  76      98.587  68.070  74.384  1.00  0.00           H  
ATOM   1195 1HB  PHE A  76      96.056  66.764  73.334  1.00  0.00           H  
ATOM   1196 2HB  PHE A  76      97.196  65.906  74.359  1.00  0.00           H  
ATOM   1197  HD1 PHE A  76      95.280  69.118  74.264  1.00  0.00           H  
ATOM   1198  HD2 PHE A  76      96.893  65.956  76.641  1.00  0.00           H  
ATOM   1199  HE1 PHE A  76      94.194  70.073  76.269  1.00  0.00           H  
ATOM   1200  HE2 PHE A  76      95.807  66.907  78.648  1.00  0.00           H  
ATOM   1201  HZ  PHE A  76      94.458  68.968  78.461  1.00  0.00           H  
ATOM   1202  N   HIS A  77      98.290  66.713  71.375  1.00  0.00           N  
ATOM   1203  CA  HIS A  77      99.064  66.139  70.309  1.00  0.00           C  
ATOM   1204  C   HIS A  77     100.357  66.934  70.105  1.00  0.00           C  
ATOM   1205  O   HIS A  77     101.404  66.353  69.971  1.00  0.00           O  
ATOM   1206  CB  HIS A  77      98.249  66.104  69.012  1.00  0.00           C  
ATOM   1207  CG  HIS A  77      97.141  65.098  69.025  1.00  0.00           C  
ATOM   1208  ND1 HIS A  77      96.135  65.087  68.081  1.00  0.00           N  
ATOM   1209  CD2 HIS A  77      96.879  64.070  69.866  1.00  0.00           C  
ATOM   1210  CE1 HIS A  77      95.302  64.094  68.342  1.00  0.00           C  
ATOM   1211  NE2 HIS A  77      95.731  63.463  69.419  1.00  0.00           N  
ATOM   1212  H   HIS A  77      97.327  66.965  71.203  1.00  0.00           H  
ATOM   1213  HA  HIS A  77      99.335  65.116  70.567  1.00  0.00           H  
ATOM   1214 1HB  HIS A  77      97.815  67.088  68.828  1.00  0.00           H  
ATOM   1215 2HB  HIS A  77      98.908  65.875  68.175  1.00  0.00           H  
ATOM   1216  HD2 HIS A  77      97.468  63.779  70.736  1.00  0.00           H  
ATOM   1217  HE1 HIS A  77      94.413  63.839  67.765  1.00  0.00           H  
ATOM   1218  HE2 HIS A  77      95.291  62.662  69.850  1.00  0.00           H  
ATOM   1219  N   MET A  78     100.269  68.257  70.080  1.00  0.00           N  
ATOM   1220  CA  MET A  78     101.467  69.097  69.872  1.00  0.00           C  
ATOM   1221  C   MET A  78     102.582  68.888  70.919  1.00  0.00           C  
ATOM   1222  O   MET A  78     103.754  69.034  70.563  1.00  0.00           O  
ATOM   1223  CB  MET A  78     101.054  70.567  69.849  1.00  0.00           C  
ATOM   1224  CG  MET A  78     102.201  71.540  69.612  1.00  0.00           C  
ATOM   1225  SD  MET A  78     101.661  73.261  69.597  1.00  0.00           S  
ATOM   1226  CE  MET A  78     101.291  73.515  71.330  1.00  0.00           C  
ATOM   1227  H   MET A  78      99.371  68.703  70.205  1.00  0.00           H  
ATOM   1228  HA  MET A  78     101.911  68.834  68.912  1.00  0.00           H  
ATOM   1229 1HB  MET A  78     100.315  70.725  69.065  1.00  0.00           H  
ATOM   1230 2HB  MET A  78     100.585  70.829  70.799  1.00  0.00           H  
ATOM   1231 1HG  MET A  78     102.948  71.420  70.396  1.00  0.00           H  
ATOM   1232 2HG  MET A  78     102.673  71.319  68.655  1.00  0.00           H  
ATOM   1233 1HE  MET A  78     100.943  74.537  71.482  1.00  0.00           H  
ATOM   1234 2HE  MET A  78     100.514  72.816  71.642  1.00  0.00           H  
ATOM   1235 3HE  MET A  78     102.190  73.345  71.923  1.00  0.00           H  
ATOM   1236  N   ALA A  79     102.222  68.549  72.169  1.00  0.00           N  
ATOM   1237  CA  ALA A  79     103.239  68.214  73.194  1.00  0.00           C  
ATOM   1238  C   ALA A  79     104.096  67.061  72.748  1.00  0.00           C  
ATOM   1239  O   ALA A  79     105.311  67.029  72.966  1.00  0.00           O  
ATOM   1240  CB  ALA A  79     102.584  67.881  74.527  1.00  0.00           C  
ATOM   1241  H   ALA A  79     101.244  68.521  72.419  1.00  0.00           H  
ATOM   1242  HA  ALA A  79     103.881  69.084  73.331  1.00  0.00           H  
ATOM   1243 1HB  ALA A  79     103.353  67.639  75.260  1.00  0.00           H  
ATOM   1244 2HB  ALA A  79     102.009  68.740  74.874  1.00  0.00           H  
ATOM   1245 3HB  ALA A  79     101.920  67.027  74.402  1.00  0.00           H  
ATOM   1246  N   ALA A  80     103.451  66.044  72.175  1.00  0.00           N  
ATOM   1247  CA  ALA A  80     104.218  64.879  71.788  1.00  0.00           C  
ATOM   1248  C   ALA A  80     105.096  65.211  70.590  1.00  0.00           C  
ATOM   1249  O   ALA A  80     106.209  64.707  70.506  1.00  0.00           O  
ATOM   1250  CB  ALA A  80     103.295  63.710  71.474  1.00  0.00           C  
ATOM   1251  H   ALA A  80     102.456  66.057  72.003  1.00  0.00           H  
ATOM   1252  HA  ALA A  80     104.861  64.604  72.624  1.00  0.00           H  
ATOM   1253 1HB  ALA A  80     103.891  62.844  71.186  1.00  0.00           H  
ATOM   1254 2HB  ALA A  80     102.704  63.466  72.357  1.00  0.00           H  
ATOM   1255 3HB  ALA A  80     102.630  63.982  70.656  1.00  0.00           H  
ATOM   1256  N   TYR A  81     104.564  65.963  69.628  1.00  0.00           N  
ATOM   1257  CA  TYR A  81     105.367  66.301  68.440  1.00  0.00           C  
ATOM   1258  C   TYR A  81     106.573  67.199  68.762  1.00  0.00           C  
ATOM   1259  O   TYR A  81     107.660  66.950  68.301  1.00  0.00           O  
ATOM   1260  CB  TYR A  81     104.484  66.977  67.388  1.00  0.00           C  
ATOM   1261  CG  TYR A  81     103.520  66.034  66.703  1.00  0.00           C  
ATOM   1262  CD1 TYR A  81     102.158  66.295  66.729  1.00  0.00           C  
ATOM   1263  CD2 TYR A  81     103.998  64.908  66.049  1.00  0.00           C  
ATOM   1264  CE1 TYR A  81     101.278  65.434  66.103  1.00  0.00           C  
ATOM   1265  CE2 TYR A  81     103.118  64.047  65.423  1.00  0.00           C  
ATOM   1266  CZ  TYR A  81     101.763  64.307  65.449  1.00  0.00           C  
ATOM   1267  OH  TYR A  81     100.886  63.449  64.825  1.00  0.00           O  
ATOM   1268  H   TYR A  81     103.617  66.308  69.696  1.00  0.00           H  
ATOM   1269  HA  TYR A  81     105.771  65.379  68.022  1.00  0.00           H  
ATOM   1270 1HB  TYR A  81     103.905  67.774  67.857  1.00  0.00           H  
ATOM   1271 2HB  TYR A  81     105.113  67.434  66.625  1.00  0.00           H  
ATOM   1272  HD1 TYR A  81     101.782  67.180  67.243  1.00  0.00           H  
ATOM   1273  HD2 TYR A  81     105.069  64.703  66.030  1.00  0.00           H  
ATOM   1274  HE1 TYR A  81     100.208  65.639  66.123  1.00  0.00           H  
ATOM   1275  HE2 TYR A  81     103.494  63.162  64.909  1.00  0.00           H  
ATOM   1276  HH  TYR A  81     101.377  62.728  64.424  1.00  0.00           H  
ATOM   1277  N   GLN A  82     106.370  68.212  69.587  1.00  0.00           N  
ATOM   1278  CA  GLN A  82     107.437  69.161  69.922  1.00  0.00           C  
ATOM   1279  C   GLN A  82     108.388  68.698  71.045  1.00  0.00           C  
ATOM   1280  O   GLN A  82     109.563  69.092  71.049  1.00  0.00           O  
ATOM   1281  CB  GLN A  82     106.814  70.504  70.312  1.00  0.00           C  
ATOM   1282  CG  GLN A  82     106.119  71.223  69.168  1.00  0.00           C  
ATOM   1283  CD  GLN A  82     105.485  72.530  69.606  1.00  0.00           C  
ATOM   1284  OE1 GLN A  82     105.143  72.708  70.778  1.00  0.00           O  
ATOM   1285  NE2 GLN A  82     105.325  73.453  68.665  1.00  0.00           N  
ATOM   1286  H   GLN A  82     105.455  68.335  69.997  1.00  0.00           H  
ATOM   1287  HA  GLN A  82     108.066  69.299  69.043  1.00  0.00           H  
ATOM   1288 1HB  GLN A  82     106.084  70.350  71.106  1.00  0.00           H  
ATOM   1289 2HB  GLN A  82     107.588  71.164  70.703  1.00  0.00           H  
ATOM   1290 1HG  GLN A  82     106.852  71.442  68.391  1.00  0.00           H  
ATOM   1291 2HG  GLN A  82     105.335  70.579  68.771  1.00  0.00           H  
ATOM   1292 1HE2 GLN A  82     104.913  74.336  68.894  1.00  0.00           H  
ATOM   1293 2HE2 GLN A  82     105.617  73.268  67.726  1.00  0.00           H  
ATOM   1294  N   SER A  83     107.918  67.875  71.982  1.00  0.00           N  
ATOM   1295  CA  SER A  83     108.771  67.427  73.090  1.00  0.00           C  
ATOM   1296  C   SER A  83     109.434  66.082  72.881  1.00  0.00           C  
ATOM   1297  O   SER A  83     110.477  65.812  73.463  1.00  0.00           O  
ATOM   1298  CB  SER A  83     107.952  67.369  74.365  1.00  0.00           C  
ATOM   1299  OG  SER A  83     107.519  68.648  74.741  1.00  0.00           O  
ATOM   1300  H   SER A  83     106.962  67.551  71.935  1.00  0.00           H  
ATOM   1301  HA  SER A  83     109.580  68.147  73.217  1.00  0.00           H  
ATOM   1302 1HB  SER A  83     107.090  66.720  74.214  1.00  0.00           H  
ATOM   1303 2HB  SER A  83     108.552  66.936  75.163  1.00  0.00           H  
ATOM   1304  HG  SER A  83     106.754  68.840  74.194  1.00  0.00           H  
ATOM   1305  N   PRO A  85     108.794  65.185  72.129  1.00  0.00           N  
ATOM   1306  CA  PRO A  85     109.307  63.818  72.098  1.00  0.00           C  
ATOM   1307  C   PRO A  85     109.633  63.326  70.680  1.00  0.00           C  
ATOM   1308  O   PRO A  85     109.880  62.139  70.484  1.00  0.00           O  
ATOM   1309  CB  PRO A  85     108.152  63.021  72.714  1.00  0.00           C  
ATOM   1310  CG  PRO A  85     107.434  64.015  73.561  1.00  0.00           C  
ATOM   1311  CD  PRO A  85     107.522  65.302  72.785  1.00  0.00           C  
ATOM   1312  HA  PRO A  85     110.211  63.757  72.721  1.00  0.00           H  
ATOM   1313 1HB  PRO A  85     107.519  62.601  71.918  1.00  0.00           H  
ATOM   1314 2HB  PRO A  85     108.547  62.173  73.292  1.00  0.00           H  
ATOM   1315 1HG  PRO A  85     106.396  63.691  73.728  1.00  0.00           H  
ATOM   1316 2HG  PRO A  85     107.908  64.084  74.551  1.00  0.00           H  
ATOM   1317 1HD  PRO A  85     106.691  65.355  72.066  1.00  0.00           H  
ATOM   1318 2HD  PRO A  85     107.487  66.153  73.481  1.00  0.00           H  
ATOM   1319  N   ASP A  86     109.595  64.195  69.693  1.00  0.00           N  
ATOM   1320  CA  ASP A  86     109.967  63.755  68.350  1.00  0.00           C  
ATOM   1321  C   ASP A  86     108.965  62.745  67.756  1.00  0.00           C  
ATOM   1322  O   ASP A  86     109.336  61.939  66.876  1.00  0.00           O  
ATOM   1323  CB  ASP A  86     111.366  63.135  68.375  1.00  0.00           C  
ATOM   1324  CG  ASP A  86     112.453  64.138  68.738  1.00  0.00           C  
ATOM   1325  OD1 ASP A  86     112.439  65.220  68.200  1.00  0.00           O  
ATOM   1326  OD2 ASP A  86     113.286  63.812  69.550  1.00  0.00           O  
ATOM   1327  H   ASP A  86     109.317  65.155  69.837  1.00  0.00           H  
ATOM   1328  HA  ASP A  86     109.977  64.624  67.692  1.00  0.00           H  
ATOM   1329 1HB  ASP A  86     111.389  62.318  69.097  1.00  0.00           H  
ATOM   1330 2HB  ASP A  86     111.594  62.712  67.396  1.00  0.00           H  
ATOM   1331  N   ALA A  87     107.697  62.797  68.202  1.00  0.00           N  
ATOM   1332  CA  ALA A  87     106.720  61.854  67.780  1.00  0.00           C  
ATOM   1333  C   ALA A  87     106.434  61.961  66.317  1.00  0.00           C  
ATOM   1334  O   ALA A  87     106.320  63.069  65.769  1.00  0.00           O  
ATOM   1335  CB  ALA A  87     105.440  62.036  68.582  1.00  0.00           C  
ATOM   1336  H   ALA A  87     107.432  63.523  68.852  1.00  0.00           H  
ATOM   1337  HA  ALA A  87     107.114  60.854  67.961  1.00  0.00           H  
ATOM   1338 1HB  ALA A  87     104.697  61.310  68.252  1.00  0.00           H  
ATOM   1339 2HB  ALA A  87     105.650  61.885  69.641  1.00  0.00           H  
ATOM   1340 3HB  ALA A  87     105.055  63.043  68.429  1.00  0.00           H  
ATOM   1341  N   ASN A  88     106.221  60.834  65.657  1.00  0.00           N  
ATOM   1342  CA  ASN A  88     105.612  60.879  64.308  1.00  0.00           C  
ATOM   1343  C   ASN A  88     104.104  60.630  64.314  1.00  0.00           C  
ATOM   1344  O   ASN A  88     103.458  60.734  63.263  1.00  0.00           O  
ATOM   1345  CB  ASN A  88     106.293  59.880  63.391  1.00  0.00           C  
ATOM   1346  CG  ASN A  88     107.714  60.258  63.078  1.00  0.00           C  
ATOM   1347  OD1 ASN A  88     108.062  61.444  63.050  1.00  0.00           O  
ATOM   1348  ND2 ASN A  88     108.542  59.273  62.842  1.00  0.00           N  
ATOM   1349  H   ASN A  88     106.466  59.939  66.056  1.00  0.00           H  
ATOM   1350  HA  ASN A  88     105.750  61.881  63.899  1.00  0.00           H  
ATOM   1351 1HB  ASN A  88     106.286  58.894  63.857  1.00  0.00           H  
ATOM   1352 2HB  ASN A  88     105.736  59.804  62.457  1.00  0.00           H  
ATOM   1353 1HD2 ASN A  88     109.501  59.465  62.628  1.00  0.00           H  
ATOM   1354 2HD2 ASN A  88     108.217  58.328  62.875  1.00  0.00           H  
ATOM   1355  N   ALA A  89     103.535  60.247  65.475  1.00  0.00           N  
ATOM   1356  CA  ALA A  89     102.105  59.949  65.558  1.00  0.00           C  
ATOM   1357  C   ALA A  89     101.671  59.926  67.013  1.00  0.00           C  
ATOM   1358  O   ALA A  89     102.456  59.626  67.881  1.00  0.00           O  
ATOM   1359  CB  ALA A  89     101.785  58.623  64.884  1.00  0.00           C  
ATOM   1360  H   ALA A  89     104.104  60.163  66.305  1.00  0.00           H  
ATOM   1361  HA  ALA A  89     101.563  60.742  65.041  1.00  0.00           H  
ATOM   1362 1HB  ALA A  89     100.716  58.425  64.959  1.00  0.00           H  
ATOM   1363 2HB  ALA A  89     102.072  58.671  63.833  1.00  0.00           H  
ATOM   1364 3HB  ALA A  89     102.338  57.823  65.374  1.00  0.00           H  
ATOM   1365  N   VAL A  90     100.420  60.298  67.260  1.00  0.00           N  
ATOM   1366  CA  VAL A  90      99.909  60.377  68.602  1.00  0.00           C  
ATOM   1367  C   VAL A  90      98.501  59.866  68.525  1.00  0.00           C  
ATOM   1368  O   VAL A  90      97.768  60.221  67.566  1.00  0.00           O  
ATOM   1369  CB  VAL A  90      99.937  61.819  69.143  1.00  0.00           C  
ATOM   1370  CG1 VAL A  90      99.363  61.870  70.551  1.00  0.00           C  
ATOM   1371  CG2 VAL A  90     101.361  62.353  69.122  1.00  0.00           C  
ATOM   1372  H   VAL A  90      99.812  60.531  66.488  1.00  0.00           H  
ATOM   1373  HA  VAL A  90     100.537  59.763  69.248  1.00  0.00           H  
ATOM   1374  HB  VAL A  90      99.303  62.445  68.515  1.00  0.00           H  
ATOM   1375 1HG1 VAL A  90      99.390  62.896  70.918  1.00  0.00           H  
ATOM   1376 2HG1 VAL A  90      98.331  61.518  70.537  1.00  0.00           H  
ATOM   1377 3HG1 VAL A  90      99.955  61.235  71.209  1.00  0.00           H  
ATOM   1378 1HG2 VAL A  90     101.373  63.372  69.505  1.00  0.00           H  
ATOM   1379 2HG2 VAL A  90     101.995  61.722  69.746  1.00  0.00           H  
ATOM   1380 3HG2 VAL A  90     101.737  62.345  68.098  1.00  0.00           H  
ATOM   1381  N   VAL A  91      98.120  59.072  69.517  1.00  0.00           N  
ATOM   1382  CA  VAL A  91      96.771  58.498  69.562  1.00  0.00           C  
ATOM   1383  C   VAL A  91      96.158  58.889  70.913  1.00  0.00           C  
ATOM   1384  O   VAL A  91      96.802  58.778  71.914  1.00  0.00           O  
ATOM   1385  CB  VAL A  91      96.807  56.965  69.413  1.00  0.00           C  
ATOM   1386  CG1 VAL A  91      95.404  56.387  69.519  1.00  0.00           C  
ATOM   1387  CG2 VAL A  91      97.447  56.589  68.085  1.00  0.00           C  
ATOM   1388  H   VAL A  91      98.771  58.857  70.258  1.00  0.00           H  
ATOM   1389  HA  VAL A  91      96.193  58.907  68.733  1.00  0.00           H  
ATOM   1390  HB  VAL A  91      97.391  56.544  70.231  1.00  0.00           H  
ATOM   1391 1HG1 VAL A  91      95.449  55.303  69.412  1.00  0.00           H  
ATOM   1392 2HG1 VAL A  91      94.980  56.637  70.491  1.00  0.00           H  
ATOM   1393 3HG1 VAL A  91      94.778  56.803  68.730  1.00  0.00           H  
ATOM   1394 1HG2 VAL A  91      97.470  55.504  67.987  1.00  0.00           H  
ATOM   1395 2HG2 VAL A  91      96.866  57.016  67.267  1.00  0.00           H  
ATOM   1396 3HG2 VAL A  91      98.465  56.978  68.049  1.00  0.00           H  
ATOM   1397  N   HIS A  92      94.907  59.298  70.918  1.00  0.00           N  
ATOM   1398  CA  HIS A  92      94.165  59.560  72.136  1.00  0.00           C  
ATOM   1399  C   HIS A  92      92.948  58.623  72.150  1.00  0.00           C  
ATOM   1400  O   HIS A  92      92.207  58.575  71.171  1.00  0.00           O  
ATOM   1401  CB  HIS A  92      93.727  61.026  72.220  1.00  0.00           C  
ATOM   1402  CG  HIS A  92      92.980  61.360  73.473  1.00  0.00           C  
ATOM   1403  ND1 HIS A  92      93.591  61.427  74.708  1.00  0.00           N  
ATOM   1404  CD2 HIS A  92      91.673  61.644  73.684  1.00  0.00           C  
ATOM   1405  CE1 HIS A  92      92.691  61.740  75.624  1.00  0.00           C  
ATOM   1406  NE2 HIS A  92      91.520  61.876  75.029  1.00  0.00           N  
ATOM   1407  H   HIS A  92      94.452  59.432  70.026  1.00  0.00           H  
ATOM   1408  HA  HIS A  92      94.798  59.354  72.999  1.00  0.00           H  
ATOM   1409 1HB  HIS A  92      94.603  61.672  72.162  1.00  0.00           H  
ATOM   1410 2HB  HIS A  92      93.089  61.264  71.369  1.00  0.00           H  
ATOM   1411  HD1 HIS A  92      94.571  61.342  74.888  1.00  0.00           H  
ATOM   1412  HD2 HIS A  92      90.812  61.709  73.018  1.00  0.00           H  
ATOM   1413  HE1 HIS A  92      92.978  61.843  76.670  1.00  0.00           H  
ATOM   1414  N   ASN A  93      92.812  57.820  73.204  1.00  0.00           N  
ATOM   1415  CA  ASN A  93      91.603  56.990  73.354  1.00  0.00           C  
ATOM   1416  C   ASN A  93      90.820  57.439  74.571  1.00  0.00           C  
ATOM   1417  O   ASN A  93      91.374  58.099  75.501  1.00  0.00           O  
ATOM   1418  CB  ASN A  93      91.953  55.517  73.458  1.00  0.00           C  
ATOM   1419  CG  ASN A  93      92.740  55.196  74.698  1.00  0.00           C  
ATOM   1420  OD1 ASN A  93      92.230  55.310  75.819  1.00  0.00           O  
ATOM   1421  ND2 ASN A  93      93.973  54.796  74.520  1.00  0.00           N  
ATOM   1422  H   ASN A  93      93.533  57.771  73.910  1.00  0.00           H  
ATOM   1423  HA  ASN A  93      90.975  57.130  72.473  1.00  0.00           H  
ATOM   1424 1HB  ASN A  93      91.037  54.924  73.459  1.00  0.00           H  
ATOM   1425 2HB  ASN A  93      92.534  55.219  72.585  1.00  0.00           H  
ATOM   1426 1HD2 ASN A  93      94.545  54.569  75.309  1.00  0.00           H  
ATOM   1427 2HD2 ASN A  93      94.345  54.718  73.595  1.00  0.00           H  
ATOM   1428  N   HIS A  94      89.537  57.079  74.592  1.00  0.00           N  
ATOM   1429  CA  HIS A  94      88.710  57.189  75.764  1.00  0.00           C  
ATOM   1430  C   HIS A  94      88.369  55.742  76.183  1.00  0.00           C  
ATOM   1431  O   HIS A  94      87.251  55.474  76.685  1.00  0.00           O  
ATOM   1432  CB  HIS A  94      87.445  58.007  75.486  1.00  0.00           C  
ATOM   1433  CG  HIS A  94      87.719  59.432  75.116  1.00  0.00           C  
ATOM   1434  ND1 HIS A  94      86.760  60.253  74.561  1.00  0.00           N  
ATOM   1435  CD2 HIS A  94      88.842  60.180  75.220  1.00  0.00           C  
ATOM   1436  CE1 HIS A  94      87.283  61.447  74.340  1.00  0.00           C  
ATOM   1437  NE2 HIS A  94      88.544  61.428  74.731  1.00  0.00           N  
ATOM   1438  H   HIS A  94      89.137  56.713  73.740  1.00  0.00           H  
ATOM   1439  HA  HIS A  94      89.264  57.697  76.553  1.00  0.00           H  
ATOM   1440 1HB  HIS A  94      86.883  57.545  74.674  1.00  0.00           H  
ATOM   1441 2HB  HIS A  94      86.807  58.001  76.370  1.00  0.00           H  
ATOM   1442  HD2 HIS A  94      89.803  59.853  75.617  1.00  0.00           H  
ATOM   1443  HE1 HIS A  94      86.762  62.302  73.909  1.00  0.00           H  
ATOM   1444  HE2 HIS A  94      89.190  62.203  74.681  1.00  0.00           H  
ATOM   1445  N   ALA A  95      89.346  54.837  76.030  1.00  0.00           N  
ATOM   1446  CA  ALA A  95      89.147  53.454  76.291  1.00  0.00           C  
ATOM   1447  C   ALA A  95      88.633  53.251  77.748  1.00  0.00           C  
ATOM   1448  O   ALA A  95      89.141  53.819  78.670  1.00  0.00           O  
ATOM   1449  CB  ALA A  95      90.443  52.696  76.042  1.00  0.00           C  
ATOM   1450  H   ALA A  95      90.253  55.153  75.718  1.00  0.00           H  
ATOM   1451  HA  ALA A  95      88.379  53.088  75.609  1.00  0.00           H  
ATOM   1452 1HB  ALA A  95      90.288  51.636  76.243  1.00  0.00           H  
ATOM   1453 2HB  ALA A  95      90.748  52.828  75.004  1.00  0.00           H  
ATOM   1454 3HB  ALA A  95      91.221  53.080  76.700  1.00  0.00           H  
ATOM   1455  N   VAL A  96      87.637  52.413  77.948  1.00  0.00           N  
ATOM   1456  CA  VAL A  96      87.194  52.072  79.324  1.00  0.00           C  
ATOM   1457  C   VAL A  96      88.288  51.418  80.150  1.00  0.00           C  
ATOM   1458  O   VAL A  96      88.372  51.604  81.385  1.00  0.00           O  
ATOM   1459  CB  VAL A  96      85.984  51.120  79.276  1.00  0.00           C  
ATOM   1460  CG1 VAL A  96      85.652  50.610  80.671  1.00  0.00           C  
ATOM   1461  CG2 VAL A  96      84.788  51.833  78.664  1.00  0.00           C  
ATOM   1462  H   VAL A  96      87.164  51.993  77.161  1.00  0.00           H  
ATOM   1463  HA  VAL A  96      86.896  52.991  79.830  1.00  0.00           H  
ATOM   1464  HB  VAL A  96      86.240  50.252  78.669  1.00  0.00           H  
ATOM   1465 1HG1 VAL A  96      84.795  49.938  80.618  1.00  0.00           H  
ATOM   1466 2HG1 VAL A  96      86.510  50.072  81.074  1.00  0.00           H  
ATOM   1467 3HG1 VAL A  96      85.413  51.452  81.319  1.00  0.00           H  
ATOM   1468 1HG2 VAL A  96      83.937  51.154  78.633  1.00  0.00           H  
ATOM   1469 2HG2 VAL A  96      84.536  52.705  79.269  1.00  0.00           H  
ATOM   1470 3HG2 VAL A  96      85.034  52.153  77.651  1.00  0.00           H  
ATOM   1471  N   HIS A  97      89.125  50.591  79.506  1.00  0.00           N  
ATOM   1472  CA  HIS A  97      90.250  49.987  80.283  1.00  0.00           C  
ATOM   1473  C   HIS A  97      91.140  51.118  80.843  1.00  0.00           C  
ATOM   1474  O   HIS A  97      91.608  51.055  81.987  1.00  0.00           O  
ATOM   1475  CB  HIS A  97      91.088  49.041  79.416  1.00  0.00           C  
ATOM   1476  CG  HIS A  97      90.386  47.766  79.066  1.00  0.00           C  
ATOM   1477  ND1 HIS A  97      90.472  47.190  77.816  1.00  0.00           N  
ATOM   1478  CD2 HIS A  97      89.587  46.957  79.800  1.00  0.00           C  
ATOM   1479  CE1 HIS A  97      89.755  46.079  77.797  1.00  0.00           C  
ATOM   1480  NE2 HIS A  97      89.208  45.917  78.988  1.00  0.00           N  
ATOM   1481  H   HIS A  97      89.025  50.363  78.527  1.00  0.00           H  
ATOM   1482  HA  HIS A  97      89.848  49.405  81.112  1.00  0.00           H  
ATOM   1483 1HB  HIS A  97      91.364  49.545  78.489  1.00  0.00           H  
ATOM   1484 2HB  HIS A  97      92.010  48.790  79.939  1.00  0.00           H  
ATOM   1485  HD1 HIS A  97      91.047  47.501  77.059  1.00  0.00           H  
ATOM   1486  HD2 HIS A  97      89.234  47.002  80.830  1.00  0.00           H  
ATOM   1487  HE1 HIS A  97      89.694  45.473  76.893  1.00  0.00           H  
ATOM   1488  N   CYS A  98      91.408  52.142  80.047  1.00  0.00           N  
ATOM   1489  CA  CYS A  98      92.251  53.259  80.567  1.00  0.00           C  
ATOM   1490  C   CYS A  98      91.537  53.971  81.736  1.00  0.00           C  
ATOM   1491  O   CYS A  98      92.144  54.274  82.738  1.00  0.00           O  
ATOM   1492  CB  CYS A  98      92.555  54.276  79.467  1.00  0.00           C  
ATOM   1493  SG  CYS A  98      93.672  53.664  78.183  1.00  0.00           S  
ATOM   1494  H   CYS A  98      91.059  52.189  79.100  1.00  0.00           H  
ATOM   1495  HA  CYS A  98      93.195  52.844  80.921  1.00  0.00           H  
ATOM   1496 1HB  CYS A  98      91.624  54.582  78.987  1.00  0.00           H  
ATOM   1497 2HB  CYS A  98      93.003  55.166  79.908  1.00  0.00           H  
ATOM   1498  HG  CYS A  98      94.695  53.417  78.996  1.00  0.00           H  
ATOM   1499  N   THR A  99      90.247  54.320  81.551  1.00  0.00           N  
ATOM   1500  CA  THR A  99      89.503  55.039  82.599  1.00  0.00           C  
ATOM   1501  C   THR A  99      89.479  54.196  83.869  1.00  0.00           C  
ATOM   1502  O   THR A  99      89.761  54.689  84.970  1.00  0.00           O  
ATOM   1503  CB  THR A  99      88.064  55.365  82.159  1.00  0.00           C  
ATOM   1504  OG1 THR A  99      88.095  56.221  81.010  1.00  0.00           O  
ATOM   1505  CG2 THR A  99      87.306  56.056  83.281  1.00  0.00           C  
ATOM   1506  H   THR A  99      89.779  54.089  80.686  1.00  0.00           H  
ATOM   1507  HA  THR A  99      90.014  55.980  82.802  1.00  0.00           H  
ATOM   1508  HB  THR A  99      87.547  54.442  81.893  1.00  0.00           H  
ATOM   1509  HG1 THR A  99      88.261  55.695  80.223  1.00  0.00           H  
ATOM   1510 1HG2 THR A  99      86.291  56.278  82.952  1.00  0.00           H  
ATOM   1511 2HG2 THR A  99      87.270  55.403  84.153  1.00  0.00           H  
ATOM   1512 3HG2 THR A  99      87.813  56.984  83.544  1.00  0.00           H  
ATOM   1513  N   ALA A 100      89.201  52.896  83.715  1.00  0.00           N  
ATOM   1514  CA  ALA A 100      89.031  52.054  84.906  1.00  0.00           C  
ATOM   1515  C   ALA A 100      90.373  51.951  85.592  1.00  0.00           C  
ATOM   1516  O   ALA A 100      90.432  51.921  86.847  1.00  0.00           O  
ATOM   1517  CB  ALA A 100      88.497  50.675  84.548  1.00  0.00           C  
ATOM   1518  H   ALA A 100      89.105  52.479  82.800  1.00  0.00           H  
ATOM   1519  HA  ALA A 100      88.310  52.539  85.564  1.00  0.00           H  
ATOM   1520 1HB  ALA A 100      88.385  50.081  85.455  1.00  0.00           H  
ATOM   1521 2HB  ALA A 100      87.529  50.775  84.058  1.00  0.00           H  
ATOM   1522 3HB  ALA A 100      89.195  50.179  83.875  1.00  0.00           H  
ATOM   1523  N   VAL A 101      91.456  51.850  84.794  1.00  0.00           N  
ATOM   1524  CA  VAL A 101      92.807  51.914  85.416  1.00  0.00           C  
ATOM   1525  C   VAL A 101      93.048  53.160  86.267  1.00  0.00           C  
ATOM   1526  O   VAL A 101      93.538  53.062  87.432  1.00  0.00           O  
ATOM   1527  CB  VAL A 101      93.890  51.863  84.322  1.00  0.00           C  
ATOM   1528  CG1 VAL A 101      95.262  52.144  84.916  1.00  0.00           C  
ATOM   1529  CG2 VAL A 101      93.867  50.506  83.634  1.00  0.00           C  
ATOM   1530  H   VAL A 101      91.380  51.733  83.794  1.00  0.00           H  
ATOM   1531  HA  VAL A 101      92.927  51.052  86.073  1.00  0.00           H  
ATOM   1532  HB  VAL A 101      93.690  52.645  83.589  1.00  0.00           H  
ATOM   1533 1HG1 VAL A 101      96.015  52.104  84.129  1.00  0.00           H  
ATOM   1534 2HG1 VAL A 101      95.265  53.134  85.371  1.00  0.00           H  
ATOM   1535 3HG1 VAL A 101      95.490  51.395  85.674  1.00  0.00           H  
ATOM   1536 1HG2 VAL A 101      94.635  50.477  82.861  1.00  0.00           H  
ATOM   1537 2HG2 VAL A 101      94.061  49.723  84.368  1.00  0.00           H  
ATOM   1538 3HG2 VAL A 101      92.889  50.344  83.180  1.00  0.00           H  
ATOM   1539  N   SER A 102      92.624  54.324  85.782  1.00  0.00           N  
ATOM   1540  CA  SER A 102      92.820  55.561  86.569  1.00  0.00           C  
ATOM   1541  C   SER A 102      91.922  55.554  87.843  1.00  0.00           C  
ATOM   1542  O   SER A 102      92.196  56.245  88.804  1.00  0.00           O  
ATOM   1543  CB  SER A 102      92.507  56.775  85.716  1.00  0.00           C  
ATOM   1544  OG  SER A 102      91.140  56.836  85.412  1.00  0.00           O  
ATOM   1545  H   SER A 102      92.168  54.380  84.882  1.00  0.00           H  
ATOM   1546  HA  SER A 102      93.864  55.610  86.882  1.00  0.00           H  
ATOM   1547 1HB  SER A 102      92.805  57.679  86.247  1.00  0.00           H  
ATOM   1548 2HB  SER A 102      93.086  56.731  84.795  1.00  0.00           H  
ATOM   1549  HG  SER A 102      90.800  55.948  85.543  1.00  0.00           H  
ATOM   1550  N   ILE A 103      90.867  54.723  87.875  1.00  0.00           N  
ATOM   1551  CA  ILE A 103      89.981  54.697  89.070  1.00  0.00           C  
ATOM   1552  C   ILE A 103      90.479  53.679  90.071  1.00  0.00           C  
ATOM   1553  O   ILE A 103      90.377  53.881  91.258  1.00  0.00           O  
ATOM   1554  CB  ILE A 103      88.526  54.364  88.694  1.00  0.00           C  
ATOM   1555  CG1 ILE A 103      87.925  55.484  87.841  1.00  0.00           C  
ATOM   1556  CG2 ILE A 103      87.691  54.138  89.945  1.00  0.00           C  
ATOM   1557  CD1 ILE A 103      86.597  55.127  87.212  1.00  0.00           C  
ATOM   1558  H   ILE A 103      90.663  54.111  87.098  1.00  0.00           H  
ATOM   1559  HA  ILE A 103      89.993  55.684  89.530  1.00  0.00           H  
ATOM   1560  HB  ILE A 103      88.505  53.459  88.087  1.00  0.00           H  
ATOM   1561 1HG1 ILE A 103      87.785  56.373  88.454  1.00  0.00           H  
ATOM   1562 2HG1 ILE A 103      88.619  55.745  87.042  1.00  0.00           H  
ATOM   1563 1HG2 ILE A 103      86.666  53.904  89.661  1.00  0.00           H  
ATOM   1564 2HG2 ILE A 103      88.108  53.308  90.515  1.00  0.00           H  
ATOM   1565 3HG2 ILE A 103      87.702  55.040  90.557  1.00  0.00           H  
ATOM   1566 1HD1 ILE A 103      86.235  55.970  86.623  1.00  0.00           H  
ATOM   1567 2HD1 ILE A 103      86.722  54.259  86.565  1.00  0.00           H  
ATOM   1568 3HD1 ILE A 103      85.875  54.896  87.995  1.00  0.00           H  
ATOM   1569  N   LEU A 104      91.070  52.591  89.571  1.00  0.00           N  
ATOM   1570  CA  LEU A 104      91.643  51.577  90.471  1.00  0.00           C  
ATOM   1571  C   LEU A 104      93.073  51.893  90.937  1.00  0.00           C  
ATOM   1572  O   LEU A 104      93.618  51.263  91.886  1.00  0.00           O  
ATOM   1573  CB  LEU A 104      91.635  50.211  89.773  1.00  0.00           C  
ATOM   1574  CG  LEU A 104      90.250  49.644  89.436  1.00  0.00           C  
ATOM   1575  CD1 LEU A 104      90.408  48.347  88.654  1.00  0.00           C  
ATOM   1576  CD2 LEU A 104      89.468  49.417  90.721  1.00  0.00           C  
ATOM   1577  H   LEU A 104      91.130  52.453  88.572  1.00  0.00           H  
ATOM   1578  HA  LEU A 104      91.027  51.523  91.368  1.00  0.00           H  
ATOM   1579 1HB  LEU A 104      92.194  50.294  88.842  1.00  0.00           H  
ATOM   1580 2HB  LEU A 104      92.142  49.490  90.414  1.00  0.00           H  
ATOM   1581  HG  LEU A 104      89.712  50.351  88.803  1.00  0.00           H  
ATOM   1582 1HD1 LEU A 104      89.424  47.944  88.415  1.00  0.00           H  
ATOM   1583 2HD1 LEU A 104      90.954  48.542  87.731  1.00  0.00           H  
ATOM   1584 3HD1 LEU A 104      90.959  47.625  89.256  1.00  0.00           H  
ATOM   1585 1HD2 LEU A 104      88.483  49.015  90.481  1.00  0.00           H  
ATOM   1586 2HD2 LEU A 104      90.005  48.710  91.353  1.00  0.00           H  
ATOM   1587 3HD2 LEU A 104      89.355  50.364  91.250  1.00  0.00           H  
ATOM   1588  N   ASN A 105      93.736  52.779  90.252  1.00  0.00           N  
ATOM   1589  CA  ASN A 105      95.067  53.255  90.701  1.00  0.00           C  
ATOM   1590  C   ASN A 105      94.907  54.717  91.049  1.00  0.00           C  
ATOM   1591  O   ASN A 105      95.123  55.523  90.202  1.00  0.00           O  
ATOM   1592  CB  ASN A 105      96.140  53.054  89.647  1.00  0.00           C  
ATOM   1593  CG  ASN A 105      96.386  51.603  89.341  1.00  0.00           C  
ATOM   1594  OD1 ASN A 105      96.737  50.819  90.231  1.00  0.00           O  
ATOM   1595  ND2 ASN A 105      96.208  51.230  88.099  1.00  0.00           N  
ATOM   1596  H   ASN A 105      93.342  53.152  89.400  1.00  0.00           H  
ATOM   1597  HA  ASN A 105      95.359  52.684  91.584  1.00  0.00           H  
ATOM   1598 1HB  ASN A 105      95.847  53.563  88.727  1.00  0.00           H  
ATOM   1599 2HB  ASN A 105      97.073  53.505  89.987  1.00  0.00           H  
ATOM   1600 1HD2 ASN A 105      96.357  50.275  87.838  1.00  0.00           H  
ATOM   1601 2HD2 ASN A 105      95.924  51.898  87.413  1.00  0.00           H  
ATOM   1602  N   ARG A 106      94.470  55.055  92.267  1.00  0.00           N  
ATOM   1603  CA  ARG A 106      93.925  56.426  92.465  1.00  0.00           C  
ATOM   1604  C   ARG A 106      95.021  57.479  92.748  1.00  0.00           C  
ATOM   1605  O   ARG A 106      94.670  58.630  92.822  1.00  0.00           O  
ATOM   1606  CB  ARG A 106      92.930  56.435  93.616  1.00  0.00           C  
ATOM   1607  CG  ARG A 106      91.658  55.640  93.368  1.00  0.00           C  
ATOM   1608  CD  ARG A 106      90.743  55.689  94.537  1.00  0.00           C  
ATOM   1609  NE  ARG A 106      89.528  54.924  94.307  1.00  0.00           N  
ATOM   1610  CZ  ARG A 106      88.533  54.779  95.204  1.00  0.00           C  
ATOM   1611  NH1 ARG A 106      88.624  55.352  96.384  1.00  0.00           N  
ATOM   1612  NH2 ARG A 106      87.466  54.061  94.898  1.00  0.00           N  
ATOM   1613  H   ARG A 106      94.497  54.418  93.051  1.00  0.00           H  
ATOM   1614  HA  ARG A 106      93.409  56.728  91.553  1.00  0.00           H  
ATOM   1615 1HB  ARG A 106      93.403  56.029  94.509  1.00  0.00           H  
ATOM   1616 2HB  ARG A 106      92.639  57.462  93.838  1.00  0.00           H  
ATOM   1617 1HG  ARG A 106      91.134  56.051  92.505  1.00  0.00           H  
ATOM   1618 2HG  ARG A 106      91.912  54.597  93.175  1.00  0.00           H  
ATOM   1619 1HD  ARG A 106      91.246  55.275  95.410  1.00  0.00           H  
ATOM   1620 2HD  ARG A 106      90.462  56.722  94.736  1.00  0.00           H  
ATOM   1621  HE  ARG A 106      89.422  54.468  93.410  1.00  0.00           H  
ATOM   1622 1HH1 ARG A 106      89.439  55.901  96.617  1.00  0.00           H  
ATOM   1623 2HH1 ARG A 106      87.879  55.244  97.056  1.00  0.00           H  
ATOM   1624 1HH2 ARG A 106      87.397  53.621  93.991  1.00  0.00           H  
ATOM   1625 2HH2 ARG A 106      86.721  53.953  95.570  1.00  0.00           H  
ATOM   1626  N   SER A 107     100.340  57.312  89.654  1.00  0.00           N  
ATOM   1627  CA  SER A 107     100.994  56.362  88.733  1.00  0.00           C  
ATOM   1628  C   SER A 107     100.193  55.091  88.561  1.00  0.00           C  
ATOM   1629  O   SER A 107      99.732  54.523  89.569  1.00  0.00           O  
ATOM   1630  CB  SER A 107     102.381  56.012  89.236  1.00  0.00           C  
ATOM   1631  OG  SER A 107     103.004  55.087  88.387  1.00  0.00           O  
ATOM   1632  H   SER A 107     100.812  58.173  89.889  1.00  0.00           H  
ATOM   1633  HA  SER A 107     101.085  56.836  87.755  1.00  0.00           H  
ATOM   1634 1HB  SER A 107     102.984  56.917  89.298  1.00  0.00           H  
ATOM   1635 2HB  SER A 107     102.309  55.596  90.240  1.00  0.00           H  
ATOM   1636  HG  SER A 107     102.542  55.145  87.548  1.00  0.00           H  
ATOM   1637  N   ILE A 108     100.105  54.635  87.298  1.00  0.00           N  
ATOM   1638  CA  ILE A 108      99.684  53.274  87.031  1.00  0.00           C  
ATOM   1639  C   ILE A 108     100.991  52.446  87.023  1.00  0.00           C  
ATOM   1640  O   ILE A 108     101.987  52.836  86.379  1.00  0.00           O  
ATOM   1641  CB  ILE A 108      98.929  53.149  85.695  1.00  0.00           C  
ATOM   1642  CG1 ILE A 108      97.607  53.920  85.755  1.00  0.00           C  
ATOM   1643  CG2 ILE A 108      98.682  51.687  85.358  1.00  0.00           C  
ATOM   1644  CD1 ILE A 108      97.760  55.411  85.557  1.00  0.00           C  
ATOM   1645  H   ILE A 108     100.333  55.241  86.522  1.00  0.00           H  
ATOM   1646  HA  ILE A 108      99.009  52.959  87.826  1.00  0.00           H  
ATOM   1647  HB  ILE A 108      99.521  53.601  84.899  1.00  0.00           H  
ATOM   1648 1HG1 ILE A 108      96.931  53.541  84.989  1.00  0.00           H  
ATOM   1649 2HG1 ILE A 108      97.132  53.752  86.721  1.00  0.00           H  
ATOM   1650 1HG2 ILE A 108      98.147  51.617  84.411  1.00  0.00           H  
ATOM   1651 2HG2 ILE A 108      99.635  51.167  85.275  1.00  0.00           H  
ATOM   1652 3HG2 ILE A 108      98.085  51.228  86.146  1.00  0.00           H  
ATOM   1653 1HD1 ILE A 108      96.781  55.887  85.613  1.00  0.00           H  
ATOM   1654 2HD1 ILE A 108      98.407  55.817  86.335  1.00  0.00           H  
ATOM   1655 3HD1 ILE A 108      98.202  55.604  84.580  1.00  0.00           H  
ATOM   1656  N   PRO A 109     100.981  51.302  87.684  1.00  0.00           N  
ATOM   1657  CA  PRO A 109     102.159  50.443  87.639  1.00  0.00           C  
ATOM   1658  C   PRO A 109     101.868  49.005  87.412  1.00  0.00           C  
ATOM   1659  O   PRO A 109     100.960  48.463  87.998  1.00  0.00           O  
ATOM   1660  CB  PRO A 109     102.780  50.652  89.024  1.00  0.00           C  
ATOM   1661  CG  PRO A 109     101.623  51.009  89.893  1.00  0.00           C  
ATOM   1662  CD  PRO A 109     100.711  51.802  88.996  1.00  0.00           C  
ATOM   1663  HA  PRO A 109     102.833  50.795  86.845  1.00  0.00           H  
ATOM   1664 1HB  PRO A 109     103.291  49.734  89.349  1.00  0.00           H  
ATOM   1665 2HB  PRO A 109     103.541  51.445  88.979  1.00  0.00           H  
ATOM   1666 1HG  PRO A 109     101.146  50.098  90.284  1.00  0.00           H  
ATOM   1667 2HG  PRO A 109     101.967  51.586  90.764  1.00  0.00           H  
ATOM   1668 1HD  PRO A 109      99.664  51.612  89.276  1.00  0.00           H  
ATOM   1669 2HD  PRO A 109     100.949  52.872  89.083  1.00  0.00           H  
ATOM   1670  N   ALA A 110     102.675  48.357  86.552  1.00  0.00           N  
ATOM   1671  CA  ALA A 110     102.470  46.923  86.354  1.00  0.00           C  
ATOM   1672  C   ALA A 110     103.850  46.265  86.110  1.00  0.00           C  
ATOM   1673  O   ALA A 110     104.750  46.878  85.532  1.00  0.00           O  
ATOM   1674  CB  ALA A 110     101.520  46.665  85.194  1.00  0.00           C  
ATOM   1675  H   ALA A 110     103.412  48.824  86.043  1.00  0.00           H  
ATOM   1676  HA  ALA A 110     102.028  46.515  87.263  1.00  0.00           H  
ATOM   1677 1HB  ALA A 110     101.384  45.591  85.067  1.00  0.00           H  
ATOM   1678 2HB  ALA A 110     100.556  47.130  85.402  1.00  0.00           H  
ATOM   1679 3HB  ALA A 110     101.937  47.087  84.281  1.00  0.00           H  
ATOM   1680  N   ILE A 111     103.986  44.994  86.488  1.00  0.00           N  
ATOM   1681  CA  ILE A 111     105.331  44.341  86.306  1.00  0.00           C  
ATOM   1682  C   ILE A 111     105.105  42.898  85.915  1.00  0.00           C  
ATOM   1683  O   ILE A 111     104.000  42.366  86.165  1.00  0.00           O  
ATOM   1684  CB  ILE A 111     106.193  44.397  87.581  1.00  0.00           C  
ATOM   1685  CG1 ILE A 111     107.624  43.946  87.278  1.00  0.00           C  
ATOM   1686  CG2 ILE A 111     105.580  43.537  88.675  1.00  0.00           C  
ATOM   1687  CD1 ILE A 111     108.612  44.272  88.375  1.00  0.00           C  
ATOM   1688  H   ILE A 111     103.229  44.458  86.888  1.00  0.00           H  
ATOM   1689  HA  ILE A 111     105.869  44.871  85.521  1.00  0.00           H  
ATOM   1690  HB  ILE A 111     106.255  45.426  87.933  1.00  0.00           H  
ATOM   1691 1HG1 ILE A 111     107.638  42.868  87.115  1.00  0.00           H  
ATOM   1692 2HG1 ILE A 111     107.968  44.419  86.358  1.00  0.00           H  
ATOM   1693 1HG2 ILE A 111     106.202  43.587  89.569  1.00  0.00           H  
ATOM   1694 2HG2 ILE A 111     104.580  43.902  88.908  1.00  0.00           H  
ATOM   1695 3HG2 ILE A 111     105.518  42.503  88.334  1.00  0.00           H  
ATOM   1696 1HD1 ILE A 111     109.603  43.921  88.087  1.00  0.00           H  
ATOM   1697 2HD1 ILE A 111     108.639  45.351  88.531  1.00  0.00           H  
ATOM   1698 3HD1 ILE A 111     108.307  43.779  89.297  1.00  0.00           H  
ATOM   1699  N   HIS A 112     106.090  42.269  85.275  1.00  0.00           N  
ATOM   1700  CA  HIS A 112     106.045  40.865  84.970  1.00  0.00           C  
ATOM   1701  C   HIS A 112     104.806  40.459  84.085  1.00  0.00           C  
ATOM   1702  O   HIS A 112     103.999  39.609  84.482  1.00  0.00           O  
ATOM   1703  CB  HIS A 112     106.045  40.071  86.280  1.00  0.00           C  
ATOM   1704  CG  HIS A 112     106.535  38.664  86.131  1.00  0.00           C  
ATOM   1705  ND1 HIS A 112     107.857  38.359  85.884  1.00  0.00           N  
ATOM   1706  CD2 HIS A 112     105.880  37.481  86.192  1.00  0.00           C  
ATOM   1707  CE1 HIS A 112     107.994  37.046  85.801  1.00  0.00           C  
ATOM   1708  NE2 HIS A 112     106.810  36.492  85.983  1.00  0.00           N  
ATOM   1709  H   HIS A 112     106.898  42.807  84.996  1.00  0.00           H  
ATOM   1710  HA  HIS A 112     106.926  40.590  84.391  1.00  0.00           H  
ATOM   1711 1HB  HIS A 112     106.677  40.576  87.012  1.00  0.00           H  
ATOM   1712 2HB  HIS A 112     105.035  40.039  86.687  1.00  0.00           H  
ATOM   1713  HD1 HIS A 112     108.618  39.007  85.856  1.00  0.00           H  
ATOM   1714  HD2 HIS A 112     104.835  37.220  86.362  1.00  0.00           H  
ATOM   1715  HE1 HIS A 112     108.970  36.602  85.610  1.00  0.00           H  
ATOM   1716  N   TYR A 113     104.764  41.050  82.903  1.00  0.00           N  
ATOM   1717  CA  TYR A 113     103.754  40.781  81.901  1.00  0.00           C  
ATOM   1718  C   TYR A 113     104.525  40.808  80.635  1.00  0.00           C  
ATOM   1719  O   TYR A 113     105.281  41.775  80.351  1.00  0.00           O  
ATOM   1720  CB  TYR A 113     102.618  41.806  81.901  1.00  0.00           C  
ATOM   1721  CG  TYR A 113     101.841  41.856  83.198  1.00  0.00           C  
ATOM   1722  CD1 TYR A 113     102.201  42.759  84.188  1.00  0.00           C  
ATOM   1723  CD2 TYR A 113     100.769  41.000  83.398  1.00  0.00           C  
ATOM   1724  CE1 TYR A 113     101.491  42.805  85.372  1.00  0.00           C  
ATOM   1725  CE2 TYR A 113     100.059  41.046  84.582  1.00  0.00           C  
ATOM   1726  CZ  TYR A 113     100.417  41.944  85.567  1.00  0.00           C  
ATOM   1727  OH  TYR A 113      99.711  41.990  86.746  1.00  0.00           O  
ATOM   1728  H   TYR A 113     105.487  41.727  82.704  1.00  0.00           H  
ATOM   1729  HA  TYR A 113     103.312  39.806  82.108  1.00  0.00           H  
ATOM   1730 1HB  TYR A 113     103.024  42.800  81.709  1.00  0.00           H  
ATOM   1731 2HB  TYR A 113     101.921  41.577  81.096  1.00  0.00           H  
ATOM   1732  HD1 TYR A 113     103.044  43.433  84.031  1.00  0.00           H  
ATOM   1733  HD2 TYR A 113     100.486  40.290  82.620  1.00  0.00           H  
ATOM   1734  HE1 TYR A 113     101.774  43.515  86.150  1.00  0.00           H  
ATOM   1735  HE2 TYR A 113      99.217  40.372  84.739  1.00  0.00           H  
ATOM   1736  HH  TYR A 113      99.007  41.337  86.722  1.00  0.00           H  
ATOM   1737  N   MET A 114     104.295  39.798  79.810  1.00  0.00           N  
ATOM   1738  CA  MET A 114     104.939  39.770  78.494  1.00  0.00           C  
ATOM   1739  C   MET A 114     104.645  41.013  77.651  1.00  0.00           C  
ATOM   1740  O   MET A 114     105.545  41.520  76.881  1.00  0.00           O  
ATOM   1741  CB  MET A 114     104.507  38.515  77.738  1.00  0.00           C  
ATOM   1742  CG  MET A 114     105.060  37.216  78.307  1.00  0.00           C  
ATOM   1743  SD  MET A 114     106.863  37.159  78.286  1.00  0.00           S  
ATOM   1744  CE  MET A 114     107.179  37.106  76.524  1.00  0.00           C  
ATOM   1745  H   MET A 114     103.680  39.041  80.073  1.00  0.00           H  
ATOM   1746  HA  MET A 114     106.019  39.745  78.638  1.00  0.00           H  
ATOM   1747 1HB  MET A 114     103.420  38.445  77.741  1.00  0.00           H  
ATOM   1748 2HB  MET A 114     104.828  38.588  76.698  1.00  0.00           H  
ATOM   1749 1HG  MET A 114     104.723  37.097  79.336  1.00  0.00           H  
ATOM   1750 2HG  MET A 114     104.682  36.375  77.726  1.00  0.00           H  
ATOM   1751 1HE  MET A 114     108.255  37.068  76.349  1.00  0.00           H  
ATOM   1752 2HE  MET A 114     106.709  36.219  76.097  1.00  0.00           H  
ATOM   1753 3HE  MET A 114     106.766  37.998  76.053  1.00  0.00           H  
ATOM   1754  N   ILE A 115     103.396  41.531  77.744  1.00  0.00           N  
ATOM   1755  CA  ILE A 115     103.051  42.732  76.939  1.00  0.00           C  
ATOM   1756  C   ILE A 115     103.814  43.990  77.286  1.00  0.00           C  
ATOM   1757  O   ILE A 115     103.868  44.878  76.433  1.00  0.00           O  
ATOM   1758  CB  ILE A 115     101.549  43.045  77.064  1.00  0.00           C  
ATOM   1759  CG1 ILE A 115     100.714  41.900  76.485  1.00  0.00           C  
ATOM   1760  CG2 ILE A 115     101.219  44.355  76.364  1.00  0.00           C  
ATOM   1761  CD1 ILE A 115     100.986  41.625  75.023  1.00  0.00           C  
ATOM   1762  H   ILE A 115     102.694  41.123  78.345  1.00  0.00           H  
ATOM   1763  HA  ILE A 115     103.280  42.525  75.894  1.00  0.00           H  
ATOM   1764  HB  ILE A 115     101.281  43.130  78.116  1.00  0.00           H  
ATOM   1765 1HG1 ILE A 115     100.911  40.987  77.046  1.00  0.00           H  
ATOM   1766 2HG1 ILE A 115      99.654  42.129  76.597  1.00  0.00           H  
ATOM   1767 1HG2 ILE A 115     100.153  44.561  76.461  1.00  0.00           H  
ATOM   1768 2HG2 ILE A 115     101.788  45.164  76.819  1.00  0.00           H  
ATOM   1769 3HG2 ILE A 115     101.479  44.278  75.308  1.00  0.00           H  
ATOM   1770 1HD1 ILE A 115     100.357  40.800  74.685  1.00  0.00           H  
ATOM   1771 2HD1 ILE A 115     100.761  42.516  74.437  1.00  0.00           H  
ATOM   1772 3HD1 ILE A 115     102.033  41.358  74.892  1.00  0.00           H  
ATOM   1773  N   ALA A 116     104.464  44.041  78.437  1.00  0.00           N  
ATOM   1774  CA  ALA A 116     105.395  45.169  78.780  1.00  0.00           C  
ATOM   1775  C   ALA A 116     106.510  45.343  77.678  1.00  0.00           C  
ATOM   1776  O   ALA A 116     106.944  46.495  77.358  1.00  0.00           O  
ATOM   1777  CB  ALA A 116     106.027  44.934  80.144  1.00  0.00           C  
ATOM   1778  H   ALA A 116     104.327  43.295  79.105  1.00  0.00           H  
ATOM   1779  HA  ALA A 116     104.813  46.090  78.814  1.00  0.00           H  
ATOM   1780 1HB  ALA A 116     106.700  45.759  80.380  1.00  0.00           H  
ATOM   1781 2HB  ALA A 116     105.246  44.874  80.902  1.00  0.00           H  
ATOM   1782 3HB  ALA A 116     106.589  44.002  80.128  1.00  0.00           H  
ATOM   1783  N   ALA A 117     106.890  44.215  77.057  1.00  0.00           N  
ATOM   1784  CA  ALA A 117     107.977  44.212  76.057  1.00  0.00           C  
ATOM   1785  C   ALA A 117     107.633  44.985  74.820  1.00  0.00           C  
ATOM   1786  O   ALA A 117     108.543  45.345  74.064  1.00  0.00           O  
ATOM   1787  CB  ALA A 117     108.344  42.787  75.671  1.00  0.00           C  
ATOM   1788  H   ALA A 117     106.422  43.347  77.278  1.00  0.00           H  
ATOM   1789  HA  ALA A 117     108.849  44.691  76.503  1.00  0.00           H  
ATOM   1790 1HB  ALA A 117     109.147  42.805  74.933  1.00  0.00           H  
ATOM   1791 2HB  ALA A 117     108.677  42.244  76.556  1.00  0.00           H  
ATOM   1792 3HB  ALA A 117     107.474  42.289  75.247  1.00  0.00           H  
ATOM   1793  N   ALA A 118     106.335  45.283  74.570  1.00  0.00           N  
ATOM   1794  CA  ALA A 118     105.962  46.090  73.375  1.00  0.00           C  
ATOM   1795  C   ALA A 118     106.127  47.615  73.628  1.00  0.00           C  
ATOM   1796  O   ALA A 118     105.887  48.428  72.755  1.00  0.00           O  
ATOM   1797  CB  ALA A 118     104.532  45.780  72.958  1.00  0.00           C  
ATOM   1798  H   ALA A 118     105.608  44.960  75.192  1.00  0.00           H  
ATOM   1799  HA  ALA A 118     106.635  45.820  72.561  1.00  0.00           H  
ATOM   1800 1HB  ALA A 118     104.270  46.376  72.084  1.00  0.00           H  
ATOM   1801 2HB  ALA A 118     104.445  44.721  72.715  1.00  0.00           H  
ATOM   1802 3HB  ALA A 118     103.855  46.021  73.776  1.00  0.00           H  
ATOM   1803  N   GLY A 119     106.518  47.990  74.830  1.00  0.00           N  
ATOM   1804  CA  GLY A 119     106.633  49.394  75.237  1.00  0.00           C  
ATOM   1805  C   GLY A 119     108.103  49.936  75.189  1.00  0.00           C  
ATOM   1806  O   GLY A 119     109.012  49.338  75.751  1.00  0.00           O  
ATOM   1807  H   GLY A 119     106.747  47.265  75.495  1.00  0.00           H  
ATOM   1808 1HA  GLY A 119     106.013  50.013  74.588  1.00  0.00           H  
ATOM   1809 2HA  GLY A 119     106.253  49.511  76.251  1.00  0.00           H  
ATOM   1810  N   ASN A 121     108.279  51.041  74.493  1.00  0.00           N  
ATOM   1811  CA  ASN A 121     109.595  51.682  74.390  1.00  0.00           C  
ATOM   1812  C   ASN A 121     109.949  52.557  75.580  1.00  0.00           C  
ATOM   1813  O   ASN A 121     109.072  53.188  76.201  1.00  0.00           O  
ATOM   1814  CB  ASN A 121     109.677  52.498  73.113  1.00  0.00           C  
ATOM   1815  CG  ASN A 121     109.678  51.641  71.878  1.00  0.00           C  
ATOM   1816  OD1 ASN A 121     110.141  50.495  71.904  1.00  0.00           O  
ATOM   1817  ND2 ASN A 121     109.169  52.174  70.797  1.00  0.00           N  
ATOM   1818  H   ASN A 121     107.883  50.874  75.407  1.00  0.00           H  
ATOM   1819  HA  ASN A 121     110.358  50.903  74.360  1.00  0.00           H  
ATOM   1820 1HB  ASN A 121     108.830  53.184  73.065  1.00  0.00           H  
ATOM   1821 2HB  ASN A 121     110.585  53.101  73.124  1.00  0.00           H  
ATOM   1822 1HD2 ASN A 121     109.143  51.649  69.945  1.00  0.00           H  
ATOM   1823 2HD2 ASN A 121     108.806  53.105  70.822  1.00  0.00           H  
ATOM   1824  N   SER A 122     111.233  52.569  75.962  1.00  0.00           N  
ATOM   1825  CA  SER A 122     111.817  53.607  76.873  1.00  0.00           C  
ATOM   1826  C   SER A 122     112.113  54.829  76.035  1.00  0.00           C  
ATOM   1827  O   SER A 122     113.037  54.775  75.204  1.00  0.00           O  
ATOM   1828  CB  SER A 122     113.085  53.120  77.547  1.00  0.00           C  
ATOM   1829  OG  SER A 122     113.664  54.134  78.321  1.00  0.00           O  
ATOM   1830  H   SER A 122     111.828  51.833  75.609  1.00  0.00           H  
ATOM   1831  HA  SER A 122     111.088  53.833  77.652  1.00  0.00           H  
ATOM   1832 1HB  SER A 122     112.854  52.263  78.179  1.00  0.00           H  
ATOM   1833 2HB  SER A 122     113.794  52.787  76.790  1.00  0.00           H  
ATOM   1834  HG  SER A 122     114.243  53.693  78.946  1.00  0.00           H  
ATOM   1835  N   ILE A 123     111.326  55.903  76.196  1.00  0.00           N  
ATOM   1836  CA  ILE A 123     111.233  56.930  75.155  1.00  0.00           C  
ATOM   1837  C   ILE A 123     112.514  57.721  74.993  1.00  0.00           C  
ATOM   1838  O   ILE A 123     112.906  58.036  73.859  1.00  0.00           O  
ATOM   1839  CB  ILE A 123     110.081  57.906  75.456  1.00  0.00           C  
ATOM   1840  CG1 ILE A 123     109.744  58.734  74.213  1.00  0.00           C  
ATOM   1841  CG2 ILE A 123     110.443  58.814  76.621  1.00  0.00           C  
ATOM   1842  CD1 ILE A 123     108.453  59.511  74.328  1.00  0.00           C  
ATOM   1843  H   ILE A 123     110.788  56.012  77.044  1.00  0.00           H  
ATOM   1844  HA  ILE A 123     111.032  56.440  74.203  1.00  0.00           H  
ATOM   1845  HB  ILE A 123     109.184  57.343  75.712  1.00  0.00           H  
ATOM   1846 1HG1 ILE A 123     110.551  59.439  74.016  1.00  0.00           H  
ATOM   1847 2HG1 ILE A 123     109.668  58.075  73.347  1.00  0.00           H  
ATOM   1848 1HG2 ILE A 123     109.619  59.498  76.820  1.00  0.00           H  
ATOM   1849 2HG2 ILE A 123     110.635  58.209  77.507  1.00  0.00           H  
ATOM   1850 3HG2 ILE A 123     111.337  59.386  76.372  1.00  0.00           H  
ATOM   1851 1HD1 ILE A 123     108.282  60.072  73.409  1.00  0.00           H  
ATOM   1852 2HD1 ILE A 123     107.625  58.820  74.490  1.00  0.00           H  
ATOM   1853 3HD1 ILE A 123     108.519  60.203  75.167  1.00  0.00           H  
ATOM   1854  N   PRO A 124     113.185  58.037  76.093  1.00  0.00           N  
ATOM   1855  CA  PRO A 124     114.381  58.859  75.964  1.00  0.00           C  
ATOM   1856  C   PRO A 124     115.597  57.968  76.085  1.00  0.00           C  
ATOM   1857  O   PRO A 124     116.556  58.097  75.315  1.00  0.00           O  
ATOM   1858  CB  PRO A 124     114.274  59.846  77.131  1.00  0.00           C  
ATOM   1859  CG  PRO A 124     113.454  59.124  78.146  1.00  0.00           C  
ATOM   1860  CD  PRO A 124     112.479  58.315  77.333  1.00  0.00           C  
ATOM   1861  HA  PRO A 124     114.352  59.392  75.002  1.00  0.00           H  
ATOM   1862 1HB  PRO A 124     115.278  60.104  77.499  1.00  0.00           H  
ATOM   1863 2HB  PRO A 124     113.805  60.781  76.791  1.00  0.00           H  
ATOM   1864 1HG  PRO A 124     114.100  58.497  78.779  1.00  0.00           H  
ATOM   1865 2HG  PRO A 124     112.956  59.842  78.813  1.00  0.00           H  
ATOM   1866 1HD  PRO A 124     112.247  57.379  77.862  1.00  0.00           H  
ATOM   1867 2HD  PRO A 124     111.564  58.903  77.166  1.00  0.00           H  
ATOM   1868  N   CYS A 125     103.144  54.455  84.323  1.00  0.00           N  
ATOM   1869  CA  CYS A 125     102.522  55.388  83.408  1.00  0.00           C  
ATOM   1870  C   CYS A 125     101.994  56.461  84.365  1.00  0.00           C  
ATOM   1871  O   CYS A 125     101.229  56.158  85.319  1.00  0.00           O  
ATOM   1872  CB  CYS A 125     101.398  54.756  82.586  1.00  0.00           C  
ATOM   1873  SG  CYS A 125     100.615  55.889  81.413  1.00  0.00           S  
ATOM   1874  H   CYS A 125     102.579  54.013  85.035  1.00  0.00           H  
ATOM   1875  HA  CYS A 125     103.279  55.743  82.708  1.00  0.00           H  
ATOM   1876 1HB  CYS A 125     101.790  53.907  82.026  1.00  0.00           H  
ATOM   1877 2HB  CYS A 125     100.626  54.379  83.256  1.00  0.00           H  
ATOM   1878  HG  CYS A 125     100.202  56.766  82.321  1.00  0.00           H  
ATOM   1879  N   ALA A 126     102.436  57.712  84.147  1.00  0.00           N  
ATOM   1880  CA  ALA A 126     101.891  58.789  85.005  1.00  0.00           C  
ATOM   1881  C   ALA A 126     100.422  59.016  84.711  1.00  0.00           C  
ATOM   1882  O   ALA A 126     100.012  58.932  83.542  1.00  0.00           O  
ATOM   1883  CB  ALA A 126     102.666  60.084  84.813  1.00  0.00           C  
ATOM   1884  H   ALA A 126     103.113  57.946  83.435  1.00  0.00           H  
ATOM   1885  HA  ALA A 126     101.989  58.476  86.045  1.00  0.00           H  
ATOM   1886 1HB  ALA A 126     102.246  60.859  85.454  1.00  0.00           H  
ATOM   1887 2HB  ALA A 126     103.712  59.924  85.075  1.00  0.00           H  
ATOM   1888 3HB  ALA A 126     102.597  60.398  83.772  1.00  0.00           H  
ATOM   1889  N   PRO A 127      99.669  59.358  85.771  1.00  0.00           N  
ATOM   1890  CA  PRO A 127      98.280  59.783  85.656  1.00  0.00           C  
ATOM   1891  C   PRO A 127      98.087  61.272  86.049  1.00  0.00           C  
ATOM   1892  O   PRO A 127      98.493  61.660  87.161  1.00  0.00           O  
ATOM   1893  CB  PRO A 127      97.568  58.841  86.632  1.00  0.00           C  
ATOM   1894  CG  PRO A 127      98.608  58.512  87.648  1.00  0.00           C  
ATOM   1895  CD  PRO A 127      99.896  58.482  86.868  1.00  0.00           C  
ATOM   1896  HA  PRO A 127      97.937  59.622  84.623  1.00  0.00           H  
ATOM   1897 1HB  PRO A 127      96.691  59.342  87.066  1.00  0.00           H  
ATOM   1898 2HB  PRO A 127      97.199  57.953  86.096  1.00  0.00           H  
ATOM   1899 1HG  PRO A 127      98.613  59.270  88.445  1.00  0.00           H  
ATOM   1900 2HG  PRO A 127      98.381  57.548  88.126  1.00  0.00           H  
ATOM   1901 1HD  PRO A 127     100.716  58.855  87.500  1.00  0.00           H  
ATOM   1902 2HD  PRO A 127     100.100  57.454  86.535  1.00  0.00           H  
ATOM   1903  N   TYR A 128      97.501  62.063  85.170  1.00  0.00           N  
ATOM   1904  CA  TYR A 128      97.173  63.441  85.479  1.00  0.00           C  
ATOM   1905  C   TYR A 128      95.686  63.576  85.779  1.00  0.00           C  
ATOM   1906  O   TYR A 128      94.897  62.749  85.286  1.00  0.00           O  
ATOM   1907  CB  TYR A 128      97.576  64.362  84.326  1.00  0.00           C  
ATOM   1908  CG  TYR A 128      96.869  64.056  83.024  1.00  0.00           C  
ATOM   1909  CD1 TYR A 128      95.651  64.657  82.738  1.00  0.00           C  
ATOM   1910  CD2 TYR A 128      97.437  63.175  82.116  1.00  0.00           C  
ATOM   1911  CE1 TYR A 128      95.005  64.377  81.549  1.00  0.00           C  
ATOM   1912  CE2 TYR A 128      96.791  62.895  80.928  1.00  0.00           C  
ATOM   1913  CZ  TYR A 128      95.580  63.493  80.643  1.00  0.00           C  
ATOM   1914  OH  TYR A 128      94.937  63.214  79.459  1.00  0.00           O  
ATOM   1915  H   TYR A 128      97.275  61.697  84.256  1.00  0.00           H  
ATOM   1916  HA  TYR A 128      97.727  63.737  86.370  1.00  0.00           H  
ATOM   1917 1HB  TYR A 128      97.361  65.398  84.594  1.00  0.00           H  
ATOM   1918 2HB  TYR A 128      98.650  64.284  84.156  1.00  0.00           H  
ATOM   1919  HD1 TYR A 128      95.205  65.350  83.452  1.00  0.00           H  
ATOM   1920  HD2 TYR A 128      98.393  62.702  82.341  1.00  0.00           H  
ATOM   1921  HE1 TYR A 128      94.049  64.849  81.325  1.00  0.00           H  
ATOM   1922  HE2 TYR A 128      97.238  62.202  80.215  1.00  0.00           H  
ATOM   1923  HH  TYR A 128      95.461  62.591  78.951  1.00  0.00           H  
ATOM   1924  N   ALA A 129      95.307  64.594  86.552  1.00  0.00           N  
ATOM   1925  CA  ALA A 129      93.882  64.841  86.846  1.00  0.00           C  
ATOM   1926  C   ALA A 129      93.290  65.479  85.612  1.00  0.00           C  
ATOM   1927  O   ALA A 129      93.941  66.294  84.935  1.00  0.00           O  
ATOM   1928  CB  ALA A 129      93.695  65.732  88.065  1.00  0.00           C  
ATOM   1929  H   ALA A 129      96.004  65.210  86.945  1.00  0.00           H  
ATOM   1930  HA  ALA A 129      93.408  63.882  87.053  1.00  0.00           H  
ATOM   1931 1HB  ALA A 129      92.631  65.886  88.244  1.00  0.00           H  
ATOM   1932 2HB  ALA A 129      94.144  65.255  88.937  1.00  0.00           H  
ATOM   1933 3HB  ALA A 129      94.176  66.693  87.890  1.00  0.00           H  
ATOM   1934  N   THR A 130      92.067  65.066  85.278  1.00  0.00           N  
ATOM   1935  CA  THR A 130      91.321  65.723  84.188  1.00  0.00           C  
ATOM   1936  C   THR A 130      90.947  67.153  84.596  1.00  0.00           C  
ATOM   1937  O   THR A 130      90.966  67.492  85.759  1.00  0.00           O  
ATOM   1938  CB  THR A 130      90.050  64.936  83.818  1.00  0.00           C  
ATOM   1939  OG1 THR A 130      89.468  65.494  82.632  1.00  0.00           O  
ATOM   1940  CG2 THR A 130      89.037  64.995  84.951  1.00  0.00           C  
ATOM   1941  H   THR A 130      91.640  64.296  85.772  1.00  0.00           H  
ATOM   1942  HA  THR A 130      91.962  65.766  83.307  1.00  0.00           H  
ATOM   1943  HB  THR A 130      90.310  63.896  83.624  1.00  0.00           H  
ATOM   1944  HG1 THR A 130      88.885  64.846  82.228  1.00  0.00           H  
ATOM   1945 1HG2 THR A 130      88.146  64.434  84.673  1.00  0.00           H  
ATOM   1946 2HG2 THR A 130      89.473  64.562  85.852  1.00  0.00           H  
ATOM   1947 3HG2 THR A 130      88.767  66.033  85.143  1.00  0.00           H  
ATOM   1948  N   PHE A 131      88.258  70.574  82.969  1.00  0.00           N  
ATOM   1949  CA  PHE A 131      87.507  71.194  81.861  1.00  0.00           C  
ATOM   1950  C   PHE A 131      88.373  72.192  81.092  1.00  0.00           C  
ATOM   1951  O   PHE A 131      88.153  72.414  79.905  1.00  0.00           O  
ATOM   1952  CB  PHE A 131      86.258  71.903  82.388  1.00  0.00           C  
ATOM   1953  CG  PHE A 131      85.208  70.968  82.917  1.00  0.00           C  
ATOM   1954  CD1 PHE A 131      85.125  70.691  84.273  1.00  0.00           C  
ATOM   1955  CD2 PHE A 131      84.301  70.364  82.059  1.00  0.00           C  
ATOM   1956  CE1 PHE A 131      84.159  69.830  84.760  1.00  0.00           C  
ATOM   1957  CE2 PHE A 131      83.334  69.505  82.543  1.00  0.00           C  
ATOM   1958  CZ  PHE A 131      83.264  69.238  83.896  1.00  0.00           C  
ATOM   1959  H   PHE A 131      88.265  71.026  83.872  1.00  0.00           H  
ATOM   1960  HA  PHE A 131      87.196  70.408  81.171  1.00  0.00           H  
ATOM   1961 1HB  PHE A 131      86.539  72.587  83.188  1.00  0.00           H  
ATOM   1962 2HB  PHE A 131      85.814  72.498  81.591  1.00  0.00           H  
ATOM   1963  HD1 PHE A 131      85.833  71.161  84.957  1.00  0.00           H  
ATOM   1964  HD2 PHE A 131      84.357  70.574  80.991  1.00  0.00           H  
ATOM   1965  HE1 PHE A 131      84.106  69.621  85.828  1.00  0.00           H  
ATOM   1966  HE2 PHE A 131      82.627  69.036  81.859  1.00  0.00           H  
ATOM   1967  HZ  PHE A 131      82.503  68.559  84.279  1.00  0.00           H  
ATOM   1968  N   GLY A 132      89.357  72.779  81.779  1.00  0.00           N  
ATOM   1969  CA  GLY A 132      90.220  73.864  81.241  1.00  0.00           C  
ATOM   1970  C   GLY A 132      91.399  73.356  80.365  1.00  0.00           C  
ATOM   1971  O   GLY A 132      92.410  72.881  80.878  1.00  0.00           O  
ATOM   1972  H   GLY A 132      89.509  72.451  82.722  1.00  0.00           H  
ATOM   1973 1HA  GLY A 132      89.617  74.545  80.640  1.00  0.00           H  
ATOM   1974 2HA  GLY A 132      90.633  74.443  82.066  1.00  0.00           H  
ATOM   1975  N   THR A 133      91.238  73.482  79.050  1.00  0.00           N  
ATOM   1976  CA  THR A 133      92.211  73.049  78.040  1.00  0.00           C  
ATOM   1977  C   THR A 133      93.691  73.346  78.251  1.00  0.00           C  
ATOM   1978  O   THR A 133      94.548  72.521  77.932  1.00  0.00           O  
ATOM   1979  CB  THR A 133      91.813  73.645  76.677  1.00  0.00           C  
ATOM   1980  OG1 THR A 133      90.507  73.179  76.312  1.00  0.00           O  
ATOM   1981  CG2 THR A 133      92.811  73.238  75.604  1.00  0.00           C  
ATOM   1982  H   THR A 133      90.374  73.910  78.749  1.00  0.00           H  
ATOM   1983  HA  THR A 133      92.187  71.961  77.980  1.00  0.00           H  
ATOM   1984  HB  THR A 133      91.788  74.733  76.749  1.00  0.00           H  
ATOM   1985  HG1 THR A 133      90.047  72.870  77.096  1.00  0.00           H  
ATOM   1986 1HG2 THR A 133      92.514  73.669  74.649  1.00  0.00           H  
ATOM   1987 2HG2 THR A 133      93.803  73.602  75.874  1.00  0.00           H  
ATOM   1988 3HG2 THR A 133      92.833  72.153  75.521  1.00  0.00           H  
ATOM   1989  N   ARG A 134      93.982  74.558  78.702  1.00  0.00           N  
ATOM   1990  CA  ARG A 134      95.373  75.003  78.795  1.00  0.00           C  
ATOM   1991  C   ARG A 134      95.986  74.257  79.958  1.00  0.00           C  
ATOM   1992  O   ARG A 134      97.162  73.883  79.915  1.00  0.00           O  
ATOM   1993  CB  ARG A 134      95.481  76.505  79.016  1.00  0.00           C  
ATOM   1994  CG  ARG A 134      95.077  77.357  77.823  1.00  0.00           C  
ATOM   1995  CD  ARG A 134      95.164  78.808  78.131  1.00  0.00           C  
ATOM   1996  NE  ARG A 134      94.778  79.627  76.993  1.00  0.00           N  
ATOM   1997  CZ  ARG A 134      94.649  80.968  77.025  1.00  0.00           C  
ATOM   1998  NH1 ARG A 134      94.879  81.624  78.140  1.00  0.00           N  
ATOM   1999  NH2 ARG A 134      94.293  81.623  75.934  1.00  0.00           N  
ATOM   2000  H   ARG A 134      93.244  75.187  78.986  1.00  0.00           H  
ATOM   2001  HA  ARG A 134      95.875  74.766  77.857  1.00  0.00           H  
ATOM   2002 1HB  ARG A 134      94.851  76.794  79.856  1.00  0.00           H  
ATOM   2003 2HB  ARG A 134      96.508  76.762  79.273  1.00  0.00           H  
ATOM   2004 1HG  ARG A 134      95.739  77.144  76.983  1.00  0.00           H  
ATOM   2005 2HG  ARG A 134      94.049  77.127  77.543  1.00  0.00           H  
ATOM   2006 1HD  ARG A 134      94.500  79.044  78.962  1.00  0.00           H  
ATOM   2007 2HD  ARG A 134      96.188  79.061  78.402  1.00  0.00           H  
ATOM   2008  HE  ARG A 134      94.593  79.158  76.117  1.00  0.00           H  
ATOM   2009 1HH1 ARG A 134      95.151  81.123  78.974  1.00  0.00           H  
ATOM   2010 2HH1 ARG A 134      94.782  82.629  78.164  1.00  0.00           H  
ATOM   2011 1HH2 ARG A 134      94.116  81.119  75.076  1.00  0.00           H  
ATOM   2012 2HH2 ARG A 134      94.196  82.627  75.957  1.00  0.00           H  
ATOM   2013  N   GLU A 135      95.153  74.033  80.983  1.00  0.00           N  
ATOM   2014  CA  GLU A 135      95.623  73.323  82.170  1.00  0.00           C  
ATOM   2015  C   GLU A 135      95.887  71.869  81.836  1.00  0.00           C  
ATOM   2016  O   GLU A 135      96.863  71.319  82.311  1.00  0.00           O  
ATOM   2017  CB  GLU A 135      94.601  73.421  83.305  1.00  0.00           C  
ATOM   2018  CG  GLU A 135      94.452  74.815  83.897  1.00  0.00           C  
ATOM   2019  CD  GLU A 135      93.404  74.885  84.973  1.00  0.00           C  
ATOM   2020  OE1 GLU A 135      92.721  73.909  85.175  1.00  0.00           O  
ATOM   2021  OE2 GLU A 135      93.287  75.914  85.595  1.00  0.00           O  
ATOM   2022  H   GLU A 135      94.195  74.351  80.947  1.00  0.00           H  
ATOM   2023  HA  GLU A 135      96.554  73.784  82.503  1.00  0.00           H  
ATOM   2024 1HB  GLU A 135      93.623  73.106  82.942  1.00  0.00           H  
ATOM   2025 2HB  GLU A 135      94.885  72.744  84.110  1.00  0.00           H  
ATOM   2026 1HG  GLU A 135      95.408  75.125  84.317  1.00  0.00           H  
ATOM   2027 2HG  GLU A 135      94.194  75.512  83.100  1.00  0.00           H  
ATOM   2028  N   LEU A 136      95.052  71.287  80.963  1.00  0.00           N  
ATOM   2029  CA  LEU A 136      95.293  69.910  80.525  1.00  0.00           C  
ATOM   2030  C   LEU A 136      96.658  69.777  79.844  1.00  0.00           C  
ATOM   2031  O   LEU A 136      97.458  68.897  80.178  1.00  0.00           O  
ATOM   2032  CB  LEU A 136      94.188  69.459  79.562  1.00  0.00           C  
ATOM   2033  CG  LEU A 136      92.806  69.240  80.191  1.00  0.00           C  
ATOM   2034  CD1 LEU A 136      91.778  69.009  79.092  1.00  0.00           C  
ATOM   2035  CD2 LEU A 136      92.864  68.055  81.144  1.00  0.00           C  
ATOM   2036  H   LEU A 136      94.253  71.786  80.599  1.00  0.00           H  
ATOM   2037  HA  LEU A 136      95.281  69.262  81.400  1.00  0.00           H  
ATOM   2038 1HB  LEU A 136      94.080  70.210  78.780  1.00  0.00           H  
ATOM   2039 2HB  LEU A 136      94.493  68.522  79.097  1.00  0.00           H  
ATOM   2040  HG  LEU A 136      92.510  70.134  80.741  1.00  0.00           H  
ATOM   2041 1HD1 LEU A 136      90.796  68.853  79.539  1.00  0.00           H  
ATOM   2042 2HD1 LEU A 136      91.744  69.879  78.436  1.00  0.00           H  
ATOM   2043 3HD1 LEU A 136      92.056  68.129  78.513  1.00  0.00           H  
ATOM   2044 1HD2 LEU A 136      91.881  67.900  81.592  1.00  0.00           H  
ATOM   2045 2HD2 LEU A 136      93.157  67.161  80.595  1.00  0.00           H  
ATOM   2046 3HD2 LEU A 136      93.593  68.255  81.929  1.00  0.00           H  
ATOM   2047  N   SER A 137      96.898  70.675  78.895  1.00  0.00           N  
ATOM   2048  CA  SER A 137      98.153  70.703  78.120  1.00  0.00           C  
ATOM   2049  C   SER A 137      99.376  70.807  79.028  1.00  0.00           C  
ATOM   2050  O   SER A 137     100.322  70.039  78.883  1.00  0.00           O  
ATOM   2051  CB  SER A 137      98.143  71.868  77.149  1.00  0.00           C  
ATOM   2052  OG  SER A 137      99.333  71.916  76.411  1.00  0.00           O  
ATOM   2053  H   SER A 137      96.185  71.364  78.702  1.00  0.00           H  
ATOM   2054  HA  SER A 137      98.231  69.774  77.553  1.00  0.00           H  
ATOM   2055 1HB  SER A 137      97.295  71.770  76.472  1.00  0.00           H  
ATOM   2056 2HB  SER A 137      98.016  72.799  77.700  1.00  0.00           H  
ATOM   2057  HG  SER A 137      99.984  72.328  76.984  1.00  0.00           H  
ATOM   2058  N   GLU A 138      99.323  71.726  79.984  1.00  0.00           N  
ATOM   2059  CA  GLU A 138     100.435  71.965  80.919  1.00  0.00           C  
ATOM   2060  C   GLU A 138     100.671  70.802  81.845  1.00  0.00           C  
ATOM   2061  O   GLU A 138     101.810  70.412  82.073  1.00  0.00           O  
ATOM   2062  CB  GLU A 138     100.174  73.221  81.753  1.00  0.00           C  
ATOM   2063  CG  GLU A 138     101.293  73.578  82.721  1.00  0.00           C  
ATOM   2064  CD  GLU A 138     102.574  73.943  82.024  1.00  0.00           C  
ATOM   2065  OE1 GLU A 138     102.521  74.298  80.871  1.00  0.00           O  
ATOM   2066  OE2 GLU A 138     103.608  73.867  82.646  1.00  0.00           O  
ATOM   2067  H   GLU A 138      98.483  72.280  80.067  1.00  0.00           H  
ATOM   2068  HA  GLU A 138     101.347  72.114  80.341  1.00  0.00           H  
ATOM   2069 1HB  GLU A 138     100.021  74.073  81.090  1.00  0.00           H  
ATOM   2070 2HB  GLU A 138      99.260  73.089  82.333  1.00  0.00           H  
ATOM   2071 1HG  GLU A 138     100.974  74.419  83.335  1.00  0.00           H  
ATOM   2072 2HG  GLU A 138     101.473  72.730  83.380  1.00  0.00           H  
ATOM   2073  N   HIS A 139      99.576  70.225  82.379  1.00  0.00           N  
ATOM   2074  CA  HIS A 139      99.679  69.006  83.192  1.00  0.00           C  
ATOM   2075  C   HIS A 139     100.300  67.852  82.409  1.00  0.00           C  
ATOM   2076  O   HIS A 139     101.133  67.125  82.942  1.00  0.00           O  
ATOM   2077  CB  HIS A 139      98.300  68.585  83.711  1.00  0.00           C  
ATOM   2078  CG  HIS A 139      97.754  69.492  84.770  1.00  0.00           C  
ATOM   2079  ND1 HIS A 139      96.436  69.453  85.175  1.00  0.00           N  
ATOM   2080  CD2 HIS A 139      98.346  70.462  85.506  1.00  0.00           C  
ATOM   2081  CE1 HIS A 139      96.242  70.361  86.116  1.00  0.00           C  
ATOM   2082  NE2 HIS A 139      97.384  70.986  86.334  1.00  0.00           N  
ATOM   2083  H   HIS A 139      98.667  70.635  82.220  1.00  0.00           H  
ATOM   2084  HA  HIS A 139     100.321  69.196  84.052  1.00  0.00           H  
ATOM   2085 1HB  HIS A 139      97.591  68.561  82.883  1.00  0.00           H  
ATOM   2086 2HB  HIS A 139      98.358  67.578  84.122  1.00  0.00           H  
ATOM   2087  HD2 HIS A 139      99.390  70.771  85.450  1.00  0.00           H  
ATOM   2088  HE1 HIS A 139      95.299  70.559  86.626  1.00  0.00           H  
ATOM   2089  HE2 HIS A 139      97.532  71.730  87.001  1.00  0.00           H  
ATOM   2090  N   VAL A 140      99.854  67.671  81.173  1.00  0.00           N  
ATOM   2091  CA  VAL A 140     100.410  66.592  80.343  1.00  0.00           C  
ATOM   2092  C   VAL A 140     101.938  66.831  80.122  1.00  0.00           C  
ATOM   2093  O   VAL A 140     102.728  65.935  80.319  1.00  0.00           O  
ATOM   2094  CB  VAL A 140      99.683  66.530  78.987  1.00  0.00           C  
ATOM   2095  CG1 VAL A 140     100.385  65.559  78.050  1.00  0.00           C  
ATOM   2096  CG2 VAL A 140      98.232  66.125  79.195  1.00  0.00           C  
ATOM   2097  H   VAL A 140      99.134  68.266  80.789  1.00  0.00           H  
ATOM   2098  HA  VAL A 140     100.262  65.645  80.862  1.00  0.00           H  
ATOM   2099  HB  VAL A 140      99.723  67.514  78.519  1.00  0.00           H  
ATOM   2100 1HG1 VAL A 140      99.858  65.528  77.096  1.00  0.00           H  
ATOM   2101 2HG1 VAL A 140     101.411  65.888  77.886  1.00  0.00           H  
ATOM   2102 3HG1 VAL A 140     100.389  64.564  78.493  1.00  0.00           H  
ATOM   2103 1HG2 VAL A 140      97.723  66.084  78.232  1.00  0.00           H  
ATOM   2104 2HG2 VAL A 140      98.192  65.144  79.669  1.00  0.00           H  
ATOM   2105 3HG2 VAL A 140      97.738  66.857  79.835  1.00  0.00           H  
ATOM   2106  N   ALA A 141     102.306  68.055  79.690  1.00  0.00           N  
ATOM   2107  CA  ALA A 141     103.727  68.389  79.484  1.00  0.00           C  
ATOM   2108  C   ALA A 141     104.532  68.143  80.728  1.00  0.00           C  
ATOM   2109  O   ALA A 141     105.592  67.535  80.689  1.00  0.00           O  
ATOM   2110  CB  ALA A 141     103.886  69.838  79.047  1.00  0.00           C  
ATOM   2111  H   ALA A 141     101.604  68.756  79.503  1.00  0.00           H  
ATOM   2112  HA  ALA A 141     104.116  67.743  78.697  1.00  0.00           H  
ATOM   2113 1HB  ALA A 141     104.944  70.060  78.902  1.00  0.00           H  
ATOM   2114 2HB  ALA A 141     103.350  69.997  78.111  1.00  0.00           H  
ATOM   2115 3HB  ALA A 141     103.480  70.496  79.814  1.00  0.00           H  
ATOM   2116  N   LEU A 142     104.016  68.550  81.867  1.00  0.00           N  
ATOM   2117  CA  LEU A 142     104.697  68.322  83.113  1.00  0.00           C  
ATOM   2118  C   LEU A 142     104.886  66.850  83.432  1.00  0.00           C  
ATOM   2119  O   LEU A 142     105.975  66.455  83.859  1.00  0.00           O  
ATOM   2120  CB  LEU A 142     103.918  68.995  84.250  1.00  0.00           C  
ATOM   2121  CG  LEU A 142     103.930  70.529  84.248  1.00  0.00           C  
ATOM   2122  CD1 LEU A 142     102.968  71.046  85.309  1.00  0.00           C  
ATOM   2123  CD2 LEU A 142     105.345  71.026  84.503  1.00  0.00           C  
ATOM   2124  H   LEU A 142     103.128  69.031  81.873  1.00  0.00           H  
ATOM   2125  HA  LEU A 142     105.691  68.764  83.050  1.00  0.00           H  
ATOM   2126 1HB  LEU A 142     102.879  68.672  84.198  1.00  0.00           H  
ATOM   2127 2HB  LEU A 142     104.333  68.662  85.201  1.00  0.00           H  
ATOM   2128  HG  LEU A 142     103.586  70.894  83.280  1.00  0.00           H  
ATOM   2129 1HD1 LEU A 142     102.977  72.136  85.308  1.00  0.00           H  
ATOM   2130 2HD1 LEU A 142     101.961  70.692  85.091  1.00  0.00           H  
ATOM   2131 3HD1 LEU A 142     103.278  70.683  86.288  1.00  0.00           H  
ATOM   2132 1HD2 LEU A 142     105.354  72.116  84.501  1.00  0.00           H  
ATOM   2133 2HD2 LEU A 142     105.689  70.662  85.471  1.00  0.00           H  
ATOM   2134 3HD2 LEU A 142     106.007  70.656  83.720  1.00  0.00           H  
ATOM   2135  N   ALA A 143     103.839  66.024  83.214  1.00  0.00           N  
ATOM   2136  CA  ALA A 143     103.988  64.570  83.429  1.00  0.00           C  
ATOM   2137  C   ALA A 143     105.072  63.988  82.480  1.00  0.00           C  
ATOM   2138  O   ALA A 143     105.807  63.128  82.857  1.00  0.00           O  
ATOM   2139  CB  ALA A 143     102.657  63.863  83.221  1.00  0.00           C  
ATOM   2140  H   ALA A 143     102.949  66.387  82.904  1.00  0.00           H  
ATOM   2141  HA  ALA A 143     104.315  64.411  84.457  1.00  0.00           H  
ATOM   2142 1HB  ALA A 143     102.784  62.793  83.383  1.00  0.00           H  
ATOM   2143 2HB  ALA A 143     101.924  64.253  83.927  1.00  0.00           H  
ATOM   2144 3HB  ALA A 143     102.308  64.037  82.204  1.00  0.00           H  
ATOM   2145  N   LEU A 144     105.087  64.442  81.239  1.00  0.00           N  
ATOM   2146  CA  LEU A 144     106.051  63.980  80.266  1.00  0.00           C  
ATOM   2147  C   LEU A 144     107.492  64.332  80.704  1.00  0.00           C  
ATOM   2148  O   LEU A 144     108.376  63.524  80.582  1.00  0.00           O  
ATOM   2149  CB  LEU A 144     105.744  64.601  78.897  1.00  0.00           C  
ATOM   2150  CG  LEU A 144     104.459  64.111  78.218  1.00  0.00           C  
ATOM   2151  CD1 LEU A 144     104.200  64.937  76.965  1.00  0.00           C  
ATOM   2152  CD2 LEU A 144     104.594  62.634  77.880  1.00  0.00           C  
ATOM   2153  H   LEU A 144     104.403  65.133  80.964  1.00  0.00           H  
ATOM   2154  HA  LEU A 144     105.973  62.896  80.189  1.00  0.00           H  
ATOM   2155 1HB  LEU A 144     105.666  65.680  79.015  1.00  0.00           H  
ATOM   2156 2HB  LEU A 144     106.576  64.389  78.225  1.00  0.00           H  
ATOM   2157  HG  LEU A 144     103.614  64.254  78.892  1.00  0.00           H  
ATOM   2158 1HD1 LEU A 144     103.286  64.590  76.483  1.00  0.00           H  
ATOM   2159 2HD1 LEU A 144     104.088  65.987  77.238  1.00  0.00           H  
ATOM   2160 3HD1 LEU A 144     105.038  64.828  76.278  1.00  0.00           H  
ATOM   2161 1HD2 LEU A 144     103.680  62.286  77.398  1.00  0.00           H  
ATOM   2162 2HD2 LEU A 144     105.438  62.490  77.205  1.00  0.00           H  
ATOM   2163 3HD2 LEU A 144     104.760  62.065  78.795  1.00  0.00           H  
ATOM   2164  N   LYS A 145     107.670  65.528  81.286  1.00  0.00           N  
ATOM   2165  CA  LYS A 145     109.013  65.938  81.796  1.00  0.00           C  
ATOM   2166  C   LYS A 145     109.394  65.145  83.001  1.00  0.00           C  
ATOM   2167  O   LYS A 145     110.562  64.805  83.170  1.00  0.00           O  
ATOM   2168  CB  LYS A 145     109.051  67.427  82.144  1.00  0.00           C  
ATOM   2169  CG  LYS A 145     108.992  68.356  80.938  1.00  0.00           C  
ATOM   2170  CD  LYS A 145     109.020  69.816  81.364  1.00  0.00           C  
ATOM   2171  CE  LYS A 145     108.956  70.746  80.161  1.00  0.00           C  
ATOM   2172  NZ  LYS A 145     108.944  72.178  80.565  1.00  0.00           N  
ATOM   2173  H   LYS A 145     106.891  66.164  81.384  1.00  0.00           H  
ATOM   2174  HA  LYS A 145     109.751  65.753  81.015  1.00  0.00           H  
ATOM   2175 1HB  LYS A 145     108.211  67.670  82.795  1.00  0.00           H  
ATOM   2176 2HB  LYS A 145     109.967  67.649  82.693  1.00  0.00           H  
ATOM   2177 1HG  LYS A 145     109.844  68.160  80.286  1.00  0.00           H  
ATOM   2178 2HG  LYS A 145     108.077  68.167  80.378  1.00  0.00           H  
ATOM   2179 1HD  LYS A 145     108.170  70.021  82.017  1.00  0.00           H  
ATOM   2180 2HD  LYS A 145     109.937  70.017  81.917  1.00  0.00           H  
ATOM   2181 1HE  LYS A 145     109.818  70.569  79.519  1.00  0.00           H  
ATOM   2182 2HE  LYS A 145     108.054  70.536  79.587  1.00  0.00           H  
ATOM   2183 1HZ  LYS A 145     108.901  72.760  79.740  1.00  0.00           H  
ATOM   2184 2HZ  LYS A 145     108.137  72.358  81.146  1.00  0.00           H  
ATOM   2185 3HZ  LYS A 145     109.785  72.390  81.082  1.00  0.00           H  
ATOM   2186  N   ASN A 146     108.425  64.832  83.854  1.00  0.00           N  
ATOM   2187  CA  ASN A 146     108.733  64.109  85.031  1.00  0.00           C  
ATOM   2188  C   ASN A 146     108.949  62.618  84.736  1.00  0.00           C  
ATOM   2189  O   ASN A 146     109.578  61.929  85.547  1.00  0.00           O  
ATOM   2190  CB  ASN A 146     107.636  64.316  86.059  1.00  0.00           C  
ATOM   2191  CG  ASN A 146     107.637  65.706  86.633  1.00  0.00           C  
ATOM   2192  OD1 ASN A 146     108.683  66.360  86.704  1.00  0.00           O  
ATOM   2193  ND2 ASN A 146     106.484  66.169  87.044  1.00  0.00           N  
ATOM   2194  H   ASN A 146     107.468  65.101  83.678  1.00  0.00           H  
ATOM   2195  HA  ASN A 146     109.674  64.487  85.433  1.00  0.00           H  
ATOM   2196 1HB  ASN A 146     106.665  64.127  85.598  1.00  0.00           H  
ATOM   2197 2HB  ASN A 146     107.758  63.600  86.871  1.00  0.00           H  
ATOM   2198 1HD2 ASN A 146     106.425  67.088  87.435  1.00  0.00           H  
ATOM   2199 2HD2 ASN A 146     105.663  65.605  86.967  1.00  0.00           H  
ATOM   2200  N   ARG A 147     108.406  57.650  79.459  1.00  0.00           N  
ATOM   2201  CA  ARG A 147     107.043  57.229  79.136  1.00  0.00           C  
ATOM   2202  C   ARG A 147     106.644  57.656  77.725  1.00  0.00           C  
ATOM   2203  O   ARG A 147     106.825  58.815  77.329  1.00  0.00           O  
ATOM   2204  CB  ARG A 147     106.054  57.811  80.135  1.00  0.00           C  
ATOM   2205  CG  ARG A 147     106.236  57.334  81.567  1.00  0.00           C  
ATOM   2206  CD  ARG A 147     105.873  55.902  81.719  1.00  0.00           C  
ATOM   2207  NE  ARG A 147     105.952  55.466  83.104  1.00  0.00           N  
ATOM   2208  CZ  ARG A 147     107.063  54.983  83.693  1.00  0.00           C  
ATOM   2209  NH1 ARG A 147     108.179  54.880  83.005  1.00  0.00           N  
ATOM   2210  NH2 ARG A 147     107.032  54.613  84.961  1.00  0.00           N  
ATOM   2211  H   ARG A 147     109.179  57.245  78.951  1.00  0.00           H  
ATOM   2212  HA  ARG A 147     106.995  56.141  79.192  1.00  0.00           H  
ATOM   2213 1HB  ARG A 147     106.136  58.897  80.137  1.00  0.00           H  
ATOM   2214 2HB  ARG A 147     105.038  57.560  79.830  1.00  0.00           H  
ATOM   2215 1HG  ARG A 147     107.278  57.457  81.862  1.00  0.00           H  
ATOM   2216 2HG  ARG A 147     105.599  57.921  82.230  1.00  0.00           H  
ATOM   2217 1HD  ARG A 147     104.853  55.746  81.370  1.00  0.00           H  
ATOM   2218 2HD  ARG A 147     106.556  55.290  81.130  1.00  0.00           H  
ATOM   2219  HE  ARG A 147     105.113  55.531  83.665  1.00  0.00           H  
ATOM   2220 1HH1 ARG A 147     108.203  55.163  82.036  1.00  0.00           H  
ATOM   2221 2HH1 ARG A 147     109.012  54.518  83.446  1.00  0.00           H  
ATOM   2222 1HH2 ARG A 147     106.173  54.692  85.489  1.00  0.00           H  
ATOM   2223 2HH2 ARG A 147     107.864  54.251  85.402  1.00  0.00           H  
ATOM   2224  N   LYS A 148     106.015  56.751  76.983  1.00  0.00           N  
ATOM   2225  CA  LYS A 148     105.382  57.069  75.713  1.00  0.00           C  
ATOM   2226  C   LYS A 148     103.851  57.298  75.951  1.00  0.00           C  
ATOM   2227  O   LYS A 148     103.077  57.334  74.973  1.00  0.00           O  
ATOM   2228  CB  LYS A 148     105.626  55.951  74.698  1.00  0.00           C  
ATOM   2229  CG  LYS A 148     107.082  55.785  74.284  1.00  0.00           C  
ATOM   2230  CD  LYS A 148     107.243  54.660  73.272  1.00  0.00           C  
ATOM   2231  CE  LYS A 148     106.648  55.037  71.924  1.00  0.00           C  
ATOM   2232  NZ  LYS A 148     107.416  56.125  71.261  1.00  0.00           N  
ATOM   2233  H   LYS A 148     105.981  55.802  77.326  1.00  0.00           H  
ATOM   2234  HA  LYS A 148     105.821  57.990  75.329  1.00  0.00           H  
ATOM   2235 1HB  LYS A 148     105.286  55.002  75.114  1.00  0.00           H  
ATOM   2236 2HB  LYS A 148     105.042  56.142  73.798  1.00  0.00           H  
ATOM   2237 1HG  LYS A 148     107.443  56.714  73.842  1.00  0.00           H  
ATOM   2238 2HG  LYS A 148     107.687  55.562  75.162  1.00  0.00           H  
ATOM   2239 1HD  LYS A 148     108.303  54.436  73.142  1.00  0.00           H  
ATOM   2240 2HD  LYS A 148     106.744  53.764  73.641  1.00  0.00           H  
ATOM   2241 1HE  LYS A 148     106.641  54.164  71.272  1.00  0.00           H  
ATOM   2242 2HE  LYS A 148     105.618  55.368  72.061  1.00  0.00           H  
ATOM   2243 1HZ  LYS A 148     106.989  56.346  70.372  1.00  0.00           H  
ATOM   2244 2HZ  LYS A 148     107.412  56.947  71.849  1.00  0.00           H  
ATOM   2245 3HZ  LYS A 148     108.368  55.823  71.111  1.00  0.00           H  
ATOM   2246  N   ALA A 149     103.447  57.446  77.198  1.00  0.00           N  
ATOM   2247  CA  ALA A 149     101.986  57.640  77.442  1.00  0.00           C  
ATOM   2248  C   ALA A 149     101.755  58.522  78.665  1.00  0.00           C  
ATOM   2249  O   ALA A 149     102.563  58.592  79.535  1.00  0.00           O  
ATOM   2250  CB  ALA A 149     101.281  56.304  77.625  1.00  0.00           C  
ATOM   2251  H   ALA A 149     104.080  57.433  77.985  1.00  0.00           H  
ATOM   2252  HA  ALA A 149     101.561  58.141  76.572  1.00  0.00           H  
ATOM   2253 1HB  ALA A 149     100.219  56.474  77.801  1.00  0.00           H  
ATOM   2254 2HB  ALA A 149     101.408  55.699  76.727  1.00  0.00           H  
ATOM   2255 3HB  ALA A 149     101.711  55.780  78.478  1.00  0.00           H  
ATOM   2256  N   THR A 150     100.614  59.212  78.673  1.00  0.00           N  
ATOM   2257  CA  THR A 150     100.089  59.812  79.882  1.00  0.00           C  
ATOM   2258  C   THR A 150      98.599  59.372  80.006  1.00  0.00           C  
ATOM   2259  O   THR A 150      97.854  59.585  79.110  1.00  0.00           O  
ATOM   2260  CB  THR A 150     100.218  61.346  79.856  1.00  0.00           C  
ATOM   2261  OG1 THR A 150      99.494  61.870  78.735  1.00  0.00           O  
ATOM   2262  CG2 THR A 150     101.678  61.757  79.748  1.00  0.00           C  
ATOM   2263  H   THR A 150     100.102  59.318  77.809  1.00  0.00           H  
ATOM   2264  HA  THR A 150     100.662  59.438  80.731  1.00  0.00           H  
ATOM   2265  HB  THR A 150      99.796  61.762  80.771  1.00  0.00           H  
ATOM   2266  HG1 THR A 150     100.106  62.063  78.021  1.00  0.00           H  
ATOM   2267 1HG2 THR A 150     101.750  62.845  79.732  1.00  0.00           H  
ATOM   2268 2HG2 THR A 150     102.229  61.370  80.605  1.00  0.00           H  
ATOM   2269 3HG2 THR A 150     102.103  61.352  78.831  1.00  0.00           H  
ATOM   2270  N   LEU A 151      98.220  58.903  81.187  1.00  0.00           N  
ATOM   2271  CA  LEU A 151      96.794  58.532  81.459  1.00  0.00           C  
ATOM   2272  C   LEU A 151      96.153  59.807  82.004  1.00  0.00           C  
ATOM   2273  O   LEU A 151      96.807  60.549  82.784  1.00  0.00           O  
ATOM   2274  CB  LEU A 151      96.671  57.385  82.470  1.00  0.00           C  
ATOM   2275  CG  LEU A 151      95.240  56.937  82.797  1.00  0.00           C  
ATOM   2276  CD1 LEU A 151      94.608  56.314  81.559  1.00  0.00           C  
ATOM   2277  CD2 LEU A 151      95.269  55.948  83.953  1.00  0.00           C  
ATOM   2278  H   LEU A 151      98.906  58.793  81.920  1.00  0.00           H  
ATOM   2279  HA  LEU A 151      96.339  58.201  80.526  1.00  0.00           H  
ATOM   2280 1HB  LEU A 151      97.208  56.521  82.083  1.00  0.00           H  
ATOM   2281 2HB  LEU A 151      97.143  57.693  83.403  1.00  0.00           H  
ATOM   2282  HG  LEU A 151      94.642  57.805  83.076  1.00  0.00           H  
ATOM   2283 1HD1 LEU A 151      93.592  55.996  81.791  1.00  0.00           H  
ATOM   2284 2HD1 LEU A 151      94.583  57.049  80.755  1.00  0.00           H  
ATOM   2285 3HD1 LEU A 151      95.195  55.452  81.246  1.00  0.00           H  
ATOM   2286 1HD2 LEU A 151      94.252  55.630  84.185  1.00  0.00           H  
ATOM   2287 2HD2 LEU A 151      95.866  55.080  83.674  1.00  0.00           H  
ATOM   2288 3HD2 LEU A 151      95.709  56.425  84.828  1.00  0.00           H  
ATOM   2289  N   LEU A 152      94.896  60.032  81.622  1.00  0.00           N  
ATOM   2290  CA  LEU A 152      94.147  61.184  82.145  1.00  0.00           C  
ATOM   2291  C   LEU A 152      92.984  60.602  82.947  1.00  0.00           C  
ATOM   2292  O   LEU A 152      92.094  59.965  82.362  1.00  0.00           O  
ATOM   2293  CB  LEU A 152      93.635  62.089  81.017  1.00  0.00           C  
ATOM   2294  CG  LEU A 152      93.085  63.452  81.456  1.00  0.00           C  
ATOM   2295  CD1 LEU A 152      93.042  64.391  80.258  1.00  0.00           C  
ATOM   2296  CD2 LEU A 152      91.701  63.271  82.060  1.00  0.00           C  
ATOM   2297  H   LEU A 152      94.446  59.409  80.967  1.00  0.00           H  
ATOM   2298  HA  LEU A 152      94.814  61.773  82.773  1.00  0.00           H  
ATOM   2299 1HB  LEU A 152      94.451  62.269  80.319  1.00  0.00           H  
ATOM   2300 2HB  LEU A 152      92.840  61.566  80.486  1.00  0.00           H  
ATOM   2301  HG  LEU A 152      93.751  63.891  82.199  1.00  0.00           H  
ATOM   2302 1HD1 LEU A 152      92.651  65.360  80.570  1.00  0.00           H  
ATOM   2303 2HD1 LEU A 152      94.048  64.518  79.858  1.00  0.00           H  
ATOM   2304 3HD1 LEU A 152      92.395  63.970  79.489  1.00  0.00           H  
ATOM   2305 1HD2 LEU A 152      91.311  64.240  82.372  1.00  0.00           H  
ATOM   2306 2HD2 LEU A 152      91.034  62.834  81.317  1.00  0.00           H  
ATOM   2307 3HD2 LEU A 152      91.765  62.610  82.924  1.00  0.00           H  
ATOM   2308  N   GLN A 153      93.014  60.791  84.261  1.00  0.00           N  
ATOM   2309  CA  GLN A 153      91.989  60.261  85.152  1.00  0.00           C  
ATOM   2310  C   GLN A 153      90.548  60.580  84.659  1.00  0.00           C  
ATOM   2311  O   GLN A 153      90.287  61.687  84.232  1.00  0.00           O  
ATOM   2312  CB  GLN A 153      92.198  60.816  86.564  1.00  0.00           C  
ATOM   2313  CG  GLN A 153      91.230  60.267  87.598  1.00  0.00           C  
ATOM   2314  CD  GLN A 153      91.500  60.810  88.988  1.00  0.00           C  
ATOM   2315  OE1 GLN A 153      92.314  61.720  89.168  1.00  0.00           O  
ATOM   2316  NE2 GLN A 153      90.816  60.254  89.982  1.00  0.00           N  
ATOM   2317  H   GLN A 153      93.778  61.323  84.652  1.00  0.00           H  
ATOM   2318  HA  GLN A 153      92.082  59.175  85.179  1.00  0.00           H  
ATOM   2319 1HB  GLN A 153      93.211  60.591  86.897  1.00  0.00           H  
ATOM   2320 2HB  GLN A 153      92.092  61.901  86.547  1.00  0.00           H  
ATOM   2321 1HG  GLN A 153      90.215  60.543  87.314  1.00  0.00           H  
ATOM   2322 2HG  GLN A 153      91.327  59.181  87.630  1.00  0.00           H  
ATOM   2323 1HE2 GLN A 153      90.951  60.572  90.922  1.00  0.00           H  
ATOM   2324 2HE2 GLN A 153      90.165  59.519  89.793  1.00  0.00           H  
ATOM   2325  N   HIS A 154      89.646  59.582  84.667  1.00  0.00           N  
ATOM   2326  CA  HIS A 154      88.269  59.829  84.260  1.00  0.00           C  
ATOM   2327  C   HIS A 154      88.128  60.328  82.840  1.00  0.00           C  
ATOM   2328  O   HIS A 154      87.129  61.000  82.496  1.00  0.00           O  
ATOM   2329  CB  HIS A 154      87.615  60.840  85.207  1.00  0.00           C  
ATOM   2330  CG  HIS A 154      87.597  60.401  86.638  1.00  0.00           C  
ATOM   2331  ND1 HIS A 154      87.290  61.257  87.675  1.00  0.00           N  
ATOM   2332  CD2 HIS A 154      87.849  59.197  87.204  1.00  0.00           C  
ATOM   2333  CE1 HIS A 154      87.353  60.597  88.819  1.00  0.00           C  
ATOM   2334  NE2 HIS A 154      87.690  59.346  88.560  1.00  0.00           N  
ATOM   2335  H   HIS A 154      89.915  58.652  84.955  1.00  0.00           H  
ATOM   2336  HA  HIS A 154      87.703  58.899  84.308  1.00  0.00           H  
ATOM   2337 1HB  HIS A 154      88.147  61.791  85.148  1.00  0.00           H  
ATOM   2338 2HB  HIS A 154      86.587  61.021  84.893  1.00  0.00           H  
ATOM   2339  HD1 HIS A 154      86.983  62.205  87.588  1.00  0.00           H  
ATOM   2340  HD2 HIS A 154      88.129  58.228  86.790  1.00  0.00           H  
ATOM   2341  HE1 HIS A 154      87.142  61.100  89.762  1.00  0.00           H  
ATOM   2342  N   HIS A 155      89.056  59.943  81.953  1.00  0.00           N  
ATOM   2343  CA  HIS A 155      89.032  60.507  80.630  1.00  0.00           C  
ATOM   2344  C   HIS A 155      89.640  59.505  79.632  1.00  0.00           C  
ATOM   2345  O   HIS A 155      88.964  59.014  78.698  1.00  0.00           O  
ATOM   2346  CB  HIS A 155      89.796  61.835  80.595  1.00  0.00           C  
ATOM   2347  CG  HIS A 155      89.757  62.516  79.262  1.00  0.00           C  
ATOM   2348  ND1 HIS A 155      88.828  63.487  78.950  1.00  0.00           N  
ATOM   2349  CD2 HIS A 155      90.530  62.367  78.162  1.00  0.00           C  
ATOM   2350  CE1 HIS A 155      89.033  63.906  77.714  1.00  0.00           C  
ATOM   2351  NE2 HIS A 155      90.059  63.242  77.214  1.00  0.00           N  
ATOM   2352  H   HIS A 155      89.771  59.269  82.188  1.00  0.00           H  
ATOM   2353  HA  HIS A 155      88.001  60.702  80.337  1.00  0.00           H  
ATOM   2354 1HB  HIS A 155      89.378  62.515  81.338  1.00  0.00           H  
ATOM   2355 2HB  HIS A 155      90.839  61.662  80.859  1.00  0.00           H  
ATOM   2356  HD2 HIS A 155      91.369  61.680  78.048  1.00  0.00           H  
ATOM   2357  HE1 HIS A 155      88.454  64.670  77.195  1.00  0.00           H  
ATOM   2358  HE2 HIS A 155      90.441  63.356  76.286  1.00  0.00           H  
ATOM   2359  N   GLY A 156      90.900  59.190  79.786  1.00  0.00           N  
ATOM   2360  CA  GLY A 156      91.496  58.280  78.793  1.00  0.00           C  
ATOM   2361  C   GLY A 156      93.011  58.291  78.851  1.00  0.00           C  
ATOM   2362  O   GLY A 156      93.616  58.318  79.916  1.00  0.00           O  
ATOM   2363  H   GLY A 156      91.473  59.537  80.542  1.00  0.00           H  
ATOM   2364 1HA  GLY A 156      91.136  57.266  78.967  1.00  0.00           H  
ATOM   2365 2HA  GLY A 156      91.172  58.569  77.794  1.00  0.00           H  
ATOM   2366  N   LEU A 157      93.610  58.164  77.680  1.00  0.00           N  
ATOM   2367  CA  LEU A 157      95.069  58.077  77.605  1.00  0.00           C  
ATOM   2368  C   LEU A 157      95.539  58.769  76.299  1.00  0.00           C  
ATOM   2369  O   LEU A 157      94.791  58.855  75.287  1.00  0.00           O  
ATOM   2370  CB  LEU A 157      95.526  56.613  77.636  1.00  0.00           C  
ATOM   2371  CG  LEU A 157      97.043  56.389  77.599  1.00  0.00           C  
ATOM   2372  CD1 LEU A 157      97.385  55.105  78.342  1.00  0.00           C  
ATOM   2373  CD2 LEU A 157      97.512  56.325  76.153  1.00  0.00           C  
ATOM   2374  H   LEU A 157      93.070  58.126  76.827  1.00  0.00           H  
ATOM   2375  HA  LEU A 157      95.491  58.591  78.468  1.00  0.00           H  
ATOM   2376 1HB  LEU A 157      95.145  56.150  78.545  1.00  0.00           H  
ATOM   2377 2HB  LEU A 157      95.093  56.095  76.781  1.00  0.00           H  
ATOM   2378  HG  LEU A 157      97.545  57.212  78.108  1.00  0.00           H  
ATOM   2379 1HD1 LEU A 157      98.463  54.945  78.316  1.00  0.00           H  
ATOM   2380 2HD1 LEU A 157      97.057  55.185  79.379  1.00  0.00           H  
ATOM   2381 3HD1 LEU A 157      96.883  54.264  77.866  1.00  0.00           H  
ATOM   2382 1HD2 LEU A 157      98.590  56.167  76.127  1.00  0.00           H  
ATOM   2383 2HD2 LEU A 157      97.011  55.501  75.644  1.00  0.00           H  
ATOM   2384 3HD2 LEU A 157      97.270  57.262  75.651  1.00  0.00           H  
ATOM   2385  N   ILE A 158      96.766  59.241  76.331  1.00  0.00           N  
ATOM   2386  CA  ILE A 158      97.442  59.643  75.101  1.00  0.00           C  
ATOM   2387  C   ILE A 158      98.665  58.790  74.932  1.00  0.00           C  
ATOM   2388  O   ILE A 158      99.401  58.635  75.889  1.00  0.00           O  
ATOM   2389  CB  ILE A 158      97.840  61.130  75.121  1.00  0.00           C  
ATOM   2390  CG1 ILE A 158      96.596  62.014  75.242  1.00  0.00           C  
ATOM   2391  CG2 ILE A 158      98.630  61.486  73.871  1.00  0.00           C  
ATOM   2392  CD1 ILE A 158      96.905  63.469  75.511  1.00  0.00           C  
ATOM   2393  H   ILE A 158      97.253  59.330  77.211  1.00  0.00           H  
ATOM   2394  HA  ILE A 158      96.760  59.490  74.266  1.00  0.00           H  
ATOM   2395  HB  ILE A 158      98.455  61.330  75.997  1.00  0.00           H  
ATOM   2396 1HG1 ILE A 158      96.016  61.953  74.322  1.00  0.00           H  
ATOM   2397 2HG1 ILE A 158      95.965  61.646  76.051  1.00  0.00           H  
ATOM   2398 1HG2 ILE A 158      98.903  62.540  73.900  1.00  0.00           H  
ATOM   2399 2HG2 ILE A 158      99.534  60.879  73.827  1.00  0.00           H  
ATOM   2400 3HG2 ILE A 158      98.021  61.293  72.988  1.00  0.00           H  
ATOM   2401 1HD1 ILE A 158      95.974  64.032  75.584  1.00  0.00           H  
ATOM   2402 2HD1 ILE A 158      97.457  63.557  76.447  1.00  0.00           H  
ATOM   2403 3HD1 ILE A 158      97.507  63.870  74.696  1.00  0.00           H  
ATOM   2404  N   ALA A 159      98.930  58.333  73.697  1.00  0.00           N  
ATOM   2405  CA  ALA A 159     100.097  57.507  73.490  1.00  0.00           C  
ATOM   2406  C   ALA A 159     100.762  58.046  72.238  1.00  0.00           C  
ATOM   2407  O   ALA A 159     100.078  58.294  71.267  1.00  0.00           O  
ATOM   2408  CB  ALA A 159      99.733  56.036  73.349  1.00  0.00           C  
ATOM   2409  H   ALA A 159      98.336  58.551  72.910  1.00  0.00           H  
ATOM   2410  HA  ALA A 159     100.746  57.615  74.359  1.00  0.00           H  
ATOM   2411 1HB  ALA A 159     100.639  55.450  73.195  1.00  0.00           H  
ATOM   2412 2HB  ALA A 159      99.231  55.697  74.255  1.00  0.00           H  
ATOM   2413 3HB  ALA A 159      99.068  55.907  72.496  1.00  0.00           H  
ATOM   2414  N   CYS A 160     102.079  58.182  72.260  1.00  0.00           N  
ATOM   2415  CA  CYS A 160     102.799  58.610  70.999  1.00  0.00           C  
ATOM   2416  C   CYS A 160     103.968  57.698  70.673  1.00  0.00           C  
ATOM   2417  O   CYS A 160     104.442  56.930  71.509  1.00  0.00           O  
ATOM   2418  CB  CYS A 160     103.330  60.038  71.121  1.00  0.00           C  
ATOM   2419  SG  CYS A 160     104.598  60.249  72.394  1.00  0.00           S  
ATOM   2420  H   CYS A 160     102.616  58.007  73.098  1.00  0.00           H  
ATOM   2421  HA  CYS A 160     102.092  58.578  70.170  1.00  0.00           H  
ATOM   2422 1HB  CYS A 160     103.755  60.352  70.167  1.00  0.00           H  
ATOM   2423 2HB  CYS A 160     102.506  60.714  71.350  1.00  0.00           H  
ATOM   2424  HG  CYS A 160     103.837  59.859  73.413  1.00  0.00           H  
ATOM   2425  N   GLU A 161     104.393  57.758  69.425  1.00  0.00           N  
ATOM   2426  CA  GLU A 161     105.500  56.957  68.973  1.00  0.00           C  
ATOM   2427  C   GLU A 161     106.202  57.593  67.795  1.00  0.00           C  
ATOM   2428  O   GLU A 161     105.686  58.573  67.182  1.00  0.00           O  
ATOM   2429  CB  GLU A 161     105.017  55.555  68.596  1.00  0.00           C  
ATOM   2430  CG  GLU A 161     104.026  55.520  67.441  1.00  0.00           C  
ATOM   2431  CD  GLU A 161     103.540  54.132  67.129  1.00  0.00           C  
ATOM   2432  OE1 GLU A 161     103.972  53.211  67.780  1.00  0.00           O  
ATOM   2433  OE2 GLU A 161     102.736  53.993  66.238  1.00  0.00           O  
ATOM   2434  H   GLU A 161     103.935  58.377  68.772  1.00  0.00           H  
ATOM   2435  HA  GLU A 161     106.221  56.873  69.786  1.00  0.00           H  
ATOM   2436 1HB  GLU A 161     105.873  54.937  68.321  1.00  0.00           H  
ATOM   2437 2HB  GLU A 161     104.541  55.089  69.459  1.00  0.00           H  
ATOM   2438 1HG  GLU A 161     103.170  56.145  67.692  1.00  0.00           H  
ATOM   2439 2HG  GLU A 161     104.501  55.941  66.556  1.00  0.00           H  
ATOM   2440  N   VAL A 162     107.325  56.985  67.421  1.00  0.00           N  
ATOM   2441  CA  VAL A 162     108.160  57.583  66.364  1.00  0.00           C  
ATOM   2442  C   VAL A 162     107.476  57.443  65.065  1.00  0.00           C  
ATOM   2443  O   VAL A 162     107.683  58.253  64.206  1.00  0.00           O  
ATOM   2444  CB  VAL A 162     109.541  56.906  66.277  1.00  0.00           C  
ATOM   2445  CG1 VAL A 162     110.314  57.427  65.075  1.00  0.00           C  
ATOM   2446  CG2 VAL A 162     110.317  57.144  67.563  1.00  0.00           C  
ATOM   2447  H   VAL A 162     107.618  56.118  67.848  1.00  0.00           H  
ATOM   2448  HA  VAL A 162     108.315  58.636  66.600  1.00  0.00           H  
ATOM   2449  HB  VAL A 162     109.401  55.835  66.129  1.00  0.00           H  
ATOM   2450 1HG1 VAL A 162     111.288  56.937  65.028  1.00  0.00           H  
ATOM   2451 2HG1 VAL A 162     109.757  57.214  64.163  1.00  0.00           H  
ATOM   2452 3HG1 VAL A 162     110.455  58.503  65.172  1.00  0.00           H  
ATOM   2453 1HG2 VAL A 162     111.291  56.662  67.494  1.00  0.00           H  
ATOM   2454 2HG2 VAL A 162     110.451  58.215  67.713  1.00  0.00           H  
ATOM   2455 3HG2 VAL A 162     109.764  56.726  68.404  1.00  0.00           H  
ATOM   2456  N   ASN A 163     106.654  56.390  64.913  1.00  0.00           N  
ATOM   2457  CA  ASN A 163     105.867  56.180  63.703  1.00  0.00           C  
ATOM   2458  C   ASN A 163     104.409  55.836  64.114  1.00  0.00           C  
ATOM   2459  O   ASN A 163     104.167  55.496  65.277  1.00  0.00           O  
ATOM   2460  CB  ASN A 163     106.478  55.091  62.840  1.00  0.00           C  
ATOM   2461  CG  ASN A 163     107.817  55.482  62.279  1.00  0.00           C  
ATOM   2462  OD1 ASN A 163     107.934  56.480  61.559  1.00  0.00           O  
ATOM   2463  ND2 ASN A 163     108.829  54.715  62.594  1.00  0.00           N  
ATOM   2464  H   ASN A 163     106.583  55.723  65.668  1.00  0.00           H  
ATOM   2465  HA  ASN A 163     105.858  57.109  63.130  1.00  0.00           H  
ATOM   2466 1HB  ASN A 163     106.597  54.182  63.432  1.00  0.00           H  
ATOM   2467 2HB  ASN A 163     105.805  54.860  62.015  1.00  0.00           H  
ATOM   2468 1HD2 ASN A 163     109.744  54.926  62.249  1.00  0.00           H  
ATOM   2469 2HD2 ASN A 163     108.688  53.917  63.180  1.00  0.00           H  
ATOM   2470  N   LEU A 164     103.480  55.892  63.179  1.00  0.00           N  
ATOM   2471  CA  LEU A 164     102.140  55.421  63.464  1.00  0.00           C  
ATOM   2472  C   LEU A 164     102.106  53.942  63.871  1.00  0.00           C  
ATOM   2473  O   LEU A 164     101.327  53.542  64.768  1.00  0.00           O  
ATOM   2474  CB  LEU A 164     101.249  55.638  62.234  1.00  0.00           C  
ATOM   2475  CG  LEU A 164      99.774  55.254  62.405  1.00  0.00           C  
ATOM   2476  CD1 LEU A 164      99.160  56.082  63.526  1.00  0.00           C  
ATOM   2477  CD2 LEU A 164      99.036  55.476  61.093  1.00  0.00           C  
ATOM   2478  H   LEU A 164     103.687  56.260  62.262  1.00  0.00           H  
ATOM   2479  HA  LEU A 164     101.742  55.996  64.299  1.00  0.00           H  
ATOM   2480 1HB  LEU A 164     101.287  56.691  61.960  1.00  0.00           H  
ATOM   2481 2HB  LEU A 164     101.650  55.053  61.407  1.00  0.00           H  
ATOM   2482  HG  LEU A 164      99.702  54.204  62.689  1.00  0.00           H  
ATOM   2483 1HD1 LEU A 164      98.111  55.809  63.647  1.00  0.00           H  
ATOM   2484 2HD1 LEU A 164      99.694  55.889  64.456  1.00  0.00           H  
ATOM   2485 3HD1 LEU A 164      99.232  57.140  63.277  1.00  0.00           H  
ATOM   2486 1HD2 LEU A 164      97.988  55.202  61.215  1.00  0.00           H  
ATOM   2487 2HD2 LEU A 164      99.106  56.526  60.809  1.00  0.00           H  
ATOM   2488 3HD2 LEU A 164      99.485  54.859  60.315  1.00  0.00           H  
ATOM   2489  N   GLU A 165     102.974  53.125  63.251  1.00  0.00           N  
ATOM   2490  CA  GLU A 165     102.953  51.697  63.573  1.00  0.00           C  
ATOM   2491  C   GLU A 165     103.301  51.560  65.036  1.00  0.00           C  
ATOM   2492  O   GLU A 165     102.724  50.786  65.752  1.00  0.00           O  
ATOM   2493  CB  GLU A 165     103.939  50.907  62.710  1.00  0.00           C  
ATOM   2494  CG  GLU A 165     103.545  50.798  61.244  1.00  0.00           C  
ATOM   2495  CD  GLU A 165     104.575  50.086  60.412  1.00  0.00           C  
ATOM   2496  OE1 GLU A 165     105.626  49.789  60.928  1.00  0.00           O  
ATOM   2497  OE2 GLU A 165     104.311  49.838  59.259  1.00  0.00           O  
ATOM   2498  H   GLU A 165     103.639  53.466  62.571  1.00  0.00           H  
ATOM   2499  HA  GLU A 165     101.951  51.313  63.378  1.00  0.00           H  
ATOM   2500 1HB  GLU A 165     104.922  51.376  62.758  1.00  0.00           H  
ATOM   2501 2HB  GLU A 165     104.040  49.896  63.105  1.00  0.00           H  
ATOM   2502 1HG  GLU A 165     102.600  50.259  61.171  1.00  0.00           H  
ATOM   2503 2HG  GLU A 165     103.392  51.800  60.845  1.00  0.00           H  
ATOM   2504  N   LYS A 166     104.307  52.287  65.477  1.00  0.00           N  
ATOM   2505  CA  LYS A 166     104.766  52.111  66.816  1.00  0.00           C  
ATOM   2506  C   LYS A 166     103.795  52.681  67.834  1.00  0.00           C  
ATOM   2507  O   LYS A 166     103.691  52.129  68.942  1.00  0.00           O  
ATOM   2508  CB  LYS A 166     106.144  52.754  66.980  1.00  0.00           C  
ATOM   2509  CG  LYS A 166     107.267  52.028  66.250  1.00  0.00           C  
ATOM   2510  CD  LYS A 166     108.601  52.734  66.448  1.00  0.00           C  
ATOM   2511  CE  LYS A 166     109.723  52.014  65.715  1.00  0.00           C  
ATOM   2512  NZ  LYS A 166     111.027  52.714  65.868  1.00  0.00           N  
ATOM   2513  H   LYS A 166     104.762  52.968  64.886  1.00  0.00           H  
ATOM   2514  HA  LYS A 166     104.847  51.042  67.016  1.00  0.00           H  
ATOM   2515 1HB  LYS A 166     106.114  53.779  66.611  1.00  0.00           H  
ATOM   2516 2HB  LYS A 166     106.404  52.794  68.038  1.00  0.00           H  
ATOM   2517 1HG  LYS A 166     107.346  51.008  66.627  1.00  0.00           H  
ATOM   2518 2HG  LYS A 166     107.042  51.988  65.185  1.00  0.00           H  
ATOM   2519 1HD  LYS A 166     108.531  53.756  66.075  1.00  0.00           H  
ATOM   2520 2HD  LYS A 166     108.839  52.769  67.511  1.00  0.00           H  
ATOM   2521 1HE  LYS A 166     109.820  51.001  66.103  1.00  0.00           H  
ATOM   2522 2HE  LYS A 166     109.482  51.951  64.654  1.00  0.00           H  
ATOM   2523 1HZ  LYS A 166     111.743  52.207  65.368  1.00  0.00           H  
ATOM   2524 2HZ  LYS A 166     110.953  53.650  65.493  1.00  0.00           H  
ATOM   2525 3HZ  LYS A 166     111.271  52.762  66.847  1.00  0.00           H  
ATOM   2526  N   ALA A 167     103.204  53.850  67.537  1.00  0.00           N  
ATOM   2527  CA  ALA A 167     102.233  54.456  68.457  1.00  0.00           C  
ATOM   2528  C   ALA A 167     101.046  53.422  68.559  1.00  0.00           C  
ATOM   2529  O   ALA A 167     100.483  53.203  69.608  1.00  0.00           O  
ATOM   2530  CB  ALA A 167     101.771  55.818  67.960  1.00  0.00           C  
ATOM   2531  H   ALA A 167     103.425  54.324  66.673  1.00  0.00           H  
ATOM   2532  HA  ALA A 167     102.720  54.589  69.423  1.00  0.00           H  
ATOM   2533 1HB  ALA A 167     101.054  56.238  68.665  1.00  0.00           H  
ATOM   2534 2HB  ALA A 167     102.630  56.485  67.876  1.00  0.00           H  
ATOM   2535 3HB  ALA A 167     101.300  55.709  66.985  1.00  0.00           H  
ATOM   2536  N   LEU A 168     100.637  52.858  67.445  1.00  0.00           N  
ATOM   2537  CA  LEU A 168      99.469  51.985  67.451  1.00  0.00           C  
ATOM   2538  C   LEU A 168      99.785  50.728  68.233  1.00  0.00           C  
ATOM   2539  O   LEU A 168      98.987  50.334  69.127  1.00  0.00           O  
ATOM   2540  CB  LEU A 168      99.051  51.622  66.020  1.00  0.00           C  
ATOM   2541  CG  LEU A 168      98.471  52.771  65.186  1.00  0.00           C  
ATOM   2542  CD1 LEU A 168      98.287  52.311  63.746  1.00  0.00           C  
ATOM   2543  CD2 LEU A 168      97.149  53.221  65.789  1.00  0.00           C  
ATOM   2544  H   LEU A 168     101.124  53.022  66.576  1.00  0.00           H  
ATOM   2545  HA  LEU A 168      98.645  52.514  67.928  1.00  0.00           H  
ATOM   2546 1HB  LEU A 168      99.920  51.235  65.492  1.00  0.00           H  
ATOM   2547 2HB  LEU A 168      98.299  50.835  66.067  1.00  0.00           H  
ATOM   2548  HG  LEU A 168      99.171  53.607  65.181  1.00  0.00           H  
ATOM   2549 1HD1 LEU A 168      97.875  53.127  63.153  1.00  0.00           H  
ATOM   2550 2HD1 LEU A 168      99.251  52.014  63.333  1.00  0.00           H  
ATOM   2551 3HD1 LEU A 168      97.603  51.463  63.720  1.00  0.00           H  
ATOM   2552 1HD2 LEU A 168      96.737  54.038  65.196  1.00  0.00           H  
ATOM   2553 2HD2 LEU A 168      96.448  52.386  65.793  1.00  0.00           H  
ATOM   2554 3HD2 LEU A 168      97.313  53.561  66.812  1.00  0.00           H  
ATOM   2555  N   TRP A 169     100.942  50.110  67.974  1.00  0.00           N  
ATOM   2556  CA  TRP A 169     101.244  48.895  68.730  1.00  0.00           C  
ATOM   2557  C   TRP A 169     101.446  49.137  70.228  1.00  0.00           C  
ATOM   2558  O   TRP A 169     101.016  48.342  71.101  1.00  0.00           O  
ATOM   2559  CB  TRP A 169     102.498  48.232  68.158  1.00  0.00           C  
ATOM   2560  CG  TRP A 169     102.871  46.957  68.853  1.00  0.00           C  
ATOM   2561  CD1 TRP A 169     104.044  46.692  69.495  1.00  0.00           C  
ATOM   2562  CD2 TRP A 169     102.065  45.761  68.981  1.00  0.00           C  
ATOM   2563  NE1 TRP A 169     104.024  45.420  70.010  1.00  0.00           N  
ATOM   2564  CE2 TRP A 169     102.819  44.836  69.706  1.00  0.00           C  
ATOM   2565  CE3 TRP A 169     100.781  45.408  68.545  1.00  0.00           C  
ATOM   2566  CZ2 TRP A 169     102.338  43.572  70.008  1.00  0.00           C  
ATOM   2567  CZ3 TRP A 169     100.298  44.141  68.849  1.00  0.00           C  
ATOM   2568  CH2 TRP A 169     101.056  43.248  69.562  1.00  0.00           C  
ATOM   2569  H   TRP A 169     101.606  50.441  67.289  1.00  0.00           H  
ATOM   2570  HA  TRP A 169     100.403  48.209  68.632  1.00  0.00           H  
ATOM   2571 1HB  TRP A 169     102.345  48.013  67.101  1.00  0.00           H  
ATOM   2572 2HB  TRP A 169     103.340  48.921  68.231  1.00  0.00           H  
ATOM   2573  HD1 TRP A 169     104.875  47.388  69.586  1.00  0.00           H  
ATOM   2574  HE1 TRP A 169     104.772  44.983  70.528  1.00  0.00           H  
ATOM   2575  HE3 TRP A 169     100.174  46.115  67.980  1.00  0.00           H  
ATOM   2576  HZ2 TRP A 169     102.925  42.848  70.574  1.00  0.00           H  
ATOM   2577  HZ3 TRP A 169      99.298  43.874  68.505  1.00  0.00           H  
ATOM   2578  HH2 TRP A 169     100.646  42.262  69.784  1.00  0.00           H  
ATOM   2579  N   LEU A 170     102.103  50.243  70.560  1.00  0.00           N  
ATOM   2580  CA  LEU A 170     102.186  50.557  71.982  1.00  0.00           C  
ATOM   2581  C   LEU A 170     100.829  50.854  72.584  1.00  0.00           C  
ATOM   2582  O   LEU A 170     100.603  50.502  73.680  1.00  0.00           O  
ATOM   2583  CB  LEU A 170     103.113  51.759  72.202  1.00  0.00           C  
ATOM   2584  CG  LEU A 170     103.353  52.155  73.665  1.00  0.00           C  
ATOM   2585  CD1 LEU A 170     103.974  50.983  74.412  1.00  0.00           C  
ATOM   2586  CD2 LEU A 170     104.257  53.378  73.718  1.00  0.00           C  
ATOM   2587  H   LEU A 170     102.538  50.864  69.893  1.00  0.00           H  
ATOM   2588  HA  LEU A 170     102.599  49.694  72.503  1.00  0.00           H  
ATOM   2589 1HB  LEU A 170     104.080  51.538  71.755  1.00  0.00           H  
ATOM   2590 2HB  LEU A 170     102.688  52.623  71.691  1.00  0.00           H  
ATOM   2591  HG  LEU A 170     102.400  52.387  74.141  1.00  0.00           H  
ATOM   2592 1HD1 LEU A 170     104.145  51.264  75.452  1.00  0.00           H  
ATOM   2593 2HD1 LEU A 170     103.299  50.128  74.375  1.00  0.00           H  
ATOM   2594 3HD1 LEU A 170     104.923  50.717  73.948  1.00  0.00           H  
ATOM   2595 1HD2 LEU A 170     104.427  53.659  74.758  1.00  0.00           H  
ATOM   2596 2HD2 LEU A 170     105.211  53.147  73.244  1.00  0.00           H  
ATOM   2597 3HD2 LEU A 170     103.781  54.205  73.191  1.00  0.00           H  
ATOM   2598  N   ALA A 171      99.964  51.515  71.829  1.00  0.00           N  
ATOM   2599  CA  ALA A 171      98.667  51.862  72.356  1.00  0.00           C  
ATOM   2600  C   ALA A 171      97.873  50.537  72.664  1.00  0.00           C  
ATOM   2601  O   ALA A 171      97.263  50.428  73.701  1.00  0.00           O  
ATOM   2602  CB  ALA A 171      97.923  52.753  71.371  1.00  0.00           C  
ATOM   2603  H   ALA A 171     100.198  51.782  70.884  1.00  0.00           H  
ATOM   2604  HA  ALA A 171      98.815  52.408  73.288  1.00  0.00           H  
ATOM   2605 1HB  ALA A 171      96.946  53.009  71.779  1.00  0.00           H  
ATOM   2606 2HB  ALA A 171      98.496  53.665  71.202  1.00  0.00           H  
ATOM   2607 3HB  ALA A 171      97.796  52.224  70.428  1.00  0.00           H  
ATOM   2608  N   HIS A 172      97.896  49.576  71.735  1.00  0.00           N  
ATOM   2609  CA  HIS A 172      97.383  48.191  71.994  1.00  0.00           C  
ATOM   2610  C   HIS A 172      98.018  47.481  73.208  1.00  0.00           C  
ATOM   2611  O   HIS A 172      97.282  46.902  74.057  1.00  0.00           O  
ATOM   2612  CB  HIS A 172      97.594  47.314  70.756  1.00  0.00           C  
ATOM   2613  CG  HIS A 172      97.095  45.912  70.919  1.00  0.00           C  
ATOM   2614  ND1 HIS A 172      95.752  45.602  70.965  1.00  0.00           N  
ATOM   2615  CD2 HIS A 172      97.757  44.739  71.049  1.00  0.00           C  
ATOM   2616  CE1 HIS A 172      95.610  44.296  71.115  1.00  0.00           C  
ATOM   2617  NE2 HIS A 172      96.811  43.750  71.169  1.00  0.00           N  
ATOM   2618  H   HIS A 172      98.275  49.798  70.826  1.00  0.00           H  
ATOM   2619  HA  HIS A 172      96.315  48.233  72.207  1.00  0.00           H  
ATOM   2620 1HB  HIS A 172      97.084  47.760  69.902  1.00  0.00           H  
ATOM   2621 2HB  HIS A 172      98.656  47.272  70.517  1.00  0.00           H  
ATOM   2622  HD1 HIS A 172      94.993  46.237  70.824  1.00  0.00           H  
ATOM   2623  HD2 HIS A 172      98.817  44.485  71.071  1.00  0.00           H  
ATOM   2624  HE1 HIS A 172      94.618  43.848  71.173  1.00  0.00           H  
ATOM   2625  N   GLU A 173      99.350  47.543  73.377  1.00  0.00           N  
ATOM   2626  CA  GLU A 173      99.964  46.913  74.566  1.00  0.00           C  
ATOM   2627  C   GLU A 173      99.502  47.659  75.848  1.00  0.00           C  
ATOM   2628  O   GLU A 173      99.248  47.064  76.840  1.00  0.00           O  
ATOM   2629  CB  GLU A 173     101.491  46.930  74.461  1.00  0.00           C  
ATOM   2630  CG  GLU A 173     102.057  46.007  73.392  1.00  0.00           C  
ATOM   2631  CD  GLU A 173     103.552  46.107  73.265  1.00  0.00           C  
ATOM   2632  OE1 GLU A 173     104.074  47.180  73.449  1.00  0.00           O  
ATOM   2633  OE2 GLU A 173     104.173  45.109  72.984  1.00  0.00           O  
ATOM   2634  H   GLU A 173      99.943  48.012  72.707  1.00  0.00           H  
ATOM   2635  HA  GLU A 173      99.632  45.876  74.618  1.00  0.00           H  
ATOM   2636 1HB  GLU A 173     101.829  47.943  74.242  1.00  0.00           H  
ATOM   2637 2HB  GLU A 173     101.925  46.640  75.418  1.00  0.00           H  
ATOM   2638 1HG  GLU A 173     101.793  44.978  73.637  1.00  0.00           H  
ATOM   2639 2HG  GLU A 173     101.599  46.252  72.435  1.00  0.00           H  
ATOM   2640  N   VAL A 174      99.499  48.996  75.849  1.00  0.00           N  
ATOM   2641  CA  VAL A 174      99.114  49.686  77.048  1.00  0.00           C  
ATOM   2642  C   VAL A 174      97.651  49.360  77.433  1.00  0.00           C  
ATOM   2643  O   VAL A 174      97.348  49.246  78.599  1.00  0.00           O  
ATOM   2644  CB  VAL A 174      99.282  51.204  76.849  1.00  0.00           C  
ATOM   2645  CG1 VAL A 174      98.694  51.964  78.028  1.00  0.00           C  
ATOM   2646  CG2 VAL A 174     100.754  51.543  76.669  1.00  0.00           C  
ATOM   2647  H   VAL A 174      99.759  49.533  75.034  1.00  0.00           H  
ATOM   2648  HA  VAL A 174      99.765  49.359  77.860  1.00  0.00           H  
ATOM   2649  HB  VAL A 174      98.728  51.508  75.961  1.00  0.00           H  
ATOM   2650 1HG1 VAL A 174      98.821  53.036  77.870  1.00  0.00           H  
ATOM   2651 2HG1 VAL A 174      97.632  51.735  78.115  1.00  0.00           H  
ATOM   2652 3HG1 VAL A 174      99.206  51.670  78.943  1.00  0.00           H  
ATOM   2653 1HG2 VAL A 174     100.866  52.617  76.528  1.00  0.00           H  
ATOM   2654 2HG2 VAL A 174     101.309  51.233  77.555  1.00  0.00           H  
ATOM   2655 3HG2 VAL A 174     101.144  51.020  75.795  1.00  0.00           H  
ATOM   2656  N   GLU A 175      96.768  49.296  76.440  1.00  0.00           N  
ATOM   2657  CA  GLU A 175      95.339  49.093  76.723  1.00  0.00           C  
ATOM   2658  C   GLU A 175      95.157  47.666  77.314  1.00  0.00           C  
ATOM   2659  O   GLU A 175      94.446  47.454  78.287  1.00  0.00           O  
ATOM   2660  CB  GLU A 175      94.499  49.269  75.456  1.00  0.00           C  
ATOM   2661  CG  GLU A 175      92.997  49.169  75.678  1.00  0.00           C  
ATOM   2662  CD  GLU A 175      92.201  49.450  74.434  1.00  0.00           C  
ATOM   2663  OE1 GLU A 175      92.796  49.739  73.424  1.00  0.00           O  
ATOM   2664  OE2 GLU A 175      90.996  49.376  74.494  1.00  0.00           O  
ATOM   2665  H   GLU A 175      97.072  49.386  75.481  1.00  0.00           H  
ATOM   2666  HA  GLU A 175      95.021  49.839  77.453  1.00  0.00           H  
ATOM   2667 1HB  GLU A 175      94.708  50.243  75.013  1.00  0.00           H  
ATOM   2668 2HB  GLU A 175      94.780  48.510  74.725  1.00  0.00           H  
ATOM   2669 1HG  GLU A 175      92.758  48.165  76.029  1.00  0.00           H  
ATOM   2670 2HG  GLU A 175      92.708  49.874  76.456  1.00  0.00           H  
ATOM   2671  N   VAL A 176      95.924  46.722  76.793  1.00  0.00           N  
ATOM   2672  CA  VAL A 176      95.897  45.345  77.261  1.00  0.00           C  
ATOM   2673  C   VAL A 176      96.365  45.328  78.705  1.00  0.00           C  
ATOM   2674  O   VAL A 176      95.749  44.656  79.560  1.00  0.00           O  
ATOM   2675  CB  VAL A 176      96.805  44.447  76.400  1.00  0.00           C  
ATOM   2676  CG1 VAL A 176      96.920  43.060  77.015  1.00  0.00           C  
ATOM   2677  CG2 VAL A 176      96.258  44.364  74.983  1.00  0.00           C  
ATOM   2678  H   VAL A 176      96.550  46.974  76.042  1.00  0.00           H  
ATOM   2679  HA  VAL A 176      94.875  44.973  77.184  1.00  0.00           H  
ATOM   2680  HB  VAL A 176      97.808  44.874  76.379  1.00  0.00           H  
ATOM   2681 1HG1 VAL A 176      97.566  42.439  76.394  1.00  0.00           H  
ATOM   2682 2HG1 VAL A 176      97.348  43.140  78.015  1.00  0.00           H  
ATOM   2683 3HG1 VAL A 176      95.932  42.606  77.077  1.00  0.00           H  
ATOM   2684 1HG2 VAL A 176      96.905  43.728  74.380  1.00  0.00           H  
ATOM   2685 2HG2 VAL A 176      95.253  43.943  75.005  1.00  0.00           H  
ATOM   2686 3HG2 VAL A 176      96.223  45.363  74.548  1.00  0.00           H  
ATOM   2687  N   LEU A 177      97.453  46.056  79.003  1.00  0.00           N  
ATOM   2688  CA  LEU A 177      97.983  46.089  80.357  1.00  0.00           C  
ATOM   2689  C   LEU A 177      97.033  46.797  81.339  1.00  0.00           C  
ATOM   2690  O   LEU A 177      96.891  46.349  82.485  1.00  0.00           O  
ATOM   2691  CB  LEU A 177      99.347  46.791  80.359  1.00  0.00           C  
ATOM   2692  CG  LEU A 177     100.484  46.036  79.658  1.00  0.00           C  
ATOM   2693  CD1 LEU A 177     101.719  46.925  79.592  1.00  0.00           C  
ATOM   2694  CD2 LEU A 177     100.778  44.747  80.411  1.00  0.00           C  
ATOM   2695  H   LEU A 177      97.914  46.591  78.281  1.00  0.00           H  
ATOM   2696  HA  LEU A 177      98.110  45.064  80.704  1.00  0.00           H  
ATOM   2697 1HB  LEU A 177      99.241  47.758  79.870  1.00  0.00           H  
ATOM   2698 2HB  LEU A 177      99.649  46.960  81.392  1.00  0.00           H  
ATOM   2699  HG  LEU A 177     100.189  45.800  78.636  1.00  0.00           H  
ATOM   2700 1HD1 LEU A 177     102.527  46.389  79.094  1.00  0.00           H  
ATOM   2701 2HD1 LEU A 177     101.486  47.831  79.032  1.00  0.00           H  
ATOM   2702 3HD1 LEU A 177     102.029  47.192  80.602  1.00  0.00           H  
ATOM   2703 1HD2 LEU A 177     101.586  44.211  79.913  1.00  0.00           H  
ATOM   2704 2HD2 LEU A 177     101.075  44.983  81.434  1.00  0.00           H  
ATOM   2705 3HD2 LEU A 177      99.884  44.124  80.428  1.00  0.00           H  
ATOM   2706  N   ALA A 178      96.394  47.869  80.894  1.00  0.00           N  
ATOM   2707  CA  ALA A 178      95.427  48.555  81.767  1.00  0.00           C  
ATOM   2708  C   ALA A 178      94.312  47.582  82.104  1.00  0.00           C  
ATOM   2709  O   ALA A 178      93.899  47.496  83.226  1.00  0.00           O  
ATOM   2710  CB  ALA A 178      94.869  49.806  81.105  1.00  0.00           C  
ATOM   2711  H   ALA A 178      96.557  48.227  79.964  1.00  0.00           H  
ATOM   2712  HA  ALA A 178      95.945  48.851  82.679  1.00  0.00           H  
ATOM   2713 1HB  ALA A 178      94.159  50.288  81.777  1.00  0.00           H  
ATOM   2714 2HB  ALA A 178      95.684  50.496  80.884  1.00  0.00           H  
ATOM   2715 3HB  ALA A 178      94.365  49.534  80.179  1.00  0.00           H  
ATOM   2716  N   GLN A 179      93.865  46.853  81.083  1.00  0.00           N  
ATOM   2717  CA  GLN A 179      92.771  45.893  81.251  1.00  0.00           C  
ATOM   2718  C   GLN A 179      93.170  44.742  82.177  1.00  0.00           C  
ATOM   2719  O   GLN A 179      92.478  44.419  83.146  1.00  0.00           O  
ATOM   2720  CB  GLN A 179      92.333  45.340  79.892  1.00  0.00           C  
ATOM   2721  CG  GLN A 179      91.086  44.474  79.945  1.00  0.00           C  
ATOM   2722  CD  GLN A 179      91.395  43.035  80.315  1.00  0.00           C  
ATOM   2723  OE1 GLN A 179      92.450  42.502  79.960  1.00  0.00           O  
ATOM   2724  NE2 GLN A 179      90.476  42.399  81.031  1.00  0.00           N  
ATOM   2725  H   GLN A 179      94.288  46.963  80.172  1.00  0.00           H  
ATOM   2726  HA  GLN A 179      91.926  46.408  81.707  1.00  0.00           H  
ATOM   2727 1HB  GLN A 179      92.141  46.166  79.208  1.00  0.00           H  
ATOM   2728 2HB  GLN A 179      93.139  44.743  79.466  1.00  0.00           H  
ATOM   2729 1HG  GLN A 179      90.406  44.880  80.693  1.00  0.00           H  
ATOM   2730 2HG  GLN A 179      90.610  44.480  78.965  1.00  0.00           H  
ATOM   2731 1HE2 GLN A 179      90.625  41.448  81.305  1.00  0.00           H  
ATOM   2732 2HE2 GLN A 179      89.635  42.870  81.298  1.00  0.00           H  
ATOM   2733  N   LEU A 180      94.331  44.155  81.898  1.00  0.00           N  
ATOM   2734  CA  LEU A 180      94.859  43.080  82.691  1.00  0.00           C  
ATOM   2735  C   LEU A 180      95.095  43.493  84.153  1.00  0.00           C  
ATOM   2736  O   LEU A 180      94.770  42.746  85.068  1.00  0.00           O  
ATOM   2737  CB  LEU A 180      96.171  42.586  82.068  1.00  0.00           C  
ATOM   2738  CG  LEU A 180      96.036  41.859  80.724  1.00  0.00           C  
ATOM   2739  CD1 LEU A 180      97.421  41.586  80.152  1.00  0.00           C  
ATOM   2740  CD2 LEU A 180      95.261  40.564  80.921  1.00  0.00           C  
ATOM   2741  H   LEU A 180      94.856  44.481  81.099  1.00  0.00           H  
ATOM   2742  HA  LEU A 180      94.135  42.266  82.695  1.00  0.00           H  
ATOM   2743 1HB  LEU A 180      96.827  43.441  81.917  1.00  0.00           H  
ATOM   2744 2HB  LEU A 180      96.652  41.903  82.767  1.00  0.00           H  
ATOM   2745  HG  LEU A 180      95.503  42.496  80.017  1.00  0.00           H  
ATOM   2746 1HD1 LEU A 180      97.325  41.070  79.197  1.00  0.00           H  
ATOM   2747 2HD1 LEU A 180      97.945  42.530  80.003  1.00  0.00           H  
ATOM   2748 3HD1 LEU A 180      97.984  40.964  80.846  1.00  0.00           H  
ATOM   2749 1HD2 LEU A 180      95.165  40.048  79.966  1.00  0.00           H  
ATOM   2750 2HD2 LEU A 180      95.794  39.926  81.627  1.00  0.00           H  
ATOM   2751 3HD2 LEU A 180      94.270  40.790  81.314  1.00  0.00           H  
ATOM   2752  N   TYR A 181      95.546  44.732  84.371  1.00  0.00           N  
ATOM   2753  CA  TYR A 181      95.823  45.132  85.769  1.00  0.00           C  
ATOM   2754  C   TYR A 181      94.499  45.160  86.537  1.00  0.00           C  
ATOM   2755  O   TYR A 181      94.441  44.808  87.711  1.00  0.00           O  
ATOM   2756  CB  TYR A 181      96.517  46.494  85.835  1.00  0.00           C  
ATOM   2757  CG  TYR A 181      96.880  46.928  87.238  1.00  0.00           C  
ATOM   2758  CD1 TYR A 181      97.009  45.982  88.244  1.00  0.00           C  
ATOM   2759  CD2 TYR A 181      97.083  48.271  87.518  1.00  0.00           C  
ATOM   2760  CE1 TYR A 181      97.340  46.377  89.526  1.00  0.00           C  
ATOM   2761  CE2 TYR A 181      97.414  48.666  88.800  1.00  0.00           C  
ATOM   2762  CZ  TYR A 181      97.542  47.725  89.801  1.00  0.00           C  
ATOM   2763  OH  TYR A 181      97.872  48.119  91.077  1.00  0.00           O  
ATOM   2764  H   TYR A 181      95.703  45.398  83.628  1.00  0.00           H  
ATOM   2765  HA  TYR A 181      96.486  44.391  86.216  1.00  0.00           H  
ATOM   2766 1HB  TYR A 181      97.431  46.466  85.240  1.00  0.00           H  
ATOM   2767 2HB  TYR A 181      95.868  47.255  85.401  1.00  0.00           H  
ATOM   2768  HD1 TYR A 181      96.849  44.926  88.024  1.00  0.00           H  
ATOM   2769  HD2 TYR A 181      96.980  49.014  86.728  1.00  0.00           H  
ATOM   2770  HE1 TYR A 181      97.441  45.634  90.317  1.00  0.00           H  
ATOM   2771  HE2 TYR A 181      97.573  49.722  89.020  1.00  0.00           H  
ATOM   2772  HH  TYR A 181      97.977  49.073  91.100  1.00  0.00           H  
ATOM   2773  N   LEU A 182      93.466  45.678  85.896  1.00  0.00           N  
ATOM   2774  CA  LEU A 182      92.162  45.838  86.600  1.00  0.00           C  
ATOM   2775  C   LEU A 182      91.570  44.430  86.846  1.00  0.00           C  
ATOM   2776  O   LEU A 182      91.023  44.148  87.933  1.00  0.00           O  
ATOM   2777  CB  LEU A 182      91.188  46.689  85.776  1.00  0.00           C  
ATOM   2778  CG  LEU A 182      91.559  48.170  85.628  1.00  0.00           C  
ATOM   2779  CD1 LEU A 182      90.601  48.839  84.652  1.00  0.00           C  
ATOM   2780  CD2 LEU A 182      91.511  48.844  86.991  1.00  0.00           C  
ATOM   2781  H   LEU A 182      93.544  45.969  84.932  1.00  0.00           H  
ATOM   2782  HA  LEU A 182      92.341  46.344  87.548  1.00  0.00           H  
ATOM   2783 1HB  LEU A 182      91.116  46.264  84.776  1.00  0.00           H  
ATOM   2784 2HB  LEU A 182      90.203  46.639  86.241  1.00  0.00           H  
ATOM   2785  HG  LEU A 182      92.566  48.254  85.217  1.00  0.00           H  
ATOM   2786 1HD1 LEU A 182      90.865  49.892  84.547  1.00  0.00           H  
ATOM   2787 2HD1 LEU A 182      90.671  48.350  83.680  1.00  0.00           H  
ATOM   2788 3HD1 LEU A 182      89.582  48.757  85.028  1.00  0.00           H  
ATOM   2789 1HD2 LEU A 182      91.775  49.897  86.886  1.00  0.00           H  
ATOM   2790 2HD2 LEU A 182      90.504  48.763  87.402  1.00  0.00           H  
ATOM   2791 3HD2 LEU A 182      92.217  48.358  87.663  1.00  0.00           H  
ATOM   2792  N   THR A 183      91.726  43.546  85.861  1.00  0.00           N  
ATOM   2793  CA  THR A 183      91.185  42.161  86.048  1.00  0.00           C  
ATOM   2794  C   THR A 183      91.884  41.481  87.181  1.00  0.00           C  
ATOM   2795  O   THR A 183      91.224  40.779  87.985  1.00  0.00           O  
ATOM   2796  CB  THR A 183      91.335  41.297  84.782  1.00  0.00           C  
ATOM   2797  OG1 THR A 183      90.605  41.896  83.703  1.00  0.00           O  
ATOM   2798  CG2 THR A 183      90.805  39.893  85.029  1.00  0.00           C  
ATOM   2799  H   THR A 183      92.195  43.779  84.997  1.00  0.00           H  
ATOM   2800  HA  THR A 183      90.121  42.233  86.277  1.00  0.00           H  
ATOM   2801  HB  THR A 183      92.387  41.239  84.503  1.00  0.00           H  
ATOM   2802  HG1 THR A 183      90.951  42.776  83.533  1.00  0.00           H  
ATOM   2803 1HG2 THR A 183      90.920  39.297  84.123  1.00  0.00           H  
ATOM   2804 2HG2 THR A 183      91.366  39.431  85.841  1.00  0.00           H  
ATOM   2805 3HG2 THR A 183      89.751  39.944  85.298  1.00  0.00           H  
ATOM   2806  N   THR A 184      93.202  41.742  87.311  1.00  0.00           N  
ATOM   2807  CA  THR A 184      94.008  41.148  88.404  1.00  0.00           C  
ATOM   2808  C   THR A 184      93.519  41.669  89.773  1.00  0.00           C  
ATOM   2809  O   THR A 184      93.268  40.877  90.684  1.00  0.00           O  
ATOM   2810  CB  THR A 184      95.506  41.460  88.232  1.00  0.00           C  
ATOM   2811  OG1 THR A 184      95.977  40.894  87.002  1.00  0.00           O  
ATOM   2812  CG2 THR A 184      96.307  40.885  89.390  1.00  0.00           C  
ATOM   2813  H   THR A 184      93.651  42.357  86.647  1.00  0.00           H  
ATOM   2814  HA  THR A 184      93.881  40.065  88.379  1.00  0.00           H  
ATOM   2815  HB  THR A 184      95.651  42.540  88.198  1.00  0.00           H  
ATOM   2816  HG1 THR A 184      95.731  41.467  86.272  1.00  0.00           H  
ATOM   2817 1HG2 THR A 184      97.363  41.115  89.251  1.00  0.00           H  
ATOM   2818 2HG2 THR A 184      95.960  41.322  90.325  1.00  0.00           H  
ATOM   2819 3HG2 THR A 184      96.174  39.804  89.423  1.00  0.00           H  
ATOM   2820  N   LEU A 185      93.466  42.975  89.921  1.00  0.00           N  
ATOM   2821  CA  LEU A 185      92.893  43.559  91.156  1.00  0.00           C  
ATOM   2822  C   LEU A 185      91.540  42.943  91.539  1.00  0.00           C  
ATOM   2823  O   LEU A 185      91.306  42.695  92.712  1.00  0.00           O  
ATOM   2824  CB  LEU A 185      92.724  45.074  90.987  1.00  0.00           C  
ATOM   2825  CG  LEU A 185      94.024  45.887  90.941  1.00  0.00           C  
ATOM   2826  CD1 LEU A 185      93.707  47.335  90.591  1.00  0.00           C  
ATOM   2827  CD2 LEU A 185      94.731  45.792  92.285  1.00  0.00           C  
ATOM   2828  H   LEU A 185      93.813  43.592  89.200  1.00  0.00           H  
ATOM   2829  HA  LEU A 185      93.581  43.370  91.979  1.00  0.00           H  
ATOM   2830 1HB  LEU A 185      92.183  45.262  90.061  1.00  0.00           H  
ATOM   2831 2HB  LEU A 185      92.126  45.452  91.817  1.00  0.00           H  
ATOM   2832  HG  LEU A 185      94.674  45.490  90.161  1.00  0.00           H  
ATOM   2833 1HD1 LEU A 185      94.630  47.912  90.558  1.00  0.00           H  
ATOM   2834 2HD1 LEU A 185      93.220  47.375  89.616  1.00  0.00           H  
ATOM   2835 3HD1 LEU A 185      93.043  47.754  91.346  1.00  0.00           H  
ATOM   2836 1HD2 LEU A 185      95.655  46.370  92.252  1.00  0.00           H  
ATOM   2837 2HD2 LEU A 185      94.082  46.190  93.066  1.00  0.00           H  
ATOM   2838 3HD2 LEU A 185      94.962  44.749  92.502  1.00  0.00           H  
ATOM   2839  N   ALA A 186      90.646  42.795  90.569  1.00  0.00           N  
ATOM   2840  CA  ALA A 186      89.332  42.223  90.809  1.00  0.00           C  
ATOM   2841  C   ALA A 186      89.376  40.765  91.298  1.00  0.00           C  
ATOM   2842  O   ALA A 186      88.404  40.272  91.834  1.00  0.00           O  
ATOM   2843  CB  ALA A 186      88.499  42.323  89.540  1.00  0.00           C  
ATOM   2844  H   ALA A 186      90.891  43.091  89.635  1.00  0.00           H  
ATOM   2845  HA  ALA A 186      88.853  42.797  91.602  1.00  0.00           H  
ATOM   2846 1HB  ALA A 186      87.512  41.894  89.717  1.00  0.00           H  
ATOM   2847 2HB  ALA A 186      88.393  43.370  89.255  1.00  0.00           H  
ATOM   2848 3HB  ALA A 186      88.992  41.777  88.737  1.00  0.00           H  
ATOM   2849  N   ILE A 187      90.467  40.055  91.059  1.00  0.00           N  
ATOM   2850  CA  ILE A 187      90.591  38.729  91.676  1.00  0.00           C  
ATOM   2851  C   ILE A 187      91.629  38.720  92.841  1.00  0.00           C  
ATOM   2852  O   ILE A 187      92.184  37.659  93.180  1.00  0.00           O  
ATOM   2853  CB  ILE A 187      90.989  37.684  90.618  1.00  0.00           C  
ATOM   2854  CG1 ILE A 187      92.341  38.043  89.995  1.00  0.00           C  
ATOM   2855  CG2 ILE A 187      89.917  37.577  89.545  1.00  0.00           C  
ATOM   2856  CD1 ILE A 187      92.925  36.949  89.131  1.00  0.00           C  
ATOM   2857  H   ILE A 187      91.213  40.395  90.469  1.00  0.00           H  
ATOM   2858  HA  ILE A 187      89.625  38.451  92.096  1.00  0.00           H  
ATOM   2859  HB  ILE A 187      91.111  36.712  91.095  1.00  0.00           H  
ATOM   2860 1HG1 ILE A 187      92.234  38.939  89.386  1.00  0.00           H  
ATOM   2861 2HG1 ILE A 187      93.057  38.270  90.786  1.00  0.00           H  
ATOM   2862 1HG2 ILE A 187      90.215  36.835  88.805  1.00  0.00           H  
ATOM   2863 2HG2 ILE A 187      88.975  37.277  90.001  1.00  0.00           H  
ATOM   2864 3HG2 ILE A 187      89.792  38.545  89.058  1.00  0.00           H  
ATOM   2865 1HD1 ILE A 187      93.882  37.277  88.725  1.00  0.00           H  
ATOM   2866 2HD1 ILE A 187      93.074  36.051  89.731  1.00  0.00           H  
ATOM   2867 3HD1 ILE A 187      92.241  36.729  88.312  1.00  0.00           H  
ATOM   2868  N   THR A 188      91.963  39.884  93.383  1.00  0.00           N  
ATOM   2869  CA  THR A 188      92.781  39.946  94.619  1.00  0.00           C  
ATOM   2870  C   THR A 188      94.272  39.878  94.326  1.00  0.00           C  
ATOM   2871  O   THR A 188      95.058  39.586  95.182  1.00  0.00           O  
ATOM   2872  CB  THR A 188      92.411  38.810  95.591  1.00  0.00           C  
ATOM   2873  OG1 THR A 188      92.914  37.565  95.089  1.00  0.00           O  
ATOM   2874  CG2 THR A 188      90.901  38.715  95.749  1.00  0.00           C  
ATOM   2875  H   THR A 188      91.658  40.745  92.951  1.00  0.00           H  
ATOM   2876  HA  THR A 188      92.587  40.897  95.115  1.00  0.00           H  
ATOM   2877  HB  THR A 188      92.861  39.003  96.564  1.00  0.00           H  
ATOM   2878  HG1 THR A 188      93.371  37.717  94.257  1.00  0.00           H  
ATOM   2879 1HG2 THR A 188      90.658  37.907  96.440  1.00  0.00           H  
ATOM   2880 2HG2 THR A 188      90.516  39.656  96.142  1.00  0.00           H  
ATOM   2881 3HG2 THR A 188      90.445  38.513  94.781  1.00  0.00           H  
ATOM   2882  N   ASP A 189      94.696  40.094  93.097  1.00  0.00           N  
ATOM   2883  CA  ASP A 189      96.131  40.007  92.830  1.00  0.00           C  
ATOM   2884  C   ASP A 189      96.609  41.440  92.573  1.00  0.00           C  
ATOM   2885  O   ASP A 189      95.901  42.200  91.896  1.00  0.00           O  
ATOM   2886  CB  ASP A 189      96.433  39.105  91.631  1.00  0.00           C  
ATOM   2887  CG  ASP A 189      96.100  37.642  91.891  1.00  0.00           C  
ATOM   2888  OD1 ASP A 189      95.975  37.276  93.036  1.00  0.00           O  
ATOM   2889  OD2 ASP A 189      95.974  36.905  90.943  1.00  0.00           O  
ATOM   2890  H   ASP A 189      94.067  40.316  92.339  1.00  0.00           H  
ATOM   2891  HA  ASP A 189      96.620  39.579  93.705  1.00  0.00           H  
ATOM   2892 1HB  ASP A 189      95.861  39.444  90.767  1.00  0.00           H  
ATOM   2893 2HB  ASP A 189      97.490  39.182  91.374  1.00  0.00           H  
ATOM   2894  N   PRO A 190      97.796  41.794  93.069  1.00  0.00           N  
ATOM   2895  CA  PRO A 190      98.327  43.127  92.838  1.00  0.00           C  
ATOM   2896  C   PRO A 190      99.218  43.098  91.581  1.00  0.00           C  
ATOM   2897  O   PRO A 190     100.288  42.454  91.539  1.00  0.00           O  
ATOM   2898  CB  PRO A 190      99.128  43.414  94.112  1.00  0.00           C  
ATOM   2899  CG  PRO A 190      99.566  42.068  94.579  1.00  0.00           C  
ATOM   2900  CD  PRO A 190      98.463  41.142  94.141  1.00  0.00           C  
ATOM   2901  HA  PRO A 190      97.492  43.836  92.733  1.00  0.00           H  
ATOM   2902 1HB  PRO A 190      99.971  44.082  93.884  1.00  0.00           H  
ATOM   2903 2HB  PRO A 190      98.494  43.934  94.845  1.00  0.00           H  
ATOM   2904 1HG  PRO A 190     100.538  41.809  94.134  1.00  0.00           H  
ATOM   2905 2HG  PRO A 190      99.707  42.071  95.670  1.00  0.00           H  
ATOM   2906 1HD  PRO A 190      98.898  40.200  93.774  1.00  0.00           H  
ATOM   2907 2HD  PRO A 190      97.784  40.953  94.985  1.00  0.00           H  
ATOM   2908  N   VAL A 191      98.789  43.797  90.518  1.00  0.00           N  
ATOM   2909  CA  VAL A 191      99.546  43.785  89.269  1.00  0.00           C  
ATOM   2910  C   VAL A 191     100.931  44.485  89.394  1.00  0.00           C  
ATOM   2911  O   VAL A 191     101.780  44.293  88.572  1.00  0.00           O  
ATOM   2912  CB  VAL A 191      98.722  44.475  88.165  1.00  0.00           C  
ATOM   2913  CG1 VAL A 191      98.695  45.980  88.383  1.00  0.00           C  
ATOM   2914  CG2 VAL A 191      99.301  44.137  86.800  1.00  0.00           C  
ATOM   2915  H   VAL A 191      97.938  44.338  90.572  1.00  0.00           H  
ATOM   2916  HA  VAL A 191      99.728  42.748  88.985  1.00  0.00           H  
ATOM   2917  HB  VAL A 191      97.691  44.123  88.221  1.00  0.00           H  
ATOM   2918 1HG1 VAL A 191      98.108  46.451  87.594  1.00  0.00           H  
ATOM   2919 2HG1 VAL A 191      98.244  46.200  89.351  1.00  0.00           H  
ATOM   2920 3HG1 VAL A 191      99.713  46.369  88.359  1.00  0.00           H  
ATOM   2921 1HG2 VAL A 191      98.713  44.628  86.024  1.00  0.00           H  
ATOM   2922 2HG2 VAL A 191     100.333  44.483  86.747  1.00  0.00           H  
ATOM   2923 3HG2 VAL A 191      99.272  43.058  86.649  1.00  0.00           H  
ATOM   2924  N   PRO A 192     101.163  45.281  90.427  1.00  0.00           N  
ATOM   2925  CA  PRO A 192     102.467  45.954  90.524  1.00  0.00           C  
ATOM   2926  C   PRO A 192     103.400  45.227  91.464  1.00  0.00           C  
ATOM   2927  O   PRO A 192     104.523  45.691  91.751  1.00  0.00           O  
ATOM   2928  CB  PRO A 192     102.106  47.342  91.063  1.00  0.00           C  
ATOM   2929  CG  PRO A 192     100.986  47.086  92.012  1.00  0.00           C  
ATOM   2930  CD  PRO A 192     100.202  45.970  91.374  1.00  0.00           C  
ATOM   2931  HA  PRO A 192     102.912  46.027  89.521  1.00  0.00           H  
ATOM   2932 1HB  PRO A 192     102.982  47.796  91.549  1.00  0.00           H  
ATOM   2933 2HB  PRO A 192     101.820  48.005  90.233  1.00  0.00           H  
ATOM   2934 1HG  PRO A 192     101.381  46.814  93.002  1.00  0.00           H  
ATOM   2935 2HG  PRO A 192     100.387  47.999  92.148  1.00  0.00           H  
ATOM   2936 1HD  PRO A 192      99.872  45.263  92.149  1.00  0.00           H  
ATOM   2937 2HD  PRO A 192      99.338  46.388  90.837  1.00  0.00           H  
ATOM   2938  N   VAL A 193     103.001  44.072  91.921  1.00  0.00           N  
ATOM   2939  CA  VAL A 193     103.963  43.387  92.730  1.00  0.00           C  
ATOM   2940  C   VAL A 193     104.682  42.187  92.118  1.00  0.00           C  
ATOM   2941  O   VAL A 193     104.166  41.496  91.207  1.00  0.00           O  
ATOM   2942  CB  VAL A 193     103.254  42.921  94.015  1.00  0.00           C  
ATOM   2943  CG1 VAL A 193     104.206  42.114  94.886  1.00  0.00           C  
ATOM   2944  CG2 VAL A 193     102.716  44.123  94.776  1.00  0.00           C  
ATOM   2945  H   VAL A 193     102.102  43.642  91.755  1.00  0.00           H  
ATOM   2946  HA  VAL A 193     104.764  44.084  92.980  1.00  0.00           H  
ATOM   2947  HB  VAL A 193     102.429  42.261  93.746  1.00  0.00           H  
ATOM   2948 1HG1 VAL A 193     103.688  41.792  95.790  1.00  0.00           H  
ATOM   2949 2HG1 VAL A 193     104.550  41.239  94.335  1.00  0.00           H  
ATOM   2950 3HG1 VAL A 193     105.061  42.732  95.159  1.00  0.00           H  
ATOM   2951 1HG2 VAL A 193     102.216  43.786  95.683  1.00  0.00           H  
ATOM   2952 2HG2 VAL A 193     103.541  44.785  95.040  1.00  0.00           H  
ATOM   2953 3HG2 VAL A 193     102.006  44.662  94.148  1.00  0.00           H  
ATOM   2954  N   LEU A 194     105.910  41.968  92.587  1.00  0.00           N  
ATOM   2955  CA  LEU A 194     106.703  40.797  92.198  1.00  0.00           C  
ATOM   2956  C   LEU A 194     105.966  39.542  92.406  1.00  0.00           C  
ATOM   2957  O   LEU A 194     105.341  39.367  93.440  1.00  0.00           O  
ATOM   2958  CB  LEU A 194     108.013  40.733  92.994  1.00  0.00           C  
ATOM   2959  CG  LEU A 194     109.030  41.841  92.692  1.00  0.00           C  
ATOM   2960  CD1 LEU A 194     110.202  41.731  93.657  1.00  0.00           C  
ATOM   2961  CD2 LEU A 194     109.496  41.722  91.248  1.00  0.00           C  
ATOM   2962  H   LEU A 194     106.304  42.636  93.234  1.00  0.00           H  
ATOM   2963  HA  LEU A 194     106.947  40.881  91.140  1.00  0.00           H  
ATOM   2964 1HB  LEU A 194     107.777  40.781  94.056  1.00  0.00           H  
ATOM   2965 2HB  LEU A 194     108.495  39.776  92.793  1.00  0.00           H  
ATOM   2966  HG  LEU A 194     108.563  42.815  92.843  1.00  0.00           H  
ATOM   2967 1HD1 LEU A 194     110.925  42.519  93.442  1.00  0.00           H  
ATOM   2968 2HD1 LEU A 194     109.843  41.839  94.680  1.00  0.00           H  
ATOM   2969 3HD1 LEU A 194     110.680  40.759  93.540  1.00  0.00           H  
ATOM   2970 1HD2 LEU A 194     110.219  42.510  91.033  1.00  0.00           H  
ATOM   2971 2HD2 LEU A 194     109.964  40.749  91.096  1.00  0.00           H  
ATOM   2972 3HD2 LEU A 194     108.641  41.822  90.580  1.00  0.00           H  
ATOM   2973  N   SER A 195     106.006  38.634  91.424  1.00  0.00           N  
ATOM   2974  CA  SER A 195     105.206  37.390  91.534  1.00  0.00           C  
ATOM   2975  C   SER A 195     105.541  36.569  92.796  1.00  0.00           C  
ATOM   2976  O   SER A 195     106.700  36.221  92.963  1.00  0.00           O  
ATOM   2977  CB  SER A 195     105.424  36.530  90.304  1.00  0.00           C  
ATOM   2978  OG  SER A 195     104.749  35.308  90.420  1.00  0.00           O  
ATOM   2979  H   SER A 195     106.575  38.782  90.603  1.00  0.00           H  
ATOM   2980  HA  SER A 195     104.151  37.661  91.595  1.00  0.00           H  
ATOM   2981 1HB  SER A 195     105.071  37.062  89.421  1.00  0.00           H  
ATOM   2982 2HB  SER A 195     106.490  36.349  90.172  1.00  0.00           H  
ATOM   2983  HG  SER A 195     104.382  35.125  89.551  1.00  0.00           H  
ATOM   2984  N   ASP A 196     104.516  36.252  93.602  1.00  0.00           N  
ATOM   2985  CA  ASP A 196     104.633  35.429  94.799  1.00  0.00           C  
ATOM   2986  C   ASP A 196     103.776  34.112  94.688  1.00  0.00           C  
ATOM   2987  O   ASP A 196     102.621  34.147  94.222  1.00  0.00           O  
ATOM   2988  CB  ASP A 196     104.205  36.241  96.024  1.00  0.00           C  
ATOM   2989  CG  ASP A 196     105.152  37.392  96.332  1.00  0.00           C  
ATOM   2990  OD1 ASP A 196     106.340  37.175  96.332  1.00  0.00           O  
ATOM   2991  OD2 ASP A 196     104.678  38.479  96.566  1.00  0.00           O  
ATOM   2992  H   ASP A 196     103.611  36.619  93.344  1.00  0.00           H  
ATOM   2993  HA  ASP A 196     105.676  35.133  94.915  1.00  0.00           H  
ATOM   2994 1HB  ASP A 196     103.205  36.645  95.861  1.00  0.00           H  
ATOM   2995 2HB  ASP A 196     104.155  35.587  96.895  1.00  0.00           H  
ATOM   2996  N   GLU A 197     104.327  32.957  95.064  1.00  0.00           N  
ATOM   2997  CA  GLU A 197     103.540  31.708  95.078  1.00  0.00           C  
ATOM   2998  C   GLU A 197     103.096  31.129  93.732  1.00  0.00           C  
ATOM   2999  O   GLU A 197     102.153  30.310  93.695  1.00  0.00           O  
ATOM   3000  CB  GLU A 197     102.291  31.926  95.934  1.00  0.00           C  
ATOM   3001  CG  GLU A 197     102.578  32.278  97.387  1.00  0.00           C  
ATOM   3002  CD  GLU A 197     101.329  32.415  98.213  1.00  0.00           C  
ATOM   3003  OE1 GLU A 197     100.260  32.357  97.655  1.00  0.00           O  
ATOM   3004  OE2 GLU A 197     101.445  32.579  99.405  1.00  0.00           O  
ATOM   3005  H   GLU A 197     105.297  32.930  95.344  1.00  0.00           H  
ATOM   3006  HA  GLU A 197     104.151  30.919  95.519  1.00  0.00           H  
ATOM   3007 1HB  GLU A 197     101.692  32.730  95.507  1.00  0.00           H  
ATOM   3008 2HB  GLU A 197     101.680  31.023  95.924  1.00  0.00           H  
ATOM   3009 1HG  GLU A 197     103.203  31.499  97.822  1.00  0.00           H  
ATOM   3010 2HG  GLU A 197     103.135  33.213  97.420  1.00  0.00           H  
ATOM   3011  N   GLU A 198     103.756  31.530  92.635  1.00  0.00           N  
ATOM   3012  CA  GLU A 198     103.535  30.915  91.304  1.00  0.00           C  
ATOM   3013  C   GLU A 198     104.749  30.008  90.958  1.00  0.00           C  
ATOM   3014  O   GLU A 198     105.895  30.425  91.057  1.00  0.00           O  
ATOM   3015  CB  GLU A 198     103.345  31.988  90.230  1.00  0.00           C  
ATOM   3016  CG  GLU A 198     103.081  31.441  88.834  1.00  0.00           C  
ATOM   3017  CD  GLU A 198     102.873  32.524  87.812  1.00  0.00           C  
ATOM   3018  OE1 GLU A 198     102.908  33.674  88.176  1.00  0.00           O  
ATOM   3019  OE2 GLU A 198     102.679  32.199  86.664  1.00  0.00           O  
ATOM   3020  H   GLU A 198     104.427  32.279  92.725  1.00  0.00           H  
ATOM   3021  HA  GLU A 198     102.630  30.309  91.349  1.00  0.00           H  
ATOM   3022 1HB  GLU A 198     102.508  32.631  90.501  1.00  0.00           H  
ATOM   3023 2HB  GLU A 198     104.236  32.615  90.180  1.00  0.00           H  
ATOM   3024 1HG  GLU A 198     103.928  30.828  88.529  1.00  0.00           H  
ATOM   3025 2HG  GLU A 198     102.199  30.804  88.866  1.00  0.00           H  
ATOM   3026  N   ILE A 199     104.471  28.767  90.550  1.00  0.00           N  
ATOM   3027  CA  ILE A 199     105.497  27.728  90.465  1.00  0.00           C  
ATOM   3028  C   ILE A 199     105.258  26.910  89.207  1.00  0.00           C  
ATOM   3029  O   ILE A 199     104.871  25.725  89.327  1.00  0.00           O  
ATOM   3030  CB  ILE A 199     105.483  26.810  91.701  1.00  0.00           C  
ATOM   3031  CG1 ILE A 199     105.655  27.634  92.980  1.00  0.00           C  
ATOM   3032  CG2 ILE A 199     106.573  25.755  91.593  1.00  0.00           C  
ATOM   3033  CD1 ILE A 199     105.466  26.837  94.250  1.00  0.00           C  
ATOM   3034  H   ILE A 199     103.521  28.542  90.293  1.00  0.00           H  
ATOM   3035  HA  ILE A 199     106.473  28.209  90.414  1.00  0.00           H  
ATOM   3036  HB  ILE A 199     104.515  26.314  91.774  1.00  0.00           H  
ATOM   3037 1HG1 ILE A 199     106.652  28.074  92.998  1.00  0.00           H  
ATOM   3038 2HG1 ILE A 199     104.937  28.454  92.984  1.00  0.00           H  
ATOM   3039 1HG2 ILE A 199     106.549  25.115  92.475  1.00  0.00           H  
ATOM   3040 2HG2 ILE A 199     106.406  25.151  90.702  1.00  0.00           H  
ATOM   3041 3HG2 ILE A 199     107.545  26.242  91.524  1.00  0.00           H  
ATOM   3042 1HD1 ILE A 199     105.604  27.489  95.113  1.00  0.00           H  
ATOM   3043 2HD1 ILE A 199     104.461  26.416  94.270  1.00  0.00           H  
ATOM   3044 3HD1 ILE A 199     106.198  26.031  94.285  1.00  0.00           H  
ATOM   3045  N   ALA A 200     105.509  27.481  88.032  1.00  0.00           N  
ATOM   3046  CA  ALA A 200     105.394  26.714  86.802  1.00  0.00           C  
ATOM   3047  C   ALA A 200     106.554  25.756  86.537  1.00  0.00           C  
ATOM   3048  O   ALA A 200     107.483  25.616  87.341  1.00  0.00           O  
ATOM   3049  CB  ALA A 200     105.243  27.670  85.628  1.00  0.00           C  
ATOM   3050  H   ALA A 200     105.782  28.452  87.982  1.00  0.00           H  
ATOM   3051  HA  ALA A 200     104.505  26.087  86.876  1.00  0.00           H  
ATOM   3052 1HB  ALA A 200     105.157  27.100  84.703  1.00  0.00           H  
ATOM   3053 2HB  ALA A 200     104.348  28.277  85.765  1.00  0.00           H  
ATOM   3054 3HB  ALA A 200     106.116  28.319  85.573  1.00  0.00           H  
ATOM   3055  N   VAL A 201     106.480  25.083  85.403  1.00  0.00           N  
ATOM   3056  CA  VAL A 201     107.540  24.211  84.899  1.00  0.00           C  
ATOM   3057  C   VAL A 201     108.806  25.054  84.471  1.00  0.00           C  
ATOM   3058  O   VAL A 201     108.755  26.267  84.014  1.00  0.00           O  
ATOM   3059  CB  VAL A 201     107.015  23.396  83.702  1.00  0.00           C  
ATOM   3060  CG1 VAL A 201     108.143  22.598  83.066  1.00  0.00           C  
ATOM   3061  CG2 VAL A 201     105.892  22.475  84.155  1.00  0.00           C  
ATOM   3062  H   VAL A 201     105.632  25.189  84.864  1.00  0.00           H  
ATOM   3063  HA  VAL A 201     107.832  23.526  85.695  1.00  0.00           H  
ATOM   3064  HB  VAL A 201     106.639  24.082  82.944  1.00  0.00           H  
ATOM   3065 1HG1 VAL A 201     107.755  22.028  82.221  1.00  0.00           H  
ATOM   3066 2HG1 VAL A 201     108.919  23.279  82.716  1.00  0.00           H  
ATOM   3067 3HG1 VAL A 201     108.565  21.913  83.801  1.00  0.00           H  
ATOM   3068 1HG2 VAL A 201     105.526  21.902  83.304  1.00  0.00           H  
ATOM   3069 2HG2 VAL A 201     106.267  21.792  84.918  1.00  0.00           H  
ATOM   3070 3HG2 VAL A 201     105.078  23.070  84.570  1.00  0.00           H  
ATOM   3071  N   VAL A 202     109.946  24.404  84.729  1.00  0.00           N  
ATOM   3072  CA  VAL A 202     111.226  25.068  84.968  1.00  0.00           C  
ATOM   3073  C   VAL A 202     112.307  23.984  84.811  1.00  0.00           C  
ATOM   3074  O   VAL A 202     111.998  22.774  84.918  1.00  0.00           O  
ATOM   3075  CB  VAL A 202     111.283  25.696  86.373  1.00  0.00           C  
ATOM   3076  CG1 VAL A 202     110.209  26.763  86.524  1.00  0.00           C  
ATOM   3077  CG2 VAL A 202     111.122  24.615  87.431  1.00  0.00           C  
ATOM   3078  H   VAL A 202     109.902  23.395  84.757  1.00  0.00           H  
ATOM   3079  HA  VAL A 202     111.344  25.866  84.234  1.00  0.00           H  
ATOM   3080  HB  VAL A 202     112.247  26.190  86.501  1.00  0.00           H  
ATOM   3081 1HG1 VAL A 202     110.264  27.196  87.523  1.00  0.00           H  
ATOM   3082 2HG1 VAL A 202     110.365  27.544  85.781  1.00  0.00           H  
ATOM   3083 3HG1 VAL A 202     109.227  26.313  86.378  1.00  0.00           H  
ATOM   3084 1HG2 VAL A 202     111.164  25.066  88.422  1.00  0.00           H  
ATOM   3085 2HG2 VAL A 202     110.161  24.117  87.299  1.00  0.00           H  
ATOM   3086 3HG2 VAL A 202     111.926  23.885  87.330  1.00  0.00           H  
TER                                                                             
