# Supplementary material for: A new benchmark illustrates that integration of geometric constraints inferred from enzyme reaction chemistry can increase enzyme active site modeling accuracy
Source: PLoS One. 2019 Apr 4;14(4):e0214126. doi: 10.1371/journal.pone.0214126 (PMC6448891; doi:10.1371/journal.pone.0214126)
Supplement: S1 Files — (GZ) [file pone.0214126.s008.gz › benchmark-lite/templates/4fua/4xxf.pdb]

HEADER    LYASE                                   30-JAN-14   4XXF              
TITLE     L-FUCULOSE 1-PHOSPHATE ALDOLASE FROM GLACIOZYMA ANTARCTICA PI12       
COMPND    MOL_ID: 1;                                                            
COMPND   2 MOLECULE: FUCULOSE-1-PHOSPHATE ALDOLASE;                             
COMPND   3 CHAIN: A;                                                            
COMPND   4 EC: 4.1.2.17;                                                        
COMPND   5 ENGINEERED: YES                                                      
SOURCE    MOL_ID: 1;                                                            
SOURCE   2 ORGANISM_SCIENTIFIC: GLACIOZYMA ANTARCTICA;                          
SOURCE   3 ORGANISM_TAXID: 105987;                                              
SOURCE   4 EXPRESSION_SYSTEM: ESCHERICHIA COLI BL21(DE3);                       
SOURCE   5 EXPRESSION_SYSTEM_TAXID: 469008;                                     
SOURCE   6 EXPRESSION_SYSTEM_PLASMID: PET30                                     
KEYWDS    FUCULOSE 1-PHOSPHATE ALDOLASE, PSYCHROPHILES, METALLOENZYME, LYASE    
EXPDTA    X-RAY DIFFRACTION                                                     
AUTHOR    N.R.JAAFAR,F.D.ABU BAKAR,A.M.ABDUL MURAD,R.ILLIAS,D.LITTLER,T.BEDDOE, 
AUTHOR   2 J.ROSSJOHN,M.N.MAHADI                                                
REVDAT   2   02-SEP-15 4XXF    1       REMARK                                   
REVDAT   1   25-FEB-15 4XXF    0                                                
JRNL        AUTH   N.R.JAAFAR,F.D.ABU BAKAR,A.M.ABDUL MURAD,R.ILLIAS,D.LITTLER, 
JRNL        AUTH 2 T.BEDDOE,J.ROSSJOHN,M.N.MAHADI                               
JRNL        TITL   L-FUCULOSE 1-PHOSPHATE ALDOLASE FROM GLACIOZYMA ANTARCTICA   
JRNL        TITL 2 AT 1.34                                                      
JRNL        REF    TO BE PUBLISHED                                              
JRNL        REFN                                                                
REMARK   1                                                                      
REMARK   1 REFERENCE 1                                                          
REMARK   1  AUTH   N.R.JAAFAR,F.D.ABU BAKAR,A.M.A.ABDUL,R.ILLIAS,D.LITTLER,     
REMARK   1  AUTH 2 T.BEDDOE,J.ROSSJOHN,M.N.MAHADI                               
REMARK   1  TITL   UNVEILING THE STRUCTURE OF FUCULOSE ALDOLASE FROM            
REMARK   1  TITL 2 PSYCHROPHILIC YEAST, GLACIOZYMA ANTARCTICA AT 1.34 A         
REMARK   1  REF    TO BE PUBLISHED                                              
REMARK   1  REFN                                                                
REMARK   2                                                                      
REMARK   2 RESOLUTION.    1.34 ANGSTROMS.                                       
REMARK   3                                                                      
REMARK   3 REFINEMENT.                                                          
REMARK   3   PROGRAM     : PHENIX 1.8.4                                         
REMARK   3   AUTHORS     : PAUL ADAMS,PAVEL AFONINE,VINCENT CHEN,IAN            
REMARK   3               : DAVIS,KRESHNA GOPAL,RALF GROSSE-KUNSTLEVE,           
REMARK   3               : LI-WEI HUNG,ROBERT IMMORMINO,TOM IOERGER,            
REMARK   3               : AIRLIE MCCOY,ERIK MCKEE,NIGEL MORIARTY,              
REMARK   3               : REETAL PAI,RANDY READ,JANE RICHARDSON,               
REMARK   3               : DAVID RICHARDSON,TOD ROMO,JIM SACCHETTINI,           
REMARK   3               : NICHOLAS SAUTER,JACOB SMITH,LAURENT                  
REMARK   3               : STORONI,TOM TERWILLIGER,PETER ZWART                  
REMARK   3                                                                      
REMARK   3    REFINEMENT TARGET : ML                                            
REMARK   3                                                                      
REMARK   3  DATA USED IN REFINEMENT.                                            
REMARK   3   RESOLUTION RANGE HIGH (ANGSTROMS) : 1.34                           
REMARK   3   RESOLUTION RANGE LOW  (ANGSTROMS) : 37.71                          
REMARK   3   MIN(FOBS/SIGMA_FOBS)              : 1.340                          
REMARK   3   COMPLETENESS FOR RANGE        (%) : 96.6                           
REMARK   3   NUMBER OF REFLECTIONS             : 61814                          
REMARK   3                                                                      
REMARK   3  FIT TO DATA USED IN REFINEMENT.                                     
REMARK   3   R VALUE     (WORKING + TEST SET) : 0.172                           
REMARK   3   R VALUE            (WORKING SET) : 0.171                           
REMARK   3   FREE R VALUE                     : 0.187                           
REMARK   3   FREE R VALUE TEST SET SIZE   (%) : 5.070                           
REMARK   3   FREE R VALUE TEST SET COUNT      : 3132                            
REMARK   3                                                                      
REMARK   3  FIT TO DATA USED IN REFINEMENT (IN BINS).                           
REMARK   3   BIN  RESOLUTION RANGE  COMPL.    NWORK NFREE   RWORK  RFREE        
REMARK   3     1 37.7284 -  3.7536    0.98     2981   144  0.1599 0.1740        
REMARK   3     2  3.7536 -  2.9797    1.00     2847   150  0.1685 0.1773        
REMARK   3     3  2.9797 -  2.6032    1.00     2815   151  0.1787 0.1864        
REMARK   3     4  2.6032 -  2.3652    1.00     2797   159  0.1692 0.1909        
REMARK   3     5  2.3652 -  2.1957    0.99     2724   145  0.1793 0.1876        
REMARK   3     6  2.1957 -  2.0663    1.00     2763   150  0.1575 0.1742        
REMARK   3     7  2.0663 -  1.9628    1.00     2758   144  0.1623 0.1872        
REMARK   3     8  1.9628 -  1.8773    0.98     2714   144  0.2003 0.2472        
REMARK   3     9  1.8773 -  1.8051    1.00     2757   138  0.1704 0.1676        
REMARK   3    10  1.8051 -  1.7428    1.00     2739   157  0.1585 0.1921        
REMARK   3    11  1.7428 -  1.6883    1.00     2736   143  0.1622 0.1709        
REMARK   3    12  1.6883 -  1.6400    1.00     2755   141  0.1561 0.1460        
REMARK   3    13  1.6400 -  1.5969    1.00     2720   145  0.1547 0.1774        
REMARK   3    14  1.5969 -  1.5579    1.00     2734   149  0.1520 0.1776        
REMARK   3    15  1.5579 -  1.5225    1.00     2737   138  0.1569 0.1896        
REMARK   3    16  1.5225 -  1.4901    1.00     2739   133  0.1739 0.1746        
REMARK   3    17  1.4901 -  1.4603    1.00     2710   142  0.1863 0.2036        
REMARK   3    18  1.4603 -  1.4327    0.97     2627   157  0.2052 0.2456        
REMARK   3    19  1.4327 -  1.4071    0.91     2458   158  0.2330 0.2343        
REMARK   3    20  1.4071 -  1.3833    0.87     2344   123  0.2323 0.2846        
REMARK   3    21  1.3833 -  1.3610    0.81     2184   118  0.2352 0.2577        
REMARK   3    22  1.3610 -  1.3400    0.75     2043   103  0.2517 0.2169        
REMARK   3                                                                      
REMARK   3  BULK SOLVENT MODELLING.                                             
REMARK   3   METHOD USED        : FLAT BULK SOLVENT MODEL                       
REMARK   3   SOLVENT RADIUS     : 1.11                                          
REMARK   3   SHRINKAGE RADIUS   : 0.90                                          
REMARK   3   K_SOL              : NULL                                          
REMARK   3   B_SOL              : NULL                                          
REMARK   3                                                                      
REMARK   3  ERROR ESTIMATES.                                                    
REMARK   3   COORDINATE ERROR (MAXIMUM-LIKELIHOOD BASED)     : 0.120            
REMARK   3   PHASE ERROR (DEGREES, MAXIMUM-LIKELIHOOD BASED) : 16.750           
REMARK   3                                                                      
REMARK   3  B VALUES.                                                           
REMARK   3   FROM WILSON PLOT           (A**2) : 11.95                          
REMARK   3   MEAN B VALUE      (OVERALL, A**2) : NULL                           
REMARK   3   OVERALL ANISOTROPIC B VALUE.                                       
REMARK   3    B11 (A**2) : NULL                                                 
REMARK   3    B22 (A**2) : NULL                                                 
REMARK   3    B33 (A**2) : NULL                                                 
REMARK   3    B12 (A**2) : NULL                                                 
REMARK   3    B13 (A**2) : NULL                                                 
REMARK   3    B23 (A**2) : NULL                                                 
REMARK   3                                                                      
REMARK   3  TWINNING INFORMATION.                                               
REMARK   3   FRACTION: NULL                                                     
REMARK   3   OPERATOR: NULL                                                     
REMARK   3                                                                      
REMARK   3  DEVIATIONS FROM IDEAL VALUES.                                       
REMARK   3                 RMSD          COUNT                                  
REMARK   3   BOND      :  0.006           2043                                  
REMARK   3   ANGLE     :  1.063           2790                                  
REMARK   3   CHIRALITY :  0.039            313                                  
REMARK   3   PLANARITY :  0.005            363                                  
REMARK   3   DIHEDRAL  : 13.799            741                                  
REMARK   3                                                                      
REMARK   3  TLS DETAILS                                                         
REMARK   3   NUMBER OF TLS GROUPS  : 11                                         
REMARK   3   TLS GROUP : 1                                                      
REMARK   3    SELECTION: CHAIN 'A' AND (RESID 26 THROUGH 39 )                   
REMARK   3    ORIGIN FOR THE GROUP (A):  16.5421  20.2337  29.8880              
REMARK   3    T TENSOR                                                          
REMARK   3      T11:   0.1441 T22:   0.2246                                     
REMARK   3      T33:   0.3035 T12:   0.0591                                     
REMARK   3      T13:   0.0713 T23:  -0.0547                                     
REMARK   3    L TENSOR                                                          
REMARK   3      L11:   3.3862 L22:   3.2579                                     
REMARK   3      L33:   7.1930 L12:   3.1454                                     
REMARK   3      L13:   3.1504 L23:   2.4367                                     
REMARK   3    S TENSOR                                                          
REMARK   3      S11:   0.0250 S12:  -0.2221 S13:   0.3335                       
REMARK   3      S21:  -0.1415 S22:  -0.4303 S23:   0.7236                       
REMARK   3      S31:  -0.0476 S32:  -0.4371 S33:   0.3862                       
REMARK   3   TLS GROUP : 2                                                      
REMARK   3    SELECTION: CHAIN 'A' AND (RESID 40 THROUGH 60 )                   
REMARK   3    ORIGIN FOR THE GROUP (A):  31.3413  21.5412  30.4386              
REMARK   3    T TENSOR                                                          
REMARK   3      T11:   0.1117 T22:   0.0971                                     
REMARK   3      T33:   0.1251 T12:   0.0075                                     
REMARK   3      T13:   0.0118 T23:  -0.0089                                     
REMARK   3    L TENSOR                                                          
REMARK   3      L11:   2.1977 L22:   3.0985                                     
REMARK   3      L33:   1.6435 L12:  -2.0359                                     
REMARK   3      L13:  -1.1048 L23:   1.2360                                     
REMARK   3    S TENSOR                                                          
REMARK   3      S11:  -0.0058 S12:  -0.0388 S13:   0.1436                       
REMARK   3      S21:   0.1080 S22:   0.0083 S23:   0.0589                       
REMARK   3      S31:  -0.0670 S32:  -0.0995 S33:   0.0133                       
REMARK   3   TLS GROUP : 3                                                      
REMARK   3    SELECTION: CHAIN 'A' AND (RESID 61 THROUGH 80 )                   
REMARK   3    ORIGIN FOR THE GROUP (A):  36.4286  25.4535  22.3279              
REMARK   3    T TENSOR                                                          
REMARK   3      T11:   0.1426 T22:   0.1321                                     
REMARK   3      T33:   0.1408 T12:   0.0132                                     
REMARK   3      T13:   0.0013 T23:   0.0092                                     
REMARK   3    L TENSOR                                                          
REMARK   3      L11:   1.8937 L22:   1.5745                                     
REMARK   3      L33:   1.8703 L12:  -0.1918                                     
REMARK   3      L13:  -0.1956 L23:   0.2326                                     
REMARK   3    S TENSOR                                                          
REMARK   3      S11:  -0.0443 S12:  -0.0218 S13:   0.2653                       
REMARK   3      S21:  -0.0060 S22:   0.0788 S23:  -0.0237                       
REMARK   3      S31:  -0.1708 S32:  -0.0198 S33:  -0.0383                       
REMARK   3   TLS GROUP : 4                                                      
REMARK   3    SELECTION: CHAIN 'A' AND (RESID 81 THROUGH 103 )                  
REMARK   3    ORIGIN FOR THE GROUP (A):  40.6588  25.8405  28.5557              
REMARK   3    T TENSOR                                                          
REMARK   3      T11:   0.1254 T22:   0.1074                                     
REMARK   3      T33:   0.1519 T12:  -0.0018                                     
REMARK   3      T13:   0.0100 T23:  -0.0211                                     
REMARK   3    L TENSOR                                                          
REMARK   3      L11:   1.5156 L22:   1.9026                                     
REMARK   3      L33:   1.0479 L12:  -0.1220                                     
REMARK   3      L13:  -0.0068 L23:  -0.0722                                     
REMARK   3    S TENSOR                                                          
REMARK   3      S11:   0.0009 S12:  -0.0129 S13:   0.2062                       
REMARK   3      S21:  -0.0593 S22:   0.0161 S23:   0.0457                       
REMARK   3      S31:  -0.1477 S32:   0.0467 S33:  -0.0087                       
REMARK   3   TLS GROUP : 5                                                      
REMARK   3    SELECTION: CHAIN 'A' AND (RESID 104 THROUGH 120 )                 
REMARK   3    ORIGIN FOR THE GROUP (A):  44.6130  32.7476  28.2604              
REMARK   3    T TENSOR                                                          
REMARK   3      T11:   0.1702 T22:   0.1276                                     
REMARK   3      T33:   0.2252 T12:  -0.0455                                     
REMARK   3      T13:  -0.0066 T23:  -0.0324                                     
REMARK   3    L TENSOR                                                          
REMARK   3      L11:   4.6979 L22:   6.2339                                     
REMARK   3      L33:   4.2295 L12:  -2.5815                                     
REMARK   3      L13:  -0.0790 L23:  -1.6589                                     
REMARK   3    S TENSOR                                                          
REMARK   3      S11:  -0.0392 S12:   0.0477 S13:   0.3520                       
REMARK   3      S21:   0.1520 S22:   0.0865 S23:  -0.0680                       
REMARK   3      S31:  -0.3488 S32:   0.1521 S33:   0.0153                       
REMARK   3   TLS GROUP : 6                                                      
REMARK   3    SELECTION: CHAIN 'A' AND (RESID 121 THROUGH 145 )                 
REMARK   3    ORIGIN FOR THE GROUP (A):  34.2811  28.8925  16.3695              
REMARK   3    T TENSOR                                                          
REMARK   3      T11:   0.1829 T22:   0.1438                                     
REMARK   3      T33:   0.2374 T12:   0.0057                                     
REMARK   3      T13:  -0.0076 T23:   0.0312                                     
REMARK   3    L TENSOR                                                          
REMARK   3      L11:   1.8870 L22:   0.4969                                     
REMARK   3      L33:   1.3834 L12:   0.7883                                     
REMARK   3      L13:   0.1695 L23:   0.2036                                     
REMARK   3    S TENSOR                                                          
REMARK   3      S11:  -0.1032 S12:   0.0490 S13:   0.5285                       
REMARK   3      S21:  -0.0278 S22:   0.0441 S23:  -0.0193                       
REMARK   3      S31:  -0.2337 S32:   0.0678 S33:   0.0460                       
REMARK   3   TLS GROUP : 7                                                      
REMARK   3    SELECTION: CHAIN 'A' AND (RESID 146 THROUGH 175 )                 
REMARK   3    ORIGIN FOR THE GROUP (A):  31.3658  13.5174   4.8224              
REMARK   3    T TENSOR                                                          
REMARK   3      T11:   0.1587 T22:   0.1634                                     
REMARK   3      T33:   0.1309 T12:   0.0086                                     
REMARK   3      T13:  -0.0184 T23:   0.0333                                     
REMARK   3    L TENSOR                                                          
REMARK   3      L11:   2.7542 L22:   0.7989                                     
REMARK   3      L33:   0.6302 L12:  -0.2490                                     
REMARK   3      L13:   0.2816 L23:   0.3950                                     
REMARK   3    S TENSOR                                                          
REMARK   3      S11:   0.0121 S12:   0.1013 S13:   0.0158                       
REMARK   3      S21:  -0.0872 S22:   0.0091 S23:   0.0946                       
REMARK   3      S31:  -0.0341 S32:  -0.0748 S33:  -0.0235                       
REMARK   3   TLS GROUP : 8                                                      
REMARK   3    SELECTION: CHAIN 'A' AND (RESID 176 THROUGH 195 )                 
REMARK   3    ORIGIN FOR THE GROUP (A):  36.2871  29.8706   5.5008              
REMARK   3    T TENSOR                                                          
REMARK   3      T11:   0.2493 T22:   0.2970                                     
REMARK   3      T33:   0.3349 T12:   0.0193                                     
REMARK   3      T13:   0.0391 T23:   0.0674                                     
REMARK   3    L TENSOR                                                          
REMARK   3      L11:   3.9374 L22:   5.9326                                     
REMARK   3      L33:   9.1545 L12:  -3.0143                                     
REMARK   3      L13:   0.9719 L23:   3.3293                                     
REMARK   3    S TENSOR                                                          
REMARK   3      S11:  -0.0743 S12:   0.1311 S13:   0.3256                       
REMARK   3      S21:  -0.3638 S22:   0.2312 S23:  -1.0914                       
REMARK   3      S31:  -0.0361 S32:   1.1827 S33:  -0.1255                       
REMARK   3   TLS GROUP : 9                                                      
REMARK   3    SELECTION: CHAIN 'A' AND (RESID 196 THROUGH 238 )                 
REMARK   3    ORIGIN FOR THE GROUP (A):  32.1067  16.1055  10.4086              
REMARK   3    T TENSOR                                                          
REMARK   3      T11:   0.1248 T22:   0.1220                                     
REMARK   3      T33:   0.1112 T12:   0.0099                                     
REMARK   3      T13:  -0.0060 T23:   0.0226                                     
REMARK   3    L TENSOR                                                          
REMARK   3      L11:   0.7879 L22:   1.0990                                     
REMARK   3      L33:   0.9114 L12:  -0.2814                                     
REMARK   3      L13:  -0.3833 L23:   0.5780                                     
REMARK   3    S TENSOR                                                          
REMARK   3      S11:   0.0230 S12:   0.0661 S13:   0.0758                       
REMARK   3      S21:  -0.0836 S22:  -0.0038 S23:   0.0460                       
REMARK   3      S31:  -0.0584 S32:  -0.0511 S33:  -0.0235                       
REMARK   3   TLS GROUP : 10                                                     
REMARK   3    SELECTION: CHAIN 'A' AND (RESID 239 THROUGH 258 )                 
REMARK   3    ORIGIN FOR THE GROUP (A):  18.8241  10.4182   4.0309              
REMARK   3    T TENSOR                                                          
REMARK   3      T11:   0.1430 T22:   0.1560                                     
REMARK   3      T33:   0.1661 T12:   0.0042                                     
REMARK   3      T13:  -0.0232 T23:   0.0593                                     
REMARK   3    L TENSOR                                                          
REMARK   3      L11:   3.5184 L22:   3.6979                                     
REMARK   3      L33:   1.7097 L12:  -2.1502                                     
REMARK   3      L13:   0.3116 L23:   1.8146                                     
REMARK   3    S TENSOR                                                          
REMARK   3      S11:   0.1514 S12:   0.1733 S13:   0.0996                       
REMARK   3      S21:  -0.2601 S22:  -0.2056 S23:   0.2394                       
REMARK   3      S31:  -0.0704 S32:  -0.2897 S33:   0.0893                       
REMARK   3   TLS GROUP : 11                                                     
REMARK   3    SELECTION: CHAIN 'A' AND (RESID 259 THROUGH 283 )                 
REMARK   3    ORIGIN FOR THE GROUP (A):  29.2151  12.9102  29.4260              
REMARK   3    T TENSOR                                                          
REMARK   3      T11:   0.1181 T22:   0.1036                                     
REMARK   3      T33:   0.1154 T12:   0.0051                                     
REMARK   3      T13:   0.0328 T23:  -0.0051                                     
REMARK   3    L TENSOR                                                          
REMARK   3      L11:   2.2141 L22:   2.1533                                     
REMARK   3      L33:   2.3015 L12:   0.3392                                     
REMARK   3      L13:   0.6814 L23:   0.0365                                     
REMARK   3    S TENSOR                                                          
REMARK   3      S11:   0.0500 S12:  -0.1510 S13:   0.0011                       
REMARK   3      S21:   0.1272 S22:   0.0139 S23:   0.0401                       
REMARK   3      S31:   0.0082 S32:  -0.0750 S33:  -0.0677                       
REMARK   3                                                                      
REMARK   3  NCS DETAILS                                                         
REMARK   3   NUMBER OF NCS GROUPS : NULL                                        
REMARK   3                                                                      
REMARK   3  OTHER REFINEMENT REMARKS: SF FILE CONTAINS FRIEDEL PAIRS UNDER      
REMARK   3  I/F_MINUS AND I/F_PLUS COLUMNS.                                     
REMARK   4                                                                      
REMARK   4 4XXF COMPLIES WITH FORMAT V. 3.30, 13-JUL-11                         
REMARK 100                                                                      
REMARK 100 THIS ENTRY HAS BEEN PROCESSED BY RCSB ON 05-FEB-15.                  
REMARK 100 THE DEPOSITION ID IS D_1000200097.                                   
REMARK 200                                                                      
REMARK 200 EXPERIMENTAL DETAILS                                                 
REMARK 200  EXPERIMENT TYPE                : X-RAY DIFFRACTION                  
REMARK 200  DATE OF DATA COLLECTION        : 11-OCT-13                          
REMARK 200  TEMPERATURE           (KELVIN) : 100                                
REMARK 200  PH                             : 8                                  
REMARK 200  NUMBER OF CRYSTALS USED        : NULL                               
REMARK 200                                                                      
REMARK 200  SYNCHROTRON              (Y/N) : Y                                  
REMARK 200  RADIATION SOURCE               : AUSTRALIAN SYNCHROTRON             
REMARK 200  BEAMLINE                       : MX2                                
REMARK 200  X-RAY GENERATOR MODEL          : NULL                               
REMARK 200  MONOCHROMATIC OR LAUE    (M/L) : M                                  
REMARK 200  WAVELENGTH OR RANGE        (A) : 0.9537                             
REMARK 200  MONOCHROMATOR                  : NULL                               
REMARK 200  OPTICS                         : NULL                               
REMARK 200                                                                      
REMARK 200  DETECTOR TYPE                  : CCD                                
REMARK 200  DETECTOR MANUFACTURER          : ADSC QUANTUM 315                   
REMARK 200  INTENSITY-INTEGRATION SOFTWARE : COOT                               
REMARK 200  DATA SCALING SOFTWARE          : SCALA                              
REMARK 200                                                                      
REMARK 200  NUMBER OF UNIQUE REFLECTIONS   : 61957                              
REMARK 200  RESOLUTION RANGE HIGH      (A) : 1.340                              
REMARK 200  RESOLUTION RANGE LOW       (A) : 37.710                             
REMARK 200  REJECTION CRITERIA  (SIGMA(I)) : NULL                               
REMARK 200                                                                      
REMARK 200 OVERALL.                                                             
REMARK 200  COMPLETENESS FOR RANGE     (%) : 96.9                               
REMARK 200  DATA REDUNDANCY                : 15.70                              
REMARK 200  R MERGE                    (I) : 0.10400                            
REMARK 200  R SYM                      (I) : NULL                               
REMARK 200  <I/SIGMA(I)> FOR THE DATA SET  : 14.6000                            
REMARK 200                                                                      
REMARK 200 IN THE HIGHEST RESOLUTION SHELL.                                     
REMARK 200  HIGHEST RESOLUTION SHELL, RANGE HIGH (A) : 1.34                     
REMARK 200  HIGHEST RESOLUTION SHELL, RANGE LOW  (A) : 1.41                     
REMARK 200  COMPLETENESS FOR SHELL     (%) : 81.9                               
REMARK 200  DATA REDUNDANCY IN SHELL       : 10.80                              
REMARK 200  R MERGE FOR SHELL          (I) : NULL                               
REMARK 200  R SYM FOR SHELL            (I) : NULL                               
REMARK 200  <I/SIGMA(I)> FOR SHELL         : 2.000                              
REMARK 200                                                                      
REMARK 200 DIFFRACTION PROTOCOL: SINGLE WAVELENGTH                              
REMARK 200 METHOD USED TO DETERMINE THE STRUCTURE: MOLECULAR REPLACEMENT        
REMARK 200 SOFTWARE USED: PHASER                                                
REMARK 200 STARTING MODEL: 3OCR                                                 
REMARK 200                                                                      
REMARK 200 REMARK: THE ENTRY CONTAINS FRIEDEL PAIRS IN F_PLUS/MINUS COLUMNS     
REMARK 280                                                                      
REMARK 280 CRYSTAL                                                              
REMARK 280 SOLVENT CONTENT, VS   (%): 50.34                                     
REMARK 280 MATTHEWS COEFFICIENT, VM (ANGSTROMS**3/DA): 2.48                     
REMARK 280                                                                      
REMARK 280 CRYSTALLIZATION CONDITIONS: PEG 8000, MAGNESIUM CHLORIDE, TRIS       
REMARK 280  -HCL, PH 8, VAPOR DIFFUSION, HANGING DROP, TEMPERATURE 290K         
REMARK 290                                                                      
REMARK 290 CRYSTALLOGRAPHIC SYMMETRY                                            
REMARK 290 SYMMETRY OPERATORS FOR SPACE GROUP: P 4 21 2                         
REMARK 290                                                                      
REMARK 290      SYMOP   SYMMETRY                                                
REMARK 290     NNNMMM   OPERATOR                                                
REMARK 290       1555   X,Y,Z                                                   
REMARK 290       2555   -X,-Y,Z                                                 
REMARK 290       3555   -Y+1/2,X+1/2,Z                                          
REMARK 290       4555   Y+1/2,-X+1/2,Z                                          
REMARK 290       5555   -X+1/2,Y+1/2,-Z                                         
REMARK 290       6555   X+1/2,-Y+1/2,-Z                                         
REMARK 290       7555   Y,X,-Z                                                  
REMARK 290       8555   -Y,-X,-Z                                                
REMARK 290                                                                      
REMARK 290     WHERE NNN -> OPERATOR NUMBER                                     
REMARK 290           MMM -> TRANSLATION VECTOR                                  
REMARK 290                                                                      
REMARK 290 CRYSTALLOGRAPHIC SYMMETRY TRANSFORMATIONS                            
REMARK 290 THE FOLLOWING TRANSFORMATIONS OPERATE ON THE ATOM/HETATM             
REMARK 290 RECORDS IN THIS ENTRY TO PRODUCE CRYSTALLOGRAPHICALLY                
REMARK 290 RELATED MOLECULES.                                                   
REMARK 290   SMTRY1   1  1.000000  0.000000  0.000000        0.00000            
REMARK 290   SMTRY2   1  0.000000  1.000000  0.000000        0.00000            
REMARK 290   SMTRY3   1  0.000000  0.000000  1.000000        0.00000            
REMARK 290   SMTRY1   2 -1.000000  0.000000  0.000000        0.00000            
REMARK 290   SMTRY2   2  0.000000 -1.000000  0.000000        0.00000            
REMARK 290   SMTRY3   2  0.000000  0.000000  1.000000        0.00000            
REMARK 290   SMTRY1   3  0.000000 -1.000000  0.000000       42.16500            
REMARK 290   SMTRY2   3  1.000000  0.000000  0.000000       42.16500            
REMARK 290   SMTRY3   3  0.000000  0.000000  1.000000        0.00000            
REMARK 290   SMTRY1   4  0.000000  1.000000  0.000000       42.16500            
REMARK 290   SMTRY2   4 -1.000000  0.000000  0.000000       42.16500            
REMARK 290   SMTRY3   4  0.000000  0.000000  1.000000        0.00000            
REMARK 290   SMTRY1   5 -1.000000  0.000000  0.000000       42.16500            
REMARK 290   SMTRY2   5  0.000000  1.000000  0.000000       42.16500            
REMARK 290   SMTRY3   5  0.000000  0.000000 -1.000000        0.00000            
REMARK 290   SMTRY1   6  1.000000  0.000000  0.000000       42.16500            
REMARK 290   SMTRY2   6  0.000000 -1.000000  0.000000       42.16500            
REMARK 290   SMTRY3   6  0.000000  0.000000 -1.000000        0.00000            
REMARK 290   SMTRY1   7  0.000000  1.000000  0.000000        0.00000            
REMARK 290   SMTRY2   7  1.000000  0.000000  0.000000        0.00000            
REMARK 290   SMTRY3   7  0.000000  0.000000 -1.000000        0.00000            
REMARK 290   SMTRY1   8  0.000000 -1.000000  0.000000        0.00000            
REMARK 290   SMTRY2   8 -1.000000  0.000000  0.000000        0.00000            
REMARK 290   SMTRY3   8  0.000000  0.000000 -1.000000        0.00000            
REMARK 290                                                                      
REMARK 290 REMARK: NULL                                                         
REMARK 300                                                                      
REMARK 300 BIOMOLECULE: 1                                                       
REMARK 300 SEE REMARK 350 FOR THE AUTHOR PROVIDED AND/OR PROGRAM                
REMARK 300 GENERATED ASSEMBLY INFORMATION FOR THE STRUCTURE IN                  
REMARK 300 THIS ENTRY. THE REMARK MAY ALSO PROVIDE INFORMATION ON               
REMARK 300 BURIED SURFACE AREA.                                                 
REMARK 300 REMARK: GEL FILTRATION                                               
REMARK 350                                                                      
REMARK 350 COORDINATES FOR A COMPLETE MULTIMER REPRESENTING THE KNOWN           
REMARK 350 BIOLOGICALLY SIGNIFICANT OLIGOMERIZATION STATE OF THE                
REMARK 350 MOLECULE CAN BE GENERATED BY APPLYING BIOMT TRANSFORMATIONS          
REMARK 350 GIVEN BELOW.  BOTH NON-CRYSTALLOGRAPHIC AND                          
REMARK 350 CRYSTALLOGRAPHIC OPERATIONS ARE GIVEN.                               
REMARK 350                                                                      
REMARK 350 BIOMOLECULE: 1                                                       
REMARK 350 AUTHOR DETERMINED BIOLOGICAL UNIT: TETRAMERIC                        
REMARK 350 SOFTWARE DETERMINED QUATERNARY STRUCTURE: TETRAMERIC                 
REMARK 350 SOFTWARE USED: PISA                                                  
REMARK 350 TOTAL BURIED SURFACE AREA: 11350 ANGSTROM**2                         
REMARK 350 SURFACE AREA OF THE COMPLEX: 35520 ANGSTROM**2                       
REMARK 350 CHANGE IN SOLVENT FREE ENERGY: -224.0 KCAL/MOL                       
REMARK 350 APPLY THE FOLLOWING TO CHAINS: A                                     
REMARK 350   BIOMT1   1  1.000000  0.000000  0.000000        0.00000            
REMARK 350   BIOMT2   1  0.000000  1.000000  0.000000        0.00000            
REMARK 350   BIOMT3   1  0.000000  0.000000  1.000000        0.00000            
REMARK 350   BIOMT1   2 -1.000000  0.000000  0.000000       84.33000            
REMARK 350   BIOMT2   2  0.000000 -1.000000  0.000000        0.00000            
REMARK 350   BIOMT3   2  0.000000  0.000000  1.000000        0.00000            
REMARK 350   BIOMT1   3  0.000000 -1.000000  0.000000       42.16500            
REMARK 350   BIOMT2   3  1.000000  0.000000  0.000000      -42.16500            
REMARK 350   BIOMT3   3  0.000000  0.000000  1.000000        0.00000            
REMARK 350   BIOMT1   4  0.000000  1.000000  0.000000       42.16500            
REMARK 350   BIOMT2   4 -1.000000  0.000000  0.000000       42.16500            
REMARK 350   BIOMT3   4  0.000000  0.000000  1.000000        0.00000            
REMARK 375                                                                      
REMARK 375 SPECIAL POSITION                                                     
REMARK 375 THE FOLLOWING ATOMS ARE FOUND TO BE WITHIN 0.15 ANGSTROMS            
REMARK 375 OF A SYMMETRY RELATED ATOM AND ARE ASSUMED TO BE ON SPECIAL          
REMARK 375 POSITIONS.                                                           
REMARK 375                                                                      
REMARK 375 ATOM RES CSSEQI                                                      
REMARK 375      HOH A 473  LIES ON A SPECIAL POSITION.                          
REMARK 375      HOH A 619  LIES ON A SPECIAL POSITION.                          
REMARK 465                                                                      
REMARK 465 MISSING RESIDUES                                                     
REMARK 465 THE FOLLOWING RESIDUES WERE NOT LOCATED IN THE                       
REMARK 465 EXPERIMENT. (M=MODEL NUMBER; RES=RESIDUE NAME; C=CHAIN               
REMARK 465 IDENTIFIER; SSSEQ=SEQUENCE NUMBER; I=INSERTION CODE.)                
REMARK 465                                                                      
REMARK 465   M RES C SSSEQI                                                     
REMARK 465     PHE A   178                                                      
REMARK 465     GLY A   179                                                      
REMARK 465     GLY A   180                                                      
REMARK 465     VAL A   181                                                      
REMARK 465     VAL A   182                                                      
REMARK 465     ILE A   183                                                      
REMARK 465     GLU A   184                                                      
REMARK 465     GLU A   185                                                      
REMARK 465     LYS A   186                                                      
REMARK 500                                                                      
REMARK 500 GEOMETRY AND STEREOCHEMISTRY                                         
REMARK 500 SUBTOPIC: CLOSE CONTACTS                                             
REMARK 500                                                                      
REMARK 500 THE FOLLOWING ATOMS THAT ARE RELATED BY CRYSTALLOGRAPHIC             
REMARK 500 SYMMETRY ARE IN CLOSE CONTACT.  AN ATOM LOCATED WITHIN 0.15          
REMARK 500 ANGSTROMS OF A SYMMETRY RELATED ATOM IS ASSUMED TO BE ON A           
REMARK 500 SPECIAL POSITION AND IS, THEREFORE, LISTED IN REMARK 375             
REMARK 500 INSTEAD OF REMARK 500.  ATOMS WITH NON-BLANK ALTERNATE               
REMARK 500 LOCATION INDICATORS ARE NOT INCLUDED IN THE CALCULATIONS.            
REMARK 500                                                                      
REMARK 500 DISTANCE CUTOFF:                                                     
REMARK 500 2.2 ANGSTROMS FOR CONTACTS NOT INVOLVING HYDROGEN ATOMS              
REMARK 500 1.6 ANGSTROMS FOR CONTACTS INVOLVING HYDROGEN ATOMS                  
REMARK 500                                                                      
REMARK 500  ATM1  RES C  SSEQI   ATM2  RES C  SSEQI  SSYMOP   DISTANCE          
REMARK 500   O    HOH A   576     O    HOH A   576     3545     2.13            
REMARK 500                                                                      
REMARK 500 REMARK: NULL                                                         
REMARK 500                                                                      
REMARK 500 GEOMETRY AND STEREOCHEMISTRY                                         
REMARK 500 SUBTOPIC: TORSION ANGLES                                             
REMARK 500                                                                      
REMARK 500 TORSION ANGLES OUTSIDE THE EXPECTED RAMACHANDRAN REGIONS:            
REMARK 500 (M=MODEL NUMBER; RES=RESIDUE NAME; C=CHAIN IDENTIFIER;               
REMARK 500 SSEQ=SEQUENCE NUMBER; I=INSERTION CODE).                             
REMARK 500                                                                      
REMARK 500 STANDARD TABLE:                                                      
REMARK 500 FORMAT:(10X,I3,1X,A3,1X,A1,I4,A1,4X,F7.2,3X,F7.2)                    
REMARK 500                                                                      
REMARK 500 EXPECTED VALUES: GJ KLEYWEGT AND TA JONES (1996). PHI/PSI-           
REMARK 500 CHOLOGY: RAMACHANDRAN REVISITED. STRUCTURE 4, 1395 - 1400            
REMARK 500                                                                      
REMARK 500  M RES CSSEQI        PSI       PHI                                   
REMARK 500    THR A  66     -129.90     40.98                                   
REMARK 500    ARG A 116       46.55   -143.88                                   
REMARK 500    GLN A 196     -132.63     51.00                                   
REMARK 500    GLN A 196     -129.09     44.87                                   
REMARK 500    HIS A 206      -66.97   -145.61                                   
REMARK 500                                                                      
REMARK 500 REMARK: NULL                                                         
REMARK 525                                                                      
REMARK 525 SOLVENT                                                              
REMARK 525                                                                      
REMARK 525 THE SOLVENT MOLECULES HAVE CHAIN IDENTIFIERS THAT                    
REMARK 525 INDICATE THE POLYMER CHAIN WITH WHICH THEY ARE MOST                  
REMARK 525 CLOSELY ASSOCIATED. THE REMARK LISTS ALL THE SOLVENT                 
REMARK 525 MOLECULES WHICH ARE MORE THAN 5A AWAY FROM THE                       
REMARK 525 NEAREST POLYMER CHAIN (M = MODEL NUMBER;                             
REMARK 525 RES=RESIDUE NAME; C=CHAIN IDENTIFIER; SSEQ=SEQUENCE                  
REMARK 525 NUMBER; I=INSERTION CODE):                                           
REMARK 525                                                                      
REMARK 525  M RES CSSEQI                                                        
REMARK 525    HOH A 619        DISTANCE =  5.97 ANGSTROMS                       
REMARK 620                                                                      
REMARK 620 METAL COORDINATION                                                   
REMARK 620 (M=MODEL NUMBER; RES=RESIDUE NAME; C=CHAIN IDENTIFIER;               
REMARK 620 SSEQ=SEQUENCE NUMBER; I=INSERTION CODE):                             
REMARK 620                                                                      
REMARK 620 COORDINATION ANGLES FOR:  M RES CSSEQI METAL                         
REMARK 620                              ZN A 301  ZN                            
REMARK 620 N RES CSSEQI ATOM                                                    
REMARK 620 1 HIS A 142   NE2                                                    
REMARK 620 2 HIS A 144   NE2  96.6                                              
REMARK 620 3 HIS A 206   NE2  94.2  93.9                                        
REMARK 620 4 HOH A 459   O    87.3 172.5  92.1                                  
REMARK 620 5 HOH A 462   O    94.1  87.9 171.2  85.4                            
REMARK 620 6 HOH A 402   O   166.3  96.2  90.0  79.5  81.3                      
REMARK 620 N                    1     2     3     4     5                       
REMARK 800                                                                      
REMARK 800 SITE                                                                 
REMARK 800 SITE_IDENTIFIER: AC1                                                 
REMARK 800 EVIDENCE_CODE: SOFTWARE                                              
REMARK 800 SITE_DESCRIPTION: binding site for residue ZN A 301                  
REMARK 999                                                                      
REMARK 999 SEQUENCE                                                             
REMARK 999 THE SEQUENCE OF THIS PROTEIN WAS NOT AVAILABLE AT THE UNIPROT        
REMARK 999 KNOWLEDGEBASE DATABASE (UNIPROTKB) AT THE TIME OF DEPOSITION.        
DBREF  4XXF A   26   283  PDB    4XXF     4XXF            26    283             
SEQRES   1 A  258  GLY GLY LEU ALA ALA LEU THR LYS PRO PRO THR PHE ALA          
SEQRES   2 A  258  THR VAL GLU ALA GLU ARG ALA TRP LEU LYS GLU ARG LEU          
SEQRES   3 A  258  VAL ALA ALA ILE ARG ILE PHE ALA ASN GLU GLY PHE ASP          
SEQRES   4 A  258  HIS THR VAL ALA GLY HIS LEU THR VAL ARG ASP PRO GLU          
SEQRES   5 A  258  ASN LYS HIS HIS PHE TRP VAL ASN PRO PHE GLY LEU ALA          
SEQRES   6 A  258  PHE ARG LEU MET THR VAL SER ASP LEU ILE LEU VAL ASN          
SEQRES   7 A  258  GLN GLU GLY THR VAL ILE GLY GLY GLY LYS GLU GLY ARG          
SEQRES   8 A  258  ARG ILE VAL ASN LEU ALA GLY PHE MET ILE HIS SER ALA          
SEQRES   9 A  258  ILE HIS LYS ALA ARG PRO GLU VAL GLN ALA ILE CYS HIS          
SEQRES  10 A  258  SER HIS SER THR TYR GLY LYS ALA PHE SER SER LEU GLY          
SEQRES  11 A  258  LYS PRO LEU ALA ILE THR THR GLN ASP SER CYS ALA PHE          
SEQRES  12 A  258  TYR GLY ASP VAL ALA LEU LEU GLY ASP PHE GLY GLY VAL          
SEQRES  13 A  258  VAL ILE GLU GLU LYS GLU SER GLY THR ILE ALA VAL ALA          
SEQRES  14 A  258  LEU GLN GLN LYS LYS ALA ILE ILE LEU GLN ASN HIS GLY          
SEQRES  15 A  258  LEU LEU THR VAL GLY THR THR ILE ASP SER ALA VAL ALA          
SEQRES  16 A  258  TRP PHE ILE MET LEU GLU LYS GLN CYS GLN VAL GLN LEU          
SEQRES  17 A  258  LEU ALA ASP ALA ALA GLY GLN THR ILE PRO ILE ASP GLU          
SEQRES  18 A  258  PRO GLN ALA ALA PHE THR PHE LYS GLU LEU GLY HIS GLU          
SEQRES  19 A  258  GLN ALA GLY TYR PHE GLN ALA SER PRO TYR PHE GLN VAL          
SEQRES  20 A  258  ILE GLU HIS LEU GLN GLY GLU GLU TYR ARG LYS                  
HET     ZN  A 301       1                                                       
HETNAM      ZN ZINC ION                                                         
FORMUL   2   ZN    ZN 2+                                                        
FORMUL   3  HOH   *232(H2 O)                                                    
HELIX    1 AA1 LEU A   28  LYS A   33  5                                   6    
HELIX    2 AA2 THR A   39  GLY A   62  1                                  24    
HELIX    3 AA3 ALA A   90  MET A   94  5                                   5    
HELIX    4 AA4 THR A   95  ASP A   98  5                                   4    
HELIX    5 AA5 ASN A  120  ARG A  134  1                                  15    
HELIX    6 AA6 SER A  145  SER A  153  1                                   9    
HELIX    7 AA7 GLN A  163  TYR A  169  5                                   7    
HELIX    8 AA8 SER A  188  GLN A  196  1                                   9    
HELIX    9 AA9 THR A  214  GLY A  239  1                                  26    
HELIX   10 AB1 ASP A  245  GLY A  257  1                                  13    
HELIX   11 AB2 HIS A  258  ARG A  282  1                                  25    
SHEET    1 AA1 8 VAL A 108  GLY A 111  0                                        
SHEET    2 AA1 8 ILE A 100  ASN A 103 -1  N  LEU A 101   O  GLY A 110           
SHEET    3 AA1 8 HIS A  81  VAL A  84 -1  N  PHE A  82   O  VAL A 102           
SHEET    4 AA1 8 HIS A  70  ARG A  74 -1  N  VAL A  73   O  TRP A  83           
SHEET    5 AA1 8 ALA A 139  SER A 143 -1  O  ILE A 140   N  THR A  72           
SHEET    6 AA1 8 GLY A 207  GLY A 212 -1  O  THR A 210   N  CYS A 141           
SHEET    7 AA1 8 ALA A 200  LEU A 203 -1  N  LEU A 203   O  GLY A 207           
SHEET    8 AA1 8 VAL A 172  LEU A 175  1  N  ALA A 173   O  ALA A 200           
LINK         NE2 HIS A 142                ZN    ZN A 301     1555   1555  2.10  
LINK         NE2 HIS A 144                ZN    ZN A 301     1555   1555  2.10  
LINK         NE2 HIS A 206                ZN    ZN A 301     1555   1555  2.09  
LINK        ZN    ZN A 301                 O   HOH A 459     1555   1555  2.19  
LINK        ZN    ZN A 301                 O   HOH A 462     1555   1555  2.17  
LINK        ZN    ZN A 301                 O   HOH A 402     1555   4555  2.03  
CISPEP   1 GLY A   26    GLY A   27          0        -3.69                     
SITE     1 AC1  6 HIS A 142  HIS A 144  HIS A 206  HOH A 402                    
SITE     2 AC1  6 HOH A 459  HOH A 462                                          
CRYST1   84.330   84.330   78.500  90.00  90.00  90.00 P 4 21 2      8          
ORIGX1      1.000000  0.000000  0.000000        0.00000                         
ORIGX2      0.000000  1.000000  0.000000        0.00000                         
ORIGX3      0.000000  0.000000  1.000000        0.00000                         
SCALE1      0.011858  0.000000  0.000000        0.00000                         
SCALE2      0.000000  0.011858  0.000000        0.00000                         
SCALE3      0.000000  0.000000  0.012739        0.00000                         
ATOM      1  N   GLY A  26      10.083   8.575  31.169  1.00 43.51           N  
ANISOU    1  N   GLY A  26     5743   5763   5025  -2217    683   -623       N  
ATOM      2  CA  GLY A  26       9.937   9.894  30.574  1.00 52.65           C  
ANISOU    2  CA  GLY A  26     6434   7100   6473  -1800    781   -788       C  
ATOM      3  C   GLY A  26       8.951   9.923  29.419  1.00 52.09           C  
ANISOU    3  C   GLY A  26     6137   7148   6505  -1740    723   -919       C  
ATOM      4  O   GLY A  26       8.208   8.960  29.209  1.00 59.51           O  
ANISOU    4  O   GLY A  26     7209   8128   7273  -2094    665   -924       O  
ATOM      5  N   GLY A  27       8.925  11.030  28.676  1.00 46.26           N  
ANISOU    5  N   GLY A  27     5089   6459   6029  -1326    706  -1015       N  
ATOM      6  CA  GLY A  27       9.733  12.199  28.985  1.00 39.72           C  
ANISOU    6  CA  GLY A  27     4136   5590   5366   -985    760  -1011       C  
ATOM      7  C   GLY A  27      10.949  12.402  28.094  1.00 35.46           C  
ANISOU    7  C   GLY A  27     3827   4746   4900   -599    640   -815       C  
ATOM      8  O   GLY A  27      12.023  12.760  28.577  1.00 32.45           O  
ANISOU    8  O   GLY A  27     3554   4262   4515   -456    682   -712       O  
ATOM      9  N   LEU A  28      10.784  12.191  26.792  1.00 31.77           N  
ANISOU    9  N   LEU A  28     3416   4180   4475   -464    499   -782       N  
ATOM     10  CA  LEU A  28      11.904  12.313  25.860  1.00 31.26           C  
ANISOU   10  CA  LEU A  28     3552   3903   4423   -170    407   -639       C  
ATOM     11  C   LEU A  28      12.345  13.763  25.657  1.00 31.59           C  
ANISOU   11  C   LEU A  28     3416   3973   4614     96    391   -644       C  
ATOM     12  O   LEU A  28      13.538  14.036  25.529  1.00 26.85           O  
ANISOU   12  O   LEU A  28     2953   3279   3971    256    399   -532       O  
ATOM     13  CB  LEU A  28      11.544  11.688  24.512  1.00 25.74           C  
ANISOU   13  CB  LEU A  28     2970   3122   3686   -165    268   -623       C  
ATOM     14  CG  LEU A  28      12.604  11.781  23.414  1.00 27.00           C  
ANISOU   14  CG  LEU A  28     3304   3142   3814     77    192   -532       C  
ATOM     15  CD1 LEU A  28      13.905  11.113  23.850  1.00 26.26           C  
ANISOU   15  CD1 LEU A  28     3459   2907   3610    167    241   -463       C  
ATOM     16  CD2 LEU A  28      12.084  11.151  22.137  1.00 30.40           C  
ANISOU   16  CD2 LEU A  28     3840   3525   4184     20     68   -548       C  
ATOM     17  N   ALA A  29      11.388  14.687  25.632  1.00 33.21           N  
ANISOU   17  N   ALA A  29     3323   4311   4985    138    342   -792       N  
ATOM     18  CA  ALA A  29      11.686  16.097  25.382  1.00 29.05           C  
ANISOU   18  CA  ALA A  29     2693   3742   4604    380    245   -797       C  
ATOM     19  C   ALA A  29      12.732  16.663  26.347  1.00 31.05           C  
ANISOU   19  C   ALA A  29     3002   3971   4826    435    375   -736       C  
ATOM     20  O   ALA A  29      13.648  17.368  25.925  1.00 34.62           O  
ANISOU   20  O   ALA A  29     3573   4322   5258    573    309   -617       O  
ATOM     21  CB  ALA A  29      10.410  16.921  25.450  1.00 34.11           C  
ANISOU   21  CB  ALA A  29     2990   4509   5463    451    138  -1029       C  
ATOM     22  N   ALA A  30      12.604  16.339  27.633  1.00 27.00           N  
ANISOU   22  N   ALA A  30     2417   3571   4270    271    554   -812       N  
ATOM     23  CA  ALA A  30      13.536  16.820  28.656  1.00 26.09           C  
ANISOU   23  CA  ALA A  30     2353   3451   4110    282    678   -758       C  
ATOM     24  C   ALA A  30      14.954  16.308  28.430  1.00 26.38           C  
ANISOU   24  C   ALA A  30     2671   3357   3993    336    681   -537       C  
ATOM     25  O   ALA A  30      15.926  16.908  28.893  1.00 28.31           O  
ANISOU   25  O   ALA A  30     2960   3591   4204    403    728   -461       O  
ATOM     26  CB  ALA A  30      13.054  16.412  30.041  1.00 31.97           C  
ANISOU   26  CB  ALA A  30     2997   4365   4785     14    859   -878       C  
ATOM     27  N   LEU A  31      15.068  15.192  27.721  1.00 24.29           N  
ANISOU   27  N   LEU A  31     2581   3012   3637    311    622   -467       N  
ATOM     28  CA  LEU A  31      16.366  14.578  27.478  1.00 20.41           C  
ANISOU   28  CA  LEU A  31     2310   2426   3020    409    607   -340       C  
ATOM     29  C   LEU A  31      17.063  15.163  26.253  1.00 21.48           C  
ANISOU   29  C   LEU A  31     2460   2566   3135    583    533   -298       C  
ATOM     30  O   LEU A  31      18.218  14.848  25.992  1.00 19.19           O  
ANISOU   30  O   LEU A  31     2271   2284   2737    681    541   -253       O  
ATOM     31  CB  LEU A  31      16.208  13.066  27.312  1.00 23.91           C  
ANISOU   31  CB  LEU A  31     2965   2750   3369    319    549   -328       C  
ATOM     32  CG  LEU A  31      15.672  12.311  28.531  1.00 24.35           C  
ANISOU   32  CG  LEU A  31     3111   2787   3356     45    587   -327       C  
ATOM     33  CD1 LEU A  31      15.376  10.872  28.164  1.00 24.39           C  
ANISOU   33  CD1 LEU A  31     3390   2621   3257    -75    463   -306       C  
ATOM     34  CD2 LEU A  31      16.659  12.378  29.684  1.00 30.88           C  
ANISOU   34  CD2 LEU A  31     4024   3588   4120     42    628   -239       C  
ATOM     35  N   THR A  32      16.366  16.019  25.510  1.00 22.35           N  
ANISOU   35  N   THR A  32     2467   2691   3333    602    440   -330       N  
ATOM     36  CA  THR A  32      16.902  16.551  24.261  1.00 24.15           C  
ANISOU   36  CA  THR A  32     2765   2926   3486    664    335   -271       C  
ATOM     37  C   THR A  32      17.295  18.011  24.398  1.00 21.94           C  
ANISOU   37  C   THR A  32     2452   2659   3225    686    284   -217       C  
ATOM     38  O   THR A  32      17.641  18.666  23.417  1.00 22.06           O  
ANISOU   38  O   THR A  32     2558   2676   3150    657    159   -147       O  
ATOM     39  CB  THR A  32      15.892  16.432  23.111  1.00 23.42           C  
ANISOU   39  CB  THR A  32     2674   2789   3434    630    177   -303       C  
ATOM     40  OG1 THR A  32      14.780  17.304  23.357  1.00 25.01           O  
ANISOU   40  OG1 THR A  32     2711   2964   3828    648     65   -371       O  
ATOM     41  CG2 THR A  32      15.392  15.004  22.973  1.00 25.26           C  
ANISOU   41  CG2 THR A  32     2970   2992   3634    567    209   -358       C  
ATOM     42  N   LYS A  33      17.224  18.517  25.624  1.00 23.25           N  
ANISOU   42  N   LYS A  33     2523   2828   3484    693    368   -251       N  
ATOM     43  CA  LYS A  33      17.546  19.909  25.914  1.00 23.32           C  
ANISOU   43  CA  LYS A  33     2532   2806   3521    712    306   -219       C  
ATOM     44  C   LYS A  33      18.370  19.990  27.183  1.00 24.53           C  
ANISOU   44  C   LYS A  33     2667   3034   3620    681    485   -197       C  
ATOM     45  O   LYS A  33      18.272  19.110  28.035  1.00 22.78           O  
ANISOU   45  O   LYS A  33     2399   2855   3402    644    622   -236       O  
ATOM     46  CB  LYS A  33      16.273  20.748  26.081  1.00 28.77           C  
ANISOU   46  CB  LYS A  33     3090   3397   4443    788    159   -356       C  
ATOM     47  CG  LYS A  33      15.295  20.709  24.915  1.00 33.19           C  
ANISOU   47  CG  LYS A  33     3639   3880   5093    832    -68   -391       C  
ATOM     48  CD  LYS A  33      13.985  21.396  25.297  1.00 36.99           C  
ANISOU   48  CD  LYS A  33     3899   4310   5846    965   -209   -607       C  
ATOM     49  CE  LYS A  33      12.874  21.070  24.309  1.00 41.50           C  
ANISOU   49  CE  LYS A  33     4387   4859   6521   1005   -415   -675       C  
ATOM     50  NZ  LYS A  33      11.524  21.447  24.822  1.00 43.96           N  
ANISOU   50  NZ  LYS A  33     4409   5237   7057   1104   -488   -942       N  
ATOM     51  N   PRO A  34      19.175  21.053  27.328  1.00 22.37           N  
ANISOU   51  N   PRO A  34     2462   2765   3270    655    457   -119       N  
ATOM     52  CA  PRO A  34      19.930  21.252  28.568  1.00 23.03           C  
ANISOU   52  CA  PRO A  34     2527   2925   3300    607    610    -96       C  
ATOM     53  C   PRO A  34      18.997  21.442  29.761  1.00 23.83           C  
ANISOU   53  C   PRO A  34     2495   2993   3567    604    688   -246       C  
ATOM     54  O   PRO A  34      17.831  21.795  29.573  1.00 24.24           O  
ANISOU   54  O   PRO A  34     2444   2970   3794    671    593   -393       O  
ATOM     55  CB  PRO A  34      20.731  22.536  28.299  1.00 27.01           C  
ANISOU   55  CB  PRO A  34     3153   3422   3688    538    515      4       C  
ATOM     56  CG  PRO A  34      20.739  22.693  26.822  1.00 32.69           C  
ANISOU   56  CG  PRO A  34     3988   4115   4318    503    341     71       C  
ATOM     57  CD  PRO A  34      19.463  22.096  26.326  1.00 28.25           C  
ANISOU   57  CD  PRO A  34     3352   3446   3934    610    259    -28       C  
ATOM     58  N   PRO A  35      19.497  21.219  30.983  1.00 22.98           N  
ANISOU   58  N   PRO A  35     2379   2974   3379    505    830   -232       N  
ATOM     59  CA  PRO A  35      18.669  21.530  32.156  1.00 24.49           C  
ANISOU   59  CA  PRO A  35     2482   3201   3624    420    864   -374       C  
ATOM     60  C   PRO A  35      18.385  23.029  32.276  1.00 26.97           C  
ANISOU   60  C   PRO A  35     2751   3422   4073    507    808   -495       C  
ATOM     61  O   PRO A  35      19.080  23.834  31.661  1.00 26.66           O  
ANISOU   61  O   PRO A  35     2826   3275   4028    568    721   -402       O  
ATOM     62  CB  PRO A  35      19.521  21.040  33.330  1.00 28.11           C  
ANISOU   62  CB  PRO A  35     3011   3753   3916    267    956   -276       C  
ATOM     63  CG  PRO A  35      20.918  21.048  32.811  1.00 31.08           C  
ANISOU   63  CG  PRO A  35     3487   4144   4180    309    933   -117       C  
ATOM     64  CD  PRO A  35      20.823  20.699  31.357  1.00 31.10           C  
ANISOU   64  CD  PRO A  35     3498   4098   4219    439    877    -92       C  
ATOM     65  N   THR A  36      17.358  23.393  33.036  1.00 26.69           N  
ANISOU   65  N   THR A  36     2601   3423   4117    488    803   -685       N  
ATOM     66  CA  THR A  36      17.063  24.801  33.294  1.00 24.77           C  
ANISOU   66  CA  THR A  36     2328   3068   4015    600    715   -852       C  
ATOM     67  C   THR A  36      18.128  25.358  34.234  1.00 26.33           C  
ANISOU   67  C   THR A  36     2614   3279   4112    497    847   -803       C  
ATOM     68  O   THR A  36      18.618  24.645  35.107  1.00 32.68           O  
ANISOU   68  O   THR A  36     3445   4236   4735    305    987   -693       O  
ATOM     69  CB  THR A  36      15.658  24.989  33.903  1.00 32.02           C  
ANISOU   69  CB  THR A  36     3058   4072   5035    600    694  -1110       C  
ATOM     70  OG1 THR A  36      14.691  24.337  33.072  1.00 39.88           O  
ANISOU   70  OG1 THR A  36     3952   5097   6104    647    606  -1154       O  
ATOM     71  CG2 THR A  36      15.306  26.463  34.007  1.00 37.97           C  
ANISOU   71  CG2 THR A  36     3793   4674   5959    779    531  -1310       C  
ATOM     72  N   PHE A  37      18.493  26.625  34.054  1.00 22.81           N  
ANISOU   72  N   PHE A  37     2269   2634   3763    607    739   -858       N  
ATOM     73  CA  PHE A  37      19.496  27.247  34.909  1.00 23.12           C  
ANISOU   73  CA  PHE A  37     2454   2690   3641    455    827   -767       C  
ATOM     74  C   PHE A  37      18.899  28.366  35.742  1.00 24.16           C  
ANISOU   74  C   PHE A  37     2537   2718   3924    537    798  -1075       C  
ATOM     75  O   PHE A  37      18.274  29.292  35.217  1.00 26.04           O  
ANISOU   75  O   PHE A  37     2825   2710   4361    760    528  -1237       O  
ATOM     76  CB  PHE A  37      20.653  27.780  34.073  1.00 21.67           C  
ANISOU   76  CB  PHE A  37     2553   2405   3277    383    658   -472       C  
ATOM     77  CG  PHE A  37      21.262  26.751  33.167  1.00 21.56           C  
ANISOU   77  CG  PHE A  37     2551   2525   3115    331    683   -244       C  
ATOM     78  CD1 PHE A  37      21.941  25.665  33.695  1.00 22.67           C  
ANISOU   78  CD1 PHE A  37     2607   2891   3116    227    896   -143       C  
ATOM     79  CD2 PHE A  37      21.150  26.867  31.790  1.00 20.46           C  
ANISOU   79  CD2 PHE A  37     2523   2278   2975    389    466   -153       C  
ATOM     80  CE1 PHE A  37      22.504  24.709  32.859  1.00 20.85           C  
ANISOU   80  CE1 PHE A  37     2374   2773   2774    236    896      1       C  
ATOM     81  CE2 PHE A  37      21.715  25.915  30.955  1.00 23.17           C  
ANISOU   81  CE2 PHE A  37     2856   2776   3170    341    511     -1       C  
ATOM     82  CZ  PHE A  37      22.392  24.843  31.493  1.00 22.86           C  
ANISOU   82  CZ  PHE A  37     2705   2959   3021    292    729     53       C  
ATOM     83  N   ALA A  38      19.102  28.289  37.053  1.00 25.85           N  
ANISOU   83  N   ALA A  38     2676   3109   4037    359   1042  -1166       N  
ATOM     84  CA  ALA A  38      18.501  29.252  37.969  1.00 26.14           C  
ANISOU   84  CA  ALA A  38     2656   3117   4158    396   1013  -1453       C  
ATOM     85  C   ALA A  38      19.130  30.639  37.859  1.00 26.65           C  
ANISOU   85  C   ALA A  38     2992   2875   4260    480    844  -1486       C  
ATOM     86  O   ALA A  38      18.436  31.657  37.904  1.00 29.62           O  
ANISOU   86  O   ALA A  38     3378   3037   4838    702    641  -1774       O  
ATOM     87  CB  ALA A  38      18.601  28.738  39.397  1.00 29.59           C  
ANISOU   87  CB  ALA A  38     3017   3823   4403     98   1232  -1440       C  
ATOM     88  N   THR A  39      20.452  30.675  37.731  1.00 24.75           N  
ANISOU   88  N   THR A  39     3010   2638   3757    261    845  -1111       N  
ATOM     89  CA  THR A  39      21.195  31.922  37.619  1.00 25.89           C  
ANISOU   89  CA  THR A  39     3498   2536   3802    199    631   -997       C  
ATOM     90  C   THR A  39      22.230  31.806  36.506  1.00 24.36           C  
ANISOU   90  C   THR A  39     3538   2329   3386     53    485   -589       C  
ATOM     91  O   THR A  39      22.570  30.700  36.071  1.00 22.16           O  
ANISOU   91  O   THR A  39     3128   2280   3012     -3    616   -408       O  
ATOM     92  CB  THR A  39      21.931  32.283  38.925  1.00 25.94           C  
ANISOU   92  CB  THR A  39     3570   2668   3618    -52    837  -1003       C  
ATOM     93  OG1 THR A  39      22.943  31.298  39.183  1.00 23.25           O  
ANISOU   93  OG1 THR A  39     3178   2637   3018   -308   1057   -698       O  
ATOM     94  CG2 THR A  39      20.968  32.338  40.102  1.00 27.77           C  
ANISOU   94  CG2 THR A  39     3548   3000   4005     14   1037  -1438       C  
ATOM     95  N   VAL A  40      22.742  32.946  36.063  1.00 15.84           N  
ANISOU   95  N   VAL A  40     2063   1602   2352    677    459   -369       N  
ATOM     96  CA  VAL A  40      23.796  32.978  35.053  1.00 16.58           C  
ANISOU   96  CA  VAL A  40     2175   1647   2480    628    418   -329       C  
ATOM     97  C   VAL A  40      25.062  32.289  35.580  1.00 15.75           C  
ANISOU   97  C   VAL A  40     2097   1538   2350    542    380   -370       C  
ATOM     98  O   VAL A  40      25.754  31.596  34.831  1.00 15.34           O  
ANISOU   98  O   VAL A  40     2029   1500   2300    486    349   -329       O  
ATOM     99  CB  VAL A  40      24.110  34.434  34.618  1.00 21.73           C  
ANISOU   99  CB  VAL A  40     2880   2166   3208    674    450   -324       C  
ATOM    100  CG1 VAL A  40      25.331  34.470  33.708  1.00 28.35           C  
ANISOU  100  CG1 VAL A  40     3745   2927   4101    617    451   -283       C  
ATOM    101  CG2 VAL A  40      22.920  35.033  33.910  1.00 32.28           C  
ANISOU  101  CG2 VAL A  40     4203   3516   4546    792    475   -269       C  
ATOM    102  N   GLU A  41      25.352  32.458  36.867  1.00 16.44           N  
ANISOU  102  N   GLU A  41     2227   1617   2401    553    374   -459       N  
ATOM    103  CA  GLU A  41      26.477  31.776  37.493  1.00 15.75           C  
ANISOU  103  CA  GLU A  41     2168   1551   2266    513    318   -518       C  
ATOM    104  C   GLU A  41      26.313  30.257  37.439  1.00 15.12           C  
ANISOU  104  C   GLU A  41     2076   1566   2103    488    325   -452       C  
ATOM    105  O   GLU A  41      27.274  29.532  37.182  1.00 14.49           O  
ANISOU  105  O   GLU A  41     1995   1500   2010    438    277   -448       O  
ATOM    106  CB  GLU A  41      26.653  32.216  38.953  1.00 19.21           C  
ANISOU  106  CB  GLU A  41     2669   1986   2643    580    296   -641       C  
ATOM    107  CG  GLU A  41      27.075  33.677  39.154  1.00 22.81           C  
ANISOU  107  CG  GLU A  41     3131   2331   3207    591    277   -754       C  
ATOM    108  CD  GLU A  41      27.168  34.084  40.629  1.00 29.30           C  
ANISOU  108  CD  GLU A  41     4017   3167   3950    682    236   -903       C  
ATOM    109  OE1 GLU A  41      26.754  33.295  41.514  1.00 22.94           O  
ANISOU  109  OE1 GLU A  41     3274   2460   2984    761    246   -892       O  
ATOM    110  OE2 GLU A  41      27.644  35.209  40.904  1.00 27.89           O  
ANISOU  110  OE2 GLU A  41     3832   2892   3873    685    204  -1034       O  
ATOM    111  N   ALA A  42      25.100  29.771  37.685  1.00 15.68           N  
ANISOU  111  N   ALA A  42     2131   1690   2138    520    397   -407       N  
ATOM    112  CA  ALA A  42      24.831  28.337  37.606  1.00 14.25           C  
ANISOU  112  CA  ALA A  42     1928   1569   1919    487    438   -350       C  
ATOM    113  C   ALA A  42      25.006  27.822  36.180  1.00 14.55           C  
ANISOU  113  C   ALA A  42     1890   1618   2018    417    396   -297       C  
ATOM    114  O   ALA A  42      25.557  26.736  35.957  1.00 14.36           O  
ANISOU  114  O   ALA A  42     1869   1619   1970    369    382   -271       O  
ATOM    115  CB  ALA A  42      23.432  28.021  38.109  1.00 16.76           C  
ANISOU  115  CB  ALA A  42     2215   1914   2240    525    555   -330       C  
ATOM    116  N   GLU A  43      24.522  28.596  35.213  1.00 14.89           N  
ANISOU  116  N   GLU A  43     1882   1648   2129    435    377   -281       N  
ATOM    117  CA  GLU A  43      24.680  28.234  33.816  1.00 13.94           C  
ANISOU  117  CA  GLU A  43     1712   1545   2039    410    330   -235       C  
ATOM    118  C   GLU A  43      26.161  28.172  33.440  1.00 13.31           C  
ANISOU  118  C   GLU A  43     1682   1423   1953    360    285   -222       C  
ATOM    119  O   GLU A  43      26.585  27.227  32.766  1.00 13.43           O  
ANISOU  119  O   GLU A  43     1678   1469   1955    318    258   -191       O  
ATOM    120  CB  GLU A  43      23.936  29.214  32.905  1.00 16.14           C  
ANISOU  120  CB  GLU A  43     1961   1816   2357    491    318   -218       C  
ATOM    121  CG  GLU A  43      24.026  28.792  31.444  1.00 18.50           C  
ANISOU  121  CG  GLU A  43     2228   2150   2650    508    264   -176       C  
ATOM    122  CD  GLU A  43      23.185  29.645  30.509  1.00 24.25           C  
ANISOU  122  CD  GLU A  43     2941   2892   3380    638    242   -159       C  
ATOM    123  OE1 GLU A  43      22.551  30.617  30.966  1.00 26.14           O  
ANISOU  123  OE1 GLU A  43     3190   3102   3639    704    275   -173       O  
ATOM    124  OE2 GLU A  43      23.166  29.326  29.298  1.00 28.36           O  
ANISOU  124  OE2 GLU A  43     3450   3457   3868    695    188   -134       O  
ATOM    125  N   ARG A  44      26.939  29.173  33.850  1.00 13.11           N  
ANISOU  125  N   ARG A  44     1706   1320   1957    363    282   -259       N  
ATOM    126  CA  ARG A  44      28.355  29.196  33.525  1.00 13.38           C  
ANISOU  126  CA  ARG A  44     1756   1301   2028    310    254   -270       C  
ATOM    127  C   ARG A  44      29.055  27.973  34.106  1.00 13.01           C  
ANISOU  127  C   ARG A  44     1714   1312   1916    268    212   -296       C  
ATOM    128  O   ARG A  44      29.885  27.352  33.438  1.00 13.65           O  
ANISOU  128  O   ARG A  44     1782   1397   2007    223    188   -270       O  
ATOM    129  CB  ARG A  44      28.999  30.481  34.046  1.00 14.66           C  
ANISOU  129  CB  ARG A  44     1940   1357   2272    312    264   -349       C  
ATOM    130  CG  ARG A  44      30.474  30.597  33.693  1.00 13.98           C  
ANISOU  130  CG  ARG A  44     1837   1197   2278    245    253   -387       C  
ATOM    131  CD  ARG A  44      31.063  31.877  34.249  1.00 16.64           C  
ANISOU  131  CD  ARG A  44     2167   1412   2745    235    271   -502       C  
ATOM    132  NE  ARG A  44      30.566  33.050  33.532  1.00 17.90           N  
ANISOU  132  NE  ARG A  44     2354   1456   2991    267    372   -439       N  
ATOM    133  CZ  ARG A  44      29.833  34.014  34.076  1.00 20.25           C  
ANISOU  133  CZ  ARG A  44     2679   1706   3308    321    400   -477       C  
ATOM    134  NH1 ARG A  44      29.502  33.976  35.364  1.00 22.44           N  
ANISOU  134  NH1 ARG A  44     2961   2045   3521    349    336   -583       N  
ATOM    135  NH2 ARG A  44      29.431  35.024  33.323  1.00 21.95           N  
ANISOU  135  NH2 ARG A  44     2935   1811   3596    367    502   -402       N  
ATOM    136  N   ALA A  45      28.716  27.609  35.343  1.00 13.30           N  
ANISOU  136  N   ALA A  45     1785   1391   1877    303    216   -340       N  
ATOM    137  CA  ALA A  45      29.343  26.440  35.963  1.00 12.99           C  
ANISOU  137  CA  ALA A  45     1782   1402   1752    302    190   -352       C  
ATOM    138  C   ALA A  45      29.008  25.166  35.192  1.00 11.40           C  
ANISOU  138  C   ALA A  45     1553   1243   1538    259    219   -267       C  
ATOM    139  O   ALA A  45      29.878  24.308  34.984  1.00 12.70           O  
ANISOU  139  O   ALA A  45     1727   1423   1677    232    186   -256       O  
ATOM    140  CB  ALA A  45      28.916  26.319  37.426  1.00 15.03           C  
ANISOU  140  CB  ALA A  45     2115   1691   1904    388    219   -394       C  
ATOM    141  N   TRP A  46      27.758  25.039  34.748  1.00 12.45           N  
ANISOU  141  N   TRP A  46     1637   1391   1701    257    274   -225       N  
ATOM    142  CA ATRP A  46      27.335  23.879  33.960  0.61 13.27           C  
ANISOU  142  CA ATRP A  46     1689   1528   1824    214    294   -182       C  
ATOM    143  CA BTRP A  46      27.373  23.856  34.001  0.39 12.11           C  
ANISOU  143  CA BTRP A  46     1545   1380   1674    214    294   -183       C  
ATOM    144  C   TRP A  46      28.091  23.810  32.641  1.00 12.89           C  
ANISOU  144  C   TRP A  46     1615   1479   1802    181    227   -158       C  
ATOM    145  O   TRP A  46      28.603  22.756  32.241  1.00 12.34           O  
ANISOU  145  O   TRP A  46     1545   1427   1718    143    213   -138       O  
ATOM    146  CB ATRP A  46      25.824  23.926  33.674  0.61 14.72           C  
ANISOU  146  CB ATRP A  46     1789   1734   2071    226    344   -187       C  
ATOM    147  CB BTRP A  46      25.853  23.820  33.835  0.39 14.57           C  
ANISOU  147  CB BTRP A  46     1778   1713   2045    225    354   -187       C  
ATOM    148  CG ATRP A  46      25.400  22.898  32.649  0.61 12.68           C  
ANISOU  148  CG ATRP A  46     1444   1508   1866    184    333   -187       C  
ATOM    149  CG BTRP A  46      25.333  22.494  33.414  0.39 16.96           C  
ANISOU  149  CG BTRP A  46     2015   2036   2395    176    394   -184       C  
ATOM    150  CD1ATRP A  46      25.325  23.064  31.289  0.61 12.85           C  
ANISOU  150  CD1ATRP A  46     1411   1560   1912    200    253   -192       C  
ATOM    151  CD1BTRP A  46      24.957  21.457  34.223  0.39 14.40           C  
ANISOU  151  CD1BTRP A  46     1704   1690   2078    154    510   -175       C  
ATOM    152  CD2ATRP A  46      25.027  21.540  32.906  0.61 17.82           C  
ANISOU  152  CD2ATRP A  46     2063   2155   2553    134    410   -193       C  
ATOM    153  CD2BTRP A  46      25.128  22.053  32.074  0.39 17.37           C  
ANISOU  153  CD2BTRP A  46     1980   2120   2500    152    332   -199       C  
ATOM    154  NE1ATRP A  46      24.916  21.892  30.692  0.61 18.82           N  
ANISOU  154  NE1ATRP A  46     2088   2347   2716    162    249   -224       N  
ATOM    155  NE1BTRP A  46      24.528  20.399  33.461  0.39 20.62           N  
ANISOU  155  NE1BTRP A  46     2400   2480   2954     94    528   -194       N  
ATOM    156  CE2ATRP A  46      24.726  20.943  31.661  0.61 15.33           C  
ANISOU  156  CE2ATRP A  46     1651   1872   2302    106    353   -226       C  
ATOM    157  CE2BTRP A  46      24.623  20.739  32.139  0.39 18.70           C  
ANISOU  157  CE2BTRP A  46     2090   2283   2733     96    402   -222       C  
ATOM    158  CE3ATRP A  46      24.913  20.772  34.067  0.61 19.78           C  
ANISOU  158  CE3ATRP A  46     2368   2365   2784    124    535   -172       C  
ATOM    159  CE3BTRP A  46      25.322  22.641  30.823  0.39 16.90           C  
ANISOU  159  CE3BTRP A  46     1898   2088   2434    189    234   -198       C  
ATOM    160  CZ2ATRP A  46      24.318  19.615  31.548  0.61 19.63           C  
ANISOU  160  CZ2ATRP A  46     2130   2402   2927     44    414   -259       C  
ATOM    161  CZ2BTRP A  46      24.311  20.006  31.001  0.39 18.55           C  
ANISOU  161  CZ2BTRP A  46     1972   2294   2783     68    349   -272       C  
ATOM    162  CZ3ATRP A  46      24.506  19.447  33.952  0.61 19.73           C  
ANISOU  162  CZ3ATRP A  46     2314   2330   2854     66    626   -176       C  
ATOM    163  CZ3BTRP A  46      25.014  21.913  29.698  0.39 15.48           C  
ANISOU  163  CZ3BTRP A  46     1643   1953   2286    187    179   -231       C  
ATOM    164  CH2ATRP A  46      24.215  18.885  32.701  0.61 20.40           C  
ANISOU  164  CH2ATRP A  46     2278   2438   3035     14    562   -229       C  
ATOM    165  CH2BTRP A  46      24.511  20.611  29.792  0.39 19.04           C  
ANISOU  165  CH2BTRP A  46     2016   2407   2811    122    222   -282       C  
ATOM    166  N   LEU A  47      28.151  24.943  31.950  1.00 11.70           N  
ANISOU  166  N   LEU A  47     1458   1299   1689    208    204   -150       N  
ATOM    167  CA  LEU A  47      28.782  25.000  30.635  1.00 12.75           C  
ANISOU  167  CA  LEU A  47     1588   1419   1837    206    174   -109       C  
ATOM    168  C   LEU A  47      30.276  24.711  30.701  1.00 11.21           C  
ANISOU  168  C   LEU A  47     1422   1192   1644    156    158   -112       C  
ATOM    169  O   LEU A  47      30.794  24.015  29.838  1.00 12.44           O  
ANISOU  169  O   LEU A  47     1574   1364   1790    138    143    -79       O  
ATOM    170  CB  LEU A  47      28.534  26.357  29.983  1.00 13.45           C  
ANISOU  170  CB  LEU A  47     1694   1458   1959    271    193    -83       C  
ATOM    171  CG  LEU A  47      27.101  26.632  29.529  1.00 13.73           C  
ANISOU  171  CG  LEU A  47     1690   1543   1984    354    184    -81       C  
ATOM    172  CD1 LEU A  47      26.965  28.079  29.099  1.00 15.98           C  
ANISOU  172  CD1 LEU A  47     2024   1759   2288    442    218    -45       C  
ATOM    173  CD2 LEU A  47      26.682  25.694  28.399  1.00 15.89           C  
ANISOU  173  CD2 LEU A  47     1917   1895   2225    383    131    -76       C  
ATOM    174  N   LYS A  48      30.973  25.224  31.706  1.00 11.72           N  
ANISOU  174  N   LYS A  48     1508   1218   1727    145    152   -169       N  
ATOM    175  CA  LYS A  48      32.398  24.938  31.841  1.00 12.37           C  
ANISOU  175  CA  LYS A  48     1588   1280   1830    109    120   -207       C  
ATOM    176  C   LYS A  48      32.629  23.445  32.084  1.00 12.40           C  
ANISOU  176  C   LYS A  48     1607   1352   1753     99     92   -194       C  
ATOM    177  O   LYS A  48      33.510  22.839  31.467  1.00 12.31           O  
ANISOU  177  O   LYS A  48     1583   1344   1751     71     74   -178       O  
ATOM    178  CB  LYS A  48      33.017  25.782  32.963  1.00 12.23           C  
ANISOU  178  CB  LYS A  48     1571   1222   1854    119     91   -317       C  
ATOM    179  CG  LYS A  48      33.125  27.270  32.620  1.00 13.50           C  
ANISOU  179  CG  LYS A  48     1713   1276   2142    110    139   -340       C  
ATOM    180  CD  LYS A  48      33.726  28.111  33.746  1.00 13.54           C  
ANISOU  180  CD  LYS A  48     1697   1233   2214    115     99   -490       C  
ATOM    181  CE  LYS A  48      35.196  27.777  33.966  1.00 15.46           C  
ANISOU  181  CE  LYS A  48     1881   1473   2522     81     35   -596       C  
ATOM    182  NZ  LYS A  48      35.761  28.593  35.080  1.00 18.10           N  
ANISOU  182  NZ  LYS A  48     2175   1773   2930    102    -33   -786       N  
ATOM    183  N   GLU A  49      31.837  22.839  32.960  1.00 11.70           N  
ANISOU  183  N   GLU A  49     1550   1304   1591    128    110   -195       N  
ATOM    184  CA  GLU A  49      31.989  21.408  33.176  1.00 11.86           C  
ANISOU  184  CA  GLU A  49     1602   1361   1545    126    120   -168       C  
ATOM    185  C   GLU A  49      31.667  20.631  31.885  1.00 11.82           C  
ANISOU  185  C   GLU A  49     1554   1366   1571     79    133   -113       C  
ATOM    186  O   GLU A  49      32.331  19.632  31.563  1.00 11.47           O  
ANISOU  186  O   GLU A  49     1520   1332   1505     61    120    -96       O  
ATOM    187  CB  GLU A  49      31.100  20.934  34.329  1.00 12.11           C  
ANISOU  187  CB  GLU A  49     1689   1404   1508    174    189   -161       C  
ATOM    188  CG  GLU A  49      31.241  19.424  34.582  1.00 14.85           C  
ANISOU  188  CG  GLU A  49     2090   1758   1796    183    238   -118       C  
ATOM    189  CD  GLU A  49      30.204  18.857  35.533  1.00 19.55           C  
ANISOU  189  CD  GLU A  49     2743   2333   2351    224    369    -84       C  
ATOM    190  OE1 GLU A  49      29.414  19.627  36.117  1.00 22.01           O  
ANISOU  190  OE1 GLU A  49     3057   2641   2666    255    411   -101       O  
ATOM    191  OE2 GLU A  49      30.168  17.618  35.688  1.00 19.65           O  
ANISOU  191  OE2 GLU A  49     2805   2322   2341    227    452    -37       O  
ATOM    192  N   ARG A  50      30.661  21.085  31.141  1.00 10.64           N  
ANISOU  192  N   ARG A  50     1355   1220   1466     77    147   -100       N  
ATOM    193  CA  ARG A  50      30.235  20.384  29.936  1.00 11.42           C  
ANISOU  193  CA  ARG A  50     1408   1346   1584     62    135    -83       C  
ATOM    194  C   ARG A  50      31.324  20.487  28.866  1.00 10.61           C  
ANISOU  194  C   ARG A  50     1319   1236   1476     63     96    -54       C  
ATOM    195  O   ARG A  50      31.555  19.525  28.122  1.00 11.67           O  
ANISOU  195  O   ARG A  50     1446   1393   1596     49     79    -45       O  
ATOM    196  CB  ARG A  50      28.901  20.946  29.419  1.00 12.46           C  
ANISOU  196  CB  ARG A  50     1478   1502   1755     97    134   -102       C  
ATOM    197  CG  ARG A  50      28.082  19.988  28.564  1.00 13.15           C  
ANISOU  197  CG  ARG A  50     1489   1632   1875     91    113   -140       C  
ATOM    198  CD  ARG A  50      27.640  18.789  29.386  1.00 14.53           C  
ANISOU  198  CD  ARG A  50     1639   1787   2095     28    188   -167       C  
ATOM    199  NE  ARG A  50      26.568  18.013  28.772  1.00 13.82           N  
ANISOU  199  NE  ARG A  50     1434   1718   2098      8    187   -246       N  
ATOM    200  CZ  ARG A  50      26.101  16.887  29.297  1.00 17.50           C  
ANISOU  200  CZ  ARG A  50     1861   2139   2648    -57    283   -277       C  
ATOM    201  NH1 ARG A  50      26.608  16.438  30.439  1.00 17.62           N  
ANISOU  201  NH1 ARG A  50     1975   2094   2625    -79    389   -211       N  
ATOM    202  NH2 ARG A  50      25.135  16.212  28.694  1.00 20.05           N  
ANISOU  202  NH2 ARG A  50     2049   2471   3097    -87    281   -383       N  
ATOM    203  N   LEU A  51      31.980  21.642  28.772  1.00 11.28           N  
ANISOU  203  N   LEU A  51     1422   1278   1586     78    101    -43       N  
ATOM    204  CA  LEU A  51      33.076  21.829  27.825  1.00 10.16           C  
ANISOU  204  CA  LEU A  51     1294   1103   1463     78    108     -9       C  
ATOM    205  C   LEU A  51      34.242  20.921  28.177  1.00 10.97           C  
ANISOU  205  C   LEU A  51     1397   1211   1560     36     89    -28       C  
ATOM    206  O   LEU A  51      34.840  20.301  27.290  1.00 11.41           O  
ANISOU  206  O   LEU A  51     1456   1274   1604     33     89      2       O  
ATOM    207  CB  LEU A  51      33.532  23.295  27.798  1.00 11.97           C  
ANISOU  207  CB  LEU A  51     1534   1250   1767     91    157     -3       C  
ATOM    208  CG  LEU A  51      34.617  23.583  26.761  1.00 14.35           C  
ANISOU  208  CG  LEU A  51     1849   1488   2116     93    217     45       C  
ATOM    209  CD1 LEU A  51      34.120  23.292  25.364  1.00 20.90           C  
ANISOU  209  CD1 LEU A  51     2722   2352   2866    172    230    122       C  
ATOM    210  CD2 LEU A  51      35.131  24.991  26.868  1.00 14.10           C  
ANISOU  210  CD2 LEU A  51     1817   1338   2205     86    302     38       C  
ATOM    211  N   VAL A  52      34.566  20.819  29.462  1.00 11.00           N  
ANISOU  211  N   VAL A  52     1404   1218   1556     25     66    -82       N  
ATOM    212  CA  VAL A  52      35.609  19.905  29.895  1.00 10.51           C  
ANISOU  212  CA  VAL A  52     1350   1175   1467     20     32   -109       C  
ATOM    213  C   VAL A  52      35.232  18.453  29.567  1.00 10.82           C  
ANISOU  213  C   VAL A  52     1416   1251   1443     16     40    -67       C  
ATOM    214  O   VAL A  52      36.066  17.689  29.059  1.00 11.04           O  
ANISOU  214  O   VAL A  52     1445   1287   1463     10     27    -55       O  
ATOM    215  CB  VAL A  52      35.891  20.071  31.399  1.00 11.05           C  
ANISOU  215  CB  VAL A  52     1441   1256   1502     59     -7   -185       C  
ATOM    216  CG1 VAL A  52      36.815  18.975  31.878  1.00 13.22           C  
ANISOU  216  CG1 VAL A  52     1743   1568   1714     95    -51   -208       C  
ATOM    217  CG2 VAL A  52      36.510  21.426  31.664  1.00 13.44           C  
ANISOU  217  CG2 VAL A  52     1693   1511   1901     52    -28   -266       C  
ATOM    218  N   ALA A  53      33.984  18.071  29.824  1.00 10.89           N  
ANISOU  218  N   ALA A  53     1435   1272   1430     17     72    -55       N  
ATOM    219  CA  ALA A  53      33.530  16.726  29.477  1.00 10.11           C  
ANISOU  219  CA  ALA A  53     1341   1181   1318     -2    100    -37       C  
ATOM    220  C   ALA A  53      33.697  16.483  27.979  1.00 10.40           C  
ANISOU  220  C   ALA A  53     1346   1233   1373    -13     70    -26       C  
ATOM    221  O   ALA A  53      34.116  15.408  27.558  1.00 10.46           O  
ANISOU  221  O   ALA A  53     1365   1242   1367    -24     68    -21       O  
ATOM    222  CB  ALA A  53      32.085  16.523  29.899  1.00 10.92           C  
ANISOU  222  CB  ALA A  53     1424   1276   1448    -13    159    -48       C  
ATOM    223  N   ALA A  54      33.379  17.484  27.167  1.00 10.72           N  
ANISOU  223  N   ALA A  54     1361   1282   1431     10     54    -19       N  
ATOM    224  CA  ALA A  54      33.510  17.357  25.715  1.00 10.83           C  
ANISOU  224  CA  ALA A  54     1372   1317   1427     44     30     -2       C  
ATOM    225  C   ALA A  54      34.970  17.148  25.303  1.00  9.92           C  
ANISOU  225  C   ALA A  54     1286   1182   1302     41     41     31       C  
ATOM    226  O   ALA A  54      35.281  16.281  24.476  1.00 10.81           O  
ANISOU  226  O   ALA A  54     1410   1314   1384     53     28     35       O  
ATOM    227  CB  ALA A  54      32.934  18.577  25.019  1.00 10.93           C  
ANISOU  227  CB  ALA A  54     1385   1334   1435    110     28     16       C  
ATOM    228  N   ILE A  55      35.863  17.930  25.892  1.00  9.66           N  
ANISOU  228  N   ILE A  55     1252   1109   1309     25     63     36       N  
ATOM    229  CA  ILE A  55      37.288  17.810  25.625  1.00 10.38           C  
ANISOU  229  CA  ILE A  55     1339   1176   1431     15     81     44       C  
ATOM    230  C   ILE A  55      37.787  16.423  26.052  1.00  9.68           C  
ANISOU  230  C   ILE A  55     1258   1116   1303      2     46     23       C  
ATOM    231  O   ILE A  55      38.553  15.762  25.328  1.00 10.05           O  
ANISOU  231  O   ILE A  55     1311   1168   1341     10     53     40       O  
ATOM    232  CB  ILE A  55      38.039  18.922  26.343  1.00 10.12           C  
ANISOU  232  CB  ILE A  55     1267   1089   1488     -7    101      7       C  
ATOM    233  CG1 ILE A  55      37.675  20.276  25.716  1.00 11.04           C  
ANISOU  233  CG1 ILE A  55     1393   1145   1657     13    172     47       C  
ATOM    234  CG2 ILE A  55      39.530  18.663  26.286  1.00 11.43           C  
ANISOU  234  CG2 ILE A  55     1390   1235   1718    -25    109    -23       C  
ATOM    235  CD1 ILE A  55      37.990  21.490  26.603  1.00 14.07           C  
ANISOU  235  CD1 ILE A  55     1734   1461   2150    -17    192    -14       C  
ATOM    236  N   ARG A  56      37.322  15.956  27.210  1.00 10.39           N  
ANISOU  236  N   ARG A  56     1365   1220   1362     -2     25     -5       N  
ATOM    237  CA  ARG A  56      37.667  14.610  27.680  1.00  9.48           C  
ANISOU  237  CA  ARG A  56     1289   1117   1199     10     18     -8       C  
ATOM    238  C   ARG A  56      37.132  13.513  26.743  1.00 10.16           C  
ANISOU  238  C   ARG A  56     1387   1203   1270     -5     36     11       C  
ATOM    239  O   ARG A  56      37.796  12.475  26.537  1.00 10.16           O  
ANISOU  239  O   ARG A  56     1412   1200   1247      6     37     17       O  
ATOM    240  CB  ARG A  56      37.146  14.391  29.105  1.00  9.80           C  
ANISOU  240  CB  ARG A  56     1375   1154   1194     37     29    -21       C  
ATOM    241  CG  ARG A  56      37.939  15.169  30.158  1.00 11.11           C  
ANISOU  241  CG  ARG A  56     1539   1334   1348     84    -20    -74       C  
ATOM    242  CD  ARG A  56      39.161  14.374  30.629  1.00 12.30           C  
ANISOU  242  CD  ARG A  56     1716   1509   1448    150    -67   -102       C  
ATOM    243  NE  ARG A  56      39.844  15.057  31.723  1.00 11.00           N  
ANISOU  243  NE  ARG A  56     1538   1374   1267    221   -142   -192       N  
ATOM    244  CZ  ARG A  56      40.395  14.450  32.764  1.00 10.75           C  
ANISOU  244  CZ  ARG A  56     1573   1383   1131    341   -193   -229       C  
ATOM    245  NH1 ARG A  56      40.326  13.135  32.891  1.00 12.61           N  
ANISOU  245  NH1 ARG A  56     1907   1613   1272    397   -148   -159       N  
ATOM    246  NH2 ARG A  56      40.978  15.169  33.707  1.00 12.51           N  
ANISOU  246  NH2 ARG A  56     1770   1646   1338    422   -289   -345       N  
ATOM    247  N   ILE A  57      35.950  13.720  26.169  1.00  9.75           N  
ANISOU  247  N   ILE A  57     1309   1158   1237    -19     41      2       N  
ATOM    248  CA  ILE A  57      35.423  12.781  25.184  1.00 10.00           C  
ANISOU  248  CA  ILE A  57     1329   1199   1273    -24     33    -23       C  
ATOM    249  C   ILE A  57      36.337  12.739  23.962  1.00 10.01           C  
ANISOU  249  C   ILE A  57     1345   1220   1239     14     10     -4       C  
ATOM    250  O   ILE A  57      36.657  11.660  23.448  1.00 10.15           O  
ANISOU  250  O   ILE A  57     1379   1236   1242     17      5    -19       O  
ATOM    251  CB  ILE A  57      33.975  13.150  24.753  1.00 10.15           C  
ANISOU  251  CB  ILE A  57     1291   1239   1325    -22     14    -73       C  
ATOM    252  CG1 ILE A  57      32.983  12.815  25.865  1.00 10.67           C  
ANISOU  252  CG1 ILE A  57     1333   1269   1452    -69     71   -101       C  
ATOM    253  CG2 ILE A  57      33.601  12.465  23.431  1.00 11.37           C  
ANISOU  253  CG2 ILE A  57     1418   1426   1476      7    -36   -134       C  
ATOM    254  CD1 ILE A  57      31.661  13.561  25.757  1.00 11.80           C  
ANISOU  254  CD1 ILE A  57     1403   1438   1645    -62     56   -151       C  
ATOM    255  N   PHE A  58      36.760  13.902  23.480  1.00  9.73           N  
ANISOU  255  N   PHE A  58     1310   1191   1197     48     16     34       N  
ATOM    256  CA  PHE A  58      37.676  13.937  22.331  1.00 10.25           C  
ANISOU  256  CA  PHE A  58     1402   1259   1232     96     36     70       C  
ATOM    257  C   PHE A  58      38.950  13.146  22.618  1.00 11.31           C  
ANISOU  257  C   PHE A  58     1540   1378   1379     75     51     76       C  
ATOM    258  O   PHE A  58      39.392  12.371  21.771  1.00 11.04           O  
ANISOU  258  O   PHE A  58     1531   1355   1309    105     54     80       O  
ATOM    259  CB  PHE A  58      38.006  15.383  21.940  1.00 10.65           C  
ANISOU  259  CB  PHE A  58     1463   1282   1303    133     92    125       C  
ATOM    260  CG  PHE A  58      37.007  16.002  20.990  1.00  9.94           C  
ANISOU  260  CG  PHE A  58     1407   1218   1150    222     84    141       C  
ATOM    261  CD1 PHE A  58      35.640  15.894  21.220  1.00 11.84           C  
ANISOU  261  CD1 PHE A  58     1619   1503   1378    228     13     81       C  
ATOM    262  CD2 PHE A  58      37.432  16.691  19.866  1.00 12.63           C  
ANISOU  262  CD2 PHE A  58     1813   1538   1446    319    156    213       C  
ATOM    263  CE1 PHE A  58      34.703  16.472  20.343  1.00 12.42           C  
ANISOU  263  CE1 PHE A  58     1715   1619   1387    340    -21     74       C  
ATOM    264  CE2 PHE A  58      36.518  17.261  18.987  1.00 12.62           C  
ANISOU  264  CE2 PHE A  58     1869   1572   1354    448    139    230       C  
ATOM    265  CZ  PHE A  58      35.143  17.165  19.229  1.00 12.44           C  
ANISOU  265  CZ  PHE A  58     1803   1612   1310    464     34    152       C  
ATOM    266  N   ALA A  59      39.505  13.277  23.815  1.00 10.54           N  
ANISOU  266  N   ALA A  59     1420   1263   1321     41     48     62       N  
ATOM    267  CA  ALA A  59      40.680  12.477  24.166  1.00 10.61           C  
ANISOU  267  CA  ALA A  59     1427   1271   1333     48     41     51       C  
ATOM    268  C   ALA A  59      40.334  11.000  24.236  1.00 10.44           C  
ANISOU  268  C   ALA A  59     1454   1252   1260     54     29     44       C  
ATOM    269  O   ALA A  59      41.105  10.158  23.760  1.00 11.89           O  
ANISOU  269  O   ALA A  59     1654   1436   1427     78     34     48       O  
ATOM    270  CB  ALA A  59      41.273  12.928  25.474  1.00 12.34           C  
ANISOU  270  CB  ALA A  59     1614   1489   1586     48     13     11       C  
ATOM    271  N   ASN A  60      39.185  10.660  24.813  1.00 10.52           N  
ANISOU  271  N   ASN A  60     1485   1249   1264     31     33     30       N  
ATOM    272  CA  ASN A  60      38.815   9.258  24.974  1.00 11.17           C  
ANISOU  272  CA  ASN A  60     1610   1297   1336     26     60     20       C  
ATOM    273  C   ASN A  60      38.554   8.568  23.636  1.00 11.29           C  
ANISOU  273  C   ASN A  60     1618   1314   1357     22     50    -12       C  
ATOM    274  O   ASN A  60      38.806   7.370  23.492  1.00 13.15           O  
ANISOU  274  O   ASN A  60     1889   1516   1592     26     71    -24       O  
ATOM    275  CB  ASN A  60      37.589   9.153  25.886  1.00 10.98           C  
ANISOU  275  CB  ASN A  60     1596   1236   1339     -6    105      9       C  
ATOM    276  CG  ASN A  60      37.348   7.756  26.368  1.00 12.40           C  
ANISOU  276  CG  ASN A  60     1836   1343   1532     -9    182     14       C  
ATOM    277  OD1 ASN A  60      38.158   7.201  27.124  1.00 14.75           O  
ANISOU  277  OD1 ASN A  60     2210   1621   1773     50    207     54       O  
ATOM    278  ND2 ASN A  60      36.223   7.185  25.969  1.00 13.57           N  
ANISOU  278  ND2 ASN A  60     1947   1444   1764    -66    227    -37       N  
ATOM    279  N   GLU A  61      38.048   9.332  22.668  1.00 12.35           N  
ANISOU  279  N   GLU A  61     1953   1329   1410    188    178    151       N  
ATOM    280  CA  GLU A  61      37.822   8.836  21.307  1.00 12.55           C  
ANISOU  280  CA  GLU A  61     1992   1319   1456    133    192     91       C  
ATOM    281  C   GLU A  61      39.097   8.839  20.465  1.00 12.62           C  
ANISOU  281  C   GLU A  61     1985   1343   1466    188    190     35       C  
ATOM    282  O   GLU A  61      39.111   8.302  19.351  1.00 15.46           O  
ANISOU  282  O   GLU A  61     2368   1675   1832    160    208    -25       O  
ATOM    283  CB  GLU A  61      36.753   9.681  20.602  1.00 12.07           C  
ANISOU  283  CB  GLU A  61     1882   1323   1380     45    179     72       C  
ATOM    284  CG  GLU A  61      35.373   9.619  21.252  1.00 13.87           C  
ANISOU  284  CG  GLU A  61     2107   1547   1617    -18    189    114       C  
ATOM    285  CD  GLU A  61      34.716   8.259  21.157  1.00 14.22           C  
ANISOU  285  CD  GLU A  61     2209   1494   1699    -79    221    109       C  
ATOM    286  OE1 GLU A  61      34.904   7.551  20.140  1.00 16.13           O  
ANISOU  286  OE1 GLU A  61     2484   1687   1956   -105    222     46       O  
ATOM    287  OE2 GLU A  61      33.989   7.882  22.099  1.00 17.81           O  
ANISOU  287  OE2 GLU A  61     2681   1919   2168   -107    250    165       O  
ATOM    288  N   GLY A  62      40.157   9.459  20.973  1.00 12.40           N  
ANISOU  288  N   GLY A  62     1911   1369   1431    261    171     46       N  
ATOM    289  CA  GLY A  62      41.395   9.580  20.218  1.00 12.97           C  
ANISOU  289  CA  GLY A  62     1944   1475   1509    308    179     -5       C  
ATOM    290  C   GLY A  62      41.354  10.606  19.102  1.00 12.34           C  
ANISOU  290  C   GLY A  62     1814   1470   1405    248    184    -40       C  
ATOM    291  O   GLY A  62      42.125  10.499  18.143  1.00 14.95           O  
ANISOU  291  O   GLY A  62     2127   1822   1731    262    212    -89       O  
ATOM    292  N   PHE A  63      40.491  11.613  19.227  1.00 12.36           N  
ANISOU  292  N   PHE A  63     1794   1513   1388    188    163    -10       N  
ATOM    293  CA  PHE A  63      40.317  12.625  18.190  1.00 12.15           C  
ANISOU  293  CA  PHE A  63     1734   1548   1336    134    165    -22       C  
ATOM    294  C   PHE A  63      41.415  13.672  18.201  1.00 13.47           C  
ANISOU  294  C   PHE A  63     1837   1772   1511    155    167    -21       C  
ATOM    295  O   PHE A  63      41.502  14.487  17.281  1.00 14.15           O  
ANISOU  295  O   PHE A  63     1901   1899   1575    115    180    -22       O  
ATOM    296  CB  PHE A  63      38.983  13.365  18.349  1.00 12.04           C  
ANISOU  296  CB  PHE A  63     1715   1551   1309     78    138     14       C  
ATOM    297  CG  PHE A  63      37.758  12.529  18.089  1.00 11.02           C  
ANISOU  297  CG  PHE A  63     1625   1387   1174     29    136      8       C  
ATOM    298  CD1 PHE A  63      37.811  11.306  17.429  1.00 12.25           C  
ANISOU  298  CD1 PHE A  63     1829   1494   1329     16    156    -40       C  
ATOM    299  CD2 PHE A  63      36.527  13.005  18.503  1.00 12.36           C  
ANISOU  299  CD2 PHE A  63     1775   1573   1346     -9    115     41       C  
ATOM    300  CE1 PHE A  63      36.637  10.572  17.208  1.00 13.99           C  
ANISOU  300  CE1 PHE A  63     2079   1681   1556    -49    150    -55       C  
ATOM    301  CE2 PHE A  63      35.369  12.283  18.291  1.00 12.84           C  
ANISOU  301  CE2 PHE A  63     1851   1614   1413    -67    113     32       C  
ATOM    302  CZ  PHE A  63      35.423  11.071  17.645  1.00 12.18           C  
ANISOU  302  CZ  PHE A  63     1815   1479   1332    -94    127    -17       C  
ATOM    303  N   ASP A  64      42.218  13.700  19.260  1.00 13.42           N  
ANISOU  303  N   ASP A  64     1799   1768   1532    212    150    -16       N  
ATOM    304  CA  ASP A  64      43.239  14.733  19.372  1.00 12.28           C  
ANISOU  304  CA  ASP A  64     1581   1678   1408    217    145    -25       C  
ATOM    305  C   ASP A  64      44.557  14.282  18.748  1.00 15.74           C  
ANISOU  305  C   ASP A  64     1974   2144   1862    255    181    -67       C  
ATOM    306  O   ASP A  64      44.815  13.096  18.555  1.00 15.07           O  
ANISOU  306  O   ASP A  64     1918   2028   1779    307    200    -90       O  
ATOM    307  CB  ASP A  64      43.429  15.172  20.837  1.00 16.43           C  
ANISOU  307  CB  ASP A  64     2080   2213   1947    251     97    -12       C  
ATOM    308  CG  ASP A  64      43.596  14.017  21.828  1.00 19.75           C  
ANISOU  308  CG  ASP A  64     2534   2608   2364    329     76     -1       C  
ATOM    309  OD1 ASP A  64      43.968  14.335  22.981  1.00 20.77           O  
ANISOU  309  OD1 ASP A  64     2638   2765   2488    369     32      4       O  
ATOM    310  OD2 ASP A  64      43.356  12.823  21.518  1.00 17.15           O  
ANISOU  310  OD2 ASP A  64     2259   2224   2031    353     99      3       O  
ATOM    311  N   HIS A  65      45.366  15.260  18.373  1.00 13.92           N  
ANISOU  311  N   HIS A  65     1673   1968   1650    225    199    -77       N  
ATOM    312  CA  HIS A  65      46.702  15.029  17.835  1.00 13.03           C  
ANISOU  312  CA  HIS A  65     1488   1903   1560    255    243   -117       C  
ATOM    313  C   HIS A  65      47.534  16.232  18.237  1.00 14.06           C  
ANISOU  313  C   HIS A  65     1522   2084   1735    220    231   -120       C  
ATOM    314  O   HIS A  65      47.068  17.377  18.125  1.00 15.44           O  
ANISOU  314  O   HIS A  65     1704   2252   1910    145    228    -91       O  
ATOM    315  CB  HIS A  65      46.666  14.840  16.303  1.00 13.17           C  
ANISOU  315  CB  HIS A  65     1531   1937   1536    219    315   -133       C  
ATOM    316  CG  HIS A  65      47.967  14.374  15.703  1.00 14.14           C  
ANISOU  316  CG  HIS A  65     1585   2111   1675    264    378   -184       C  
ATOM    317  ND1 HIS A  65      48.611  13.226  16.107  1.00 14.70           N  
ANISOU  317  ND1 HIS A  65     1640   2168   1777    365    375   -225       N  
ATOM    318  CD2 HIS A  65      48.729  14.898  14.709  1.00 14.80           C  
ANISOU  318  CD2 HIS A  65     1612   2263   1749    225    452   -197       C  
ATOM    319  CE1 HIS A  65      49.712  13.061  15.393  1.00 15.65           C  
ANISOU  319  CE1 HIS A  65     1686   2349   1911    394    443   -271       C  
ATOM    320  NE2 HIS A  65      49.808  14.062  14.538  1.00 15.73           N  
ANISOU  320  NE2 HIS A  65     1668   2415   1893    304    496   -255       N  
ATOM    321  N   THR A  66      48.737  15.970  18.740  1.00 13.76           N  
ANISOU  321  N   THR A  66     1394   2093   1741    276    220   -157       N  
ATOM    322  CA  THR A  66      49.657  16.995  19.256  1.00 14.24           C  
ANISOU  322  CA  THR A  66     1344   2209   1856    241    197   -178       C  
ATOM    323  C   THR A  66      48.894  18.056  20.069  1.00 13.73           C  
ANISOU  323  C   THR A  66     1314   2110   1791    185    140   -157       C  
ATOM    324  O   THR A  66      48.115  17.704  20.952  1.00 14.48           O  
ANISOU  324  O   THR A  66     1475   2172   1855    227     86   -141       O  
ATOM    325  CB  THR A  66      50.508  17.641  18.116  1.00 14.96           C  
ANISOU  325  CB  THR A  66     1356   2353   1976    170    282   -191       C  
ATOM    326  OG1 THR A  66      49.676  18.438  17.263  1.00 19.34           O  
ANISOU  326  OG1 THR A  66     1983   2870   2497     80    324   -143       O  
ATOM    327  CG2 THR A  66      51.217  16.554  17.296  1.00 16.64           C  
ANISOU  327  CG2 THR A  66     1538   2606   2181    238    349   -225       C  
ATOM    328  N   VAL A  67      49.111  19.341  19.779  1.00 14.16           N  
ANISOU  328  N   VAL A  67     1329   2169   1883     92    160   -156       N  
ATOM    329  CA  VAL A  67      48.461  20.419  20.530  1.00 13.50           C  
ANISOU  329  CA  VAL A  67     1277   2042   1812     44    112   -149       C  
ATOM    330  C   VAL A  67      47.407  21.125  19.697  1.00 15.88           C  
ANISOU  330  C   VAL A  67     1661   2281   2093    -19    152    -92       C  
ATOM    331  O   VAL A  67      46.912  22.194  20.079  1.00 16.02           O  
ANISOU  331  O   VAL A  67     1703   2251   2134    -63    130    -85       O  
ATOM    332  CB  VAL A  67      49.500  21.440  21.037  1.00 14.38           C  
ANISOU  332  CB  VAL A  67     1282   2184   1996    -14     89   -201       C  
ATOM    333  CG1 VAL A  67      50.423  20.785  22.048  1.00 15.49           C  
ANISOU  333  CG1 VAL A  67     1339   2401   2148     62     21   -259       C  
ATOM    334  CG2 VAL A  67      50.295  22.034  19.868  1.00 15.87           C  
ANISOU  334  CG2 VAL A  67     1405   2390   2235   -101    175   -192       C  
ATOM    335  N   ALA A  68      47.062  20.525  18.563  1.00 15.56           N  
ANISOU  335  N   ALA A  68     1665   2242   2006    -15    206    -57       N  
ATOM    336  CA  ALA A  68      46.056  21.064  17.683  1.00 16.72           C  
ANISOU  336  CA  ALA A  68     1888   2348   2117    -60    234      2       C  
ATOM    337  C   ALA A  68      44.690  20.892  18.326  1.00 19.69           C  
ANISOU  337  C   ALA A  68     2338   2681   2463    -26    179     20       C  
ATOM    338  O   ALA A  68      44.480  20.013  19.175  1.00 19.80           O  
ANISOU  338  O   ALA A  68     2361   2698   2462     33    142     -4       O  
ATOM    339  CB  ALA A  68      46.100  20.369  16.329  1.00 17.94           C  
ANISOU  339  CB  ALA A  68     2068   2535   2213    -61    297     19       C  
ATOM    340  N   GLY A  69      43.752  21.722  17.920  1.00 22.31           N  
ANISOU  340  N   GLY A  69     2718   2972   2785    -59    179     68       N  
ATOM    341  CA  GLY A  69      42.401  21.523  18.382  1.00 16.69           C  
ANISOU  341  CA  GLY A  69     2060   2234   2046    -27    139     85       C  
ATOM    342  C   GLY A  69      41.960  22.509  19.427  1.00 17.52           C  
ANISOU  342  C   GLY A  69     2167   2297   2192    -24    101     77       C  
ATOM    343  O   GLY A  69      42.687  22.901  20.350  1.00 19.99           O  
ANISOU  343  O   GLY A  69     2442   2609   2546    -24     81     30       O  
ATOM    344  N   HIS A  70      40.709  22.888  19.267  1.00 16.58           N  
ANISOU  344  N   HIS A  70     2091   2150   2059    -16     89    115       N  
ATOM    345  CA AHIS A  70      40.055  23.937  20.043  0.41 18.60           C  
ANISOU  345  CA AHIS A  70     2358   2358   2352     -4     64    111       C  
ATOM    346  CA BHIS A  70      40.100  23.819  20.182  0.59 14.38           C  
ANISOU  346  CA BHIS A  70     1821   1828   1815      0     61    104       C  
ATOM    347  C   HIS A  70      38.618  23.542  20.248  1.00 14.03           C  
ANISOU  347  C   HIS A  70     1804   1788   1740     36     46    131       C  
ATOM    348  O   HIS A  70      37.977  23.180  19.264  1.00 13.45           O  
ANISOU  348  O   HIS A  70     1746   1733   1632     30     50    175       O  
ATOM    349  CB AHIS A  70      40.041  25.275  19.298  0.41 21.76           C  
ANISOU  349  CB AHIS A  70     2776   2698   2794    -40     81    156       C  
ATOM    350  CB BHIS A  70      40.369  25.266  19.754  0.59 18.55           C  
ANISOU  350  CB BHIS A  70     2355   2292   2401    -41     76    127       C  
ATOM    351  CG AHIS A  70      41.287  26.083  19.427  0.41 20.02           C  
ANISOU  351  CG AHIS A  70     2526   2443   2637    -94    100    128       C  
ATOM    352  CG BHIS A  70      41.012  25.382  18.409  0.59 21.83           C  
ANISOU  352  CG BHIS A  70     2772   2715   2808    -91    120    178       C  
ATOM    353  ND1AHIS A  70      41.565  26.855  20.533  0.41 26.51           N  
ANISOU  353  ND1AHIS A  70     3335   3221   3518    -99     75     65       N  
ATOM    354  ND1BHIS A  70      40.286  25.461  17.240  0.59 21.86           N  
ANISOU  354  ND1BHIS A  70     2817   2722   2768    -91    132    253       N  
ATOM    355  CD2AHIS A  70      42.299  26.296  18.555  0.41 17.67           C  
ANISOU  355  CD2AHIS A  70     2207   2150   2356   -155    145    152       C  
ATOM    356  CD2BHIS A  70      42.315  25.414  18.045  0.59 19.49           C  
ANISOU  356  CD2BHIS A  70     2435   2435   2534   -141    157    164       C  
ATOM    357  CE1AHIS A  70      42.711  27.484  20.351  0.41 26.91           C  
ANISOU  357  CE1AHIS A  70     3351   3246   3627   -167     98     47       C  
ATOM    358  CE1BHIS A  70      41.114  25.549  16.215  0.59 20.42           C  
ANISOU  358  CE1BHIS A  70     2632   2556   2569   -139    181    287       C  
ATOM    359  NE2AHIS A  70      43.175  27.163  19.157  0.41 24.48           N  
ANISOU  359  NE2AHIS A  70     3035   2969   3298   -203    146    104       N  
ATOM    360  NE2BHIS A  70      42.352  25.514  16.675  0.59 23.22           N  
ANISOU  360  NE2BHIS A  70     2933   2919   2969   -172    203    233       N  
ATOM    361  N   LEU A  71      38.101  23.676  21.457  1.00 12.06           N  
ANISOU  361  N   LEU A  71     1553   1533   1497     73     27     98       N  
ATOM    362  CA  LEU A  71      36.667  23.606  21.685  1.00 11.71           C  
ANISOU  362  CA  LEU A  71     1515   1495   1437    107     21    118       C  
ATOM    363  C   LEU A  71      36.294  24.857  22.458  1.00 12.79           C  
ANISOU  363  C   LEU A  71     1655   1586   1617    137     14     92       C  
ATOM    364  O   LEU A  71      36.923  25.181  23.463  1.00 13.71           O  
ANISOU  364  O   LEU A  71     1771   1692   1745    143      7     32       O  
ATOM    365  CB  LEU A  71      36.272  22.345  22.463  1.00 12.72           C  
ANISOU  365  CB  LEU A  71     1642   1669   1521    127     24    103       C  
ATOM    366  CG  LEU A  71      36.260  21.002  21.729  1.00 14.52           C  
ANISOU  366  CG  LEU A  71     1877   1924   1714    103     33    124       C  
ATOM    367  CD1 LEU A  71      37.674  20.454  21.500  1.00 15.86           C  
ANISOU  367  CD1 LEU A  71     2049   2097   1879     93     39    104       C  
ATOM    368  CD2 LEU A  71      35.428  20.008  22.517  1.00 15.06           C  
ANISOU  368  CD2 LEU A  71     1951   2015   1758    117     43    126       C  
ATOM    369  N   THR A  72      35.295  25.580  21.966  1.00 13.49           N  
ANISOU  369  N   THR A  72     1748   1648   1730    160     11    130       N  
ATOM    370  CA  THR A  72      34.890  26.824  22.606  1.00 14.18           C  
ANISOU  370  CA  THR A  72     1845   1674   1869    200      9    102       C  
ATOM    371  C   THR A  72      33.418  26.807  22.981  1.00 13.89           C  
ANISOU  371  C   THR A  72     1785   1666   1826    262     12    109       C  
ATOM    372  O   THR A  72      32.607  26.126  22.338  1.00 14.91           O  
ANISOU  372  O   THR A  72     1888   1850   1928    263      6    156       O  
ATOM    373  CB  THR A  72      35.131  28.045  21.691  1.00 15.02           C  
ANISOU  373  CB  THR A  72     1979   1692   2035    187      8    147       C  
ATOM    374  OG1 THR A  72      34.468  27.853  20.432  1.00 15.49           O  
ANISOU  374  OG1 THR A  72     2039   1777   2070    193     -1    234       O  
ATOM    375  CG2 THR A  72      36.630  28.268  21.442  1.00 17.66           C  
ANISOU  375  CG2 THR A  72     2324   1993   2392    116     19    133       C  
ATOM    376  N   VAL A  73      33.084  27.533  24.047  1.00 12.97           N  
ANISOU  376  N   VAL A  73     1671   1522   1734    311     22     50       N  
ATOM    377  CA AVAL A  73      31.685  27.815  24.342  0.87 12.72           C  
ANISOU  377  CA AVAL A  73     1607   1509   1715    382     34     53       C  
ATOM    378  CA BVAL A  73      31.698  27.820  24.413  0.13 14.36           C  
ANISOU  378  CA BVAL A  73     1816   1718   1922    383     35     48       C  
ATOM    379  C   VAL A  73      31.537  29.294  24.703  1.00 13.63           C  
ANISOU  379  C   VAL A  73     1749   1528   1901    439     37     13       C  
ATOM    380  O   VAL A  73      32.346  29.874  25.430  1.00 14.10           O  
ANISOU  380  O   VAL A  73     1846   1533   1980    427     40    -60       O  
ATOM    381  CB AVAL A  73      31.122  26.895  25.474  0.87 14.05           C  
ANISOU  381  CB AVAL A  73     1746   1767   1824    398     65     14       C  
ATOM    382  CB BVAL A  73      31.249  27.062  25.658  0.13 16.23           C  
ANISOU  382  CB BVAL A  73     2031   2034   2103    402     66      0       C  
ATOM    383  CG1AVAL A  73      31.822  27.146  26.803  0.87 17.58           C  
ANISOU  383  CG1AVAL A  73     2227   2207   2244    409     77    -72       C  
ATOM    384  CG1BVAL A  73      29.729  27.020  25.734  0.13 16.29           C  
ANISOU  384  CG1BVAL A  73     1979   2093   2119    458     89     18       C  
ATOM    385  CG2AVAL A  73      29.618  27.079  25.617  0.87 17.85           C  
ANISOU  385  CG2AVAL A  73     2171   2288   2323    462     87     24       C  
ATOM    386  CG2BVAL A  73      31.813  25.696  25.643  0.13 18.44           C  
ANISOU  386  CG2BVAL A  73     2313   2372   2321    343     66     19       C  
ATOM    387  N   ARG A  74      30.495  29.901  24.158  1.00 14.24           N  
ANISOU  387  N   ARG A  74     1805   1583   2023    504     32     58       N  
ATOM    388  CA  ARG A  74      30.198  31.296  24.437  1.00 15.31           C  
ANISOU  388  CA  ARG A  74     1969   1611   2238    577     38     26       C  
ATOM    389  C   ARG A  74      29.800  31.464  25.894  1.00 16.20           C  
ANISOU  389  C   ARG A  74     2070   1746   2339    632     75    -82       C  
ATOM    390  O   ARG A  74      28.997  30.686  26.419  1.00 16.05           O  
ANISOU  390  O   ARG A  74     1994   1837   2267    657    101    -92       O  
ATOM    391  CB  ARG A  74      29.073  31.762  23.528  1.00 15.99           C  
ANISOU  391  CB  ARG A  74     2023   1687   2367    654     18    109       C  
ATOM    392  CG  ARG A  74      28.925  33.254  23.411  1.00 17.24           C  
ANISOU  392  CG  ARG A  74     2230   1699   2621    730     16    112       C  
ATOM    393  CD  ARG A  74      27.673  33.564  22.651  1.00 19.77           C  
ANISOU  393  CD  ARG A  74     2502   2039   2972    829    -11    194       C  
ATOM    394  NE  ARG A  74      27.644  33.076  21.265  1.00 20.06           N  
ANISOU  394  NE  ARG A  74     2528   2128   2966    791    -58    313       N  
ATOM    395  CZ  ARG A  74      28.135  33.745  20.218  1.00 20.79           C  
ANISOU  395  CZ  ARG A  74     2690   2128   3081    780    -83    405       C  
ATOM    396  NH1 ARG A  74      28.773  34.893  20.397  1.00 19.14           N  
ANISOU  396  NH1 ARG A  74     2567   1755   2952    787    -62    395       N  
ATOM    397  NH2 ARG A  74      28.004  33.269  18.991  1.00 21.60           N  
ANISOU  397  NH2 ARG A  74     2783   2302   3124    756   -125    507       N  
ATOM    398  N   ASP A  75      30.354  32.473  26.560  1.00 16.47           N  
ANISOU  398  N   ASP A  75     2161   1678   2420    646     82   -167       N  
ATOM    399  CA  ASP A  75      29.941  32.766  27.931  1.00 17.16           C  
ANISOU  399  CA  ASP A  75     2248   1786   2487    710    119   -283       C  
ATOM    400  C   ASP A  75      28.476  33.177  27.967  1.00 18.02           C  
ANISOU  400  C   ASP A  75     2306   1909   2634    828    150   -274       C  
ATOM    401  O   ASP A  75      28.018  33.898  27.082  1.00 18.68           O  
ANISOU  401  O   ASP A  75     2388   1912   2799    880    130   -210       O  
ATOM    402  CB  ASP A  75      30.808  33.871  28.541  1.00 18.01           C  
ANISOU  402  CB  ASP A  75     2430   1768   2646    699    112   -392       C  
ATOM    403  CG  ASP A  75      30.527  34.075  30.010  1.00 18.78           C  
ANISOU  403  CG  ASP A  75     2537   1905   2694    756    147   -529       C  
ATOM    404  OD1 ASP A  75      29.747  34.990  30.345  1.00 19.97           O  
ANISOU  404  OD1 ASP A  75     2696   1990   2901    854    178   -587       O  
ATOM    405  OD2 ASP A  75      31.078  33.298  30.823  1.00 18.32           O  
ANISOU  405  OD2 ASP A  75     2478   1948   2534    711    145   -578       O  
ATOM    406  N   PRO A  76      27.731  32.725  28.990  1.00 18.28           N  
ANISOU  406  N   PRO A  76     2291   2050   2604    876    200   -333       N  
ATOM    407  CA  PRO A  76      26.292  33.020  29.006  1.00 20.86           C  
ANISOU  407  CA  PRO A  76     2543   2415   2969    989    237   -324       C  
ATOM    408  C   PRO A  76      25.942  34.437  29.425  1.00 22.03           C  
ANISOU  408  C   PRO A  76     2725   2443   3203   1104    258   -409       C  
ATOM    409  O   PRO A  76      24.778  34.828  29.296  1.00 26.86           O  
ANISOU  409  O   PRO A  76     3269   3069   3868   1216    282   -396       O  
ATOM    410  CB  PRO A  76      25.742  32.014  30.025  1.00 21.94           C  
ANISOU  410  CB  PRO A  76     2622   2711   3004    985    299   -360       C  
ATOM    411  CG  PRO A  76      26.911  31.680  30.900  1.00 20.70           C  
ANISOU  411  CG  PRO A  76     2543   2560   2760    913    298   -429       C  
ATOM    412  CD  PRO A  76      28.103  31.711  29.996  1.00 17.72           C  
ANISOU  412  CD  PRO A  76     2220   2095   2416    824    226   -380       C  
ATOM    413  N   GLU A  77      26.907  35.197  29.925  1.00 21.10           N  
ANISOU  413  N   GLU A  77     2704   2208   3106   1080    249   -502       N  
ATOM    414  CA  GLU A  77      26.619  36.565  30.348  1.00 27.25           C  
ANISOU  414  CA  GLU A  77     3531   2848   3976   1185    272   -599       C  
ATOM    415  C   GLU A  77      27.066  37.580  29.301  1.00 23.26           C  
ANISOU  415  C   GLU A  77     3093   2148   3597   1182    224   -536       C  
ATOM    416  O   GLU A  77      26.342  38.529  29.000  1.00 31.42           O  
ANISOU  416  O   GLU A  77     4133   3075   4733   1299    232   -524       O  
ATOM    417  CB  GLU A  77      27.284  36.858  31.690  1.00 23.88           C  
ANISOU  417  CB  GLU A  77     3170   2409   3492   1167    297   -767       C  
ATOM    418  CG  GLU A  77      26.964  38.222  32.256  1.00 28.43           C  
ANISOU  418  CG  GLU A  77     3803   2843   4156   1276    328   -897       C  
ATOM    419  CD  GLU A  77      27.367  38.351  33.706  1.00 34.54           C  
ANISOU  419  CD  GLU A  77     4627   3657   4840   1273    359  -1079       C  
ATOM    420  OE1 GLU A  77      28.274  37.611  34.141  1.00 31.46           O  
ANISOU  420  OE1 GLU A  77     4254   3356   4343   1164    330  -1100       O  
ATOM    421  OE2 GLU A  77      26.770  39.196  34.411  1.00 38.39           O  
ANISOU  421  OE2 GLU A  77     5136   4096   5356   1369    413  -1188       O  
ATOM    422  N   ASN A  78      28.257  37.373  28.749  1.00 22.31           N  
ANISOU  422  N   ASN A  78     3022   1982   3471   1051    180   -489       N  
ATOM    423  CA  ASN A  78      28.798  38.255  27.722  1.00 24.04           C  
ANISOU  423  CA  ASN A  78     3312   2024   3800   1023    146   -413       C  
ATOM    424  C   ASN A  78      29.025  37.464  26.444  1.00 22.11           C  
ANISOU  424  C   ASN A  78     3036   1846   3520    948    108   -251       C  
ATOM    425  O   ASN A  78      29.889  36.598  26.397  1.00 20.35           O  
ANISOU  425  O   ASN A  78     2805   1705   3223    832     94   -242       O  
ATOM    426  CB  ASN A  78      30.103  38.904  28.198  1.00 28.09           C  
ANISOU  426  CB  ASN A  78     3915   2407   4352    925    138   -517       C  
ATOM    427  CG  ASN A  78      30.598  40.002  27.264  1.00 26.82           C  
ANISOU  427  CG  ASN A  78     3836   2031   4324    897    124   -447       C  
ATOM    428  OD1 ASN A  78      30.440  39.928  26.044  1.00 28.63           O  
ANISOU  428  OD1 ASN A  78     4060   2243   4573    895    105   -287       O  
ATOM    429  ND2 ASN A  78      31.206  41.031  27.843  1.00 31.35           N  
ANISOU  429  ND2 ASN A  78     4491   2436   4984    870    133   -569       N  
ATOM    430  N   LYS A  79      28.266  37.799  25.405  1.00 24.01           N  
ANISOU  430  N   LYS A  79     3261   2050   3810   1024     88   -127       N  
ATOM    431  CA  LYS A  79      28.281  37.051  24.153  1.00 25.73           C  
ANISOU  431  CA  LYS A  79     3446   2351   3979    972     49     21       C  
ATOM    432  C   LYS A  79      29.587  37.192  23.375  1.00 20.80           C  
ANISOU  432  C   LYS A  79     2897   1641   3364    845     34     82       C  
ATOM    433  O   LYS A  79      29.806  36.477  22.400  1.00 24.11           O  
ANISOU  433  O   LYS A  79     3298   2140   3723    785      9    186       O  
ATOM    434  CB  LYS A  79      27.110  37.493  23.269  1.00 27.38           C  
ANISOU  434  CB  LYS A  79     3622   2548   4234   1099     21    132       C  
ATOM    435  CG  LYS A  79      27.207  38.927  22.758  1.00 28.29           C  
ANISOU  435  CG  LYS A  79     3834   2447   4468   1165     14    186       C  
ATOM    436  CD  LYS A  79      25.915  39.351  22.063  1.00 35.03           C  
ANISOU  436  CD  LYS A  79     4641   3305   5362   1325    -20    288       C  
ATOM    437  CE  LYS A  79      25.892  40.844  21.797  1.00 43.55           C  
ANISOU  437  CE  LYS A  79     5826   4149   6574   1421    -18    329       C  
ATOM    438  NZ  LYS A  79      24.581  41.281  21.237  1.00 45.87           N  
ANISOU  438  NZ  LYS A  79     6058   4473   6896   1573    -72    405       N  
ATOM    439  N   HIS A  80      30.447  38.112  23.799  1.00 23.47           N  
ANISOU  439  N   HIS A  80     3316   1821   3780    801     52     12       N  
ATOM    440  CA  HIS A  80      31.723  38.327  23.123  1.00 21.48           C  
ANISOU  440  CA  HIS A  80     3125   1485   3553    671     50     63       C  
ATOM    441  C   HIS A  80      32.875  37.706  23.886  1.00 22.73           C  
ANISOU  441  C   HIS A  80     3266   1709   3662    548     56    -46       C  
ATOM    442  O   HIS A  80      34.043  37.973  23.582  1.00 23.45           O  
ANISOU  442  O   HIS A  80     3392   1729   3788    433     61    -41       O  
ATOM    443  CB  HIS A  80      32.001  39.819  22.939  1.00 24.06           C  
ANISOU  443  CB  HIS A  80     3551   1572   4017    683     67     72       C  
ATOM    444  CG  HIS A  80      30.946  40.544  22.165  1.00 27.24           C  
ANISOU  444  CG  HIS A  80     3985   1887   4479    818     56    192       C  
ATOM    445  ND1 HIS A  80      30.620  40.222  20.865  1.00 35.77           N  
ANISOU  445  ND1 HIS A  80     5055   3027   5510    834     29    366       N  
ATOM    446  CD2 HIS A  80      30.150  41.585  22.506  1.00 31.13           C  
ANISOU  446  CD2 HIS A  80     4516   2239   5072    954     65    163       C  
ATOM    447  CE1 HIS A  80      29.667  41.032  20.439  1.00 34.03           C  
ANISOU  447  CE1 HIS A  80     4864   2713   5354    976     13    447       C  
ATOM    448  NE2 HIS A  80      29.365  41.870  21.415  1.00 36.68           N  
ANISOU  448  NE2 HIS A  80     5229   2921   5789   1055     37    328       N  
ATOM    449  N   HIS A  81      32.550  36.892  24.885  1.00 20.39           N  
ANISOU  449  N   HIS A  81     2641   1491   3614    376   -114    136       N  
ATOM    450  CA  HIS A  81      33.556  36.184  25.669  1.00 19.49           C  
ANISOU  450  CA  HIS A  81     2533   1455   3418    307    -54     54       C  
ATOM    451  C   HIS A  81      33.364  34.693  25.489  1.00 17.63           C  
ANISOU  451  C   HIS A  81     2260   1350   3089    295    -76     52       C  
ATOM    452  O   HIS A  81      32.230  34.240  25.331  1.00 17.65           O  
ANISOU  452  O   HIS A  81     2206   1377   3122    347   -118     67       O  
ATOM    453  CB  HIS A  81      33.467  36.530  27.152  1.00 19.73           C  
ANISOU  453  CB  HIS A  81     2535   1457   3505    321     14    -64       C  
ATOM    454  CG  HIS A  81      33.836  37.945  27.468  1.00 24.43           C  
ANISOU  454  CG  HIS A  81     3175   1918   4190    319     41    -90       C  
ATOM    455  ND1 HIS A  81      33.723  38.474  28.736  1.00 27.11           N  
ANISOU  455  ND1 HIS A  81     3506   2209   4584    338     98   -203       N  
ATOM    456  CD2 HIS A  81      34.322  38.935  26.687  1.00 23.75           C  
ANISOU  456  CD2 HIS A  81     3146   1729   4147    298     22    -17       C  
ATOM    457  CE1 HIS A  81      34.118  39.735  28.719  1.00 24.72           C  
ANISOU  457  CE1 HIS A  81     3253   1774   4365    328    106   -209       C  
ATOM    458  NE2 HIS A  81      34.483  40.043  27.487  1.00 25.67           N  
ANISOU  458  NE2 HIS A  81     3411   1855   4486    302     62    -91       N  
ATOM    459  N   PHE A  82      34.459  33.945  25.536  1.00 15.73           N  
ANISOU  459  N   PHE A  82     2044   1183   2749    228    -50     31       N  
ATOM    460  CA  PHE A  82      34.437  32.513  25.248  1.00 14.46           C  
ANISOU  460  CA  PHE A  82     1862   1133   2498    212    -71     33       C  
ATOM    461  C   PHE A  82      35.341  31.744  26.185  1.00 14.14           C  
ANISOU  461  C   PHE A  82     1813   1161   2398    164    -16    -41       C  
ATOM    462  O   PHE A  82      36.450  32.189  26.496  1.00 17.13           O  
ANISOU  462  O   PHE A  82     2222   1523   2763    118     21    -65       O  
ATOM    463  CB  PHE A  82      34.859  32.276  23.798  1.00 18.85           C  
ANISOU  463  CB  PHE A  82     2476   1713   2975    188   -118    119       C  
ATOM    464  CG  PHE A  82      34.062  33.077  22.828  1.00 17.85           C  
ANISOU  464  CG  PHE A  82     2371   1520   2891    235   -184    205       C  
ATOM    465  CD1 PHE A  82      34.449  34.363  22.473  1.00 20.31           C  
ANISOU  465  CD1 PHE A  82     2736   1735   3245    232   -173    260       C  
ATOM    466  CD2 PHE A  82      32.884  32.565  22.316  1.00 19.40           C  
ANISOU  466  CD2 PHE A  82     2531   1744   3097    283   -263    233       C  
ATOM    467  CE1 PHE A  82      33.680  35.114  21.607  1.00 21.64           C  
ANISOU  467  CE1 PHE A  82     2929   1837   3457    283   -240    350       C  
ATOM    468  CE2 PHE A  82      32.113  33.310  21.453  1.00 20.30           C  
ANISOU  468  CE2 PHE A  82     2660   1799   3254    333   -339    317       C  
ATOM    469  CZ  PHE A  82      32.503  34.589  21.097  1.00 19.67           C  
ANISOU  469  CZ  PHE A  82     2641   1623   3209    337   -328    380       C  
ATOM    470  N   TRP A  83      34.873  30.581  26.624  1.00 13.59           N  
ANISOU  470  N   TRP A  83     1697   1165   2300    174    -16    -73       N  
ATOM    471  CA  TRP A  83      35.703  29.633  27.361  1.00 12.92           C  
ANISOU  471  CA  TRP A  83     1607   1155   2147    135     22   -123       C  
ATOM    472  C   TRP A  83      36.343  28.668  26.373  1.00 13.41           C  
ANISOU  472  C   TRP A  83     1695   1275   2127    103     -3    -85       C  
ATOM    473  O   TRP A  83      35.705  28.245  25.406  1.00 14.22           O  
ANISOU  473  O   TRP A  83     1799   1388   2215    120    -54    -40       O  
ATOM    474  CB  TRP A  83      34.870  28.883  28.409  1.00 15.51           C  
ANISOU  474  CB  TRP A  83     1879   1522   2490    162     47   -170       C  
ATOM    475  CG  TRP A  83      34.369  29.810  29.468  1.00 13.32           C  
ANISOU  475  CG  TRP A  83     1586   1195   2278    195     92   -222       C  
ATOM    476  CD1 TRP A  83      33.161  30.446  29.496  1.00 15.94           C  
ANISOU  476  CD1 TRP A  83     1881   1474   2703    252     91   -216       C  
ATOM    477  CD2 TRP A  83      35.082  30.245  30.632  1.00 14.75           C  
ANISOU  477  CD2 TRP A  83     1791   1373   2439    178    142   -294       C  
ATOM    478  NE1 TRP A  83      33.071  31.246  30.616  1.00 16.54           N  
ANISOU  478  NE1 TRP A  83     1960   1510   2815    275    151   -286       N  
ATOM    479  CE2 TRP A  83      34.237  31.139  31.329  1.00 16.63           C  
ANISOU  479  CE2 TRP A  83     2015   1553   2751    227    178   -337       C  
ATOM    480  CE3 TRP A  83      36.352  29.965  31.155  1.00 15.84           C  
ANISOU  480  CE3 TRP A  83     1959   1554   2506    128    154   -330       C  
ATOM    481  CZ2 TRP A  83      34.625  31.760  32.520  1.00 18.94           C  
ANISOU  481  CZ2 TRP A  83     2335   1826   3033    224    226   -423       C  
ATOM    482  CZ3 TRP A  83      36.735  30.587  32.344  1.00 17.12           C  
ANISOU  482  CZ3 TRP A  83     2141   1700   2661    122    188   -409       C  
ATOM    483  CH2 TRP A  83      35.871  31.469  33.010  1.00 16.66           C  
ANISOU  483  CH2 TRP A  83     2082   1584   2664    169    224   -459       C  
ATOM    484  N   VAL A  84      37.611  28.343  26.605  1.00 12.14           N  
ANISOU  484  N   VAL A  84     1550   1150   1912     60     30   -106       N  
ATOM    485  CA  VAL A  84      38.363  27.523  25.665  1.00 12.25           C  
ANISOU  485  CA  VAL A  84     1589   1213   1851     34     22    -76       C  
ATOM    486  C   VAL A  84      39.438  26.761  26.423  1.00 12.52           C  
ANISOU  486  C   VAL A  84     1606   1303   1849      5     59   -121       C  
ATOM    487  O   VAL A  84      39.856  27.160  27.513  1.00 12.55           O  
ANISOU  487  O   VAL A  84     1593   1301   1876     -7     83   -166       O  
ATOM    488  CB  VAL A  84      38.984  28.405  24.534  1.00 13.42           C  
ANISOU  488  CB  VAL A  84     1790   1323   1985     12     24    -17       C  
ATOM    489  CG1 VAL A  84      39.984  29.376  25.105  1.00 15.23           C  
ANISOU  489  CG1 VAL A  84     2020   1514   2252    -27     68    -35       C  
ATOM    490  CG2 VAL A  84      39.627  27.569  23.426  1.00 17.04           C  
ANISOU  490  CG2 VAL A  84     2284   1836   2355     -5     27     15       C  
ATOM    491  N   ASN A  85      39.873  25.644  25.853  1.00 11.73           N  
ANISOU  491  N   ASN A  85     1512   1254   1691     -2     57   -112       N  
ATOM    492  CA  ASN A  85      41.031  24.929  26.377  1.00 13.17           C  
ANISOU  492  CA  ASN A  85     1675   1484   1844    -23     87   -141       C  
ATOM    493  C   ASN A  85      42.312  25.743  26.228  1.00 13.27           C  
ANISOU  493  C   ASN A  85     1691   1487   1864    -63    120   -136       C  
ATOM    494  O   ASN A  85      42.488  26.448  25.234  1.00 14.43           O  
ANISOU  494  O   ASN A  85     1871   1604   2009    -77    130    -91       O  
ATOM    495  CB  ASN A  85      41.173  23.586  25.665  1.00 12.34           C  
ANISOU  495  CB  ASN A  85     1579   1423   1687    -13     82   -134       C  
ATOM    496  CG  ASN A  85      41.230  23.725  24.158  1.00 14.08           C  
ANISOU  496  CG  ASN A  85     1849   1637   1863    -16     75    -93       C  
ATOM    497  OD1 ASN A  85      40.275  24.171  23.513  1.00 14.48           O  
ANISOU  497  OD1 ASN A  85     1928   1659   1915     -1     36    -63       O  
ATOM    498  ND2 ASN A  85      42.356  23.323  23.578  1.00 13.41           N  
ANISOU  498  ND2 ASN A  85     1777   1583   1734    -30    115    -90       N  
ATOM    499  N   PRO A  86      43.195  25.684  27.242  1.00 12.00           N  
ANISOU  499  N   PRO A  86     1494   1349   1716    -83    134   -176       N  
ATOM    500  CA  PRO A  86      44.454  26.431  27.185  1.00 13.14           C  
ANISOU  500  CA  PRO A  86     1623   1483   1886   -130    160   -176       C  
ATOM    501  C   PRO A  86      45.477  25.712  26.311  1.00 12.10           C  
ANISOU  501  C   PRO A  86     1478   1395   1723   -141    194   -150       C  
ATOM    502  O   PRO A  86      45.527  24.481  26.301  1.00 13.28           O  
ANISOU  502  O   PRO A  86     1618   1593   1835   -113    192   -160       O  
ATOM    503  CB  PRO A  86      44.898  26.480  28.645  1.00 12.99           C  
ANISOU  503  CB  PRO A  86     1568   1483   1887   -141    144   -237       C  
ATOM    504  CG  PRO A  86      44.349  25.203  29.227  1.00 13.68           C  
ANISOU  504  CG  PRO A  86     1648   1620   1930    -99    128   -251       C  
ATOM    505  CD  PRO A  86      43.013  25.004  28.541  1.00 12.53           C  
ANISOU  505  CD  PRO A  86     1534   1451   1776    -66    122   -221       C  
ATOM    506  N   PHE A  87      46.274  26.473  25.584  1.00 12.45           N  
ANISOU  506  N   PHE A  87     1524   1418   1787   -180    233   -116       N  
ATOM    507  CA  PHE A  87      47.187  25.926  24.587  1.00 12.53           C  
ANISOU  507  CA  PHE A  87     1528   1467   1766   -188    286    -85       C  
ATOM    508  C   PHE A  87      48.203  24.967  25.199  1.00 13.16           C  
ANISOU  508  C   PHE A  87     1539   1606   1856   -183    295   -123       C  
ATOM    509  O   PHE A  87      48.903  25.312  26.142  1.00 13.80           O  
ANISOU  509  O   PHE A  87     1561   1690   1991   -212    280   -154       O  
ATOM    510  CB  PHE A  87      47.896  27.095  23.886  1.00 13.13           C  
ANISOU  510  CB  PHE A  87     1609   1503   1876   -240    337    -37       C  
ATOM    511  CG  PHE A  87      48.489  26.772  22.529  1.00 15.62           C  
ANISOU  511  CG  PHE A  87     1949   1848   2138   -243    410     15       C  
ATOM    512  CD1 PHE A  87      48.107  25.659  21.791  1.00 15.59           C  
ANISOU  512  CD1 PHE A  87     1988   1889   2045   -194    414     15       C  
ATOM    513  CD2 PHE A  87      49.433  27.633  21.985  1.00 17.21           C  
ANISOU  513  CD2 PHE A  87     2134   2027   2377   -297    479     63       C  
ATOM    514  CE1 PHE A  87      48.669  25.414  20.541  1.00 16.57           C  
ANISOU  514  CE1 PHE A  87     2147   2042   2106   -193    489     54       C  
ATOM    515  CE2 PHE A  87      49.989  27.392  20.745  1.00 22.37           C  
ANISOU  515  CE2 PHE A  87     2815   2712   2972   -299    563    115       C  
ATOM    516  CZ  PHE A  87      49.610  26.276  20.026  1.00 20.46           C  
ANISOU  516  CZ  PHE A  87     2625   2522   2628   -243    569    106       C  
ATOM    517  N   GLY A  88      48.277  23.758  24.652  1.00 13.68           N  
ANISOU  517  N   GLY A  88     1612   1715   1872   -145    314   -123       N  
ATOM    518  CA  GLY A  88      49.308  22.811  25.046  1.00 13.62           C  
ANISOU  518  CA  GLY A  88     1538   1756   1882   -131    330   -149       C  
ATOM    519  C   GLY A  88      48.935  21.800  26.119  1.00 12.90           C  
ANISOU  519  C   GLY A  88     1430   1687   1787    -92    274   -184       C  
ATOM    520  O   GLY A  88      49.699  20.875  26.375  1.00 14.18           O  
ANISOU  520  O   GLY A  88     1544   1884   1962    -67    281   -197       O  
ATOM    521  N   LEU A  89      47.795  21.980  26.777  1.00 11.91           N  
ANISOU  521  N   LEU A  89     1339   1537   1649    -83    225   -195       N  
ATOM    522  CA  LEU A  89      47.375  21.022  27.797  1.00 11.54           C  
ANISOU  522  CA  LEU A  89     1283   1509   1592    -49    184   -216       C  
ATOM    523  C   LEU A  89      46.668  19.822  27.155  1.00 12.66           C  
ANISOU  523  C   LEU A  89     1462   1648   1698    -10    186   -209       C  
ATOM    524  O   LEU A  89      45.754  19.979  26.343  1.00 12.62           O  
ANISOU  524  O   LEU A  89     1508   1619   1669     -8    184   -197       O  
ATOM    525  CB  LEU A  89      46.449  21.689  28.819  1.00 13.63           C  
ANISOU  525  CB  LEU A  89     1566   1754   1860    -56    146   -232       C  
ATOM    526  CG  LEU A  89      45.943  20.778  29.939  1.00 12.71           C  
ANISOU  526  CG  LEU A  89     1447   1658   1724    -25    116   -244       C  
ATOM    527  CD1 LEU A  89      47.078  20.244  30.786  1.00 16.85           C  
ANISOU  527  CD1 LEU A  89     1924   2226   2253    -18     97   -254       C  
ATOM    528  CD2 LEU A  89      44.972  21.545  30.798  1.00 14.94           C  
ANISOU  528  CD2 LEU A  89     1753   1921   2003    -29    101   -262       C  
ATOM    529  N   ALA A  90      47.090  18.616  27.516  1.00 11.15           N  
ANISOU  529  N   ALA A  90     1246   1478   1510     23    183   -217       N  
ATOM    530  CA  ALA A  90      46.488  17.405  26.984  1.00 11.38           C  
ANISOU  530  CA  ALA A  90     1311   1494   1520     56    182   -218       C  
ATOM    531  C   ALA A  90      44.990  17.386  27.238  1.00 10.54           C  
ANISOU  531  C   ALA A  90     1240   1358   1405     54    146   -214       C  
ATOM    532  O   ALA A  90      44.532  17.618  28.365  1.00 11.48           O  
ANISOU  532  O   ALA A  90     1346   1480   1537     51    125   -211       O  
ATOM    533  CB  ALA A  90      47.116  16.185  27.613  1.00 12.21           C  
ANISOU  533  CB  ALA A  90     1382   1612   1646     92    176   -222       C  
ATOM    534  N   PHE A  91      44.216  17.062  26.204  1.00 10.42           N  
ANISOU  534  N   PHE A  91     1270   1320   1369     59    140   -216       N  
ATOM    535  CA  PHE A  91      42.767  16.930  26.366  1.00 11.19           C  
ANISOU  535  CA  PHE A  91     1384   1389   1477     57    102   -211       C  
ATOM    536  C   PHE A  91      42.430  15.903  27.459  1.00 11.02           C  
ANISOU  536  C   PHE A  91     1340   1362   1485     71     91   -208       C  
ATOM    537  O   PHE A  91      41.471  16.088  28.219  1.00 11.62           O  
ANISOU  537  O   PHE A  91     1405   1429   1582     65     79   -196       O  
ATOM    538  CB  PHE A  91      42.098  16.512  25.056  1.00 11.76           C  
ANISOU  538  CB  PHE A  91     1504   1440   1524     60     79   -221       C  
ATOM    539  CG  PHE A  91      41.978  17.607  24.020  1.00 11.73           C  
ANISOU  539  CG  PHE A  91     1537   1437   1482     46     76   -206       C  
ATOM    540  CD1 PHE A  91      42.672  18.805  24.118  1.00 13.09           C  
ANISOU  540  CD1 PHE A  91     1700   1621   1653     30    108   -187       C  
ATOM    541  CD2 PHE A  91      41.146  17.409  22.932  1.00 13.95           C  
ANISOU  541  CD2 PHE A  91     1866   1703   1730     48     34   -210       C  
ATOM    542  CE1 PHE A  91      42.534  19.784  23.135  1.00 15.03           C  
ANISOU  542  CE1 PHE A  91     1987   1858   1866     17    107   -160       C  
ATOM    543  CE2 PHE A  91      41.001  18.377  21.946  1.00 16.60           C  
ANISOU  543  CE2 PHE A  91     2246   2040   2020     40     24   -185       C  
ATOM    544  CZ  PHE A  91      41.699  19.566  22.047  1.00 17.23           C  
ANISOU  544  CZ  PHE A  91     2320   2127   2100     26     65   -154       C  
ATOM    545  N   ARG A  92      43.218  14.829  27.540  1.00 11.25           N  
ANISOU  545  N   ARG A  92     1362   1393   1519     94    103   -213       N  
ATOM    546  CA  ARG A  92      43.028  13.756  28.512  1.00 10.21           C  
ANISOU  546  CA  ARG A  92     1216   1248   1414    111     96   -197       C  
ATOM    547  C   ARG A  92      43.110  14.235  29.960  1.00 10.62           C  
ANISOU  547  C   ARG A  92     1243   1331   1463    108     95   -174       C  
ATOM    548  O   ARG A  92      42.584  13.578  30.854  1.00 12.03           O  
ANISOU  548  O   ARG A  92     1419   1499   1651    115     93   -148       O  
ATOM    549  CB  ARG A  92      44.084  12.664  28.241  1.00 11.11           C  
ANISOU  549  CB  ARG A  92     1326   1355   1540    145    110   -205       C  
ATOM    550  CG  ARG A  92      44.207  11.557  29.288  1.00 11.57           C  
ANISOU  550  CG  ARG A  92     1370   1396   1630    171    102   -175       C  
ATOM    551  CD  ARG A  92      42.922  10.743  29.376  1.00 12.38           C  
ANISOU  551  CD  ARG A  92     1495   1444   1763    158     89   -161       C  
ATOM    552  NE  ARG A  92      43.033   9.624  30.307  1.00 13.93           N  
ANISOU  552  NE  ARG A  92     1686   1613   1992    182     88   -120       N  
ATOM    553  CZ  ARG A  92      42.904   9.735  31.624  1.00 12.73           C  
ANISOU  553  CZ  ARG A  92     1524   1487   1827    182     89    -71       C  
ATOM    554  NH1 ARG A  92      42.686  10.914  32.182  1.00 13.37           N  
ANISOU  554  NH1 ARG A  92     1595   1620   1865    162     92    -71       N  
ATOM    555  NH2 ARG A  92      43.002   8.654  32.389  1.00 15.94           N  
ANISOU  555  NH2 ARG A  92     1935   1863   2257    205     88    -21       N  
ATOM    556  N   LEU A  93      43.773  15.365  30.190  1.00 12.02           N  
ANISOU  556  N   LEU A  93     1405   1543   1621     96     99   -184       N  
ATOM    557  CA  LEU A  93      43.966  15.883  31.541  1.00 11.66           C  
ANISOU  557  CA  LEU A  93     1344   1528   1557     93     90   -179       C  
ATOM    558  C   LEU A  93      43.173  17.157  31.815  1.00 12.35           C  
ANISOU  558  C   LEU A  93     1443   1614   1637     69     94   -194       C  
ATOM    559  O   LEU A  93      43.346  17.767  32.869  1.00 14.37           O  
ANISOU  559  O   LEU A  93     1696   1894   1869     64     89   -205       O  
ATOM    560  CB  LEU A  93      45.454  16.147  31.792  1.00 13.10           C  
ANISOU  560  CB  LEU A  93     1493   1748   1737     96     79   -188       C  
ATOM    561  CG  LEU A  93      46.345  14.925  31.540  1.00 11.33           C  
ANISOU  561  CG  LEU A  93     1247   1525   1534    131     78   -174       C  
ATOM    562  CD1 LEU A  93      47.819  15.316  31.636  1.00 13.68           C  
ANISOU  562  CD1 LEU A  93     1490   1861   1848    131     69   -185       C  
ATOM    563  CD2 LEU A  93      46.040  13.775  32.510  1.00 14.48           C  
ANISOU  563  CD2 LEU A  93     1657   1918   1929    162     61   -137       C  
ATOM    564  N   MET A  94      42.293  17.552  30.894  1.00 10.67           N  
ANISOU  564  N   MET A  94     1243   1368   1442     59     99   -197       N  
ATOM    565  CA  MET A  94      41.538  18.797  31.040  1.00 11.63           C  
ANISOU  565  CA  MET A  94     1371   1476   1572     45    103   -209       C  
ATOM    566  C   MET A  94      40.706  18.789  32.315  1.00 12.10           C  
ANISOU  566  C   MET A  94     1428   1543   1626     55    118   -208       C  
ATOM    567  O   MET A  94      40.063  17.792  32.630  1.00 12.19           O  
ANISOU  567  O   MET A  94     1435   1552   1646     66    127   -184       O  
ATOM    568  CB  MET A  94      40.626  18.997  29.828  1.00 12.88           C  
ANISOU  568  CB  MET A  94     1541   1598   1755     42     93   -201       C  
ATOM    569  CG  MET A  94      40.070  20.416  29.671  1.00 12.57           C  
ANISOU  569  CG  MET A  94     1507   1534   1736     35     92   -207       C  
ATOM    570  SD  MET A  94      41.371  21.658  29.372  1.00 13.68           S  
ANISOU  570  SD  MET A  94     1658   1673   1867     10     99   -219       S  
ATOM    571  CE  MET A  94      42.405  20.842  28.146  1.00 12.67           C  
ANISOU  571  CE  MET A  94     1539   1564   1710      5    105   -203       C  
ATOM    572  N   THR A  95      40.724  19.901  33.049  1.00 11.94           N  
ANISOU  572  N   THR A  95     1413   1529   1594     50    127   -237       N  
ATOM    573  CA  THR A  95      39.842  20.085  34.204  1.00 12.44           C  
ANISOU  573  CA  THR A  95     1482   1601   1644     64    157   -245       C  
ATOM    574  C   THR A  95      39.179  21.446  34.104  1.00 11.86           C  
ANISOU  574  C   THR A  95     1411   1493   1603     64    171   -276       C  
ATOM    575  O   THR A  95      39.631  22.311  33.353  1.00 12.73           O  
ANISOU  575  O   THR A  95     1526   1576   1736     48    151   -290       O  
ATOM    576  CB  THR A  95      40.577  19.994  35.566  1.00 12.04           C  
ANISOU  576  CB  THR A  95     1451   1599   1526     68    156   -260       C  
ATOM    577  OG1 THR A  95      41.379  21.163  35.758  1.00 14.71           O  
ANISOU  577  OG1 THR A  95     1799   1939   1852     50    134   -310       O  
ATOM    578  CG2 THR A  95      41.452  18.746  35.644  1.00 13.66           C  
ANISOU  578  CG2 THR A  95     1650   1832   1707     75    131   -224       C  
ATOM    579  N   VAL A  96      38.109  21.624  34.868  1.00 13.00           N  
ANISOU  579  N   VAL A  96     1551   1635   1754     83    212   -284       N  
ATOM    580  CA  VAL A  96      37.385  22.889  34.874  1.00 14.17           C  
ANISOU  580  CA  VAL A  96     1697   1742   1944     96    232   -317       C  
ATOM    581  C   VAL A  96      38.306  24.074  35.212  1.00 13.98           C  
ANISOU  581  C   VAL A  96     1706   1706   1898     82    217   -372       C  
ATOM    582  O   VAL A  96      38.213  25.134  34.585  1.00 14.60           O  
ANISOU  582  O   VAL A  96     1787   1731   2029     78    207   -386       O  
ATOM    583  CB  VAL A  96      36.184  22.821  35.853  1.00 13.69           C  
ANISOU  583  CB  VAL A  96     1623   1690   1889    126    297   -323       C  
ATOM    584  CG1 VAL A  96      35.619  24.212  36.145  1.00 17.69           C  
ANISOU  584  CG1 VAL A  96     2134   2156   2432    149    327   -375       C  
ATOM    585  CG2 VAL A  96      35.115  21.901  35.287  1.00 16.45           C  
ANISOU  585  CG2 VAL A  96     1922   2030   2300    131    305   -270       C  
ATOM    586  N   SER A  97      39.237  23.869  36.143  1.00 13.45           N  
ANISOU  586  N   SER A  97     1663   1686   1761     70    207   -398       N  
ATOM    587  CA ASER A  97      40.163  24.921  36.571  0.83 15.27           C  
ANISOU  587  CA ASER A  97     1920   1907   1974     47    181   -459       C  
ATOM    588  CA BSER A  97      40.144  24.934  36.569  0.17 15.30           C  
ANISOU  588  CA BSER A  97     1924   1910   1979     47    182   -459       C  
ATOM    589  C   SER A  97      41.145  25.353  35.487  1.00 15.01           C  
ANISOU  589  C   SER A  97     1871   1844   1987     10    140   -448       C  
ATOM    590  O   SER A  97      41.744  26.426  35.578  1.00 17.36           O  
ANISOU  590  O   SER A  97     2181   2109   2307    -18    123   -493       O  
ATOM    591  CB ASER A  97      40.946  24.457  37.801  0.83 17.21           C  
ANISOU  591  CB ASER A  97     2191   2220   2128     43    162   -484       C  
ATOM    592  CB BSER A  97      40.898  24.510  37.834  0.17 17.64           C  
ANISOU  592  CB BSER A  97     2247   2272   2183     44    164   -487       C  
ATOM    593  OG ASER A  97      40.093  24.381  38.930  0.83 20.40           O  
ANISOU  593  OG ASER A  97     2628   2649   2476     75    212   -506       O  
ATOM    594  OG BSER A  97      41.570  23.276  37.654  0.17 18.21           O  
ANISOU  594  OG BSER A  97     2299   2390   2229     41    135   -433       O  
ATOM    595  N   ASP A  98      41.321  24.522  34.461  1.00 14.11           N  
ANISOU  595  N   ASP A  98     1733   1740   1889      6    130   -390       N  
ATOM    596  CA  ASP A  98      42.250  24.847  33.384  1.00 13.91           C  
ANISOU  596  CA  ASP A  98     1695   1694   1896    -26    109   -372       C  
ATOM    597  C   ASP A  98      41.677  25.779  32.329  1.00 13.74           C  
ANISOU  597  C   ASP A  98     1683   1605   1932    -29    118   -353       C  
ATOM    598  O   ASP A  98      42.430  26.456  31.622  1.00 14.69           O  
ANISOU  598  O   ASP A  98     1804   1696   2082    -62    112   -343       O  
ATOM    599  CB  ASP A  98      42.703  23.569  32.681  1.00 14.11           C  
ANISOU  599  CB  ASP A  98     1700   1756   1906    -22    102   -325       C  
ATOM    600  CG  ASP A  98      43.511  22.666  33.577  1.00 16.27           C  
ANISOU  600  CG  ASP A  98     1959   2088   2134    -17     85   -331       C  
ATOM    601  OD1 ASP A  98      44.553  23.120  34.097  1.00 16.17           O  
ANISOU  601  OD1 ASP A  98     1934   2094   2116    -41     59   -362       O  
ATOM    602  OD2 ASP A  98      43.104  21.496  33.758  1.00 14.32           O  
ANISOU  602  OD2 ASP A  98     1712   1864   1864     10     90   -301       O  
ATOM    603  N   LEU A  99      40.352  25.789  32.181  1.00 12.99           N  
ANISOU  603  N   LEU A  99     1591   1485   1859      5    132   -338       N  
ATOM    604  CA  LEU A  99      39.733  26.572  31.115  1.00 13.74           C  
ANISOU  604  CA  LEU A  99     1693   1518   2008     12    126   -307       C  
ATOM    605  C   LEU A  99      40.030  28.052  31.259  1.00 13.40           C  
ANISOU  605  C   LEU A  99     1672   1410   2011     -5    130   -336       C  
ATOM    606  O   LEU A  99      40.011  28.595  32.370  1.00 14.40           O  
ANISOU  606  O   LEU A  99     1806   1525   2140     -2    143   -398       O  
ATOM    607  CB  LEU A  99      38.222  26.392  31.100  1.00 12.84           C  
ANISOU  607  CB  LEU A  99     1563   1389   1927     55    132   -293       C  
ATOM    608  CG  LEU A  99      37.695  24.990  30.839  1.00 11.94           C  
ANISOU  608  CG  LEU A  99     1425   1319   1793     67    124   -261       C  
ATOM    609  CD1 LEU A  99      36.180  25.084  30.734  1.00 14.18           C  
ANISOU  609  CD1 LEU A  99     1676   1575   2136    103    125   -246       C  
ATOM    610  CD2 LEU A  99      38.312  24.385  29.562  1.00 14.65           C  
ANISOU  610  CD2 LEU A  99     1782   1675   2109     47     92   -222       C  
ATOM    611  N   ILE A 100      40.246  28.716  30.129  1.00 13.75           N  
ANISOU  611  N   ILE A 100     1730   1404   2089    -22    119   -292       N  
ATOM    612  CA  ILE A 100      40.506  30.149  30.129  1.00 14.43           C  
ANISOU  612  CA  ILE A 100     1838   1408   2235    -42    124   -308       C  
ATOM    613  C   ILE A 100      39.386  30.900  29.434  1.00 13.96           C  
ANISOU  613  C   ILE A 100     1793   1275   2235     -3    116   -266       C  
ATOM    614  O   ILE A 100      38.679  30.346  28.588  1.00 14.30           O  
ANISOU  614  O   ILE A 100     1832   1336   2266     25     96   -210       O  
ATOM    615  CB  ILE A 100      41.850  30.490  29.447  1.00 13.48           C  
ANISOU  615  CB  ILE A 100     1723   1278   2119   -102    125   -280       C  
ATOM    616  CG1 ILE A 100      41.972  29.803  28.084  1.00 15.56           C  
ANISOU  616  CG1 ILE A 100     1993   1574   2344   -102    125   -201       C  
ATOM    617  CG2 ILE A 100      43.023  30.112  30.358  1.00 18.16           C  
ANISOU  617  CG2 ILE A 100     2289   1925   2685   -141    122   -335       C  
ATOM    618  CD1 ILE A 100      43.116  30.325  27.228  1.00 16.26           C  
ANISOU  618  CD1 ILE A 100     2091   1642   2446   -155    148   -158       C  
ATOM    619  N   LEU A 101      39.238  32.163  29.802  1.00 14.75           N  
ANISOU  619  N   LEU A 101     1912   1288   2405      0    125   -297       N  
ATOM    620  CA  LEU A 101      38.246  33.048  29.221  1.00 14.12           C  
ANISOU  620  CA  LEU A 101     1844   1120   2399     43    115   -257       C  
ATOM    621  C   LEU A 101      38.943  34.013  28.277  1.00 18.17           C  
ANISOU  621  C   LEU A 101     2396   1557   2952      4    108   -198       C  
ATOM    622  O   LEU A 101      39.942  34.627  28.644  1.00 18.22           O  
ANISOU  622  O   LEU A 101     2415   1528   2981    -51    123   -233       O  
ATOM    623  CB  LEU A 101      37.512  33.809  30.319  1.00 17.28           C  
ANISOU  623  CB  LEU A 101     2241   1462   2861     85    140   -334       C  
ATOM    624  CG  LEU A 101      36.392  34.758  29.900  1.00 17.97           C  
ANISOU  624  CG  LEU A 101     2329   1451   3047    146    133   -303       C  
ATOM    625  CD1 LEU A 101      35.224  34.002  29.285  1.00 20.74           C  
ANISOU  625  CD1 LEU A 101     2637   1845   3399    200    107   -243       C  
ATOM    626  CD2 LEU A 101      35.930  35.564  31.109  1.00 20.21           C  
ANISOU  626  CD2 LEU A 101     2616   1673   3390    183    174   -402       C  
ATOM    627  N   VAL A 102      38.420  34.131  27.061  1.00 15.93           N  
ANISOU  627  N   VAL A 102     2130   1248   2675     28     81   -105       N  
ATOM    628  CA AVAL A 102      39.036  34.902  25.991  0.81 16.53           C  
ANISOU  628  CA AVAL A 102     2251   1262   2768     -8     80    -23       C  
ATOM    629  CA BVAL A 102      39.043  34.987  26.066  0.19 17.73           C  
ANISOU  629  CA BVAL A 102     2403   1407   2927     -8     82    -28       C  
ATOM    630  C   VAL A 102      37.999  35.862  25.398  1.00 19.68           C  
ANISOU  630  C   VAL A 102     2674   1560   3242     48     49     41       C  
ATOM    631  O   VAL A 102      36.842  35.469  25.222  1.00 19.91           O  
ANISOU  631  O   VAL A 102     2680   1610   3273    112     12     57       O  
ATOM    632  CB AVAL A 102      39.595  33.954  24.895  0.81 18.32           C  
ANISOU  632  CB AVAL A 102     2492   1575   2893    -34     77     45       C  
ATOM    633  CB BVAL A 102      39.792  34.172  25.004  0.19 18.22           C  
ANISOU  633  CB BVAL A 102     2481   1548   2895    -45     85     39       C  
ATOM    634  CG1AVAL A 102      40.228  34.737  23.757  0.81 20.13           C  
ANISOU  634  CG1AVAL A 102     2774   1748   3126    -71     91    141       C  
ATOM    635  CG1BVAL A 102      41.099  33.633  25.568  0.19 19.57           C  
ANISOU  635  CG1BVAL A 102     2625   1782   3029   -108    122    -15       C  
ATOM    636  CG2AVAL A 102      40.606  32.986  25.497  0.81 17.85           C  
ANISOU  636  CG2AVAL A 102     2399   1609   2776    -78    105    -16       C  
ATOM    637  CG2BVAL A 102      38.923  33.047  24.521  0.19 17.06           C  
ANISOU  637  CG2BVAL A 102     2322   1479   2680      2     46     61       C  
ATOM    638  N   ASN A 103      38.384  37.095  25.079  1.00 17.07           N  
ANISOU  638  N   ASN A 103     2385   1116   2984     25     60     81       N  
ATOM    639  CA  ASN A 103      37.411  37.974  24.442  1.00 19.77           C  
ANISOU  639  CA  ASN A 103     2754   1359   3400     86     24    157       C  
ATOM    640  C   ASN A 103      37.444  37.769  22.923  1.00 22.39           C  
ANISOU  640  C   ASN A 103     3134   1717   3658     84    -10    290       C  
ATOM    641  O   ASN A 103      38.201  36.936  22.413  1.00 21.63           O  
ANISOU  641  O   ASN A 103     3049   1715   3455     38      6    310       O  
ATOM    642  CB  ASN A 103      37.613  39.452  24.842  1.00 19.60           C  
ANISOU  642  CB  ASN A 103     2761   1181   3505     76     47    142       C  
ATOM    643  CG  ASN A 103      38.927  40.043  24.358  1.00 21.85           C  
ANISOU  643  CG  ASN A 103     3089   1415   3796    -16     82    192       C  
ATOM    644  OD1 ASN A 103      39.606  39.481  23.509  1.00 24.59           O  
ANISOU  644  OD1 ASN A 103     3453   1836   4053    -60     93    263       O  
ATOM    645  ND2 ASN A 103      39.278  41.200  24.905  1.00 25.35           N  
ANISOU  645  ND2 ASN A 103     3550   1727   4355    -45    105    152       N  
ATOM    646  N   GLN A 104      36.579  38.482  22.213  1.00 23.46           N  
ANISOU  646  N   GLN A 104     2847   2328   3738    393   -183    734       N  
ATOM    647  CA  GLN A 104      36.392  38.251  20.784  1.00 24.78           C  
ANISOU  647  CA  GLN A 104     3012   2664   3738    457   -359    831       C  
ATOM    648  C   GLN A 104      37.692  38.407  20.004  1.00 31.04           C  
ANISOU  648  C   GLN A 104     3990   3468   4337    398   -289    863       C  
ATOM    649  O   GLN A 104      37.911  37.710  19.014  1.00 25.61           O  
ANISOU  649  O   GLN A 104     3341   2954   3433    417   -414    846       O  
ATOM    650  CB  GLN A 104      35.338  39.205  20.223  1.00 27.37           C  
ANISOU  650  CB  GLN A 104     3301   2986   4114    677   -411   1045       C  
ATOM    651  CG  GLN A 104      34.780  38.785  18.872  1.00 32.66           C  
ANISOU  651  CG  GLN A 104     3928   3880   4602    783   -684   1120       C  
ATOM    652  CD  GLN A 104      33.549  37.898  18.987  1.00 37.50           C  
ANISOU  652  CD  GLN A 104     4259   4629   5359    782   -934   1056       C  
ATOM    653  OE1 GLN A 104      32.622  38.195  19.743  1.00 37.65           O  
ANISOU  653  OE1 GLN A 104     4077   4593   5636    851   -877   1127       O  
ATOM    654  NE2 GLN A 104      33.532  36.807  18.229  1.00 35.22           N  
ANISOU  654  NE2 GLN A 104     3952   4506   4924    711  -1207    925       N  
ATOM    655  N   GLU A 105      38.557  39.311  20.459  1.00 29.62           N  
ANISOU  655  N   GLU A 105     3921   3090   4242    333    -87    907       N  
ATOM    656  CA  GLU A 105      39.788  39.607  19.734  1.00 35.07           C  
ANISOU  656  CA  GLU A 105     4730   3771   4824    274     30   1008       C  
ATOM    657  C   GLU A 105      40.991  38.780  20.198  1.00 33.27           C  
ANISOU  657  C   GLU A 105     4473   3584   4586     85     81    844       C  
ATOM    658  O   GLU A 105      42.111  38.997  19.740  1.00 37.27           O  
ANISOU  658  O   GLU A 105     5021   4082   5059     22    212    939       O  
ATOM    659  CB  GLU A 105      40.119  41.105  19.827  1.00 35.70           C  
ANISOU  659  CB  GLU A 105     4916   3579   5070    280    206   1190       C  
ATOM    660  CG  GLU A 105      40.197  41.691  21.236  1.00 44.96           C  
ANISOU  660  CG  GLU A 105     6105   4484   6493    178    271   1048       C  
ATOM    661  CD  GLU A 105      38.914  42.395  21.668  1.00 48.18           C  
ANISOU  661  CD  GLU A 105     6532   4765   7009    367    264   1086       C  
ATOM    662  OE1 GLU A 105      39.006  43.518  22.225  1.00 45.39           O  
ANISOU  662  OE1 GLU A 105     6307   4106   6834    377    371   1105       O  
ATOM    663  OE2 GLU A 105      37.819  41.824  21.465  1.00 40.69           O  
ANISOU  663  OE2 GLU A 105     5463   4007   5992    508    147   1095       O  
ATOM    664  N   GLY A 106      40.768  37.833  21.102  1.00 29.63           N  
ANISOU  664  N   GLY A 106     3920   3168   4169     12     -4    632       N  
ATOM    665  CA  GLY A 106      41.811  36.893  21.464  1.00 26.08           C  
ANISOU  665  CA  GLY A 106     3437   2789   3684   -120     17    489       C  
ATOM    666  C   GLY A 106      42.572  37.162  22.751  1.00 24.50           C  
ANISOU  666  C   GLY A 106     3218   2442   3651   -265     87    382       C  
ATOM    667  O   GLY A 106      43.448  36.384  23.117  1.00 28.43           O  
ANISOU  667  O   GLY A 106     3666   3009   4129   -357     89    278       O  
ATOM    668  N   THR A 107      42.248  38.251  23.437  1.00 23.08           N  
ANISOU  668  N   THR A 107     3093   2054   3620   -263    127    395       N  
ATOM    669  CA  THR A 107      42.896  38.555  24.712  1.00 20.46           C  
ANISOU  669  CA  THR A 107     2791   1570   3411   -381    134    246       C  
ATOM    670  C   THR A 107      42.419  37.587  25.799  1.00 23.39           C  
ANISOU  670  C   THR A 107     3133   2027   3729   -344     78     73       C  
ATOM    671  O   THR A 107      41.221  37.406  25.989  1.00 19.82           O  
ANISOU  671  O   THR A 107     2662   1602   3267   -214     79     86       O  
ATOM    672  CB  THR A 107      42.623  40.007  25.150  1.00 23.90           C  
ANISOU  672  CB  THR A 107     3359   1718   4002   -358    179    272       C  
ATOM    673  OG1 THR A 107      42.966  40.890  24.080  1.00 24.62           O  
ANISOU  673  OG1 THR A 107     3477   1710   4166   -379    259    489       O  
ATOM    674  CG2 THR A 107      43.453  40.363  26.379  1.00 22.42           C  
ANISOU  674  CG2 THR A 107     3242   1357   3919   -494    127     79       C  
ATOM    675  N   VAL A 108      43.357  36.948  26.492  1.00 21.76           N  
ANISOU  675  N   VAL A 108     2896   1869   3502   -446     41    -53       N  
ATOM    676  CA  VAL A 108      43.022  36.101  27.628  1.00 20.62           C  
ANISOU  676  CA  VAL A 108     2753   1786   3296   -394     15   -184       C  
ATOM    677  C   VAL A 108      42.677  36.996  28.806  1.00 22.42           C  
ANISOU  677  C   VAL A 108     3131   1837   3549   -325     32   -281       C  
ATOM    678  O   VAL A 108      43.514  37.773  29.265  1.00 24.40           O  
ANISOU  678  O   VAL A 108     3476   1943   3853   -416    -27   -375       O  
ATOM    679  CB  VAL A 108      44.180  35.148  27.997  1.00 21.54           C  
ANISOU  679  CB  VAL A 108     2806   2017   3362   -485    -39   -269       C  
ATOM    680  CG1 VAL A 108      43.813  34.299  29.199  1.00 21.48           C  
ANISOU  680  CG1 VAL A 108     2826   2061   3273   -400    -44   -362       C  
ATOM    681  CG2 VAL A 108      44.545  34.270  26.813  1.00 22.08           C  
ANISOU  681  CG2 VAL A 108     2770   2238   3381   -505    -29   -190       C  
ATOM    682  N   ILE A 109      41.444  36.909  29.288  1.00 19.02           N  
ANISOU  682  N   ILE A 109     2724   1408   3093   -156    110   -260       N  
ATOM    683  CA  ILE A 109      40.970  37.863  30.290  1.00 21.05           C  
ANISOU  683  CA  ILE A 109     3167   1489   3341    -17    173   -340       C  
ATOM    684  C   ILE A 109      40.533  37.212  31.598  1.00 23.28           C  
ANISOU  684  C   ILE A 109     3514   1843   3490    136    247   -414       C  
ATOM    685  O   ILE A 109      40.136  37.899  32.529  1.00 26.17           O  
ANISOU  685  O   ILE A 109     4075   2085   3785    306    322   -497       O  
ATOM    686  CB  ILE A 109      39.798  38.711  29.747  1.00 23.38           C  
ANISOU  686  CB  ILE A 109     3462   1687   3733    134    272   -200       C  
ATOM    687  CG1 ILE A 109      38.640  37.814  29.294  1.00 21.85           C  
ANISOU  687  CG1 ILE A 109     3048   1683   3571    225    322    -45       C  
ATOM    688  CG2 ILE A 109      40.269  39.615  28.610  1.00 27.54           C  
ANISOU  688  CG2 ILE A 109     4002   2094   4367     27    226   -107       C  
ATOM    689  CD1 ILE A 109      37.347  38.576  29.051  1.00 25.13           C  
ANISOU  689  CD1 ILE A 109     3423   2036   4091    428    420    102       C  
ATOM    690  N   GLY A 110      40.607  35.891  31.683  1.00 20.68           N  
ANISOU  690  N   GLY A 110     3048   1696   3113    102    246   -377       N  
ATOM    691  CA  GLY A 110      40.264  35.234  32.928  1.00 22.56           C  
ANISOU  691  CA  GLY A 110     3352   2001   3220    257    347   -397       C  
ATOM    692  C   GLY A 110      40.521  33.744  32.934  1.00 19.87           C  
ANISOU  692  C   GLY A 110     2866   1819   2864    190    336   -338       C  
ATOM    693  O   GLY A 110      40.834  33.157  31.901  1.00 19.16           O  
ANISOU  693  O   GLY A 110     2622   1789   2869     38    249   -297       O  
ATOM    694  N   GLY A 111      40.393  33.136  34.109  1.00 20.68           N  
ANISOU  694  N   GLY A 111     3051   1978   2830    334    436   -330       N  
ATOM    695  CA  GLY A 111      40.493  31.695  34.245  1.00 18.91           C  
ANISOU  695  CA  GLY A 111     2707   1861   2615    307    467   -236       C  
ATOM    696  C   GLY A 111      41.895  31.135  34.161  1.00 18.09           C  
ANISOU  696  C   GLY A 111     2618   1820   2436    184    291   -338       C  
ATOM    697  O   GLY A 111      42.891  31.862  34.212  1.00 20.00           O  
ANISOU  697  O   GLY A 111     2953   2039   2607    116    136   -487       O  
ATOM    698  N   GLY A 112      41.969  29.816  34.049  1.00 16.55           N  
ANISOU  698  N   GLY A 112     2312   1685   2290    156    318   -246       N  
ATOM    699  CA  GLY A 112      43.236  29.138  33.868  1.00 16.43           C  
ANISOU  699  CA  GLY A 112     2276   1736   2232     75    182   -308       C  
ATOM    700  C   GLY A 112      44.119  29.025  35.094  1.00 17.54           C  
ANISOU  700  C   GLY A 112     2562   1947   2156    191    119   -372       C  
ATOM    701  O   GLY A 112      43.791  29.502  36.180  1.00 19.93           O  
ANISOU  701  O   GLY A 112     3040   2249   2285    353    172   -397       O  
ATOM    702  N   LYS A 113      45.262  28.387  34.882  1.00 18.10           N  
ANISOU  702  N   LYS A 113     2564   2090   2222    133     -4   -400       N  
ATOM    703  CA  LYS A 113      46.282  28.236  35.901  1.00 18.77           C  
ANISOU  703  CA  LYS A 113     2739   2273   2121    231   -136   -461       C  
ATOM    704  C   LYS A 113      47.521  29.031  35.524  1.00 20.90           C  
ANISOU  704  C   LYS A 113     2930   2571   2440     80   -366   -604       C  
ATOM    705  O   LYS A 113      47.829  29.196  34.341  1.00 20.07           O  
ANISOU  705  O   LYS A 113     2666   2444   2516    -79   -370   -592       O  
ATOM    706  CB  LYS A 113      46.639  26.763  36.087  1.00 21.40           C  
ANISOU  706  CB  LYS A 113     3019   2669   2443    321    -84   -333       C  
ATOM    707  CG  LYS A 113      45.500  25.920  36.651  1.00 22.07           C  
ANISOU  707  CG  LYS A 113     3170   2699   2515    464    152   -151       C  
ATOM    708  CD  LYS A 113      45.925  24.474  36.783  1.00 25.00           C  
ANISOU  708  CD  LYS A 113     3504   3079   2916    543    200    -15       C  
ATOM    709  CE  LYS A 113      44.775  23.594  37.222  1.00 23.22           C  
ANISOU  709  CE  LYS A 113     3302   2749   2770    638    455    208       C  
ATOM    710  NZ  LYS A 113      45.148  22.153  37.134  1.00 30.10           N  
ANISOU  710  NZ  LYS A 113     4137   3552   3748    679    504    341       N  
ATOM    711  N   GLU A 114      48.208  29.529  36.546  1.00 25.24           N  
ANISOU  711  N   GLU A 114     3593   3168   2829    138   -560   -729       N  
ATOM    712  CA  GLU A 114      49.514  30.166  36.414  1.00 24.59           C  
ANISOU  712  CA  GLU A 114     3390   3114   2837    -17   -825   -850       C  
ATOM    713  C   GLU A 114      50.420  29.344  35.508  1.00 26.27           C  
ANISOU  713  C   GLU A 114     3328   3428   3224    -98   -814   -736       C  
ATOM    714  O   GLU A 114      50.616  28.151  35.743  1.00 25.46           O  
ANISOU  714  O   GLU A 114     3197   3426   3051     43   -759   -635       O  
ATOM    715  CB  GLU A 114      50.159  30.312  37.796  1.00 30.02           C  
ANISOU  715  CB  GLU A 114     4231   3886   3291    109  -1082   -985       C  
ATOM    716  CG  GLU A 114      51.413  31.196  37.886  1.00 39.29           C  
ANISOU  716  CG  GLU A 114     5286   5052   4591    -79  -1435  -1152       C  
ATOM    717  CD  GLU A 114      51.217  32.603  37.338  1.00 51.98           C  
ANISOU  717  CD  GLU A 114     6907   6444   6398   -295  -1447  -1249       C  
ATOM    718  OE1 GLU A 114      50.063  33.088  37.311  1.00 55.32           O  
ANISOU  718  OE1 GLU A 114     7543   6726   6750   -227  -1285  -1284       O  
ATOM    719  OE2 GLU A 114      52.227  33.234  36.952  1.00 56.19           O  
ANISOU  719  OE2 GLU A 114     7228   6955   7168   -514  -1556  -1232       O  
ATOM    720  N   GLY A 115      50.963  29.970  34.469  1.00 23.71           N  
ANISOU  720  N   GLY A 115     2817   3066   3126   -296   -835   -732       N  
ATOM    721  CA  GLY A 115      51.885  29.278  33.585  1.00 23.00           C  
ANISOU  721  CA  GLY A 115     2474   3084   3182   -332   -787   -617       C  
ATOM    722  C   GLY A 115      51.256  28.802  32.285  1.00 20.88           C  
ANISOU  722  C   GLY A 115     2183   2775   2973   -332   -543   -513       C  
ATOM    723  O   GLY A 115      51.972  28.482  31.337  1.00 23.25           O  
ANISOU  723  O   GLY A 115     2311   3142   3380   -354   -468   -430       O  
ATOM    724  N   ARG A 116      49.928  28.750  32.215  1.00 18.09           N  
ANISOU  724  N   ARG A 116     2000   2322   2549   -291   -424   -516       N  
ATOM    725  CA  ARG A 116      49.273  28.358  30.966  1.00 16.17           C  
ANISOU  725  CA  ARG A 116     1748   2038   2358   -302   -266   -450       C  
ATOM    726  C   ARG A 116      47.982  29.136  30.749  1.00 16.25           C  
ANISOU  726  C   ARG A 116     1867   1930   2376   -344   -214   -463       C  
ATOM    727  O   ARG A 116      46.940  28.583  30.415  1.00 15.74           O  
ANISOU  727  O   ARG A 116     1848   1820   2311   -300   -131   -427       O  
ATOM    728  CB  ARG A 116      49.000  26.846  30.929  1.00 15.53           C  
ANISOU  728  CB  ARG A 116     1697   1967   2235   -172   -182   -403       C  
ATOM    729  CG  ARG A 116      48.872  26.296  29.506  1.00 14.35           C  
ANISOU  729  CG  ARG A 116     1527   1799   2127   -174    -92   -382       C  
ATOM    730  CD  ARG A 116      48.387  24.850  29.448  1.00 13.86           C  
ANISOU  730  CD  ARG A 116     1540   1663   2065    -74    -37   -373       C  
ATOM    731  NE  ARG A 116      49.363  23.910  29.997  1.00 14.81           N  
ANISOU  731  NE  ARG A 116     1627   1837   2165     55    -30   -337       N  
ATOM    732  CZ  ARG A 116      50.418  23.449  29.326  1.00 15.68           C  
ANISOU  732  CZ  ARG A 116     1662   2020   2275    138      8   -326       C  
ATOM    733  NH1 ARG A 116      50.627  23.832  28.075  1.00 15.77           N  
ANISOU  733  NH1 ARG A 116     1649   2064   2280    108     62   -347       N  
ATOM    734  NH2 ARG A 116      51.258  22.605  29.906  1.00 16.82           N  
ANISOU  734  NH2 ARG A 116     1763   2215   2414    285     12   -273       N  
ATOM    735  N   ARG A 117      48.061  30.442  30.950  1.00 19.61           N  
ANISOU  735  N   ARG A 117     2322   2289   2841   -431   -279   -511       N  
ATOM    736  CA  ARG A 117      46.965  31.325  30.583  1.00 17.82           C  
ANISOU  736  CA  ARG A 117     2180   1945   2646   -451   -219   -501       C  
ATOM    737  C   ARG A 117      47.233  31.834  29.178  1.00 17.43           C  
ANISOU  737  C   ARG A 117     2044   1887   2692   -544   -175   -421       C  
ATOM    738  O   ARG A 117      47.475  33.021  28.949  1.00 20.98           O  
ANISOU  738  O   ARG A 117     2496   2242   3234   -638   -193   -408       O  
ATOM    739  CB  ARG A 117      46.823  32.451  31.605  1.00 21.04           C  
ANISOU  739  CB  ARG A 117     2724   2241   3028   -449   -294   -603       C  
ATOM    740  CG  ARG A 117      46.260  31.916  32.909  1.00 20.58           C  
ANISOU  740  CG  ARG A 117     2805   2211   2805   -281   -274   -646       C  
ATOM    741  CD  ARG A 117      46.342  32.882  34.066  1.00 22.07           C  
ANISOU  741  CD  ARG A 117     3190   2312   2885   -225   -379   -795       C  
ATOM    742  NE  ARG A 117      45.690  32.274  35.221  1.00 24.99           N  
ANISOU  742  NE  ARG A 117     3713   2738   3045     -5   -292   -787       N  
ATOM    743  CZ  ARG A 117      46.062  32.443  36.481  1.00 27.61           C  
ANISOU  743  CZ  ARG A 117     4238   3093   3160    123   -407   -913       C  
ATOM    744  NH1 ARG A 117      47.093  33.224  36.777  1.00 32.15           N  
ANISOU  744  NH1 ARG A 117     4861   3621   3735     16   -671  -1095       N  
ATOM    745  NH2 ARG A 117      45.394  31.830  37.450  1.00 32.64           N  
ANISOU  745  NH2 ARG A 117     5021   3797   3583    363   -264   -847       N  
ATOM    746  N   ILE A 118      47.186  30.885  28.245  1.00 18.04           N  
ANISOU  746  N   ILE A 118     2070   2048   2734   -500   -112   -364       N  
ATOM    747  CA AILE A 118      47.573  31.094  26.855  0.46 17.57           C  
ANISOU  747  CA AILE A 118     1959   2032   2684   -523    -44   -276       C  
ATOM    748  CA BILE A 118      47.533  31.136  26.854  0.54 17.48           C  
ANISOU  748  CA BILE A 118     1952   2017   2674   -524    -45   -275       C  
ATOM    749  C   ILE A 118      46.565  30.435  25.921  1.00 16.73           C  
ANISOU  749  C   ILE A 118     1923   1942   2490   -441    -25   -267       C  
ATOM    750  O   ILE A 118      46.108  29.326  26.190  1.00 15.92           O  
ANISOU  750  O   ILE A 118     1844   1843   2360   -387    -55   -325       O  
ATOM    751  CB AILE A 118      48.976  30.503  26.568  0.46 19.43           C  
ANISOU  751  CB AILE A 118     2067   2388   2929   -513     -4   -239       C  
ATOM    752  CB BILE A 118      48.974  30.674  26.523  0.54 18.52           C  
ANISOU  752  CB BILE A 118     1950   2264   2824   -526     -2   -230       C  
ATOM    753  CG1AILE A 118      49.993  30.949  27.621  0.46 21.06           C  
ANISOU  753  CG1AILE A 118     2157   2596   3248   -604    -98   -266       C  
ATOM    754  CG1BILE A 118      49.190  29.218  26.948  0.54 18.53           C  
ANISOU  754  CG1BILE A 118     1949   2338   2755   -418    -15   -289       C  
ATOM    755  CG2AILE A 118      49.440  30.861  25.167  0.46 22.75           C  
ANISOU  755  CG2AILE A 118     2446   2864   3335   -500    124   -109       C  
ATOM    756  CG2BILE A 118      49.993  31.582  27.183  0.54 21.98           C  
ANISOU  756  CG2BILE A 118     2263   2674   3414   -656    -66   -218       C  
ATOM    757  CD1AILE A 118      51.239  30.077  27.667  0.46 19.04           C  
ANISOU  757  CD1AILE A 118     1736   2483   3014   -550    -86   -230       C  
ATOM    758  CD1BILE A 118      50.484  28.622  26.419  0.54 22.87           C  
ANISOU  758  CD1BILE A 118     2369   3012   3308   -352     66   -226       C  
ATOM    759  N   VAL A 119      46.241  31.102  24.821  1.00 19.44           N  
ANISOU  759  N   VAL A 119     2302   2286   2800   -431      5   -188       N  
ATOM    760  CA  VAL A 119      45.348  30.553  23.816  1.00 18.96           C  
ANISOU  760  CA  VAL A 119     2315   2257   2633   -349    -42   -197       C  
ATOM    761  C   VAL A 119      46.116  30.385  22.508  1.00 21.26           C  
ANISOU  761  C   VAL A 119     2653   2656   2770   -263     35   -140       C  
ATOM    762  O   VAL A 119      47.013  31.168  22.199  1.00 22.64           O  
ANISOU  762  O   VAL A 119     2779   2861   2964   -283    160    -14       O  
ATOM    763  CB  VAL A 119      44.095  31.458  23.607  1.00 18.30           C  
ANISOU  763  CB  VAL A 119     2259   2107   2587   -343    -95   -141       C  
ATOM    764  CG1 VAL A 119      44.469  32.789  22.942  1.00 21.78           C  
ANISOU  764  CG1 VAL A 119     2727   2529   3020   -345    -12      3       C  
ATOM    765  CG2 VAL A 119      43.023  30.735  22.804  1.00 21.78           C  
ANISOU  765  CG2 VAL A 119     2733   2582   2960   -278   -228   -182       C  
ATOM    766  N   ASN A 120      45.797  29.333  21.762  1.00 19.31           N  
ANISOU  766  N   ASN A 120     2506   2454   2378   -161    -31   -230       N  
ATOM    767  CA  ASN A 120      46.265  29.213  20.389  1.00 23.02           C  
ANISOU  767  CA  ASN A 120     3095   3033   2618    -13     39   -189       C  
ATOM    768  C   ASN A 120      45.490  30.237  19.549  1.00 19.14           C  
ANISOU  768  C   ASN A 120     2678   2560   2034     26     -4    -79       C  
ATOM    769  O   ASN A 120      44.313  30.036  19.258  1.00 19.42           O  
ANISOU  769  O   ASN A 120     2775   2572   2031     45   -201   -157       O  
ATOM    770  CB  ASN A 120      46.068  27.772  19.906  1.00 27.02           C  
ANISOU  770  CB  ASN A 120     3745   3540   2982     99    -66   -373       C  
ATOM    771  CG  ASN A 120      46.192  27.609  18.395  1.00 30.36           C  
ANISOU  771  CG  ASN A 120     4382   4069   3083    305    -54   -386       C  
ATOM    772  OD1 ASN A 120      46.677  28.487  17.683  1.00 37.73           O  
ANISOU  772  OD1 ASN A 120     5341   5112   3884    393    107   -208       O  
ATOM    773  ND2 ASN A 120      45.754  26.456  17.904  1.00 37.00           N  
ANISOU  773  ND2 ASN A 120     5401   4863   3793    395   -225   -598       N  
ATOM    774  N   LEU A 121      46.136  31.342  19.179  1.00 22.32           N  
ANISOU  774  N   LEU A 121     2418   2661   3401   -500   -117     73       N  
ATOM    775  CA  LEU A 121      45.400  32.486  18.631  1.00 27.00           C  
ANISOU  775  CA  LEU A 121     3065   3099   4094   -541   -132    121       C  
ATOM    776  C   LEU A 121      44.796  32.210  17.260  1.00 26.55           C  
ANISOU  776  C   LEU A 121     3035   3032   4020   -529   -114    241       C  
ATOM    777  O   LEU A 121      43.610  32.457  17.047  1.00 23.65           O  
ANISOU  777  O   LEU A 121     2722   2568   3697   -484   -124    269       O  
ATOM    778  CB  LEU A 121      46.294  33.733  18.553  1.00 25.80           C  
ANISOU  778  CB  LEU A 121     2893   2890   4019   -668   -153    127       C  
ATOM    779  CG  LEU A 121      45.571  35.018  18.120  1.00 30.22           C  
ANISOU  779  CG  LEU A 121     3513   3261   4708   -712   -182    175       C  
ATOM    780  CD1 LEU A 121      44.491  35.409  19.126  1.00 29.66           C  
ANISOU  780  CD1 LEU A 121     3487   3071   4712   -637   -201     75       C  
ATOM    781  CD2 LEU A 121      46.544  36.174  17.907  1.00 33.04           C  
ANISOU  781  CD2 LEU A 121     3854   3562   5137   -854   -202    199       C  
ATOM    782  N   ALA A 122      45.604  31.707  16.333  1.00 29.79           N  
ANISOU  782  N   ALA A 122     3400   3554   4364   -573    -85    306       N  
ATOM    783  CA  ALA A 122      45.138  31.486  14.968  1.00 31.39           C  
ANISOU  783  CA  ALA A 122     3619   3772   4537   -587    -64    418       C  
ATOM    784  C   ALA A 122      43.924  30.570  14.972  1.00 28.81           C  
ANISOU  784  C   ALA A 122     3335   3444   4166   -474    -49    413       C  
ATOM    785  O   ALA A 122      42.909  30.855  14.331  1.00 26.09           O  
ANISOU  785  O   ALA A 122     3036   3032   3847   -465    -58    483       O  
ATOM    786  CB  ALA A 122      46.249  30.901  14.109  1.00 35.25           C  
ANISOU  786  CB  ALA A 122     4037   4413   4942   -645    -25    454       C  
ATOM    787  N   GLY A 123      44.029  29.486  15.730  1.00 24.81           N  
ANISOU  787  N   GLY A 123     2815   3017   3596   -393    -32    333       N  
ATOM    788  CA  GLY A 123      42.935  28.550  15.888  1.00 26.07           C  
ANISOU  788  CA  GLY A 123     3016   3182   3707   -295    -18    318       C  
ATOM    789  C   GLY A 123      41.712  29.169  16.527  1.00 23.26           C  
ANISOU  789  C   GLY A 123     2716   2708   3415   -253    -49    289       C  
ATOM    790  O   GLY A 123      40.587  28.959  16.067  1.00 22.29           O  
ANISOU  790  O   GLY A 123     2631   2556   3281   -212    -44    328       O  
ATOM    791  N   PHE A 124      41.926  29.956  17.573  1.00 24.38           N  
ANISOU  791  N   PHE A 124     2854   2787   3622   -268    -80    213       N  
ATOM    792  CA  PHE A 124      40.806  30.581  18.246  1.00 20.02           C  
ANISOU  792  CA  PHE A 124     2342   2127   3138   -226   -104    161       C  
ATOM    793  C   PHE A 124      40.062  31.569  17.341  1.00 23.01           C  
ANISOU  793  C   PHE A 124     2751   2383   3609   -248   -124    247       C  
ATOM    794  O   PHE A 124      38.834  31.644  17.394  1.00 21.05           O  
ANISOU  794  O   PHE A 124     2534   2077   3388   -186   -132    242       O  
ATOM    795  CB  PHE A 124      41.237  31.303  19.526  1.00 21.23           C  
ANISOU  795  CB  PHE A 124     2479   2241   3346   -251   -129     48       C  
ATOM    796  CG  PHE A 124      40.125  32.107  20.138  1.00 20.64           C  
ANISOU  796  CG  PHE A 124     2437   2046   3359   -216   -150    -21       C  
ATOM    797  CD1 PHE A 124      39.120  31.478  20.857  1.00 23.66           C  
ANISOU  797  CD1 PHE A 124     2835   2462   3692   -137   -142    -89       C  
ATOM    798  CD2 PHE A 124      40.041  33.479  19.935  1.00 23.10           C  
ANISOU  798  CD2 PHE A 124     2761   2209   3808   -261   -177    -14       C  
ATOM    799  CE1 PHE A 124      38.065  32.202  21.389  1.00 21.48           C  
ANISOU  799  CE1 PHE A 124     2577   2089   3497   -100   -155   -165       C  
ATOM    800  CE2 PHE A 124      38.993  34.212  20.466  1.00 24.27           C  
ANISOU  800  CE2 PHE A 124     2930   2238   4052   -215   -194    -87       C  
ATOM    801  CZ  PHE A 124      38.003  33.570  21.198  1.00 27.73           C  
ANISOU  801  CZ  PHE A 124     3373   2727   4435   -132   -181   -170       C  
ATOM    802  N   MET A 125      40.788  32.323  16.520  1.00 23.26           N  
ANISOU  802  N   MET A 125     2770   2380   3689   -338   -135    329       N  
ATOM    803  CA  MET A 125      40.150  33.340  15.692  1.00 21.78           C  
ANISOU  803  CA  MET A 125     2611   2065   3600   -367   -167    428       C  
ATOM    804  C   MET A 125      39.302  32.731  14.574  1.00 19.49           C  
ANISOU  804  C   MET A 125     2336   1822   3247   -337   -153    536       C  
ATOM    805  O   MET A 125      38.399  33.390  14.073  1.00 21.78           O  
ANISOU  805  O   MET A 125     2652   2013   3612   -325   -185    609       O  
ATOM    806  CB  MET A 125      41.195  34.302  15.123  1.00 25.85           C  
ANISOU  806  CB  MET A 125     3112   2537   4175   -491   -187    499       C  
ATOM    807  CG  MET A 125      41.873  35.154  16.198  1.00 29.83           C  
ANISOU  807  CG  MET A 125     3608   2964   4764   -533   -208    393       C  
ATOM    808  SD  MET A 125      40.722  36.080  17.257  1.00 28.17           S  
ANISOU  808  SD  MET A 125     3437   2568   4700   -458   -243    284       S  
ATOM    809  CE  MET A 125      40.032  37.250  16.088  1.00 32.04           C  
ANISOU  809  CE  MET A 125     3967   2876   5331   -488   -294    439       C  
ATOM    810  N   ILE A 126      39.558  31.479  14.200  1.00 17.80           N  
ANISOU  810  N   ILE A 126     2104   1756   2902   -323   -108    543       N  
ATOM    811  CA  ILE A 126      38.602  30.769  13.346  1.00 17.22           C  
ANISOU  811  CA  ILE A 126     2048   1737   2759   -286    -89    612       C  
ATOM    812  C   ILE A 126      37.257  30.652  14.067  1.00 16.76           C  
ANISOU  812  C   ILE A 126     2021   1623   2725   -185   -102    552       C  
ATOM    813  O   ILE A 126      36.193  30.943  13.500  1.00 18.13           O  
ANISOU  813  O   ILE A 126     2212   1751   2926   -161   -121    620       O  
ATOM    814  CB  ILE A 126      39.112  29.375  12.944  1.00 17.64           C  
ANISOU  814  CB  ILE A 126     2077   1949   2676   -283    -33    601       C  
ATOM    815  CG1 ILE A 126      40.308  29.526  12.002  1.00 24.99           C  
ANISOU  815  CG1 ILE A 126     2965   2953   3578   -388    -15    668       C  
ATOM    816  CG2 ILE A 126      38.005  28.583  12.266  1.00 20.52           C  
ANISOU  816  CG2 ILE A 126     2465   2364   2966   -241    -10    645       C  
ATOM    817  CD1 ILE A 126      40.989  28.216  11.647  1.00 25.33           C  
ANISOU  817  CD1 ILE A 126     2971   3147   3507   -382     44    635       C  
ATOM    818  N   HIS A 127      37.297  30.233  15.326  1.00 17.42           N  
ANISOU  818  N   HIS A 127     2106   1721   2793   -131    -93    425       N  
ATOM    819  CA  HIS A 127      36.073  30.123  16.107  1.00 17.22           C  
ANISOU  819  CA  HIS A 127     2102   1662   2779    -47   -101    352       C  
ATOM    820  C   HIS A 127      35.437  31.492  16.301  1.00 18.34           C  
ANISOU  820  C   HIS A 127     2250   1651   3067    -35   -146    345       C  
ATOM    821  O   HIS A 127      34.228  31.651  16.178  1.00 18.13           O  
ANISOU  821  O   HIS A 127     2234   1585   3072     22   -159    356       O  
ATOM    822  CB  HIS A 127      36.340  29.480  17.467  1.00 16.87           C  
ANISOU  822  CB  HIS A 127     2053   1674   2683    -12    -88    221       C  
ATOM    823  CG  HIS A 127      36.714  28.033  17.395  1.00 17.07           C  
ANISOU  823  CG  HIS A 127     2078   1829   2578      2    -51    223       C  
ATOM    824  ND1 HIS A 127      36.287  27.107  18.325  1.00 18.08           N  
ANISOU  824  ND1 HIS A 127     2219   2018   2631     53    -41    147       N  
ATOM    825  CD2 HIS A 127      37.495  27.355  16.522  1.00 18.70           C  
ANISOU  825  CD2 HIS A 127     2270   2112   2722    -31    -23    287       C  
ATOM    826  CE1 HIS A 127      36.777  25.920  18.018  1.00 19.82           C  
ANISOU  826  CE1 HIS A 127     2440   2328   2761     58    -13    172       C  
ATOM    827  NE2 HIS A 127      37.510  26.041  16.928  1.00 20.83           N  
ANISOU  827  NE2 HIS A 127     2548   2468   2897     12      2    247       N  
ATOM    828  N   SER A 128      36.259  32.490  16.592  1.00 18.38           N  
ANISOU  828  N   SER A 128     2246   1569   3169    -90   -170    325       N  
ATOM    829  CA  SER A 128      35.740  33.811  16.868  1.00 18.94           C  
ANISOU  829  CA  SER A 128     2325   1474   3399    -77   -214    302       C  
ATOM    830  C   SER A 128      34.946  34.347  15.675  1.00 20.52           C  
ANISOU  830  C   SER A 128     2537   1596   3665    -71   -247    447       C  
ATOM    831  O   SER A 128      33.861  34.921  15.848  1.00 22.42           O  
ANISOU  831  O   SER A 128     2781   1737   4003     -2   -276    428       O  
ATOM    832  CB  SER A 128      36.877  34.763  17.223  1.00 22.33           C  
ANISOU  832  CB  SER A 128     2747   1822   3916   -158   -233    271       C  
ATOM    833  OG  SER A 128      36.355  36.024  17.576  1.00 23.74           O  
ANISOU  833  OG  SER A 128     2936   1822   4263   -140   -273    229       O  
ATOM    834  N   ALA A 129      35.481  34.161  14.468  1.00 20.37           N  
ANISOU  834  N   ALA A 129     2516   1632   3590   -145   -244    590       N  
ATOM    835  CA  ALA A 129      34.800  34.609  13.254  1.00 20.18           C  
ANISOU  835  CA  ALA A 129     2500   1562   3606   -158   -281    750       C  
ATOM    836  C   ALA A 129      33.444  33.926  13.100  1.00 19.51           C  
ANISOU  836  C   ALA A 129     2415   1536   3464    -67   -271    753       C  
ATOM    837  O   ALA A 129      32.460  34.574  12.760  1.00 20.39           O  
ANISOU  837  O   ALA A 129     2526   1555   3667    -23   -316    815       O  
ATOM    838  CB  ALA A 129      35.661  34.358  12.021  1.00 21.35           C  
ANISOU  838  CB  ALA A 129     2639   1806   3668   -269   -269    889       C  
ATOM    839  N   ILE A 130      33.375  32.624  13.365  1.00 18.22           N  
ANISOU  839  N   ILE A 130     2249   1521   3154    -39   -217    688       N  
ATOM    840  CA  ILE A 130      32.093  31.934  13.275  1.00 17.62           C  
ANISOU  840  CA  ILE A 130     2173   1507   3013     35   -204    682       C  
ATOM    841  C   ILE A 130      31.101  32.404  14.357  1.00 17.89           C  
ANISOU  841  C   ILE A 130     2202   1457   3140    131   -224    563       C  
ATOM    842  O   ILE A 130      29.935  32.670  14.052  1.00 18.28           O  
ANISOU  842  O   ILE A 130     2239   1475   3231    188   -250    601       O  
ATOM    843  CB  ILE A 130      32.275  30.404  13.374  1.00 16.29           C  
ANISOU  843  CB  ILE A 130     2011   1504   2673     37   -142    633       C  
ATOM    844  CG1 ILE A 130      33.103  29.885  12.194  1.00 17.06           C  
ANISOU  844  CG1 ILE A 130     2103   1699   2679    -50   -115    737       C  
ATOM    845  CG2 ILE A 130      30.907  29.715  13.444  1.00 16.86           C  
ANISOU  845  CG2 ILE A 130     2086   1638   2681    106   -129    609       C  
ATOM    846  CD1 ILE A 130      33.638  28.464  12.408  1.00 16.70           C  
ANISOU  846  CD1 ILE A 130     2062   1786   2498    -50    -54    668       C  
ATOM    847  N   HIS A 131      31.553  32.481  15.614  1.00 18.50           N  
ANISOU  847  N   HIS A 131     2279   1510   3241    146   -211    416       N  
ATOM    848  CA  HIS A 131      30.696  32.960  16.710  1.00 18.88           C  
ANISOU  848  CA  HIS A 131     2312   1489   3371    225   -223    280       C  
ATOM    849  C   HIS A 131      30.134  34.365  16.404  1.00 22.62           C  
ANISOU  849  C   HIS A 131     2775   1785   4036    258   -280    321       C  
ATOM    850  O   HIS A 131      28.997  34.688  16.764  1.00 22.56           O  
ANISOU  850  O   HIS A 131     2743   1732   4095    343   -295    260       O  
ATOM    851  CB  HIS A 131      31.461  33.009  18.052  1.00 19.35           C  
ANISOU  851  CB  HIS A 131     2369   1551   3433    210   -204    123       C  
ATOM    852  CG  HIS A 131      31.709  31.676  18.701  1.00 18.85           C  
ANISOU  852  CG  HIS A 131     2312   1648   3204    206   -159     55       C  
ATOM    853  ND1 HIS A 131      30.705  30.879  19.210  1.00 20.20           N  
ANISOU  853  ND1 HIS A 131     2479   1909   3286    260   -137    -11       N  
ATOM    854  CD2 HIS A 131      32.872  31.055  19.013  1.00 17.03           C  
ANISOU  854  CD2 HIS A 131     2086   1494   2890    154   -138     39       C  
ATOM    855  CE1 HIS A 131      31.238  29.799  19.758  1.00 18.53           C  
ANISOU  855  CE1 HIS A 131     2279   1815   2945    237   -107    -50       C  
ATOM    856  NE2 HIS A 131      32.555  29.881  19.652  1.00 17.95           N  
ANISOU  856  NE2 HIS A 131     2209   1735   2877    180   -109    -22       N  
ATOM    857  N   LYS A 132      30.932  35.206  15.749  1.00 21.60           N  
ANISOU  857  N   LYS A 132     2658   1551   3999    191   -316    424       N  
ATOM    858  CA  LYS A 132      30.513  36.566  15.430  1.00 22.14           C  
ANISOU  858  CA  LYS A 132     2723   1426   4263    214   -380    481       C  
ATOM    859  C   LYS A 132      29.448  36.562  14.344  1.00 22.44           C  
ANISOU  859  C   LYS A 132     2748   1470   4308    256   -416    631       C  
ATOM    860  O   LYS A 132      28.472  37.307  14.417  1.00 30.51           O  
ANISOU  860  O   LYS A 132     3748   2375   5469    340   -460    624       O  
ATOM    861  CB  LYS A 132      31.712  37.399  14.986  1.00 24.95           C  
ANISOU  861  CB  LYS A 132     3101   1678   4699    110   -410    567       C  
ATOM    862  CG  LYS A 132      31.405  38.876  14.808  1.00 32.38           C  
ANISOU  862  CG  LYS A 132     4049   2388   5867    126   -481    615       C  
ATOM    863  CD  LYS A 132      32.442  39.561  13.923  1.00 39.07           C  
ANISOU  863  CD  LYS A 132     4923   3179   6745      1   -515    765       C  
ATOM    864  CE  LYS A 132      33.852  39.347  14.445  1.00 41.69           C  
ANISOU  864  CE  LYS A 132     5264   3554   7022    -98   -477    693       C  
ATOM    865  NZ  LYS A 132      34.811  39.006  13.350  1.00 47.13           N  
ANISOU  865  NZ  LYS A 132     5959   4350   7598   -223   -471    853       N  
ATOM    866  N   ALA A 133      29.639  35.701  13.346  1.00 23.09           N  
ANISOU  866  N   ALA A 133     2838   1698   4239    198   -396    759       N  
ATOM    867  CA  ALA A 133      28.733  35.617  12.205  1.00 23.38           C  
ANISOU  867  CA  ALA A 133     2859   1773   4252    212   -428    917       C  
ATOM    868  C   ALA A 133      27.406  34.984  12.592  1.00 21.62           C  
ANISOU  868  C   ALA A 133     2607   1632   3975    315   -409    838       C  
ATOM    869  O   ALA A 133      26.358  35.346  12.066  1.00 25.05           O  
ANISOU  869  O   ALA A 133     3012   2037   4468    371   -455    920       O  
ATOM    870  CB  ALA A 133      29.373  34.828  11.078  1.00 25.00           C  
ANISOU  870  CB  ALA A 133     3075   2129   4296    107   -401   1051       C  
ATOM    871  N   ARG A 134      27.467  34.012  13.498  1.00 21.39           N  
ANISOU  871  N   ARG A 134     2583   1716   3828    333   -345    688       N  
ATOM    872  CA  ARG A 134      26.276  33.252  13.872  1.00 21.92           C  
ANISOU  872  CA  ARG A 134     2626   1890   3812    407   -318    612       C  
ATOM    873  C   ARG A 134      25.996  33.284  15.371  1.00 22.88           C  
ANISOU  873  C   ARG A 134     2733   1993   3966    471   -293    404       C  
ATOM    874  O   ARG A 134      26.536  32.472  16.123  1.00 18.78           O  
ANISOU  874  O   ARG A 134     2234   1566   3335    442   -243    303       O  
ATOM    875  CB  ARG A 134      26.417  31.812  13.391  1.00 21.84           C  
ANISOU  875  CB  ARG A 134     2637   2071   3593    352   -262    647       C  
ATOM    876  CG  ARG A 134      26.518  31.718  11.877  1.00 24.66           C  
ANISOU  876  CG  ARG A 134     2995   2477   3898    284   -280    838       C  
ATOM    877  CD  ARG A 134      26.705  30.289  11.394  1.00 20.50           C  
ANISOU  877  CD  ARG A 134     2487   2130   3171    227   -217    853       C  
ATOM    878  NE  ARG A 134      25.706  29.364  11.932  1.00 18.17           N  
ANISOU  878  NE  ARG A 134     2187   1937   2778    280   -181    759       N  
ATOM    879  CZ  ARG A 134      25.691  28.065  11.659  1.00 16.96           C  
ANISOU  879  CZ  ARG A 134     2055   1928   2461    240   -126    750       C  
ATOM    880  NH1 ARG A 134      26.588  27.555  10.826  1.00 18.46           N  
ANISOU  880  NH1 ARG A 134     2264   2179   2572    157    -98    820       N  
ATOM    881  NH2 ARG A 134      24.779  27.281  12.213  1.00 17.02           N  
ANISOU  881  NH2 ARG A 134     2063   2019   2387    279    -98    665       N  
ATOM    882  N   PRO A 135      25.124  34.209  15.805  1.00 20.99           N  
ANISOU  882  N   PRO A 135     2454   1643   3878    559   -329    338       N  
ATOM    883  CA  PRO A 135      24.810  34.399  17.225  1.00 21.94           C  
ANISOU  883  CA  PRO A 135     2548   1745   4042    616   -306    126       C  
ATOM    884  C   PRO A 135      24.234  33.158  17.895  1.00 21.19           C  
ANISOU  884  C   PRO A 135     2445   1839   3767    625   -248     23       C  
ATOM    885  O   PRO A 135      24.403  32.996  19.102  1.00 24.56           O  
ANISOU  885  O   PRO A 135     2867   2300   4165    624   -216   -141       O  
ATOM    886  CB  PRO A 135      23.772  35.526  17.207  1.00 23.81           C  
ANISOU  886  CB  PRO A 135     2732   1844   4472    718   -357    106       C  
ATOM    887  CG  PRO A 135      24.086  36.297  15.966  1.00 30.45           C  
ANISOU  887  CG  PRO A 135     3590   2557   5425    694   -423    310       C  
ATOM    888  CD  PRO A 135      24.528  35.262  14.962  1.00 27.22           C  
ANISOU  888  CD  PRO A 135     3216   2298   4827    604   -401    464       C  
ATOM    889  N   GLU A 136      23.570  32.299  17.127  1.00 21.26           N  
ANISOU  889  N   GLU A 136     2452   1973   3652    622   -237    119       N  
ATOM    890  CA  GLU A 136      22.960  31.100  17.690  1.00 23.11           C  
ANISOU  890  CA  GLU A 136     2685   2382   3716    620   -187     34       C  
ATOM    891  C   GLU A 136      23.993  30.009  17.963  1.00 18.78           C  
ANISOU  891  C   GLU A 136     2193   1926   3015    538   -142     27       C  
ATOM    892  O   GLU A 136      23.713  29.052  18.683  1.00 20.32           O  
ANISOU  892  O   GLU A 136     2397   2244   3079    525   -103    -59       O  
ATOM    893  CB  GLU A 136      21.866  30.560  16.760  1.00 20.43           C  
ANISOU  893  CB  GLU A 136     2323   2143   3297    638   -190    136       C  
ATOM    894  CG  GLU A 136      22.356  29.655  15.637  1.00 22.24           C  
ANISOU  894  CG  GLU A 136     2600   2459   3394    558   -174    286       C  
ATOM    895  CD  GLU A 136      22.941  30.418  14.460  1.00 21.92           C  
ANISOU  895  CD  GLU A 136     2567   2318   3446    529   -220    452       C  
ATOM    896  OE1 GLU A 136      22.995  31.671  14.497  1.00 26.56           O  
ANISOU  896  OE1 GLU A 136     3131   2751   4211    571   -271    464       O  
ATOM    897  OE2 GLU A 136      23.342  29.751  13.486  1.00 22.90           O  
ANISOU  897  OE2 GLU A 136     2718   2520   3461    457   -204    568       O  
ATOM    898  N   VAL A 137      25.180  30.130  17.377  1.00 17.20           N  
ANISOU  898  N   VAL A 137     2030   1673   2832    480   -150    119       N  
ATOM    899  CA  VAL A 137      26.213  29.133  17.599  1.00 16.69           C  
ANISOU  899  CA  VAL A 137     2009   1689   2642    414   -112    113       C  
ATOM    900  C   VAL A 137      26.867  29.382  18.947  1.00 17.69           C  
ANISOU  900  C   VAL A 137     2135   1790   2798    408   -105    -30       C  
ATOM    901  O   VAL A 137      27.558  30.394  19.165  1.00 20.20           O  
ANISOU  901  O   VAL A 137     2445   1990   3240    400   -130    -53       O  
ATOM    902  CB  VAL A 137      27.259  29.136  16.472  1.00 15.47           C  
ANISOU  902  CB  VAL A 137     1881   1511   2487    350   -117    253       C  
ATOM    903  CG1 VAL A 137      28.488  28.348  16.891  1.00 16.56           C  
ANISOU  903  CG1 VAL A 137     2048   1705   2539    297    -85    219       C  
ATOM    904  CG2 VAL A 137      26.662  28.541  15.208  1.00 15.63           C  
ANISOU  904  CG2 VAL A 137     1904   1610   2423    333   -110    381       C  
ATOM    905  N   GLN A 138      26.657  28.438  19.857  1.00 14.82           N  
ANISOU  905  N   GLN A 138     1780   1540   2311    402    -74   -122       N  
ATOM    906  CA AGLN A 138      27.175  28.593  21.199  0.56 15.01           C  
ANISOU  906  CA AGLN A 138     1796   1570   2338    388    -69   -259       C  
ATOM    907  CA BGLN A 138      27.156  28.551  21.223  0.44 14.98           C  
ANISOU  907  CA BGLN A 138     1793   1571   2329    388    -68   -261       C  
ATOM    908  C   GLN A 138      28.477  27.823  21.384  1.00 14.32           C  
ANISOU  908  C   GLN A 138     1743   1531   2166    328    -57   -231       C  
ATOM    909  O   GLN A 138      29.293  28.188  22.220  1.00 14.63           O  
ANISOU  909  O   GLN A 138     1774   1552   2234    302    -64   -307       O  
ATOM    910  CB AGLN A 138      26.112  28.153  22.209  0.56 16.42           C  
ANISOU  910  CB AGLN A 138     1951   1850   2437    410    -49   -382       C  
ATOM    911  CB BGLN A 138      26.136  27.990  22.225  0.44 14.88           C  
ANISOU  911  CB BGLN A 138     1761   1671   2223    405    -46   -379       C  
ATOM    912  CG AGLN A 138      24.850  29.016  22.147  0.56 18.07           C  
ANISOU  912  CG AGLN A 138     2106   2012   2747    480    -62   -435       C  
ATOM    913  CG BGLN A 138      26.495  28.263  23.691  0.44 15.94           C  
ANISOU  913  CG BGLN A 138     1873   1828   2354    383    -43   -534       C  
ATOM    914  CD AGLN A 138      25.153  30.492  22.341  0.56 21.48           C  
ANISOU  914  CD AGLN A 138     2507   2284   3371    511    -91   -494       C  
ATOM    915  CD BGLN A 138      25.691  27.421  24.675  0.44 15.70           C  
ANISOU  915  CD BGLN A 138     1833   1949   2184    369    -19   -629       C  
ATOM    916  OE1AGLN A 138      25.498  30.920  23.437  0.56 25.21           O  
ANISOU  916  OE1AGLN A 138     2960   2744   3873    497    -85   -634       O  
ATOM    917  OE1BGLN A 138      25.496  26.221  24.475  0.44 18.65           O  
ANISOU  917  OE1BGLN A 138     2244   2422   2422    344     -4   -564       O  
ATOM    918  NE2AGLN A 138      25.045  31.270  21.270  0.56 17.68           N  
ANISOU  918  NE2AGLN A 138     2022   1680   3018    545   -125   -384       N  
ATOM    919  NE2BGLN A 138      25.239  28.045  25.748  0.44 17.79           N  
ANISOU  919  NE2BGLN A 138     2047   2233   2479    377    -14   -789       N  
ATOM    920  N   ALA A 139      28.679  26.783  20.583  1.00 13.50           N  
ANISOU  920  N   ALA A 139     1673   1492   1964    307    -38   -128       N  
ATOM    921  CA  ALA A 139      29.848  25.923  20.746  1.00 12.93           C  
ANISOU  921  CA  ALA A 139     1627   1471   1814    265    -27   -106       C  
ATOM    922  C   ALA A 139      30.417  25.509  19.412  1.00 12.56           C  
ANISOU  922  C   ALA A 139     1599   1423   1750    243    -14     21       C  
ATOM    923  O   ALA A 139      29.667  25.289  18.447  1.00 12.39           O  
ANISOU  923  O   ALA A 139     1586   1418   1706    251     -3     93       O  
ATOM    924  CB  ALA A 139      29.486  24.682  21.552  1.00 14.31           C  
ANISOU  924  CB  ALA A 139     1825   1760   1852    260     -9   -153       C  
ATOM    925  N   ILE A 140      31.742  25.401  19.362  1.00 12.52           N  
ANISOU  925  N   ILE A 140     1594   1413   1750    210    -14     42       N  
ATOM    926  CA  ILE A 140      32.443  25.008  18.142  1.00 12.80           C  
ANISOU  926  CA  ILE A 140     1636   1463   1766    181      4    144       C  
ATOM    927  C   ILE A 140      33.517  24.002  18.508  1.00 12.23           C  
ANISOU  927  C   ILE A 140     1570   1453   1626    168     19    129       C  
ATOM    928  O   ILE A 140      34.222  24.187  19.497  1.00 12.69           O  
ANISOU  928  O   ILE A 140     1611   1509   1701    163      0     68       O  
ATOM    929  CB  ILE A 140      33.061  26.248  17.428  1.00 13.02           C  
ANISOU  929  CB  ILE A 140     1638   1405   1905    147    -17    202       C  
ATOM    930  CG1 ILE A 140      31.984  27.293  17.106  1.00 13.61           C  
ANISOU  930  CG1 ILE A 140     1705   1398   2069    170    -44    226       C  
ATOM    931  CG2 ILE A 140      33.831  25.833  16.177  1.00 13.17           C  
ANISOU  931  CG2 ILE A 140     1653   1464   1886    101      6    300       C  
ATOM    932  CD1 ILE A 140      32.534  28.568  16.524  1.00 15.07           C  
ANISOU  932  CD1 ILE A 140     1872   1478   2375    134    -76    289       C  
ATOM    933  N   CYS A 141      33.627  22.937  17.707  1.00 12.09           N  
ANISOU  933  N   CYS A 141     1570   1490   1534    163     51    182       N  
ATOM    934  CA  CYS A 141      34.628  21.883  17.912  1.00 11.95           C  
ANISOU  934  CA  CYS A 141     1555   1521   1466    165     65    173       C  
ATOM    935  C   CYS A 141      35.537  21.731  16.718  1.00 11.85           C  
ANISOU  935  C   CYS A 141     1518   1526   1459    136     93    232       C  
ATOM    936  O   CYS A 141      35.068  21.613  15.591  1.00 13.07           O  
ANISOU  936  O   CYS A 141     1680   1696   1589    117    120    286       O  
ATOM    937  CB  CYS A 141      33.974  20.520  18.160  1.00 14.36           C  
ANISOU  937  CB  CYS A 141     1904   1876   1675    188     84    161       C  
ATOM    938  SG  CYS A 141      32.843  20.404  19.537  1.00 15.27           S  
ANISOU  938  SG  CYS A 141     2047   2009   1746    206     59     92       S  
ATOM    939  N   HIS A 142      36.836  21.679  16.977  1.00 12.40           N  
ANISOU  939  N   HIS A 142     1552   1608   1550    130     87    216       N  
ATOM    940  CA  HIS A 142      37.804  21.388  15.945  1.00 12.48           C  
ANISOU  940  CA  HIS A 142     1528   1656   1556    103    119    253       C  
ATOM    941  C   HIS A 142      38.957  20.575  16.520  1.00 14.36           C  
ANISOU  941  C   HIS A 142     1739   1934   1785    132    118    215       C  
ATOM    942  O   HIS A 142      39.479  20.885  17.582  1.00 15.29           O  
ANISOU  942  O   HIS A 142     1837   2044   1929    142     80    178       O  
ATOM    943  CB  HIS A 142      38.330  22.679  15.333  1.00 15.46           C  
ANISOU  943  CB  HIS A 142     1866   2008   2000     43    109    295       C  
ATOM    944  CG  HIS A 142      39.459  22.472  14.380  1.00 15.44           C  
ANISOU  944  CG  HIS A 142     1814   2066   1988      2    142    322       C  
ATOM    945  ND1 HIS A 142      39.319  21.781  13.193  1.00 15.50           N  
ANISOU  945  ND1 HIS A 142     1820   2133   1937    -17    191    355       N  
ATOM    946  CD2 HIS A 142      40.755  22.852  14.443  1.00 15.16           C  
ANISOU  946  CD2 HIS A 142     1721   2055   1985    -31    136    312       C  
ATOM    947  CE1 HIS A 142      40.480  21.758  12.561  1.00 16.23           C  
ANISOU  947  CE1 HIS A 142     1852   2285   2029    -58    216    359       C  
ATOM    948  NE2 HIS A 142      41.375  22.392  13.305  1.00 16.32           N  
ANISOU  948  NE2 HIS A 142     1828   2278   2095    -65    183    336       N  
ATOM    949  N   SER A 143      39.353  19.530  15.807  1.00 12.02           N  
ANISOU  949  N   SER A 143     1435   1681   1452    147    158    220       N  
ATOM    950  CA  SER A 143      40.475  18.703  16.212  1.00 12.53           C  
ANISOU  950  CA  SER A 143     1462   1777   1522    187    156    188       C  
ATOM    951  C   SER A 143      40.975  17.993  14.979  1.00 13.20           C  
ANISOU  951  C   SER A 143     1518   1909   1589    182    214    190       C  
ATOM    952  O   SER A 143      40.207  17.775  14.039  1.00 15.30           O  
ANISOU  952  O   SER A 143     1814   2183   1815    157    254    210       O  
ATOM    953  CB  SER A 143      40.043  17.699  17.286  1.00 16.08           C  
ANISOU  953  CB  SER A 143     1961   2209   1940    246    128    165       C  
ATOM    954  OG  SER A 143      41.151  17.075  17.907  1.00 17.95           O  
ANISOU  954  OG  SER A 143     2157   2468   2197    290    105    146       O  
ATOM    955  N   HIS A 144      42.257  17.643  14.963  1.00 13.69           N  
ANISOU  955  N   HIS A 144     1513   2012   1678    203    220    163       N  
ATOM    956  CA  HIS A 144      42.851  16.998  13.796  1.00 15.13           C  
ANISOU  956  CA  HIS A 144     1649   2251   1848    198    282    143       C  
ATOM    957  C   HIS A 144      42.733  15.487  13.915  1.00 14.66           C  
ANISOU  957  C   HIS A 144     1620   2172   1779    275    300    104       C  
ATOM    958  O   HIS A 144      43.720  14.773  14.033  1.00 18.76           O  
ANISOU  958  O   HIS A 144     2086   2709   2332    331    304     65       O  
ATOM    959  CB  HIS A 144      44.297  17.443  13.640  1.00 19.24           C  
ANISOU  959  CB  HIS A 144     2067   2836   2406    179    284    126       C  
ATOM    960  CG  HIS A 144      44.435  18.900  13.323  1.00 15.76           C  
ANISOU  960  CG  HIS A 144     1601   2410   1977     85    272    169       C  
ATOM    961  ND1 HIS A 144      45.643  19.481  13.003  1.00 18.53           N  
ANISOU  961  ND1 HIS A 144     1862   2830   2350     35    279    163       N  
ATOM    962  CD2 HIS A 144      43.513  19.892  13.275  1.00 16.54           C  
ANISOU  962  CD2 HIS A 144     1752   2459   2076     31    251    220       C  
ATOM    963  CE1 HIS A 144      45.459  20.772  12.781  1.00 17.70           C  
ANISOU  963  CE1 HIS A 144     1763   2705   2255    -53    260    215       C  
ATOM    964  NE2 HIS A 144      44.176  21.044  12.927  1.00 16.38           N  
ANISOU  964  NE2 HIS A 144     1681   2461   2083    -50    242    251       N  
ATOM    965  N   SER A 145      41.498  15.021  13.884  1.00 13.19           N  
ANISOU  965  N   SER A 145     1519   1944   1549    277    309    116       N  
ATOM    966  CA  SER A 145      41.179  13.608  14.035  1.00 13.07           C  
ANISOU  966  CA  SER A 145     1554   1890   1523    336    322     87       C  
ATOM    967  C   SER A 145      41.577  12.838  12.790  1.00 13.61           C  
ANISOU  967  C   SER A 145     1589   1997   1587    334    398     38       C  
ATOM    968  O   SER A 145      41.555  13.372  11.680  1.00 15.68           O  
ANISOU  968  O   SER A 145     1816   2324   1816    263    447     40       O  
ATOM    969  CB  SER A 145      39.691  13.432  14.337  1.00 13.49           C  
ANISOU  969  CB  SER A 145     1704   1900   1520    319    312    113       C  
ATOM    970  OG  SER A 145      38.889  14.140  13.387  1.00 15.88           O  
ANISOU  970  OG  SER A 145     2016   2238   1779    246    346    139       O  
ATOM    971  N   THR A 146      41.956  11.582  12.993  1.00 11.85           N  
ANISOU  971  N   THR A 146     1543   1716   1243    174   -126    135       N  
ATOM    972  CA  THR A 146      42.598  10.767  11.971  1.00 11.89           C  
ANISOU  972  CA  THR A 146     1566   1664   1290    157   -135    131       C  
ATOM    973  C   THR A 146      41.792  10.616  10.692  1.00 12.13           C  
ANISOU  973  C   THR A 146     1618   1650   1341    126   -125    150       C  
ATOM    974  O   THR A 146      42.308  10.869   9.607  1.00 12.01           O  
ANISOU  974  O   THR A 146     1611   1612   1341    108   -112    113       O  
ATOM    975  CB  THR A 146      42.880   9.376  12.527  1.00 11.89           C  
ANISOU  975  CB  THR A 146     1557   1661   1300    175   -169    178       C  
ATOM    976  OG1 THR A 146      43.736   9.488  13.673  1.00 12.81           O  
ANISOU  976  OG1 THR A 146     1650   1833   1384    211   -186    161       O  
ATOM    977  CG2 THR A 146      43.591   8.525  11.497  1.00 13.67           C  
ANISOU  977  CG2 THR A 146     1785   1824   1583    165   -185    147       C  
ATOM    978  N   TYR A 147      40.531  10.221  10.815  1.00 11.34           N  
ANISOU  978  N   TYR A 147     1521   1551   1238    119   -129    207       N  
ATOM    979  CA  TYR A 147      39.752   9.890   9.634  1.00 11.25           C  
ANISOU  979  CA  TYR A 147     1521   1505   1248     95   -131    217       C  
ATOM    980  C   TYR A 147      39.258  11.144   8.930  1.00 12.78           C  
ANISOU  980  C   TYR A 147     1727   1706   1424     85   -109    204       C  
ATOM    981  O   TYR A 147      39.233  11.195   7.706  1.00 12.19           O  
ANISOU  981  O   TYR A 147     1662   1620   1348     70   -107    192       O  
ATOM    982  CB  TYR A 147      38.592   8.949  10.000  1.00 12.51           C  
ANISOU  982  CB  TYR A 147     1669   1655   1430     89   -146    279       C  
ATOM    983  CG  TYR A 147      39.110   7.655  10.588  1.00 11.85           C  
ANISOU  983  CG  TYR A 147     1570   1545   1387     97   -172    311       C  
ATOM    984  CD1 TYR A 147      39.917   6.808   9.829  1.00 12.53           C  
ANISOU  984  CD1 TYR A 147     1653   1581   1528     96   -196    268       C  
ATOM    985  CD2 TYR A 147      38.843   7.302  11.902  1.00 12.65           C  
ANISOU  985  CD2 TYR A 147     1655   1680   1473    109   -174    386       C  
ATOM    986  CE1 TYR A 147      40.432   5.637  10.358  1.00 12.46           C  
ANISOU  986  CE1 TYR A 147     1623   1530   1579    109   -229    298       C  
ATOM    987  CE2 TYR A 147      39.358   6.129  12.448  1.00 13.18           C  
ANISOU  987  CE2 TYR A 147     1705   1718   1585    120   -203    438       C  
ATOM    988  CZ  TYR A 147      40.158   5.302  11.663  1.00 12.84           C  
ANISOU  988  CZ  TYR A 147     1660   1600   1618    121   -233    394       C  
ATOM    989  OH  TYR A 147      40.665   4.128  12.174  1.00 14.57           O  
ANISOU  989  OH  TYR A 147     1858   1773   1907    135   -270    446       O  
ATOM    990  N   GLY A 148      38.867  12.162   9.687  1.00 12.27           N  
ANISOU  990  N   GLY A 148     1653   1663   1344     96    -95    207       N  
ATOM    991  CA  GLY A 148      38.483  13.429   9.079  1.00 12.39           C  
ANISOU  991  CA  GLY A 148     1673   1667   1368     91    -80    201       C  
ATOM    992  C   GLY A 148      39.643  14.045   8.326  1.00 11.40           C  
ANISOU  992  C   GLY A 148     1554   1520   1256     79    -64    173       C  
ATOM    993  O   GLY A 148      39.471  14.587   7.234  1.00 12.82           O  
ANISOU  993  O   GLY A 148     1745   1687   1439     63    -55    195       O  
ATOM    994  N   LYS A 149      40.825  13.974   8.917  1.00 12.54           N  
ANISOU  994  N   LYS A 149     1687   1670   1408     86    -60    131       N  
ATOM    995  CA  LYS A 149      42.022  14.472   8.275  1.00 12.02           C  
ANISOU  995  CA  LYS A 149     1616   1589   1362     69    -40    101       C  
ATOM    996  C   LYS A 149      42.317  13.706   6.978  1.00 11.99           C  
ANISOU  996  C   LYS A 149     1626   1593   1337     50    -36    109       C  
ATOM    997  O   LYS A 149      42.518  14.309   5.915  1.00 12.71           O  
ANISOU  997  O   LYS A 149     1720   1687   1422     28    -12    127       O  
ATOM    998  CB  LYS A 149      43.189  14.385   9.265  1.00 17.05           C  
ANISOU  998  CB  LYS A 149     2229   2238   2012     86    -45     42       C  
ATOM    999  CG  LYS A 149      44.522  14.730   8.689  1.00 17.43           C  
ANISOU  999  CG  LYS A 149     2260   2273   2088     67    -22      2       C  
ATOM   1000  CD  LYS A 149      45.563  15.020   9.772  1.00 16.06           C  
ANISOU 1000  CD  LYS A 149     2051   2110   1941     87    -30    -69       C  
ATOM   1001  CE  LYS A 149      45.628  13.943  10.827  1.00 18.26           C  
ANISOU 1001  CE  LYS A 149     2326   2430   2181    124    -68    -77       C  
ATOM   1002  NZ  LYS A 149      46.751  14.240  11.766  1.00 14.58           N  
ANISOU 1002  NZ  LYS A 149     1818   1990   1731    148    -82   -153       N  
ATOM   1003  N   ALA A 150      42.319  12.379   7.040  1.00 11.49           N  
ANISOU 1003  N   ALA A 150     1564   1537   1263     59    -60     97       N  
ATOM   1004  CA  ALA A 150      42.588  11.578   5.854  1.00 11.79           C  
ANISOU 1004  CA  ALA A 150     1601   1590   1287     48    -63     75       C  
ATOM   1005  C   ALA A 150      41.542  11.817   4.774  1.00 12.30           C  
ANISOU 1005  C   ALA A 150     1679   1675   1320     35    -62    110       C  
ATOM   1006  O   ALA A 150      41.866  11.980   3.598  1.00 12.60           O  
ANISOU 1006  O   ALA A 150     1713   1753   1321     22    -45    101       O  
ATOM   1007  CB  ALA A 150      42.653  10.090   6.207  1.00 12.62           C  
ANISOU 1007  CB  ALA A 150     1696   1677   1421     63   -100     51       C  
ATOM   1008  N   PHE A 151      40.272  11.845   5.160  1.00 11.50           N  
ANISOU 1008  N   PHE A 151     1586   1560   1222     42    -80    150       N  
ATOM   1009  CA  PHE A 151      39.244  12.072   4.157  1.00 11.50           C  
ANISOU 1009  CA  PHE A 151     1593   1583   1192     37    -87    179       C  
ATOM   1010  C   PHE A 151      39.346  13.470   3.544  1.00 11.96           C  
ANISOU 1010  C   PHE A 151     1659   1654   1230     28    -59    224       C  
ATOM   1011  O   PHE A 151      39.137  13.653   2.344  1.00 12.54           O  
ANISOU 1011  O   PHE A 151     1734   1773   1256     21    -57    247       O  
ATOM   1012  CB  PHE A 151      37.844  11.843   4.736  1.00 12.38           C  
ANISOU 1012  CB  PHE A 151     1703   1677   1323     45   -111    209       C  
ATOM   1013  CG  PHE A 151      36.770  11.981   3.701  1.00 11.82           C  
ANISOU 1013  CG  PHE A 151     1631   1634   1226     45   -128    229       C  
ATOM   1014  CD1 PHE A 151      36.674  11.041   2.686  1.00 14.30           C  
ANISOU 1014  CD1 PHE A 151     1932   1981   1519     42   -150    186       C  
ATOM   1015  CD2 PHE A 151      35.921  13.082   3.678  1.00 13.17           C  
ANISOU 1015  CD2 PHE A 151     1807   1803   1393     52   -126    278       C  
ATOM   1016  CE1 PHE A 151      35.725  11.164   1.690  1.00 13.78           C  
ANISOU 1016  CE1 PHE A 151     1858   1960   1416     48   -172    194       C  
ATOM   1017  CE2 PHE A 151      34.953  13.213   2.685  1.00 13.85           C  
ANISOU 1017  CE2 PHE A 151     1889   1923   1451     58   -150    299       C  
ATOM   1018  CZ  PHE A 151      34.866  12.258   1.684  1.00 14.90           C  
ANISOU 1018  CZ  PHE A 151     2010   2103   1548     56   -173    258       C  
ATOM   1019  N   SER A 152      39.680  14.454   4.375  1.00 11.62           N  
ANISOU 1019  N   SER A 152     1615   1573   1227     29    -41    237       N  
ATOM   1020  CA  SER A 152      39.789  15.829   3.880  1.00 12.83           C  
ANISOU 1020  CA  SER A 152     1767   1711   1398     18    -18    288       C  
ATOM   1021  C   SER A 152      40.905  15.992   2.855  1.00 13.06           C  
ANISOU 1021  C   SER A 152     1791   1775   1398     -7     16    298       C  
ATOM   1022  O   SER A 152      40.889  16.951   2.085  1.00 13.19           O  
ANISOU 1022  O   SER A 152     1804   1794   1413    -21     36    369       O  
ATOM   1023  CB  SER A 152      40.013  16.814   5.031  1.00 12.25           C  
ANISOU 1023  CB  SER A 152     1678   1580   1397     25    -10    273       C  
ATOM   1024  OG  SER A 152      41.379  16.839   5.446  1.00 13.37           O  
ANISOU 1024  OG  SER A 152     1803   1713   1562     15     12    223       O  
ATOM   1025  N   SER A 153      41.882  15.085   2.838  1.00 12.46           N  
ANISOU 1025  N   SER A 153     1705   1728   1303    -12     23    234       N  
ATOM   1026  CA  SER A 153      42.969  15.195   1.873  1.00 13.30           C  
ANISOU 1026  CA  SER A 153     1794   1884   1375    -36     62    232       C  
ATOM   1027  C   SER A 153      42.523  14.806   0.458  1.00 13.49           C  
ANISOU 1027  C   SER A 153     1818   1999   1307    -38     60    256       C  
ATOM   1028  O   SER A 153      43.266  14.996  -0.500  1.00 14.78           O  
ANISOU 1028  O   SER A 153     1963   2234   1419    -59     97    270       O  
ATOM   1029  CB  SER A 153      44.170  14.337   2.303  1.00 14.65           C  
ANISOU 1029  CB  SER A 153     1944   2061   1560    -35     66    141       C  
ATOM   1030  OG  SER A 153      43.941  12.946   2.125  1.00 13.81           O  
ANISOU 1030  OG  SER A 153     1837   1983   1427    -16     32     81       O  
ATOM   1031  N   LEU A 154      41.313  14.271   0.325  1.00 13.88           N  
ANISOU 1031  N   LEU A 154     1881   2060   1332    -17     18    256       N  
ATOM   1032  CA  LEU A 154      40.784  13.871  -0.981  1.00 13.73           C  
ANISOU 1032  CA  LEU A 154     1855   2140   1222    -11      4    261       C  
ATOM   1033  C   LEU A 154      39.984  14.979  -1.667  1.00 15.42           C  
ANISOU 1033  C   LEU A 154     2080   2379   1399    -11      5    375       C  
ATOM   1034  O   LEU A 154      39.686  14.878  -2.848  1.00 18.40           O  
ANISOU 1034  O   LEU A 154     2447   2862   1682     -5     -1    397       O  
ATOM   1035  CB  LEU A 154      39.898  12.625  -0.824  1.00 14.61           C  
ANISOU 1035  CB  LEU A 154     1962   2247   1342     11    -49    188       C  
ATOM   1036  CG  LEU A 154      40.556  11.387  -0.220  1.00 13.80           C  
ANISOU 1036  CG  LEU A 154     1842   2110   1290     16    -62     88       C  
ATOM   1037  CD1 LEU A 154      39.491  10.317  -0.012  1.00 18.18           C  
ANISOU 1037  CD1 LEU A 154     2389   2636   1884     32   -115     45       C  
ATOM   1038  CD2 LEU A 154      41.682  10.869  -1.097  1.00 17.80           C  
ANISOU 1038  CD2 LEU A 154     2316   2696   1750     12    -42     12       C  
ATOM   1039  N   GLY A 155      39.627  16.018  -0.916  1.00 16.26           N  
ANISOU 1039  N   GLY A 155     2202   2393   1584    -12      7    442       N  
ATOM   1040  CA  GLY A 155      38.865  17.133  -1.471  1.00 18.50           C  
ANISOU 1040  CA  GLY A 155     2492   2676   1863     -7      1    557       C  
ATOM   1041  C   GLY A 155      37.544  16.725  -2.105  1.00 19.66           C  
ANISOU 1041  C   GLY A 155     2641   2882   1948     22    -50    566       C  
ATOM   1042  O   GLY A 155      37.155  17.244  -3.152  1.00 24.04           O  
ANISOU 1042  O   GLY A 155     3192   3507   2435     30    -57    653       O  
ATOM   1043  N   LYS A 156      36.864  15.788  -1.456  1.00 18.25           N  
ANISOU 1043  N   LYS A 156     2463   2678   1794     38    -85    482       N  
ATOM   1044  CA  LYS A 156      35.569  15.273  -1.887  1.00 21.42           C  
ANISOU 1044  CA  LYS A 156     2856   3122   2161     63   -137    466       C  
ATOM   1045  C   LYS A 156      34.491  15.624  -0.871  1.00 16.65           C  
ANISOU 1045  C   LYS A 156     2255   2428   1642     78   -162    478       C  
ATOM   1046  O   LYS A 156      34.762  15.670   0.326  1.00 16.66           O  
ANISOU 1046  O   LYS A 156     2260   2352   1717     70   -145    451       O  
ATOM   1047  CB  LYS A 156      35.619  13.750  -2.025  1.00 20.76           C  
ANISOU 1047  CB  LYS A 156     2753   3080   2053     64   -158    348       C  
ATOM   1048  CG  LYS A 156      36.531  13.220  -3.097  1.00 25.77           C  
ANISOU 1048  CG  LYS A 156     3369   3824   2598     58   -142    301       C  
ATOM   1049  CD  LYS A 156      36.475  11.700  -3.077  1.00 24.12           C  
ANISOU 1049  CD  LYS A 156     3131   3624   2409     64   -174    167       C  
ATOM   1050  CE  LYS A 156      37.260  11.108  -4.225  1.00 32.99           C  
ANISOU 1050  CE  LYS A 156     4220   4873   3441     68   -166     88       C  
ATOM   1051  NZ  LYS A 156      37.105   9.628  -4.257  1.00 34.63           N  
ANISOU 1051  NZ  LYS A 156     4386   5074   3696     78   -209    -56       N  
ATOM   1052  N   PRO A 157      33.252  15.840  -1.342  1.00 17.52           N  
ANISOU 1052  N   PRO A 157     2356   2564   1737    102   -204    510       N  
ATOM   1053  CA  PRO A 157      32.162  15.992  -0.376  1.00 15.94           C  
ANISOU 1053  CA  PRO A 157     2146   2295   1616    116   -226    499       C  
ATOM   1054  C   PRO A 157      31.863  14.678   0.334  1.00 16.24           C  
ANISOU 1054  C   PRO A 157     2169   2320   1680    107   -235    409       C  
ATOM   1055  O   PRO A 157      32.145  13.598  -0.189  1.00 18.23           O  
ANISOU 1055  O   PRO A 157     2412   2619   1895     98   -244    350       O  
ATOM   1056  CB  PRO A 157      30.981  16.424  -1.247  1.00 19.40           C  
ANISOU 1056  CB  PRO A 157     2569   2778   2022    147   -274    549       C  
ATOM   1057  CG  PRO A 157      31.274  15.842  -2.577  1.00 22.20           C  
ANISOU 1057  CG  PRO A 157     2919   3251   2265    148   -287    539       C  
ATOM   1058  CD  PRO A 157      32.774  15.915  -2.732  1.00 19.70           C  
ANISOU 1058  CD  PRO A 157     2622   2948   1917    121   -234    550       C  
ATOM   1059  N   LEU A 158      31.292  14.776   1.523  1.00 15.86           N  
ANISOU 1059  N   LEU A 158     2111   2213   1701    109   -231    400       N  
ATOM   1060  CA  LEU A 158      30.883  13.588   2.254  1.00 15.66           C  
ANISOU 1060  CA  LEU A 158     2066   2175   1710     97   -236    344       C  
ATOM   1061  C   LEU A 158      29.756  12.893   1.492  1.00 17.01           C  
ANISOU 1061  C   LEU A 158     2206   2384   1872    103   -281    316       C  
ATOM   1062  O   LEU A 158      28.736  13.519   1.182  1.00 18.65           O  
ANISOU 1062  O   LEU A 158     2398   2607   2081    125   -307    342       O  
ATOM   1063  CB  LEU A 158      30.419  13.961   3.652  1.00 16.63           C  
ANISOU 1063  CB  LEU A 158     2175   2254   1889    100   -218    351       C  
ATOM   1064  CG  LEU A 158      30.189  12.785   4.592  1.00 15.58           C  
ANISOU 1064  CG  LEU A 158     2021   2110   1788     82   -210    325       C  
ATOM   1065  CD1 LEU A 158      31.526  12.266   5.117  1.00 15.69           C  
ANISOU 1065  CD1 LEU A 158     2055   2107   1798     68   -185    312       C  
ATOM   1066  CD2 LEU A 158      29.243  13.181   5.731  1.00 15.34           C  
ANISOU 1066  CD2 LEU A 158     1960   2077   1792     90   -197    335       C  
ATOM   1067  N   ALA A 159      29.928  11.614   1.177  1.00 13.35           N  
ANISOU 1067  N   ALA A 159     1725   1933   1413     88   -295    255       N  
ATOM   1068  CA  ALA A 159      28.862  10.861   0.517  1.00 14.37           C  
ANISOU 1068  CA  ALA A 159     1811   2094   1555     92   -341    206       C  
ATOM   1069  C   ALA A 159      27.798  10.445   1.531  1.00 13.54           C  
ANISOU 1069  C   ALA A 159     1671   1938   1537     78   -341    207       C  
ATOM   1070  O   ALA A 159      28.115  10.028   2.643  1.00 15.37           O  
ANISOU 1070  O   ALA A 159     1903   2118   1817     57   -309    223       O  
ATOM   1071  CB  ALA A 159      29.431   9.640  -0.200  1.00 15.34           C  
ANISOU 1071  CB  ALA A 159     1914   2241   1675     82   -361    120       C  
ATOM   1072  N   ILE A 160      26.532  10.558   1.154  1.00 13.97           N  
ANISOU 1072  N   ILE A 160     1687   2017   1605     91   -377    196       N  
ATOM   1073  CA  ILE A 160      25.446  10.209   2.058  1.00 15.00           C  
ANISOU 1073  CA  ILE A 160     1772   2112   1816     75   -371    199       C  
ATOM   1074  C   ILE A 160      25.030   8.763   1.760  1.00 14.50           C  
ANISOU 1074  C   ILE A 160     1655   2030   1825     48   -400    132       C  
ATOM   1075  O   ILE A 160      24.147   8.497   0.937  1.00 16.21           O  
ANISOU 1075  O   ILE A 160     1825   2280   2055     57   -448     77       O  
ATOM   1076  CB  ILE A 160      24.266  11.201   1.938  1.00 16.49           C  
ANISOU 1076  CB  ILE A 160     1937   2328   1999    104   -393    220       C  
ATOM   1077  CG1 ILE A 160      24.767  12.648   2.106  1.00 16.45           C  
ANISOU 1077  CG1 ILE A 160     1978   2322   1949    133   -373    279       C  
ATOM   1078  CG2 ILE A 160      23.187  10.874   2.968  1.00 16.08           C  
ANISOU 1078  CG2 ILE A 160     1831   2253   2028     84   -375    220       C  
ATOM   1079  CD1 ILE A 160      25.514  12.935   3.411  1.00 16.97           C  
ANISOU 1079  CD1 ILE A 160     2068   2346   2033    119   -316    306       C  
ATOM   1080  N   THR A 161      25.714   7.838   2.432  1.00 14.42           N  
ANISOU 1080  N   THR A 161     1645   1962   1872     17   -374    134       N  
ATOM   1081  CA  THR A 161      25.631   6.408   2.128  1.00 14.88           C  
ANISOU 1081  CA  THR A 161     1653   1976   2025     -9   -403     68       C  
ATOM   1082  C   THR A 161      25.177   5.547   3.314  1.00 16.05           C  
ANISOU 1082  C   THR A 161     1758   2047   2292    -52   -376    118       C  
ATOM   1083  O   THR A 161      25.069   4.330   3.185  1.00 15.79           O  
ANISOU 1083  O   THR A 161     1674   1951   2373    -80   -399     77       O  
ATOM   1084  CB  THR A 161      26.985   5.874   1.679  1.00 15.74           C  
ANISOU 1084  CB  THR A 161     1788   2073   2117     -6   -408     24       C  
ATOM   1085  OG1 THR A 161      27.925   6.126   2.724  1.00 15.56           O  
ANISOU 1085  OG1 THR A 161     1814   2017   2080    -13   -359     99       O  
ATOM   1086  CG2 THR A 161      27.451   6.575   0.405  1.00 17.50           C  
ANISOU 1086  CG2 THR A 161     2040   2391   2218     30   -431    -22       C  
ATOM   1087  N   THR A 162      24.939   6.170   4.467  1.00 14.75           N  
ANISOU 1087  N   THR A 162     1608   1890   2106    -57   -327    205       N  
ATOM   1088  CA  THR A 162      24.459   5.451   5.647  1.00 15.11           C  
ANISOU 1088  CA  THR A 162     1608   1892   2239    -98   -292    275       C  
ATOM   1089  C   THR A 162      23.363   6.247   6.326  1.00 15.16           C  
ANISOU 1089  C   THR A 162     1588   1952   2221    -96   -261    317       C  
ATOM   1090  O   THR A 162      23.269   7.466   6.164  1.00 14.76           O  
ANISOU 1090  O   THR A 162     1568   1957   2084    -59   -260    305       O  
ATOM   1091  CB  THR A 162      25.565   5.199   6.685  1.00 14.82           C  
ANISOU 1091  CB  THR A 162     1610   1831   2190   -106   -253    351       C  
ATOM   1092  OG1 THR A 162      25.962   6.453   7.250  1.00 14.33           O  
ANISOU 1092  OG1 THR A 162     1597   1834   2013    -75   -219    382       O  
ATOM   1093  CG2 THR A 162      26.765   4.503   6.055  1.00 14.76           C  
ANISOU 1093  CG2 THR A 162     1628   1773   2207   -100   -283    302       C  
ATOM   1094  N   GLN A 163      22.536   5.565   7.107  1.00 15.78           N  
ANISOU 1094  N   GLN A 163     1601   2011   2384   -138   -233    367       N  
ATOM   1095  CA  GLN A 163      21.501   6.258   7.856  1.00 15.97           C  
ANISOU 1095  CA  GLN A 163     1585   2099   2382   -137   -195    401       C  
ATOM   1096  C   GLN A 163      22.113   7.344   8.742  1.00 15.40           C  
ANISOU 1096  C   GLN A 163     1563   2092   2195   -104   -153    439       C  
ATOM   1097  O   GLN A 163      21.640   8.481   8.762  1.00 15.23           O  
ANISOU 1097  O   GLN A 163     1541   2126   2120    -70   -150    409       O  
ATOM   1098  CB  GLN A 163      20.714   5.261   8.688  1.00 17.33           C  
ANISOU 1098  CB  GLN A 163     1677   2251   2659   -195   -158    471       C  
ATOM   1099  CG  GLN A 163      19.632   5.892   9.517  1.00 24.93           C  
ANISOU 1099  CG  GLN A 163     2584   3297   3592   -199   -110    501       C  
ATOM   1100  CD  GLN A 163      18.763   4.860  10.189  1.00 31.52           C  
ANISOU 1100  CD  GLN A 163     3324   4113   4536   -264    -70    576       C  
ATOM   1101  OE1 GLN A 163      18.263   3.942   9.542  1.00 30.74           O  
ANISOU 1101  OE1 GLN A 163     3172   3935   4571   -301   -104    547       O  
ATOM   1102  NE2 GLN A 163      18.593   4.991  11.502  1.00 40.61           N  
ANISOU 1102  NE2 GLN A 163     4448   5345   5637   -280      2    671       N  
ATOM   1103  N   ASP A 164      23.190   7.009   9.447  1.00 15.19           N  
ANISOU 1103  N   ASP A 164     1574   2056   2142   -110   -127    495       N  
ATOM   1104  CA  ASP A 164      23.865   7.979  10.312  1.00 14.76           C  
ANISOU 1104  CA  ASP A 164     1559   2067   1984    -77    -92    514       C  
ATOM   1105  C   ASP A 164      24.347   9.213   9.545  1.00 14.10           C  
ANISOU 1105  C   ASP A 164     1531   1988   1838    -30   -121    444       C  
ATOM   1106  O   ASP A 164      24.251  10.348  10.038  1.00 16.02           O  
ANISOU 1106  O   ASP A 164     1776   2284   2028      2   -103    426       O  
ATOM   1107  CB  ASP A 164      25.054   7.311  11.018  1.00 15.18           C  
ANISOU 1107  CB  ASP A 164     1643   2103   2021    -87    -75    578       C  
ATOM   1108  CG  ASP A 164      24.629   6.197  11.985  1.00 19.51           C  
ANISOU 1108  CG  ASP A 164     2134   2655   2625   -132    -40    684       C  
ATOM   1109  OD1 ASP A 164      23.590   6.324  12.667  1.00 23.42           O  
ANISOU 1109  OD1 ASP A 164     2569   3218   3114   -149      0    720       O  
ATOM   1110  OD2 ASP A 164      25.344   5.180  12.077  1.00 20.53           O  
ANISOU 1110  OD2 ASP A 164     2272   2719   2808   -152    -51    738       O  
ATOM   1111  N   SER A 165      24.878   8.999   8.341  1.00 13.82           N  
ANISOU 1111  N   SER A 165     1534   1902   1817    -25   -165    403       N  
ATOM   1112  CA  SER A 165      25.364  10.111   7.522  1.00 13.38           C  
ANISOU 1112  CA  SER A 165     1526   1853   1705     14   -189    361       C  
ATOM   1113  C   SER A 165      24.265  11.092   7.130  1.00 13.58           C  
ANISOU 1113  C   SER A 165     1526   1907   1728     41   -208    335       C  
ATOM   1114  O   SER A 165      24.554  12.227   6.762  1.00 13.38           O  
ANISOU 1114  O   SER A 165     1531   1886   1667     76   -220    324       O  
ATOM   1115  CB  SER A 165      26.051   9.590   6.257  1.00 13.97           C  
ANISOU 1115  CB  SER A 165     1633   1894   1781     13   -229    325       C  
ATOM   1116  OG  SER A 165      25.120   9.145   5.296  1.00 14.38           O  
ANISOU 1116  OG  SER A 165     1646   1945   1871      8   -271    284       O  
ATOM   1117  N   CYS A 166      23.009  10.666   7.203  1.00 14.09           N  
ANISOU 1117  N   CYS A 166     1526   1983   1844     26   -213    329       N  
ATOM   1118  CA  CYS A 166      21.917  11.547   6.814  1.00 14.38           C  
ANISOU 1118  CA  CYS A 166     1529   2047   1888     56   -238    299       C  
ATOM   1119  C   CYS A 166      21.766  12.727   7.766  1.00 15.54           C  
ANISOU 1119  C   CYS A 166     1664   2227   2012     87   -207    299       C  
ATOM   1120  O   CYS A 166      21.070  13.682   7.436  1.00 15.26           O  
ANISOU 1120  O   CYS A 166     1609   2200   1989    124   -233    271       O  
ATOM   1121  CB  CYS A 166      20.610  10.773   6.733  1.00 15.02           C  
ANISOU 1121  CB  CYS A 166     1532   2135   2039     30   -249    282       C  
ATOM   1122  SG  CYS A 166      20.550   9.586   5.366  1.00 15.72           S  
ANISOU 1122  SG  CYS A 166     1611   2186   2176      8   -308    238       S  
ATOM   1123  N   ALA A 167      22.418  12.682   8.929  1.00 14.20           N  
ANISOU 1123  N   ALA A 167     1503   2080   1812     77   -157    321       N  
ATOM   1124  CA  ALA A 167      22.466  13.853   9.797  1.00 15.42           C  
ANISOU 1124  CA  ALA A 167     1644   2274   1942    113   -132    294       C  
ATOM   1125  C   ALA A 167      23.142  15.033   9.088  1.00 15.27           C  
ANISOU 1125  C   ALA A 167     1675   2207   1921    153   -166    272       C  
ATOM   1126  O   ALA A 167      22.959  16.193   9.482  1.00 15.79           O  
ANISOU 1126  O   ALA A 167     1718   2278   2004    191   -167    233       O  
ATOM   1127  CB  ALA A 167      23.199  13.520  11.094  1.00 14.45           C  
ANISOU 1127  CB  ALA A 167     1521   2200   1770     99    -80    318       C  
ATOM   1128  N   PHE A 168      23.911  14.731   8.041  1.00 13.95           N  
ANISOU 1128  N   PHE A 168     1566   1993   1740    144   -194    296       N  
ATOM   1129  CA  PHE A 168      24.676  15.735   7.297  1.00 14.19           C  
ANISOU 1129  CA  PHE A 168     1644   1982   1765    171   -218    301       C  
ATOM   1130  C   PHE A 168      24.134  16.015   5.908  1.00 14.81           C  
ANISOU 1130  C   PHE A 168     1730   2045   1852    189   -271    317       C  
ATOM   1131  O   PHE A 168      24.726  16.800   5.157  1.00 15.11           O  
ANISOU 1131  O   PHE A 168     1804   2055   1882    208   -291    346       O  
ATOM   1132  CB  PHE A 168      26.134  15.296   7.183  1.00 13.64           C  
ANISOU 1132  CB  PHE A 168     1632   1894   1658    150   -201    319       C  
ATOM   1133  CG  PHE A 168      26.791  15.110   8.513  1.00 12.92           C  
ANISOU 1133  CG  PHE A 168     1537   1825   1549    141   -158    308       C  
ATOM   1134  CD1 PHE A 168      27.170  16.203   9.269  1.00 12.85           C  
ANISOU 1134  CD1 PHE A 168     1517   1818   1549    168   -142    274       C  
ATOM   1135  CD2 PHE A 168      26.975  13.843   9.036  1.00 14.76           C  
ANISOU 1135  CD2 PHE A 168     1765   2079   1764    109   -137    329       C  
ATOM   1136  CE1 PHE A 168      27.744  16.029  10.513  1.00 13.71           C  
ANISOU 1136  CE1 PHE A 168     1612   1971   1625    166   -107    253       C  
ATOM   1137  CE2 PHE A 168      27.552  13.664  10.280  1.00 14.25           C  
ANISOU 1137  CE2 PHE A 168     1692   2052   1669    107   -102    332       C  
ATOM   1138  CZ  PHE A 168      27.927  14.754  11.025  1.00 13.83           C  
ANISOU 1138  CZ  PHE A 168     1628   2023   1602    137    -87    290       C  
ATOM   1139  N   TYR A 169      23.015  15.392   5.560  1.00 14.40           N  
ANISOU 1139  N   TYR A 169     1637   2020   1816    184   -296    304       N  
ATOM   1140  CA  TYR A 169      22.415  15.596   4.244  1.00 14.46           C  
ANISOU 1140  CA  TYR A 169     1641   2035   1819    207   -355    313       C  
ATOM   1141  C   TYR A 169      22.107  17.065   3.997  1.00 15.87           C  
ANISOU 1141  C   TYR A 169     1815   2189   2026    258   -384    335       C  
ATOM   1142  O   TYR A 169      21.354  17.680   4.739  1.00 17.40           O  
ANISOU 1142  O   TYR A 169     1960   2376   2276    280   -380    306       O  
ATOM   1143  CB  TYR A 169      21.149  14.753   4.112  1.00 17.31           C  
ANISOU 1143  CB  TYR A 169     1939   2427   2211    195   -377    277       C  
ATOM   1144  CG  TYR A 169      20.351  15.059   2.876  1.00 17.59           C  
ANISOU 1144  CG  TYR A 169     1955   2488   2241    231   -447    273       C  
ATOM   1145  CD1 TYR A 169      20.806  14.669   1.625  1.00 17.96           C  
ANISOU 1145  CD1 TYR A 169     2033   2563   2227    234   -486    279       C  
ATOM   1146  CD2 TYR A 169      19.163  15.753   2.959  1.00 17.99           C  
ANISOU 1146  CD2 TYR A 169     1950   2546   2339    267   -477    258       C  
ATOM   1147  CE1 TYR A 169      20.088  14.954   0.488  1.00 23.12           C  
ANISOU 1147  CE1 TYR A 169     2665   3264   2857    272   -554    279       C  
ATOM   1148  CE2 TYR A 169      18.436  16.038   1.831  1.00 18.12           C  
ANISOU 1148  CE2 TYR A 169     1946   2593   2347    306   -548    259       C  
ATOM   1149  CZ  TYR A 169      18.908  15.638   0.605  1.00 20.12           C  
ANISOU 1149  CZ  TYR A 169     2233   2884   2527    309   -587    274       C  
ATOM   1150  OH  TYR A 169      18.170  15.935  -0.519  1.00 24.33           O  
ANISOU 1150  OH  TYR A 169     2741   3471   3034    355   -664    279       O  
ATOM   1151  N   GLY A 170      22.732  17.620   2.967  1.00 15.02           N  
ANISOU 1151  N   GLY A 170     1751   2069   1886    275   -412    388       N  
ATOM   1152  CA  GLY A 170      22.562  19.020   2.622  1.00 17.62           C  
ANISOU 1152  CA  GLY A 170     2078   2357   2259    320   -444    435       C  
ATOM   1153  C   GLY A 170      23.041  19.991   3.687  1.00 18.46           C  
ANISOU 1153  C   GLY A 170     2179   2398   2437    330   -410    420       C  
ATOM   1154  O   GLY A 170      22.722  21.184   3.616  1.00 19.69           O  
ANISOU 1154  O   GLY A 170     2313   2499   2671    371   -439    441       O  
ATOM   1155  N   ASP A 171      23.814  19.508   4.655  1.00 16.87           N  
ANISOU 1155  N   ASP A 171     1990   2200   2218    296   -354    380       N  
ATOM   1156  CA  ASP A 171      24.155  20.334   5.808  1.00 16.18           C  
ANISOU 1156  CA  ASP A 171     1881   2074   2194    309   -324    334       C  
ATOM   1157  C   ASP A 171      25.612  20.211   6.222  1.00 16.93           C  
ANISOU 1157  C   ASP A 171     2018   2154   2260    280   -282    333       C  
ATOM   1158  O   ASP A 171      25.958  20.477   7.376  1.00 17.06           O  
ANISOU 1158  O   ASP A 171     2011   2172   2299    283   -250    272       O  
ATOM   1159  CB  ASP A 171      23.248  19.994   7.000  1.00 17.03           C  
ANISOU 1159  CB  ASP A 171     1924   2233   2313    313   -301    255       C  
ATOM   1160  CG  ASP A 171      23.021  21.186   7.929  1.00 20.50           C  
ANISOU 1160  CG  ASP A 171     2307   2645   2837    353   -297    186       C  
ATOM   1161  OD1 ASP A 171      22.973  22.345   7.447  1.00 21.00           O  
ANISOU 1161  OD1 ASP A 171     2362   2630   2987    390   -337    201       O  
ATOM   1162  OD2 ASP A 171      22.864  20.968   9.145  1.00 19.52           O  
ANISOU 1162  OD2 ASP A 171     2138   2581   2696    350   -257    114       O  
ATOM   1163  N   VAL A 172      26.475  19.808   5.288  1.00 15.34           N  
ANISOU 1163  N   VAL A 172     1872   1951   2004    255   -282    391       N  
ATOM   1164  CA  VAL A 172      27.908  19.808   5.553  1.00 15.15           C  
ANISOU 1164  CA  VAL A 172     1884   1908   1965    231   -245    391       C  
ATOM   1165  C   VAL A 172      28.618  20.507   4.396  1.00 17.97           C  
ANISOU 1165  C   VAL A 172     2275   2224   2328    229   -258    471       C  
ATOM   1166  O   VAL A 172      28.330  20.253   3.220  1.00 20.61           O  
ANISOU 1166  O   VAL A 172     2628   2593   2611    230   -285    531       O  
ATOM   1167  CB  VAL A 172      28.477  18.372   5.790  1.00 16.08           C  
ANISOU 1167  CB  VAL A 172     2027   2079   2004    194   -217    372       C  
ATOM   1168  CG1 VAL A 172      28.158  17.423   4.635  1.00 19.36           C  
ANISOU 1168  CG1 VAL A 172     2461   2533   2361    180   -242    402       C  
ATOM   1169  CG2 VAL A 172      29.976  18.426   6.053  1.00 17.89           C  
ANISOU 1169  CG2 VAL A 172     2287   2289   2222    175   -185    367       C  
ATOM   1170  N   ALA A 173      29.493  21.439   4.743  1.00 15.06           N  
ANISOU 1170  N   ALA A 173     1904   1791   2026    228   -239    472       N  
ATOM   1171  CA  ALA A 173      30.219  22.224   3.761  1.00 14.80           C  
ANISOU 1171  CA  ALA A 173     1893   1711   2019    220   -241    563       C  
ATOM   1172  C   ALA A 173      31.566  21.596   3.428  1.00 14.72           C  
ANISOU 1172  C   ALA A 173     1923   1735   1937    179   -202    575       C  
ATOM   1173  O   ALA A 173      32.069  20.734   4.142  1.00 15.62           O  
ANISOU 1173  O   ALA A 173     2044   1882   2009    162   -176    504       O  
ATOM   1174  CB  ALA A 173      30.410  23.646   4.271  1.00 17.06           C  
ANISOU 1174  CB  ALA A 173     2142   1888   2451    238   -245    556       C  
ATOM   1175  N   LEU A 174      32.144  22.053   2.326  1.00 20.01           N  
ANISOU 1175  N   LEU A 174     2610   2398   2593    165   -197    672       N  
ATOM   1176  CA  LEU A 174      33.470  21.632   1.911  1.00 19.53           C  
ANISOU 1176  CA  LEU A 174     2575   2371   2473    126   -156    686       C  
ATOM   1177  C   LEU A 174      34.229  22.858   1.476  1.00 22.41           C  
ANISOU 1177  C   LEU A 174     2930   2664   2919    111   -137    775       C  
ATOM   1178  O   LEU A 174      33.799  23.565   0.566  1.00 25.52           O  
ANISOU 1178  O   LEU A 174     3322   3047   3328    122   -158    890       O  
ATOM   1179  CB  LEU A 174      33.407  20.612   0.766  1.00 23.29           C  
ANISOU 1179  CB  LEU A 174     3077   2960   2812    118   -162    714       C  
ATOM   1180  CG  LEU A 174      34.748  20.139   0.176  1.00 26.74           C  
ANISOU 1180  CG  LEU A 174     3531   3453   3177     82   -120    721       C  
ATOM   1181  CD1 LEU A 174      35.613  19.422   1.215  1.00 24.51           C  
ANISOU 1181  CD1 LEU A 174     3250   3153   2909     64    -91    615       C  
ATOM   1182  CD2 LEU A 174      34.521  19.253  -1.053  1.00 28.50           C  
ANISOU 1182  CD2 LEU A 174     3763   3800   3265     85   -135    735       C  
ATOM   1183  N   LEU A 175      35.346  23.126   2.136  1.00 20.88           N  
ANISOU 1183  N   LEU A 175     2726   2420   2788     86    -99    728       N  
ATOM   1184  CA  LEU A 175      36.210  24.212   1.719  1.00 23.14           C  
ANISOU 1184  CA  LEU A 175     2995   2632   3167     59    -73    811       C  
ATOM   1185  C   LEU A 175      37.400  23.650   0.962  1.00 23.24           C  
ANISOU 1185  C   LEU A 175     3026   2721   3082     16    -25    846       C  
ATOM   1186  O   LEU A 175      38.119  22.813   1.485  1.00 21.88           O  
ANISOU 1186  O   LEU A 175     2861   2590   2863      3     -2    748       O  
ATOM   1187  CB  LEU A 175      36.690  25.024   2.923  1.00 23.66           C  
ANISOU 1187  CB  LEU A 175     3017   2584   3389     59    -66    723       C  
ATOM   1188  CG  LEU A 175      37.589  26.214   2.583  1.00 29.00           C  
ANISOU 1188  CG  LEU A 175     3660   3154   4204     26    -40    801       C  
ATOM   1189  CD1 LEU A 175      36.913  27.136   1.578  1.00 28.06           C  
ANISOU 1189  CD1 LEU A 175     3535   2981   4146     35    -65    966       C  
ATOM   1190  CD2 LEU A 175      37.965  26.966   3.845  1.00 35.39           C  
ANISOU 1190  CD2 LEU A 175     4413   3854   5179     34    -44    678       C  
ATOM   1191  N   GLY A 176      37.605  24.105  -0.269  1.00 31.06           N  
ANISOU 1191  N   GLY A 176     4019   4282   3499   1606   1147    411       N  
ATOM   1192  CA  GLY A 176      38.723  23.641  -1.071  1.00 37.84           C  
ANISOU 1192  CA  GLY A 176     4674   5447   4256   1892   1352    290       C  
ATOM   1193  C   GLY A 176      40.026  24.363  -0.767  1.00 49.09           C  
ANISOU 1193  C   GLY A 176     5539   7263   5849   1772   1550    249       C  
ATOM   1194  O   GLY A 176      40.755  24.747  -1.684  1.00 54.49           O  
ANISOU 1194  O   GLY A 176     5996   8246   6462   1735   1901    245       O  
ATOM   1195  N   ASP A 177      40.297  24.508   0.512  1.00 60.06           N  
ANISOU 1195  N   ASP A 177     6694   8670   7457   1701   1338    200       N  
ATOM   1196  CA  ASP A 177      41.457  25.196   1.031  1.00 64.47           C  
ANISOU 1196  CA  ASP A 177     6653   9615   8228   1579   1456     79       C  
ATOM   1197  C   ASP A 177      42.809  24.493   0.878  1.00 66.85           C  
ANISOU 1197  C   ASP A 177     6596  10337   8468   2013   1535   -179       C  
ATOM   1198  O   ASP A 177      43.713  24.754   1.670  1.00 68.96           O  
ANISOU 1198  O   ASP A 177     6407  10902   8893   2165   1400   -406       O  
ATOM   1199  CB  ASP A 177      41.240  25.657   2.472  1.00 65.65           C  
ANISOU 1199  CB  ASP A 177     6672   9688   8586   1504   1126     27       C  
ATOM   1200  CG  ASP A 177      41.427  27.194   2.653  1.00 68.96           C  
ANISOU 1200  CG  ASP A 177     7475   9841   8887   1884    760      1       C  
ATOM   1201  OD1 ASP A 177      41.335  27.938   1.654  1.00 74.47           O  
ANISOU 1201  OD1 ASP A 177     8608  10296   9391   2061    747     64       O  
ATOM   1202  OD2 ASP A 177      41.639  27.678   3.810  1.00 65.00           O  
ANISOU 1202  OD2 ASP A 177     6866   9356   8474   2004    487    -89       O  
ATOM   1203  N   GLU A 187      42.318  30.812   6.633  1.00 57.75           N  
ANISOU 1203  N   GLU A 187     4598   8607   8736    -53    493   -205       N  
ATOM   1204  CA  GLU A 187      41.938  32.124   7.144  1.00 55.71           C  
ANISOU 1204  CA  GLU A 187     4432   8100   8634   -445    381   -167       C  
ATOM   1205  C   GLU A 187      40.510  32.063   7.686  1.00 49.15           C  
ANISOU 1205  C   GLU A 187     4179   6926   7570   -276    143     18       C  
ATOM   1206  O   GLU A 187      39.643  31.392   7.118  1.00 46.91           O  
ANISOU 1206  O   GLU A 187     4280   6506   7037   -112    242    211       O  
ATOM   1207  CB  GLU A 187      42.091  33.186   6.047  1.00 54.88           C  
ANISOU 1207  CB  GLU A 187     4346   7870   8637   -995    792    -10       C  
ATOM   1208  CG  GLU A 187      41.830  34.625   6.478  1.00 59.07           C  
ANISOU 1208  CG  GLU A 187     5016   8083   9345  -1429    685     12       C  
ATOM   1209  CD  GLU A 187      40.359  34.977   6.489  1.00 62.33           C  
ANISOU 1209  CD  GLU A 187     6100   8081   9500  -1349    549    254       C  
ATOM   1210  OE1 GLU A 187      39.594  34.336   5.736  1.00 64.40           O  
ANISOU 1210  OE1 GLU A 187     6710   8279   9479  -1137    687    452       O  
ATOM   1211  OE2 GLU A 187      39.964  35.882   7.257  1.00 66.28           O  
ANISOU 1211  OE2 GLU A 187     6758   8346  10080  -1469    280    205       O  
ATOM   1212  N   SER A 188      40.279  32.759   8.796  1.00 44.25           N  
ANISOU 1212  N   SER A 188     3582   6199   7033   -313   -175    -80       N  
ATOM   1213  CA  SER A 188      39.030  32.648   9.546  1.00 37.08           C  
ANISOU 1213  CA  SER A 188     3115   5075   5896    -98   -415     31       C  
ATOM   1214  C   SER A 188      37.795  33.061   8.747  1.00 34.08           C  
ANISOU 1214  C   SER A 188     3193   4412   5345   -259   -251    282       C  
ATOM   1215  O   SER A 188      36.786  32.357   8.751  1.00 26.76           O  
ANISOU 1215  O   SER A 188     2572   3412   4184    -47   -270    401       O  
ATOM   1216  CB  SER A 188      39.118  33.479  10.828  1.00 38.75           C  
ANISOU 1216  CB  SER A 188     3241   5262   6220   -100   -776   -158       C  
ATOM   1217  OG  SER A 188      39.574  34.793  10.558  1.00 47.14           O  
ANISOU 1217  OG  SER A 188     4151   6210   7549   -548   -730   -237       O  
ATOM   1218  N   GLY A 189      37.870  34.202   8.070  1.00 32.15           N  
ANISOU 1218  N   GLY A 189     3007   3999   5209   -630    -98    344       N  
ATOM   1219  CA  GLY A 189      36.746  34.688   7.288  1.00 30.44           C  
ANISOU 1219  CA  GLY A 189     3257   3516   4794   -708      9    545       C  
ATOM   1220  C   GLY A 189      36.319  33.733   6.189  1.00 29.10           C  
ANISOU 1220  C   GLY A 189     3257   3388   4413   -559    250    689       C  
ATOM   1221  O   GLY A 189      35.128  33.530   5.957  1.00 27.27           O  
ANISOU 1221  O   GLY A 189     3356   3045   3962   -411    195    769       O  
ATOM   1222  N   THR A 190      37.290  33.143   5.507  1.00 28.32           N  
ANISOU 1222  N   THR A 190     2900   3480   4379   -580    502    679       N  
ATOM   1223  CA  THR A 190      36.998  32.214   4.426  1.00 26.90           C  
ANISOU 1223  CA  THR A 190     2884   3345   3992   -404    712    777       C  
ATOM   1224  C   THR A 190      36.248  30.984   4.947  1.00 26.04           C  
ANISOU 1224  C   THR A 190     2900   3252   3745    -64    511    740       C  
ATOM   1225  O   THR A 190      35.308  30.515   4.311  1.00 25.02           O  
ANISOU 1225  O   THR A 190     3067   3018   3422     43    543    809       O  
ATOM   1226  CB  THR A 190      38.285  31.780   3.701  1.00 30.37           C  
ANISOU 1226  CB  THR A 190     2976   4048   4513   -433   1012    729       C  
ATOM   1227  OG1 THR A 190      38.890  32.924   3.084  1.00 35.42           O  
ANISOU 1227  OG1 THR A 190     3548   4646   5263   -836   1295    806       O  
ATOM   1228  CG2 THR A 190      37.973  30.751   2.627  1.00 33.67           C  
ANISOU 1228  CG2 THR A 190     3598   4510   4686   -175   1181    793       C  
ATOM   1229  N   ILE A 191      36.647  30.478   6.110  1.00 23.94           N  
ANISOU 1229  N   ILE A 191     2433   3097   3566     98    300    622       N  
ATOM   1230  CA  ILE A 191      35.973  29.319   6.701  1.00 22.02           C  
ANISOU 1230  CA  ILE A 191     2382   2807   3176    375    148    625       C  
ATOM   1231  C   ILE A 191      34.543  29.664   7.133  1.00 23.01           C  
ANISOU 1231  C   ILE A 191     2796   2765   3180    318     24    695       C  
ATOM   1232  O   ILE A 191      33.608  28.908   6.864  1.00 19.93           O  
ANISOU 1232  O   ILE A 191     2636   2287   2650    385     49    740       O  
ATOM   1233  CB  ILE A 191      36.774  28.757   7.898  1.00 23.46           C  
ANISOU 1233  CB  ILE A 191     2367   3129   3417    619    -57    496       C  
ATOM   1234  CG1 ILE A 191      38.075  28.115   7.395  1.00 26.45           C  
ANISOU 1234  CG1 ILE A 191     2449   3733   3868    790     46    372       C  
ATOM   1235  CG2 ILE A 191      35.950  27.738   8.660  1.00 23.21           C  
ANISOU 1235  CG2 ILE A 191     2658   2964   3198    845   -188    560       C  
ATOM   1236  CD1 ILE A 191      39.084  27.771   8.487  1.00 29.02           C  
ANISOU 1236  CD1 ILE A 191     2499   4263   4263   1080   -197    168       C  
ATOM   1237  N   ALA A 192      34.359  30.816   7.770  1.00 21.30           N  
ANISOU 1237  N   ALA A 192     2550   2520   3025    191   -112    668       N  
ATOM   1238  CA  ALA A 192      33.025  31.223   8.190  1.00 20.83           C  
ANISOU 1238  CA  ALA A 192     2713   2371   2830    189   -234    689       C  
ATOM   1239  C   ALA A 192      32.105  31.393   6.982  1.00 19.82           C  
ANISOU 1239  C   ALA A 192     2805   2148   2578    126   -115    741       C  
ATOM   1240  O   ALA A 192      30.953  30.957   7.011  1.00 21.33           O  
ANISOU 1240  O   ALA A 192     3129   2339   2635    189   -152    723       O  
ATOM   1241  CB  ALA A 192      33.085  32.512   9.003  1.00 23.32           C  
ANISOU 1241  CB  ALA A 192     2984   2660   3217    117   -430    615       C  
ATOM   1242  N   VAL A 193      32.613  32.014   5.919  1.00 18.59           N  
ANISOU 1242  N   VAL A 193     2685   1926   2452      4     35    791       N  
ATOM   1243  CA  VAL A 193      31.815  32.195   4.714  1.00 20.73           C  
ANISOU 1243  CA  VAL A 193     3223   2105   2547     25    122    831       C  
ATOM   1244  C   VAL A 193      31.454  30.846   4.095  1.00 21.18           C  
ANISOU 1244  C   VAL A 193     3319   2218   2510    162    205    807       C  
ATOM   1245  O   VAL A 193      30.313  30.631   3.688  1.00 23.40           O  
ANISOU 1245  O   VAL A 193     3760   2480   2651    240    137    741       O  
ATOM   1246  CB  VAL A 193      32.547  33.078   3.681  1.00 25.21           C  
ANISOU 1246  CB  VAL A 193     3898   2567   3113   -126    325    934       C  
ATOM   1247  CG1 VAL A 193      31.877  32.993   2.314  1.00 29.04           C  
ANISOU 1247  CG1 VAL A 193     4703   2984   3348     -3    432    977       C  
ATOM   1248  CG2 VAL A 193      32.587  34.515   4.171  1.00 29.44           C  
ANISOU 1248  CG2 VAL A 193     4537   2934   3716   -286    206    945       C  
ATOM   1249  N   ALA A 194      32.408  29.921   4.059  1.00 19.59           N  
ANISOU 1249  N   ALA A 194     2961   2091   2391    211    317    816       N  
ATOM   1250  CA  ALA A 194      32.153  28.616   3.465  1.00 19.11           C  
ANISOU 1250  CA  ALA A 194     2994   2023   2246    356    370    775       C  
ATOM   1251  C   ALA A 194      31.132  27.810   4.270  1.00 20.32           C  
ANISOU 1251  C   ALA A 194     3220   2121   2379    375    225    719       C  
ATOM   1252  O   ALA A 194      30.327  27.075   3.700  1.00 20.79           O  
ANISOU 1252  O   ALA A 194     3421   2117   2362    400    221    646       O  
ATOM   1253  CB  ALA A 194      33.453  27.838   3.326  1.00 21.04           C  
ANISOU 1253  CB  ALA A 194     3073   2362   2558    473    490    769       C  
ATOM   1254  N   LEU A 195      31.179  27.933   5.593  1.00 17.58           N  
ANISOU 1254  N   LEU A 195     2781   1803   2097    349    120    741       N  
ATOM   1255  CA  LEU A 195      30.281  27.180   6.467  1.00 15.81           C  
ANISOU 1255  CA  LEU A 195     2645   1534   1827    329     58    731       C  
ATOM   1256  C   LEU A 195      28.816  27.568   6.277  1.00 17.22           C  
ANISOU 1256  C   LEU A 195     2862   1749   1931    218     15    643       C  
ATOM   1257  O   LEU A 195      27.937  26.729   6.405  1.00 17.57           O  
ANISOU 1257  O   LEU A 195     2966   1759   1951    133     42    590       O  
ATOM   1258  CB  LEU A 195      30.678  27.384   7.935  1.00 16.90           C  
ANISOU 1258  CB  LEU A 195     2710   1727   1984    380    -39    779       C  
ATOM   1259  CG  LEU A 195      29.834  26.676   8.998  1.00 16.08           C  
ANISOU 1259  CG  LEU A 195     2741   1587   1781    355    -42    819       C  
ATOM   1260  CD1 LEU A 195      30.007  25.169   8.907  1.00 17.59           C  
ANISOU 1260  CD1 LEU A 195     3152   1587   1943    403     43    874       C  
ATOM   1261  CD2 LEU A 195      30.218  27.165  10.385  1.00 18.24           C  
ANISOU 1261  CD2 LEU A 195     2967   1954   2010    472   -162    851       C  
ATOM   1262  N   GLN A 196      28.579  28.839   5.973  1.00 18.63           N  
ANISOU 1262  N   GLN A 196     2807   1959   2313    504     53    594       N  
ATOM   1263  CA AGLN A 196      27.214  29.349   5.887  0.58 18.91           C  
ANISOU 1263  CA AGLN A 196     2836   2000   2351    594     -3    610       C  
ATOM   1264  CA BGLN A 196      27.233  29.419   5.933  0.42 18.99           C  
ANISOU 1264  CA BGLN A 196     2847   2004   2364    594      1    610       C  
ATOM   1265  C   GLN A 196      26.439  28.971   7.160  1.00 17.67           C  
ANISOU 1265  C   GLN A 196     2577   1884   2252    579    -35    546       C  
ATOM   1266  O   GLN A 196      26.935  29.111   8.276  1.00 18.63           O  
ANISOU 1266  O   GLN A 196     2667   1982   2428    520      9    507       O  
ATOM   1267  CB AGLN A 196      26.514  28.809   4.628  0.58 21.74           C  
ANISOU 1267  CB AGLN A 196     3215   2417   2628    665    -77    640       C  
ATOM   1268  CB BGLN A 196      26.517  29.065   4.627  0.42 20.96           C  
ANISOU 1268  CB BGLN A 196     3129   2302   2534    673    -68    649       C  
ATOM   1269  CG AGLN A 196      27.300  29.018   3.329  0.58 21.88           C  
ANISOU 1269  CG AGLN A 196     3339   2403   2570    678    -43    704       C  
ATOM   1270  CG BGLN A 196      27.066  29.823   3.413  0.42 18.32           C  
ANISOU 1270  CG BGLN A 196     2919   1906   2137    713    -27    726       C  
ATOM   1271  CD AGLN A 196      26.564  28.507   2.098  0.58 22.54           C  
ANISOU 1271  CD AGLN A 196     3446   2552   2565    756   -124    728       C  
ATOM   1272  CD BGLN A 196      26.881  31.334   3.511  0.42 27.41           C  
ANISOU 1272  CD BGLN A 196     4140   2955   3317    768     20    773       C  
ATOM   1273  OE1AGLN A 196      25.623  27.719   2.203  0.58 26.46           O  
ANISOU 1273  OE1AGLN A 196     3862   3130   3060    779   -207    683       O  
ATOM   1274  OE1BGLN A 196      25.785  31.850   3.288  0.42 28.97           O  
ANISOU 1274  OE1BGLN A 196     4348   3154   3506    867    -34    795       O  
ATOM   1275  NE2AGLN A 196      26.993  28.957   0.923  0.58 26.42           N  
ANISOU 1275  NE2AGLN A 196     4050   3007   2979    797    -97    795       N  
ATOM   1276  NE2BGLN A 196      27.959  32.050   3.837  0.42 25.36           N  
ANISOU 1276  NE2BGLN A 196     3930   2607   3100    705    123    783       N  
ATOM   1277  N   GLN A 197      25.226  28.446   6.987  1.00 18.80           N  
ANISOU 1277  N   GLN A 197     2666   2093   2383    632   -112    529       N  
ATOM   1278  CA  GLN A 197      24.402  28.071   8.139  1.00 17.89           C  
ANISOU 1278  CA  GLN A 197     2456   2016   2324    618   -133    468       C  
ATOM   1279  C   GLN A 197      24.448  26.569   8.456  1.00 17.99           C  
ANISOU 1279  C   GLN A 197     2403   2105   2329    555   -157    420       C  
ATOM   1280  O   GLN A 197      23.598  26.056   9.186  1.00 19.08           O  
ANISOU 1280  O   GLN A 197     2464   2284   2501    549   -179    371       O  
ATOM   1281  CB  GLN A 197      22.946  28.502   7.908  1.00 19.23           C  
ANISOU 1281  CB  GLN A 197     2594   2207   2505    712   -193    466       C  
ATOM   1282  CG  GLN A 197      22.761  29.992   7.613  1.00 24.15           C  
ANISOU 1282  CG  GLN A 197     3287   2750   3138    789   -174    517       C  
ATOM   1283  CD  GLN A 197      23.258  30.874   8.738  1.00 25.19           C  
ANISOU 1283  CD  GLN A 197     3430   2806   3336    749    -98    503       C  
ATOM   1284  OE1 GLN A 197      22.952  30.642   9.906  1.00 28.16           O  
ANISOU 1284  OE1 GLN A 197     3734   3201   3764    711    -88    446       O  
ATOM   1285  NE2 GLN A 197      24.041  31.891   8.390  1.00 30.65           N  
ANISOU 1285  NE2 GLN A 197     4215   3408   4025    754    -38    553       N  
ATOM   1286  N   LYS A 198      25.445  25.876   7.919  1.00 14.72           N  
ANISOU 1286  N   LYS A 198     2020   1702   1872    509   -143    432       N  
ATOM   1287  CA  LYS A 198      25.532  24.420   8.055  1.00 14.01           C  
ANISOU 1287  CA  LYS A 198     1880   1676   1768    458   -165    392       C  
ATOM   1288  C   LYS A 198      26.135  23.988   9.391  1.00 14.60           C  
ANISOU 1288  C   LYS A 198     1921   1744   1882    386   -121    353       C  
ATOM   1289  O   LYS A 198      26.730  24.799  10.092  1.00 14.64           O  
ANISOU 1289  O   LYS A 198     1946   1700   1918    369    -75    354       O  
ATOM   1290  CB  LYS A 198      26.320  23.851   6.877  1.00 16.26           C  
ANISOU 1290  CB  LYS A 198     2213   1976   1988    447   -170    419       C  
ATOM   1291  CG  LYS A 198      25.595  24.101   5.541  1.00 17.80           C  
ANISOU 1291  CG  LYS A 198     2442   2192   2129    525   -225    452       C  
ATOM   1292  CD  LYS A 198      26.297  23.476   4.351  1.00 21.62           C  
ANISOU 1292  CD  LYS A 198     2976   2698   2540    517   -231    474       C  
ATOM   1293  CE  LYS A 198      25.464  23.629   3.084  1.00 21.96           C  
ANISOU 1293  CE  LYS A 198     3049   2776   2518    603   -298    499       C  
ATOM   1294  NZ  LYS A 198      25.436  25.046   2.648  1.00 33.72           N  
ANISOU 1294  NZ  LYS A 198     4620   4203   3990    672   -280    563       N  
ATOM   1295  N   LYS A 199      25.951  22.719   9.755  1.00 12.94           N  
ANISOU 1295  N   LYS A 199     1663   1584   1671    349   -137    315       N  
ATOM   1296  CA  LYS A 199      26.389  22.241  11.071  1.00 12.37           C  
ANISOU 1296  CA  LYS A 199     1565   1509   1624    295   -102    280       C  
ATOM   1297  C   LYS A 199      27.859  21.843  11.108  1.00 11.71           C  
ANISOU 1297  C   LYS A 199     1514   1415   1520    248    -72    284       C  
ATOM   1298  O   LYS A 199      28.434  21.684  12.186  1.00 12.13           O  
ANISOU 1298  O   LYS A 199     1558   1461   1589    214    -45    259       O  
ATOM   1299  CB  LYS A 199      25.555  21.040  11.544  1.00 13.28           C  
ANISOU 1299  CB  LYS A 199     1624   1672   1750    276   -119    241       C  
ATOM   1300  CG  LYS A 199      25.642  19.811  10.637  1.00 13.72           C  
ANISOU 1300  CG  LYS A 199     1676   1767   1769    260   -147    237       C  
ATOM   1301  CD  LYS A 199      25.120  18.540  11.331  1.00 12.37           C  
ANISOU 1301  CD  LYS A 199     1461   1625   1615    221   -140    195       C  
ATOM   1302  CE  LYS A 199      23.684  18.662  11.803  1.00 13.49           C  
ANISOU 1302  CE  LYS A 199     1542   1783   1801    238   -147    161       C  
ATOM   1303  NZ  LYS A 199      22.722  18.698  10.674  1.00 14.90           N  
ANISOU 1303  NZ  LYS A 199     1687   1998   1977    279   -203    151       N  
ATOM   1304  N   ALA A 200      28.468  21.686   9.935  1.00 12.38           N  
ANISOU 1304  N   ALA A 200     1636   1501   1566    251    -79    312       N  
ATOM   1305  CA  ALA A 200      29.822  21.143   9.883  1.00 12.18           C  
ANISOU 1305  CA  ALA A 200     1630   1475   1523    207    -53    307       C  
ATOM   1306  C   ALA A 200      30.493  21.504   8.582  1.00 12.91           C  
ANISOU 1306  C   ALA A 200     1775   1550   1581    216    -42    343       C  
ATOM   1307  O   ALA A 200      29.830  21.816   7.588  1.00 13.19           O  
ANISOU 1307  O   ALA A 200     1835   1589   1587    259    -67    374       O  
ATOM   1308  CB  ALA A 200      29.804  19.627  10.065  1.00 14.31           C  
ANISOU 1308  CB  ALA A 200     1872   1789   1778    181    -72    280       C  
ATOM   1309  N   ILE A 201      31.821  21.467   8.594  1.00 12.53           N  
ANISOU 1309  N   ILE A 201     1743   1485   1532    177     -2    337       N  
ATOM   1310  CA  ILE A 201      32.592  21.721   7.392  1.00 12.43           C  
ANISOU 1310  CA  ILE A 201     1782   1454   1487    176     25    368       C  
ATOM   1311  C   ILE A 201      33.802  20.783   7.357  1.00 12.35           C  
ANISOU 1311  C   ILE A 201     1760   1464   1469    131     43    340       C  
ATOM   1312  O   ILE A 201      34.455  20.507   8.376  1.00 14.06           O  
ANISOU 1312  O   ILE A 201     1941   1684   1717    101     54    301       O  
ATOM   1313  CB  ILE A 201      33.028  23.217   7.290  1.00 13.60           C  
ANISOU 1313  CB  ILE A 201     1975   1535   1660    179     80    393       C  
ATOM   1314  CG1 ILE A 201      33.771  23.485   5.976  1.00 15.14           C  
ANISOU 1314  CG1 ILE A 201     2233   1704   1814    176    121    431       C  
ATOM   1315  CG2 ILE A 201      33.873  23.635   8.504  1.00 14.92           C  
ANISOU 1315  CG2 ILE A 201     2110   1675   1884    134    119    350       C  
ATOM   1316  CD1 ILE A 201      33.884  24.970   5.627  1.00 16.71           C  
ANISOU 1316  CD1 ILE A 201     2495   1826   2026    193    177    472       C  
ATOM   1317  N   ILE A 202      34.059  20.253   6.170  1.00 13.48           N  
ANISOU 1317  N   ILE A 202     1932   1624   1564    135     42    358       N  
ATOM   1318  CA  ILE A 202      35.279  19.507   5.895  1.00 13.80           C  
ANISOU 1318  CA  ILE A 202     1969   1677   1596     98     68    335       C  
ATOM   1319  C   ILE A 202      36.266  20.484   5.290  1.00 14.13           C  
ANISOU 1319  C   ILE A 202     2053   1672   1642     80    136    353       C  
ATOM   1320  O   ILE A 202      36.004  21.072   4.243  1.00 15.56           O  
ANISOU 1320  O   ILE A 202     2295   1832   1785    105    153    399       O  
ATOM   1321  CB  ILE A 202      35.013  18.326   4.953  1.00 13.31           C  
ANISOU 1321  CB  ILE A 202     1916   1660   1482    108     35    336       C  
ATOM   1322  CG1 ILE A 202      33.981  17.398   5.600  1.00 15.69           C  
ANISOU 1322  CG1 ILE A 202     2174   1998   1791    118    -20    313       C  
ATOM   1323  CG2 ILE A 202      36.306  17.591   4.624  1.00 17.14           C  
ANISOU 1323  CG2 ILE A 202     2398   2154   1961     75     68    311       C  
ATOM   1324  CD1 ILE A 202      33.640  16.172   4.787  1.00 20.64           C  
ANISOU 1324  CD1 ILE A 202     2800   2665   2376    122    -53    301       C  
ATOM   1325  N   LEU A 203      37.374  20.691   5.997  1.00 13.69           N  
ANISOU 1325  N   LEU A 203     1967   1599   1635     39    177    315       N  
ATOM   1326  CA  LEU A 203      38.410  21.620   5.580  1.00 14.71           C  
ANISOU 1326  CA  LEU A 203     2123   1680   1787      7    255    316       C  
ATOM   1327  C   LEU A 203      39.486  20.847   4.841  1.00 15.53           C  
ANISOU 1327  C   LEU A 203     2224   1805   1872    -20    285    296       C  
ATOM   1328  O   LEU A 203      40.202  20.055   5.446  1.00 13.20           O  
ANISOU 1328  O   LEU A 203     1873   1542   1602    -41    273    244       O  
ATOM   1329  CB  LEU A 203      38.990  22.341   6.793  1.00 15.19           C  
ANISOU 1329  CB  LEU A 203     2140   1714   1919    -24    281    269       C  
ATOM   1330  CG  LEU A 203      37.969  23.057   7.681  1.00 17.67           C  
ANISOU 1330  CG  LEU A 203     2449   2008   2256      1    252    278       C  
ATOM   1331  CD1 LEU A 203      38.608  23.421   9.017  1.00 21.64           C  
ANISOU 1331  CD1 LEU A 203     2897   2506   2820    -30    262    214       C  
ATOM   1332  CD2 LEU A 203      37.419  24.297   6.984  1.00 20.20           C  
ANISOU 1332  CD2 LEU A 203     2837   2267   2571     24    290    334       C  
ATOM   1333  N   GLN A 204      39.591  21.065   3.538  1.00 15.77           N  
ANISOU 1333  N   GLN A 204     2319   1817   1856    -14    326    338       N  
ATOM   1334  CA  GLN A 204      40.515  20.278   2.732  1.00 15.40           C  
ANISOU 1334  CA  GLN A 204     2274   1793   1784    -37    357    320       C  
ATOM   1335  C   GLN A 204      41.943  20.363   3.279  1.00 14.43           C  
ANISOU 1335  C   GLN A 204     2094   1660   1729    -91    413    257       C  
ATOM   1336  O   GLN A 204      42.418  21.447   3.657  1.00 16.08           O  
ANISOU 1336  O   GLN A 204     2299   1821   1992   -121    469    244       O  
ATOM   1337  CB  GLN A 204      40.476  20.738   1.275  1.00 16.17           C  
ANISOU 1337  CB  GLN A 204     2463   1864   1818    -24    408    376       C  
ATOM   1338  CG  GLN A 204      41.265  19.866   0.330  1.00 18.63           C  
ANISOU 1338  CG  GLN A 204     2784   2204   2090    -40    439    360       C  
ATOM   1339  CD  GLN A 204      41.209  20.397  -1.075  1.00 22.59           C  
ANISOU 1339  CD  GLN A 204     3387   2676   2518    -24    494    419       C  
ATOM   1340  OE1 GLN A 204      40.134  20.493  -1.668  1.00 26.76           O  
ANISOU 1340  OE1 GLN A 204     3975   3215   2978     31    446    470       O  
ATOM   1341  NE2 GLN A 204      42.358  20.760  -1.613  1.00 22.29           N  
ANISOU 1341  NE2 GLN A 204     3373   2604   2493    -68    597    410       N  
ATOM   1342  N   ASN A 205      42.594  19.201   3.344  1.00 13.22           N  
ANISOU 1342  N   ASN A 205     1894   1554   1577   -100    394    211       N  
ATOM   1343  CA  ASN A 205      43.970  19.078   3.824  1.00 14.21           C  
ANISOU 1343  CA  ASN A 205     1950   1684   1763   -140    432    140       C  
ATOM   1344  C   ASN A 205      44.138  19.513   5.270  1.00 15.06           C  
ANISOU 1344  C   ASN A 205     1996   1791   1937   -149    407     93       C  
ATOM   1345  O   ASN A 205      45.210  19.968   5.655  1.00 15.90           O  
ANISOU 1345  O   ASN A 205     2051   1886   2104   -187    452     34       O  
ATOM   1346  CB  ASN A 205      44.943  19.894   2.965  1.00 15.68           C  
ANISOU 1346  CB  ASN A 205     2162   1826   1970   -186    541    136       C  
ATOM   1347  CG  ASN A 205      44.832  19.585   1.481  1.00 16.72           C  
ANISOU 1347  CG  ASN A 205     2370   1956   2027   -176    578    185       C  
ATOM   1348  OD1 ASN A 205      44.494  20.468   0.682  1.00 19.00           O  
ANISOU 1348  OD1 ASN A 205     2741   2196   2281   -174    631    244       O  
ATOM   1349  ND2 ASN A 205      45.128  18.347   1.099  1.00 16.31           N  
ANISOU 1349  ND2 ASN A 205     2298   1954   1946   -166    552    161       N  
ATOM   1350  N   HIS A 206      43.094  19.377   6.071  1.00 15.30           N  
ANISOU 1350  N   HIS A 206     2024   1834   1953   -115    337    112       N  
ATOM   1351  CA  HIS A 206      43.122  19.938   7.411  1.00 13.22           C  
ANISOU 1351  CA  HIS A 206     1717   1566   1741   -119    316     73       C  
ATOM   1352  C   HIS A 206      42.346  19.034   8.355  1.00 16.14           C  
ANISOU 1352  C   HIS A 206     2068   1978   2088    -79    232     72       C  
ATOM   1353  O   HIS A 206      42.940  18.389   9.232  1.00 17.20           O  
ANISOU 1353  O   HIS A 206     2150   2146   2238    -72    200     21       O  
ATOM   1354  CB  HIS A 206      42.569  21.370   7.373  1.00 16.78           C  
ANISOU 1354  CB  HIS A 206     2209   1956   2211   -129    356    107       C  
ATOM   1355  CG  HIS A 206      42.669  22.110   8.669  1.00 16.58           C  
ANISOU 1355  CG  HIS A 206     2140   1918   2241   -141    348     60       C  
ATOM   1356  ND1 HIS A 206      42.286  23.428   8.794  1.00 19.56           N  
ANISOU 1356  ND1 HIS A 206     2547   2235   2649   -152    388     78       N  
ATOM   1357  CD2 HIS A 206      43.109  21.729   9.893  1.00 16.34           C  
ANISOU 1357  CD2 HIS A 206     2044   1927   2238   -139    305     -5       C  
ATOM   1358  CE1 HIS A 206      42.479  23.827  10.040  1.00 20.29           C  
ANISOU 1358  CE1 HIS A 206     2590   2332   2787   -162    371     19       C  
ATOM   1359  NE2 HIS A 206      42.984  22.815  10.726  1.00 17.40           N  
ANISOU 1359  NE2 HIS A 206     2167   2029   2417   -152    318    -32       N  
ATOM   1360  N   GLY A 207      41.035  18.951   8.158  1.00 13.24           N  
ANISOU 1360  N   GLY A 207     1742   1608   1681    -50    200    127       N  
ATOM   1361  CA  GLY A 207      40.217  18.121   9.022  1.00 14.65           C  
ANISOU 1361  CA  GLY A 207     1906   1817   1841    -20    135    127       C  
ATOM   1362  C   GLY A 207      38.820  18.681   9.160  1.00 11.76           C  
ANISOU 1362  C   GLY A 207     1568   1435   1464      2    115    170       C  
ATOM   1363  O   GLY A 207      38.312  19.335   8.254  1.00 15.56           O  
ANISOU 1363  O   GLY A 207     2091   1892   1931      8    135    212       O  
ATOM   1364  N   LEU A 208      38.227  18.444  10.317  1.00 12.63           N  
ANISOU 1364  N   LEU A 208     1658   1559   1581     17     79    156       N  
ATOM   1365  CA  LEU A 208      36.811  18.715  10.543  1.00 12.29           C  
ANISOU 1365  CA  LEU A 208     1629   1510   1530     40     56    187       C  
ATOM   1366  C   LEU A 208      36.576  19.847  11.522  1.00 11.96           C  
ANISOU 1366  C   LEU A 208     1577   1442   1525     40     67    173       C  
ATOM   1367  O   LEU A 208      37.330  20.023  12.476  1.00 12.18           O  
ANISOU 1367  O   LEU A 208     1578   1473   1577     27     72    129       O  
ATOM   1368  CB  LEU A 208      36.122  17.465  11.084  1.00 12.46           C  
ANISOU 1368  CB  LEU A 208     1639   1565   1530     56     16    183       C  
ATOM   1369  CG  LEU A 208      36.358  16.160  10.327  1.00 11.45           C  
ANISOU 1369  CG  LEU A 208     1518   1462   1371     55      3    184       C  
ATOM   1370  CD1 LEU A 208      35.656  15.039  11.079  1.00 13.21           C  
ANISOU 1370  CD1 LEU A 208     1733   1702   1583     66    -24    177       C  
ATOM   1371  CD2 LEU A 208      35.838  16.269   8.921  1.00 13.21           C  
ANISOU 1371  CD2 LEU A 208     1768   1684   1568     60      3    218       C  
ATOM   1372  N   LEU A 209      35.488  20.576  11.315  1.00 11.45           N  
ANISOU 1372  N   LEU A 209     1532   1355   1463     60     65    206       N  
ATOM   1373  CA  LEU A 209      35.008  21.532  12.303  1.00 10.63           C  
ANISOU 1373  CA  LEU A 209     1419   1228   1392     66     72    193       C  
ATOM   1374  C   LEU A 209      33.484  21.437  12.370  1.00 12.02           C  
ANISOU 1374  C   LEU A 209     1596   1413   1559     99     43    219       C  
ATOM   1375  O   LEU A 209      32.819  21.344  11.328  1.00 11.93           O  
ANISOU 1375  O   LEU A 209     1603   1404   1526    120     28    255       O  
ATOM   1376  CB  LEU A 209      35.466  22.950  11.944  1.00 12.52           C  
ANISOU 1376  CB  LEU A 209     1681   1412   1666     54    120    199       C  
ATOM   1377  CG  LEU A 209      35.019  24.100  12.852  1.00 12.85           C  
ANISOU 1377  CG  LEU A 209     1719   1417   1748     59    136    183       C  
ATOM   1378  CD1 LEU A 209      36.037  25.217  12.824  1.00 14.29           C  
ANISOU 1378  CD1 LEU A 209     1909   1547   1975     25    193    159       C  
ATOM   1379  CD2 LEU A 209      33.664  24.659  12.437  1.00 14.79           C  
ANISOU 1379  CD2 LEU A 209     1989   1640   1990    102    125    230       C  
ATOM   1380  N   THR A 210      32.930  21.453  13.585  1.00 11.41           N  
ANISOU 1380  N   THR A 210     1496   1343   1497    105     34    194       N  
ATOM   1381  CA  THR A 210      31.483  21.403  13.758  1.00 11.23           C  
ANISOU 1381  CA  THR A 210     1462   1328   1475    131     15    207       C  
ATOM   1382  C   THR A 210      31.029  22.516  14.677  1.00 10.95           C  
ANISOU 1382  C   THR A 210     1420   1265   1477    142     33    191       C  
ATOM   1383  O   THR A 210      31.810  23.045  15.472  1.00 11.57           O  
ANISOU 1383  O   THR A 210     1497   1326   1571    124     55    159       O  
ATOM   1384  CB  THR A 210      31.002  20.058  14.330  1.00 11.43           C  
ANISOU 1384  CB  THR A 210     1468   1393   1481    127     -4    192       C  
ATOM   1385  OG1 THR A 210      31.567  19.875  15.634  1.00 12.58           O  
ANISOU 1385  OG1 THR A 210     1609   1544   1626    115      7    159       O  
ATOM   1386  CG2 THR A 210      31.413  18.908  13.420  1.00 12.26           C  
ANISOU 1386  CG2 THR A 210     1581   1522   1555    117    -20    203       C  
ATOM   1387  N   VAL A 211      29.755  22.884  14.556  1.00 11.22           N  
ANISOU 1387  N   VAL A 211     1445   1294   1524    173     23    205       N  
ATOM   1388  CA  VAL A 211      29.182  23.932  15.393  1.00 12.04           C  
ANISOU 1388  CA  VAL A 211     1541   1370   1665    189     41    189       C  
ATOM   1389  C   VAL A 211      27.861  23.456  15.969  1.00 12.66           C  
ANISOU 1389  C   VAL A 211     1584   1476   1749    206     29    175       C  
ATOM   1390  O   VAL A 211      27.241  22.532  15.438  1.00 13.50           O  
ANISOU 1390  O   VAL A 211     1674   1616   1840    210      4    185       O  
ATOM   1391  CB  VAL A 211      28.962  25.250  14.603  1.00 12.35           C  
ANISOU 1391  CB  VAL A 211     1607   1357   1727    220     53    220       C  
ATOM   1392  CG1 VAL A 211      30.254  25.692  13.931  1.00 13.99           C  
ANISOU 1392  CG1 VAL A 211     1854   1532   1932    196     80    234       C  
ATOM   1393  CG2 VAL A 211      27.839  25.080  13.577  1.00 12.79           C  
ANISOU 1393  CG2 VAL A 211     1659   1430   1770    266     16    255       C  
ATOM   1394  N   GLY A 212      27.444  24.066  17.068  1.00 12.30           N  
ANISOU 1394  N   GLY A 212     1526   1416   1730    211     51    147       N  
ATOM   1395  CA  GLY A 212      26.179  23.711  17.679  1.00 12.36           C  
ANISOU 1395  CA  GLY A 212     1499   1447   1752    223     53    128       C  
ATOM   1396  C   GLY A 212      25.545  24.832  18.466  1.00 12.75           C  
ANISOU 1396  C   GLY A 212     1536   1467   1840    245     78    105       C  
ATOM   1397  O   GLY A 212      26.217  25.757  18.926  1.00 12.84           O  
ANISOU 1397  O   GLY A 212     1569   1443   1865    241     99     92       O  
ATOM   1398  N   THR A 213      24.234  24.726  18.642  1.00 13.42           N  
ANISOU 1398  N   THR A 213     1582   1569   1950    267     78     93       N  
ATOM   1399  CA  THR A 213      23.529  25.610  19.559  1.00 12.84           C  
ANISOU 1399  CA  THR A 213     1490   1475   1915    287    108     62       C  
ATOM   1400  C   THR A 213      23.801  25.197  20.999  1.00 13.85           C  
ANISOU 1400  C   THR A 213     1626   1616   2021    254    146     24       C  
ATOM   1401  O   THR A 213      23.509  25.956  21.922  1.00 15.15           O  
ANISOU 1401  O   THR A 213     1788   1762   2207    263    178     -8       O  
ATOM   1402  CB  THR A 213      22.013  25.620  19.304  1.00 14.82           C  
ANISOU 1402  CB  THR A 213     1685   1742   2203    323     99     52       C  
ATOM   1403  OG1 THR A 213      21.472  24.310  19.522  1.00 16.25           O  
ANISOU 1403  OG1 THR A 213     1833   1969   2372    293    103     35       O  
ATOM   1404  CG2 THR A 213      21.710  26.088  17.879  1.00 14.54           C  
ANISOU 1404  CG2 THR A 213     1647   1698   2178    371     51     89       C  
ATOM   1405  N   THR A 214      24.347  23.994  21.174  1.00 13.35           N  
ANISOU 1405  N   THR A 214     1578   1582   1913    221    143     29       N  
ATOM   1406  CA  THR A 214      24.827  23.517  22.469  1.00 13.13           C  
ANISOU 1406  CA  THR A 214     1576   1567   1845    198    171      2       C  
ATOM   1407  C   THR A 214      26.169  22.857  22.269  1.00 11.11           C  
ANISOU 1407  C   THR A 214     1355   1324   1544    179    148     16       C  
ATOM   1408  O   THR A 214      26.501  22.446  21.158  1.00 12.44           O  
ANISOU 1408  O   THR A 214     1521   1495   1709    174    119     46       O  
ATOM   1409  CB  THR A 214      23.884  22.496  23.147  1.00 12.51           C  
ANISOU 1409  CB  THR A 214     1485   1514   1755    186    205    -10       C  
ATOM   1410  OG1 THR A 214      23.710  21.357  22.288  1.00 13.60           O  
ANISOU 1410  OG1 THR A 214     1611   1671   1885    171    186     15       O  
ATOM   1411  CG2 THR A 214      22.538  23.123  23.481  1.00 15.72           C  
ANISOU 1411  CG2 THR A 214     1847   1913   2212    203    236    -36       C  
ATOM   1412  N   ILE A 215      26.952  22.769  23.339  1.00 12.20           N  
ANISOU 1412  N   ILE A 215     1522   1469   1643    171    158    -11       N  
ATOM   1413  CA  ILE A 215      28.171  21.970  23.327  1.00 11.96           C  
ANISOU 1413  CA  ILE A 215     1520   1459   1566    160    134     -5       C  
ATOM   1414  C   ILE A 215      27.843  20.543  22.899  1.00 10.97           C  
ANISOU 1414  C   ILE A 215     1400   1353   1417    151    131     26       C  
ATOM   1415  O   ILE A 215      28.533  19.952  22.072  1.00 12.15           O  
ANISOU 1415  O   ILE A 215     1553   1508   1554    144    104     47       O  
ATOM   1416  CB  ILE A 215      28.823  21.944  24.713  1.00 13.32           C  
ANISOU 1416  CB  ILE A 215     1722   1647   1691    166    141    -44       C  
ATOM   1417  CG1 ILE A 215      29.293  23.338  25.119  1.00 15.74           C  
ANISOU 1417  CG1 ILE A 215     2020   1935   2024    168    143    -88       C  
ATOM   1418  CG2 ILE A 215      29.967  20.934  24.769  1.00 14.78           C  
ANISOU 1418  CG2 ILE A 215     1934   1859   1823    167    112    -39       C  
ATOM   1419  CD1 ILE A 215      29.467  23.479  26.620  1.00 16.41           C  
ANISOU 1419  CD1 ILE A 215     2131   2039   2065    180    156   -136       C  
ATOM   1420  N   ASP A 216      26.752  20.016  23.445  1.00 11.75           N  
ANISOU 1420  N   ASP A 216     1495   1455   1513    149    166     24       N  
ATOM   1421  CA  ASP A 216      26.384  18.626  23.197  1.00 11.05           C  
ANISOU 1421  CA  ASP A 216     1415   1377   1408    134    177     46       C  
ATOM   1422  C   ASP A 216      26.157  18.351  21.717  1.00 11.82           C  
ANISOU 1422  C   ASP A 216     1478   1475   1536    125    146     68       C  
ATOM   1423  O   ASP A 216      26.681  17.383  21.175  1.00 12.18           O  
ANISOU 1423  O   ASP A 216     1540   1528   1559    115    130     86       O  
ATOM   1424  CB  ASP A 216      25.121  18.280  23.978  1.00 13.37           C  
ANISOU 1424  CB  ASP A 216     1702   1668   1710    125    234     33       C  
ATOM   1425  CG  ASP A 216      25.270  18.503  25.473  1.00 15.81           C  
ANISOU 1425  CG  ASP A 216     2054   1977   1975    136    270     11       C  
ATOM   1426  OD1 ASP A 216      25.001  17.559  26.244  1.00 16.13           O  
ANISOU 1426  OD1 ASP A 216     2136   2017   1976    129    315     17       O  
ATOM   1427  OD2 ASP A 216      25.657  19.619  25.887  1.00 16.25           O  
ANISOU 1427  OD2 ASP A 216     2108   2031   2033    153    258    -13       O  
ATOM   1428  N   SER A 217      25.383  19.206  21.049  1.00 11.37           N  
ANISOU 1428  N   SER A 217     1378   1413   1528    136    136     66       N  
ATOM   1429  CA  SER A 217      25.119  18.937  19.645  1.00 11.50           C  
ANISOU 1429  CA  SER A 217     1368   1438   1564    136    101     85       C  
ATOM   1430  C   SER A 217      26.384  19.100  18.805  1.00 12.46           C  
ANISOU 1430  C   SER A 217     1516   1556   1664    139     65    108       C  
ATOM   1431  O   SER A 217      26.615  18.300  17.908  1.00 11.65           O  
ANISOU 1431  O   SER A 217     1415   1465   1547    129     44    124       O  
ATOM   1432  CB  SER A 217      23.986  19.818  19.106  1.00 14.18           C  
ANISOU 1432  CB  SER A 217     1659   1776   1954    161     90     78       C  
ATOM   1433  OG  SER A 217      24.333  21.191  19.085  1.00 13.73           O  
ANISOU 1433  OG  SER A 217     1611   1693   1911    187     82     82       O  
ATOM   1434  N   ALA A 218      27.217  20.098  19.090  1.00 11.87           N  
ANISOU 1434  N   ALA A 218     1459   1464   1589    147     64    104       N  
ATOM   1435  CA  ALA A 218      28.475  20.235  18.355  1.00 12.36           C  
ANISOU 1435  CA  ALA A 218     1541   1520   1636    142     43    119       C  
ATOM   1436  C   ALA A 218      29.333  18.972  18.482  1.00 10.83           C  
ANISOU 1436  C   ALA A 218     1368   1346   1401    126     36    119       C  
ATOM   1437  O   ALA A 218      29.959  18.533  17.512  1.00 11.55           O  
ANISOU 1437  O   ALA A 218     1464   1443   1480    120     17    135       O  
ATOM   1438  CB  ALA A 218      29.251  21.442  18.844  1.00 13.22           C  
ANISOU 1438  CB  ALA A 218     1660   1604   1758    144     53    100       C  
ATOM   1439  N   VAL A 219      29.353  18.389  19.675  1.00 11.76           N  
ANISOU 1439  N   VAL A 219     1502   1473   1493    125     53    102       N  
ATOM   1440  CA  VAL A 219      30.089  17.161  19.931  1.00 12.12           C  
ANISOU 1440  CA  VAL A 219     1576   1533   1497    122     48    105       C  
ATOM   1441  C   VAL A 219      29.485  15.983  19.169  1.00 11.48           C  
ANISOU 1441  C   VAL A 219     1492   1456   1415    109     49    125       C  
ATOM   1442  O   VAL A 219      30.227  15.215  18.548  1.00 11.63           O  
ANISOU 1442  O   VAL A 219     1523   1480   1416    106     32    135       O  
ATOM   1443  CB  VAL A 219      30.134  16.870  21.438  1.00 11.26           C  
ANISOU 1443  CB  VAL A 219     1497   1429   1351    135     69     88       C  
ATOM   1444  CG1 VAL A 219      30.636  15.459  21.716  1.00 12.60           C  
ANISOU 1444  CG1 VAL A 219     1706   1606   1474    141     68    100       C  
ATOM   1445  CG2 VAL A 219      31.046  17.861  22.135  1.00 12.70           C  
ANISOU 1445  CG2 VAL A 219     1682   1617   1527    148     56     55       C  
ATOM   1446  N   ALA A 220      28.155  15.848  19.186  1.00 11.29           N  
ANISOU 1446  N   ALA A 220     1445   1428   1415    101     71    124       N  
ATOM   1447  CA  ALA A 220      27.512  14.785  18.419  1.00 10.99           C  
ANISOU 1447  CA  ALA A 220     1395   1395   1386     82     72    130       C  
ATOM   1448  C   ALA A 220      27.882  14.887  16.955  1.00 10.71           C  
ANISOU 1448  C   ALA A 220     1344   1368   1355     84     32    142       C  
ATOM   1449  O   ALA A 220      28.232  13.888  16.325  1.00 10.80           O  
ANISOU 1449  O   ALA A 220     1368   1385   1352     72     23    147       O  
ATOM   1450  CB  ALA A 220      25.988  14.823  18.565  1.00 13.25           C  
ANISOU 1450  CB  ALA A 220     1641   1682   1712     71     98    112       C  
ATOM   1451  N   TRP A 221      27.821  16.093  16.399  1.00 11.01           N  
ANISOU 1451  N   TRP A 221     1365   1407   1413    100     11    148       N  
ATOM   1452  CA  TRP A 221      28.127  16.232  14.980  1.00 11.10           C  
ANISOU 1452  CA  TRP A 221     1373   1426   1419    106    -21    165       C  
ATOM   1453  C   TRP A 221      29.583  15.866  14.682  1.00 10.64           C  
ANISOU 1453  C   TRP A 221     1346   1365   1330     99    -27    173       C  
ATOM   1454  O   TRP A 221      29.863  15.256  13.649  1.00 11.39           O  
ANISOU 1454  O   TRP A 221     1447   1471   1410     93    -42    181       O  
ATOM   1455  CB  TRP A 221      27.821  17.641  14.472  1.00 10.64           C  
ANISOU 1455  CB  TRP A 221     1304   1357   1380    132    -35    177       C  
ATOM   1456  CG  TRP A 221      26.439  18.152  14.769  1.00 11.14           C  
ANISOU 1456  CG  TRP A 221     1331   1422   1478    149    -33    164       C  
ATOM   1457  CD1 TRP A 221      26.124  19.444  15.104  1.00 12.59           C  
ANISOU 1457  CD1 TRP A 221     1509   1586   1689    174    -27    165       C  
ATOM   1458  CD2 TRP A 221      25.189  17.432  14.727  1.00 12.25           C  
ANISOU 1458  CD2 TRP A 221     1430   1585   1640    143    -36    141       C  
ATOM   1459  NE1 TRP A 221      24.768  19.565  15.288  1.00 12.46           N  
ANISOU 1459  NE1 TRP A 221     1449   1581   1705    190    -28    146       N  
ATOM   1460  CE2 TRP A 221      24.175  18.345  15.076  1.00 11.87           C  
ANISOU 1460  CE2 TRP A 221     1347   1534   1630    168    -33    128       C  
ATOM   1461  CE3 TRP A 221      24.829  16.106  14.444  1.00 12.55           C  
ANISOU 1461  CE3 TRP A 221     1453   1642   1674    116    -36    124       C  
ATOM   1462  CZ2 TRP A 221      22.828  17.991  15.117  1.00 12.03           C  
ANISOU 1462  CZ2 TRP A 221     1310   1575   1685    169    -32     95       C  
ATOM   1463  CZ3 TRP A 221      23.488  15.753  14.496  1.00 12.42           C  
ANISOU 1463  CZ3 TRP A 221     1383   1643   1694    110    -31     90       C  
ATOM   1464  CH2 TRP A 221      22.506  16.690  14.841  1.00 12.82           C  
ANISOU 1464  CH2 TRP A 221     1391   1696   1784    136    -30     74       C  
ATOM   1465  N   PHE A 222      30.505  16.201  15.580  1.00 10.81           N  
ANISOU 1465  N   PHE A 222     1384   1379   1345    100    -14    165       N  
ATOM   1466  CA  PHE A 222      31.902  15.843  15.353  1.00  9.40           C  
ANISOU 1466  CA  PHE A 222     1222   1203   1145     96    -21    162       C  
ATOM   1467  C   PHE A 222      32.090  14.326  15.404  1.00  9.62           C  
ANISOU 1467  C   PHE A 222     1265   1241   1148     91    -22    161       C  
ATOM   1468  O   PHE A 222      32.737  13.747  14.528  1.00 11.09           O  
ANISOU 1468  O   PHE A 222     1458   1433   1322     87    -32    165       O  
ATOM   1469  CB  PHE A 222      32.833  16.532  16.361  1.00 10.56           C  
ANISOU 1469  CB  PHE A 222     1372   1346   1293    102    -15    139       C  
ATOM   1470  CG  PHE A 222      34.262  16.560  15.908  1.00 11.07           C  
ANISOU 1470  CG  PHE A 222     1438   1416   1354     96    -21    127       C  
ATOM   1471  CD1 PHE A 222      35.065  15.434  16.033  1.00 11.79           C  
ANISOU 1471  CD1 PHE A 222     1537   1523   1419    103    -32    118       C  
ATOM   1472  CD2 PHE A 222      34.799  17.689  15.323  1.00 11.48           C  
ANISOU 1472  CD2 PHE A 222     1480   1451   1431     86    -10    124       C  
ATOM   1473  CE1 PHE A 222      36.374  15.437  15.578  1.00 12.12           C  
ANISOU 1473  CE1 PHE A 222     1568   1573   1464     99    -37     99       C  
ATOM   1474  CE2 PHE A 222      36.117  17.697  14.896  1.00 12.77           C  
ANISOU 1474  CE2 PHE A 222     1637   1618   1598     74     -6    106       C  
ATOM   1475  CZ  PHE A 222      36.898  16.569  15.019  1.00 12.34           C  
ANISOU 1475  CZ  PHE A 222     1580   1588   1521     81    -22     90       C  
ATOM   1476  N   ILE A 223      31.540  13.676  16.427  1.00 10.02           N  
ANISOU 1476  N   ILE A 223     1329   1288   1191     93     -5    156       N  
ATOM   1477  CA  ILE A 223      31.631  12.221  16.545  1.00 10.85           C  
ANISOU 1477  CA  ILE A 223     1460   1389   1274     90      4    158       C  
ATOM   1478  C   ILE A 223      31.046  11.541  15.307  1.00 10.09           C  
ANISOU 1478  C   ILE A 223     1349   1294   1189     70     -1    162       C  
ATOM   1479  O   ILE A 223      31.632  10.598  14.750  1.00 11.08           O  
ANISOU 1479  O   ILE A 223     1490   1419   1300     67     -6    162       O  
ATOM   1480  CB  ILE A 223      30.900  11.720  17.811  1.00  9.80           C  
ANISOU 1480  CB  ILE A 223     1351   1243   1132     92     39    157       C  
ATOM   1481  CG1 ILE A 223      31.671  12.137  19.064  1.00 12.16           C  
ANISOU 1481  CG1 ILE A 223     1675   1545   1400    120     37    150       C  
ATOM   1482  CG2 ILE A 223      30.745  10.208  17.795  1.00 12.86           C  
ANISOU 1482  CG2 ILE A 223     1769   1611   1505     83     61    164       C  
ATOM   1483  CD1 ILE A 223      30.841  12.008  20.353  1.00 12.13           C  
ANISOU 1483  CD1 ILE A 223     1698   1529   1381    124     77    150       C  
ATOM   1484  N   MET A 224      29.878  12.007  14.874  1.00 10.32           N  
ANISOU 1484  N   MET A 224     1347   1330   1246     60     -2    159       N  
ATOM   1485  CA  MET A 224      29.212  11.384  13.738  1.00 10.39           C  
ANISOU 1485  CA  MET A 224     1334   1348   1263     44    -15    150       C  
ATOM   1486  C   MET A 224      29.949  11.641  12.437  1.00 10.59           C  
ANISOU 1486  C   MET A 224     1363   1389   1272     51    -46    159       C  
ATOM   1487  O   MET A 224      29.986  10.768  11.565  1.00 11.03           O  
ANISOU 1487  O   MET A 224     1421   1452   1318     40    -55    150       O  
ATOM   1488  CB  MET A 224      27.758  11.855  13.646  1.00 10.95           C  
ANISOU 1488  CB  MET A 224     1362   1429   1368     39    -17    136       C  
ATOM   1489  CG  MET A 224      26.930  11.389  14.844  1.00 11.33           C  
ANISOU 1489  CG  MET A 224     1407   1461   1438     22     29    121       C  
ATOM   1490  SD  MET A 224      25.216  11.955  14.773  1.00 13.59           S  
ANISOU 1490  SD  MET A 224     1625   1764   1776     17     30     91       S  
ATOM   1491  CE  MET A 224      24.540  10.835  13.544  1.00 18.16           C  
ANISOU 1491  CE  MET A 224     2168   2361   2371    -10     12     57       C  
ATOM   1492  N   LEU A 225      30.528  12.827  12.285  1.00 10.60           N  
ANISOU 1492  N   LEU A 225     1367   1391   1270     68    -56    174       N  
ATOM   1493  CA  LEU A 225      31.233  13.152  11.043  1.00 10.82           C  
ANISOU 1493  CA  LEU A 225     1406   1427   1279     73    -72    186       C  
ATOM   1494  C   LEU A 225      32.552  12.389  10.960  1.00 10.24           C  
ANISOU 1494  C   LEU A 225     1353   1351   1187     66    -63    181       C  
ATOM   1495  O   LEU A 225      32.885  11.855   9.902  1.00 11.18           O  
ANISOU 1495  O   LEU A 225     1480   1480   1286     62    -70    179       O  
ATOM   1496  CB  LEU A 225      31.470  14.664  10.931  1.00 10.93           C  
ANISOU 1496  CB  LEU A 225     1422   1430   1301     88    -70    204       C  
ATOM   1497  CG  LEU A 225      32.070  15.182   9.623  1.00 10.57           C  
ANISOU 1497  CG  LEU A 225     1398   1385   1234     94    -74    224       C  
ATOM   1498  CD1 LEU A 225      31.225  14.750   8.436  1.00 13.48           C  
ANISOU 1498  CD1 LEU A 225     1767   1777   1579    105   -103    228       C  
ATOM   1499  CD2 LEU A 225      32.157  16.686   9.697  1.00 13.09           C  
ANISOU 1499  CD2 LEU A 225     1727   1679   1569    108    -60    243       C  
ATOM   1500  N   GLU A 226      33.285  12.310  12.068  1.00 10.13           N  
ANISOU 1500  N   GLU A 226     1346   1328   1176     71    -50    173       N  
ATOM   1501  CA  GLU A 226      34.511  11.518  12.099  1.00 11.32           C  
ANISOU 1501  CA  GLU A 226     1510   1480   1312     75    -47    162       C  
ATOM   1502  C   GLU A 226      34.215  10.059  11.759  1.00 10.13           C  
ANISOU 1502  C   GLU A 226     1373   1326   1149     69    -46    157       C  
ATOM   1503  O   GLU A 226      34.931   9.439  10.965  1.00 10.96           O  
ANISOU 1503  O   GLU A 226     1486   1436   1243     68    -47    150       O  
ATOM   1504  CB  GLU A 226      35.192  11.632  13.468  1.00 11.72           C  
ANISOU 1504  CB  GLU A 226     1565   1528   1362     92    -45    150       C  
ATOM   1505  CG  GLU A 226      36.427  10.719  13.682  1.00 12.88           C  
ANISOU 1505  CG  GLU A 226     1723   1680   1493    111    -50    133       C  
ATOM   1506  CD  GLU A 226      37.658  11.095  12.881  1.00 14.02           C  
ANISOU 1506  CD  GLU A 226     1847   1836   1645    107    -51    117       C  
ATOM   1507  OE1 GLU A 226      37.647  12.131  12.172  1.00 13.56           O  
ANISOU 1507  OE1 GLU A 226     1775   1777   1601     88    -42    122       O  
ATOM   1508  OE2 GLU A 226      38.651  10.345  12.998  1.00 14.01           O  
ANISOU 1508  OE2 GLU A 226     1845   1842   1636    126    -58     98       O  
ATOM   1509  N   LYS A 227      33.136   9.523  12.325  1.00  9.74           N  
ANISOU 1509  N   LYS A 227     1326   1265   1108     61    -36    156       N  
ATOM   1510  CA  LYS A 227      32.749   8.146  12.025  1.00  9.29           C  
ANISOU 1510  CA  LYS A 227     1284   1197   1050     47    -24    146       C  
ATOM   1511  C   LYS A 227      32.390   7.967  10.556  1.00  9.29           C  
ANISOU 1511  C   LYS A 227     1267   1214   1048     31    -41    135       C  
ATOM   1512  O   LYS A 227      32.819   6.987   9.930  1.00 10.78           O  
ANISOU 1512  O   LYS A 227     1471   1398   1228     25    -38    122       O  
ATOM   1513  CB  LYS A 227      31.578   7.710  12.910  1.00 10.94           C  
ANISOU 1513  CB  LYS A 227     1496   1386   1277     33      3    143       C  
ATOM   1514  CG  LYS A 227      31.107   6.267  12.667  1.00 10.99           C  
ANISOU 1514  CG  LYS A 227     1518   1368   1292     10     28    127       C  
ATOM   1515  CD  LYS A 227      32.196   5.217  12.850  1.00 12.34           C  
ANISOU 1515  CD  LYS A 227     1734   1513   1441     29     39    132       C  
ATOM   1516  CE  LYS A 227      32.713   5.160  14.284  1.00 11.58           C  
ANISOU 1516  CE  LYS A 227     1679   1397   1324     62     56    154       C  
ATOM   1517  NZ  LYS A 227      33.760   4.109  14.449  1.00 12.34           N  
ANISOU 1517  NZ  LYS A 227     1821   1470   1399     94     60    159       N  
ATOM   1518  N   GLN A 228      31.626   8.889   9.967  1.00 10.55           N  
ANISOU 1518  N   GLN A 228     1401   1394   1213     29    -61    137       N  
ATOM   1519  CA  GLN A 228      31.264   8.694   8.576  1.00 10.57           C  
ANISOU 1519  CA  GLN A 228     1394   1419   1201     22    -84    124       C  
ATOM   1520  C   GLN A 228      32.481   8.858   7.657  1.00  9.83           C  
ANISOU 1520  C   GLN A 228     1323   1335   1078     32    -87    134       C  
ATOM   1521  O   GLN A 228      32.557   8.192   6.625  1.00 10.71           O  
ANISOU 1521  O   GLN A 228     1442   1459   1169     26    -96    117       O  
ATOM   1522  CB  GLN A 228      30.135   9.630   8.155  1.00 11.92           C  
ANISOU 1522  CB  GLN A 228     1536   1613   1380     31   -111    126       C  
ATOM   1523  CG  GLN A 228      29.627   9.324   6.742  1.00 12.90           C  
ANISOU 1523  CG  GLN A 228     1652   1770   1481     33   -144    105       C  
ATOM   1524  CD  GLN A 228      29.100   7.909   6.559  1.00 12.27           C  
ANISOU 1524  CD  GLN A 228     1557   1690   1416      2   -139     60       C  
ATOM   1525  OE1 GLN A 228      28.555   7.306   7.476  1.00 12.53           O  
ANISOU 1525  OE1 GLN A 228     1576   1700   1486    -21   -112     43       O  
ATOM   1526  NE2 GLN A 228      29.250   7.383   5.357  1.00 14.76           N  
ANISOU 1526  NE2 GLN A 228     1881   2027   1701      0   -160     38       N  
ATOM   1527  N   CYS A 229      33.437   9.717   8.019  1.00 10.54           N  
ANISOU 1527  N   CYS A 229     1421   1418   1166     45    -77    153       N  
ATOM   1528  CA  CYS A 229      34.674   9.781   7.242  1.00  9.77           C  
ANISOU 1528  CA  CYS A 229     1339   1325   1047     47    -67    154       C  
ATOM   1529  C   CYS A 229      35.409   8.438   7.293  1.00 10.89           C  
ANISOU 1529  C   CYS A 229     1492   1460   1187     44    -56    132       C  
ATOM   1530  O   CYS A 229      35.910   7.966   6.276  1.00 10.96           O  
ANISOU 1530  O   CYS A 229     1511   1478   1175     40    -51    120       O  
ATOM   1531  CB  CYS A 229      35.582  10.893   7.759  1.00 10.95           C  
ANISOU 1531  CB  CYS A 229     1487   1466   1210     53    -51    166       C  
ATOM   1532  SG  CYS A 229      35.036  12.560   7.364  1.00 12.39           S  
ANISOU 1532  SG  CYS A 229     1673   1644   1392     60    -51    196       S  
ATOM   1533  N   GLN A 230      35.458   7.828   8.476  1.00  9.72           N  
ANISOU 1533  N   GLN A 230     1344   1292   1055     50    -49    127       N  
ATOM   1534  CA  GLN A 230      36.044   6.507   8.633  1.00 10.52           C  
ANISOU 1534  CA  GLN A 230     1464   1379   1156     57    -38    110       C  
ATOM   1535  C   GLN A 230      35.349   5.483   7.747  1.00 10.19           C  
ANISOU 1535  C   GLN A 230     1430   1334   1109     37    -37     91       C  
ATOM   1536  O   GLN A 230      35.999   4.683   7.063  1.00 10.82           O  
ANISOU 1536  O   GLN A 230     1522   1411   1178     38    -30     73       O  
ATOM   1537  CB  GLN A 230      35.968   6.077  10.096  1.00  9.98           C  
ANISOU 1537  CB  GLN A 230     1409   1285   1097     73    -30    116       C  
ATOM   1538  CG  GLN A 230      36.643   4.735  10.385  1.00 11.45           C  
ANISOU 1538  CG  GLN A 230     1625   1446   1278     94    -18    106       C  
ATOM   1539  CD  GLN A 230      36.419   4.283  11.805  1.00 10.49           C  
ANISOU 1539  CD  GLN A 230     1534   1297   1155    116     -6    121       C  
ATOM   1540  OE1 GLN A 230      35.691   4.927  12.570  1.00 12.10           O  
ANISOU 1540  OE1 GLN A 230     1735   1501   1362    110     -3    134       O  
ATOM   1541  NE2 GLN A 230      37.060   3.179  12.182  1.00 13.17           N  
ANISOU 1541  NE2 GLN A 230     1909   1609   1485    147      4    119       N  
ATOM   1542  N   VAL A 231      34.021   5.518   7.765  1.00 11.07           N  
ANISOU 1542  N   VAL A 231     1529   1446   1231     18    -43     88       N  
ATOM   1543  CA  VAL A 231      33.199   4.615   6.973  1.00 12.64           C  
ANISOU 1543  CA  VAL A 231     1724   1646   1432     -6    -46     57       C  
ATOM   1544  C   VAL A 231      33.455   4.811   5.475  1.00 10.32           C  
ANISOU 1544  C   VAL A 231     1429   1386   1105     -6    -67     44       C  
ATOM   1545  O   VAL A 231      33.614   3.835   4.736  1.00 11.58           O  
ANISOU 1545  O   VAL A 231     1600   1544   1256    -17    -62     13       O  
ATOM   1546  CB  VAL A 231      31.703   4.822   7.305  1.00 10.11           C  
ANISOU 1546  CB  VAL A 231     1375   1329   1137    -26    -52     47       C  
ATOM   1547  CG1 VAL A 231      30.820   4.209   6.244  1.00 12.96           C  
ANISOU 1547  CG1 VAL A 231     1715   1710   1501    -51    -68      3       C  
ATOM   1548  CG2 VAL A 231      31.390   4.244   8.690  1.00 13.50           C  
ANISOU 1548  CG2 VAL A 231     1818   1717   1596    -34    -14     53       C  
ATOM   1549  N   GLN A 232      33.518   6.055   5.020  1.00 10.92           N  
ANISOU 1549  N   GLN A 232     1500   1490   1160      8    -85     67       N  
ATOM   1550  CA  GLN A 232      33.744   6.297   3.602  1.00 11.69           C  
ANISOU 1550  CA  GLN A 232     1610   1617   1214     13    -99     62       C  
ATOM   1551  C   GLN A 232      35.135   5.822   3.171  1.00 11.35           C  
ANISOU 1551  C   GLN A 232     1590   1567   1155     16    -72     55       C  
ATOM   1552  O   GLN A 232      35.274   5.255   2.089  1.00 11.70           O  
ANISOU 1552  O   GLN A 232     1649   1627   1169     12    -73     31       O  
ATOM   1553  CB  GLN A 232      33.562   7.777   3.238  1.00 11.85           C  
ANISOU 1553  CB  GLN A 232     1634   1657   1213     33   -115     97       C  
ATOM   1554  CG  GLN A 232      33.809   8.022   1.733  1.00 14.13           C  
ANISOU 1554  CG  GLN A 232     1952   1974   1443     45   -123     98       C  
ATOM   1555  CD  GLN A 232      33.102   9.227   1.155  1.00 14.79           C  
ANISOU 1555  CD  GLN A 232     2047   2078   1494     73   -151    128       C  
ATOM   1556  OE1 GLN A 232      32.359   9.945   1.840  1.00 14.27           O  
ANISOU 1556  OE1 GLN A 232     1960   2008   1456     83   -167    144       O  
ATOM   1557  NE2 GLN A 232      33.346   9.464  -0.123  1.00 15.95           N  
ANISOU 1557  NE2 GLN A 232     2234   2248   1579     90   -155    135       N  
ATOM   1558  N   LEU A 233      36.155   6.048   4.001  1.00 11.32           N  
ANISOU 1558  N   LEU A 233     1585   1544   1172     25    -49     70       N  
ATOM   1559  CA  LEU A 233      37.508   5.575   3.671  1.00 10.69           C  
ANISOU 1559  CA  LEU A 233     1515   1459   1087     31    -23     55       C  
ATOM   1560  C   LEU A 233      37.534   4.044   3.552  1.00 10.70           C  
ANISOU 1560  C   LEU A 233     1526   1444   1095     28    -17     21       C  
ATOM   1561  O   LEU A 233      38.159   3.490   2.646  1.00 12.16           O  
ANISOU 1561  O   LEU A 233     1723   1635   1261     28     -3     -3       O  
ATOM   1562  CB  LEU A 233      38.525   6.055   4.715  1.00 10.86           C  
ANISOU 1562  CB  LEU A 233     1521   1468   1136     46     -9     65       C  
ATOM   1563  CG  LEU A 233      38.773   7.565   4.709  1.00 10.92           C  
ANISOU 1563  CG  LEU A 233     1519   1485   1144     44     -1     89       C  
ATOM   1564  CD1 LEU A 233      39.424   8.014   6.010  1.00 13.21           C  
ANISOU 1564  CD1 LEU A 233     1786   1765   1468     55      1     88       C  
ATOM   1565  CD2 LEU A 233      39.610   7.978   3.497  1.00 11.93           C  
ANISOU 1565  CD2 LEU A 233     1660   1626   1248     36     29     85       C  
ATOM   1566  N   LEU A 234      36.843   3.360   4.461  1.00 10.80           N  
ANISOU 1566  N   LEU A 234     1539   1429   1134     25    -20     18       N  
ATOM   1567  CA  LEU A 234      36.741   1.890   4.423  1.00 11.19           C  
ANISOU 1567  CA  LEU A 234     1607   1449   1197     18     -6    -13       C  
ATOM   1568  C   LEU A 234      36.035   1.401   3.164  1.00 11.05           C  
ANISOU 1568  C   LEU A 234     1590   1449   1160     -8    -15    -50       C  
ATOM   1569  O   LEU A 234      36.515   0.524   2.451  1.00 11.56           O  
ANISOU 1569  O   LEU A 234     1670   1507   1216     -9     -1    -82       O  
ATOM   1570  CB  LEU A 234      35.980   1.370   5.641  1.00 13.63           C  
ANISOU 1570  CB  LEU A 234     1922   1719   1537     14      4     -4       C  
ATOM   1571  CG  LEU A 234      36.737   1.352   6.970  1.00 12.91           C  
ANISOU 1571  CG  LEU A 234     1846   1601   1457     49     15     23       C  
ATOM   1572  CD1 LEU A 234      35.762   1.253   8.135  1.00 14.09           C  
ANISOU 1572  CD1 LEU A 234     2006   1721   1625     41     26     41       C  
ATOM   1573  CD2 LEU A 234      37.725   0.182   6.998  1.00 16.68           C  
ANISOU 1573  CD2 LEU A 234     2352   2047   1938     77     33      7       C  
ATOM   1574  N   ALA A 235      34.873   1.979   2.889  1.00 10.88           N  
ANISOU 1574  N   ALA A 235     1549   1453   1131    -24    -42    -50       N  
ATOM   1575  CA  ALA A 235      34.042   1.519   1.792  1.00 11.32           C  
ANISOU 1575  CA  ALA A 235     1599   1535   1169    -45    -62    -95       C  
ATOM   1576  C   ALA A 235      34.650   1.873   0.435  1.00 12.26           C  
ANISOU 1576  C   ALA A 235     1735   1694   1231    -32    -72   -101       C  
ATOM   1577  O   ALA A 235      34.654   1.041  -0.477  1.00 12.74           O  
ANISOU 1577  O   ALA A 235     1806   1762   1271    -43    -72   -147       O  
ATOM   1578  CB  ALA A 235      32.630   2.099   1.923  1.00 13.20           C  
ANISOU 1578  CB  ALA A 235     1803   1796   1417    -56    -95    -98       C  
ATOM   1579  N   ASP A 236      35.169   3.090   0.293  1.00 11.99           N  
ANISOU 1579  N   ASP A 236     1708   1680   1169    -11    -74    -58       N  
ATOM   1580  CA  ASP A 236      35.722   3.508  -0.991  1.00 13.71           C  
ANISOU 1580  CA  ASP A 236     1954   1931   1327      1    -72    -58       C  
ATOM   1581  C   ASP A 236      36.964   2.698  -1.339  1.00 13.65           C  
ANISOU 1581  C   ASP A 236     1963   1908   1317      0    -31    -81       C  
ATOM   1582  O   ASP A 236      37.225   2.442  -2.516  1.00 15.24           O  
ANISOU 1582  O   ASP A 236     2188   2132   1469      0    -25   -106       O  
ATOM   1583  CB  ASP A 236      36.056   5.004  -0.994  1.00 14.97           C  
ANISOU 1583  CB  ASP A 236     2123   2100   1464     19    -67     -4       C  
ATOM   1584  CG  ASP A 236      34.832   5.902  -1.175  1.00 17.73           C  
ANISOU 1584  CG  ASP A 236     2468   2476   1792     33   -112     17       C  
ATOM   1585  OD1 ASP A 236      33.680   5.416  -1.213  1.00 16.71           O  
ANISOU 1585  OD1 ASP A 236     2315   2362   1670     27   -151    -15       O  
ATOM   1586  OD2 ASP A 236      35.032   7.133  -1.264  1.00 18.11           O  
ANISOU 1586  OD2 ASP A 236     2534   2527   1822     51   -105     62       O  
ATOM   1587  N   ALA A 237      37.737   2.292  -0.331  1.00 12.13           N  
ANISOU 1587  N   ALA A 237     1759   1677   1172      4     -5    -76       N  
ATOM   1588  CA  ALA A 237      38.901   1.449  -0.612  1.00 12.35           C  
ANISOU 1588  CA  ALA A 237     1796   1690   1205     11     30   -104       C  
ATOM   1589  C   ALA A 237      38.472   0.069  -1.097  1.00 12.94           C  
ANISOU 1589  C   ALA A 237     1884   1751   1282     -3     30   -156       C  
ATOM   1590  O   ALA A 237      39.170  -0.551  -1.885  1.00 14.30           O  
ANISOU 1590  O   ALA A 237     2071   1926   1438      0     53   -190       O  
ATOM   1591  CB  ALA A 237      39.786   1.315   0.619  1.00 11.77           C  
ANISOU 1591  CB  ALA A 237     1707   1584   1181     31     47    -90       C  
ATOM   1592  N   ALA A 238      37.328  -0.408  -0.610  1.00 12.45           N  
ANISOU 1592  N   ALA A 238     1813   1671   1246    -20      9   -168       N  
ATOM   1593  CA  ALA A 238      36.876  -1.771  -0.888  1.00 12.81           C  
ANISOU 1593  CA  ALA A 238     1867   1691   1310    -41     17   -223       C  
ATOM   1594  C   ALA A 238      36.046  -1.915  -2.157  1.00 13.17           C  
ANISOU 1594  C   ALA A 238     1912   1779   1313    -62    -11   -272       C  
ATOM   1595  O   ALA A 238      36.029  -2.989  -2.768  1.00 16.53           O  
ANISOU 1595  O   ALA A 238     2349   2192   1740    -78      2   -330       O  
ATOM   1596  CB  ALA A 238      36.084  -2.297   0.305  1.00 15.39           C  
ANISOU 1596  CB  ALA A 238     2186   1969   1692    -56     23   -218       C  
ATOM   1597  N   GLY A 239      35.336  -0.868  -2.561  1.00 16.71           N  
ANISOU 1597  N   GLY A 239     2082   2382   1885    404   -362   -654       N  
ATOM   1598  CA  GLY A 239      34.436  -1.005  -3.690  1.00 17.32           C  
ANISOU 1598  CA  GLY A 239     2226   2586   1768    491   -370   -583       C  
ATOM   1599  C   GLY A 239      33.680   0.267  -3.985  1.00 17.26           C  
ANISOU 1599  C   GLY A 239     2269   2607   1682    471   -188   -357       C  
ATOM   1600  O   GLY A 239      34.091   1.364  -3.604  1.00 17.17           O  
ANISOU 1600  O   GLY A 239     2220   2538   1764    396      6   -253       O  
ATOM   1601  N   GLN A 240      32.545   0.111  -4.654  1.00 17.52           N  
ANISOU 1601  N   GLN A 240     2379   2713   1564    551   -274   -300       N  
ATOM   1602  CA  GLN A 240      31.720   1.237  -5.061  1.00 17.76           C  
ANISOU 1602  CA  GLN A 240     2477   2781   1491    575   -143   -101       C  
ATOM   1603  C   GLN A 240      30.499   1.386  -4.160  1.00 16.32           C  
ANISOU 1603  C   GLN A 240     2314   2486   1400    483   -266    -29       C  
ATOM   1604  O   GLN A 240      29.646   0.498  -4.115  1.00 19.08           O  
ANISOU 1604  O   GLN A 240     2670   2824   1757    499   -473   -113       O  
ATOM   1605  CB  GLN A 240      31.282   1.060  -6.520  1.00 19.53           C  
ANISOU 1605  CB  GLN A 240     2777   3190   1455    777   -160   -108       C  
ATOM   1606  CG  GLN A 240      30.349   2.150  -7.019  1.00 28.27           C  
ANISOU 1606  CG  GLN A 240     3982   4336   2422    850    -67     87       C  
ATOM   1607  CD  GLN A 240      30.987   3.523  -6.965  1.00 28.10           C  
ANISOU 1607  CD  GLN A 240     3980   4265   2432    791    245    293       C  
ATOM   1608  OE1 GLN A 240      32.015   3.766  -7.598  1.00 33.51           O  
ANISOU 1608  OE1 GLN A 240     4661   5017   3053    837    462    322       O  
ATOM   1609  NE2 GLN A 240      30.389   4.425  -6.193  1.00 25.69           N  
ANISOU 1609  NE2 GLN A 240     3679   3832   2252    684    277    426       N  
ATOM   1610  N   THR A 241      30.405   2.498  -3.442  1.00 15.58           N  
ANISOU 1610  N   THR A 241     2215   2303   1400    387   -133    112       N  
ATOM   1611  CA  THR A 241      29.239   2.721  -2.604  1.00 14.45           C  
ANISOU 1611  CA  THR A 241     2083   2076   1330    311   -223    177       C  
ATOM   1612  C   THR A 241      27.985   3.027  -3.420  1.00 16.12           C  
ANISOU 1612  C   THR A 241     2349   2369   1406    412   -271    243       C  
ATOM   1613  O   THR A 241      28.049   3.480  -4.564  1.00 16.82           O  
ANISOU 1613  O   THR A 241     2499   2569   1322    549   -187    299       O  
ATOM   1614  CB  THR A 241      29.461   3.870  -1.606  1.00 13.66           C  
ANISOU 1614  CB  THR A 241     1954   1869   1367    206    -88    281       C  
ATOM   1615  OG1 THR A 241      29.820   5.057  -2.318  1.00 16.76           O  
ANISOU 1615  OG1 THR A 241     2364   2289   1716    249    121    408       O  
ATOM   1616  CG2 THR A 241      30.561   3.525  -0.615  1.00 15.85           C  
ANISOU 1616  CG2 THR A 241     2170   2058   1794    131    -98    173       C  
ATOM   1617  N   ILE A 242      26.843   2.770  -2.795  1.00 15.39           N  
ANISOU 1617  N   ILE A 242     2234   2221   1394    354   -403    229       N  
ATOM   1618  CA  ILE A 242      25.547   3.133  -3.342  1.00 16.79           C  
ANISOU 1618  CA  ILE A 242     2430   2453   1498    439   -473    258       C  
ATOM   1619  C   ILE A 242      24.980   4.253  -2.483  1.00 17.32           C  
ANISOU 1619  C   ILE A 242     2484   2443   1652    353   -387    385       C  
ATOM   1620  O   ILE A 242      24.753   4.056  -1.288  1.00 16.92           O  
ANISOU 1620  O   ILE A 242     2382   2298   1750    219   -407    375       O  
ATOM   1621  CB  ILE A 242      24.584   1.930  -3.353  1.00 18.31           C  
ANISOU 1621  CB  ILE A 242     2560   2634   1763    439   -694    102       C  
ATOM   1622  CG1 ILE A 242      25.207   0.759  -4.124  1.00 23.11           C  
ANISOU 1622  CG1 ILE A 242     3167   3301   2313    527   -806    -55       C  
ATOM   1623  CG2 ILE A 242      23.242   2.331  -3.947  1.00 19.38           C  
ANISOU 1623  CG2 ILE A 242     2685   2832   1849    546   -787     85       C  
ATOM   1624  CD1 ILE A 242      24.369  -0.499  -4.129  1.00 27.43           C  
ANISOU 1624  CD1 ILE A 242     3633   3797   2993    516  -1028   -230       C  
ATOM   1625  N   PRO A 243      24.769   5.439  -3.071  1.00 18.09           N  
ANISOU 1625  N   PRO A 243     2643   2578   1652    445   -287    509       N  
ATOM   1626  CA  PRO A 243      24.207   6.535  -2.278  1.00 18.56           C  
ANISOU 1626  CA  PRO A 243     2683   2559   1811    378   -225    609       C  
ATOM   1627  C   PRO A 243      22.774   6.231  -1.855  1.00 19.65           C  
ANISOU 1627  C   PRO A 243     2754   2697   2016    357   -378    534       C  
ATOM   1628  O   PRO A 243      22.048   5.570  -2.590  1.00 21.06           O  
ANISOU 1628  O   PRO A 243     2920   2946   2135    451   -523    431       O  
ATOM   1629  CB  PRO A 243      24.261   7.731  -3.237  1.00 21.87           C  
ANISOU 1629  CB  PRO A 243     3204   3009   2097    515   -105    756       C  
ATOM   1630  CG  PRO A 243      24.270   7.119  -4.603  1.00 23.97           C  
ANISOU 1630  CG  PRO A 243     3551   3412   2144    696   -168    712       C  
ATOM   1631  CD  PRO A 243      25.039   5.834  -4.463  1.00 23.53           C  
ANISOU 1631  CD  PRO A 243     3437   3377   2127    629   -221    571       C  
ATOM   1632  N   ILE A 244      22.381   6.699  -0.680  1.00 16.32           N  
ANISOU 1632  N   ILE A 244     2272   2198   1730    242   -343    563       N  
ATOM   1633  CA  ILE A 244      20.977   6.664  -0.291  1.00 17.34           C  
ANISOU 1633  CA  ILE A 244     2321   2332   1935    224   -438    506       C  
ATOM   1634  C   ILE A 244      20.189   7.550  -1.246  1.00 19.65           C  
ANISOU 1634  C   ILE A 244     2651   2687   2129    387   -487    530       C  
ATOM   1635  O   ILE A 244      20.655   8.624  -1.618  1.00 20.02           O  
ANISOU 1635  O   ILE A 244     2788   2720   2100    460   -387    657       O  
ATOM   1636  CB  ILE A 244      20.803   7.134   1.157  1.00 16.55           C  
ANISOU 1636  CB  ILE A 244     2163   2161   1964     96   -362    541       C  
ATOM   1637  CG1 ILE A 244      21.424   6.102   2.086  1.00 16.04           C  
ANISOU 1637  CG1 ILE A 244     2089   2042   1964    -23   -347    509       C  
ATOM   1638  CG2 ILE A 244      19.330   7.345   1.498  1.00 18.79           C  
ANISOU 1638  CG2 ILE A 244     2349   2464   2325     89   -421    489       C  
ATOM   1639  CD1 ILE A 244      21.538   6.555   3.524  1.00 17.51           C  
ANISOU 1639  CD1 ILE A 244     2255   2175   2221   -104   -265    545       C  
ATOM   1640  N   ASP A 245      19.019   7.085  -1.679  1.00 20.44           N  
ANISOU 1640  N   ASP A 245     2684   2840   2243    456   -645    402       N  
ATOM   1641  CA  ASP A 245      18.154   7.884  -2.542  1.00 21.92           C  
ANISOU 1641  CA  ASP A 245     2907   3089   2332    646   -736    392       C  
ATOM   1642  C   ASP A 245      17.804   9.181  -1.816  1.00 17.58           C  
ANISOU 1642  C   ASP A 245     2347   2481   1852    614   -653    490       C  
ATOM   1643  O   ASP A 245      17.551   9.167  -0.616  1.00 18.91           O  
ANISOU 1643  O   ASP A 245     2407   2598   2179    456   -603    469       O  
ATOM   1644  CB  ASP A 245      16.895   7.094  -2.913  1.00 23.02           C  
ANISOU 1644  CB  ASP A 245     2919   3281   2546    709   -943    176       C  
ATOM   1645  CG  ASP A 245      16.154   7.687  -4.095  1.00 41.05           C  
ANISOU 1645  CG  ASP A 245     5263   5641   4691    947  -1063    117       C  
ATOM   1646  OD1 ASP A 245      16.783   8.409  -4.900  1.00 46.94           O  
ANISOU 1646  OD1 ASP A 245     6179   6400   5255   1049   -958    248       O  
ATOM   1647  OD2 ASP A 245      14.938   7.426  -4.220  1.00 45.58           O  
ANISOU 1647  OD2 ASP A 245     5706   6233   5379    985  -1207    -72       O  
ATOM   1648  N   GLU A 246      17.817  10.305  -2.525  1.00 21.60           N  
ANISOU 1648  N   GLU A 246     2979   2993   2236    776   -632    601       N  
ATOM   1649  CA  GLU A 246      17.677  11.597  -1.852  1.00 21.52           C  
ANISOU 1649  CA  GLU A 246     2968   2898   2311    747   -550    700       C  
ATOM   1650  C   GLU A 246      16.381  11.769  -1.035  1.00 17.71           C  
ANISOU 1650  C   GLU A 246     2323   2422   1982    704   -647    567       C  
ATOM   1651  O   GLU A 246      16.436  12.340   0.048  1.00 17.27           O  
ANISOU 1651  O   GLU A 246     2203   2306   2053    590   -560    596       O  
ATOM   1652  CB  GLU A 246      17.817  12.745  -2.857  1.00 26.87           C  
ANISOU 1652  CB  GLU A 246     3799   3538   2875    886   -500    816       C  
ATOM   1653  CG  GLU A 246      19.256  12.993  -3.305  1.00 33.95           C  
ANISOU 1653  CG  GLU A 246     4804   4375   3720    830   -303    948       C  
ATOM   1654  CD  GLU A 246      19.709  14.425  -3.072  1.00 46.28           C  
ANISOU 1654  CD  GLU A 246     6412   5797   5375    792   -164   1077       C  
ATOM   1655  OE1 GLU A 246      18.874  15.262  -2.656  1.00 50.82           O  
ANISOU 1655  OE1 GLU A 246     6960   6322   6028    831   -233   1074       O  
ATOM   1656  OE2 GLU A 246      20.904  14.714  -3.303  1.00 51.00           O  
ANISOU 1656  OE2 GLU A 246     7055   6332   5988    729      9   1164       O  
ATOM   1657  N   PRO A 247      15.229  11.263  -1.517  1.00 18.63           N  
ANISOU 1657  N   PRO A 247     2357   2619   2105    798   -824    397       N  
ATOM   1658  CA  PRO A 247      14.044  11.403  -0.655  1.00 18.75           C  
ANISOU 1658  CA  PRO A 247     2183   2639   2301    731   -877    259       C  
ATOM   1659  C   PRO A 247      14.217  10.705   0.697  1.00 18.24           C  
ANISOU 1659  C   PRO A 247     1991   2544   2395    485   -750    242       C  
ATOM   1660  O   PRO A 247      13.805  11.240   1.732  1.00 17.01           O  
ANISOU 1660  O   PRO A 247     1743   2373   2346    407   -683    231       O  
ATOM   1661  CB  PRO A 247      12.938  10.741  -1.476  1.00 20.43           C  
ANISOU 1661  CB  PRO A 247     2300   2932   2531    860  -1088     45       C  
ATOM   1662  CG  PRO A 247      13.384  10.912  -2.890  1.00 21.60           C  
ANISOU 1662  CG  PRO A 247     2649   3114   2445   1062  -1141    105       C  
ATOM   1663  CD  PRO A 247      14.869  10.716  -2.838  1.00 20.28           C  
ANISOU 1663  CD  PRO A 247     2619   2914   2171    991   -987    297       C  
ATOM   1664  N   GLN A 248      14.836   9.526   0.701  1.00 17.27           N  
ANISOU 1664  N   GLN A 248     1879   2413   2270    384   -718    239       N  
ATOM   1665  CA AGLN A 248      15.087   8.810   1.939  0.52 17.13           C  
ANISOU 1665  CA AGLN A 248     1790   2353   2365    181   -596    252       C  
ATOM   1666  CA BGLN A 248      15.082   8.820   1.956  0.48 17.14           C  
ANISOU 1666  CA BGLN A 248     1790   2354   2368    180   -595    253       C  
ATOM   1667  C   GLN A 248      16.076   9.574   2.826  1.00 16.86           C  
ANISOU 1667  C   GLN A 248     1839   2271   2296    125   -454    391       C  
ATOM   1668  O   GLN A 248      15.920   9.618   4.048  1.00 17.54           O  
ANISOU 1668  O   GLN A 248     1861   2346   2458     24   -364    393       O  
ATOM   1669  CB AGLN A 248      15.597   7.398   1.631  0.52 19.47           C  
ANISOU 1669  CB AGLN A 248     2102   2629   2665    115   -620    220       C  
ATOM   1670  CB BGLN A 248      15.596   7.397   1.720  0.48 19.80           C  
ANISOU 1670  CB BGLN A 248     2141   2669   2714    105   -611    223       C  
ATOM   1671  CG AGLN A 248      14.521   6.434   1.115  0.52 28.61           C  
ANISOU 1671  CG AGLN A 248     3114   3802   3953    122   -755     35       C  
ATOM   1672  CG BGLN A 248      15.686   6.592   3.021  0.48 25.36           C  
ANISOU 1672  CG BGLN A 248     2790   3312   3533    -84   -491    247       C  
ATOM   1673  CD AGLN A 248      13.896   6.865  -0.209  0.52 32.32           C  
ANISOU 1673  CD AGLN A 248     3586   4351   4345    344   -943    -80       C  
ATOM   1674  CD BGLN A 248      16.688   5.453   2.970  0.48 27.39           C  
ANISOU 1674  CD BGLN A 248     3129   3513   3763   -147   -483    278       C  
ATOM   1675  OE1AGLN A 248      14.509   7.586  -0.996  0.52 32.38           O  
ANISOU 1675  OE1AGLN A 248     3756   4397   4149    501   -964     13       O  
ATOM   1676  OE1BGLN A 248      17.090   5.008   1.896  0.48 32.27           O  
ANISOU 1676  OE1BGLN A 248     3795   4150   4317    -65   -585    232       O  
ATOM   1677  NE2AGLN A 248      12.664   6.433  -0.448  0.52 34.93           N  
ANISOU 1677  NE2AGLN A 248     3734   4698   4841    369  -1074   -288       N  
ATOM   1678  NE2BGLN A 248      17.100   4.978   4.142  0.48 27.93           N  
ANISOU 1678  NE2BGLN A 248     3224   3520   3867   -269   -368    348       N  
ATOM   1679  N   ALA A 249      17.092  10.179   2.207  1.00 14.08           N  
ANISOU 1679  N   ALA A 249     1623   1891   1838    203   -427    497       N  
ATOM   1680  CA  ALA A 249      18.073  10.954   2.972  1.00 14.87           C  
ANISOU 1680  CA  ALA A 249     1770   1923   1957    158   -309    591       C  
ATOM   1681  C   ALA A 249      17.411  12.159   3.640  1.00 15.60           C  
ANISOU 1681  C   ALA A 249     1798   2003   2128    188   -302    578       C  
ATOM   1682  O   ALA A 249      17.685  12.459   4.802  1.00 16.68           O  
ANISOU 1682  O   ALA A 249     1894   2116   2329    124   -234    569       O  
ATOM   1683  CB  ALA A 249      19.229  11.404   2.080  1.00 17.47           C  
ANISOU 1683  CB  ALA A 249     2227   2207   2206    225   -256    700       C  
ATOM   1684  N   ALA A 250      16.541  12.850   2.903  1.00 15.07           N  
ANISOU 1684  N   ALA A 250     1727   1954   2045    312   -389    561       N  
ATOM   1685  CA  ALA A 250      15.809  13.999   3.432  1.00 15.82           C  
ANISOU 1685  CA  ALA A 250     1754   2036   2223    364   -412    525       C  
ATOM   1686  C   ALA A 250      14.911  13.584   4.590  1.00 17.47           C  
ANISOU 1686  C   ALA A 250     1800   2316   2523    272   -398    400       C  
ATOM   1687  O   ALA A 250      14.810  14.280   5.592  1.00 17.08           O  
ANISOU 1687  O   ALA A 250     1689   2261   2537    257   -353    373       O  
ATOM   1688  CB  ALA A 250      14.980  14.656   2.321  1.00 16.63           C  
ANISOU 1688  CB  ALA A 250     1896   2148   2275    544   -540    514       C  
ATOM   1689  N   PHE A 251      14.255  12.442   4.442  1.00 15.57           N  
ANISOU 1689  N   PHE A 251     1482   2137   2297    215   -428    319       N  
ATOM   1690  CA  PHE A 251      13.383  11.932   5.491  1.00 17.52           C  
ANISOU 1690  CA  PHE A 251     1572   2440   2645    110   -365    223       C  
ATOM   1691  C   PHE A 251      14.166  11.688   6.779  1.00 17.63           C  
ANISOU 1691  C   PHE A 251     1623   2439   2635      5   -220    293       C  
ATOM   1692  O   PHE A 251      13.750  12.090   7.869  1.00 19.42           O  
ANISOU 1692  O   PHE A 251     1774   2712   2894    -11   -146    255       O  
ATOM   1693  CB  PHE A 251      12.702  10.642   5.024  1.00 19.96           C  
ANISOU 1693  CB  PHE A 251     1790   2772   3021     47   -406    134       C  
ATOM   1694  CG  PHE A 251      11.831  10.010   6.069  1.00 22.15           C  
ANISOU 1694  CG  PHE A 251     1903   3081   3433    -87   -290     63       C  
ATOM   1695  CD1 PHE A 251      10.517  10.406   6.218  1.00 25.38           C  
ANISOU 1695  CD1 PHE A 251     2123   3551   3971    -62   -313    -84       C  
ATOM   1696  CD2 PHE A 251      12.330   9.023   6.905  1.00 24.52           C  
ANISOU 1696  CD2 PHE A 251     2241   3345   3729   -228   -146    147       C  
ATOM   1697  CE1 PHE A 251       9.707   9.830   7.179  1.00 33.27           C  
ANISOU 1697  CE1 PHE A 251     2957   4578   5106   -195   -160   -140       C  
ATOM   1698  CE2 PHE A 251      11.525   8.441   7.870  1.00 25.99           C  
ANISOU 1698  CE2 PHE A 251     2298   3549   4029   -348      5    119       C  
ATOM   1699  CZ  PHE A 251      10.216   8.844   8.006  1.00 32.31           C  
ANISOU 1699  CZ  PHE A 251     2894   4414   4968   -341     15    -20       C  
ATOM   1700  N   THR A 252      15.318  11.042   6.640  1.00 15.75           N  
ANISOU 1700  N   THR A 252     1507   2149   2328    -39   -192    380       N  
ATOM   1701  CA  THR A 252      16.130  10.696   7.796  1.00 17.61           C  
ANISOU 1701  CA  THR A 252     1799   2369   2524   -104    -89    428       C  
ATOM   1702  C   THR A 252      16.758  11.948   8.430  1.00 17.45           C  
ANISOU 1702  C   THR A 252     1803   2329   2498    -30    -78    430       C  
ATOM   1703  O   THR A 252      16.889  12.025   9.656  1.00 18.38           O  
ANISOU 1703  O   THR A 252     1913   2479   2592    -31    -14    407       O  
ATOM   1704  CB  THR A 252      17.205   9.663   7.399  1.00 15.90           C  
ANISOU 1704  CB  THR A 252     1695   2096   2252   -150    -94    488       C  
ATOM   1705  OG1 THR A 252      16.565   8.524   6.808  1.00 19.39           O  
ANISOU 1705  OG1 THR A 252     2093   2540   2735   -210   -126    458       O  
ATOM   1706  CG2 THR A 252      17.980   9.192   8.617  1.00 17.29           C  
ANISOU 1706  CG2 THR A 252     1940   2254   2377   -189    -15    520       C  
ATOM   1707  N   PHE A 253      17.113  12.938   7.614  1.00 14.68           N  
ANISOU 1707  N   PHE A 253     1483   1919   2175     49   -138    452       N  
ATOM   1708  CA  PHE A 253      17.645  14.191   8.139  1.00 16.23           C  
ANISOU 1708  CA  PHE A 253     1674   2060   2433    113   -135    436       C  
ATOM   1709  C   PHE A 253      16.656  14.870   9.090  1.00 18.87           C  
ANISOU 1709  C   PHE A 253     1895   2465   2808    157   -140    336       C  
ATOM   1710  O   PHE A 253      17.065  15.480  10.086  1.00 18.98           O  
ANISOU 1710  O   PHE A 253     1886   2475   2851    199   -128    277       O  
ATOM   1711  CB  PHE A 253      18.012  15.148   7.001  1.00 16.30           C  
ANISOU 1711  CB  PHE A 253     1737   1966   2491    184   -172    505       C  
ATOM   1712  CG  PHE A 253      18.520  16.486   7.474  1.00 15.66           C  
ANISOU 1712  CG  PHE A 253     1630   1782   2539    240   -170    483       C  
ATOM   1713  CD1 PHE A 253      19.868  16.682   7.733  1.00 17.83           C  
ANISOU 1713  CD1 PHE A 253     1929   1955   2890    215   -121    491       C  
ATOM   1714  CD2 PHE A 253      17.649  17.549   7.676  1.00 22.68           C  
ANISOU 1714  CD2 PHE A 253     2449   2663   3506    322   -229    426       C  
ATOM   1715  CE1 PHE A 253      20.337  17.912   8.172  1.00 18.49           C  
ANISOU 1715  CE1 PHE A 253     1958   1918   3149    262   -128    440       C  
ATOM   1716  CE2 PHE A 253      18.114  18.784   8.118  1.00 24.05           C  
ANISOU 1716  CE2 PHE A 253     2585   2718   3835    376   -242    387       C  
ATOM   1717  CZ  PHE A 253      19.463  18.961   8.369  1.00 21.09           C  
ANISOU 1717  CZ  PHE A 253     2224   2228   3559    341   -190    392       C  
ATOM   1718  N   LYS A 254      15.363  14.792   8.778  1.00 18.57           N  
ANISOU 1718  N   LYS A 254     1771   2499   2785    165   -170    290       N  
ATOM   1719  CA  LYS A 254      14.357  15.392   9.653  1.00 19.77           C  
ANISOU 1719  CA  LYS A 254     1792   2737   2981    209   -162    176       C  
ATOM   1720  C   LYS A 254      14.431  14.788  11.054  1.00 23.82           C  
ANISOU 1720  C   LYS A 254     2288   3340   3424    161    -42    152       C  
ATOM   1721  O   LYS A 254      14.160  15.462  12.049  1.00 25.64           O  
ANISOU 1721  O   LYS A 254     2452   3637   3652    230    -21     63       O  
ATOM   1722  CB  LYS A 254      12.949  15.206   9.079  1.00 27.15           C  
ANISOU 1722  CB  LYS A 254     2611   3740   3967    214   -208    101       C  
ATOM   1723  CG  LYS A 254      11.889  16.008   9.812  1.00 31.15           C  
ANISOU 1723  CG  LYS A 254     2961   4333   4541    280   -215    -39       C  
ATOM   1724  CD  LYS A 254      10.518  15.851   9.168  1.00 34.53           C  
ANISOU 1724  CD  LYS A 254     3247   4820   5054    297   -282   -153       C  
ATOM   1725  CE  LYS A 254       9.483  16.741   9.845  1.00 38.66           C  
ANISOU 1725  CE  LYS A 254     3599   5432   5659    378   -300   -317       C  
ATOM   1726  NZ  LYS A 254       8.116  16.566   9.271  1.00 47.47           N  
ANISOU 1726  NZ  LYS A 254     4540   6608   6888    401   -374   -472       N  
ATOM   1727  N   GLU A 255      14.826  13.521  11.128  1.00 21.54           N  
ANISOU 1727  N   GLU A 255     2074   3050   3062     65     33    232       N  
ATOM   1728  CA  GLU A 255      14.882  12.803  12.399  1.00 21.01           C  
ANISOU 1728  CA  GLU A 255     2035   3054   2895     34    162    248       C  
ATOM   1729  C   GLU A 255      16.221  12.944  13.131  1.00 20.46           C  
ANISOU 1729  C   GLU A 255     2087   2950   2735    102    146    258       C  
ATOM   1730  O   GLU A 255      16.255  12.962  14.359  1.00 25.53           O  
ANISOU 1730  O   GLU A 255     2751   3675   3274    170    210    223       O  
ATOM   1731  CB  GLU A 255      14.582  11.316  12.166  1.00 26.80           C  
ANISOU 1731  CB  GLU A 255     2791   3774   3617    -98    249    331       C  
ATOM   1732  CG  GLU A 255      13.449  11.040  11.159  1.00 35.30           C  
ANISOU 1732  CG  GLU A 255     3734   4851   4828   -162    216    285       C  
ATOM   1733  CD  GLU A 255      12.053  11.391  11.674  1.00 47.20           C  
ANISOU 1733  CD  GLU A 255     5056   6461   6416   -164    293    182       C  
ATOM   1734  OE1 GLU A 255      11.845  12.510  12.193  1.00 51.51           O  
ANISOU 1734  OE1 GLU A 255     5551   7074   6948    -61    272    105       O  
ATOM   1735  OE2 GLU A 255      11.148  10.539  11.544  1.00 52.88           O  
ANISOU 1735  OE2 GLU A 255     5661   7187   7243   -269    374    159       O  
ATOM   1736  N   LEU A 256      17.310  13.045  12.377  1.00 16.19           N  
ANISOU 1736  N   LEU A 256     1621   2297   2233    102     62    290       N  
ATOM   1737  CA  LEU A 256      18.657  12.992  12.956  1.00 16.22           C  
ANISOU 1737  CA  LEU A 256     1720   2253   2190    156     34    271       C  
ATOM   1738  C   LEU A 256      19.432  14.293  12.917  1.00 15.48           C  
ANISOU 1738  C   LEU A 256     1584   2078   2220    244    -55    179       C  
ATOM   1739  O   LEU A 256      20.448  14.424  13.600  1.00 15.77           O  
ANISOU 1739  O   LEU A 256     1653   2084   2254    317    -96    100       O  
ATOM   1740  CB  LEU A 256      19.515  11.942  12.233  1.00 17.50           C  
ANISOU 1740  CB  LEU A 256     1984   2336   2330     78     25    355       C  
ATOM   1741  CG  LEU A 256      19.037  10.497  12.226  1.00 19.07           C  
ANISOU 1741  CG  LEU A 256     2238   2560   2448    -17     97    444       C  
ATOM   1742  CD1 LEU A 256      20.111   9.633  11.596  1.00 19.52           C  
ANISOU 1742  CD1 LEU A 256     2392   2531   2494    -56     52    486       C  
ATOM   1743  CD2 LEU A 256      18.712  10.011  13.631  1.00 23.66           C  
ANISOU 1743  CD2 LEU A 256     2870   3220   2899     19    194    457       C  
ATOM   1744  N   GLY A 257      18.988  15.236  12.097  1.00 15.78           N  
ANISOU 1744  N   GLY A 257     1550   2061   2385    247    -93    181       N  
ATOM   1745  CA  GLY A 257      19.827  16.361  11.733  1.00 14.84           C  
ANISOU 1745  CA  GLY A 257     1404   1800   2433    294   -152    143       C  
ATOM   1746  C   GLY A 257      19.592  17.663  12.462  1.00 14.36           C  
ANISOU 1746  C   GLY A 257     1241   1725   2491    404   -214      5       C  
ATOM   1747  O   GLY A 257      20.364  18.601  12.283  1.00 16.47           O  
ANISOU 1747  O   GLY A 257     1470   1842   2946    438   -258    -41       O  
ATOM   1748  N   HIS A 258      18.550  17.742  13.281  1.00 15.01           N  
ANISOU 1748  N   HIS A 258     1264   1950   2488    461   -211    -71       N  
ATOM   1749  CA AHIS A 258      18.223  18.990  13.965  0.53 16.10           C  
ANISOU 1749  CA AHIS A 258     1292   2091   2734    585   -288   -228       C  
ATOM   1750  CA BHIS A 258      18.243  18.992  13.956  0.47 16.09           C  
ANISOU 1750  CA BHIS A 258     1291   2087   2734    584   -288   -228       C  
ATOM   1751  C   HIS A 258      18.899  19.041  15.332  1.00 16.74           C  
ANISOU 1751  C   HIS A 258     1364   2236   2760    703   -325   -389       C  
ATOM   1752  O   HIS A 258      19.426  18.043  15.818  1.00 16.45           O  
ANISOU 1752  O   HIS A 258     1421   2264   2563    697   -282   -362       O  
ATOM   1753  CB AHIS A 258      16.698  19.180  14.081  0.53 19.69           C  
ANISOU 1753  CB AHIS A 258     1663   2680   3139    609   -272   -260       C  
ATOM   1754  CB BHIS A 258      16.731  19.182  14.034  0.47 19.55           C  
ANISOU 1754  CB BHIS A 258     1648   2655   3126    606   -273   -255       C  
ATOM   1755  CG AHIS A 258      15.985  18.081  14.811  0.53 20.65           C  
ANISOU 1755  CG AHIS A 258     1795   2995   3055    577   -153   -242       C  
ATOM   1756  CG BHIS A 258      16.091  19.380  12.696  0.47 17.39           C  
ANISOU 1756  CG BHIS A 258     1373   2305   2929    551   -296   -152       C  
ATOM   1757  ND1AHIS A 258      15.959  17.992  16.187  0.53 20.85           N  
ANISOU 1757  ND1AHIS A 258     1815   3164   2944    679   -111   -344       N  
ATOM   1758  ND1BHIS A 258      15.593  20.597  12.284  0.47 27.88           N  
ANISOU 1758  ND1BHIS A 258     2635   3548   4408    632   -392   -204       N  
ATOM   1759  CD2AHIS A 258      15.234  17.051  14.355  0.53 26.11           C  
ANISOU 1759  CD2AHIS A 258     2501   3751   3669    461    -56   -134       C  
ATOM   1760  CD2BHIS A 258      15.885  18.522  11.669  0.47 19.84           C  
ANISOU 1760  CD2BHIS A 258     1751   2608   3178    453   -256    -15       C  
ATOM   1761  CE1AHIS A 258      15.244  16.941  16.545  0.53 22.08           C  
ANISOU 1761  CE1AHIS A 258     1995   3453   2940    613     39   -264       C  
ATOM   1762  CE1BHIS A 258      15.096  20.477  11.066  0.47 21.98           C  
ANISOU 1762  CE1BHIS A 258     1932   2755   3664    600   -408    -93       C  
ATOM   1763  NE2AHIS A 258      14.792  16.353  15.452  0.53 23.34           N  
ANISOU 1763  NE2AHIS A 258     2151   3556   3161    469     72   -147       N  
ATOM   1764  NE2BHIS A 258      15.257  19.228  10.670  0.47 21.86           N  
ANISOU 1764  NE2BHIS A 258     1990   2795   3521    495   -331     10       N  
ATOM   1765  N   GLU A 259      18.887  20.219  15.946  1.00 17.52           N  
ANISOU 1765  N   GLU A 259     2150   1991   2517    369   -526    539       N  
ATOM   1766  CA  GLU A 259      19.710  20.460  17.126  1.00 16.44           C  
ANISOU 1766  CA  GLU A 259     2026   1805   2415    380   -386    470       C  
ATOM   1767  C   GLU A 259      19.287  19.674  18.359  1.00 15.72           C  
ANISOU 1767  C   GLU A 259     1811   1774   2389    396   -295    376       C  
ATOM   1768  O   GLU A 259      20.143  19.222  19.111  1.00 15.31           O  
ANISOU 1768  O   GLU A 259     1788   1727   2301    352   -187    316       O  
ATOM   1769  CB  GLU A 259      19.750  21.960  17.422  1.00 17.24           C  
ANISOU 1769  CB  GLU A 259     2165   1779   2607    470   -403    504       C  
ATOM   1770  CG  GLU A 259      20.610  22.734  16.414  1.00 17.77           C  
ANISOU 1770  CG  GLU A 259     2391   1772   2589    414   -452    604       C  
ATOM   1771  CD  GLU A 259      22.070  22.322  16.495  1.00 18.73           C  
ANISOU 1771  CD  GLU A 259     2598   1917   2602    301   -339    572       C  
ATOM   1772  OE1 GLU A 259      22.702  22.630  17.525  1.00 16.89           O  
ANISOU 1772  OE1 GLU A 259     2366   1634   2419    310   -248    508       O  
ATOM   1773  OE2 GLU A 259      22.581  21.680  15.544  1.00 17.49           O  
ANISOU 1773  OE2 GLU A 259     2502   1836   2310    210   -343    602       O  
ATOM   1774  N   GLN A 260      17.986  19.475  18.561  1.00 16.54           N  
ANISOU 1774  N   GLN A 260     1772   1931   2583    449   -339    371       N  
ATOM   1775  CA  GLN A 260      17.539  18.626  19.665  1.00 18.51           C  
ANISOU 1775  CA  GLN A 260     1901   2256   2875    437   -248    299       C  
ATOM   1776  C   GLN A 260      17.978  17.176  19.466  1.00 15.84           C  
ANISOU 1776  C   GLN A 260     1597   1978   2445    311   -228    280       C  
ATOM   1777  O   GLN A 260      18.368  16.502  20.420  1.00 16.26           O  
ANISOU 1777  O   GLN A 260     1640   2052   2486    272   -128    229       O  
ATOM   1778  CB  GLN A 260      16.023  18.692  19.834  1.00 21.18           C  
ANISOU 1778  CB  GLN A 260     2057   2659   3333    507   -296    305       C  
ATOM   1779  CG  GLN A 260      15.538  19.965  20.490  1.00 25.46           C  
ANISOU 1779  CG  GLN A 260     2533   3148   3992    656   -271    281       C  
ATOM   1780  CD  GLN A 260      14.033  19.997  20.614  1.00 37.38           C  
ANISOU 1780  CD  GLN A 260     3832   4741   5630    737   -314    281       C  
ATOM   1781  OE1 GLN A 260      13.346  20.619  19.803  1.00 40.45           O  
ANISOU 1781  OE1 GLN A 260     4176   5104   6088    815   -449    340       O  
ATOM   1782  NE2 GLN A 260      13.507  19.316  21.626  1.00 40.48           N  
ANISOU 1782  NE2 GLN A 260     4087   5241   6052    714   -202    223       N  
ATOM   1783  N   ALA A 261      17.908  16.686  18.231  1.00 15.53           N  
ANISOU 1783  N   ALA A 261     1604   1958   2336    251   -332    319       N  
ATOM   1784  CA  ALA A 261      18.407  15.342  17.943  1.00 14.90           C  
ANISOU 1784  CA  ALA A 261     1581   1911   2170    143   -322    283       C  
ATOM   1785  C   ALA A 261      19.904  15.235  18.205  1.00 15.41           C  
ANISOU 1785  C   ALA A 261     1767   1933   2156    118   -223    246       C  
ATOM   1786  O   ALA A 261      20.377  14.218  18.710  1.00 14.52           O  
ANISOU 1786  O   ALA A 261     1666   1828   2022     67   -165    197       O  
ATOM   1787  CB  ALA A 261      18.100  14.946  16.505  1.00 16.61           C  
ANISOU 1787  CB  ALA A 261     1846   2157   2310     90   -455    314       C  
ATOM   1788  N   GLY A 262      20.645  16.289  17.878  1.00 13.65           N  
ANISOU 1788  N   GLY A 262     1627   1660   1898    151   -211    276       N  
ATOM   1789  CA  GLY A 262      22.068  16.316  18.167  1.00 14.20           C  
ANISOU 1789  CA  GLY A 262     1785   1701   1911    125   -118    244       C  
ATOM   1790  C   GLY A 262      22.354  16.218  19.648  1.00 13.73           C  
ANISOU 1790  C   GLY A 262     1678   1627   1910    146    -21    192       C  
ATOM   1791  O   GLY A 262      23.216  15.452  20.078  1.00 14.09           O  
ANISOU 1791  O   GLY A 262     1753   1680   1920    108     39    148       O  
ATOM   1792  N   TYR A 263      21.605  16.992  20.432  1.00 12.48           N  
ANISOU 1792  N   TYR A 263     1449   1452   1842    215     -9    194       N  
ATOM   1793  CA  TYR A 263      21.737  16.954  21.880  1.00 12.91           C  
ANISOU 1793  CA  TYR A 263     1463   1510   1933    237     83    141       C  
ATOM   1794  C   TYR A 263      21.559  15.519  22.390  1.00 12.66           C  
ANISOU 1794  C   TYR A 263     1389   1538   1884    175    112    117       C  
ATOM   1795  O   TYR A 263      22.362  15.001  23.170  1.00 13.33           O  
ANISOU 1795  O   TYR A 263     1507   1621   1937    145    173     86       O  
ATOM   1796  CB  TYR A 263      20.713  17.899  22.539  1.00 14.75           C  
ANISOU 1796  CB  TYR A 263     1610   1735   2260    331     92    131       C  
ATOM   1797  CG  TYR A 263      21.027  18.172  23.989  1.00 14.14           C  
ANISOU 1797  CG  TYR A 263     1525   1655   2192    359    193     65       C  
ATOM   1798  CD1 TYR A 263      20.613  17.306  24.994  1.00 14.95           C  
ANISOU 1798  CD1 TYR A 263     1557   1837   2286    332    261     35       C  
ATOM   1799  CD2 TYR A 263      21.794  19.266  24.340  1.00 14.98           C  
ANISOU 1799  CD2 TYR A 263     1709   1679   2304    396    214     37       C  
ATOM   1800  CE1 TYR A 263      20.941  17.543  26.321  1.00 14.32           C  
ANISOU 1800  CE1 TYR A 263     1488   1769   2186    351    350    -23       C  
ATOM   1801  CE2 TYR A 263      22.128  19.510  25.651  1.00 15.19           C  
ANISOU 1801  CE2 TYR A 263     1745   1706   2321    415    294    -35       C  
ATOM   1802  CZ  TYR A 263      21.707  18.649  26.634  1.00 15.05           C  
ANISOU 1802  CZ  TYR A 263     1660   1780   2276    396    362    -65       C  
ATOM   1803  OH  TYR A 263      22.073  18.920  27.934  1.00 17.49           O  
ANISOU 1803  OH  TYR A 263     1994   2100   2550    410    437   -135       O  
ATOM   1804  N   PHE A 264      20.502  14.866  21.930  1.00 13.03           N  
ANISOU 1804  N   PHE A 264     1363   1631   1957    149     55    140       N  
ATOM   1805  CA  PHE A 264      20.200  13.516  22.393  1.00 12.70           C  
ANISOU 1805  CA  PHE A 264     1282   1629   1915     75     70    131       C  
ATOM   1806  C   PHE A 264      21.243  12.499  21.904  1.00 13.16           C  
ANISOU 1806  C   PHE A 264     1445   1652   1902     13     54    111       C  
ATOM   1807  O   PHE A 264      21.665  11.602  22.650  1.00 12.73           O  
ANISOU 1807  O   PHE A 264     1410   1589   1839    -27     94     95       O  
ATOM   1808  CB  PHE A 264      18.795  13.121  21.928  1.00 14.32           C  
ANISOU 1808  CB  PHE A 264     1376   1889   2176     48     -3    161       C  
ATOM   1809  CG  PHE A 264      18.253  11.890  22.592  1.00 14.12           C  
ANISOU 1809  CG  PHE A 264     1287   1904   2173    -39     19    167       C  
ATOM   1810  CD1 PHE A 264      17.985  11.881  23.951  1.00 17.25           C  
ANISOU 1810  CD1 PHE A 264     1616   2346   2594    -38    120    165       C  
ATOM   1811  CD2 PHE A 264      17.970  10.755  21.853  1.00 19.10           C  
ANISOU 1811  CD2 PHE A 264     1932   2528   2797   -132    -67    174       C  
ATOM   1812  CE1 PHE A 264      17.471  10.746  24.565  1.00 18.73           C  
ANISOU 1812  CE1 PHE A 264     1750   2570   2795   -138    142    192       C  
ATOM   1813  CE2 PHE A 264      17.454   9.619  22.464  1.00 19.20           C  
ANISOU 1813  CE2 PHE A 264     1895   2559   2842   -230    -56    192       C  
ATOM   1814  CZ  PHE A 264      17.202   9.625  23.820  1.00 17.29           C  
ANISOU 1814  CZ  PHE A 264     1583   2363   2622   -238     50    211       C  
ATOM   1815  N   GLN A 265      21.679  12.639  20.659  1.00 13.21           N  
ANISOU 1815  N   GLN A 265     1523   1640   1855     10     -2    111       N  
ATOM   1816  CA  GLN A 265      22.644  11.698  20.098  1.00 13.78           C  
ANISOU 1816  CA  GLN A 265     1686   1689   1859    -31     -8     71       C  
ATOM   1817  C   GLN A 265      24.010  11.764  20.809  1.00 12.54           C  
ANISOU 1817  C   GLN A 265     1578   1505   1683    -11     75     41       C  
ATOM   1818  O   GLN A 265      24.721  10.758  20.866  1.00 12.90           O  
ANISOU 1818  O   GLN A 265     1664   1527   1708    -31     84      2       O  
ATOM   1819  CB  GLN A 265      22.791  11.936  18.589  1.00 13.85           C  
ANISOU 1819  CB  GLN A 265     1761   1709   1791    -39    -71     73       C  
ATOM   1820  CG  GLN A 265      21.624  11.370  17.773  1.00 14.26           C  
ANISOU 1820  CG  GLN A 265     1786   1788   1844    -82   -181     83       C  
ATOM   1821  CD  GLN A 265      21.585  11.865  16.332  1.00 15.35           C  
ANISOU 1821  CD  GLN A 265     1990   1954   1891    -85   -257    104       C  
ATOM   1822  OE1 GLN A 265      21.420  13.061  16.070  1.00 19.31           O  
ANISOU 1822  OE1 GLN A 265     2486   2461   2392    -43   -274    166       O  
ATOM   1823  NE2 GLN A 265      21.727  10.946  15.391  1.00 14.99           N  
ANISOU 1823  NE2 GLN A 265     2017   1919   1762   -135   -310     52       N  
ATOM   1824  N   ALA A 266      24.354  12.916  21.383  1.00 11.45           N  
ANISOU 1824  N   ALA A 266     1430   1362   1559     32    124     55       N  
ATOM   1825  CA  ALA A 266      25.590  13.049  22.154  1.00 11.39           C  
ANISOU 1825  CA  ALA A 266     1453   1335   1540     43    187     28       C  
ATOM   1826  C   ALA A 266      25.465  12.465  23.555  1.00 12.02           C  
ANISOU 1826  C   ALA A 266     1501   1417   1649     37    220     20       C  
ATOM   1827  O   ALA A 266      26.483  12.174  24.184  1.00 12.12           O  
ANISOU 1827  O   ALA A 266     1540   1416   1647     37    247     -1       O  
ATOM   1828  CB  ALA A 266      26.000  14.518  22.265  1.00 15.38           C  
ANISOU 1828  CB  ALA A 266     1971   1821   2051     74    213     42       C  
ATOM   1829  N   SER A 267      24.243  12.313  24.066  1.00 11.55           N  
ANISOU 1829  N   SER A 267     1378   1384   1625     29    217     43       N  
ATOM   1830  CA  SER A 267      24.074  12.066  25.501  1.00 11.41           C  
ANISOU 1830  CA  SER A 267     1333   1388   1613     20    268     47       C  
ATOM   1831  C   SER A 267      24.793  10.818  26.059  1.00 11.97           C  
ANISOU 1831  C   SER A 267     1449   1435   1662    -22    263     50       C  
ATOM   1832  O   SER A 267      25.365  10.914  27.138  1.00 12.03           O  
ANISOU 1832  O   SER A 267     1476   1449   1645    -15    298     47       O  
ATOM   1833  CB  SER A 267      22.577  12.050  25.863  1.00 12.89           C  
ANISOU 1833  CB  SER A 267     1426   1631   1841      8    281     74       C  
ATOM   1834  OG  SER A 267      21.854  11.004  25.248  1.00 13.37           O  
ANISOU 1834  OG  SER A 267     1457   1697   1925    -55    225    101       O  
ATOM   1835  N   PRO A 268      24.823   9.680  25.335  1.00 11.30           N  
ANISOU 1835  N   PRO A 268     1393   1314   1586    -60    209     52       N  
ATOM   1836  CA  PRO A 268      25.538   8.546  25.945  1.00 11.70           C  
ANISOU 1836  CA  PRO A 268     1494   1318   1633    -82    193     57       C  
ATOM   1837  C   PRO A 268      27.041   8.806  26.117  1.00 13.03           C  
ANISOU 1837  C   PRO A 268     1703   1467   1779    -30    205     21       C  
ATOM   1838  O   PRO A 268      27.638   8.289  27.063  1.00 11.92           O  
ANISOU 1838  O   PRO A 268     1588   1307   1634    -31    198     38       O  
ATOM   1839  CB  PRO A 268      25.283   7.386  24.968  1.00 13.00           C  
ANISOU 1839  CB  PRO A 268     1690   1426   1821   -119    124     45       C  
ATOM   1840  CG  PRO A 268      24.774   8.007  23.717  1.00 17.38           C  
ANISOU 1840  CG  PRO A 268     2225   2012   2368   -109    105     20       C  
ATOM   1841  CD  PRO A 268      24.126   9.299  24.092  1.00 12.48           C  
ANISOU 1841  CD  PRO A 268     1536   1457   1751    -86    149     48       C  
ATOM   1842  N   TYR A 269      27.639   9.626  25.257  1.00 11.29           N  
ANISOU 1842  N   TYR A 269     1486   1259   1547      7    218    -17       N  
ATOM   1843  CA  TYR A 269      29.071   9.901  25.377  1.00 11.02           C  
ANISOU 1843  CA  TYR A 269     1464   1221   1501     42    233    -49       C  
ATOM   1844  C   TYR A 269      29.347  10.715  26.638  1.00 10.31           C  
ANISOU 1844  C   TYR A 269     1363   1156   1400     46    261    -36       C  
ATOM   1845  O   TYR A 269      30.350  10.490  27.328  1.00 11.07           O  
ANISOU 1845  O   TYR A 269     1466   1247   1493     59    249    -44       O  
ATOM   1846  CB  TYR A 269      29.600  10.626  24.128  1.00 11.08           C  
ANISOU 1846  CB  TYR A 269     1473   1248   1488     57    252    -80       C  
ATOM   1847  CG  TYR A 269      29.417   9.818  22.864  1.00 10.62           C  
ANISOU 1847  CG  TYR A 269     1441   1179   1413     54    226   -110       C  
ATOM   1848  CD1 TYR A 269      30.368   8.884  22.457  1.00 11.45           C  
ANISOU 1848  CD1 TYR A 269     1565   1265   1520     83    221   -166       C  
ATOM   1849  CD2 TYR A 269      28.277   9.975  22.082  1.00 11.51           C  
ANISOU 1849  CD2 TYR A 269     1560   1302   1511     28    199    -92       C  
ATOM   1850  CE1 TYR A 269      30.176   8.122  21.298  1.00 12.82           C  
ANISOU 1850  CE1 TYR A 269     1778   1426   1668     84    198   -216       C  
ATOM   1851  CE2 TYR A 269      28.083   9.236  20.947  1.00 12.03           C  
ANISOU 1851  CE2 TYR A 269     1662   1361   1547     17    163   -129       C  
ATOM   1852  CZ  TYR A 269      29.021   8.312  20.551  1.00 12.29           C  
ANISOU 1852  CZ  TYR A 269     1730   1372   1570     43    166   -197       C  
ATOM   1853  OH  TYR A 269      28.807   7.585  19.409  1.00 13.67           O  
ANISOU 1853  OH  TYR A 269     1954   1537   1702     36    131   -254       O  
ATOM   1854  N   PHE A 270      28.467  11.664  26.953  1.00 10.17           N  
ANISOU 1854  N   PHE A 270     1325   1163   1376     43    291    -24       N  
ATOM   1855  CA  PHE A 270      28.611  12.420  28.190  1.00 10.55           C  
ANISOU 1855  CA  PHE A 270     1375   1233   1401     49    319    -32       C  
ATOM   1856  C   PHE A 270      28.331  11.572  29.421  1.00 11.69           C  
ANISOU 1856  C   PHE A 270     1530   1397   1513     24    318     -1       C  
ATOM   1857  O   PHE A 270      29.012  11.717  30.435  1.00 11.53           O  
ANISOU 1857  O   PHE A 270     1535   1392   1455     23    313     -8       O  
ATOM   1858  CB  PHE A 270      27.698  13.659  28.165  1.00 10.79           C  
ANISOU 1858  CB  PHE A 270     1383   1274   1443     71    353    -44       C  
ATOM   1859  CG  PHE A 270      28.215  14.760  27.269  1.00 10.90           C  
ANISOU 1859  CG  PHE A 270     1411   1254   1478     87    347    -60       C  
ATOM   1860  CD1 PHE A 270      29.133  15.677  27.762  1.00 11.70           C  
ANISOU 1860  CD1 PHE A 270     1537   1334   1573     86    352    -91       C  
ATOM   1861  CD2 PHE A 270      27.832  14.850  25.931  1.00 12.78           C  
ANISOU 1861  CD2 PHE A 270     1644   1480   1733     89    326    -37       C  
ATOM   1862  CE1 PHE A 270      29.635  16.697  26.952  1.00 11.87           C  
ANISOU 1862  CE1 PHE A 270     1577   1316   1618     79    345    -90       C  
ATOM   1863  CE2 PHE A 270      28.333  15.871  25.112  1.00 13.04           C  
ANISOU 1863  CE2 PHE A 270     1702   1481   1771     88    320    -31       C  
ATOM   1864  CZ  PHE A 270      29.250  16.788  25.629  1.00 11.68           C  
ANISOU 1864  CZ  PHE A 270     1552   1281   1603     79    333    -53       C  
ATOM   1865  N   GLN A 271      27.355  10.673  29.343  1.00 10.62           N  
ANISOU 1865  N   GLN A 271     1381   1266   1389    -10    314     41       N  
ATOM   1866  CA  GLN A 271      27.113   9.768  30.461  1.00 10.93           C  
ANISOU 1866  CA  GLN A 271     1441   1321   1392    -55    311     93       C  
ATOM   1867  C   GLN A 271      28.360   8.954  30.773  1.00 10.38           C  
ANISOU 1867  C   GLN A 271     1425   1202   1318    -48    248    107       C  
ATOM   1868  O   GLN A 271      28.771   8.844  31.926  1.00 12.40           O  
ANISOU 1868  O   GLN A 271     1714   1479   1519    -59    237    133       O  
ATOM   1869  CB  GLN A 271      25.966   8.811  30.161  1.00 11.29           C  
ANISOU 1869  CB  GLN A 271     1462   1362   1467   -113    303    146       C  
ATOM   1870  CG  GLN A 271      24.598   9.439  29.979  1.00 12.56           C  
ANISOU 1870  CG  GLN A 271     1541   1587   1643   -122    357    145       C  
ATOM   1871  CD  GLN A 271      23.692   8.533  29.166  1.00 13.32           C  
ANISOU 1871  CD  GLN A 271     1603   1662   1796   -180    317    180       C  
ATOM   1872  OE1 GLN A 271      23.847   7.311  29.177  1.00 15.05           O  
ANISOU 1872  OE1 GLN A 271     1868   1823   2027   -237    265    221       O  
ATOM   1873  NE2 GLN A 271      22.739   9.120  28.454  1.00 14.98           N  
ANISOU 1873  NE2 GLN A 271     1736   1910   2045   -167    325    165       N  
ATOM   1874  N   VAL A 272      28.969   8.397  29.732  1.00 10.83           N  
ANISOU 1874  N   VAL A 272     1488   1197   1428    -22    203     83       N  
ATOM   1875  CA  VAL A 272      30.113   7.516  29.923  1.00 10.82           C  
ANISOU 1875  CA  VAL A 272     1522   1142   1448      6    138     88       C  
ATOM   1876  C   VAL A 272      31.333   8.282  30.421  1.00 10.46           C  
ANISOU 1876  C   VAL A 272     1462   1128   1382     45    132     55       C  
ATOM   1877  O   VAL A 272      32.006   7.827  31.349  1.00 11.85           O  
ANISOU 1877  O   VAL A 272     1663   1297   1542     52     78     86       O  
ATOM   1878  CB  VAL A 272      30.451   6.744  28.620  1.00 11.15           C  
ANISOU 1878  CB  VAL A 272     1568   1117   1552     40    105     45       C  
ATOM   1879  CG1 VAL A 272      31.793   5.997  28.754  1.00 12.42           C  
ANISOU 1879  CG1 VAL A 272     1742   1225   1752    102     44     26       C  
ATOM   1880  CG2 VAL A 272      29.335   5.746  28.308  1.00 12.02           C  
ANISOU 1880  CG2 VAL A 272     1707   1172   1686    -15     78     81       C  
ATOM   1881  N   ILE A 273      31.627   9.440  29.842  1.00 10.34           N  
ANISOU 1881  N   ILE A 273     1410   1148   1371     62    175      1       N  
ATOM   1882  CA  ILE A 273      32.850  10.114  30.257  1.00 11.61           C  
ANISOU 1882  CA  ILE A 273     1550   1334   1527     80    158    -30       C  
ATOM   1883  C   ILE A 273      32.746  10.601  31.715  1.00 10.92           C  
ANISOU 1883  C   ILE A 273     1494   1285   1370     53    150    -13       C  
ATOM   1884  O   ILE A 273      33.751  10.628  32.440  1.00 11.53           O  
ANISOU 1884  O   ILE A 273     1571   1377   1433     59     95    -16       O  
ATOM   1885  CB  ILE A 273      33.218  11.287  29.302  1.00 10.21           C  
ANISOU 1885  CB  ILE A 273     1334   1175   1369     82    204    -79       C  
ATOM   1886  CG1 ILE A 273      34.716  11.619  29.404  1.00 11.67           C  
ANISOU 1886  CG1 ILE A 273     1473   1381   1578     92    177   -110       C  
ATOM   1887  CG2 ILE A 273      32.363  12.514  29.559  1.00 11.37           C  
ANISOU 1887  CG2 ILE A 273     1498   1337   1487     58    248    -86       C  
ATOM   1888  CD1 ILE A 273      35.652  10.504  28.914  1.00 13.81           C  
ANISOU 1888  CD1 ILE A 273     1703   1643   1901    142    143   -123       C  
ATOM   1889  N   GLU A 274      31.543  10.968  32.149  1.00 11.03           N  
ANISOU 1889  N   GLU A 274     1529   1326   1336     25    202      1       N  
ATOM   1890  CA  GLU A 274      31.349  11.355  33.542  1.00 12.08           C  
ANISOU 1890  CA  GLU A 274     1701   1510   1379      1    209      5       C  
ATOM   1891  C   GLU A 274      31.600  10.171  34.468  1.00 12.01           C  
ANISOU 1891  C   GLU A 274     1737   1503   1323    -21    147     80       C  
ATOM   1892  O   GLU A 274      32.270  10.310  35.500  1.00 13.10           O  
ANISOU 1892  O   GLU A 274     1910   1673   1393    -31     98     83       O  
ATOM   1893  CB  GLU A 274      29.944  11.916  33.742  1.00 13.56           C  
ANISOU 1893  CB  GLU A 274     1883   1738   1532    -11    295     -5       C  
ATOM   1894  CG  GLU A 274      29.675  12.452  35.147  1.00 15.89           C  
ANISOU 1894  CG  GLU A 274     2219   2103   1716    -28    329    -26       C  
ATOM   1895  CD  GLU A 274      28.330  13.149  35.241  1.00 22.15           C  
ANISOU 1895  CD  GLU A 274     2982   2942   2493    -15    428    -61       C  
ATOM   1896  OE1 GLU A 274      27.486  12.698  36.040  1.00 26.96           O  
ANISOU 1896  OE1 GLU A 274     3593   3624   3027    -48    482    -25       O  
ATOM   1897  OE2 GLU A 274      28.117  14.154  34.519  1.00 20.71           O  
ANISOU 1897  OE2 GLU A 274     2769   2726   2376     28    453   -121       O  
ATOM   1898  N   HIS A 275      31.087   9.002  34.086  1.00 12.23           N  
ANISOU 1898  N   HIS A 275     1773   1488   1387    -35    133    142       N  
ATOM   1899  CA  HIS A 275      31.314   7.784  34.861  1.00 12.87           C  
ANISOU 1899  CA  HIS A 275     1910   1539   1440    -59     58    232       C  
ATOM   1900  C   HIS A 275      32.806   7.456  34.946  1.00 13.53           C  
ANISOU 1900  C   HIS A 275     1993   1583   1564     -5    -46    225       C  
ATOM   1901  O   HIS A 275      33.312   7.133  36.018  1.00 15.92           O  
ANISOU 1901  O   HIS A 275     2343   1900   1804    -16   -120    278       O  
ATOM   1902  CB  HIS A 275      30.540   6.626  34.237  1.00 13.99           C  
ANISOU 1902  CB  HIS A 275     2062   1611   1642    -88     52    289       C  
ATOM   1903  CG  HIS A 275      30.782   5.309  34.899  1.00 16.49           C  
ANISOU 1903  CG  HIS A 275     2451   1862   1954   -114    -40    392       C  
ATOM   1904  ND1 HIS A 275      30.297   5.000  36.151  1.00 21.54           N  
ANISOU 1904  ND1 HIS A 275     3152   2548   2486   -190    -40    490       N  
ATOM   1905  CD2 HIS A 275      31.457   4.215  34.474  1.00 19.24           C  
ANISOU 1905  CD2 HIS A 275     2826   2093   2391    -71   -138    414       C  
ATOM   1906  CE1 HIS A 275      30.661   3.769  36.468  1.00 23.09           C  
ANISOU 1906  CE1 HIS A 275     3417   2648   2707   -203   -145    586       C  
ATOM   1907  NE2 HIS A 275      31.371   3.273  35.471  1.00 21.06           N  
ANISOU 1907  NE2 HIS A 275     3140   2283   2579   -122   -210    535       N  
ATOM   1908  N   LEU A 276      33.522   7.565  33.833  1.00 12.60           N  
ANISOU 1908  N   LEU A 276     1815   1428   1544     54    -54    159       N  
ATOM   1909  CA  LEU A 276      34.928   7.156  33.796  1.00 14.06           C  
ANISOU 1909  CA  LEU A 276     1968   1584   1790    117   -145    146       C  
ATOM   1910  C   LEU A 276      35.872   8.140  34.473  1.00 12.61           C  
ANISOU 1910  C   LEU A 276     1751   1471   1568    116   -175    110       C  
ATOM   1911  O   LEU A 276      36.806   7.745  35.164  1.00 14.68           O  
ANISOU 1911  O   LEU A 276     2009   1734   1833    142   -279    138       O  
ATOM   1912  CB  LEU A 276      35.391   6.952  32.351  1.00 15.16           C  
ANISOU 1912  CB  LEU A 276     2041   1683   2035    178   -121     77       C  
ATOM   1913  CG  LEU A 276      34.697   5.841  31.567  1.00 17.58           C  
ANISOU 1913  CG  LEU A 276     2384   1902   2392    189   -120     91       C  
ATOM   1914  CD1 LEU A 276      35.188   5.849  30.123  1.00 18.56           C  
ANISOU 1914  CD1 LEU A 276     2448   2015   2587    248    -80      0       C  
ATOM   1915  CD2 LEU A 276      34.906   4.479  32.210  1.00 21.62           C  
ANISOU 1915  CD2 LEU A 276     2957   2322   2936    212   -227    165       C  
ATOM   1916  N   GLN A 277      35.651   9.429  34.232  1.00 12.95           N  
ANISOU 1916  N   GLN A 277     1770   1564   1587     86    -98     46       N  
ATOM   1917  CA  GLN A 277      36.664  10.431  34.567  1.00 12.23           C  
ANISOU 1917  CA  GLN A 277     1636   1520   1492     76   -130     -6       C  
ATOM   1918  C   GLN A 277      36.120  11.676  35.252  1.00 12.20           C  
ANISOU 1918  C   GLN A 277     1678   1559   1397     22    -84    -46       C  
ATOM   1919  O   GLN A 277      36.880  12.611  35.522  1.00 12.53           O  
ANISOU 1919  O   GLN A 277     1697   1625   1437     -2   -114    -99       O  
ATOM   1920  CB  GLN A 277      37.439  10.836  33.303  1.00 12.29           C  
ANISOU 1920  CB  GLN A 277     1545   1524   1602    102    -97    -64       C  
ATOM   1921  CG  GLN A 277      38.378   9.724  32.844  1.00 13.17           C  
ANISOU 1921  CG  GLN A 277     1590   1612   1802    174   -156    -56       C  
ATOM   1922  CD  GLN A 277      39.014   9.974  31.486  1.00 13.22           C  
ANISOU 1922  CD  GLN A 277     1498   1634   1891    200    -93   -116       C  
ATOM   1923  OE1 GLN A 277      39.147  11.122  31.042  1.00 12.58           O  
ANISOU 1923  OE1 GLN A 277     1385   1591   1806    149    -33   -150       O  
ATOM   1924  NE2 GLN A 277      39.416   8.899  30.816  1.00 13.87           N  
ANISOU 1924  NE2 GLN A 277     1540   1686   2045    279   -105   -128       N  
ATOM   1925  N   GLY A 278      34.822  11.693  35.548  1.00 12.51           N  
ANISOU 1925  N   GLY A 278     1777   1606   1368      1    -14    -28       N  
ATOM   1926  CA  GLY A 278      34.209  12.859  36.169  1.00 13.62           C  
ANISOU 1926  CA  GLY A 278     1960   1784   1429    -28     42    -85       C  
ATOM   1927  C   GLY A 278      34.893  13.339  37.435  1.00 13.62           C  
ANISOU 1927  C   GLY A 278     2009   1832   1335    -57    -28   -115       C  
ATOM   1928  O   GLY A 278      35.072  14.540  37.624  1.00 15.72           O  
ANISOU 1928  O   GLY A 278     2287   2100   1586    -75    -18   -199       O  
ATOM   1929  N   GLU A 279      35.289  12.418  38.306  1.00 15.58           N  
ANISOU 1929  N   GLU A 279     2294   2109   1516    -67   -113    -47       N  
ATOM   1930  CA AGLU A 279      35.948  12.817  39.543  0.54 18.73           C  
ANISOU 1930  CA AGLU A 279     2748   2564   1804   -101   -200    -71       C  
ATOM   1931  CA BGLU A 279      35.952  12.801  39.546  0.46 19.22           C  
ANISOU 1931  CA BGLU A 279     2810   2627   1866   -100   -201    -70       C  
ATOM   1932  C   GLU A 279      37.228  13.599  39.257  1.00 18.83           C  
ANISOU 1932  C   GLU A 279     2694   2562   1898   -107   -277   -140       C  
ATOM   1933  O   GLU A 279      37.561  14.538  39.982  1.00 21.52           O  
ANISOU 1933  O   GLU A 279     3075   2933   2169   -148   -315   -213       O  
ATOM   1934  CB AGLU A 279      36.260  11.601  40.415  0.54 21.22           C  
ANISOU 1934  CB AGLU A 279     3114   2906   2045   -107   -305     38       C  
ATOM   1935  CB BGLU A 279      36.259  11.557  40.392  0.46 22.19           C  
ANISOU 1935  CB BGLU A 279     3234   3026   2170   -106   -305     42       C  
ATOM   1936  CG AGLU A 279      35.034  10.871  40.925  0.54 27.59           C  
ANISOU 1936  CG AGLU A 279     3998   3740   2745   -135   -234    121       C  
ATOM   1937  CG BGLU A 279      37.735  11.319  40.689  0.46 28.84           C  
ANISOU 1937  CG BGLU A 279     4036   3869   3051    -92   -468     57       C  
ATOM   1938  CD AGLU A 279      35.378   9.776  41.913  0.54 34.67           C  
ANISOU 1938  CD AGLU A 279     4970   4657   3547   -159   -351    245       C  
ATOM   1939  CD BGLU A 279      38.164   9.885  40.435  0.46 34.28           C  
ANISOU 1939  CD BGLU A 279     4697   4505   3823    -39   -556    167       C  
ATOM   1940  OE1AGLU A 279      36.547   9.715  42.353  0.54 34.64           O  
ANISOU 1940  OE1AGLU A 279     4963   4658   3541   -146   -496    253       O  
ATOM   1941  OE1BGLU A 279      37.320   8.972  40.569  0.46 39.09           O  
ANISOU 1941  OE1BGLU A 279     5372   5087   4393    -45   -525    257       O  
ATOM   1942  OE2AGLU A 279      34.480   8.977  42.252  0.54 35.78           O  
ANISOU 1942  OE2AGLU A 279     5170   4807   3617   -196   -307    343       O  
ATOM   1943  OE2BGLU A 279      39.345   9.670  40.091  0.46 31.82           O  
ANISOU 1943  OE2BGLU A 279     4292   4172   3624      8   -656    160       O  
ATOM   1944  N   GLU A 280      37.931  13.221  38.191  1.00 17.75           N  
ANISOU 1944  N   GLU A 280     2454   2384   1906    -72   -296   -121       N  
ATOM   1945  CA  GLU A 280      39.159  13.911  37.779  1.00 17.53           C  
ANISOU 1945  CA  GLU A 280     2333   2357   1971    -90   -351   -175       C  
ATOM   1946  C   GLU A 280      38.867  15.274  37.167  1.00 14.71           C  
ANISOU 1946  C   GLU A 280     1974   1966   1649   -129   -265   -255       C  
ATOM   1947  O   GLU A 280      39.474  16.283  37.533  1.00 16.80           O  
ANISOU 1947  O   GLU A 280     2239   2234   1910   -186   -313   -319       O  
ATOM   1948  CB  GLU A 280      39.943  13.085  36.740  1.00 21.16           C  
ANISOU 1948  CB  GLU A 280     2672   2798   2571    -35   -369   -139       C  
ATOM   1949  CG  GLU A 280      40.574  11.784  37.245  1.00 30.80           C  
ANISOU 1949  CG  GLU A 280     3871   4027   3804     21   -487    -66       C  
ATOM   1950  CD  GLU A 280      41.375  11.029  36.168  1.00 36.97           C  
ANISOU 1950  CD  GLU A 280     4523   4788   4735     97   -493    -61       C  
ATOM   1951  OE1 GLU A 280      41.509  11.519  35.020  1.00 22.91           O  
ANISOU 1951  OE1 GLU A 280     2665   3006   3032     94   -398   -111       O  
ATOM   1952  OE2 GLU A 280      41.878   9.928  36.476  1.00 44.36           O  
ANISOU 1952  OE2 GLU A 280     5438   5708   5708    165   -593     -8       O  
ATOM   1953  N   TYR A 281      37.951  15.308  36.209  1.00 13.44           N  
ANISOU 1953  N   TYR A 281     1814   1764   1528   -102   -152   -247       N  
ATOM   1954  CA  TYR A 281      37.879  16.500  35.379  1.00 13.10           C  
ANISOU 1954  CA  TYR A 281     1753   1674   1549   -132    -91   -299       C  
ATOM   1955  C   TYR A 281      37.042  17.613  36.006  1.00 13.42           C  
ANISOU 1955  C   TYR A 281     1892   1686   1521   -151    -54   -368       C  
ATOM   1956  O   TYR A 281      37.138  18.768  35.586  1.00 14.23           O  
ANISOU 1956  O   TYR A 281     2002   1730   1676   -185    -37   -417       O  
ATOM   1957  CB  TYR A 281      37.404  16.149  33.954  1.00 12.82           C  
ANISOU 1957  CB  TYR A 281     1671   1609   1590    -96     -4   -261       C  
ATOM   1958  CG  TYR A 281      35.978  15.705  33.708  1.00 11.91           C  
ANISOU 1958  CG  TYR A 281     1604   1478   1443    -54     72   -234       C  
ATOM   1959  CD1 TYR A 281      34.891  16.554  33.932  1.00 12.13           C  
ANISOU 1959  CD1 TYR A 281     1693   1481   1434    -51    130   -270       C  
ATOM   1960  CD2 TYR A 281      35.726  14.467  33.128  1.00 11.29           C  
ANISOU 1960  CD2 TYR A 281     1499   1403   1389    -14     85   -178       C  
ATOM   1961  CE1 TYR A 281      33.591  16.139  33.645  1.00 11.54           C  
ANISOU 1961  CE1 TYR A 281     1631   1407   1346    -15    198   -242       C  
ATOM   1962  CE2 TYR A 281      34.443  14.057  32.835  1.00 12.47           C  
ANISOU 1962  CE2 TYR A 281     1678   1540   1522      8    144   -151       C  
ATOM   1963  CZ  TYR A 281      33.384  14.884  33.091  1.00 11.21           C  
ANISOU 1963  CZ  TYR A 281     1559   1376   1326      4    201   -178       C  
ATOM   1964  OH  TYR A 281      32.108  14.449  32.793  1.00 14.99           O  
ANISOU 1964  OH  TYR A 281     2040   1856   1799     23    255   -148       O  
ATOM   1965  N   ARG A 282      36.289  17.289  37.053  1.00 13.85           N  
ANISOU 1965  N   ARG A 282     2024   1781   1459   -132    -44   -374       N  
ATOM   1966  CA  ARG A 282      35.492  18.300  37.749  1.00 16.55           C  
ANISOU 1966  CA  ARG A 282     2456   2109   1725   -132      1   -462       C  
ATOM   1967  C   ARG A 282      36.306  19.246  38.625  1.00 19.30           C  
ANISOU 1967  C   ARG A 282     2857   2450   2027   -189    -85   -554       C  
ATOM   1968  O   ARG A 282      35.762  20.217  39.151  1.00 20.44           O  
ANISOU 1968  O   ARG A 282     3083   2564   2120   -184    -53   -653       O  
ATOM   1969  CB  ARG A 282      34.409  17.602  38.575  1.00 16.26           C  
ANISOU 1969  CB  ARG A 282     2473   2144   1563   -101     60   -439       C  
ATOM   1970  CG  ARG A 282      33.279  17.101  37.697  1.00 16.96           C  
ANISOU 1970  CG  ARG A 282     2517   2220   1706    -55    160   -383       C  
ATOM   1971  CD  ARG A 282      32.382  16.084  38.405  1.00 21.06           C  
ANISOU 1971  CD  ARG A 282     3061   2820   2121    -52    207   -322       C  
ATOM   1972  NE  ARG A 282      31.102  15.986  37.713  1.00 19.58           N  
ANISOU 1972  NE  ARG A 282     2831   2627   1983    -16    310   -303       N  
ATOM   1973  CZ  ARG A 282      30.061  15.285  38.146  1.00 23.93           C  
ANISOU 1973  CZ  ARG A 282     3380   3245   2466    -21    379   -254       C  
ATOM   1974  NH1 ARG A 282      30.148  14.578  39.266  1.00 30.28           N  
ANISOU 1974  NH1 ARG A 282     4239   4127   3138    -64    361   -207       N  
ATOM   1975  NH2 ARG A 282      28.932  15.293  37.450  1.00 22.99           N  
ANISOU 1975  NH2 ARG A 282     3201   3124   2412      8    461   -244       N  
ATOM   1976  N   LYS A 283      37.606  18.993  38.762  1.00 17.79           N  
ANISOU 1976  N   LYS A 283     2614   2282   1862   -238   -198   -531       N  
ATOM   1977  CA  LYS A 283      38.454  19.786  39.652  1.00 19.25           C  
ANISOU 1977  CA  LYS A 283     2842   2470   2000   -308   -307   -614       C  
ATOM   1978  C   LYS A 283      38.919  21.122  39.061  1.00 18.19           C  
ANISOU 1978  C   LYS A 283     2698   2236   1977   -369   -319   -683       C  
ATOM   1979  O   LYS A 283      38.795  21.384  37.863  1.00 19.30           O  
ANISOU 1979  O   LYS A 283     2782   2314   2238   -363   -253   -646       O  
ATOM   1980  CB  LYS A 283      39.674  18.963  40.076  1.00 22.32           C  
ANISOU 1980  CB  LYS A 283     3163   2934   2384   -337   -442   -555       C  
ATOM   1981  CG  LYS A 283      39.324  17.738  40.907  1.00 25.92           C  
ANISOU 1981  CG  LYS A 283     3665   3472   2713   -295   -467   -481       C  
ATOM   1982  CD  LYS A 283      40.571  16.976  41.325  1.00 31.63           C  
ANISOU 1982  CD  LYS A 283     4319   4252   3446   -310   -625   -419       C  
ATOM   1983  CE  LYS A 283      40.210  15.764  42.171  1.00 33.67           C  
ANISOU 1983  CE  LYS A 283     4645   4573   3576   -274   -665   -327       C  
ATOM   1984  NZ  LYS A 283      41.421  15.021  42.626  1.00 40.90           N  
ANISOU 1984  NZ  LYS A 283     5499   5534   4508   -273   -843   -259       N  
ATOM   1985  OXT LYS A 283      39.413  21.989  39.785  1.00 24.17           O  
ANISOU 1985  OXT LYS A 283     3515   2969   2701   -434   -402   -775       O  
TER    1986      LYS A 283                                                      
HETATM 1987 ZN    ZN A 301      43.324  22.959  12.787  1.00 19.19          ZN  
HETATM 1988  O   HOH A 401      43.299   8.744  35.200  1.00 30.07           O  
HETATM 1989  O   HOH A 402      18.221   2.894  12.431  1.00 24.01           O  
HETATM 1990  O   HOH A 403      46.011  36.180  23.306  1.00 30.69           O  
HETATM 1991  O   HOH A 404      36.321  -4.274  -5.027  1.00 43.22           O  
HETATM 1992  O   HOH A 405      21.082   6.819  13.286  1.00 28.73           O  
HETATM 1993  O   HOH A 406      30.761   6.139  18.372  1.00 14.84           O  
HETATM 1994  O   HOH A 407      26.376  30.681  -0.983  1.00 51.33           O  
HETATM 1995  O   HOH A 408      28.683  -1.804  -4.997  1.00 27.77           O  
HETATM 1996  O   HOH A 409      37.366   8.183  -2.051  1.00 19.87           O  
HETATM 1997  O   HOH A 410      41.509  10.386  15.568  1.00 19.43           O  
HETATM 1998  O   HOH A 411      40.518   4.001  14.828  1.00 27.08           O  
HETATM 1999  O   HOH A 412      45.359  12.692  13.721  1.00 15.90           O  
HETATM 2000  O   HOH A 413      45.085  13.890  25.371  1.00 14.53           O  
HETATM 2001  O   HOH A 414      21.697   8.273  15.582  1.00 32.61           O  
HETATM 2002  O   HOH A 415      35.551  21.660  41.400  1.00 24.61           O  
HETATM 2003  O   HOH A 416      29.092  22.131  37.022  1.00 21.67           O  
HETATM 2004  O   HOH A 417      29.784  30.171  37.908  1.00 16.53           O  
HETATM 2005  O   HOH A 418      29.997   4.418   2.938  1.00 23.66           O  
HETATM 2006  O   HOH A 419      32.560   5.629  22.656  1.00 21.00           O  
HETATM 2007  O   HOH A 420      14.559  16.991   5.843  1.00 28.27           O  
HETATM 2008  O   HOH A 421      19.856  13.520  27.748  1.00 17.29           O  
HETATM 2009  O   HOH A 422      33.268  26.170  -0.117  1.00 55.29           O  
HETATM 2010  O   HOH A 423      38.583  27.865  34.634  1.00 17.27           O  
HETATM 2011  O   HOH A 424      41.644  25.056   6.664  1.00 54.32           O  
HETATM 2012  O   HOH A 425      48.914  13.441  10.237  1.00 13.82           O  
HETATM 2013  O   HOH A 426      19.194  19.412   4.791  1.00 29.99           O  
HETATM 2014  O   HOH A 427      33.294   7.085  17.932  1.00 14.87           O  
HETATM 2015  O   HOH A 428      34.105   8.243  -3.635  1.00 25.11           O  
HETATM 2016  O   HOH A 429      29.068  31.835  42.000  1.00 19.46           O  
HETATM 2017  O   HOH A 430      25.275  24.751  37.897  1.00 18.05           O  
HETATM 2018  O   HOH A 431      26.931  18.354  36.264  1.00 32.50           O  
HETATM 2019  O   HOH A 432      40.943  -1.407  -3.892  1.00 44.28           O  
HETATM 2020  O   HOH A 433      38.612  -1.169   3.262  1.00 13.75           O  
HETATM 2021  O   HOH A 434      14.299  18.776   8.058  1.00 30.59           O  
HETATM 2022  O   HOH A 435      50.530  21.523  32.406  1.00 26.60           O  
HETATM 2023  O   HOH A 436      19.908  10.742  27.281  1.00 15.15           O  
HETATM 2024  O   HOH A 437      24.213  32.042  41.596  1.00 17.27           O  
HETATM 2025  O   HOH A 438      28.006   8.766  11.888  1.00 13.27           O  
HETATM 2026  O   HOH A 439      33.587  22.838  -2.167  1.00 44.98           O  
HETATM 2027  O   HOH A 440      34.241   4.467  17.228  1.00 20.51           O  
HETATM 2028  O   HOH A 441      43.102  14.097  35.281  1.00 30.47           O  
HETATM 2029  O   HOH A 442      35.834  15.791  41.877  1.00 36.34           O  
HETATM 2030  O   HOH A 443      35.776  25.560  -1.916  1.00 35.28           O  
HETATM 2031  O   HOH A 444      45.388  11.371  16.337  1.00 21.32           O  
HETATM 2032  O   HOH A 445      47.921  35.585  30.164  1.00 45.40           O  
HETATM 2033  O   HOH A 446      32.237  -2.474  -5.899  1.00 38.35           O  
HETATM 2034  O   HOH A 447      42.086   2.273  10.478  1.00 28.65           O  
HETATM 2035  O   HOH A 448      42.179  40.412  17.222  1.00 55.08           O  
HETATM 2036  O   HOH A 449      47.392  15.250  22.308  1.00 16.83           O  
HETATM 2037  O   HOH A 450      29.291  30.752   0.981  1.00 34.63           O  
HETATM 2038  O   HOH A 451      30.411  23.727   0.692  1.00 26.53           O  
HETATM 2039  O   HOH A 452      33.640   8.731  15.755  1.00 12.76           O  
HETATM 2040  O   HOH A 453      46.204  37.459  26.036  1.00 26.73           O  
HETATM 2041  O   HOH A 454      48.109  34.992  26.866  1.00 35.82           O  
HETATM 2042  O   HOH A 455      47.663  33.663  24.569  1.00 28.61           O  
HETATM 2043  O   HOH A 456      43.436  10.347  38.937  1.00 41.47           O  
HETATM 2044  O   HOH A 457      20.357  25.875  38.179  1.00 27.72           O  
HETATM 2045  O   HOH A 458      28.396  25.610   2.009  1.00 39.02           O  
HETATM 2046  O   HOH A 459      42.623  25.035  12.841  1.00 20.68           O  
HETATM 2047  O   HOH A 460      47.106  28.949  39.231  1.00 30.55           O  
HETATM 2048  O   HOH A 461      39.607   3.164  -4.122  1.00 36.59           O  
HETATM 2049  O   HOH A 462      43.937  23.296  14.840  1.00 21.29           O  
HETATM 2050  O   HOH A 463      34.052  30.767  36.169  1.00 27.32           O  
HETATM 2051  O   HOH A 464      45.906  18.442   9.587  1.00 18.08           O  
HETATM 2052  O   HOH A 465      21.440  22.088   1.033  1.00 43.23           O  
HETATM 2053  O   HOH A 466      39.254   2.488  10.047  1.00 22.24           O  
HETATM 2054  O   HOH A 467      37.323  44.423  24.598  1.00 41.75           O  
HETATM 2055  O   HOH A 468      30.773   6.525   1.680  1.00 17.82           O  
HETATM 2056  O   HOH A 469      37.320  42.431  26.926  1.00 42.99           O  
HETATM 2057  O   HOH A 470      24.243  34.817  38.529  1.00 27.84           O  
HETATM 2058  O   HOH A 471      46.427  11.142  20.386  1.00 28.88           O  
HETATM 2059  O   HOH A 472      36.143   2.169  15.022  1.00 27.37           O  
HETATM 2060  O   HOH A 473      42.165   0.000  -2.610  0.25 25.09           O  
HETATM 2061  O   HOH A 474      34.581   4.391  36.910  1.00 53.96           O  
HETATM 2062  O   HOH A 475      23.236   7.454  32.289  1.00 21.74           O  
HETATM 2063  O   HOH A 476      30.616  34.619  39.742  1.00 41.69           O  
HETATM 2064  O   HOH A 477      40.007   2.489   5.667  1.00 17.62           O  
HETATM 2065  O   HOH A 478      40.567   0.831  13.350  1.00 39.09           O  
HETATM 2066  O   HOH A 479      28.397   5.776  24.707  1.00 21.94           O  
HETATM 2067  O   HOH A 480      19.481  21.777   6.206  1.00 55.66           O  
HETATM 2068  O   HOH A 481      26.479  22.433  37.220  1.00 22.32           O  
HETATM 2069  O   HOH A 482      44.971   8.887  27.008  1.00 26.62           O  
HETATM 2070  O   HOH A 483      35.224   2.408  35.824  1.00 46.57           O  
HETATM 2071  O   HOH A 484      28.827  33.203   0.092  1.00 30.12           O  
HETATM 2072  O   HOH A 485      41.254   6.749  15.342  1.00 26.83           O  
HETATM 2073  O   HOH A 486      26.378   6.035  35.316  1.00 37.22           O  
HETATM 2074  O   HOH A 487      25.372  20.040  37.638  1.00 27.35           O  
HETATM 2075  O   HOH A 488      43.480   6.475  18.899  1.00 44.96           O  
HETATM 2076  O   HOH A 489      31.061   6.197  24.952  1.00 16.20           O  
HETATM 2077  O   HOH A 490      37.482  42.732  29.322  1.00 54.11           O  
HETATM 2078  O   HOH A 491      47.721  18.587  34.219  1.00 26.84           O  
HETATM 2079  O   HOH A 492      33.853   3.216  22.596  1.00 33.92           O  
HETATM 2080  O   HOH A 493      39.744  11.539  28.342  1.00 11.61           O  
HETATM 2081  O   HOH A 494      32.142   8.539  26.112  1.00 15.22           O  
HETATM 2082  O   HOH A 495      34.392   8.865  24.629  1.00 14.78           O  
HETATM 2083  O   HOH A 496      23.705  15.286  25.622  1.00 14.66           O  
HETATM 2084  O   HOH A 497      44.253  22.209  25.537  1.00 14.06           O  
HETATM 2085  O   HOH A 498      45.206  27.209  32.156  1.00 16.54           O  
HETATM 2086  O   HOH A 499      45.316  16.655  23.559  1.00 13.14           O  
HETATM 2087  O   HOH A 500      30.359   8.894   3.257  1.00 14.98           O  
HETATM 2088  O   HOH A 501      40.352   8.875  27.971  1.00 13.79           O  
HETATM 2089  O   HOH A 502      27.939  20.070  33.100  1.00 16.30           O  
HETATM 2090  O   HOH A 503      35.486   7.400  14.049  1.00 14.76           O  
HETATM 2091  O   HOH A 504      21.305  21.353  20.884  1.00 17.70           O  
HETATM 2092  O   HOH A 505      24.742  23.068  14.412  1.00 16.97           O  
HETATM 2093  O   HOH A 506      48.739  23.789  32.805  1.00 19.20           O  
HETATM 2094  O   HOH A 507      45.518  18.520  21.419  1.00 15.12           O  
HETATM 2095  O   HOH A 508      37.289  15.484   1.354  1.00 16.87           O  
HETATM 2096  O   HOH A 509      31.371   6.833  -1.047  1.00 17.06           O  
HETATM 2097  O   HOH A 510      46.319  22.850  22.732  1.00 15.88           O  
HETATM 2098  O   HOH A 511      22.351  14.653  27.915  1.00 15.09           O  
HETATM 2099  O   HOH A 512      30.126  15.908  33.641  1.00 17.35           O  
HETATM 2100  O   HOH A 513      46.191  24.635  32.649  1.00 17.47           O  
HETATM 2101  O   HOH A 514      39.631  16.216  11.619  1.00 18.56           O  
HETATM 2102  O   HOH A 515      32.874   4.069  -3.538  1.00 19.79           O  
HETATM 2103  O   HOH A 516      43.856  10.703  23.150  1.00 18.09           O  
HETATM 2104  O   HOH A 517      42.111  16.104  38.169  1.00 23.61           O  
HETATM 2105  O   HOH A 518      23.991  24.551  12.274  1.00 18.57           O  
HETATM 2106  O   HOH A 519      21.680  16.825  29.611  1.00 18.78           O  
HETATM 2107  O   HOH A 520      38.837   4.019   7.689  1.00 15.93           O  
HETATM 2108  O   HOH A 521      46.415  20.218  23.567  1.00 17.05           O  
HETATM 2109  O   HOH A 522      27.215   8.665  34.203  1.00 19.63           O  
HETATM 2110  O   HOH A 523      45.487  11.064  25.416  1.00 17.98           O  
HETATM 2111  O   HOH A 524      37.489   6.899  15.838  1.00 18.37           O  
HETATM 2112  O   HOH A 525      36.825   3.994  18.417  1.00 19.10           O  
HETATM 2113  O   HOH A 526      27.543  15.913   1.169  1.00 26.61           O  
HETATM 2114  O   HOH A 527      42.757  21.050  38.197  1.00 22.24           O  
HETATM 2115  O   HOH A 528      39.344   8.787  15.041  1.00 18.52           O  
HETATM 2116  O   HOH A 529      21.299  21.108  13.135  1.00 18.44           O  
HETATM 2117  O   HOH A 530      44.068  27.125  23.038  1.00 21.83           O  
HETATM 2118  O   HOH A 531      18.984  21.041  22.569  1.00 24.39           O  
HETATM 2119  O   HOH A 532      44.564  24.705  21.430  1.00 23.00           O  
HETATM 2120  O   HOH A 533      17.609  22.593  14.583  1.00 25.77           O  
HETATM 2121  O   HOH A 534      42.512   7.926  26.694  1.00 33.18           O  
HETATM 2122  O   HOH A 535      44.980  19.372  34.251  1.00 20.89           O  
HETATM 2123  O   HOH A 536      24.495  16.273   1.203  1.00 28.88           O  
HETATM 2124  O   HOH A 537      32.208  11.632  -2.015  1.00 24.05           O  
HETATM 2125  O   HOH A 538      25.772  11.329  -1.500  1.00 25.29           O  
HETATM 2126  O   HOH A 539      28.977  30.903   8.933  1.00 25.91           O  
HETATM 2127  O   HOH A 540      19.041  17.291  29.923  1.00 31.07           O  
HETATM 2128  O   HOH A 541      31.490   8.720  -3.106  1.00 25.47           O  
HETATM 2129  O   HOH A 542      43.700  17.777  17.786  1.00 21.02           O  
HETATM 2130  O   HOH A 543      23.576  27.591   4.681  1.00 29.06           O  
HETATM 2131  O   HOH A 544      30.660  32.787  37.751  1.00 23.91           O  
HETATM 2132  O   HOH A 545      21.578  25.917  10.827  1.00 28.94           O  
HETATM 2133  O   HOH A 546      28.556  17.616  32.237  1.00 25.42           O  
HETATM 2134  O   HOH A 547      18.495  25.656  29.883  1.00 32.56           O  
HETATM 2135  O   HOH A 548      39.735  34.842  36.400  1.00 41.72           O  
HETATM 2136  O   HOH A 549      30.325  36.861  19.085  1.00 28.95           O  
HETATM 2137  O   HOH A 550      44.138   7.266  28.904  1.00 33.80           O  
HETATM 2138  O   HOH A 551      22.749  20.165  37.290  1.00 44.13           O  
HETATM 2139  O   HOH A 552      31.421  17.733   2.607  1.00 25.35           O  
HETATM 2140  O   HOH A 553      26.454  16.285  34.378  1.00 30.53           O  
HETATM 2141  O   HOH A 554      22.983  32.712  11.900  1.00 29.55           O  
HETATM 2142  O   HOH A 555      22.169  29.448  25.192  1.00 40.79           O  
HETATM 2143  O   HOH A 556      23.253  26.870  27.920  1.00 35.02           O  
HETATM 2144  O   HOH A 557      32.223  36.943  30.830  1.00 32.72           O  
HETATM 2145  O   HOH A 558      21.276  24.348   8.514  1.00 35.81           O  
HETATM 2146  O   HOH A 559      35.513   4.879  20.675  1.00 30.58           O  
HETATM 2147  O   HOH A 560      20.082  26.704  27.939  1.00 38.95           O  
HETATM 2148  O   HOH A 561      25.225  18.947   0.051  1.00 40.52           O  
HETATM 2149  O   HOH A 562      33.801  33.421  35.735  1.00 45.68           O  
HETATM 2150  O   HOH A 563      43.424  18.503  38.849  1.00 24.58           O  
HETATM 2151  O   HOH A 564      27.721  13.863  -1.640  1.00 34.73           O  
HETATM 2152  O   HOH A 565      50.653  25.495  34.144  1.00 41.10           O  
HETATM 2153  O   HOH A 566      16.768  23.950  28.423  1.00 32.40           O  
HETATM 2154  O   HOH A 567      21.388  28.817  11.427  1.00 51.08           O  
HETATM 2155  O   HOH A 568      25.927  35.000  25.818  1.00 30.59           O  
HETATM 2156  O   HOH A 569      21.845  23.293   5.164  1.00 30.48           O  
HETATM 2157  O   HOH A 570      25.934  19.858   2.113  1.00 30.20           O  
HETATM 2158  O   HOH A 571      29.255   6.737  38.109  1.00 40.48           O  
HETATM 2159  O   HOH A 572      26.169  30.750  26.287  1.00 30.16           O  
HETATM 2160  O   HOH A 573      20.204  29.429  28.534  1.00 44.18           O  
HETATM 2161  O   HOH A 574      26.802   3.170  -6.975  1.00 28.50           O  
HETATM 2162  O   HOH A 575      33.879  14.330  -6.114  1.00 45.20           O  
HETATM 2163  O   HOH A 576      40.786   0.604   6.739  1.00 47.76           O  
HETATM 2164  O   HOH A 577      15.274  23.045  14.076  1.00 48.16           O  
HETATM 2165  O   HOH A 578      22.473  26.615  24.358  1.00 32.68           O  
HETATM 2166  O   HOH A 579      40.991   6.622  17.982  1.00 34.12           O  
HETATM 2167  O   HOH A 580      41.687  28.283  37.680  1.00 28.73           O  
HETATM 2168  O   HOH A 581      43.515  35.025  34.310  1.00 42.46           O  
HETATM 2169  O   HOH A 582      21.124  31.751  32.838  1.00 48.56           O  
HETATM 2170  O   HOH A 583      29.419  18.558   1.237  1.00 35.73           O  
HETATM 2171  O   HOH A 584      23.822  30.527  27.266  1.00 37.64           O  
HETATM 2172  O   HOH A 585      33.005  12.272  -4.710  1.00 41.46           O  
HETATM 2173  O   HOH A 586      35.434   4.398  26.568  1.00 24.99           O  
HETATM 2174  O   HOH A 587      25.103  35.121  20.706  1.00 26.17           O  
HETATM 2175  O   HOH A 588      25.196  13.874  30.575  1.00 41.34           O  
HETATM 2176  O   HOH A 589      25.965  24.143  25.537  1.00 23.05           O  
HETATM 2177  O   HOH A 590      22.262  22.866  10.870  1.00 25.85           O  
HETATM 2178  O   HOH A 591      35.146  33.478   0.754  1.00 28.86           O  
HETATM 2179  O   HOH A 592      34.688  30.824   1.355  1.00 25.53           O  
HETATM 2180  O   HOH A 593      49.091  23.936  34.996  1.00 33.63           O  
HETATM 2181  O   HOH A 594      48.450  21.589  35.039  1.00 33.17           O  
HETATM 2182  O   HOH A 595      18.702  24.563  19.852  1.00 30.94           O  
HETATM 2183  O   HOH A 596      38.527  36.121  13.291  1.00 33.55           O  
HETATM 2184  O   HOH A 597      19.846  24.327  10.690  1.00 33.42           O  
HETATM 2185  O   HOH A 598      15.970  19.421  30.073  1.00 33.78           O  
HETATM 2186  O   HOH A 599      28.091  36.458  36.474  1.00 34.03           O  
HETATM 2187  O   HOH A 600      51.651  23.919  35.375  1.00 48.59           O  
HETATM 2188  O   HOH A 601      38.927   4.631  19.021  1.00 45.27           O  
HETATM 2189  O   HOH A 602      27.263  36.819  16.957  1.00 44.88           O  
HETATM 2190  O   HOH A 603      24.758   9.169  33.687  1.00 29.17           O  
HETATM 2191  O   HOH A 604      26.740  39.142  13.838  1.00 47.82           O  
HETATM 2192  O   HOH A 605      15.826  20.931  17.229  1.00 25.98           O  
HETATM 2193  O   HOH A 606      35.310  42.504  25.863  1.00 46.20           O  
HETATM 2194  O   HOH A 607      49.123  31.516  19.633  1.00 40.28           O  
HETATM 2195  O   HOH A 608      48.511  26.917  39.871  1.00 43.28           O  
HETATM 2196  O   HOH A 609      47.902  34.361  22.072  1.00 46.84           O  
HETATM 2197  O   HOH A 610      49.601  22.641  37.400  1.00 31.78           O  
HETATM 2198  O   HOH A 611      42.411  14.238  39.974  1.00 43.20           O  
HETATM 2199  O   HOH A 612      24.127  23.582  27.283  1.00 41.93           O  
HETATM 2200  O   HOH A 613      22.950  33.371  27.420  1.00 45.14           O  
HETATM 2201  O   HOH A 614      28.410   9.029  36.637  1.00 36.28           O  
HETATM 2202  O   HOH A 615      26.137  37.238  19.275  1.00 41.87           O  
HETATM 2203  O   HOH A 616      39.849   5.274  25.201  1.00 42.19           O  
HETATM 2204  O   HOH A 617      42.216  22.100  40.367  1.00 45.63           O  
HETATM 2205  O   HOH A 618      45.173  18.876  37.027  1.00 38.18           O  
HETATM 2206  O   HOH A 619      22.059  22.059  39.250  0.50 40.38           O  
HETATM 2207  O   HOH A 620      17.579  27.801  31.766  1.00 34.61           O  
HETATM 2208  O   HOH A 621      36.983   5.059  23.231  1.00 40.22           O  
HETATM 2209  O   HOH A 622      23.094  15.583  31.819  1.00 32.56           O  
HETATM 2210  O   HOH A 623      34.774   2.397  -7.135  1.00 40.67           O  
HETATM 2211  O   HOH A 624      38.625   4.752  28.254  1.00 43.61           O  
HETATM 2212  O   HOH A 625      36.398  37.584  15.357  1.00 42.48           O  
HETATM 2213  O   HOH A 626      41.634  30.822  37.545  1.00 42.21           O  
HETATM 2214  O   HOH A 627      37.195   4.870  35.509  1.00 52.52           O  
HETATM 2215  O   HOH A 628      50.024  26.351  37.952  1.00 48.91           O  
HETATM 2216  O   HOH A 629      37.067   6.821  18.454  1.00 16.22           O  
HETATM 2217  O   HOH A 630      24.254  20.741  28.023  0.62 60.03           O  
HETATM 2218  O   HOH A 631      27.125  13.563  31.927  1.00 29.34           O  
HETATM 2219  O   HOH A 632      22.314  29.653   4.186  1.00 44.46           O  
CONECT  948 1987                                                                
CONECT  964 1987                                                                
CONECT 1359 1987                                                                
CONECT 1987  948  964 1359 2046                                                 
CONECT 1987 2049                                                                
CONECT 2046 1987                                                                
CONECT 2049 1987                                                                
MASTER      516    0    1   11    8    0    2    6 2153    1    7   20          
END                                                                             
