# Supplementary material for: A new benchmark illustrates that integration of geometric constraints inferred from enzyme reaction chemistry can increase enzyme active site modeling accuracy
Source: PLoS One. 2019 Apr 4;14(4):e0214126. doi: 10.1371/journal.pone.0214126 (PMC6448891; doi:10.1371/journal.pone.0214126)
Supplement: S1 Files — (GZ) [file pone.0214126.s008.gz › benchmark-lite/templates/4fua/4xxf.pdb.clean2]

ATOM      1  N   GLY A  26      10.083   8.575  31.169  1.00 43.51           N  
ATOM      2  CA  GLY A  26       9.937   9.894  30.574  1.00 52.65           C  
ATOM      3  C   GLY A  26       8.951   9.923  29.419  1.00 52.09           C  
ATOM      4  O   GLY A  26       8.208   8.960  29.209  1.00 59.51           O  
ATOM      5 1H   GLY A  26      10.742   8.619  31.920  1.00  0.00           H  
ATOM      6 2H   GLY A  26       9.198   8.267  31.519  1.00  0.00           H  
ATOM      7 3H   GLY A  26      10.409   7.931  30.477  1.00  0.00           H  
ATOM      8 1HA  GLY A  26       9.605  10.601  31.334  1.00  0.00           H  
ATOM      9 2HA  GLY A  26      10.905  10.240  30.215  1.00  0.00           H  
ATOM     10  N   GLY A  27       8.925  11.030  28.676  1.00 46.26           N  
ATOM     11  CA  GLY A  27       9.733  12.199  28.985  1.00 39.72           C  
ATOM     12  C   GLY A  27      10.949  12.402  28.094  1.00 35.46           C  
ATOM     13  O   GLY A  27      12.023  12.760  28.577  1.00 32.45           O  
ATOM     14  H   GLY A  27       8.318  11.051  27.869  1.00  0.00           H  
ATOM     15 1HA  GLY A  27       9.118  13.096  28.911  1.00  0.00           H  
ATOM     16 2HA  GLY A  27      10.086  12.135  30.014  1.00  0.00           H  
ATOM     17  N   LEU A  28      10.784  12.191  26.792  1.00 31.77           N  
ATOM     18  CA  LEU A  28      11.904  12.313  25.860  1.00 31.26           C  
ATOM     19  C   LEU A  28      12.345  13.763  25.657  1.00 31.59           C  
ATOM     20  O   LEU A  28      13.538  14.036  25.529  1.00 26.85           O  
ATOM     21  CB  LEU A  28      11.544  11.688  24.512  1.00 25.74           C  
ATOM     22  CG  LEU A  28      12.604  11.781  23.414  1.00 27.00           C  
ATOM     23  CD1 LEU A  28      13.905  11.113  23.850  1.00 26.26           C  
ATOM     24  CD2 LEU A  28      12.084  11.151  22.137  1.00 30.40           C  
ATOM     25  H   LEU A  28       9.872  11.942  26.436  1.00  0.00           H  
ATOM     26  HA  LEU A  28      12.759  11.780  26.275  1.00  0.00           H  
ATOM     27 1HB  LEU A  28      11.328  10.632  24.665  1.00  0.00           H  
ATOM     28 2HB  LEU A  28      10.643  12.171  24.135  1.00  0.00           H  
ATOM     29  HG  LEU A  28      12.842  12.828  23.226  1.00  0.00           H  
ATOM     30 1HD1 LEU A  28      14.641  11.194  23.050  1.00  0.00           H  
ATOM     31 2HD1 LEU A  28      14.286  11.607  24.744  1.00  0.00           H  
ATOM     32 3HD1 LEU A  28      13.719  10.062  24.067  1.00  0.00           H  
ATOM     33 1HD2 LEU A  28      12.845  11.222  21.360  1.00  0.00           H  
ATOM     34 2HD2 LEU A  28      11.848  10.102  22.319  1.00  0.00           H  
ATOM     35 3HD2 LEU A  28      11.184  11.675  21.813  1.00  0.00           H  
ATOM     36  N   ALA A  29      11.388  14.687  25.632  1.00 33.21           N  
ATOM     37  CA  ALA A  29      11.686  16.097  25.382  1.00 29.05           C  
ATOM     38  C   ALA A  29      12.732  16.663  26.347  1.00 31.05           C  
ATOM     39  O   ALA A  29      13.648  17.368  25.925  1.00 34.62           O  
ATOM     40  CB  ALA A  29      10.410  16.921  25.450  1.00 34.11           C  
ATOM     41  H   ALA A  29      10.431  14.407  25.790  1.00  0.00           H  
ATOM     42  HA  ALA A  29      12.110  16.181  24.381  1.00  0.00           H  
ATOM     43 1HB  ALA A  29      10.643  17.969  25.262  1.00  0.00           H  
ATOM     44 2HB  ALA A  29       9.707  16.565  24.697  1.00  0.00           H  
ATOM     45 3HB  ALA A  29       9.964  16.820  26.438  1.00  0.00           H  
ATOM     46  N   ALA A  30      12.604  16.339  27.633  1.00 27.00           N  
ATOM     47  CA  ALA A  30      13.536  16.820  28.656  1.00 26.09           C  
ATOM     48  C   ALA A  30      14.954  16.308  28.430  1.00 26.38           C  
ATOM     49  O   ALA A  30      15.926  16.908  28.893  1.00 28.31           O  
ATOM     50  CB  ALA A  30      13.054  16.412  30.041  1.00 31.97           C  
ATOM     51  H   ALA A  30      11.837  15.742  27.908  1.00  0.00           H  
ATOM     52  HA  ALA A  30      13.569  17.908  28.599  1.00  0.00           H  
ATOM     53 1HB  ALA A  30      13.755  16.776  30.792  1.00  0.00           H  
ATOM     54 2HB  ALA A  30      12.070  16.843  30.225  1.00  0.00           H  
ATOM     55 3HB  ALA A  30      12.991  15.327  30.099  1.00  0.00           H  
ATOM     56  N   LEU A  31      15.068  15.192  27.721  1.00 24.29           N  
ATOM     57  CA  LEU A  31      16.366  14.578  27.478  1.00 20.41           C  
ATOM     58  C   LEU A  31      17.063  15.163  26.253  1.00 21.48           C  
ATOM     59  O   LEU A  31      18.218  14.848  25.992  1.00 19.19           O  
ATOM     60  CB  LEU A  31      16.208  13.066  27.312  1.00 23.91           C  
ATOM     61  CG  LEU A  31      15.672  12.311  28.531  1.00 24.35           C  
ATOM     62  CD1 LEU A  31      15.376  10.872  28.164  1.00 24.39           C  
ATOM     63  CD2 LEU A  31      16.659  12.378  29.684  1.00 30.88           C  
ATOM     64  H   LEU A  31      14.239  14.757  27.341  1.00  0.00           H  
ATOM     65  HA  LEU A  31      17.007  14.773  28.337  1.00  0.00           H  
ATOM     66 1HB  LEU A  31      15.528  12.877  26.483  1.00  0.00           H  
ATOM     67 2HB  LEU A  31      17.180  12.640  27.062  1.00  0.00           H  
ATOM     68  HG  LEU A  31      14.729  12.757  28.849  1.00  0.00           H  
ATOM     69 1HD1 LEU A  31      14.995  10.344  29.039  1.00  0.00           H  
ATOM     70 2HD1 LEU A  31      14.629  10.845  27.371  1.00  0.00           H  
ATOM     71 3HD1 LEU A  31      16.290  10.389  27.819  1.00  0.00           H  
ATOM     72 1HD2 LEU A  31      16.256  11.835  30.540  1.00  0.00           H  
ATOM     73 2HD2 LEU A  31      17.604  11.928  29.381  1.00  0.00           H  
ATOM     74 3HD2 LEU A  31      16.825  13.419  29.960  1.00  0.00           H  
ATOM     75  N   THR A  32      16.366  16.019  25.510  1.00 22.35           N  
ATOM     76  CA  THR A  32      16.902  16.551  24.261  1.00 24.15           C  
ATOM     77  C   THR A  32      17.295  18.011  24.398  1.00 21.94           C  
ATOM     78  O   THR A  32      17.641  18.666  23.417  1.00 22.06           O  
ATOM     79  CB  THR A  32      15.892  16.432  23.111  1.00 23.42           C  
ATOM     80  OG1 THR A  32      14.780  17.304  23.357  1.00 25.01           O  
ATOM     81  CG2 THR A  32      15.392  15.004  22.973  1.00 25.26           C  
ATOM     82  H   THR A  32      15.447  16.308  25.814  1.00  0.00           H  
ATOM     83  HA  THR A  32      17.788  15.976  23.992  1.00  0.00           H  
ATOM     84  HB  THR A  32      16.367  16.733  22.177  1.00  0.00           H  
ATOM     85  HG1 THR A  32      14.915  17.768  24.187  1.00  0.00           H  
ATOM     86 1HG2 THR A  32      14.678  14.946  22.151  1.00  0.00           H  
ATOM     87 2HG2 THR A  32      16.234  14.342  22.770  1.00  0.00           H  
ATOM     88 3HG2 THR A  32      14.905  14.698  23.898  1.00  0.00           H  
ATOM     89  N   LYS A  33      17.224  18.517  25.624  1.00 23.25           N  
ATOM     90  CA  LYS A  33      17.546  19.909  25.914  1.00 23.32           C  
ATOM     91  C   LYS A  33      18.370  19.990  27.183  1.00 24.53           C  
ATOM     92  O   LYS A  33      18.272  19.110  28.035  1.00 22.78           O  
ATOM     93  CB  LYS A  33      16.273  20.748  26.081  1.00 28.77           C  
ATOM     94  CG  LYS A  33      15.295  20.709  24.915  1.00 33.19           C  
ATOM     95  CD  LYS A  33      13.985  21.396  25.297  1.00 36.99           C  
ATOM     96  CE  LYS A  33      12.874  21.070  24.309  1.00 41.50           C  
ATOM     97  NZ  LYS A  33      11.524  21.447  24.822  1.00 43.96           N  
ATOM     98  H   LYS A  33      16.936  17.911  26.379  1.00  0.00           H  
ATOM     99  HA  LYS A  33      18.116  20.314  25.077  1.00  0.00           H  
ATOM    100 1HB  LYS A  33      15.730  20.414  26.966  1.00  0.00           H  
ATOM    101 2HB  LYS A  33      16.543  21.792  26.238  1.00  0.00           H  
ATOM    102 1HG  LYS A  33      15.734  21.216  24.055  1.00  0.00           H  
ATOM    103 2HG  LYS A  33      15.096  19.673  24.642  1.00  0.00           H  
ATOM    104 1HD  LYS A  33      13.680  21.070  26.292  1.00  0.00           H  
ATOM    105 2HD  LYS A  33      14.133  22.476  25.317  1.00  0.00           H  
ATOM    106 1HE  LYS A  33      13.050  21.602  23.375  1.00  0.00           H  
ATOM    107 2HE  LYS A  33      12.877  20.001  24.098  1.00  0.00           H  
ATOM    108 1HZ  LYS A  33      10.824  21.211  24.133  1.00  0.00           H  
ATOM    109 2HZ  LYS A  33      11.336  20.945  25.678  1.00  0.00           H  
ATOM    110 3HZ  LYS A  33      11.497  22.440  25.002  1.00  0.00           H  
ATOM    111  N   PRO A  34      19.175  21.053  27.328  1.00 22.37           N  
ATOM    112  CA  PRO A  34      19.930  21.252  28.568  1.00 23.03           C  
ATOM    113  C   PRO A  34      18.997  21.442  29.761  1.00 23.83           C  
ATOM    114  O   PRO A  34      17.831  21.795  29.573  1.00 24.24           O  
ATOM    115  CB  PRO A  34      20.731  22.536  28.299  1.00 27.01           C  
ATOM    116  CG  PRO A  34      20.739  22.693  26.822  1.00 32.69           C  
ATOM    117  CD  PRO A  34      19.463  22.096  26.326  1.00 28.25           C  
ATOM    118  HA  PRO A  34      20.605  20.397  28.722  1.00  0.00           H  
ATOM    119 1HB  PRO A  34      20.256  23.389  28.806  1.00  0.00           H  
ATOM    120 2HB  PRO A  34      21.746  22.440  28.713  1.00  0.00           H  
ATOM    121 1HG  PRO A  34      20.820  23.757  26.554  1.00  0.00           H  
ATOM    122 2HG  PRO A  34      21.617  22.189  26.391  1.00  0.00           H  
ATOM    123 1HD  PRO A  34      18.680  22.868  26.305  1.00  0.00           H  
ATOM    124 2HD  PRO A  34      19.620  21.675  25.322  1.00  0.00           H  
ATOM    125  N   PRO A  35      19.497  21.219  30.983  1.00 22.98           N  
ATOM    126  CA  PRO A  35      18.669  21.530  32.156  1.00 24.49           C  
ATOM    127  C   PRO A  35      18.385  23.029  32.276  1.00 26.97           C  
ATOM    128  O   PRO A  35      19.080  23.834  31.661  1.00 26.66           O  
ATOM    129  CB  PRO A  35      19.521  21.040  33.330  1.00 28.11           C  
ATOM    130  CG  PRO A  35      20.918  21.048  32.811  1.00 31.08           C  
ATOM    131  CD  PRO A  35      20.823  20.699  31.357  1.00 31.10           C  
ATOM    132  HA  PRO A  35      17.727  20.965  32.094  1.00  0.00           H  
ATOM    133 1HB  PRO A  35      19.388  21.706  34.195  1.00  0.00           H  
ATOM    134 2HB  PRO A  35      19.191  20.038  33.642  1.00  0.00           H  
ATOM    135 1HG  PRO A  35      21.375  22.037  32.965  1.00  0.00           H  
ATOM    136 2HG  PRO A  35      21.533  20.324  33.365  1.00  0.00           H  
ATOM    137 1HD  PRO A  35      21.630  21.203  30.805  1.00  0.00           H  
ATOM    138 2HD  PRO A  35      20.892  19.608  31.236  1.00  0.00           H  
ATOM    139  N   THR A  36      17.358  23.393  33.036  1.00 26.69           N  
ATOM    140  CA  THR A  36      17.063  24.801  33.294  1.00 24.77           C  
ATOM    141  C   THR A  36      18.128  25.358  34.234  1.00 26.33           C  
ATOM    142  O   THR A  36      18.618  24.645  35.107  1.00 32.68           O  
ATOM    143  CB  THR A  36      15.658  24.989  33.903  1.00 32.02           C  
ATOM    144  OG1 THR A  36      14.691  24.337  33.072  1.00 39.88           O  
ATOM    145  CG2 THR A  36      15.306  26.463  34.007  1.00 37.97           C  
ATOM    146  H   THR A  36      16.767  22.684  33.445  1.00  0.00           H  
ATOM    147  HA  THR A  36      17.095  25.340  32.347  1.00  0.00           H  
ATOM    148  HB  THR A  36      15.631  24.547  34.899  1.00  0.00           H  
ATOM    149  HG1 THR A  36      15.135  23.930  32.324  1.00  0.00           H  
ATOM    150 1HG2 THR A  36      14.311  26.570  34.439  1.00  0.00           H  
ATOM    151 2HG2 THR A  36      16.034  26.967  34.642  1.00  0.00           H  
ATOM    152 3HG2 THR A  36      15.319  26.911  33.014  1.00  0.00           H  
ATOM    153  N   PHE A  37      18.493  26.625  34.054  1.00 22.81           N  
ATOM    154  CA  PHE A  37      19.496  27.247  34.909  1.00 23.12           C  
ATOM    155  C   PHE A  37      18.899  28.366  35.742  1.00 24.16           C  
ATOM    156  O   PHE A  37      18.274  29.292  35.217  1.00 26.04           O  
ATOM    157  CB  PHE A  37      20.653  27.780  34.073  1.00 21.67           C  
ATOM    158  CG  PHE A  37      21.262  26.751  33.167  1.00 21.56           C  
ATOM    159  CD1 PHE A  37      21.941  25.665  33.695  1.00 22.67           C  
ATOM    160  CD2 PHE A  37      21.150  26.867  31.790  1.00 20.46           C  
ATOM    161  CE1 PHE A  37      22.504  24.709  32.859  1.00 20.85           C  
ATOM    162  CE2 PHE A  37      21.715  25.915  30.955  1.00 23.17           C  
ATOM    163  CZ  PHE A  37      22.392  24.843  31.493  1.00 22.86           C  
ATOM    164  H   PHE A  37      18.071  27.169  33.315  1.00  0.00           H  
ATOM    165  HA  PHE A  37      19.881  26.492  35.596  1.00  0.00           H  
ATOM    166 1HB  PHE A  37      20.307  28.612  33.462  1.00  0.00           H  
ATOM    167 2HB  PHE A  37      21.433  28.160  34.732  1.00  0.00           H  
ATOM    168  HD1 PHE A  37      22.029  25.567  34.777  1.00  0.00           H  
ATOM    169  HD2 PHE A  37      20.614  27.716  31.364  1.00  0.00           H  
ATOM    170  HE1 PHE A  37      23.032  23.856  33.285  1.00  0.00           H  
ATOM    171  HE2 PHE A  37      21.625  26.014  29.873  1.00  0.00           H  
ATOM    172  HZ  PHE A  37      22.840  24.101  30.833  1.00  0.00           H  
ATOM    173  N   ALA A  38      19.102  28.289  37.053  1.00 25.85           N  
ATOM    174  CA  ALA A  38      18.501  29.252  37.969  1.00 26.14           C  
ATOM    175  C   ALA A  38      19.130  30.639  37.859  1.00 26.65           C  
ATOM    176  O   ALA A  38      18.436  31.657  37.904  1.00 29.62           O  
ATOM    177  CB  ALA A  38      18.601  28.738  39.397  1.00 29.59           C  
ATOM    178  H   ALA A  38      19.683  27.551  37.426  1.00  0.00           H  
ATOM    179  HA  ALA A  38      17.450  29.363  37.702  1.00  0.00           H  
ATOM    180 1HB  ALA A  38      18.150  29.462  40.077  1.00  0.00           H  
ATOM    181 2HB  ALA A  38      18.075  27.787  39.479  1.00  0.00           H  
ATOM    182 3HB  ALA A  38      19.648  28.597  39.660  1.00  0.00           H  
ATOM    183  N   THR A  39      20.452  30.675  37.731  1.00 24.75           N  
ATOM    184  CA  THR A  39      21.195  31.922  37.619  1.00 25.89           C  
ATOM    185  C   THR A  39      22.230  31.806  36.506  1.00 24.36           C  
ATOM    186  O   THR A  39      22.570  30.700  36.071  1.00 22.16           O  
ATOM    187  CB  THR A  39      21.931  32.283  38.925  1.00 25.94           C  
ATOM    188  OG1 THR A  39      22.943  31.298  39.183  1.00 23.25           O  
ATOM    189  CG2 THR A  39      20.968  32.338  40.102  1.00 27.77           C  
ATOM    190  H   THR A  39      20.955  29.799  37.711  1.00  0.00           H  
ATOM    191  HA  THR A  39      20.491  32.726  37.401  1.00  0.00           H  
ATOM    192  HB  THR A  39      22.409  33.256  38.816  1.00  0.00           H  
ATOM    193  HG1 THR A  39      22.932  30.639  38.485  1.00  0.00           H  
ATOM    194 1HG2 THR A  39      21.516  32.595  41.008  1.00  0.00           H  
ATOM    195 2HG2 THR A  39      20.205  33.092  39.913  1.00  0.00           H  
ATOM    196 3HG2 THR A  39      20.493  31.366  40.229  1.00  0.00           H  
ATOM    197  N   VAL A  40      22.742  32.946  36.063  1.00 15.84           N  
ATOM    198  CA  VAL A  40      23.796  32.978  35.053  1.00 16.58           C  
ATOM    199  C   VAL A  40      25.062  32.289  35.580  1.00 15.75           C  
ATOM    200  O   VAL A  40      25.754  31.596  34.831  1.00 15.34           O  
ATOM    201  CB  VAL A  40      24.110  34.434  34.618  1.00 21.73           C  
ATOM    202  CG1 VAL A  40      25.331  34.470  33.708  1.00 28.35           C  
ATOM    203  CG2 VAL A  40      22.920  35.033  33.910  1.00 32.28           C  
ATOM    204  H   VAL A  40      22.392  33.817  36.436  1.00  0.00           H  
ATOM    205  HA  VAL A  40      23.453  32.425  34.178  1.00  0.00           H  
ATOM    206  HB  VAL A  40      24.340  35.026  35.504  1.00  0.00           H  
ATOM    207 1HG1 VAL A  40      25.535  35.500  33.414  1.00  0.00           H  
ATOM    208 2HG1 VAL A  40      26.193  34.067  34.240  1.00  0.00           H  
ATOM    209 3HG1 VAL A  40      25.139  33.871  32.818  1.00  0.00           H  
ATOM    210 1HG2 VAL A  40      23.152  36.055  33.610  1.00  0.00           H  
ATOM    211 2HG2 VAL A  40      22.686  34.439  33.026  1.00  0.00           H  
ATOM    212 3HG2 VAL A  40      22.061  35.038  34.582  1.00  0.00           H  
ATOM    213  N   GLU A  41      25.352  32.458  36.867  1.00 16.44           N  
ATOM    214  CA  GLU A  41      26.477  31.776  37.493  1.00 15.75           C  
ATOM    215  C   GLU A  41      26.313  30.257  37.439  1.00 15.12           C  
ATOM    216  O   GLU A  41      27.274  29.532  37.182  1.00 14.49           O  
ATOM    217  CB  GLU A  41      26.653  32.216  38.953  1.00 19.21           C  
ATOM    218  CG  GLU A  41      27.075  33.677  39.154  1.00 22.81           C  
ATOM    219  CD  GLU A  41      27.168  34.084  40.629  1.00 29.30           C  
ATOM    220  OE1 GLU A  41      26.754  33.295  41.514  1.00 22.94           O  
ATOM    221  OE2 GLU A  41      27.644  35.209  40.904  1.00 27.89           O  
ATOM    222  H   GLU A  41      24.778  33.074  37.425  1.00  0.00           H  
ATOM    223  HA  GLU A  41      27.385  32.033  36.947  1.00  0.00           H  
ATOM    224 1HB  GLU A  41      25.717  32.071  39.492  1.00  0.00           H  
ATOM    225 2HB  GLU A  41      27.407  31.591  39.433  1.00  0.00           H  
ATOM    226 1HG  GLU A  41      28.048  33.830  38.689  1.00  0.00           H  
ATOM    227 2HG  GLU A  41      26.357  34.324  38.652  1.00  0.00           H  
ATOM    228  N   ALA A  42      25.100  29.771  37.685  1.00 15.68           N  
ATOM    229  CA  ALA A  42      24.831  28.337  37.606  1.00 14.25           C  
ATOM    230  C   ALA A  42      25.006  27.822  36.180  1.00 14.55           C  
ATOM    231  O   ALA A  42      25.557  26.736  35.957  1.00 14.36           O  
ATOM    232  CB  ALA A  42      23.432  28.021  38.109  1.00 16.76           C  
ATOM    233  H   ALA A  42      24.349  30.400  37.931  1.00  0.00           H  
ATOM    234  HA  ALA A  42      25.554  27.821  38.238  1.00  0.00           H  
ATOM    235 1HB  ALA A  42      23.255  26.948  38.041  1.00  0.00           H  
ATOM    236 2HB  ALA A  42      23.338  28.339  39.147  1.00  0.00           H  
ATOM    237 3HB  ALA A  42      22.699  28.549  37.501  1.00  0.00           H  
ATOM    238  N   GLU A  43      24.522  28.596  35.213  1.00 14.89           N  
ATOM    239  CA  GLU A  43      24.680  28.234  33.816  1.00 13.94           C  
ATOM    240  C   GLU A  43      26.161  28.172  33.440  1.00 13.31           C  
ATOM    241  O   GLU A  43      26.585  27.227  32.766  1.00 13.43           O  
ATOM    242  CB  GLU A  43      23.936  29.214  32.905  1.00 16.14           C  
ATOM    243  CG  GLU A  43      24.026  28.792  31.444  1.00 18.50           C  
ATOM    244  CD  GLU A  43      23.185  29.645  30.509  1.00 24.25           C  
ATOM    245  OE1 GLU A  43      22.551  30.617  30.966  1.00 26.14           O  
ATOM    246  OE2 GLU A  43      23.166  29.326  29.298  1.00 28.36           O  
ATOM    247  H   GLU A  43      24.036  29.450  35.448  1.00  0.00           H  
ATOM    248  HA  GLU A  43      24.259  27.239  33.667  1.00  0.00           H  
ATOM    249 1HB  GLU A  43      22.889  29.266  33.204  1.00  0.00           H  
ATOM    250 2HB  GLU A  43      24.359  30.212  33.021  1.00  0.00           H  
ATOM    251 1HG  GLU A  43      25.066  28.851  31.123  1.00  0.00           H  
ATOM    252 2HG  GLU A  43      23.706  27.755  31.356  1.00  0.00           H  
ATOM    253  N   ARG A  44      26.939  29.173  33.850  1.00 13.11           N  
ATOM    254  CA  ARG A  44      28.355  29.196  33.525  1.00 13.38           C  
ATOM    255  C   ARG A  44      29.055  27.973  34.106  1.00 13.01           C  
ATOM    256  O   ARG A  44      29.885  27.352  33.438  1.00 13.65           O  
ATOM    257  CB  ARG A  44      28.999  30.481  34.046  1.00 14.66           C  
ATOM    258  CG  ARG A  44      30.474  30.597  33.693  1.00 13.98           C  
ATOM    259  CD  ARG A  44      31.063  31.877  34.249  1.00 16.64           C  
ATOM    260  NE  ARG A  44      30.566  33.050  33.532  1.00 17.90           N  
ATOM    261  CZ  ARG A  44      29.833  34.014  34.076  1.00 20.25           C  
ATOM    262  NH1 ARG A  44      29.502  33.976  35.364  1.00 22.44           N  
ATOM    263  NH2 ARG A  44      29.431  35.024  33.323  1.00 21.95           N  
ATOM    264  H   ARG A  44      26.547  29.928  34.394  1.00  0.00           H  
ATOM    265  HA  ARG A  44      28.462  29.166  32.440  1.00  0.00           H  
ATOM    266 1HB  ARG A  44      28.476  31.343  33.634  1.00  0.00           H  
ATOM    267 2HB  ARG A  44      28.898  30.525  35.131  1.00  0.00           H  
ATOM    268 1HG  ARG A  44      31.017  29.750  34.113  1.00  0.00           H  
ATOM    269 2HG  ARG A  44      30.590  30.600  32.609  1.00  0.00           H  
ATOM    270 1HD  ARG A  44      30.793  31.975  35.300  1.00  0.00           H  
ATOM    271 2HD  ARG A  44      32.148  31.849  34.154  1.00  0.00           H  
ATOM    272  HE  ARG A  44      30.797  33.134  32.551  1.00  0.00           H  
ATOM    273 1HH1 ARG A  44      29.809  33.206  35.942  1.00  0.00           H  
ATOM    274 2HH1 ARG A  44      28.944  34.716  35.764  1.00  0.00           H  
ATOM    275 1HH2 ARG A  44      29.682  35.056  32.344  1.00  0.00           H  
ATOM    276 2HH2 ARG A  44      28.873  35.763  33.725  1.00  0.00           H  
ATOM    277  N   ALA A  45      28.716  27.609  35.343  1.00 13.30           N  
ATOM    278  CA  ALA A  45      29.343  26.440  35.963  1.00 12.99           C  
ATOM    279  C   ALA A  45      29.008  25.166  35.192  1.00 11.40           C  
ATOM    280  O   ALA A  45      29.878  24.308  34.984  1.00 12.70           O  
ATOM    281  CB  ALA A  45      28.916  26.319  37.426  1.00 15.03           C  
ATOM    282  H   ALA A  45      28.027  28.132  35.864  1.00  0.00           H  
ATOM    283  HA  ALA A  45      30.424  26.573  35.921  1.00  0.00           H  
ATOM    284 1HB  ALA A  45      29.391  25.445  37.872  1.00  0.00           H  
ATOM    285 2HB  ALA A  45      29.220  27.214  37.969  1.00  0.00           H  
ATOM    286 3HB  ALA A  45      27.834  26.211  37.481  1.00  0.00           H  
ATOM    287  N   TRP A  46      27.758  25.039  34.748  1.00 12.45           N  
ATOM    288  CA  TRP A  46      27.335  23.879  33.960  1.00 13.27           C  
ATOM    289  C   TRP A  46      28.091  23.810  32.641  1.00 12.89           C  
ATOM    290  O   TRP A  46      28.603  22.756  32.241  1.00 12.34           O  
ATOM    291  CB  TRP A  46      25.824  23.926  33.674  1.00 14.72           C  
ATOM    292  CG  TRP A  46      25.400  22.898  32.649  1.00 12.68           C  
ATOM    293  CD1 TRP A  46      25.325  23.064  31.289  1.00 12.85           C  
ATOM    294  CD2 TRP A  46      25.027  21.540  32.906  1.00 17.82           C  
ATOM    295  NE1 TRP A  46      24.916  21.892  30.692  1.00 18.82           N  
ATOM    296  CE2 TRP A  46      24.726  20.943  31.661  1.00 15.33           C  
ATOM    297  CE3 TRP A  46      24.913  20.772  34.067  1.00 19.78           C  
ATOM    298  CZ2 TRP A  46      24.318  19.615  31.548  1.00 19.63           C  
ATOM    299  CZ3 TRP A  46      24.506  19.447  33.952  1.00 19.73           C  
ATOM    300  CH2 TRP A  46      24.215  18.885  32.701  1.00 20.40           C  
ATOM    301  H   TRP A  46      27.085  25.761  34.960  1.00  0.00           H  
ATOM    302  HA  TRP A  46      27.548  22.976  34.532  1.00  0.00           H  
ATOM    303 1HB  TRP A  46      25.273  23.752  34.598  1.00  0.00           H  
ATOM    304 2HB  TRP A  46      25.553  24.918  33.313  1.00  0.00           H  
ATOM    305  HD1 TRP A  46      25.555  23.987  30.761  1.00  0.00           H  
ATOM    306  HE1 TRP A  46      24.778  21.753  29.701  1.00  0.00           H  
ATOM    307  HE3 TRP A  46      25.141  21.201  35.042  1.00  0.00           H  
ATOM    308  HZ2 TRP A  46      24.088  19.160  30.585  1.00  0.00           H  
ATOM    309  HZ3 TRP A  46      24.418  18.854  34.863  1.00  0.00           H  
ATOM    310  HH2 TRP A  46      23.899  17.843  32.648  1.00  0.00           H  
ATOM    311  N   LEU A  47      28.151  24.943  31.950  1.00 11.70           N  
ATOM    312  CA  LEU A  47      28.782  25.000  30.635  1.00 12.75           C  
ATOM    313  C   LEU A  47      30.276  24.711  30.701  1.00 11.21           C  
ATOM    314  O   LEU A  47      30.794  24.015  29.838  1.00 12.44           O  
ATOM    315  CB  LEU A  47      28.534  26.357  29.983  1.00 13.45           C  
ATOM    316  CG  LEU A  47      27.101  26.632  29.529  1.00 13.73           C  
ATOM    317  CD1 LEU A  47      26.965  28.079  29.099  1.00 15.98           C  
ATOM    318  CD2 LEU A  47      26.682  25.694  28.399  1.00 15.89           C  
ATOM    319  H   LEU A  47      27.752  25.784  32.341  1.00  0.00           H  
ATOM    320  HA  LEU A  47      28.342  24.226  30.007  1.00  0.00           H  
ATOM    321 1HB  LEU A  47      28.809  27.138  30.690  1.00  0.00           H  
ATOM    322 2HB  LEU A  47      29.178  26.445  29.108  1.00  0.00           H  
ATOM    323  HG  LEU A  47      26.419  26.487  30.368  1.00  0.00           H  
ATOM    324 1HD1 LEU A  47      25.941  28.268  28.777  1.00  0.00           H  
ATOM    325 2HD1 LEU A  47      27.207  28.732  29.938  1.00  0.00           H  
ATOM    326 3HD1 LEU A  47      27.647  28.279  28.274  1.00  0.00           H  
ATOM    327 1HD2 LEU A  47      25.657  25.917  28.102  1.00  0.00           H  
ATOM    328 2HD2 LEU A  47      27.346  25.833  27.546  1.00  0.00           H  
ATOM    329 3HD2 LEU A  47      26.743  24.661  28.742  1.00  0.00           H  
ATOM    330  N   LYS A  48      30.973  25.224  31.706  1.00 11.72           N  
ATOM    331  CA  LYS A  48      32.398  24.938  31.841  1.00 12.37           C  
ATOM    332  C   LYS A  48      32.629  23.445  32.084  1.00 12.40           C  
ATOM    333  O   LYS A  48      33.510  22.839  31.467  1.00 12.31           O  
ATOM    334  CB  LYS A  48      33.017  25.782  32.963  1.00 12.23           C  
ATOM    335  CG  LYS A  48      33.125  27.270  32.620  1.00 13.50           C  
ATOM    336  CD  LYS A  48      33.726  28.111  33.746  1.00 13.54           C  
ATOM    337  CE  LYS A  48      35.196  27.777  33.966  1.00 15.46           C  
ATOM    338  NZ  LYS A  48      35.761  28.593  35.080  1.00 18.10           N  
ATOM    339  H   LYS A  48      30.524  25.818  32.388  1.00  0.00           H  
ATOM    340  HA  LYS A  48      32.892  25.192  30.903  1.00  0.00           H  
ATOM    341 1HB  LYS A  48      32.417  25.681  33.868  1.00  0.00           H  
ATOM    342 2HB  LYS A  48      34.016  25.409  33.190  1.00  0.00           H  
ATOM    343 1HG  LYS A  48      33.752  27.395  31.737  1.00  0.00           H  
ATOM    344 2HG  LYS A  48      32.134  27.665  32.399  1.00  0.00           H  
ATOM    345 1HD  LYS A  48      33.636  29.169  33.498  1.00  0.00           H  
ATOM    346 2HD  LYS A  48      33.179  27.925  34.671  1.00  0.00           H  
ATOM    347 1HE  LYS A  48      35.297  26.719  34.204  1.00  0.00           H  
ATOM    348 2HE  LYS A  48      35.755  27.976  33.052  1.00  0.00           H  
ATOM    349 1HZ  LYS A  48      36.735  28.358  35.210  1.00  0.00           H  
ATOM    350 2HZ  LYS A  48      35.679  29.575  34.854  1.00  0.00           H  
ATOM    351 3HZ  LYS A  48      35.252  28.400  35.931  1.00  0.00           H  
ATOM    352  N   GLU A  49      31.837  22.839  32.960  1.00 11.70           N  
ATOM    353  CA  GLU A  49      31.989  21.408  33.176  1.00 11.86           C  
ATOM    354  C   GLU A  49      31.667  20.631  31.885  1.00 11.82           C  
ATOM    355  O   GLU A  49      32.331  19.632  31.563  1.00 11.47           O  
ATOM    356  CB  GLU A  49      31.100  20.934  34.329  1.00 12.11           C  
ATOM    357  CG  GLU A  49      31.241  19.424  34.582  1.00 14.85           C  
ATOM    358  CD  GLU A  49      30.204  18.857  35.533  1.00 19.55           C  
ATOM    359  OE1 GLU A  49      29.414  19.627  36.117  1.00 22.01           O  
ATOM    360  OE2 GLU A  49      30.168  17.618  35.688  1.00 19.65           O  
ATOM    361  H   GLU A  49      31.133  23.343  33.480  1.00  0.00           H  
ATOM    362  HA  GLU A  49      33.029  21.206  33.436  1.00  0.00           H  
ATOM    363 1HB  GLU A  49      31.364  21.475  35.238  1.00  0.00           H  
ATOM    364 2HB  GLU A  49      30.058  21.163  34.103  1.00  0.00           H  
ATOM    365 1HG  GLU A  49      31.156  18.897  33.632  1.00  0.00           H  
ATOM    366 2HG  GLU A  49      32.232  19.225  34.989  1.00  0.00           H  
ATOM    367  N   ARG A  50      30.661  21.085  31.141  1.00 10.64           N  
ATOM    368  CA  ARG A  50      30.235  20.384  29.936  1.00 11.42           C  
ATOM    369  C   ARG A  50      31.324  20.487  28.866  1.00 10.61           C  
ATOM    370  O   ARG A  50      31.555  19.525  28.122  1.00 11.67           O  
ATOM    371  CB  ARG A  50      28.901  20.946  29.419  1.00 12.46           C  
ATOM    372  CG  ARG A  50      28.082  19.988  28.564  1.00 13.15           C  
ATOM    373  CD  ARG A  50      27.640  18.789  29.386  1.00 14.53           C  
ATOM    374  NE  ARG A  50      26.568  18.013  28.772  1.00 13.82           N  
ATOM    375  CZ  ARG A  50      26.101  16.887  29.297  1.00 17.50           C  
ATOM    376  NH1 ARG A  50      26.608  16.438  30.439  1.00 17.62           N  
ATOM    377  NH2 ARG A  50      25.135  16.212  28.694  1.00 20.05           N  
ATOM    378  H   ARG A  50      30.181  21.931  31.414  1.00  0.00           H  
ATOM    379  HA  ARG A  50      30.095  19.331  30.180  1.00  0.00           H  
ATOM    380 1HB  ARG A  50      28.280  21.243  30.263  1.00  0.00           H  
ATOM    381 2HB  ARG A  50      29.089  21.838  28.821  1.00  0.00           H  
ATOM    382 1HG  ARG A  50      27.199  20.503  28.185  1.00  0.00           H  
ATOM    383 2HG  ARG A  50      28.687  19.640  27.726  1.00  0.00           H  
ATOM    384 1HD  ARG A  50      28.484  18.115  29.529  1.00  0.00           H  
ATOM    385 2HD  ARG A  50      27.278  19.127  30.356  1.00  0.00           H  
ATOM    386  HE  ARG A  50      26.172  18.360  27.908  1.00  0.00           H  
ATOM    387 1HH1 ARG A  50      27.344  16.953  30.902  1.00  0.00           H  
ATOM    388 2HH1 ARG A  50      26.258  15.582  30.845  1.00  0.00           H  
ATOM    389 1HH2 ARG A  50      24.746  16.553  27.825  1.00  0.00           H  
ATOM    390 2HH2 ARG A  50      24.787  15.357  29.101  1.00  0.00           H  
ATOM    391  N   LEU A  51      31.980  21.642  28.772  1.00 11.28           N  
ATOM    392  CA  LEU A  51      33.076  21.829  27.825  1.00 10.16           C  
ATOM    393  C   LEU A  51      34.242  20.921  28.177  1.00 10.97           C  
ATOM    394  O   LEU A  51      34.840  20.301  27.290  1.00 11.41           O  
ATOM    395  CB  LEU A  51      33.532  23.295  27.798  1.00 11.97           C  
ATOM    396  CG  LEU A  51      34.617  23.583  26.761  1.00 14.35           C  
ATOM    397  CD1 LEU A  51      34.120  23.292  25.364  1.00 20.90           C  
ATOM    398  CD2 LEU A  51      35.131  24.991  26.868  1.00 14.10           C  
ATOM    399  H   LEU A  51      31.712  22.409  29.372  1.00  0.00           H  
ATOM    400  HA  LEU A  51      32.723  21.559  26.830  1.00  0.00           H  
ATOM    401 1HB  LEU A  51      32.669  23.923  27.584  1.00  0.00           H  
ATOM    402 2HB  LEU A  51      33.912  23.559  28.785  1.00  0.00           H  
ATOM    403  HG  LEU A  51      35.454  22.901  26.911  1.00  0.00           H  
ATOM    404 1HD1 LEU A  51      34.911  23.505  24.645  1.00  0.00           H  
ATOM    405 2HD1 LEU A  51      33.836  22.242  25.290  1.00  0.00           H  
ATOM    406 3HD1 LEU A  51      33.255  23.918  25.148  1.00  0.00           H  
ATOM    407 1HD2 LEU A  51      35.901  25.156  26.114  1.00  0.00           H  
ATOM    408 2HD2 LEU A  51      34.311  25.691  26.707  1.00  0.00           H  
ATOM    409 3HD2 LEU A  51      35.554  25.149  27.860  1.00  0.00           H  
ATOM    410  N   VAL A  52      34.566  20.819  29.462  1.00 11.00           N  
ATOM    411  CA  VAL A  52      35.609  19.905  29.895  1.00 10.51           C  
ATOM    412  C   VAL A  52      35.232  18.453  29.567  1.00 10.82           C  
ATOM    413  O   VAL A  52      36.066  17.689  29.059  1.00 11.04           O  
ATOM    414  CB  VAL A  52      35.891  20.071  31.399  1.00 11.05           C  
ATOM    415  CG1 VAL A  52      36.815  18.975  31.878  1.00 13.22           C  
ATOM    416  CG2 VAL A  52      36.510  21.426  31.664  1.00 13.44           C  
ATOM    417  H   VAL A  52      34.086  21.380  30.151  1.00  0.00           H  
ATOM    418  HA  VAL A  52      36.522  20.136  29.344  1.00  0.00           H  
ATOM    419  HB  VAL A  52      34.952  19.988  31.947  1.00  0.00           H  
ATOM    420 1HG1 VAL A  52      37.008  19.102  32.944  1.00  0.00           H  
ATOM    421 2HG1 VAL A  52      36.348  18.005  31.707  1.00  0.00           H  
ATOM    422 3HG1 VAL A  52      37.756  19.028  31.331  1.00  0.00           H  
ATOM    423 1HG2 VAL A  52      36.705  21.534  32.730  1.00  0.00           H  
ATOM    424 2HG2 VAL A  52      37.447  21.512  31.113  1.00  0.00           H  
ATOM    425 3HG2 VAL A  52      35.824  22.209  31.339  1.00  0.00           H  
ATOM    426  N   ALA A  53      33.984  18.071  29.824  1.00 10.89           N  
ATOM    427  CA  ALA A  53      33.530  16.726  29.477  1.00 10.11           C  
ATOM    428  C   ALA A  53      33.697  16.483  27.979  1.00 10.40           C  
ATOM    429  O   ALA A  53      34.116  15.408  27.558  1.00 10.46           O  
ATOM    430  CB  ALA A  53      32.085  16.523  29.899  1.00 10.92           C  
ATOM    431  H   ALA A  53      33.337  18.711  30.263  1.00  0.00           H  
ATOM    432  HA  ALA A  53      34.155  16.010  30.010  1.00  0.00           H  
ATOM    433 1HB  ALA A  53      31.766  15.516  29.632  1.00  0.00           H  
ATOM    434 2HB  ALA A  53      31.999  16.657  30.977  1.00  0.00           H  
ATOM    435 3HB  ALA A  53      31.453  17.250  29.392  1.00  0.00           H  
ATOM    436  N   ALA A  54      33.379  17.484  27.167  1.00 10.72           N  
ATOM    437  CA  ALA A  54      33.510  17.357  25.715  1.00 10.83           C  
ATOM    438  C   ALA A  54      34.970  17.148  25.303  1.00  9.92           C  
ATOM    439  O   ALA A  54      35.281  16.281  24.476  1.00 10.81           O  
ATOM    440  CB  ALA A  54      32.934  18.577  25.019  1.00 10.93           C  
ATOM    441  H   ALA A  54      33.040  18.352  27.556  1.00  0.00           H  
ATOM    442  HA  ALA A  54      32.950  16.476  25.400  1.00  0.00           H  
ATOM    443 1HB  ALA A  54      33.040  18.464  23.940  1.00  0.00           H  
ATOM    444 2HB  ALA A  54      31.878  18.675  25.271  1.00  0.00           H  
ATOM    445 3HB  ALA A  54      33.469  19.468  25.345  1.00  0.00           H  
ATOM    446  N   ILE A  55      35.863  17.930  25.892  1.00  9.66           N  
ATOM    447  CA  ILE A  55      37.288  17.810  25.625  1.00 10.38           C  
ATOM    448  C   ILE A  55      37.787  16.423  26.052  1.00  9.68           C  
ATOM    449  O   ILE A  55      38.553  15.762  25.328  1.00 10.05           O  
ATOM    450  CB  ILE A  55      38.039  18.922  26.343  1.00 10.12           C  
ATOM    451  CG1 ILE A  55      37.675  20.276  25.716  1.00 11.04           C  
ATOM    452  CG2 ILE A  55      39.530  18.663  26.286  1.00 11.43           C  
ATOM    453  CD1 ILE A  55      37.990  21.490  26.603  1.00 14.07           C  
ATOM    454  H   ILE A  55      35.542  18.630  26.546  1.00  0.00           H  
ATOM    455  HA  ILE A  55      37.448  17.908  24.552  1.00  0.00           H  
ATOM    456  HB  ILE A  55      37.722  18.961  27.385  1.00  0.00           H  
ATOM    457 1HG1 ILE A  55      38.212  20.398  24.776  1.00  0.00           H  
ATOM    458 2HG1 ILE A  55      36.609  20.296  25.487  1.00  0.00           H  
ATOM    459 1HG2 ILE A  55      40.058  19.464  26.802  1.00  0.00           H  
ATOM    460 2HG2 ILE A  55      39.753  17.712  26.769  1.00  0.00           H  
ATOM    461 3HG2 ILE A  55      39.853  18.626  25.246  1.00  0.00           H  
ATOM    462 1HD1 ILE A  55      37.701  22.404  26.084  1.00  0.00           H  
ATOM    463 2HD1 ILE A  55      37.434  21.412  27.538  1.00  0.00           H  
ATOM    464 3HD1 ILE A  55      39.057  21.517  26.817  1.00  0.00           H  
ATOM    465  N   ARG A  56      37.322  15.956  27.210  1.00 10.39           N  
ATOM    466  CA  ARG A  56      37.667  14.610  27.680  1.00  9.48           C  
ATOM    467  C   ARG A  56      37.132  13.513  26.743  1.00 10.16           C  
ATOM    468  O   ARG A  56      37.796  12.475  26.537  1.00 10.16           O  
ATOM    469  CB  ARG A  56      37.146  14.391  29.105  1.00  9.80           C  
ATOM    470  CG  ARG A  56      37.939  15.169  30.158  1.00 11.11           C  
ATOM    471  CD  ARG A  56      39.161  14.374  30.629  1.00 12.30           C  
ATOM    472  NE  ARG A  56      39.844  15.057  31.723  1.00 11.00           N  
ATOM    473  CZ  ARG A  56      40.395  14.450  32.764  1.00 10.75           C  
ATOM    474  NH1 ARG A  56      40.326  13.135  32.891  1.00 12.61           N  
ATOM    475  NH2 ARG A  56      40.978  15.169  33.707  1.00 12.51           N  
ATOM    476  H   ARG A  56      36.721  16.536  27.777  1.00  0.00           H  
ATOM    477  HA  ARG A  56      38.753  14.514  27.687  1.00  0.00           H  
ATOM    478 1HB  ARG A  56      36.102  14.696  29.161  1.00  0.00           H  
ATOM    479 2HB  ARG A  56      37.191  13.330  29.350  1.00  0.00           H  
ATOM    480 1HG  ARG A  56      38.281  16.113  29.732  1.00  0.00           H  
ATOM    481 2HG  ARG A  56      37.301  15.369  31.020  1.00  0.00           H  
ATOM    482 1HD  ARG A  56      38.844  13.391  30.977  1.00  0.00           H  
ATOM    483 2HD  ARG A  56      39.860  14.258  29.802  1.00  0.00           H  
ATOM    484  HE  ARG A  56      39.901  16.066  31.684  1.00  0.00           H  
ATOM    485 1HH1 ARG A  56      39.850  12.584  32.191  1.00  0.00           H  
ATOM    486 2HH1 ARG A  56      40.749  12.682  33.688  1.00  0.00           H  
ATOM    487 1HH2 ARG A  56      41.002  16.177  33.632  1.00  0.00           H  
ATOM    488 2HH2 ARG A  56      41.399  14.712  34.502  1.00  0.00           H  
ATOM    489  N   ILE A  57      35.950  13.720  26.169  1.00  9.75           N  
ATOM    490  CA  ILE A  57      35.423  12.781  25.184  1.00 10.00           C  
ATOM    491  C   ILE A  57      36.337  12.739  23.962  1.00 10.01           C  
ATOM    492  O   ILE A  57      36.657  11.660  23.448  1.00 10.15           O  
ATOM    493  CB  ILE A  57      33.975  13.150  24.753  1.00 10.15           C  
ATOM    494  CG1 ILE A  57      32.983  12.815  25.865  1.00 10.67           C  
ATOM    495  CG2 ILE A  57      33.601  12.465  23.431  1.00 11.37           C  
ATOM    496  CD1 ILE A  57      31.661  13.561  25.757  1.00 11.80           C  
ATOM    497  H   ILE A  57      35.405  14.535  26.413  1.00  0.00           H  
ATOM    498  HA  ILE A  57      35.399  11.788  25.631  1.00  0.00           H  
ATOM    499  HB  ILE A  57      33.899  14.229  24.620  1.00  0.00           H  
ATOM    500 1HG1 ILE A  57      32.773  11.746  25.855  1.00  0.00           H  
ATOM    501 2HG1 ILE A  57      33.427  13.051  26.832  1.00  0.00           H  
ATOM    502 1HG2 ILE A  57      32.584  12.740  23.154  1.00  0.00           H  
ATOM    503 2HG2 ILE A  57      34.289  12.784  22.649  1.00  0.00           H  
ATOM    504 3HG2 ILE A  57      33.664  11.383  23.551  1.00  0.00           H  
ATOM    505 1HD1 ILE A  57      31.010  13.270  26.582  1.00  0.00           H  
ATOM    506 2HD1 ILE A  57      31.844  14.635  25.801  1.00  0.00           H  
ATOM    507 3HD1 ILE A  57      31.180  13.313  24.812  1.00  0.00           H  
ATOM    508  N   PHE A  58      36.760  13.902  23.480  1.00  9.73           N  
ATOM    509  CA  PHE A  58      37.676  13.937  22.331  1.00 10.25           C  
ATOM    510  C   PHE A  58      38.950  13.146  22.618  1.00 11.31           C  
ATOM    511  O   PHE A  58      39.392  12.371  21.771  1.00 11.04           O  
ATOM    512  CB  PHE A  58      38.006  15.383  21.940  1.00 10.65           C  
ATOM    513  CG  PHE A  58      37.007  16.002  20.990  1.00  9.94           C  
ATOM    514  CD1 PHE A  58      35.640  15.894  21.220  1.00 11.84           C  
ATOM    515  CD2 PHE A  58      37.432  16.691  19.866  1.00 12.63           C  
ATOM    516  CE1 PHE A  58      34.703  16.472  20.343  1.00 12.42           C  
ATOM    517  CE2 PHE A  58      36.518  17.261  18.987  1.00 12.62           C  
ATOM    518  CZ  PHE A  58      35.143  17.165  19.229  1.00 12.44           C  
ATOM    519  H   PHE A  58      36.459  14.772  23.896  1.00  0.00           H  
ATOM    520  HA  PHE A  58      37.188  13.453  21.484  1.00  0.00           H  
ATOM    521 1HB  PHE A  58      38.050  16.001  22.836  1.00  0.00           H  
ATOM    522 2HB  PHE A  58      38.988  15.417  21.470  1.00  0.00           H  
ATOM    523  HD1 PHE A  58      35.289  15.351  22.098  1.00  0.00           H  
ATOM    524  HD2 PHE A  58      38.501  16.771  19.668  1.00  0.00           H  
ATOM    525  HE1 PHE A  58      33.636  16.373  20.543  1.00  0.00           H  
ATOM    526  HE2 PHE A  58      36.880  17.785  18.103  1.00  0.00           H  
ATOM    527  HZ  PHE A  58      34.424  17.626  18.553  1.00  0.00           H  
ATOM    528  N   ALA A  59      39.505  13.277  23.815  1.00 10.54           N  
ATOM    529  CA  ALA A  59      40.680  12.477  24.166  1.00 10.61           C  
ATOM    530  C   ALA A  59      40.334  11.000  24.236  1.00 10.44           C  
ATOM    531  O   ALA A  59      41.105  10.158  23.760  1.00 11.89           O  
ATOM    532  CB  ALA A  59      41.273  12.928  25.474  1.00 12.34           C  
ATOM    533  H   ALA A  59      39.129  13.923  24.494  1.00  0.00           H  
ATOM    534  HA  ALA A  59      41.427  12.610  23.383  1.00  0.00           H  
ATOM    535 1HB  ALA A  59      42.144  12.316  25.709  1.00  0.00           H  
ATOM    536 2HB  ALA A  59      41.574  13.973  25.396  1.00  0.00           H  
ATOM    537 3HB  ALA A  59      40.532  12.822  26.265  1.00  0.00           H  
ATOM    538  N   ASN A  60      39.185  10.660  24.813  1.00 10.52           N  
ATOM    539  CA  ASN A  60      38.815   9.258  24.974  1.00 11.17           C  
ATOM    540  C   ASN A  60      38.554   8.568  23.636  1.00 11.29           C  
ATOM    541  O   ASN A  60      38.806   7.370  23.492  1.00 13.15           O  
ATOM    542  CB  ASN A  60      37.589   9.153  25.886  1.00 10.98           C  
ATOM    543  CG  ASN A  60      37.348   7.756  26.368  1.00 12.40           C  
ATOM    544  OD1 ASN A  60      38.158   7.201  27.124  1.00 14.75           O  
ATOM    545  ND2 ASN A  60      36.223   7.185  25.969  1.00 13.57           N  
ATOM    546  H   ASN A  60      38.556  11.376  25.146  1.00  0.00           H  
ATOM    547  HA  ASN A  60      39.650   8.730  25.437  1.00  0.00           H  
ATOM    548 1HB  ASN A  60      37.721   9.805  26.750  1.00  0.00           H  
ATOM    549 2HB  ASN A  60      36.705   9.497  25.348  1.00  0.00           H  
ATOM    550 1HD2 ASN A  60      36.006   6.252  26.258  1.00  0.00           H  
ATOM    551 2HD2 ASN A  60      35.590   7.686  25.379  1.00  0.00           H  
ATOM    552  N   GLU A  61      38.048   9.332  22.668  1.00 12.35           N  
ATOM    553  CA  GLU A  61      37.822   8.836  21.307  1.00 12.55           C  
ATOM    554  C   GLU A  61      39.097   8.839  20.465  1.00 12.62           C  
ATOM    555  O   GLU A  61      39.111   8.302  19.351  1.00 15.46           O  
ATOM    556  CB  GLU A  61      36.753   9.681  20.602  1.00 12.07           C  
ATOM    557  CG  GLU A  61      35.373   9.619  21.252  1.00 13.87           C  
ATOM    558  CD  GLU A  61      34.716   8.259  21.157  1.00 14.22           C  
ATOM    559  OE1 GLU A  61      34.904   7.551  20.140  1.00 16.13           O  
ATOM    560  OE2 GLU A  61      33.989   7.882  22.099  1.00 17.81           O  
ATOM    561  H   GLU A  61      37.813  10.289  22.888  1.00  0.00           H  
ATOM    562  HA  GLU A  61      37.469   7.806  21.368  1.00  0.00           H  
ATOM    563 1HB  GLU A  61      37.068  10.724  20.583  1.00  0.00           H  
ATOM    564 2HB  GLU A  61      36.652   9.351  19.568  1.00  0.00           H  
ATOM    565 1HG  GLU A  61      35.467   9.883  22.305  1.00  0.00           H  
ATOM    566 2HG  GLU A  61      34.726  10.355  20.777  1.00  0.00           H  
ATOM    567  N   GLY A  62      40.157   9.459  20.973  1.00 12.40           N  
ATOM    568  CA  GLY A  62      41.395   9.580  20.218  1.00 12.97           C  
ATOM    569  C   GLY A  62      41.354  10.606  19.102  1.00 12.34           C  
ATOM    570  O   GLY A  62      42.125  10.499  18.143  1.00 14.95           O  
ATOM    571  H   GLY A  62      40.106   9.855  21.901  1.00  0.00           H  
ATOM    572 1HA  GLY A  62      42.208   9.850  20.893  1.00  0.00           H  
ATOM    573 2HA  GLY A  62      41.649   8.616  19.779  1.00  0.00           H  
ATOM    574  N   PHE A  63      40.491  11.613  19.227  1.00 12.36           N  
ATOM    575  CA  PHE A  63      40.317  12.625  18.190  1.00 12.15           C  
ATOM    576  C   PHE A  63      41.415  13.672  18.201  1.00 13.47           C  
ATOM    577  O   PHE A  63      41.502  14.487  17.281  1.00 14.15           O  
ATOM    578  CB  PHE A  63      38.983  13.365  18.349  1.00 12.04           C  
ATOM    579  CG  PHE A  63      37.758  12.529  18.089  1.00 11.02           C  
ATOM    580  CD1 PHE A  63      37.811  11.306  17.429  1.00 12.25           C  
ATOM    581  CD2 PHE A  63      36.527  13.005  18.503  1.00 12.36           C  
ATOM    582  CE1 PHE A  63      36.637  10.572  17.208  1.00 13.99           C  
ATOM    583  CE2 PHE A  63      35.369  12.283  18.291  1.00 12.84           C  
ATOM    584  CZ  PHE A  63      35.423  11.071  17.645  1.00 12.18           C  
ATOM    585  H   PHE A  63      39.940  11.674  20.071  1.00  0.00           H  
ATOM    586  HA  PHE A  63      40.318  12.129  17.218  1.00  0.00           H  
ATOM    587 1HB  PHE A  63      38.904  13.758  19.362  1.00  0.00           H  
ATOM    588 2HB  PHE A  63      38.954  14.213  17.666  1.00  0.00           H  
ATOM    589  HD1 PHE A  63      38.774  10.927  17.087  1.00  0.00           H  
ATOM    590  HD2 PHE A  63      36.483  13.967  19.015  1.00  0.00           H  
ATOM    591  HE1 PHE A  63      36.684   9.612  16.694  1.00  0.00           H  
ATOM    592  HE2 PHE A  63      34.412  12.674  18.635  1.00  0.00           H  
ATOM    593  HZ  PHE A  63      34.508  10.505  17.477  1.00  0.00           H  
ATOM    594  N   ASP A  64      42.218  13.700  19.260  1.00 13.42           N  
ATOM    595  CA  ASP A  64      43.239  14.733  19.372  1.00 12.28           C  
ATOM    596  C   ASP A  64      44.557  14.282  18.748  1.00 15.74           C  
ATOM    597  O   ASP A  64      44.815  13.096  18.555  1.00 15.07           O  
ATOM    598  CB  ASP A  64      43.429  15.172  20.837  1.00 16.43           C  
ATOM    599  CG  ASP A  64      43.596  14.017  21.828  1.00 19.75           C  
ATOM    600  OD1 ASP A  64      43.968  14.335  22.981  1.00 20.77           O  
ATOM    601  OD2 ASP A  64      43.356  12.823  21.518  1.00 17.15           O  
ATOM    602  H   ASP A  64      42.132  13.012  19.994  1.00  0.00           H  
ATOM    603  HA  ASP A  64      42.919  15.600  18.794  1.00  0.00           H  
ATOM    604 1HB  ASP A  64      44.310  15.809  20.915  1.00  0.00           H  
ATOM    605 2HB  ASP A  64      42.569  15.763  21.154  1.00  0.00           H  
ATOM    606  N   HIS A  65      45.366  15.260  18.373  1.00 13.92           N  
ATOM    607  CA  HIS A  65      46.702  15.029  17.835  1.00 13.03           C  
ATOM    608  C   HIS A  65      47.534  16.232  18.237  1.00 14.06           C  
ATOM    609  O   HIS A  65      47.068  17.377  18.125  1.00 15.44           O  
ATOM    610  CB  HIS A  65      46.666  14.840  16.303  1.00 13.17           C  
ATOM    611  CG  HIS A  65      47.967  14.374  15.703  1.00 14.14           C  
ATOM    612  ND1 HIS A  65      48.611  13.226  16.107  1.00 14.70           N  
ATOM    613  CD2 HIS A  65      48.729  14.898  14.709  1.00 14.80           C  
ATOM    614  CE1 HIS A  65      49.712  13.061  15.393  1.00 15.65           C  
ATOM    615  NE2 HIS A  65      49.808  14.062  14.538  1.00 15.73           N  
ATOM    616  H   HIS A  65      45.031  16.208  18.469  1.00  0.00           H  
ATOM    617  HA  HIS A  65      47.118  14.121  18.271  1.00  0.00           H  
ATOM    618 1HB  HIS A  65      45.898  14.111  16.044  1.00  0.00           H  
ATOM    619 2HB  HIS A  65      46.396  15.782  15.827  1.00  0.00           H  
ATOM    620  HD2 HIS A  65      48.524  15.813  14.152  1.00  0.00           H  
ATOM    621  HE1 HIS A  65      50.419  12.238  15.493  1.00  0.00           H  
ATOM    622  HE2 HIS A  65      50.550  14.196  13.866  1.00  0.00           H  
ATOM    623  N   THR A  66      48.737  15.970  18.740  1.00 13.76           N  
ATOM    624  CA  THR A  66      49.657  16.995  19.256  1.00 14.24           C  
ATOM    625  C   THR A  66      48.894  18.056  20.069  1.00 13.73           C  
ATOM    626  O   THR A  66      48.115  17.704  20.952  1.00 14.48           O  
ATOM    627  CB  THR A  66      50.508  17.641  18.116  1.00 14.96           C  
ATOM    628  OG1 THR A  66      49.676  18.438  17.263  1.00 19.34           O  
ATOM    629  CG2 THR A  66      51.217  16.554  17.296  1.00 16.64           C  
ATOM    630  H   THR A  66      49.019  15.000  18.761  1.00  0.00           H  
ATOM    631  HA  THR A  66      50.342  16.522  19.960  1.00  0.00           H  
ATOM    632  HB  THR A  66      51.254  18.306  18.551  1.00  0.00           H  
ATOM    633  HG1 THR A  66      48.769  18.403  17.578  1.00  0.00           H  
ATOM    634 1HG2 THR A  66      51.806  17.020  16.506  1.00  0.00           H  
ATOM    635 2HG2 THR A  66      51.874  15.978  17.947  1.00  0.00           H  
ATOM    636 3HG2 THR A  66      50.475  15.892  16.852  1.00  0.00           H  
ATOM    637  N   VAL A  67      49.111  19.341  19.779  1.00 14.16           N  
ATOM    638  CA  VAL A  67      48.461  20.419  20.530  1.00 13.50           C  
ATOM    639  C   VAL A  67      47.407  21.125  19.697  1.00 15.88           C  
ATOM    640  O   VAL A  67      46.912  22.194  20.079  1.00 16.02           O  
ATOM    641  CB  VAL A  67      49.500  21.440  21.037  1.00 14.38           C  
ATOM    642  CG1 VAL A  67      50.423  20.785  22.048  1.00 15.49           C  
ATOM    643  CG2 VAL A  67      50.295  22.034  19.868  1.00 15.87           C  
ATOM    644  H   VAL A  67      49.739  19.577  19.024  1.00  0.00           H  
ATOM    645  HA  VAL A  67      47.955  19.984  21.393  1.00  0.00           H  
ATOM    646  HB  VAL A  67      48.981  22.244  21.560  1.00  0.00           H  
ATOM    647 1HG1 VAL A  67      51.153  21.514  22.400  1.00  0.00           H  
ATOM    648 2HG1 VAL A  67      49.838  20.421  22.892  1.00  0.00           H  
ATOM    649 3HG1 VAL A  67      50.943  19.950  21.579  1.00  0.00           H  
ATOM    650 1HG2 VAL A  67      51.021  22.752  20.249  1.00  0.00           H  
ATOM    651 2HG2 VAL A  67      50.816  21.236  19.340  1.00  0.00           H  
ATOM    652 3HG2 VAL A  67      49.613  22.538  19.183  1.00  0.00           H  
ATOM    653  N   ALA A  68      47.062  20.525  18.563  1.00 15.56           N  
ATOM    654  CA  ALA A  68      46.056  21.064  17.683  1.00 16.72           C  
ATOM    655  C   ALA A  68      44.690  20.892  18.326  1.00 19.69           C  
ATOM    656  O   ALA A  68      44.480  20.013  19.175  1.00 19.80           O  
ATOM    657  CB  ALA A  68      46.100  20.369  16.329  1.00 17.94           C  
ATOM    658  H   ALA A  68      47.523  19.662  18.313  1.00  0.00           H  
ATOM    659  HA  ALA A  68      46.264  22.124  17.540  1.00  0.00           H  
ATOM    660 1HB  ALA A  68      45.333  20.790  15.679  1.00  0.00           H  
ATOM    661 2HB  ALA A  68      47.080  20.516  15.876  1.00  0.00           H  
ATOM    662 3HB  ALA A  68      45.918  19.304  16.461  1.00  0.00           H  
ATOM    663  N   GLY A  69      43.752  21.722  17.920  1.00 22.31           N  
ATOM    664  CA  GLY A  69      42.401  21.523  18.382  1.00 16.69           C  
ATOM    665  C   GLY A  69      41.960  22.509  19.427  1.00 17.52           C  
ATOM    666  O   GLY A  69      42.687  22.901  20.350  1.00 19.99           O  
ATOM    667  H   GLY A  69      43.950  22.491  17.297  1.00  0.00           H  
ATOM    668 1HA  GLY A  69      41.714  21.591  17.538  1.00  0.00           H  
ATOM    669 2HA  GLY A  69      42.302  20.520  18.797  1.00  0.00           H  
ATOM    670  N   HIS A  70      40.709  22.888  19.267  1.00 16.58           N  
ATOM    671  CA  HIS A  70      40.055  23.937  20.043  1.00 18.60           C  
ATOM    672  C   HIS A  70      38.618  23.542  20.248  1.00 14.03           C  
ATOM    673  O   HIS A  70      37.977  23.180  19.264  1.00 13.45           O  
ATOM    674  CB  HIS A  70      40.041  25.275  19.298  1.00 21.76           C  
ATOM    675  CG  HIS A  70      41.287  26.083  19.427  1.00 20.02           C  
ATOM    676  ND1 HIS A  70      41.565  26.855  20.533  1.00 26.51           N  
ATOM    677  CD2 HIS A  70      42.299  26.296  18.555  1.00 17.67           C  
ATOM    678  CE1 HIS A  70      42.711  27.484  20.351  1.00 26.91           C  
ATOM    679  NE2 HIS A  70      43.175  27.163  19.157  1.00 24.48           N  
ATOM    680  H   HIS A  70      40.184  22.405  18.552  1.00  0.00           H  
ATOM    681  HA  HIS A  70      40.595  24.089  20.977  1.00  0.00           H  
ATOM    682 1HB  HIS A  70      39.873  25.098  18.235  1.00  0.00           H  
ATOM    683 2HB  HIS A  70      39.215  25.886  19.662  1.00  0.00           H  
ATOM    684  HD2 HIS A  70      42.405  25.853  17.564  1.00  0.00           H  
ATOM    685  HE1 HIS A  70      43.191  28.153  21.065  1.00  0.00           H  
ATOM    686  HE2 HIS A  70      44.035  27.498  18.748  1.00  0.00           H  
ATOM    687  N   LEU A  71      38.101  23.676  21.457  1.00 12.06           N  
ATOM    688  CA  LEU A  71      36.667  23.606  21.685  1.00 11.71           C  
ATOM    689  C   LEU A  71      36.294  24.857  22.458  1.00 12.79           C  
ATOM    690  O   LEU A  71      36.923  25.181  23.463  1.00 13.71           O  
ATOM    691  CB  LEU A  71      36.272  22.345  22.463  1.00 12.72           C  
ATOM    692  CG  LEU A  71      36.260  21.002  21.729  1.00 14.52           C  
ATOM    693  CD1 LEU A  71      37.674  20.454  21.500  1.00 15.86           C  
ATOM    694  CD2 LEU A  71      35.428  20.008  22.517  1.00 15.06           C  
ATOM    695  H   LEU A  71      38.717  23.831  22.242  1.00  0.00           H  
ATOM    696  HA  LEU A  71      36.164  23.576  20.719  1.00  0.00           H  
ATOM    697 1HB  LEU A  71      36.957  22.225  23.301  1.00  0.00           H  
ATOM    698 2HB  LEU A  71      35.266  22.482  22.859  1.00  0.00           H  
ATOM    699  HG  LEU A  71      35.828  21.134  20.736  1.00  0.00           H  
ATOM    700 1HD1 LEU A  71      37.614  19.500  20.976  1.00  0.00           H  
ATOM    701 2HD1 LEU A  71      38.246  21.162  20.899  1.00  0.00           H  
ATOM    702 3HD1 LEU A  71      38.168  20.310  22.460  1.00  0.00           H  
ATOM    703 1HD2 LEU A  71      35.416  19.050  21.997  1.00  0.00           H  
ATOM    704 2HD2 LEU A  71      35.861  19.877  23.509  1.00  0.00           H  
ATOM    705 3HD2 LEU A  71      34.408  20.382  22.612  1.00  0.00           H  
ATOM    706  N   THR A  72      35.295  25.580  21.966  1.00 13.49           N  
ATOM    707  CA  THR A  72      34.890  26.824  22.606  1.00 14.18           C  
ATOM    708  C   THR A  72      33.418  26.807  22.981  1.00 13.89           C  
ATOM    709  O   THR A  72      32.607  26.126  22.338  1.00 14.91           O  
ATOM    710  CB  THR A  72      35.131  28.045  21.691  1.00 15.02           C  
ATOM    711  OG1 THR A  72      34.468  27.853  20.432  1.00 15.49           O  
ATOM    712  CG2 THR A  72      36.630  28.268  21.442  1.00 17.66           C  
ATOM    713  H   THR A  72      34.805  25.270  21.139  1.00  0.00           H  
ATOM    714  HA  THR A  72      35.485  26.958  23.510  1.00  0.00           H  
ATOM    715  HB  THR A  72      34.717  28.938  22.159  1.00  0.00           H  
ATOM    716  HG1 THR A  72      34.018  27.005  20.434  1.00  0.00           H  
ATOM    717 1HG2 THR A  72      36.766  29.134  20.795  1.00  0.00           H  
ATOM    718 2HG2 THR A  72      37.135  28.441  22.392  1.00  0.00           H  
ATOM    719 3HG2 THR A  72      37.054  27.387  20.962  1.00  0.00           H  
ATOM    720  N   VAL A  73      33.084  27.533  24.047  1.00 12.97           N  
ATOM    721  CA  VAL A  73      31.685  27.815  24.342  1.00 12.72           C  
ATOM    722  C   VAL A  73      31.537  29.294  24.703  1.00 13.63           C  
ATOM    723  O   VAL A  73      32.346  29.874  25.430  1.00 14.10           O  
ATOM    724  CB  VAL A  73      31.122  26.895  25.474  1.00 14.05           C  
ATOM    725  CG1 VAL A  73      31.822  27.146  26.803  1.00 17.58           C  
ATOM    726  CG2 VAL A  73      29.618  27.079  25.617  1.00 17.85           C  
ATOM    727  H   VAL A  73      33.799  27.895  24.662  1.00  0.00           H  
ATOM    728  HA  VAL A  73      31.098  27.632  23.441  1.00  0.00           H  
ATOM    729  HB  VAL A  73      31.333  25.855  25.223  1.00  0.00           H  
ATOM    730 1HG1 VAL A  73      31.404  26.488  27.565  1.00  0.00           H  
ATOM    731 2HG1 VAL A  73      32.888  26.945  26.696  1.00  0.00           H  
ATOM    732 3HG1 VAL A  73      31.675  28.184  27.101  1.00  0.00           H  
ATOM    733 1HG2 VAL A  73      29.246  26.430  26.409  1.00  0.00           H  
ATOM    734 2HG2 VAL A  73      29.401  28.118  25.866  1.00  0.00           H  
ATOM    735 3HG2 VAL A  73      29.129  26.822  24.677  1.00  0.00           H  
ATOM    736  N   ARG A  74      30.495  29.901  24.158  1.00 14.24           N  
ATOM    737  CA  ARG A  74      30.198  31.296  24.437  1.00 15.31           C  
ATOM    738  C   ARG A  74      29.800  31.464  25.894  1.00 16.20           C  
ATOM    739  O   ARG A  74      28.997  30.686  26.419  1.00 16.05           O  
ATOM    740  CB  ARG A  74      29.073  31.762  23.528  1.00 15.99           C  
ATOM    741  CG  ARG A  74      28.925  33.254  23.411  1.00 17.24           C  
ATOM    742  CD  ARG A  74      27.673  33.564  22.651  1.00 19.77           C  
ATOM    743  NE  ARG A  74      27.644  33.076  21.265  1.00 20.06           N  
ATOM    744  CZ  ARG A  74      28.135  33.745  20.218  1.00 20.79           C  
ATOM    745  NH1 ARG A  74      28.773  34.893  20.397  1.00 19.14           N  
ATOM    746  NH2 ARG A  74      28.004  33.269  18.991  1.00 21.60           N  
ATOM    747  H   ARG A  74      29.892  29.385  23.534  1.00  0.00           H  
ATOM    748  HA  ARG A  74      31.091  31.887  24.234  1.00  0.00           H  
ATOM    749 1HB  ARG A  74      29.230  31.369  22.525  1.00  0.00           H  
ATOM    750 2HB  ARG A  74      28.124  31.366  23.891  1.00  0.00           H  
ATOM    751 1HG  ARG A  74      28.867  33.693  24.407  1.00  0.00           H  
ATOM    752 2HG  ARG A  74      29.786  33.665  22.882  1.00  0.00           H  
ATOM    753 1HD  ARG A  74      26.820  33.112  23.156  1.00  0.00           H  
ATOM    754 2HD  ARG A  74      27.535  34.644  22.602  1.00  0.00           H  
ATOM    755  HE  ARG A  74      27.224  32.172  21.093  1.00  0.00           H  
ATOM    756 1HH1 ARG A  74      28.890  35.266  21.329  1.00  0.00           H  
ATOM    757 2HH1 ARG A  74      29.142  35.395  19.602  1.00  0.00           H  
ATOM    758 1HH2 ARG A  74      27.528  32.390  18.838  1.00  0.00           H  
ATOM    759 2HH2 ARG A  74      28.379  33.783  18.208  1.00  0.00           H  
ATOM    760  N   ASP A  75      30.354  32.473  26.560  1.00 16.47           N  
ATOM    761  CA  ASP A  75      29.941  32.766  27.931  1.00 17.16           C  
ATOM    762  C   ASP A  75      28.476  33.177  27.967  1.00 18.02           C  
ATOM    763  O   ASP A  75      28.018  33.898  27.082  1.00 18.68           O  
ATOM    764  CB  ASP A  75      30.808  33.871  28.541  1.00 18.01           C  
ATOM    765  CG  ASP A  75      30.527  34.075  30.010  1.00 18.78           C  
ATOM    766  OD1 ASP A  75      29.747  34.990  30.345  1.00 19.97           O  
ATOM    767  OD2 ASP A  75      31.078  33.298  30.823  1.00 18.32           O  
ATOM    768  H   ASP A  75      31.064  33.046  26.127  1.00  0.00           H  
ATOM    769  HA  ASP A  75      30.063  31.863  28.530  1.00  0.00           H  
ATOM    770 1HB  ASP A  75      31.861  33.619  28.413  1.00  0.00           H  
ATOM    771 2HB  ASP A  75      30.629  34.808  28.013  1.00  0.00           H  
ATOM    772  N   PRO A  76      27.731  32.725  28.990  1.00 18.28           N  
ATOM    773  CA  PRO A  76      26.292  33.020  29.006  1.00 20.86           C  
ATOM    774  C   PRO A  76      25.942  34.437  29.425  1.00 22.03           C  
ATOM    775  O   PRO A  76      24.778  34.828  29.296  1.00 26.86           O  
ATOM    776  CB  PRO A  76      25.742  32.014  30.025  1.00 21.94           C  
ATOM    777  CG  PRO A  76      26.911  31.680  30.900  1.00 20.70           C  
ATOM    778  CD  PRO A  76      28.103  31.711  29.996  1.00 17.72           C  
ATOM    779  HA  PRO A  76      25.874  32.835  28.006  1.00  0.00           H  
ATOM    780 1HB  PRO A  76      24.910  32.464  30.586  1.00  0.00           H  
ATOM    781 2HB  PRO A  76      25.339  31.133  29.504  1.00  0.00           H  
ATOM    782 1HG  PRO A  76      26.992  32.409  31.720  1.00  0.00           H  
ATOM    783 2HG  PRO A  76      26.768  30.693  31.365  1.00  0.00           H  
ATOM    784 1HD  PRO A  76      28.991  32.014  30.570  1.00  0.00           H  
ATOM    785 2HD  PRO A  76      28.250  30.717  29.548  1.00  0.00           H  
ATOM    786  N   GLU A  77      26.907  35.197  29.925  1.00 21.10           N  
ATOM    787  CA  GLU A  77      26.619  36.565  30.348  1.00 27.25           C  
ATOM    788  C   GLU A  77      27.066  37.580  29.301  1.00 23.26           C  
ATOM    789  O   GLU A  77      26.342  38.529  29.000  1.00 31.42           O  
ATOM    790  CB  GLU A  77      27.284  36.858  31.690  1.00 23.88           C  
ATOM    791  CG  GLU A  77      26.964  38.222  32.256  1.00 28.43           C  
ATOM    792  CD  GLU A  77      27.367  38.351  33.706  1.00 34.54           C  
ATOM    793  OE1 GLU A  77      28.274  37.611  34.141  1.00 31.46           O  
ATOM    794  OE2 GLU A  77      26.770  39.196  34.411  1.00 38.39           O  
ATOM    795  H   GLU A  77      27.847  34.841  30.019  1.00  0.00           H  
ATOM    796  HA  GLU A  77      25.540  36.672  30.462  1.00  0.00           H  
ATOM    797 1HB  GLU A  77      26.975  36.110  32.420  1.00  0.00           H  
ATOM    798 2HB  GLU A  77      28.366  36.784  31.584  1.00  0.00           H  
ATOM    799 1HG  GLU A  77      27.487  38.978  31.671  1.00  0.00           H  
ATOM    800 2HG  GLU A  77      25.894  38.402  32.158  1.00  0.00           H  
ATOM    801  N   ASN A  78      28.257  37.373  28.749  1.00 22.31           N  
ATOM    802  CA  ASN A  78      28.798  38.255  27.722  1.00 24.04           C  
ATOM    803  C   ASN A  78      29.025  37.464  26.444  1.00 22.11           C  
ATOM    804  O   ASN A  78      29.889  36.598  26.397  1.00 20.35           O  
ATOM    805  CB  ASN A  78      30.103  38.904  28.198  1.00 28.09           C  
ATOM    806  CG  ASN A  78      30.598  40.002  27.264  1.00 26.82           C  
ATOM    807  OD1 ASN A  78      30.440  39.928  26.044  1.00 28.63           O  
ATOM    808  ND2 ASN A  78      31.206  41.031  27.843  1.00 31.35           N  
ATOM    809  H   ASN A  78      28.802  36.579  29.053  1.00  0.00           H  
ATOM    810  HA  ASN A  78      28.070  39.044  27.524  1.00  0.00           H  
ATOM    811 1HB  ASN A  78      29.956  39.332  29.191  1.00  0.00           H  
ATOM    812 2HB  ASN A  78      30.879  38.143  28.281  1.00  0.00           H  
ATOM    813 1HD2 ASN A  78      31.554  41.785  27.285  1.00  0.00           H  
ATOM    814 2HD2 ASN A  78      31.316  41.052  28.836  1.00  0.00           H  
ATOM    815  N   LYS A  79      28.266  37.799  25.405  1.00 24.01           N  
ATOM    816  CA  LYS A  79      28.281  37.051  24.153  1.00 25.73           C  
ATOM    817  C   LYS A  79      29.587  37.192  23.375  1.00 20.80           C  
ATOM    818  O   LYS A  79      29.806  36.477  22.400  1.00 24.11           O  
ATOM    819  CB  LYS A  79      27.110  37.493  23.269  1.00 27.38           C  
ATOM    820  CG  LYS A  79      27.207  38.927  22.758  1.00 28.29           C  
ATOM    821  CD  LYS A  79      25.915  39.351  22.063  1.00 35.03           C  
ATOM    822  CE  LYS A  79      25.892  40.844  21.797  1.00 43.55           C  
ATOM    823  NZ  LYS A  79      24.581  41.281  21.237  1.00 45.87           N  
ATOM    824  H   LYS A  79      27.659  38.602  25.491  1.00  0.00           H  
ATOM    825  HA  LYS A  79      28.171  35.990  24.382  1.00  0.00           H  
ATOM    826 1HB  LYS A  79      27.039  36.835  22.403  1.00  0.00           H  
ATOM    827 2HB  LYS A  79      26.178  37.401  23.827  1.00  0.00           H  
ATOM    828 1HG  LYS A  79      27.399  39.599  23.595  1.00  0.00           H  
ATOM    829 2HG  LYS A  79      28.034  39.007  22.053  1.00  0.00           H  
ATOM    830 1HD  LYS A  79      25.821  38.821  21.114  1.00  0.00           H  
ATOM    831 2HD  LYS A  79      25.062  39.091  22.690  1.00  0.00           H  
ATOM    832 1HE  LYS A  79      26.078  41.382  22.726  1.00  0.00           H  
ATOM    833 2HE  LYS A  79      26.682  41.100  21.091  1.00  0.00           H  
ATOM    834 1HZ  LYS A  79      24.600  42.277  21.072  1.00  0.00           H  
ATOM    835 2HZ  LYS A  79      24.409  40.799  20.366  1.00  0.00           H  
ATOM    836 3HZ  LYS A  79      23.845  41.063  21.893  1.00  0.00           H  
ATOM    837  N   HIS A  80      30.447  38.112  23.799  1.00 23.47           N  
ATOM    838  CA  HIS A  80      31.723  38.327  23.123  1.00 21.48           C  
ATOM    839  C   HIS A  80      32.875  37.706  23.886  1.00 22.73           C  
ATOM    840  O   HIS A  80      34.043  37.973  23.582  1.00 23.45           O  
ATOM    841  CB  HIS A  80      32.001  39.819  22.939  1.00 24.06           C  
ATOM    842  CG  HIS A  80      30.946  40.544  22.165  1.00 27.24           C  
ATOM    843  ND1 HIS A  80      30.620  40.222  20.865  1.00 35.77           N  
ATOM    844  CD2 HIS A  80      30.150  41.585  22.506  1.00 31.13           C  
ATOM    845  CE1 HIS A  80      29.667  41.032  20.439  1.00 34.03           C  
ATOM    846  NE2 HIS A  80      29.365  41.870  21.415  1.00 36.68           N  
ATOM    847  H   HIS A  80      30.216  38.675  24.605  1.00  0.00           H  
ATOM    848  HA  HIS A  80      31.693  37.868  22.135  1.00  0.00           H  
ATOM    849 1HB  HIS A  80      32.092  40.296  23.916  1.00  0.00           H  
ATOM    850 2HB  HIS A  80      32.951  39.951  22.421  1.00  0.00           H  
ATOM    851  HD2 HIS A  80      30.136  42.102  23.466  1.00  0.00           H  
ATOM    852  HE1 HIS A  80      29.208  41.012  19.451  1.00  0.00           H  
ATOM    853  HE2 HIS A  80      28.671  42.602  21.371  1.00  0.00           H  
ATOM    854  N   HIS A  81      32.550  36.892  24.885  1.00 20.39           N  
ATOM    855  CA  HIS A  81      33.556  36.184  25.669  1.00 19.49           C  
ATOM    856  C   HIS A  81      33.364  34.693  25.489  1.00 17.63           C  
ATOM    857  O   HIS A  81      32.230  34.240  25.331  1.00 17.65           O  
ATOM    858  CB  HIS A  81      33.467  36.530  27.152  1.00 19.73           C  
ATOM    859  CG  HIS A  81      33.836  37.945  27.468  1.00 24.43           C  
ATOM    860  ND1 HIS A  81      33.723  38.474  28.736  1.00 27.11           N  
ATOM    861  CD2 HIS A  81      34.322  38.935  26.687  1.00 23.75           C  
ATOM    862  CE1 HIS A  81      34.118  39.735  28.719  1.00 24.72           C  
ATOM    863  NE2 HIS A  81      34.483  40.043  27.487  1.00 25.67           N  
ATOM    864  H   HIS A  81      31.573  36.762  25.106  1.00  0.00           H  
ATOM    865  HA  HIS A  81      34.551  36.468  25.326  1.00  0.00           H  
ATOM    866 1HB  HIS A  81      32.450  36.358  27.506  1.00  0.00           H  
ATOM    867 2HB  HIS A  81      34.126  35.873  27.719  1.00  0.00           H  
ATOM    868  HD2 HIS A  81      34.537  38.871  25.620  1.00  0.00           H  
ATOM    869  HE1 HIS A  81      34.140  40.408  29.576  1.00  0.00           H  
ATOM    870  HE2 HIS A  81      34.825  40.942  27.179  1.00  0.00           H  
ATOM    871  N   PHE A  82      34.459  33.945  25.536  1.00 15.73           N  
ATOM    872  CA  PHE A  82      34.437  32.513  25.248  1.00 14.46           C  
ATOM    873  C   PHE A  82      35.341  31.744  26.185  1.00 14.14           C  
ATOM    874  O   PHE A  82      36.450  32.189  26.496  1.00 17.13           O  
ATOM    875  CB  PHE A  82      34.859  32.276  23.798  1.00 18.85           C  
ATOM    876  CG  PHE A  82      34.062  33.077  22.828  1.00 17.85           C  
ATOM    877  CD1 PHE A  82      34.449  34.363  22.473  1.00 20.31           C  
ATOM    878  CD2 PHE A  82      32.884  32.565  22.316  1.00 19.40           C  
ATOM    879  CE1 PHE A  82      33.680  35.114  21.607  1.00 21.64           C  
ATOM    880  CE2 PHE A  82      32.113  33.310  21.453  1.00 20.30           C  
ATOM    881  CZ  PHE A  82      32.503  34.589  21.097  1.00 19.67           C  
ATOM    882  H   PHE A  82      35.335  34.384  25.780  1.00  0.00           H  
ATOM    883  HA  PHE A  82      33.419  32.147  25.387  1.00  0.00           H  
ATOM    884 1HB  PHE A  82      35.912  32.530  23.680  1.00  0.00           H  
ATOM    885 2HB  PHE A  82      34.748  31.220  23.555  1.00  0.00           H  
ATOM    886  HD1 PHE A  82      35.370  34.775  22.886  1.00  0.00           H  
ATOM    887  HD2 PHE A  82      32.572  31.558  22.594  1.00  0.00           H  
ATOM    888  HE1 PHE A  82      33.999  36.117  21.326  1.00  0.00           H  
ATOM    889  HE2 PHE A  82      31.192  32.890  21.050  1.00  0.00           H  
ATOM    890  HZ  PHE A  82      31.889  35.182  20.421  1.00  0.00           H  
ATOM    891  N   TRP A  83      34.873  30.581  26.624  1.00 13.59           N  
ATOM    892  CA  TRP A  83      35.703  29.633  27.361  1.00 12.92           C  
ATOM    893  C   TRP A  83      36.343  28.668  26.373  1.00 13.41           C  
ATOM    894  O   TRP A  83      35.705  28.245  25.406  1.00 14.22           O  
ATOM    895  CB  TRP A  83      34.870  28.883  28.409  1.00 15.51           C  
ATOM    896  CG  TRP A  83      34.369  29.810  29.468  1.00 13.32           C  
ATOM    897  CD1 TRP A  83      33.161  30.446  29.496  1.00 15.94           C  
ATOM    898  CD2 TRP A  83      35.082  30.245  30.632  1.00 14.75           C  
ATOM    899  NE1 TRP A  83      33.071  31.246  30.616  1.00 16.54           N  
ATOM    900  CE2 TRP A  83      34.237  31.139  31.329  1.00 16.63           C  
ATOM    901  CE3 TRP A  83      36.352  29.965  31.155  1.00 15.84           C  
ATOM    902  CZ2 TRP A  83      34.625  31.760  32.520  1.00 18.94           C  
ATOM    903  CZ3 TRP A  83      36.735  30.587  32.344  1.00 17.12           C  
ATOM    904  CH2 TRP A  83      35.871  31.469  33.010  1.00 16.66           C  
ATOM    905  H   TRP A  83      33.908  30.349  26.439  1.00  0.00           H  
ATOM    906  HA  TRP A  83      36.488  30.187  27.875  1.00  0.00           H  
ATOM    907 1HB  TRP A  83      34.025  28.396  27.922  1.00  0.00           H  
ATOM    908 2HB  TRP A  83      35.478  28.103  28.866  1.00  0.00           H  
ATOM    909  HD1 TRP A  83      32.382  30.337  28.743  1.00  0.00           H  
ATOM    910  HE1 TRP A  83      32.277  31.817  30.869  1.00  0.00           H  
ATOM    911  HE3 TRP A  83      37.025  29.275  30.646  1.00  0.00           H  
ATOM    912  HZ2 TRP A  83      33.971  32.451  33.052  1.00  0.00           H  
ATOM    913  HZ3 TRP A  83      37.726  30.370  32.743  1.00  0.00           H  
ATOM    914  HH2 TRP A  83      36.203  31.933  33.939  1.00  0.00           H  
ATOM    915  N   VAL A  84      37.611  28.343  26.605  1.00 12.14           N  
ATOM    916  CA  VAL A  84      38.363  27.523  25.665  1.00 12.25           C  
ATOM    917  C   VAL A  84      39.438  26.761  26.423  1.00 12.52           C  
ATOM    918  O   VAL A  84      39.856  27.160  27.513  1.00 12.55           O  
ATOM    919  CB  VAL A  84      38.984  28.405  24.534  1.00 13.42           C  
ATOM    920  CG1 VAL A  84      39.984  29.376  25.105  1.00 15.23           C  
ATOM    921  CG2 VAL A  84      39.627  27.569  23.426  1.00 17.04           C  
ATOM    922  H   VAL A  84      38.065  28.668  27.447  1.00  0.00           H  
ATOM    923  HA  VAL A  84      37.680  26.805  25.209  1.00  0.00           H  
ATOM    924  HB  VAL A  84      38.198  29.014  24.088  1.00  0.00           H  
ATOM    925 1HG1 VAL A  84      40.404  29.981  24.301  1.00  0.00           H  
ATOM    926 2HG1 VAL A  84      39.489  30.026  25.826  1.00  0.00           H  
ATOM    927 3HG1 VAL A  84      40.784  28.826  25.600  1.00  0.00           H  
ATOM    928 1HG2 VAL A  84      40.042  28.230  22.666  1.00  0.00           H  
ATOM    929 2HG2 VAL A  84      40.423  26.956  23.848  1.00  0.00           H  
ATOM    930 3HG2 VAL A  84      38.874  26.924  22.973  1.00  0.00           H  
ATOM    931  N   ASN A  85      39.873  25.644  25.853  1.00 11.73           N  
ATOM    932  CA  ASN A  85      41.031  24.929  26.377  1.00 13.17           C  
ATOM    933  C   ASN A  85      42.312  25.743  26.228  1.00 13.27           C  
ATOM    934  O   ASN A  85      42.488  26.448  25.234  1.00 14.43           O  
ATOM    935  CB  ASN A  85      41.173  23.586  25.665  1.00 12.34           C  
ATOM    936  CG  ASN A  85      41.230  23.725  24.158  1.00 14.08           C  
ATOM    937  OD1 ASN A  85      40.275  24.171  23.513  1.00 14.48           O  
ATOM    938  ND2 ASN A  85      42.356  23.323  23.578  1.00 13.41           N  
ATOM    939  H   ASN A  85      39.396  25.279  25.041  1.00  0.00           H  
ATOM    940  HA  ASN A  85      40.875  24.752  27.442  1.00  0.00           H  
ATOM    941 1HB  ASN A  85      42.082  23.088  26.005  1.00  0.00           H  
ATOM    942 2HB  ASN A  85      40.331  22.945  25.926  1.00  0.00           H  
ATOM    943 1HD2 ASN A  85      42.458  23.388  22.585  1.00  0.00           H  
ATOM    944 2HD2 ASN A  85      43.101  22.956  24.134  1.00  0.00           H  
ATOM    945  N   PRO A  86      43.195  25.684  27.242  1.00 12.00           N  
ATOM    946  CA  PRO A  86      44.454  26.431  27.185  1.00 13.14           C  
ATOM    947  C   PRO A  86      45.477  25.712  26.311  1.00 12.10           C  
ATOM    948  O   PRO A  86      45.527  24.481  26.301  1.00 13.28           O  
ATOM    949  CB  PRO A  86      44.898  26.480  28.645  1.00 12.99           C  
ATOM    950  CG  PRO A  86      44.349  25.203  29.227  1.00 13.68           C  
ATOM    951  CD  PRO A  86      43.013  25.004  28.541  1.00 12.53           C  
ATOM    952  HA  PRO A  86      44.257  27.443  26.801  1.00  0.00           H  
ATOM    953 1HB  PRO A  86      45.995  26.544  28.703  1.00  0.00           H  
ATOM    954 2HB  PRO A  86      44.497  27.382  29.130  1.00  0.00           H  
ATOM    955 1HG  PRO A  86      45.044  24.371  29.040  1.00  0.00           H  
ATOM    956 2HG  PRO A  86      44.250  25.295  30.319  1.00  0.00           H  
ATOM    957 1HD  PRO A  86      42.823  23.928  28.412  1.00  0.00           H  
ATOM    958 2HD  PRO A  86      42.218  25.469  29.143  1.00  0.00           H  
ATOM    959  N   PHE A  87      46.274  26.473  25.584  1.00 12.45           N  
ATOM    960  CA  PHE A  87      47.187  25.926  24.587  1.00 12.53           C  
ATOM    961  C   PHE A  87      48.203  24.967  25.199  1.00 13.16           C  
ATOM    962  O   PHE A  87      48.903  25.312  26.142  1.00 13.80           O  
ATOM    963  CB  PHE A  87      47.896  27.095  23.886  1.00 13.13           C  
ATOM    964  CG  PHE A  87      48.489  26.772  22.529  1.00 15.62           C  
ATOM    965  CD1 PHE A  87      48.107  25.659  21.791  1.00 15.59           C  
ATOM    966  CD2 PHE A  87      49.433  27.633  21.985  1.00 17.21           C  
ATOM    967  CE1 PHE A  87      48.669  25.414  20.541  1.00 16.57           C  
ATOM    968  CE2 PHE A  87      49.989  27.392  20.745  1.00 22.37           C  
ATOM    969  CZ  PHE A  87      49.610  26.276  20.026  1.00 20.46           C  
ATOM    970  H   PHE A  87      46.245  27.472  25.729  1.00  0.00           H  
ATOM    971  HA  PHE A  87      46.605  25.360  23.858  1.00  0.00           H  
ATOM    972 1HB  PHE A  87      47.194  27.916  23.748  1.00  0.00           H  
ATOM    973 2HB  PHE A  87      48.705  27.460  24.517  1.00  0.00           H  
ATOM    974  HD1 PHE A  87      47.361  24.978  22.201  1.00  0.00           H  
ATOM    975  HD2 PHE A  87      49.732  28.514  22.554  1.00  0.00           H  
ATOM    976  HE1 PHE A  87      48.363  24.538  19.969  1.00  0.00           H  
ATOM    977  HE2 PHE A  87      50.727  28.080  20.333  1.00  0.00           H  
ATOM    978  HZ  PHE A  87      50.057  26.078  19.053  1.00  0.00           H  
ATOM    979  N   GLY A  88      48.277  23.758  24.652  1.00 13.68           N  
ATOM    980  CA  GLY A  88      49.308  22.811  25.046  1.00 13.62           C  
ATOM    981  C   GLY A  88      48.935  21.800  26.119  1.00 12.90           C  
ATOM    982  O   GLY A  88      49.699  20.875  26.375  1.00 14.18           O  
ATOM    983  H   GLY A  88      47.605  23.489  23.948  1.00  0.00           H  
ATOM    984 1HA  GLY A  88      49.630  22.240  24.175  1.00  0.00           H  
ATOM    985 2HA  GLY A  88      50.178  23.353  25.414  1.00  0.00           H  
ATOM    986  N   LEU A  89      47.795  21.980  26.777  1.00 11.91           N  
ATOM    987  CA  LEU A  89      47.375  21.022  27.797  1.00 11.54           C  
ATOM    988  C   LEU A  89      46.668  19.822  27.155  1.00 12.66           C  
ATOM    989  O   LEU A  89      45.754  19.979  26.343  1.00 12.62           O  
ATOM    990  CB  LEU A  89      46.449  21.689  28.819  1.00 13.63           C  
ATOM    991  CG  LEU A  89      45.943  20.778  29.939  1.00 12.71           C  
ATOM    992  CD1 LEU A  89      47.078  20.244  30.786  1.00 16.85           C  
ATOM    993  CD2 LEU A  89      44.972  21.545  30.798  1.00 14.94           C  
ATOM    994  H   LEU A  89      47.208  22.778  26.580  1.00  0.00           H  
ATOM    995  HA  LEU A  89      48.261  20.660  28.317  1.00  0.00           H  
ATOM    996 1HB  LEU A  89      46.981  22.520  29.279  1.00  0.00           H  
ATOM    997 2HB  LEU A  89      45.581  22.087  28.294  1.00  0.00           H  
ATOM    998  HG  LEU A  89      45.443  19.911  29.505  1.00  0.00           H  
ATOM    999 1HD1 LEU A  89      46.676  19.601  31.570  1.00  0.00           H  
ATOM   1000 2HD1 LEU A  89      47.760  19.668  30.160  1.00  0.00           H  
ATOM   1001 3HD1 LEU A  89      47.616  21.076  31.239  1.00  0.00           H  
ATOM   1002 1HD2 LEU A  89      44.607  20.901  31.598  1.00  0.00           H  
ATOM   1003 2HD2 LEU A  89      45.474  22.411  31.230  1.00  0.00           H  
ATOM   1004 3HD2 LEU A  89      44.132  21.879  30.189  1.00  0.00           H  
ATOM   1005  N   ALA A  90      47.090  18.616  27.516  1.00 11.15           N  
ATOM   1006  CA  ALA A  90      46.488  17.405  26.984  1.00 11.38           C  
ATOM   1007  C   ALA A  90      44.990  17.386  27.238  1.00 10.54           C  
ATOM   1008  O   ALA A  90      44.532  17.618  28.365  1.00 11.48           O  
ATOM   1009  CB  ALA A  90      47.116  16.185  27.613  1.00 12.21           C  
ATOM   1010  H   ALA A  90      47.849  18.538  28.178  1.00  0.00           H  
ATOM   1011  HA  ALA A  90      46.669  17.381  25.909  1.00  0.00           H  
ATOM   1012 1HB  ALA A  90      46.654  15.286  27.204  1.00  0.00           H  
ATOM   1013 2HB  ALA A  90      48.185  16.174  27.398  1.00  0.00           H  
ATOM   1014 3HB  ALA A  90      46.964  16.212  28.691  1.00  0.00           H  
ATOM   1015  N   PHE A  91      44.216  17.062  26.204  1.00 10.42           N  
ATOM   1016  CA  PHE A  91      42.767  16.930  26.366  1.00 11.19           C  
ATOM   1017  C   PHE A  91      42.430  15.903  27.459  1.00 11.02           C  
ATOM   1018  O   PHE A  91      41.471  16.088  28.219  1.00 11.62           O  
ATOM   1019  CB  PHE A  91      42.098  16.512  25.056  1.00 11.76           C  
ATOM   1020  CG  PHE A  91      41.978  17.607  24.020  1.00 11.73           C  
ATOM   1021  CD1 PHE A  91      42.672  18.805  24.118  1.00 13.09           C  
ATOM   1022  CD2 PHE A  91      41.146  17.409  22.932  1.00 13.95           C  
ATOM   1023  CE1 PHE A  91      42.534  19.784  23.135  1.00 15.03           C  
ATOM   1024  CE2 PHE A  91      41.001  18.377  21.946  1.00 16.60           C  
ATOM   1025  CZ  PHE A  91      41.699  19.566  22.047  1.00 17.23           C  
ATOM   1026  H   PHE A  91      44.626  16.904  25.294  1.00  0.00           H  
ATOM   1027  HA  PHE A  91      42.362  17.899  26.663  1.00  0.00           H  
ATOM   1028 1HB  PHE A  91      42.660  15.695  24.606  1.00  0.00           H  
ATOM   1029 2HB  PHE A  91      41.094  16.144  25.262  1.00  0.00           H  
ATOM   1030  HD1 PHE A  91      43.328  18.972  24.973  1.00  0.00           H  
ATOM   1031  HD2 PHE A  91      40.598  16.469  22.858  1.00  0.00           H  
ATOM   1032  HE1 PHE A  91      43.082  20.722  23.220  1.00  0.00           H  
ATOM   1033  HE2 PHE A  91      40.341  18.204  21.096  1.00  0.00           H  
ATOM   1034  HZ  PHE A  91      41.594  20.330  21.278  1.00  0.00           H  
ATOM   1035  N   ARG A  92      43.218  14.829  27.540  1.00 11.25           N  
ATOM   1036  CA  ARG A  92      43.028  13.756  28.512  1.00 10.21           C  
ATOM   1037  C   ARG A  92      43.110  14.235  29.960  1.00 10.62           C  
ATOM   1038  O   ARG A  92      42.584  13.578  30.854  1.00 12.03           O  
ATOM   1039  CB  ARG A  92      44.084  12.664  28.241  1.00 11.11           C  
ATOM   1040  CG  ARG A  92      44.207  11.557  29.288  1.00 11.57           C  
ATOM   1041  CD  ARG A  92      42.922  10.743  29.376  1.00 12.38           C  
ATOM   1042  NE  ARG A  92      43.033   9.624  30.307  1.00 13.93           N  
ATOM   1043  CZ  ARG A  92      42.904   9.735  31.624  1.00 12.73           C  
ATOM   1044  NH1 ARG A  92      42.686  10.914  32.182  1.00 13.37           N  
ATOM   1045  NH2 ARG A  92      43.002   8.654  32.389  1.00 15.94           N  
ATOM   1046  H   ARG A  92      43.985  14.770  26.885  1.00  0.00           H  
ATOM   1047  HA  ARG A  92      42.028  13.341  28.379  1.00  0.00           H  
ATOM   1048 1HB  ARG A  92      43.866  12.175  27.293  1.00  0.00           H  
ATOM   1049 2HB  ARG A  92      45.069  13.124  28.154  1.00  0.00           H  
ATOM   1050 1HG  ARG A  92      45.025  10.889  29.017  1.00  0.00           H  
ATOM   1051 2HG  ARG A  92      44.407  12.000  30.264  1.00  0.00           H  
ATOM   1052 1HD  ARG A  92      42.109  11.383  29.716  1.00  0.00           H  
ATOM   1053 2HD  ARG A  92      42.679  10.339  28.394  1.00  0.00           H  
ATOM   1054  HE  ARG A  92      43.220   8.708  29.921  1.00  0.00           H  
ATOM   1055 1HH1 ARG A  92      42.616  11.741  31.605  1.00  0.00           H  
ATOM   1056 2HH1 ARG A  92      42.589  10.988  33.184  1.00  0.00           H  
ATOM   1057 1HH2 ARG A  92      43.174   7.751  31.968  1.00  0.00           H  
ATOM   1058 2HH2 ARG A  92      42.905   8.734  33.390  1.00  0.00           H  
ATOM   1059  N   LEU A  93      43.773  15.365  30.190  1.00 12.02           N  
ATOM   1060  CA  LEU A  93      43.966  15.883  31.541  1.00 11.66           C  
ATOM   1061  C   LEU A  93      43.173  17.157  31.815  1.00 12.35           C  
ATOM   1062  O   LEU A  93      43.346  17.767  32.869  1.00 14.37           O  
ATOM   1063  CB  LEU A  93      45.454  16.147  31.792  1.00 13.10           C  
ATOM   1064  CG  LEU A  93      46.345  14.925  31.540  1.00 11.33           C  
ATOM   1065  CD1 LEU A  93      47.819  15.316  31.636  1.00 13.68           C  
ATOM   1066  CD2 LEU A  93      46.040  13.775  32.510  1.00 14.48           C  
ATOM   1067  H   LEU A  93      44.153  15.878  29.407  1.00  0.00           H  
ATOM   1068  HA  LEU A  93      43.616  15.135  32.251  1.00  0.00           H  
ATOM   1069 1HB  LEU A  93      45.778  16.957  31.141  1.00  0.00           H  
ATOM   1070 2HB  LEU A  93      45.581  16.467  32.826  1.00  0.00           H  
ATOM   1071  HG  LEU A  93      46.186  14.562  30.524  1.00  0.00           H  
ATOM   1072 1HD1 LEU A  93      48.441  14.439  31.455  1.00  0.00           H  
ATOM   1073 2HD1 LEU A  93      48.043  16.079  30.890  1.00  0.00           H  
ATOM   1074 3HD1 LEU A  93      48.027  15.709  32.631  1.00  0.00           H  
ATOM   1075 1HD2 LEU A  93      46.696  12.931  32.292  1.00  0.00           H  
ATOM   1076 2HD2 LEU A  93      46.207  14.109  33.534  1.00  0.00           H  
ATOM   1077 3HD2 LEU A  93      45.001  13.467  32.394  1.00  0.00           H  
ATOM   1078  N   MET A  94      42.293  17.552  30.894  1.00 10.67           N  
ATOM   1079  CA  MET A  94      41.538  18.797  31.040  1.00 11.63           C  
ATOM   1080  C   MET A  94      40.706  18.789  32.315  1.00 12.10           C  
ATOM   1081  O   MET A  94      40.063  17.792  32.630  1.00 12.19           O  
ATOM   1082  CB  MET A  94      40.626  18.997  29.828  1.00 12.88           C  
ATOM   1083  CG  MET A  94      40.070  20.416  29.671  1.00 12.57           C  
ATOM   1084  SD  MET A  94      41.371  21.658  29.372  1.00 13.68           S  
ATOM   1085  CE  MET A  94      42.405  20.842  28.146  1.00 12.67           C  
ATOM   1086  H   MET A  94      42.143  16.979  30.076  1.00  0.00           H  
ATOM   1087  HA  MET A  94      42.244  19.626  31.092  1.00  0.00           H  
ATOM   1088 1HB  MET A  94      41.172  18.753  28.918  1.00  0.00           H  
ATOM   1089 2HB  MET A  94      39.778  18.314  29.894  1.00  0.00           H  
ATOM   1090 1HG  MET A  94      39.372  20.443  28.835  1.00  0.00           H  
ATOM   1091 2HG  MET A  94      39.530  20.697  30.575  1.00  0.00           H  
ATOM   1092 1HE  MET A  94      43.236  21.495  27.878  1.00  0.00           H  
ATOM   1093 2HE  MET A  94      42.793  19.910  28.559  1.00  0.00           H  
ATOM   1094 3HE  MET A  94      41.813  20.625  27.256  1.00  0.00           H  
ATOM   1095  N   THR A  95      40.724  19.901  33.049  1.00 11.94           N  
ATOM   1096  CA  THR A  95      39.842  20.085  34.204  1.00 12.44           C  
ATOM   1097  C   THR A  95      39.179  21.446  34.104  1.00 11.86           C  
ATOM   1098  O   THR A  95      39.631  22.311  33.353  1.00 12.73           O  
ATOM   1099  CB  THR A  95      40.577  19.994  35.566  1.00 12.04           C  
ATOM   1100  OG1 THR A  95      41.379  21.163  35.758  1.00 14.71           O  
ATOM   1101  CG2 THR A  95      41.452  18.746  35.644  1.00 13.66           C  
ATOM   1102  H   THR A  95      41.367  20.638  32.799  1.00  0.00           H  
ATOM   1103  HA  THR A  95      39.088  19.297  34.193  1.00  0.00           H  
ATOM   1104  HB  THR A  95      39.845  19.959  36.373  1.00  0.00           H  
ATOM   1105  HG1 THR A  95      41.283  21.744  35.000  1.00  0.00           H  
ATOM   1106 1HG2 THR A  95      41.953  18.713  36.611  1.00  0.00           H  
ATOM   1107 2HG2 THR A  95      40.831  17.858  35.526  1.00  0.00           H  
ATOM   1108 3HG2 THR A  95      42.198  18.775  34.851  1.00  0.00           H  
ATOM   1109  N   VAL A  96      38.109  21.624  34.868  1.00 13.00           N  
ATOM   1110  CA  VAL A  96      37.385  22.889  34.874  1.00 14.17           C  
ATOM   1111  C   VAL A  96      38.306  24.074  35.212  1.00 13.98           C  
ATOM   1112  O   VAL A  96      38.213  25.134  34.585  1.00 14.60           O  
ATOM   1113  CB  VAL A  96      36.184  22.821  35.853  1.00 13.69           C  
ATOM   1114  CG1 VAL A  96      35.619  24.212  36.145  1.00 17.69           C  
ATOM   1115  CG2 VAL A  96      35.115  21.901  35.287  1.00 16.45           C  
ATOM   1116  H   VAL A  96      37.787  20.870  35.458  1.00  0.00           H  
ATOM   1117  HA  VAL A  96      37.006  23.075  33.869  1.00  0.00           H  
ATOM   1118  HB  VAL A  96      36.530  22.434  36.812  1.00  0.00           H  
ATOM   1119 1HG1 VAL A  96      34.779  24.126  36.835  1.00  0.00           H  
ATOM   1120 2HG1 VAL A  96      36.394  24.833  36.594  1.00  0.00           H  
ATOM   1121 3HG1 VAL A  96      35.279  24.669  35.216  1.00  0.00           H  
ATOM   1122 1HG2 VAL A  96      34.273  21.854  35.977  1.00  0.00           H  
ATOM   1123 2HG2 VAL A  96      34.776  22.286  34.325  1.00  0.00           H  
ATOM   1124 3HG2 VAL A  96      35.529  20.902  35.152  1.00  0.00           H  
ATOM   1125  N   SER A  97      39.237  23.869  36.143  1.00 13.45           N  
ATOM   1126  CA  SER A  97      40.163  24.921  36.571  1.00 15.27           C  
ATOM   1127  C   SER A  97      41.145  25.353  35.487  1.00 15.01           C  
ATOM   1128  O   SER A  97      41.744  26.426  35.578  1.00 17.36           O  
ATOM   1129  CB  SER A  97      40.946  24.457  37.801  1.00 17.21           C  
ATOM   1130  OG  SER A  97      40.093  24.381  38.930  1.00 20.40           O  
ATOM   1131  H   SER A  97      39.303  22.954  36.566  1.00  0.00           H  
ATOM   1132  HA  SER A  97      39.583  25.807  36.834  1.00  0.00           H  
ATOM   1133 1HB  SER A  97      41.389  23.481  37.603  1.00  0.00           H  
ATOM   1134 2HB  SER A  97      41.761  25.153  37.997  1.00  0.00           H  
ATOM   1135  HG  SER A  97      39.223  24.647  38.623  1.00  0.00           H  
ATOM   1136  N   ASP A  98      41.321  24.522  34.461  1.00 14.11           N  
ATOM   1137  CA  ASP A  98      42.250  24.847  33.384  1.00 13.91           C  
ATOM   1138  C   ASP A  98      41.677  25.779  32.329  1.00 13.74           C  
ATOM   1139  O   ASP A  98      42.430  26.456  31.622  1.00 14.69           O  
ATOM   1140  CB  ASP A  98      42.703  23.569  32.681  1.00 14.11           C  
ATOM   1141  CG  ASP A  98      43.511  22.666  33.577  1.00 16.27           C  
ATOM   1142  OD1 ASP A  98      44.553  23.120  34.097  1.00 16.17           O  
ATOM   1143  OD2 ASP A  98      43.104  21.496  33.758  1.00 14.32           O  
ATOM   1144  H   ASP A  98      40.807  23.653  34.422  1.00  0.00           H  
ATOM   1145  HA  ASP A  98      43.122  25.340  33.816  1.00  0.00           H  
ATOM   1146 1HB  ASP A  98      41.830  23.020  32.326  1.00  0.00           H  
ATOM   1147 2HB  ASP A  98      43.305  23.827  31.809  1.00  0.00           H  
ATOM   1148  N   LEU A  99      40.352  25.789  32.181  1.00 12.99           N  
ATOM   1149  CA  LEU A  99      39.733  26.572  31.115  1.00 13.74           C  
ATOM   1150  C   LEU A  99      40.030  28.052  31.259  1.00 13.40           C  
ATOM   1151  O   LEU A  99      40.011  28.595  32.370  1.00 14.40           O  
ATOM   1152  CB  LEU A  99      38.222  26.392  31.100  1.00 12.84           C  
ATOM   1153  CG  LEU A  99      37.695  24.990  30.839  1.00 11.94           C  
ATOM   1154  CD1 LEU A  99      36.180  25.084  30.734  1.00 14.18           C  
ATOM   1155  CD2 LEU A  99      38.312  24.385  29.562  1.00 14.65           C  
ATOM   1156  H   LEU A  99      39.764  25.255  32.805  1.00  0.00           H  
ATOM   1157  HA  LEU A  99      40.126  26.227  30.159  1.00  0.00           H  
ATOM   1158 1HB  LEU A  99      37.825  26.707  32.064  1.00  0.00           H  
ATOM   1159 2HB  LEU A  99      37.803  27.038  30.329  1.00  0.00           H  
ATOM   1160  HG  LEU A  99      37.944  24.345  31.682  1.00  0.00           H  
ATOM   1161 1HD1 LEU A  99      35.766  24.093  30.546  1.00  0.00           H  
ATOM   1162 2HD1 LEU A  99      35.774  25.475  31.667  1.00  0.00           H  
ATOM   1163 3HD1 LEU A  99      35.913  25.750  29.914  1.00  0.00           H  
ATOM   1164 1HD2 LEU A  99      37.914  23.382  29.405  1.00  0.00           H  
ATOM   1165 2HD2 LEU A  99      38.063  25.012  28.705  1.00  0.00           H  
ATOM   1166 3HD2 LEU A  99      39.395  24.333  29.671  1.00  0.00           H  
ATOM   1167  N   ILE A 100      40.246  28.716  30.129  1.00 13.75           N  
ATOM   1168  CA  ILE A 100      40.506  30.149  30.129  1.00 14.43           C  
ATOM   1169  C   ILE A 100      39.386  30.900  29.434  1.00 13.96           C  
ATOM   1170  O   ILE A 100      38.679  30.346  28.588  1.00 14.30           O  
ATOM   1171  CB  ILE A 100      41.850  30.490  29.447  1.00 13.48           C  
ATOM   1172  CG1 ILE A 100      41.972  29.803  28.084  1.00 15.56           C  
ATOM   1173  CG2 ILE A 100      43.023  30.112  30.358  1.00 18.16           C  
ATOM   1174  CD1 ILE A 100      43.116  30.325  27.228  1.00 16.26           C  
ATOM   1175  H   ILE A 100      40.230  28.219  29.250  1.00  0.00           H  
ATOM   1176  HA  ILE A 100      40.557  30.491  31.162  1.00  0.00           H  
ATOM   1177  HB  ILE A 100      41.892  31.559  29.240  1.00  0.00           H  
ATOM   1178 1HG1 ILE A 100      42.116  28.733  28.228  1.00  0.00           H  
ATOM   1179 2HG1 ILE A 100      41.045  29.935  27.526  1.00  0.00           H  
ATOM   1180 1HG2 ILE A 100      43.962  30.358  29.863  1.00  0.00           H  
ATOM   1181 2HG2 ILE A 100      42.950  30.666  31.293  1.00  0.00           H  
ATOM   1182 3HG2 ILE A 100      42.992  29.042  30.566  1.00  0.00           H  
ATOM   1183 1HD1 ILE A 100      43.135  29.788  26.279  1.00  0.00           H  
ATOM   1184 2HD1 ILE A 100      42.973  31.390  27.040  1.00  0.00           H  
ATOM   1185 3HD1 ILE A 100      44.060  30.171  27.750  1.00  0.00           H  
ATOM   1186  N   LEU A 101      39.238  32.163  29.802  1.00 14.75           N  
ATOM   1187  CA  LEU A 101      38.246  33.048  29.221  1.00 14.12           C  
ATOM   1188  C   LEU A 101      38.943  34.013  28.277  1.00 18.17           C  
ATOM   1189  O   LEU A 101      39.942  34.627  28.644  1.00 18.22           O  
ATOM   1190  CB  LEU A 101      37.512  33.809  30.319  1.00 17.28           C  
ATOM   1191  CG  LEU A 101      36.392  34.758  29.900  1.00 17.97           C  
ATOM   1192  CD1 LEU A 101      35.224  34.002  29.285  1.00 20.74           C  
ATOM   1193  CD2 LEU A 101      35.930  35.564  31.109  1.00 20.21           C  
ATOM   1194  H   LEU A 101      39.851  32.517  30.523  1.00  0.00           H  
ATOM   1195  HA  LEU A 101      37.525  32.445  28.670  1.00  0.00           H  
ATOM   1196 1HB  LEU A 101      37.069  33.088  31.005  1.00  0.00           H  
ATOM   1197 2HB  LEU A 101      38.237  34.407  30.872  1.00  0.00           H  
ATOM   1198  HG  LEU A 101      36.759  35.437  29.130  1.00  0.00           H  
ATOM   1199 1HD1 LEU A 101      34.444  34.708  28.998  1.00  0.00           H  
ATOM   1200 2HD1 LEU A 101      35.565  33.461  28.403  1.00  0.00           H  
ATOM   1201 3HD1 LEU A 101      34.824  33.296  30.012  1.00  0.00           H  
ATOM   1202 1HD2 LEU A 101      35.130  36.243  30.810  1.00  0.00           H  
ATOM   1203 2HD2 LEU A 101      35.562  34.886  31.879  1.00  0.00           H  
ATOM   1204 3HD2 LEU A 101      36.767  36.141  31.503  1.00  0.00           H  
ATOM   1205  N   VAL A 102      38.420  34.131  27.061  1.00 15.93           N  
ATOM   1206  CA  VAL A 102      39.036  34.902  25.991  1.00 16.53           C  
ATOM   1207  C   VAL A 102      37.999  35.862  25.398  1.00 19.68           C  
ATOM   1208  O   VAL A 102      36.842  35.469  25.222  1.00 19.91           O  
ATOM   1209  CB  VAL A 102      39.595  33.954  24.895  1.00 18.32           C  
ATOM   1210  CG1 VAL A 102      40.228  34.737  23.757  1.00 20.13           C  
ATOM   1211  CG2 VAL A 102      40.606  32.986  25.497  1.00 17.85           C  
ATOM   1212  H   VAL A 102      37.547  33.654  26.884  1.00  0.00           H  
ATOM   1213  HA  VAL A 102      39.862  35.477  26.410  1.00  0.00           H  
ATOM   1214  HB  VAL A 102      38.770  33.389  24.461  1.00  0.00           H  
ATOM   1215 1HG1 VAL A 102      40.609  34.044  23.006  1.00  0.00           H  
ATOM   1216 2HG1 VAL A 102      39.481  35.388  23.303  1.00  0.00           H  
ATOM   1217 3HG1 VAL A 102      41.049  35.340  24.143  1.00  0.00           H  
ATOM   1218 1HG2 VAL A 102      40.988  32.328  24.717  1.00  0.00           H  
ATOM   1219 2HG2 VAL A 102      41.431  33.548  25.935  1.00  0.00           H  
ATOM   1220 3HG2 VAL A 102      40.122  32.389  26.270  1.00  0.00           H  
ATOM   1221  N   ASN A 103      38.384  37.095  25.079  1.00 17.07           N  
ATOM   1222  CA  ASN A 103      37.411  37.974  24.442  1.00 19.77           C  
ATOM   1223  C   ASN A 103      37.444  37.769  22.923  1.00 22.39           C  
ATOM   1224  O   ASN A 103      38.201  36.936  22.413  1.00 21.63           O  
ATOM   1225  CB  ASN A 103      37.613  39.452  24.842  1.00 19.60           C  
ATOM   1226  CG  ASN A 103      38.927  40.043  24.358  1.00 21.85           C  
ATOM   1227  OD1 ASN A 103      39.606  39.481  23.509  1.00 24.59           O  
ATOM   1228  ND2 ASN A 103      39.278  41.200  24.905  1.00 25.35           N  
ATOM   1229  H   ASN A 103      39.315  37.441  25.260  1.00  0.00           H  
ATOM   1230  HA  ASN A 103      36.412  37.674  24.762  1.00  0.00           H  
ATOM   1231 1HB  ASN A 103      36.799  40.054  24.436  1.00  0.00           H  
ATOM   1232 2HB  ASN A 103      37.578  39.543  25.928  1.00  0.00           H  
ATOM   1233 1HD2 ASN A 103      40.132  41.644  24.631  1.00  0.00           H  
ATOM   1234 2HD2 ASN A 103      38.690  41.628  25.590  1.00  0.00           H  
ATOM   1235  N   GLN A 104      36.579  38.482  22.213  1.00 23.46           N  
ATOM   1236  CA  GLN A 104      36.392  38.251  20.784  1.00 24.78           C  
ATOM   1237  C   GLN A 104      37.692  38.407  20.004  1.00 31.04           C  
ATOM   1238  O   GLN A 104      37.911  37.710  19.014  1.00 25.61           O  
ATOM   1239  CB  GLN A 104      35.338  39.205  20.223  1.00 27.37           C  
ATOM   1240  CG  GLN A 104      34.780  38.785  18.872  1.00 32.66           C  
ATOM   1241  CD  GLN A 104      33.549  37.898  18.987  1.00 37.50           C  
ATOM   1242  OE1 GLN A 104      32.622  38.195  19.743  1.00 37.65           O  
ATOM   1243  NE2 GLN A 104      33.532  36.807  18.229  1.00 35.22           N  
ATOM   1244  H   GLN A 104      36.037  39.201  22.670  1.00  0.00           H  
ATOM   1245  HA  GLN A 104      36.047  37.227  20.641  1.00  0.00           H  
ATOM   1246 1HB  GLN A 104      34.506  39.281  20.924  1.00  0.00           H  
ATOM   1247 2HB  GLN A 104      35.768  40.201  20.116  1.00  0.00           H  
ATOM   1248 1HG  GLN A 104      34.501  39.678  18.312  1.00  0.00           H  
ATOM   1249 2HG  GLN A 104      35.546  38.229  18.331  1.00  0.00           H  
ATOM   1250 1HE2 GLN A 104      32.748  36.186  18.263  1.00  0.00           H  
ATOM   1251 2HE2 GLN A 104      34.303  36.606  17.624  1.00  0.00           H  
ATOM   1252  N   GLU A 105      38.557  39.311  20.459  1.00 29.62           N  
ATOM   1253  CA  GLU A 105      39.788  39.607  19.734  1.00 35.07           C  
ATOM   1254  C   GLU A 105      40.991  38.780  20.198  1.00 33.27           C  
ATOM   1255  O   GLU A 105      42.111  38.997  19.740  1.00 37.27           O  
ATOM   1256  CB  GLU A 105      40.119  41.105  19.827  1.00 35.70           C  
ATOM   1257  CG  GLU A 105      40.197  41.691  21.236  1.00 44.96           C  
ATOM   1258  CD  GLU A 105      38.914  42.395  21.668  1.00 48.18           C  
ATOM   1259  OE1 GLU A 105      39.006  43.518  22.225  1.00 45.39           O  
ATOM   1260  OE2 GLU A 105      37.819  41.824  21.465  1.00 40.69           O  
ATOM   1261  H   GLU A 105      38.363  39.803  21.320  1.00  0.00           H  
ATOM   1262  HA  GLU A 105      39.643  39.346  18.685  1.00  0.00           H  
ATOM   1263 1HB  GLU A 105      41.081  41.295  19.350  1.00  0.00           H  
ATOM   1264 2HB  GLU A 105      39.366  41.678  19.286  1.00  0.00           H  
ATOM   1265 1HG  GLU A 105      40.408  40.888  21.941  1.00  0.00           H  
ATOM   1266 2HG  GLU A 105      41.023  42.400  21.278  1.00  0.00           H  
ATOM   1267  N   GLY A 106      40.768  37.833  21.102  1.00 29.63           N  
ATOM   1268  CA  GLY A 106      41.811  36.893  21.464  1.00 26.08           C  
ATOM   1269  C   GLY A 106      42.572  37.162  22.751  1.00 24.50           C  
ATOM   1270  O   GLY A 106      43.448  36.384  23.117  1.00 28.43           O  
ATOM   1271  H   GLY A 106      39.864  37.760  21.547  1.00  0.00           H  
ATOM   1272 1HA  GLY A 106      41.384  35.895  21.559  1.00  0.00           H  
ATOM   1273 2HA  GLY A 106      42.554  36.850  20.668  1.00  0.00           H  
ATOM   1274  N   THR A 107      42.248  38.251  23.437  1.00 23.08           N  
ATOM   1275  CA  THR A 107      42.896  38.555  24.712  1.00 20.46           C  
ATOM   1276  C   THR A 107      42.419  37.587  25.799  1.00 23.39           C  
ATOM   1277  O   THR A 107      41.221  37.406  25.989  1.00 19.82           O  
ATOM   1278  CB  THR A 107      42.623  40.007  25.150  1.00 23.90           C  
ATOM   1279  OG1 THR A 107      42.966  40.890  24.080  1.00 24.62           O  
ATOM   1280  CG2 THR A 107      43.453  40.363  26.379  1.00 22.42           C  
ATOM   1281  H   THR A 107      41.545  38.882  23.079  1.00  0.00           H  
ATOM   1282  HA  THR A 107      43.973  38.433  24.591  1.00  0.00           H  
ATOM   1283  HB  THR A 107      41.566  40.123  25.388  1.00  0.00           H  
ATOM   1284  HG1 THR A 107      43.288  40.378  23.334  1.00  0.00           H  
ATOM   1285 1HG2 THR A 107      43.246  41.392  26.673  1.00  0.00           H  
ATOM   1286 2HG2 THR A 107      43.195  39.692  27.199  1.00  0.00           H  
ATOM   1287 3HG2 THR A 107      44.512  40.259  26.145  1.00  0.00           H  
ATOM   1288  N   VAL A 108      43.357  36.948  26.492  1.00 21.76           N  
ATOM   1289  CA  VAL A 108      43.022  36.101  27.628  1.00 20.62           C  
ATOM   1290  C   VAL A 108      42.677  36.996  28.806  1.00 22.42           C  
ATOM   1291  O   VAL A 108      43.514  37.773  29.265  1.00 24.40           O  
ATOM   1292  CB  VAL A 108      44.180  35.148  27.997  1.00 21.54           C  
ATOM   1293  CG1 VAL A 108      43.813  34.299  29.199  1.00 21.48           C  
ATOM   1294  CG2 VAL A 108      44.545  34.270  26.813  1.00 22.08           C  
ATOM   1295  H   VAL A 108      44.325  37.052  26.225  1.00  0.00           H  
ATOM   1296  HA  VAL A 108      42.157  35.492  27.362  1.00  0.00           H  
ATOM   1297  HB  VAL A 108      45.048  35.741  28.285  1.00  0.00           H  
ATOM   1298 1HG1 VAL A 108      44.643  33.635  29.442  1.00  0.00           H  
ATOM   1299 2HG1 VAL A 108      43.605  34.946  30.051  1.00  0.00           H  
ATOM   1300 3HG1 VAL A 108      42.929  33.705  28.968  1.00  0.00           H  
ATOM   1301 1HG2 VAL A 108      45.363  33.606  27.091  1.00  0.00           H  
ATOM   1302 2HG2 VAL A 108      43.679  33.677  26.519  1.00  0.00           H  
ATOM   1303 3HG2 VAL A 108      44.855  34.897  25.977  1.00  0.00           H  
ATOM   1304  N   ILE A 109      41.444  36.909  29.288  1.00 19.02           N  
ATOM   1305  CA  ILE A 109      40.970  37.863  30.290  1.00 21.05           C  
ATOM   1306  C   ILE A 109      40.533  37.212  31.598  1.00 23.28           C  
ATOM   1307  O   ILE A 109      40.136  37.899  32.529  1.00 26.17           O  
ATOM   1308  CB  ILE A 109      39.798  38.711  29.747  1.00 23.38           C  
ATOM   1309  CG1 ILE A 109      38.640  37.814  29.294  1.00 21.85           C  
ATOM   1310  CG2 ILE A 109      40.269  39.615  28.610  1.00 27.54           C  
ATOM   1311  CD1 ILE A 109      37.347  38.576  29.051  1.00 25.13           C  
ATOM   1312  H   ILE A 109      40.820  36.182  28.967  1.00  0.00           H  
ATOM   1313  HA  ILE A 109      41.789  38.535  30.542  1.00  0.00           H  
ATOM   1314  HB  ILE A 109      39.397  39.332  30.547  1.00  0.00           H  
ATOM   1315 1HG1 ILE A 109      38.917  37.300  28.374  1.00  0.00           H  
ATOM   1316 2HG1 ILE A 109      38.453  37.051  30.050  1.00  0.00           H  
ATOM   1317 1HG2 ILE A 109      39.429  40.203  28.241  1.00  0.00           H  
ATOM   1318 2HG2 ILE A 109      41.047  40.284  28.976  1.00  0.00           H  
ATOM   1319 3HG2 ILE A 109      40.667  39.004  27.800  1.00  0.00           H  
ATOM   1320 1HD1 ILE A 109      36.569  37.881  28.733  1.00  0.00           H  
ATOM   1321 2HD1 ILE A 109      37.037  39.071  29.972  1.00  0.00           H  
ATOM   1322 3HD1 ILE A 109      37.505  39.322  28.274  1.00  0.00           H  
ATOM   1323  N   GLY A 110      40.607  35.891  31.683  1.00 20.68           N  
ATOM   1324  CA  GLY A 110      40.264  35.234  32.928  1.00 22.56           C  
ATOM   1325  C   GLY A 110      40.521  33.744  32.934  1.00 19.87           C  
ATOM   1326  O   GLY A 110      40.834  33.157  31.901  1.00 19.16           O  
ATOM   1327  H   GLY A 110      40.899  35.331  30.895  1.00  0.00           H  
ATOM   1328 1HA  GLY A 110      40.834  35.680  33.744  1.00  0.00           H  
ATOM   1329 2HA  GLY A 110      39.209  35.397  33.147  1.00  0.00           H  
ATOM   1330  N   GLY A 111      40.393  33.136  34.109  1.00 20.68           N  
ATOM   1331  CA  GLY A 111      40.493  31.695  34.245  1.00 18.91           C  
ATOM   1332  C   GLY A 111      41.895  31.135  34.161  1.00 18.09           C  
ATOM   1333  O   GLY A 111      42.891  31.862  34.212  1.00 20.00           O  
ATOM   1334  H   GLY A 111      40.221  33.697  34.931  1.00  0.00           H  
ATOM   1335 1HA  GLY A 111      40.074  31.390  35.204  1.00  0.00           H  
ATOM   1336 2HA  GLY A 111      39.900  31.214  33.468  1.00  0.00           H  
ATOM   1337  N   GLY A 112      41.969  29.816  34.049  1.00 16.55           N  
ATOM   1338  CA  GLY A 112      43.236  29.138  33.868  1.00 16.43           C  
ATOM   1339  C   GLY A 112      44.119  29.025  35.094  1.00 17.54           C  
ATOM   1340  O   GLY A 112      43.791  29.502  36.180  1.00 19.93           O  
ATOM   1341  H   GLY A 112      41.120  29.270  34.091  1.00  0.00           H  
ATOM   1342 1HA  GLY A 112      43.058  28.124  33.509  1.00  0.00           H  
ATOM   1343 2HA  GLY A 112      43.817  29.652  33.103  1.00  0.00           H  
ATOM   1344  N   LYS A 113      45.262  28.387  34.882  1.00 18.10           N  
ATOM   1345  CA  LYS A 113      46.282  28.236  35.901  1.00 18.77           C  
ATOM   1346  C   LYS A 113      47.521  29.031  35.524  1.00 20.90           C  
ATOM   1347  O   LYS A 113      47.829  29.196  34.341  1.00 20.07           O  
ATOM   1348  CB  LYS A 113      46.639  26.763  36.087  1.00 21.40           C  
ATOM   1349  CG  LYS A 113      45.500  25.920  36.651  1.00 22.07           C  
ATOM   1350  CD  LYS A 113      45.925  24.474  36.783  1.00 25.00           C  
ATOM   1351  CE  LYS A 113      44.775  23.594  37.222  1.00 23.22           C  
ATOM   1352  NZ  LYS A 113      45.148  22.153  37.134  1.00 30.10           N  
ATOM   1353  H   LYS A 113      45.420  27.992  33.966  1.00  0.00           H  
ATOM   1354  HA  LYS A 113      45.890  28.621  36.843  1.00  0.00           H  
ATOM   1355 1HB  LYS A 113      46.936  26.337  35.128  1.00  0.00           H  
ATOM   1356 2HB  LYS A 113      47.492  26.677  36.761  1.00  0.00           H  
ATOM   1357 1HG  LYS A 113      45.213  26.304  37.631  1.00  0.00           H  
ATOM   1358 2HG  LYS A 113      44.637  25.985  35.989  1.00  0.00           H  
ATOM   1359 1HD  LYS A 113      46.298  24.115  35.823  1.00  0.00           H  
ATOM   1360 2HD  LYS A 113      46.727  24.396  37.517  1.00  0.00           H  
ATOM   1361 1HE  LYS A 113      44.504  23.836  38.249  1.00  0.00           H  
ATOM   1362 2HE  LYS A 113      43.910  23.783  36.587  1.00  0.00           H  
ATOM   1363 1HZ  LYS A 113      44.368  21.584  37.430  1.00  0.00           H  
ATOM   1364 2HZ  LYS A 113      45.388  21.924  36.179  1.00  0.00           H  
ATOM   1365 3HZ  LYS A 113      45.942  21.973  37.732  1.00  0.00           H  
ATOM   1366  N   GLU A 114      48.208  29.529  36.546  1.00 25.24           N  
ATOM   1367  CA  GLU A 114      49.514  30.166  36.414  1.00 24.59           C  
ATOM   1368  C   GLU A 114      50.420  29.344  35.508  1.00 26.27           C  
ATOM   1369  O   GLU A 114      50.616  28.151  35.743  1.00 25.46           O  
ATOM   1370  CB  GLU A 114      50.159  30.312  37.796  1.00 30.02           C  
ATOM   1371  CG  GLU A 114      51.413  31.196  37.886  1.00 39.29           C  
ATOM   1372  CD  GLU A 114      51.217  32.603  37.338  1.00 51.98           C  
ATOM   1373  OE1 GLU A 114      50.063  33.088  37.311  1.00 55.32           O  
ATOM   1374  OE2 GLU A 114      52.227  33.234  36.952  1.00 56.19           O  
ATOM   1375  H   GLU A 114      47.787  29.454  37.461  1.00  0.00           H  
ATOM   1376  HA  GLU A 114      49.374  31.157  35.981  1.00  0.00           H  
ATOM   1377 1HB  GLU A 114      49.433  30.730  38.494  1.00  0.00           H  
ATOM   1378 2HB  GLU A 114      50.444  29.329  38.170  1.00  0.00           H  
ATOM   1379 1HG  GLU A 114      51.715  31.274  38.930  1.00  0.00           H  
ATOM   1380 2HG  GLU A 114      52.222  30.717  37.337  1.00  0.00           H  
ATOM   1381  N   GLY A 115      50.963  29.970  34.469  1.00 23.71           N  
ATOM   1382  CA  GLY A 115      51.885  29.278  33.585  1.00 23.00           C  
ATOM   1383  C   GLY A 115      51.256  28.802  32.285  1.00 20.88           C  
ATOM   1384  O   GLY A 115      51.972  28.482  31.337  1.00 23.25           O  
ATOM   1385  H   GLY A 115      50.737  30.937  34.285  1.00  0.00           H  
ATOM   1386 1HA  GLY A 115      52.718  29.937  33.340  1.00  0.00           H  
ATOM   1387 2HA  GLY A 115      52.301  28.413  34.099  1.00  0.00           H  
ATOM   1388  N   ARG A 116      49.928  28.750  32.215  1.00 18.09           N  
ATOM   1389  CA  ARG A 116      49.273  28.358  30.966  1.00 16.17           C  
ATOM   1390  C   ARG A 116      47.982  29.136  30.749  1.00 16.25           C  
ATOM   1391  O   ARG A 116      46.940  28.583  30.415  1.00 15.74           O  
ATOM   1392  CB  ARG A 116      49.000  26.846  30.929  1.00 15.53           C  
ATOM   1393  CG  ARG A 116      48.872  26.296  29.506  1.00 14.35           C  
ATOM   1394  CD  ARG A 116      48.387  24.850  29.448  1.00 13.86           C  
ATOM   1395  NE  ARG A 116      49.363  23.910  29.997  1.00 14.81           N  
ATOM   1396  CZ  ARG A 116      50.418  23.449  29.326  1.00 15.68           C  
ATOM   1397  NH1 ARG A 116      50.627  23.832  28.075  1.00 15.77           N  
ATOM   1398  NH2 ARG A 116      51.258  22.605  29.906  1.00 16.82           N  
ATOM   1399  H   ARG A 116      49.360  28.979  33.018  1.00  0.00           H  
ATOM   1400  HA  ARG A 116      49.935  28.606  30.136  1.00  0.00           H  
ATOM   1401 1HB  ARG A 116      49.808  26.318  31.434  1.00  0.00           H  
ATOM   1402 2HB  ARG A 116      48.079  26.629  31.470  1.00  0.00           H  
ATOM   1403 1HG  ARG A 116      48.158  26.900  28.945  1.00  0.00           H  
ATOM   1404 2HG  ARG A 116      49.844  26.332  29.013  1.00  0.00           H  
ATOM   1405 1HD  ARG A 116      47.467  24.752  30.023  1.00  0.00           H  
ATOM   1406 2HD  ARG A 116      48.199  24.571  28.412  1.00  0.00           H  
ATOM   1407  HE  ARG A 116      49.226  23.591  30.947  1.00  0.00           H  
ATOM   1408 1HH1 ARG A 116      49.986  24.474  27.629  1.00  0.00           H  
ATOM   1409 2HH1 ARG A 116      51.426  23.483  27.567  1.00  0.00           H  
ATOM   1410 1HH2 ARG A 116      51.099  22.309  30.860  1.00  0.00           H  
ATOM   1411 2HH2 ARG A 116      52.056  22.257  29.396  1.00  0.00           H  
ATOM   1412  N   ARG A 117      48.061  30.442  30.950  1.00 19.61           N  
ATOM   1413  CA  ARG A 117      46.965  31.325  30.583  1.00 17.82           C  
ATOM   1414  C   ARG A 117      47.233  31.834  29.178  1.00 17.43           C  
ATOM   1415  O   ARG A 117      47.475  33.021  28.949  1.00 20.98           O  
ATOM   1416  CB  ARG A 117      46.823  32.451  31.605  1.00 21.04           C  
ATOM   1417  CG  ARG A 117      46.260  31.916  32.909  1.00 20.58           C  
ATOM   1418  CD  ARG A 117      46.342  32.882  34.066  1.00 22.07           C  
ATOM   1419  NE  ARG A 117      45.690  32.274  35.221  1.00 24.99           N  
ATOM   1420  CZ  ARG A 117      46.062  32.443  36.481  1.00 27.61           C  
ATOM   1421  NH1 ARG A 117      47.093  33.224  36.777  1.00 32.15           N  
ATOM   1422  NH2 ARG A 117      45.394  31.830  37.450  1.00 32.64           N  
ATOM   1423  H   ARG A 117      48.893  30.837  31.364  1.00  0.00           H  
ATOM   1424  HA  ARG A 117      46.042  30.745  30.572  1.00  0.00           H  
ATOM   1425 1HB  ARG A 117      47.796  32.908  31.780  1.00  0.00           H  
ATOM   1426 2HB  ARG A 117      46.166  33.224  31.206  1.00  0.00           H  
ATOM   1427 1HG  ARG A 117      45.207  31.668  32.776  1.00  0.00           H  
ATOM   1428 2HG  ARG A 117      46.809  31.021  33.203  1.00  0.00           H  
ATOM   1429 1HD  ARG A 117      47.387  33.088  34.294  1.00  0.00           H  
ATOM   1430 2HD  ARG A 117      45.839  33.811  33.801  1.00  0.00           H  
ATOM   1431  HE  ARG A 117      44.892  31.677  35.050  1.00  0.00           H  
ATOM   1432 1HH1 ARG A 117      47.599  33.694  36.039  1.00  0.00           H  
ATOM   1433 2HH1 ARG A 117      47.372  33.349  37.739  1.00  0.00           H  
ATOM   1434 1HH2 ARG A 117      44.606  31.238  37.225  1.00  0.00           H  
ATOM   1435 2HH2 ARG A 117      45.672  31.955  38.412  1.00  0.00           H  
ATOM   1436  N   ILE A 118      47.186  30.885  28.245  1.00 18.04           N  
ATOM   1437  CA  ILE A 118      47.573  31.094  26.855  1.00 17.57           C  
ATOM   1438  C   ILE A 118      46.565  30.435  25.921  1.00 16.73           C  
ATOM   1439  O   ILE A 118      46.108  29.326  26.190  1.00 15.92           O  
ATOM   1440  CB  ILE A 118      48.976  30.503  26.568  1.00 19.43           C  
ATOM   1441  CG1 ILE A 118      49.993  30.949  27.621  1.00 21.06           C  
ATOM   1442  CG2 ILE A 118      49.440  30.861  25.167  1.00 22.75           C  
ATOM   1443  CD1 ILE A 118      51.239  30.077  27.667  1.00 19.04           C  
ATOM   1444  H   ILE A 118      46.861  29.973  28.533  1.00  0.00           H  
ATOM   1445  HA  ILE A 118      47.608  32.166  26.663  1.00  0.00           H  
ATOM   1446  HB  ILE A 118      48.939  29.418  26.657  1.00  0.00           H  
ATOM   1447 1HG1 ILE A 118      50.298  31.976  27.420  1.00  0.00           H  
ATOM   1448 2HG1 ILE A 118      49.527  30.934  28.607  1.00  0.00           H  
ATOM   1449 1HG2 ILE A 118      50.427  30.435  24.991  1.00  0.00           H  
ATOM   1450 2HG2 ILE A 118      48.737  30.461  24.438  1.00  0.00           H  
ATOM   1451 3HG2 ILE A 118      49.490  31.945  25.066  1.00  0.00           H  
ATOM   1452 1HD1 ILE A 118      51.916  30.450  28.436  1.00  0.00           H  
ATOM   1453 2HD1 ILE A 118      50.956  29.050  27.900  1.00  0.00           H  
ATOM   1454 3HD1 ILE A 118      51.739  30.105  26.700  1.00  0.00           H  
ATOM   1455  N   VAL A 119      46.241  31.102  24.821  1.00 19.44           N  
ATOM   1456  CA  VAL A 119      45.348  30.553  23.816  1.00 18.96           C  
ATOM   1457  C   VAL A 119      46.116  30.385  22.508  1.00 21.26           C  
ATOM   1458  O   VAL A 119      47.013  31.168  22.199  1.00 22.64           O  
ATOM   1459  CB  VAL A 119      44.095  31.458  23.607  1.00 18.30           C  
ATOM   1460  CG1 VAL A 119      44.469  32.789  22.942  1.00 21.78           C  
ATOM   1461  CG2 VAL A 119      43.023  30.735  22.804  1.00 21.78           C  
ATOM   1462  H   VAL A 119      46.631  32.023  24.682  1.00  0.00           H  
ATOM   1463  HA  VAL A 119      45.007  29.574  24.154  1.00  0.00           H  
ATOM   1464  HB  VAL A 119      43.686  31.726  24.581  1.00  0.00           H  
ATOM   1465 1HG1 VAL A 119      43.572  33.395  22.812  1.00  0.00           H  
ATOM   1466 2HG1 VAL A 119      45.179  33.324  23.572  1.00  0.00           H  
ATOM   1467 3HG1 VAL A 119      44.920  32.595  21.969  1.00  0.00           H  
ATOM   1468 1HG2 VAL A 119      42.162  31.390  22.675  1.00  0.00           H  
ATOM   1469 2HG2 VAL A 119      43.422  30.463  21.827  1.00  0.00           H  
ATOM   1470 3HG2 VAL A 119      42.717  29.833  23.335  1.00  0.00           H  
ATOM   1471  N   ASN A 120      45.797  29.333  21.762  1.00 19.31           N  
ATOM   1472  CA  ASN A 120      46.265  29.213  20.389  1.00 23.02           C  
ATOM   1473  C   ASN A 120      45.490  30.237  19.549  1.00 19.14           C  
ATOM   1474  O   ASN A 120      44.313  30.036  19.258  1.00 19.42           O  
ATOM   1475  CB  ASN A 120      46.068  27.772  19.906  1.00 27.02           C  
ATOM   1476  CG  ASN A 120      46.192  27.609  18.395  1.00 30.36           C  
ATOM   1477  OD1 ASN A 120      46.677  28.487  17.683  1.00 37.73           O  
ATOM   1478  ND2 ASN A 120      45.754  26.456  17.904  1.00 37.00           N  
ATOM   1479  H   ASN A 120      45.220  28.601  22.151  1.00  0.00           H  
ATOM   1480  HA  ASN A 120      47.328  29.456  20.363  1.00  0.00           H  
ATOM   1481 1HB  ASN A 120      46.807  27.125  20.381  1.00  0.00           H  
ATOM   1482 2HB  ASN A 120      45.082  27.419  20.207  1.00  0.00           H  
ATOM   1483 1HD2 ASN A 120      45.804  26.280  16.920  1.00  0.00           H  
ATOM   1484 2HD2 ASN A 120      45.374  25.764  18.517  1.00  0.00           H  
ATOM   1485  N   LEU A 121      46.136  31.342  19.179  1.00 22.32           N  
ATOM   1486  CA  LEU A 121      45.400  32.486  18.631  1.00 27.00           C  
ATOM   1487  C   LEU A 121      44.796  32.210  17.260  1.00 26.55           C  
ATOM   1488  O   LEU A 121      43.610  32.457  17.047  1.00 23.65           O  
ATOM   1489  CB  LEU A 121      46.294  33.733  18.553  1.00 25.80           C  
ATOM   1490  CG  LEU A 121      45.571  35.018  18.120  1.00 30.22           C  
ATOM   1491  CD1 LEU A 121      44.491  35.409  19.126  1.00 29.66           C  
ATOM   1492  CD2 LEU A 121      46.544  36.174  17.907  1.00 33.04           C  
ATOM   1493  H   LEU A 121      47.140  31.402  19.273  1.00  0.00           H  
ATOM   1494  HA  LEU A 121      44.562  32.706  19.291  1.00  0.00           H  
ATOM   1495 1HB  LEU A 121      46.736  33.906  19.533  1.00  0.00           H  
ATOM   1496 2HB  LEU A 121      47.099  33.540  17.844  1.00  0.00           H  
ATOM   1497  HG  LEU A 121      45.042  34.840  17.183  1.00  0.00           H  
ATOM   1498 1HD1 LEU A 121      43.997  36.322  18.793  1.00  0.00           H  
ATOM   1499 2HD1 LEU A 121      43.757  34.607  19.202  1.00  0.00           H  
ATOM   1500 3HD1 LEU A 121      44.946  35.579  20.101  1.00  0.00           H  
ATOM   1501 1HD2 LEU A 121      45.992  37.063  17.601  1.00  0.00           H  
ATOM   1502 2HD2 LEU A 121      47.075  36.379  18.837  1.00  0.00           H  
ATOM   1503 3HD2 LEU A 121      47.261  35.907  17.131  1.00  0.00           H  
ATOM   1504  N   ALA A 122      45.604  31.707  16.333  1.00 29.79           N  
ATOM   1505  CA  ALA A 122      45.138  31.486  14.968  1.00 31.39           C  
ATOM   1506  C   ALA A 122      43.924  30.570  14.972  1.00 28.81           C  
ATOM   1507  O   ALA A 122      42.909  30.855  14.331  1.00 26.09           O  
ATOM   1508  CB  ALA A 122      46.249  30.901  14.109  1.00 35.25           C  
ATOM   1509  H   ALA A 122      46.557  31.472  16.572  1.00  0.00           H  
ATOM   1510  HA  ALA A 122      44.843  32.449  14.551  1.00  0.00           H  
ATOM   1511 1HB  ALA A 122      45.881  30.744  13.095  1.00  0.00           H  
ATOM   1512 2HB  ALA A 122      47.093  31.591  14.086  1.00  0.00           H  
ATOM   1513 3HB  ALA A 122      46.571  29.949  14.529  1.00  0.00           H  
ATOM   1514  N   GLY A 123      44.029  29.486  15.730  1.00 24.81           N  
ATOM   1515  CA  GLY A 123      42.935  28.550  15.888  1.00 26.07           C  
ATOM   1516  C   GLY A 123      41.712  29.169  16.527  1.00 23.26           C  
ATOM   1517  O   GLY A 123      40.587  28.959  16.067  1.00 22.29           O  
ATOM   1518  H   GLY A 123      44.900  29.311  16.211  1.00  0.00           H  
ATOM   1519 1HA  GLY A 123      42.655  28.149  14.914  1.00  0.00           H  
ATOM   1520 2HA  GLY A 123      43.261  27.709  16.499  1.00  0.00           H  
ATOM   1521  N   PHE A 124      41.926  29.956  17.573  1.00 24.38           N  
ATOM   1522  CA  PHE A 124      40.806  30.581  18.246  1.00 20.02           C  
ATOM   1523  C   PHE A 124      40.062  31.569  17.341  1.00 23.01           C  
ATOM   1524  O   PHE A 124      38.834  31.644  17.394  1.00 21.05           O  
ATOM   1525  CB  PHE A 124      41.237  31.303  19.526  1.00 21.23           C  
ATOM   1526  CG  PHE A 124      40.125  32.107  20.138  1.00 20.64           C  
ATOM   1527  CD1 PHE A 124      39.120  31.478  20.857  1.00 23.66           C  
ATOM   1528  CD2 PHE A 124      40.041  33.479  19.935  1.00 23.10           C  
ATOM   1529  CE1 PHE A 124      38.065  32.202  21.389  1.00 21.48           C  
ATOM   1530  CE2 PHE A 124      38.993  34.212  20.466  1.00 24.27           C  
ATOM   1531  CZ  PHE A 124      38.003  33.570  21.198  1.00 27.73           C  
ATOM   1532  H   PHE A 124      42.862  30.129  17.911  1.00  0.00           H  
ATOM   1533  HA  PHE A 124      40.092  29.805  18.523  1.00  0.00           H  
ATOM   1534 1HB  PHE A 124      41.585  30.573  20.256  1.00  0.00           H  
ATOM   1535 2HB  PHE A 124      42.071  31.968  19.305  1.00  0.00           H  
ATOM   1536  HD1 PHE A 124      39.166  30.399  21.003  1.00  0.00           H  
ATOM   1537  HD2 PHE A 124      40.820  33.980  19.359  1.00  0.00           H  
ATOM   1538  HE1 PHE A 124      37.287  31.693  21.957  1.00  0.00           H  
ATOM   1539  HE2 PHE A 124      38.943  35.290  20.311  1.00  0.00           H  
ATOM   1540  HZ  PHE A 124      37.179  34.143  21.620  1.00  0.00           H  
ATOM   1541  N   MET A 125      40.788  32.323  16.520  1.00 23.26           N  
ATOM   1542  CA  MET A 125      40.150  33.340  15.692  1.00 21.78           C  
ATOM   1543  C   MET A 125      39.302  32.731  14.574  1.00 19.49           C  
ATOM   1544  O   MET A 125      38.399  33.390  14.073  1.00 21.78           O  
ATOM   1545  CB  MET A 125      41.195  34.302  15.123  1.00 25.85           C  
ATOM   1546  CG  MET A 125      41.873  35.154  16.198  1.00 29.83           C  
ATOM   1547  SD  MET A 125      40.722  36.080  17.257  1.00 28.17           S  
ATOM   1548  CE  MET A 125      40.032  37.250  16.088  1.00 32.04           C  
ATOM   1549  H   MET A 125      41.789  32.198  16.462  1.00  0.00           H  
ATOM   1550  HA  MET A 125      39.457  33.907  16.313  1.00  0.00           H  
ATOM   1551 1HB  MET A 125      41.961  33.736  14.595  1.00  0.00           H  
ATOM   1552 2HB  MET A 125      40.722  34.967  14.399  1.00  0.00           H  
ATOM   1553 1HG  MET A 125      42.472  34.514  16.845  1.00  0.00           H  
ATOM   1554 2HG  MET A 125      42.537  35.877  15.724  1.00  0.00           H  
ATOM   1555 1HE  MET A 125      39.307  37.887  16.596  1.00  0.00           H  
ATOM   1556 2HE  MET A 125      40.832  37.866  15.675  1.00  0.00           H  
ATOM   1557 3HE  MET A 125      39.537  36.709  15.281  1.00  0.00           H  
ATOM   1558  N   ILE A 126      39.558  31.479  14.200  1.00 17.80           N  
ATOM   1559  CA  ILE A 126      38.602  30.769  13.346  1.00 17.22           C  
ATOM   1560  C   ILE A 126      37.257  30.652  14.067  1.00 16.76           C  
ATOM   1561  O   ILE A 126      36.193  30.943  13.500  1.00 18.13           O  
ATOM   1562  CB  ILE A 126      39.112  29.375  12.944  1.00 17.64           C  
ATOM   1563  CG1 ILE A 126      40.308  29.526  12.002  1.00 24.99           C  
ATOM   1564  CG2 ILE A 126      38.005  28.583  12.266  1.00 20.52           C  
ATOM   1565  CD1 ILE A 126      40.989  28.216  11.647  1.00 25.33           C  
ATOM   1566  H   ILE A 126      40.401  31.006  14.494  1.00  0.00           H  
ATOM   1567  HA  ILE A 126      38.457  31.348  12.435  1.00  0.00           H  
ATOM   1568  HB  ILE A 126      39.440  28.837  13.833  1.00  0.00           H  
ATOM   1569 1HG1 ILE A 126      39.984  30.000  11.076  1.00  0.00           H  
ATOM   1570 2HG1 ILE A 126      41.052  30.179  12.460  1.00  0.00           H  
ATOM   1571 1HG2 ILE A 126      38.381  27.599  11.986  1.00  0.00           H  
ATOM   1572 2HG2 ILE A 126      37.167  28.470  12.952  1.00  0.00           H  
ATOM   1573 3HG2 ILE A 126      37.674  29.112  11.372  1.00  0.00           H  
ATOM   1574 1HD1 ILE A 126      41.826  28.411  10.976  1.00  0.00           H  
ATOM   1575 2HD1 ILE A 126      41.356  27.738  12.556  1.00  0.00           H  
ATOM   1576 3HD1 ILE A 126      40.276  27.558  11.153  1.00  0.00           H  
ATOM   1577  N   HIS A 127      37.297  30.233  15.326  1.00 17.42           N  
ATOM   1578  CA  HIS A 127      36.073  30.123  16.107  1.00 17.22           C  
ATOM   1579  C   HIS A 127      35.437  31.492  16.301  1.00 18.34           C  
ATOM   1580  O   HIS A 127      34.228  31.651  16.178  1.00 18.13           O  
ATOM   1581  CB  HIS A 127      36.340  29.480  17.467  1.00 16.87           C  
ATOM   1582  CG  HIS A 127      36.714  28.033  17.395  1.00 17.07           C  
ATOM   1583  ND1 HIS A 127      36.287  27.107  18.325  1.00 18.08           N  
ATOM   1584  CD2 HIS A 127      37.495  27.355  16.522  1.00 18.70           C  
ATOM   1585  CE1 HIS A 127      36.777  25.920  18.018  1.00 19.82           C  
ATOM   1586  NE2 HIS A 127      37.510  26.041  16.928  1.00 20.83           N  
ATOM   1587  H   HIS A 127      38.178  29.986  15.754  1.00  0.00           H  
ATOM   1588  HA  HIS A 127      35.358  29.494  15.577  1.00  0.00           H  
ATOM   1589 1HB  HIS A 127      37.148  30.013  17.969  1.00  0.00           H  
ATOM   1590 2HB  HIS A 127      35.452  29.568  18.092  1.00  0.00           H  
ATOM   1591  HD2 HIS A 127      38.007  27.770  15.654  1.00  0.00           H  
ATOM   1592  HE1 HIS A 127      36.605  24.997  18.571  1.00  0.00           H  
ATOM   1593  HE2 HIS A 127      38.004  25.293  16.462  1.00  0.00           H  
ATOM   1594  N   SER A 128      36.259  32.490  16.592  1.00 18.38           N  
ATOM   1595  CA  SER A 128      35.740  33.811  16.868  1.00 18.94           C  
ATOM   1596  C   SER A 128      34.946  34.347  15.675  1.00 20.52           C  
ATOM   1597  O   SER A 128      33.861  34.921  15.848  1.00 22.42           O  
ATOM   1598  CB  SER A 128      36.877  34.763  17.223  1.00 22.33           C  
ATOM   1599  OG  SER A 128      36.355  36.024  17.576  1.00 23.74           O  
ATOM   1600  H   SER A 128      37.257  32.337  16.624  1.00  0.00           H  
ATOM   1601  HA  SER A 128      35.060  33.745  17.719  1.00  0.00           H  
ATOM   1602 1HB  SER A 128      37.453  34.349  18.050  1.00  0.00           H  
ATOM   1603 2HB  SER A 128      37.550  34.859  16.372  1.00  0.00           H  
ATOM   1604  HG  SER A 128      35.401  35.947  17.497  1.00  0.00           H  
ATOM   1605  N   ALA A 129      35.481  34.161  14.468  1.00 20.37           N  
ATOM   1606  CA  ALA A 129      34.800  34.609  13.254  1.00 20.18           C  
ATOM   1607  C   ALA A 129      33.444  33.926  13.100  1.00 19.51           C  
ATOM   1608  O   ALA A 129      32.460  34.574  12.760  1.00 20.39           O  
ATOM   1609  CB  ALA A 129      35.661  34.358  12.021  1.00 21.35           C  
ATOM   1610  H   ALA A 129      36.376  33.701  14.388  1.00  0.00           H  
ATOM   1611  HA  ALA A 129      34.622  35.681  13.342  1.00  0.00           H  
ATOM   1612 1HB  ALA A 129      35.132  34.700  11.132  1.00  0.00           H  
ATOM   1613 2HB  ALA A 129      36.600  34.903  12.116  1.00  0.00           H  
ATOM   1614 3HB  ALA A 129      35.867  33.293  11.933  1.00  0.00           H  
ATOM   1615  N   ILE A 130      33.375  32.624  13.365  1.00 18.22           N  
ATOM   1616  CA  ILE A 130      32.093  31.934  13.275  1.00 17.62           C  
ATOM   1617  C   ILE A 130      31.101  32.404  14.357  1.00 17.89           C  
ATOM   1618  O   ILE A 130      29.935  32.670  14.052  1.00 18.28           O  
ATOM   1619  CB  ILE A 130      32.275  30.404  13.374  1.00 16.29           C  
ATOM   1620  CG1 ILE A 130      33.103  29.885  12.194  1.00 17.06           C  
ATOM   1621  CG2 ILE A 130      30.907  29.715  13.444  1.00 16.86           C  
ATOM   1622  CD1 ILE A 130      33.638  28.464  12.408  1.00 16.70           C  
ATOM   1623  H   ILE A 130      34.198  32.101  13.629  1.00  0.00           H  
ATOM   1624  HA  ILE A 130      31.644  32.163  12.309  1.00  0.00           H  
ATOM   1625  HB  ILE A 130      32.843  30.163  14.272  1.00  0.00           H  
ATOM   1626 1HG1 ILE A 130      32.494  29.894  11.291  1.00  0.00           H  
ATOM   1627 2HG1 ILE A 130      33.950  30.550  12.023  1.00  0.00           H  
ATOM   1628 1HG2 ILE A 130      31.046  28.636  13.513  1.00  0.00           H  
ATOM   1629 2HG2 ILE A 130      30.367  30.068  14.321  1.00  0.00           H  
ATOM   1630 3HG2 ILE A 130      30.335  29.950  12.547  1.00  0.00           H  
ATOM   1631 1HD1 ILE A 130      34.216  28.157  11.536  1.00  0.00           H  
ATOM   1632 2HD1 ILE A 130      34.277  28.445  13.292  1.00  0.00           H  
ATOM   1633 3HD1 ILE A 130      32.803  27.779  12.549  1.00  0.00           H  
ATOM   1634  N   HIS A 131      31.553  32.481  15.614  1.00 18.50           N  
ATOM   1635  CA  HIS A 131      30.696  32.960  16.710  1.00 18.88           C  
ATOM   1636  C   HIS A 131      30.134  34.365  16.404  1.00 22.62           C  
ATOM   1637  O   HIS A 131      28.997  34.688  16.764  1.00 22.56           O  
ATOM   1638  CB  HIS A 131      31.461  33.009  18.052  1.00 19.35           C  
ATOM   1639  CG  HIS A 131      31.709  31.676  18.701  1.00 18.85           C  
ATOM   1640  ND1 HIS A 131      30.705  30.879  19.210  1.00 20.20           N  
ATOM   1641  CD2 HIS A 131      32.872  31.055  19.013  1.00 17.03           C  
ATOM   1642  CE1 HIS A 131      31.238  29.799  19.758  1.00 18.53           C  
ATOM   1643  NE2 HIS A 131      32.555  29.881  19.652  1.00 17.95           N  
ATOM   1644  H   HIS A 131      32.503  32.205  15.817  1.00  0.00           H  
ATOM   1645  HA  HIS A 131      29.854  32.281  16.836  1.00  0.00           H  
ATOM   1646 1HB  HIS A 131      32.432  33.483  17.901  1.00  0.00           H  
ATOM   1647 2HB  HIS A 131      30.907  33.619  18.765  1.00  0.00           H  
ATOM   1648  HD2 HIS A 131      33.874  31.412  18.776  1.00  0.00           H  
ATOM   1649  HE1 HIS A 131      30.687  28.980  20.219  1.00  0.00           H  
ATOM   1650  HE2 HIS A 131      33.218  29.196  19.985  1.00  0.00           H  
ATOM   1651  N   LYS A 132      30.932  35.206  15.749  1.00 21.60           N  
ATOM   1652  CA  LYS A 132      30.513  36.566  15.430  1.00 22.14           C  
ATOM   1653  C   LYS A 132      29.448  36.562  14.344  1.00 22.44           C  
ATOM   1654  O   LYS A 132      28.472  37.307  14.417  1.00 30.51           O  
ATOM   1655  CB  LYS A 132      31.712  37.399  14.986  1.00 24.95           C  
ATOM   1656  CG  LYS A 132      31.405  38.876  14.808  1.00 32.38           C  
ATOM   1657  CD  LYS A 132      32.442  39.561  13.923  1.00 39.07           C  
ATOM   1658  CE  LYS A 132      33.852  39.347  14.445  1.00 41.69           C  
ATOM   1659  NZ  LYS A 132      34.811  39.006  13.350  1.00 47.13           N  
ATOM   1660  H   LYS A 132      31.850  34.895  15.466  1.00  0.00           H  
ATOM   1661  HA  LYS A 132      30.087  37.016  16.327  1.00  0.00           H  
ATOM   1662 1HB  LYS A 132      32.512  37.305  15.721  1.00  0.00           H  
ATOM   1663 2HB  LYS A 132      32.091  37.015  14.039  1.00  0.00           H  
ATOM   1664 1HG  LYS A 132      30.421  38.991  14.352  1.00  0.00           H  
ATOM   1665 2HG  LYS A 132      31.394  39.365  15.782  1.00  0.00           H  
ATOM   1666 1HD  LYS A 132      32.376  39.162  12.910  1.00  0.00           H  
ATOM   1667 2HD  LYS A 132      32.240  40.631  13.887  1.00  0.00           H  
ATOM   1668 1HE  LYS A 132      34.197  40.252  14.943  1.00  0.00           H  
ATOM   1669 2HE  LYS A 132      33.851  38.536  15.173  1.00  0.00           H  
ATOM   1670 1HZ  LYS A 132      35.734  38.872  13.739  1.00  0.00           H  
ATOM   1671 2HZ  LYS A 132      34.512  38.156  12.892  1.00  0.00           H  
ATOM   1672 3HZ  LYS A 132      34.836  39.759  12.677  1.00  0.00           H  
ATOM   1673  N   ALA A 133      29.639  35.701  13.346  1.00 23.09           N  
ATOM   1674  CA  ALA A 133      28.733  35.617  12.205  1.00 23.38           C  
ATOM   1675  C   ALA A 133      27.406  34.984  12.592  1.00 21.62           C  
ATOM   1676  O   ALA A 133      26.358  35.346  12.066  1.00 25.05           O  
ATOM   1677  CB  ALA A 133      29.373  34.828  11.078  1.00 25.00           C  
ATOM   1678  H   ALA A 133      30.440  35.087  13.384  1.00  0.00           H  
ATOM   1679  HA  ALA A 133      28.532  36.630  11.857  1.00  0.00           H  
ATOM   1680 1HB  ALA A 133      28.685  34.775  10.235  1.00  0.00           H  
ATOM   1681 2HB  ALA A 133      30.293  35.322  10.765  1.00  0.00           H  
ATOM   1682 3HB  ALA A 133      29.602  33.821  11.423  1.00  0.00           H  
ATOM   1683  N   ARG A 134      27.467  34.012  13.498  1.00 21.39           N  
ATOM   1684  CA  ARG A 134      26.276  33.252  13.872  1.00 21.92           C  
ATOM   1685  C   ARG A 134      25.996  33.284  15.371  1.00 22.88           C  
ATOM   1686  O   ARG A 134      26.536  32.472  16.123  1.00 18.78           O  
ATOM   1687  CB  ARG A 134      26.417  31.812  13.391  1.00 21.84           C  
ATOM   1688  CG  ARG A 134      26.518  31.718  11.877  1.00 24.66           C  
ATOM   1689  CD  ARG A 134      26.705  30.289  11.394  1.00 20.50           C  
ATOM   1690  NE  ARG A 134      25.706  29.364  11.932  1.00 18.17           N  
ATOM   1691  CZ  ARG A 134      25.691  28.065  11.659  1.00 16.96           C  
ATOM   1692  NH1 ARG A 134      26.588  27.555  10.826  1.00 18.46           N  
ATOM   1693  NH2 ARG A 134      24.779  27.281  12.213  1.00 17.02           N  
ATOM   1694  H   ARG A 134      28.349  33.792  13.938  1.00  0.00           H  
ATOM   1695  HA  ARG A 134      25.410  33.706  13.389  1.00  0.00           H  
ATOM   1696 1HB  ARG A 134      27.306  31.366  13.834  1.00  0.00           H  
ATOM   1697 2HB  ARG A 134      25.558  31.231  13.726  1.00  0.00           H  
ATOM   1698 1HG  ARG A 134      25.605  32.108  11.426  1.00  0.00           H  
ATOM   1699 2HG  ARG A 134      27.371  32.303  11.532  1.00  0.00           H  
ATOM   1700 1HD  ARG A 134      26.629  30.260  10.307  1.00  0.00           H  
ATOM   1701 2HD  ARG A 134      27.686  29.927  11.699  1.00  0.00           H  
ATOM   1702  HE  ARG A 134      24.994  29.743  12.542  1.00  0.00           H  
ATOM   1703 1HH1 ARG A 134      27.281  28.155  10.401  1.00  0.00           H  
ATOM   1704 2HH1 ARG A 134      26.579  26.567  10.617  1.00  0.00           H  
ATOM   1705 1HH2 ARG A 134      24.093  27.672  12.845  1.00  0.00           H  
ATOM   1706 2HH2 ARG A 134      24.769  26.294  12.005  1.00  0.00           H  
ATOM   1707  N   PRO A 135      25.124  34.209  15.805  1.00 20.99           N  
ATOM   1708  CA  PRO A 135      24.810  34.399  17.225  1.00 21.94           C  
ATOM   1709  C   PRO A 135      24.234  33.158  17.895  1.00 21.19           C  
ATOM   1710  O   PRO A 135      24.403  32.996  19.102  1.00 24.56           O  
ATOM   1711  CB  PRO A 135      23.772  35.526  17.207  1.00 23.81           C  
ATOM   1712  CG  PRO A 135      24.086  36.297  15.966  1.00 30.45           C  
ATOM   1713  CD  PRO A 135      24.528  35.262  14.962  1.00 27.22           C  
ATOM   1714  HA  PRO A 135      25.720  34.713  17.758  1.00  0.00           H  
ATOM   1715 1HB  PRO A 135      22.757  35.102  17.200  1.00  0.00           H  
ATOM   1716 2HB  PRO A 135      23.860  36.133  18.120  1.00  0.00           H  
ATOM   1717 1HG  PRO A 135      23.198  36.853  15.629  1.00  0.00           H  
ATOM   1718 2HG  PRO A 135      24.869  37.042  16.170  1.00  0.00           H  
ATOM   1719 1HD  PRO A 135      23.653  34.891  14.408  1.00  0.00           H  
ATOM   1720 2HD  PRO A 135      25.263  35.707  14.275  1.00  0.00           H  
ATOM   1721  N   GLU A 136      23.570  32.299  17.127  1.00 21.26           N  
ATOM   1722  CA  GLU A 136      22.960  31.100  17.690  1.00 23.11           C  
ATOM   1723  C   GLU A 136      23.993  30.009  17.963  1.00 18.78           C  
ATOM   1724  O   GLU A 136      23.713  29.052  18.683  1.00 20.32           O  
ATOM   1725  CB  GLU A 136      21.866  30.560  16.760  1.00 20.43           C  
ATOM   1726  CG  GLU A 136      22.356  29.655  15.637  1.00 22.24           C  
ATOM   1727  CD  GLU A 136      22.941  30.418  14.460  1.00 21.92           C  
ATOM   1728  OE1 GLU A 136      22.995  31.671  14.497  1.00 26.56           O  
ATOM   1729  OE2 GLU A 136      23.342  29.751  13.486  1.00 22.90           O  
ATOM   1730  H   GLU A 136      23.484  32.476  16.136  1.00  0.00           H  
ATOM   1731  HA  GLU A 136      22.505  31.360  18.646  1.00  0.00           H  
ATOM   1732 1HB  GLU A 136      21.140  29.993  17.343  1.00  0.00           H  
ATOM   1733 2HB  GLU A 136      21.336  31.394  16.299  1.00  0.00           H  
ATOM   1734 1HG  GLU A 136      23.120  28.985  16.031  1.00  0.00           H  
ATOM   1735 2HG  GLU A 136      21.524  29.046  15.286  1.00  0.00           H  
ATOM   1736  N   VAL A 137      25.180  30.130  17.377  1.00 17.20           N  
ATOM   1737  CA  VAL A 137      26.213  29.133  17.599  1.00 16.69           C  
ATOM   1738  C   VAL A 137      26.867  29.382  18.947  1.00 17.69           C  
ATOM   1739  O   VAL A 137      27.558  30.394  19.165  1.00 20.20           O  
ATOM   1740  CB  VAL A 137      27.259  29.136  16.472  1.00 15.47           C  
ATOM   1741  CG1 VAL A 137      28.488  28.348  16.891  1.00 16.56           C  
ATOM   1742  CG2 VAL A 137      26.662  28.541  15.208  1.00 15.63           C  
ATOM   1743  H   VAL A 137      25.376  30.915  16.772  1.00  0.00           H  
ATOM   1744  HA  VAL A 137      25.744  28.148  17.622  1.00  0.00           H  
ATOM   1745  HB  VAL A 137      27.569  30.163  16.279  1.00  0.00           H  
ATOM   1746 1HG1 VAL A 137      29.220  28.359  16.083  1.00  0.00           H  
ATOM   1747 2HG1 VAL A 137      28.924  28.800  17.781  1.00  0.00           H  
ATOM   1748 3HG1 VAL A 137      28.204  27.319  17.108  1.00  0.00           H  
ATOM   1749 1HG2 VAL A 137      27.409  28.548  14.415  1.00  0.00           H  
ATOM   1750 2HG2 VAL A 137      26.347  27.515  15.402  1.00  0.00           H  
ATOM   1751 3HG2 VAL A 137      25.800  29.133  14.899  1.00  0.00           H  
ATOM   1752  N   GLN A 138      26.657  28.438  19.857  1.00 14.82           N  
ATOM   1753  CA  GLN A 138      27.175  28.593  21.199  1.00 15.01           C  
ATOM   1754  C   GLN A 138      28.477  27.823  21.384  1.00 14.32           C  
ATOM   1755  O   GLN A 138      29.293  28.188  22.220  1.00 14.63           O  
ATOM   1756  CB  GLN A 138      26.112  28.153  22.209  1.00 16.42           C  
ATOM   1757  CG  GLN A 138      24.850  29.016  22.147  1.00 18.07           C  
ATOM   1758  CD  GLN A 138      25.153  30.492  22.341  1.00 21.48           C  
ATOM   1759  OE1 GLN A 138      25.498  30.920  23.437  1.00 25.21           O  
ATOM   1760  NE2 GLN A 138      25.045  31.270  21.270  1.00 17.68           N  
ATOM   1761  H   GLN A 138      26.136  27.605  19.624  1.00  0.00           H  
ATOM   1762  HA  GLN A 138      27.408  29.645  21.360  1.00  0.00           H  
ATOM   1763 1HB  GLN A 138      25.838  27.115  22.020  1.00  0.00           H  
ATOM   1764 2HB  GLN A 138      26.524  28.204  23.217  1.00  0.00           H  
ATOM   1765 1HG  GLN A 138      24.381  28.887  21.171  1.00  0.00           H  
ATOM   1766 2HG  GLN A 138      24.166  28.699  22.935  1.00  0.00           H  
ATOM   1767 1HE2 GLN A 138      25.233  32.250  21.342  1.00  0.00           H  
ATOM   1768 2HE2 GLN A 138      24.775  30.877  20.391  1.00  0.00           H  
ATOM   1769  N   ALA A 139      28.679  26.783  20.583  1.00 13.50           N  
ATOM   1770  CA  ALA A 139      29.848  25.923  20.746  1.00 12.93           C  
ATOM   1771  C   ALA A 139      30.417  25.509  19.412  1.00 12.56           C  
ATOM   1772  O   ALA A 139      29.667  25.289  18.447  1.00 12.39           O  
ATOM   1773  CB  ALA A 139      29.486  24.682  21.552  1.00 14.31           C  
ATOM   1774  H   ALA A 139      28.017  26.579  19.848  1.00  0.00           H  
ATOM   1775  HA  ALA A 139      30.609  26.485  21.287  1.00  0.00           H  
ATOM   1776 1HB  ALA A 139      30.368  24.051  21.665  1.00  0.00           H  
ATOM   1777 2HB  ALA A 139      29.125  24.980  22.536  1.00  0.00           H  
ATOM   1778 3HB  ALA A 139      28.707  24.126  21.033  1.00  0.00           H  
ATOM   1779  N   ILE A 140      31.742  25.401  19.362  1.00 12.52           N  
ATOM   1780  CA  ILE A 140      32.443  25.008  18.142  1.00 12.80           C  
ATOM   1781  C   ILE A 140      33.517  24.002  18.508  1.00 12.23           C  
ATOM   1782  O   ILE A 140      34.222  24.187  19.497  1.00 12.69           O  
ATOM   1783  CB  ILE A 140      33.061  26.248  17.428  1.00 13.02           C  
ATOM   1784  CG1 ILE A 140      31.984  27.293  17.106  1.00 13.61           C  
ATOM   1785  CG2 ILE A 140      33.831  25.833  16.177  1.00 13.17           C  
ATOM   1786  CD1 ILE A 140      32.534  28.568  16.524  1.00 15.07           C  
ATOM   1787  H   ILE A 140      32.278  25.598  20.195  1.00  0.00           H  
ATOM   1788  HA  ILE A 140      31.726  24.544  17.466  1.00  0.00           H  
ATOM   1789  HB  ILE A 140      33.746  26.755  18.107  1.00  0.00           H  
ATOM   1790 1HG1 ILE A 140      31.270  26.873  16.398  1.00  0.00           H  
ATOM   1791 2HG1 ILE A 140      31.435  27.542  18.015  1.00  0.00           H  
ATOM   1792 1HG2 ILE A 140      34.251  26.717  15.698  1.00  0.00           H  
ATOM   1793 2HG2 ILE A 140      34.636  25.154  16.454  1.00  0.00           H  
ATOM   1794 3HG2 ILE A 140      33.156  25.331  15.484  1.00  0.00           H  
ATOM   1795 1HD1 ILE A 140      31.715  29.259  16.322  1.00  0.00           H  
ATOM   1796 2HD1 ILE A 140      33.226  29.023  17.233  1.00  0.00           H  
ATOM   1797 3HD1 ILE A 140      33.058  28.347  15.595  1.00  0.00           H  
ATOM   1798  N   CYS A 141      33.627  22.937  17.707  1.00 12.09           N  
ATOM   1799  CA  CYS A 141      34.628  21.883  17.912  1.00 11.95           C  
ATOM   1800  C   CYS A 141      35.537  21.731  16.718  1.00 11.85           C  
ATOM   1801  O   CYS A 141      35.068  21.613  15.591  1.00 13.07           O  
ATOM   1802  CB  CYS A 141      33.974  20.520  18.160  1.00 14.36           C  
ATOM   1803  SG  CYS A 141      32.843  20.404  19.537  1.00 15.27           S  
ATOM   1804  H   CYS A 141      32.988  22.864  16.928  1.00  0.00           H  
ATOM   1805  HA  CYS A 141      35.223  22.137  18.790  1.00  0.00           H  
ATOM   1806 1HB  CYS A 141      33.415  20.218  17.274  1.00  0.00           H  
ATOM   1807 2HB  CYS A 141      34.747  19.771  18.330  1.00  0.00           H  
ATOM   1808  HG  CYS A 141      32.548  19.119  19.366  1.00  0.00           H  
ATOM   1809  N   HIS A 142      36.836  21.679  16.977  1.00 12.40           N  
ATOM   1810  CA  HIS A 142      37.804  21.388  15.945  1.00 12.48           C  
ATOM   1811  C   HIS A 142      38.957  20.575  16.520  1.00 14.36           C  
ATOM   1812  O   HIS A 142      39.479  20.885  17.582  1.00 15.29           O  
ATOM   1813  CB  HIS A 142      38.330  22.679  15.333  1.00 15.46           C  
ATOM   1814  CG  HIS A 142      39.459  22.472  14.380  1.00 15.44           C  
ATOM   1815  ND1 HIS A 142      39.319  21.781  13.193  1.00 15.50           N  
ATOM   1816  CD2 HIS A 142      40.755  22.852  14.443  1.00 15.16           C  
ATOM   1817  CE1 HIS A 142      40.480  21.758  12.561  1.00 16.23           C  
ATOM   1818  NE2 HIS A 142      41.375  22.392  13.305  1.00 16.32           N  
ATOM   1819  H   HIS A 142      37.157  21.847  17.920  1.00  0.00           H  
ATOM   1820  HA  HIS A 142      37.330  20.806  15.156  1.00  0.00           H  
ATOM   1821 1HB  HIS A 142      37.523  23.186  14.802  1.00  0.00           H  
ATOM   1822 2HB  HIS A 142      38.669  23.345  16.126  1.00  0.00           H  
ATOM   1823  HD2 HIS A 142      41.223  23.412  15.253  1.00  0.00           H  
ATOM   1824  HE1 HIS A 142      40.669  21.296  11.592  1.00  0.00           H  
ATOM   1825  HE2 HIS A 142      42.351  22.518  13.076  1.00  0.00           H  
ATOM   1826  N   SER A 143      39.353  19.530  15.807  1.00 12.02           N  
ATOM   1827  CA  SER A 143      40.475  18.703  16.212  1.00 12.53           C  
ATOM   1828  C   SER A 143      40.975  17.993  14.979  1.00 13.20           C  
ATOM   1829  O   SER A 143      40.207  17.775  14.039  1.00 15.30           O  
ATOM   1830  CB  SER A 143      40.043  17.699  17.286  1.00 16.08           C  
ATOM   1831  OG  SER A 143      41.151  17.075  17.907  1.00 17.95           O  
ATOM   1832  H   SER A 143      38.857  19.304  14.956  1.00  0.00           H  
ATOM   1833  HA  SER A 143      41.248  19.349  16.630  1.00  0.00           H  
ATOM   1834 1HB  SER A 143      39.450  18.210  18.044  1.00  0.00           H  
ATOM   1835 2HB  SER A 143      39.410  16.935  16.836  1.00  0.00           H  
ATOM   1836  HG  SER A 143      41.932  17.446  17.489  1.00  0.00           H  
ATOM   1837  N   HIS A 144      42.257  17.643  14.963  1.00 13.69           N  
ATOM   1838  CA  HIS A 144      42.851  16.998  13.796  1.00 15.13           C  
ATOM   1839  C   HIS A 144      42.733  15.487  13.915  1.00 14.66           C  
ATOM   1840  O   HIS A 144      43.720  14.773  14.033  1.00 18.76           O  
ATOM   1841  CB  HIS A 144      44.297  17.443  13.640  1.00 19.24           C  
ATOM   1842  CG  HIS A 144      44.435  18.900  13.323  1.00 15.76           C  
ATOM   1843  ND1 HIS A 144      45.643  19.481  13.003  1.00 18.53           N  
ATOM   1844  CD2 HIS A 144      43.513  19.892  13.275  1.00 16.54           C  
ATOM   1845  CE1 HIS A 144      45.459  20.772  12.781  1.00 17.70           C  
ATOM   1846  NE2 HIS A 144      44.176  21.044  12.927  1.00 16.38           N  
ATOM   1847  H   HIS A 144      42.834  17.825  15.772  1.00  0.00           H  
ATOM   1848  HA  HIS A 144      42.302  17.289  12.901  1.00  0.00           H  
ATOM   1849 1HB  HIS A 144      44.843  17.236  14.561  1.00  0.00           H  
ATOM   1850 2HB  HIS A 144      44.770  16.870  12.843  1.00  0.00           H  
ATOM   1851  HD2 HIS A 144      42.444  19.793  13.466  1.00  0.00           H  
ATOM   1852  HE1 HIS A 144      46.235  21.491  12.521  1.00  0.00           H  
ATOM   1853  HE2 HIS A 144      43.746  21.950  12.804  1.00  0.00           H  
ATOM   1854  N   SER A 145      41.498  15.021  13.884  1.00 13.19           N  
ATOM   1855  CA  SER A 145      41.179  13.608  14.035  1.00 13.07           C  
ATOM   1856  C   SER A 145      41.577  12.838  12.790  1.00 13.61           C  
ATOM   1857  O   SER A 145      41.555  13.372  11.680  1.00 15.68           O  
ATOM   1858  CB  SER A 145      39.691  13.432  14.337  1.00 13.49           C  
ATOM   1859  OG  SER A 145      38.889  14.140  13.387  1.00 15.88           O  
ATOM   1860  H   SER A 145      40.747  15.683  13.749  1.00  0.00           H  
ATOM   1861  HA  SER A 145      41.756  13.210  14.871  1.00  0.00           H  
ATOM   1862 1HB  SER A 145      39.438  12.372  14.313  1.00  0.00           H  
ATOM   1863 2HB  SER A 145      39.478  13.797  15.341  1.00  0.00           H  
ATOM   1864  HG  SER A 145      39.505  14.560  12.781  1.00  0.00           H  
ATOM   1865  N   THR A 146      41.956  11.582  12.993  1.00 11.85           N  
ATOM   1866  CA  THR A 146      42.598  10.767  11.971  1.00 11.89           C  
ATOM   1867  C   THR A 146      41.792  10.616  10.692  1.00 12.13           C  
ATOM   1868  O   THR A 146      42.308  10.869   9.607  1.00 12.01           O  
ATOM   1869  CB  THR A 146      42.880   9.376  12.527  1.00 11.89           C  
ATOM   1870  OG1 THR A 146      43.736   9.488  13.673  1.00 12.81           O  
ATOM   1871  CG2 THR A 146      43.591   8.525  11.497  1.00 13.67           C  
ATOM   1872  H   THR A 146      41.785  11.183  13.905  1.00  0.00           H  
ATOM   1873  HA  THR A 146      43.542  11.238  11.695  1.00  0.00           H  
ATOM   1874  HB  THR A 146      41.940   8.896  12.800  1.00  0.00           H  
ATOM   1875  HG1 THR A 146      43.938  10.413  13.831  1.00  0.00           H  
ATOM   1876 1HG2 THR A 146      43.783   7.536  11.912  1.00  0.00           H  
ATOM   1877 2HG2 THR A 146      42.966   8.431  10.609  1.00  0.00           H  
ATOM   1878 3HG2 THR A 146      44.536   8.995  11.227  1.00  0.00           H  
ATOM   1879  N   TYR A 147      40.531  10.221  10.815  1.00 11.34           N  
ATOM   1880  CA  TYR A 147      39.752   9.890   9.634  1.00 11.25           C  
ATOM   1881  C   TYR A 147      39.258  11.144   8.930  1.00 12.78           C  
ATOM   1882  O   TYR A 147      39.233  11.195   7.706  1.00 12.19           O  
ATOM   1883  CB  TYR A 147      38.592   8.949  10.000  1.00 12.51           C  
ATOM   1884  CG  TYR A 147      39.110   7.655  10.588  1.00 11.85           C  
ATOM   1885  CD1 TYR A 147      39.917   6.808   9.829  1.00 12.53           C  
ATOM   1886  CD2 TYR A 147      38.843   7.302  11.902  1.00 12.65           C  
ATOM   1887  CE1 TYR A 147      40.432   5.637  10.358  1.00 12.46           C  
ATOM   1888  CE2 TYR A 147      39.358   6.129  12.448  1.00 13.18           C  
ATOM   1889  CZ  TYR A 147      40.158   5.302  11.663  1.00 12.84           C  
ATOM   1890  OH  TYR A 147      40.665   4.128  12.174  1.00 14.57           O  
ATOM   1891  H   TYR A 147      40.100  10.146  11.725  1.00  0.00           H  
ATOM   1892  HA  TYR A 147      40.402   9.381   8.922  1.00  0.00           H  
ATOM   1893 1HB  TYR A 147      37.936   9.442  10.719  1.00  0.00           H  
ATOM   1894 2HB  TYR A 147      38.001   8.737   9.110  1.00  0.00           H  
ATOM   1895  HD1 TYR A 147      40.154   7.063   8.796  1.00  0.00           H  
ATOM   1896  HD2 TYR A 147      38.221   7.946  12.524  1.00  0.00           H  
ATOM   1897  HE1 TYR A 147      41.060   4.992   9.744  1.00  0.00           H  
ATOM   1898  HE2 TYR A 147      39.133   5.864  13.481  1.00  0.00           H  
ATOM   1899  HH  TYR A 147      40.375   4.025  13.084  1.00  0.00           H  
ATOM   1900  N   GLY A 148      38.867  12.162   9.687  1.00 12.27           N  
ATOM   1901  CA  GLY A 148      38.483  13.429   9.079  1.00 12.39           C  
ATOM   1902  C   GLY A 148      39.643  14.045   8.326  1.00 11.40           C  
ATOM   1903  O   GLY A 148      39.471  14.587   7.234  1.00 12.82           O  
ATOM   1904  H   GLY A 148      38.832  12.068  10.692  1.00  0.00           H  
ATOM   1905 1HA  GLY A 148      37.646  13.268   8.399  1.00  0.00           H  
ATOM   1906 2HA  GLY A 148      38.140  14.115   9.853  1.00  0.00           H  
ATOM   1907  N   LYS A 149      40.825  13.974   8.917  1.00 12.54           N  
ATOM   1908  CA  LYS A 149      42.022  14.472   8.275  1.00 12.02           C  
ATOM   1909  C   LYS A 149      42.317  13.706   6.978  1.00 11.99           C  
ATOM   1910  O   LYS A 149      42.518  14.309   5.915  1.00 12.71           O  
ATOM   1911  CB  LYS A 149      43.189  14.385   9.265  1.00 17.05           C  
ATOM   1912  CG  LYS A 149      44.522  14.730   8.689  1.00 17.43           C  
ATOM   1913  CD  LYS A 149      45.563  15.020   9.772  1.00 16.06           C  
ATOM   1914  CE  LYS A 149      45.628  13.943  10.827  1.00 18.26           C  
ATOM   1915  NZ  LYS A 149      46.751  14.240  11.766  1.00 14.58           N  
ATOM   1916  H   LYS A 149      40.895  13.563   9.837  1.00  0.00           H  
ATOM   1917  HA  LYS A 149      41.858  15.514   7.998  1.00  0.00           H  
ATOM   1918 1HB  LYS A 149      43.006  15.057  10.104  1.00  0.00           H  
ATOM   1919 2HB  LYS A 149      43.252  13.373   9.665  1.00  0.00           H  
ATOM   1920 1HG  LYS A 149      44.880  13.901   8.078  1.00  0.00           H  
ATOM   1921 2HG  LYS A 149      44.427  15.611   8.055  1.00  0.00           H  
ATOM   1922 1HD  LYS A 149      46.549  15.109   9.315  1.00  0.00           H  
ATOM   1923 2HD  LYS A 149      45.323  15.963  10.264  1.00  0.00           H  
ATOM   1924 1HE  LYS A 149      44.684  13.908  11.369  1.00  0.00           H  
ATOM   1925 2HE  LYS A 149      45.784  12.975  10.350  1.00  0.00           H  
ATOM   1926 1HZ  LYS A 149      46.798  13.521  12.474  1.00  0.00           H  
ATOM   1927 2HZ  LYS A 149      47.622  14.265  11.253  1.00  0.00           H  
ATOM   1928 3HZ  LYS A 149      46.594  15.135  12.207  1.00  0.00           H  
ATOM   1929  N   ALA A 150      42.319  12.379   7.040  1.00 11.49           N  
ATOM   1930  CA  ALA A 150      42.588  11.578   5.854  1.00 11.79           C  
ATOM   1931  C   ALA A 150      41.542  11.817   4.774  1.00 12.30           C  
ATOM   1932  O   ALA A 150      41.866  11.980   3.598  1.00 12.60           O  
ATOM   1933  CB  ALA A 150      42.653  10.090   6.207  1.00 12.62           C  
ATOM   1934  H   ALA A 150      42.133  11.913   7.916  1.00  0.00           H  
ATOM   1935  HA  ALA A 150      43.553  11.884   5.450  1.00  0.00           H  
ATOM   1936 1HB  ALA A 150      42.855   9.511   5.306  1.00  0.00           H  
ATOM   1937 2HB  ALA A 150      43.450   9.923   6.932  1.00  0.00           H  
ATOM   1938 3HB  ALA A 150      41.702   9.776   6.634  1.00  0.00           H  
ATOM   1939  N   PHE A 151      40.272  11.845   5.160  1.00 11.50           N  
ATOM   1940  CA  PHE A 151      39.244  12.072   4.157  1.00 11.50           C  
ATOM   1941  C   PHE A 151      39.346  13.470   3.544  1.00 11.96           C  
ATOM   1942  O   PHE A 151      39.137  13.653   2.344  1.00 12.54           O  
ATOM   1943  CB  PHE A 151      37.844  11.843   4.736  1.00 12.38           C  
ATOM   1944  CG  PHE A 151      36.770  11.981   3.701  1.00 11.82           C  
ATOM   1945  CD1 PHE A 151      36.674  11.041   2.686  1.00 14.30           C  
ATOM   1946  CD2 PHE A 151      35.921  13.082   3.678  1.00 13.17           C  
ATOM   1947  CE1 PHE A 151      35.725  11.164   1.690  1.00 13.78           C  
ATOM   1948  CE2 PHE A 151      34.953  13.213   2.685  1.00 13.85           C  
ATOM   1949  CZ  PHE A 151      34.866  12.258   1.684  1.00 14.90           C  
ATOM   1950  H   PHE A 151      39.999  11.714   6.124  1.00  0.00           H  
ATOM   1951  HA  PHE A 151      39.396  11.366   3.340  1.00  0.00           H  
ATOM   1952 1HB  PHE A 151      37.789  10.846   5.172  1.00  0.00           H  
ATOM   1953 2HB  PHE A 151      37.659  12.560   5.535  1.00  0.00           H  
ATOM   1954  HD1 PHE A 151      37.360  10.193   2.679  1.00  0.00           H  
ATOM   1955  HD2 PHE A 151      35.996  13.830   4.468  1.00  0.00           H  
ATOM   1956  HE1 PHE A 151      35.651  10.405   0.912  1.00  0.00           H  
ATOM   1957  HE2 PHE A 151      34.267  14.060   2.691  1.00  0.00           H  
ATOM   1958  HZ  PHE A 151      34.126  12.366   0.893  1.00  0.00           H  
ATOM   1959  N   SER A 152      39.680  14.454   4.375  1.00 11.62           N  
ATOM   1960  CA  SER A 152      39.789  15.829   3.880  1.00 12.83           C  
ATOM   1961  C   SER A 152      40.905  15.992   2.855  1.00 13.06           C  
ATOM   1962  O   SER A 152      40.889  16.951   2.085  1.00 13.19           O  
ATOM   1963  CB  SER A 152      40.013  16.814   5.031  1.00 12.25           C  
ATOM   1964  OG  SER A 152      41.379  16.839   5.446  1.00 13.37           O  
ATOM   1965  H   SER A 152      39.861  14.267   5.351  1.00  0.00           H  
ATOM   1966  HA  SER A 152      38.856  16.092   3.380  1.00  0.00           H  
ATOM   1967 1HB  SER A 152      39.714  17.814   4.718  1.00  0.00           H  
ATOM   1968 2HB  SER A 152      39.385  16.535   5.876  1.00  0.00           H  
ATOM   1969  HG  SER A 152      41.838  16.211   4.883  1.00  0.00           H  
ATOM   1970  N   SER A 153      41.882  15.085   2.838  1.00 12.46           N  
ATOM   1971  CA  SER A 153      42.969  15.195   1.873  1.00 13.30           C  
ATOM   1972  C   SER A 153      42.523  14.806   0.458  1.00 13.49           C  
ATOM   1973  O   SER A 153      43.266  14.996  -0.500  1.00 14.78           O  
ATOM   1974  CB  SER A 153      44.170  14.337   2.303  1.00 14.65           C  
ATOM   1975  OG  SER A 153      43.941  12.946   2.125  1.00 13.81           O  
ATOM   1976  H   SER A 153      41.880  14.315   3.491  1.00  0.00           H  
ATOM   1977  HA  SER A 153      43.287  16.237   1.827  1.00  0.00           H  
ATOM   1978 1HB  SER A 153      45.048  14.625   1.725  1.00  0.00           H  
ATOM   1979 2HB  SER A 153      44.393  14.524   3.352  1.00  0.00           H  
ATOM   1980  HG  SER A 153      43.055  12.868   1.764  1.00  0.00           H  
ATOM   1981  N   LEU A 154      41.313  14.271   0.325  1.00 13.88           N  
ATOM   1982  CA  LEU A 154      40.784  13.871  -0.981  1.00 13.73           C  
ATOM   1983  C   LEU A 154      39.984  14.979  -1.667  1.00 15.42           C  
ATOM   1984  O   LEU A 154      39.686  14.878  -2.848  1.00 18.40           O  
ATOM   1985  CB  LEU A 154      39.898  12.625  -0.824  1.00 14.61           C  
ATOM   1986  CG  LEU A 154      40.556  11.387  -0.220  1.00 13.80           C  
ATOM   1987  CD1 LEU A 154      39.491  10.317  -0.012  1.00 18.18           C  
ATOM   1988  CD2 LEU A 154      41.682  10.869  -1.097  1.00 17.80           C  
ATOM   1989  H   LEU A 154      40.744  14.137   1.148  1.00  0.00           H  
ATOM   1990  HA  LEU A 154      41.622  13.630  -1.634  1.00  0.00           H  
ATOM   1991 1HB  LEU A 154      39.050  12.880  -0.191  1.00  0.00           H  
ATOM   1992 2HB  LEU A 154      39.520  12.342  -1.806  1.00  0.00           H  
ATOM   1993  HG  LEU A 154      40.968  11.635   0.759  1.00  0.00           H  
ATOM   1994 1HD1 LEU A 154      39.949   9.427   0.420  1.00  0.00           H  
ATOM   1995 2HD1 LEU A 154      38.724  10.694   0.665  1.00  0.00           H  
ATOM   1996 3HD1 LEU A 154      39.038  10.064  -0.970  1.00  0.00           H  
ATOM   1997 1HD2 LEU A 154      42.127   9.988  -0.635  1.00  0.00           H  
ATOM   1998 2HD2 LEU A 154      41.287  10.604  -2.078  1.00  0.00           H  
ATOM   1999 3HD2 LEU A 154      42.441  11.643  -1.209  1.00  0.00           H  
ATOM   2000  N   GLY A 155      39.627  16.018  -0.916  1.00 16.26           N  
ATOM   2001  CA  GLY A 155      38.865  17.133  -1.471  1.00 18.50           C  
ATOM   2002  C   GLY A 155      37.544  16.725  -2.105  1.00 19.66           C  
ATOM   2003  O   GLY A 155      37.155  17.244  -3.152  1.00 24.04           O  
ATOM   2004  H   GLY A 155      39.888  16.038   0.060  1.00  0.00           H  
ATOM   2005 1HA  GLY A 155      38.656  17.858  -0.684  1.00  0.00           H  
ATOM   2006 2HA  GLY A 155      39.463  17.642  -2.226  1.00  0.00           H  
ATOM   2007  N   LYS A 156      36.864  15.788  -1.456  1.00 18.25           N  
ATOM   2008  CA  LYS A 156      35.569  15.273  -1.887  1.00 21.42           C  
ATOM   2009  C   LYS A 156      34.491  15.624  -0.871  1.00 16.65           C  
ATOM   2010  O   LYS A 156      34.762  15.670   0.326  1.00 16.66           O  
ATOM   2011  CB  LYS A 156      35.619  13.750  -2.025  1.00 20.76           C  
ATOM   2012  CG  LYS A 156      36.531  13.220  -3.097  1.00 25.77           C  
ATOM   2013  CD  LYS A 156      36.475  11.700  -3.077  1.00 24.12           C  
ATOM   2014  CE  LYS A 156      37.260  11.108  -4.225  1.00 32.99           C  
ATOM   2015  NZ  LYS A 156      37.105   9.628  -4.257  1.00 34.63           N  
ATOM   2016  H   LYS A 156      37.284  15.421  -0.614  1.00  0.00           H  
ATOM   2017  HA  LYS A 156      35.332  15.704  -2.860  1.00  0.00           H  
ATOM   2018 1HB  LYS A 156      35.942  13.309  -1.082  1.00  0.00           H  
ATOM   2019 2HB  LYS A 156      34.619  13.371  -2.238  1.00  0.00           H  
ATOM   2020 1HG  LYS A 156      36.209  13.598  -4.068  1.00  0.00           H  
ATOM   2021 2HG  LYS A 156      37.548  13.564  -2.912  1.00  0.00           H  
ATOM   2022 1HD  LYS A 156      36.888  11.333  -2.136  1.00  0.00           H  
ATOM   2023 2HD  LYS A 156      35.438  11.373  -3.151  1.00  0.00           H  
ATOM   2024 1HE  LYS A 156      36.906  11.531  -5.164  1.00  0.00           H  
ATOM   2025 2HE  LYS A 156      38.314  11.360  -4.113  1.00  0.00           H  
ATOM   2026 1HZ  LYS A 156      37.636   9.250  -5.029  1.00  0.00           H  
ATOM   2027 2HZ  LYS A 156      37.445   9.234  -3.390  1.00  0.00           H  
ATOM   2028 3HZ  LYS A 156      36.130   9.394  -4.373  1.00  0.00           H  
ATOM   2029  N   PRO A 157      33.252  15.840  -1.342  1.00 17.52           N  
ATOM   2030  CA  PRO A 157      32.162  15.992  -0.376  1.00 15.94           C  
ATOM   2031  C   PRO A 157      31.863  14.678   0.334  1.00 16.24           C  
ATOM   2032  O   PRO A 157      32.145  13.598  -0.189  1.00 18.23           O  
ATOM   2033  CB  PRO A 157      30.981  16.424  -1.247  1.00 19.40           C  
ATOM   2034  CG  PRO A 157      31.274  15.842  -2.577  1.00 22.20           C  
ATOM   2035  CD  PRO A 157      32.774  15.915  -2.732  1.00 19.70           C  
ATOM   2036  HA  PRO A 157      32.426  16.779   0.346  1.00  0.00           H  
ATOM   2037 1HB  PRO A 157      30.040  16.051  -0.817  1.00  0.00           H  
ATOM   2038 2HB  PRO A 157      30.911  17.522  -1.269  1.00  0.00           H  
ATOM   2039 1HG  PRO A 157      30.904  14.807  -2.629  1.00  0.00           H  
ATOM   2040 2HG  PRO A 157      30.750  16.407  -3.362  1.00  0.00           H  
ATOM   2041 1HD  PRO A 157      33.123  15.061  -3.330  1.00  0.00           H  
ATOM   2042 2HD  PRO A 157      33.047  16.865  -3.215  1.00  0.00           H  
ATOM   2043  N   LEU A 158      31.292  14.776   1.523  1.00 15.86           N  
ATOM   2044  CA  LEU A 158      30.883  13.588   2.254  1.00 15.66           C  
ATOM   2045  C   LEU A 158      29.756  12.893   1.492  1.00 17.01           C  
ATOM   2046  O   LEU A 158      28.736  13.519   1.182  1.00 18.65           O  
ATOM   2047  CB  LEU A 158      30.419  13.961   3.652  1.00 16.63           C  
ATOM   2048  CG  LEU A 158      30.189  12.785   4.592  1.00 15.58           C  
ATOM   2049  CD1 LEU A 158      31.526  12.266   5.117  1.00 15.69           C  
ATOM   2050  CD2 LEU A 158      29.243  13.181   5.731  1.00 15.34           C  
ATOM   2051  H   LEU A 158      31.135  15.685   1.934  1.00  0.00           H  
ATOM   2052  HA  LEU A 158      31.740  12.921   2.337  1.00  0.00           H  
ATOM   2053 1HB  LEU A 158      31.166  14.612   4.104  1.00  0.00           H  
ATOM   2054 2HB  LEU A 158      29.484  14.516   3.572  1.00  0.00           H  
ATOM   2055  HG  LEU A 158      29.746  11.957   4.038  1.00  0.00           H  
ATOM   2056 1HD1 LEU A 158      31.352  11.425   5.788  1.00  0.00           H  
ATOM   2057 2HD1 LEU A 158      32.143  11.939   4.280  1.00  0.00           H  
ATOM   2058 3HD1 LEU A 158      32.038  13.061   5.658  1.00  0.00           H  
ATOM   2059 1HD2 LEU A 158      29.091  12.327   6.391  1.00  0.00           H  
ATOM   2060 2HD2 LEU A 158      29.680  14.004   6.297  1.00  0.00           H  
ATOM   2061 3HD2 LEU A 158      28.285  13.494   5.316  1.00  0.00           H  
ATOM   2062  N   ALA A 159      29.928  11.614   1.177  1.00 13.35           N  
ATOM   2063  CA  ALA A 159      28.862  10.861   0.517  1.00 14.37           C  
ATOM   2064  C   ALA A 159      27.798  10.445   1.531  1.00 13.54           C  
ATOM   2065  O   ALA A 159      28.115  10.028   2.643  1.00 15.37           O  
ATOM   2066  CB  ALA A 159      29.431   9.640  -0.200  1.00 15.34           C  
ATOM   2067  H   ALA A 159      30.799  11.149   1.391  1.00  0.00           H  
ATOM   2068  HA  ALA A 159      28.393  11.513  -0.220  1.00  0.00           H  
ATOM   2069 1HB  ALA A 159      28.622   9.093  -0.685  1.00  0.00           H  
ATOM   2070 2HB  ALA A 159      30.152   9.962  -0.951  1.00  0.00           H  
ATOM   2071 3HB  ALA A 159      29.925   8.992   0.522  1.00  0.00           H  
ATOM   2072  N   ILE A 160      26.532  10.558   1.154  1.00 13.97           N  
ATOM   2073  CA  ILE A 160      25.446  10.209   2.058  1.00 15.00           C  
ATOM   2074  C   ILE A 160      25.030   8.763   1.760  1.00 14.50           C  
ATOM   2075  O   ILE A 160      24.147   8.497   0.937  1.00 16.21           O  
ATOM   2076  CB  ILE A 160      24.266  11.201   1.938  1.00 16.49           C  
ATOM   2077  CG1 ILE A 160      24.767  12.648   2.106  1.00 16.45           C  
ATOM   2078  CG2 ILE A 160      23.187  10.874   2.968  1.00 16.08           C  
ATOM   2079  CD1 ILE A 160      25.514  12.935   3.411  1.00 16.97           C  
ATOM   2080  H   ILE A 160      26.312  10.891   0.226  1.00  0.00           H  
ATOM   2081  HA  ILE A 160      25.820  10.250   3.080  1.00  0.00           H  
ATOM   2082  HB  ILE A 160      23.835  11.134   0.940  1.00  0.00           H  
ATOM   2083 1HG1 ILE A 160      25.437  12.899   1.284  1.00  0.00           H  
ATOM   2084 2HG1 ILE A 160      23.921  13.334   2.058  1.00  0.00           H  
ATOM   2085 1HG2 ILE A 160      22.364  11.582   2.870  1.00  0.00           H  
ATOM   2086 2HG2 ILE A 160      22.818   9.863   2.799  1.00  0.00           H  
ATOM   2087 3HG2 ILE A 160      23.608  10.944   3.971  1.00  0.00           H  
ATOM   2088 1HD1 ILE A 160      25.824  13.980   3.431  1.00  0.00           H  
ATOM   2089 2HD1 ILE A 160      24.857  12.735   4.258  1.00  0.00           H  
ATOM   2090 3HD1 ILE A 160      26.393  12.296   3.475  1.00  0.00           H  
ATOM   2091  N   THR A 161      25.714   7.838   2.432  1.00 14.42           N  
ATOM   2092  CA  THR A 161      25.631   6.408   2.128  1.00 14.88           C  
ATOM   2093  C   THR A 161      25.177   5.547   3.314  1.00 16.05           C  
ATOM   2094  O   THR A 161      25.069   4.330   3.185  1.00 15.79           O  
ATOM   2095  CB  THR A 161      26.985   5.874   1.679  1.00 15.74           C  
ATOM   2096  OG1 THR A 161      27.925   6.126   2.724  1.00 15.56           O  
ATOM   2097  CG2 THR A 161      27.451   6.575   0.405  1.00 17.50           C  
ATOM   2098  H   THR A 161      26.314   8.147   3.183  1.00  0.00           H  
ATOM   2099  HA  THR A 161      24.916   6.268   1.317  1.00  0.00           H  
ATOM   2100  HB  THR A 161      26.909   4.804   1.487  1.00  0.00           H  
ATOM   2101  HG1 THR A 161      27.482   6.568   3.453  1.00  0.00           H  
ATOM   2102 1HG2 THR A 161      28.420   6.176   0.104  1.00  0.00           H  
ATOM   2103 2HG2 THR A 161      26.725   6.405  -0.390  1.00  0.00           H  
ATOM   2104 3HG2 THR A 161      27.541   7.645   0.591  1.00  0.00           H  
ATOM   2105  N   THR A 162      24.939   6.170   4.467  1.00 14.75           N  
ATOM   2106  CA  THR A 162      24.459   5.451   5.647  1.00 15.11           C  
ATOM   2107  C   THR A 162      23.363   6.247   6.326  1.00 15.16           C  
ATOM   2108  O   THR A 162      23.269   7.466   6.164  1.00 14.76           O  
ATOM   2109  CB  THR A 162      25.565   5.199   6.685  1.00 14.82           C  
ATOM   2110  OG1 THR A 162      25.962   6.453   7.250  1.00 14.33           O  
ATOM   2111  CG2 THR A 162      26.765   4.503   6.055  1.00 14.76           C  
ATOM   2112  H   THR A 162      25.094   7.166   4.527  1.00  0.00           H  
ATOM   2113  HA  THR A 162      24.081   4.479   5.330  1.00  0.00           H  
ATOM   2114  HB  THR A 162      25.176   4.571   7.486  1.00  0.00           H  
ATOM   2115  HG1 THR A 162      25.448   7.160   6.852  1.00  0.00           H  
ATOM   2116 1HG2 THR A 162      27.530   4.338   6.814  1.00  0.00           H  
ATOM   2117 2HG2 THR A 162      26.453   3.545   5.640  1.00  0.00           H  
ATOM   2118 3HG2 THR A 162      27.172   5.127   5.260  1.00  0.00           H  
ATOM   2119  N   GLN A 163      22.536   5.565   7.107  1.00 15.78           N  
ATOM   2120  CA  GLN A 163      21.501   6.258   7.856  1.00 15.97           C  
ATOM   2121  C   GLN A 163      22.113   7.344   8.742  1.00 15.40           C  
ATOM   2122  O   GLN A 163      21.640   8.481   8.762  1.00 15.23           O  
ATOM   2123  CB  GLN A 163      20.714   5.261   8.688  1.00 17.33           C  
ATOM   2124  CG  GLN A 163      19.632   5.892   9.517  1.00 24.93           C  
ATOM   2125  CD  GLN A 163      18.763   4.860  10.189  1.00 31.52           C  
ATOM   2126  OE1 GLN A 163      18.263   3.942   9.542  1.00 30.74           O  
ATOM   2127  NE2 GLN A 163      18.593   4.991  11.502  1.00 40.61           N  
ATOM   2128  H   GLN A 163      22.615   4.562   7.190  1.00  0.00           H  
ATOM   2129  HA  GLN A 163      20.826   6.740   7.149  1.00  0.00           H  
ATOM   2130 1HB  GLN A 163      20.255   4.521   8.032  1.00  0.00           H  
ATOM   2131 2HB  GLN A 163      21.392   4.730   9.356  1.00  0.00           H  
ATOM   2132 1HG  GLN A 163      20.093   6.511  10.287  1.00  0.00           H  
ATOM   2133 2HG  GLN A 163      19.004   6.505   8.871  1.00  0.00           H  
ATOM   2134 1HE2 GLN A 163      18.026   4.335  12.002  1.00  0.00           H  
ATOM   2135 2HE2 GLN A 163      19.032   5.745  11.991  1.00  0.00           H  
ATOM   2136  N   ASP A 164      23.190   7.009   9.447  1.00 15.19           N  
ATOM   2137  CA  ASP A 164      23.865   7.979  10.312  1.00 14.76           C  
ATOM   2138  C   ASP A 164      24.347   9.213   9.545  1.00 14.10           C  
ATOM   2139  O   ASP A 164      24.251  10.348  10.038  1.00 16.02           O  
ATOM   2140  CB  ASP A 164      25.054   7.311  11.018  1.00 15.18           C  
ATOM   2141  CG  ASP A 164      24.629   6.197  11.985  1.00 19.51           C  
ATOM   2142  OD1 ASP A 164      23.590   6.324  12.667  1.00 23.42           O  
ATOM   2143  OD2 ASP A 164      25.344   5.180  12.077  1.00 20.53           O  
ATOM   2144  H   ASP A 164      23.552   6.068   9.387  1.00  0.00           H  
ATOM   2145  HA  ASP A 164      23.155   8.324  11.064  1.00  0.00           H  
ATOM   2146 1HB  ASP A 164      25.728   6.887  10.273  1.00  0.00           H  
ATOM   2147 2HB  ASP A 164      25.614   8.061  11.577  1.00  0.00           H  
ATOM   2148  N   SER A 165      24.878   8.999   8.341  1.00 13.82           N  
ATOM   2149  CA  SER A 165      25.364  10.111   7.522  1.00 13.38           C  
ATOM   2150  C   SER A 165      24.265  11.092   7.130  1.00 13.58           C  
ATOM   2151  O   SER A 165      24.554  12.227   6.762  1.00 13.38           O  
ATOM   2152  CB  SER A 165      26.051   9.590   6.257  1.00 13.97           C  
ATOM   2153  OG  SER A 165      25.120   9.145   5.296  1.00 14.38           O  
ATOM   2154  H   SER A 165      24.949   8.057   7.983  1.00  0.00           H  
ATOM   2155  HA  SER A 165      26.092  10.677   8.104  1.00  0.00           H  
ATOM   2156 1HB  SER A 165      26.662  10.381   5.823  1.00  0.00           H  
ATOM   2157 2HB  SER A 165      26.716   8.768   6.517  1.00  0.00           H  
ATOM   2158  HG  SER A 165      24.253   9.283   5.684  1.00  0.00           H  
ATOM   2159  N   CYS A 166      23.009  10.666   7.203  1.00 14.09           N  
ATOM   2160  CA  CYS A 166      21.917  11.547   6.814  1.00 14.38           C  
ATOM   2161  C   CYS A 166      21.766  12.727   7.766  1.00 15.54           C  
ATOM   2162  O   CYS A 166      21.070  13.682   7.436  1.00 15.26           O  
ATOM   2163  CB  CYS A 166      20.610  10.773   6.733  1.00 15.02           C  
ATOM   2164  SG  CYS A 166      20.550   9.586   5.366  1.00 15.72           S  
ATOM   2165  H   CYS A 166      22.797   9.733   7.527  1.00  0.00           H  
ATOM   2166  HA  CYS A 166      22.139  11.959   5.830  1.00  0.00           H  
ATOM   2167 1HB  CYS A 166      20.451  10.229   7.664  1.00  0.00           H  
ATOM   2168 2HB  CYS A 166      19.781  11.470   6.616  1.00  0.00           H  
ATOM   2169  HG  CYS A 166      19.324   9.141   5.623  1.00  0.00           H  
ATOM   2170  N   ALA A 167      22.418  12.682   8.929  1.00 14.20           N  
ATOM   2171  CA  ALA A 167      22.466  13.853   9.797  1.00 15.42           C  
ATOM   2172  C   ALA A 167      23.142  15.033   9.088  1.00 15.27           C  
ATOM   2173  O   ALA A 167      22.959  16.193   9.482  1.00 15.79           O  
ATOM   2174  CB  ALA A 167      23.199  13.520  11.094  1.00 14.45           C  
ATOM   2175  H   ALA A 167      22.885  11.835   9.219  1.00  0.00           H  
ATOM   2176  HA  ALA A 167      21.442  14.142  10.033  1.00  0.00           H  
ATOM   2177 1HB  ALA A 167      23.228  14.403  11.733  1.00  0.00           H  
ATOM   2178 2HB  ALA A 167      22.677  12.715  11.611  1.00  0.00           H  
ATOM   2179 3HB  ALA A 167      24.216  13.204  10.866  1.00  0.00           H  
ATOM   2180  N   PHE A 168      23.911  14.731   8.041  1.00 13.95           N  
ATOM   2181  CA  PHE A 168      24.676  15.735   7.297  1.00 14.19           C  
ATOM   2182  C   PHE A 168      24.134  16.015   5.908  1.00 14.81           C  
ATOM   2183  O   PHE A 168      24.726  16.800   5.157  1.00 15.11           O  
ATOM   2184  CB  PHE A 168      26.134  15.296   7.183  1.00 13.64           C  
ATOM   2185  CG  PHE A 168      26.791  15.110   8.513  1.00 12.92           C  
ATOM   2186  CD1 PHE A 168      27.170  16.203   9.269  1.00 12.85           C  
ATOM   2187  CD2 PHE A 168      26.975  13.843   9.036  1.00 14.76           C  
ATOM   2188  CE1 PHE A 168      27.744  16.029  10.513  1.00 13.71           C  
ATOM   2189  CE2 PHE A 168      27.552  13.664  10.280  1.00 14.25           C  
ATOM   2190  CZ  PHE A 168      27.927  14.754  11.025  1.00 13.83           C  
ATOM   2191  H   PHE A 168      23.962  13.763   7.756  1.00  0.00           H  
ATOM   2192  HA  PHE A 168      24.632  16.678   7.843  1.00  0.00           H  
ATOM   2193 1HB  PHE A 168      26.189  14.358   6.633  1.00  0.00           H  
ATOM   2194 2HB  PHE A 168      26.695  16.040   6.618  1.00  0.00           H  
ATOM   2195  HD1 PHE A 168      27.010  17.206   8.872  1.00  0.00           H  
ATOM   2196  HD2 PHE A 168      26.677  12.977   8.444  1.00  0.00           H  
ATOM   2197  HE1 PHE A 168      28.054  16.896  11.095  1.00  0.00           H  
ATOM   2198  HE2 PHE A 168      27.710  12.658  10.669  1.00  0.00           H  
ATOM   2199  HZ  PHE A 168      28.367  14.620  12.012  1.00  0.00           H  
ATOM   2200  N   TYR A 169      23.015  15.392   5.560  1.00 14.40           N  
ATOM   2201  CA  TYR A 169      22.415  15.596   4.244  1.00 14.46           C  
ATOM   2202  C   TYR A 169      22.107  17.065   3.997  1.00 15.87           C  
ATOM   2203  O   TYR A 169      21.354  17.680   4.739  1.00 17.40           O  
ATOM   2204  CB  TYR A 169      21.149  14.753   4.112  1.00 17.31           C  
ATOM   2205  CG  TYR A 169      20.351  15.059   2.876  1.00 17.59           C  
ATOM   2206  CD1 TYR A 169      20.806  14.669   1.625  1.00 17.96           C  
ATOM   2207  CD2 TYR A 169      19.163  15.753   2.959  1.00 17.99           C  
ATOM   2208  CE1 TYR A 169      20.088  14.954   0.488  1.00 23.12           C  
ATOM   2209  CE2 TYR A 169      18.436  16.038   1.831  1.00 18.12           C  
ATOM   2210  CZ  TYR A 169      18.908  15.638   0.605  1.00 20.12           C  
ATOM   2211  OH  TYR A 169      18.170  15.935  -0.519  1.00 24.33           O  
ATOM   2212  H   TYR A 169      22.567  14.765   6.213  1.00  0.00           H  
ATOM   2213  HA  TYR A 169      23.131  15.280   3.485  1.00  0.00           H  
ATOM   2214 1HB  TYR A 169      21.416  13.695   4.095  1.00  0.00           H  
ATOM   2215 2HB  TYR A 169      20.512  14.916   4.981  1.00  0.00           H  
ATOM   2216  HD1 TYR A 169      21.747  14.127   1.532  1.00  0.00           H  
ATOM   2217  HD2 TYR A 169      18.791  16.083   3.929  1.00  0.00           H  
ATOM   2218  HE1 TYR A 169      20.462  14.639  -0.486  1.00  0.00           H  
ATOM   2219  HE2 TYR A 169      17.493  16.578   1.913  1.00  0.00           H  
ATOM   2220  HH  TYR A 169      17.377  16.412  -0.263  1.00  0.00           H  
ATOM   2221  N   GLY A 170      22.732  17.620   2.967  1.00 15.02           N  
ATOM   2222  CA  GLY A 170      22.562  19.020   2.622  1.00 17.62           C  
ATOM   2223  C   GLY A 170      23.041  19.991   3.687  1.00 18.46           C  
ATOM   2224  O   GLY A 170      22.722  21.184   3.616  1.00 19.69           O  
ATOM   2225  H   GLY A 170      23.346  17.046   2.406  1.00  0.00           H  
ATOM   2226 1HA  GLY A 170      23.103  19.236   1.701  1.00  0.00           H  
ATOM   2227 2HA  GLY A 170      21.509  19.222   2.431  1.00  0.00           H  
ATOM   2228  N   ASP A 171      23.814  19.508   4.655  1.00 16.87           N  
ATOM   2229  CA  ASP A 171      24.155  20.334   5.808  1.00 16.18           C  
ATOM   2230  C   ASP A 171      25.612  20.211   6.222  1.00 16.93           C  
ATOM   2231  O   ASP A 171      25.958  20.477   7.376  1.00 17.06           O  
ATOM   2232  CB  ASP A 171      23.248  19.994   7.000  1.00 17.03           C  
ATOM   2233  CG  ASP A 171      23.021  21.186   7.929  1.00 20.50           C  
ATOM   2234  OD1 ASP A 171      22.973  22.345   7.447  1.00 21.00           O  
ATOM   2235  OD2 ASP A 171      22.864  20.968   9.145  1.00 19.52           O  
ATOM   2236  H   ASP A 171      24.173  18.565   4.602  1.00  0.00           H  
ATOM   2237  HA  ASP A 171      24.003  21.380   5.541  1.00  0.00           H  
ATOM   2238 1HB  ASP A 171      22.282  19.646   6.634  1.00  0.00           H  
ATOM   2239 2HB  ASP A 171      23.692  19.181   7.575  1.00  0.00           H  
ATOM   2240  N   VAL A 172      26.475  19.808   5.288  1.00 15.34           N  
ATOM   2241  CA  VAL A 172      27.908  19.808   5.553  1.00 15.15           C  
ATOM   2242  C   VAL A 172      28.618  20.507   4.396  1.00 17.97           C  
ATOM   2243  O   VAL A 172      28.330  20.253   3.220  1.00 20.61           O  
ATOM   2244  CB  VAL A 172      28.477  18.372   5.790  1.00 16.08           C  
ATOM   2245  CG1 VAL A 172      28.158  17.423   4.635  1.00 19.36           C  
ATOM   2246  CG2 VAL A 172      29.976  18.426   6.053  1.00 17.89           C  
ATOM   2247  H   VAL A 172      26.141  19.498   4.386  1.00  0.00           H  
ATOM   2248  HA  VAL A 172      28.093  20.389   6.458  1.00  0.00           H  
ATOM   2249  HB  VAL A 172      27.978  17.931   6.653  1.00  0.00           H  
ATOM   2250 1HG1 VAL A 172      28.574  16.438   4.848  1.00  0.00           H  
ATOM   2251 2HG1 VAL A 172      27.077  17.342   4.519  1.00  0.00           H  
ATOM   2252 3HG1 VAL A 172      28.595  17.810   3.715  1.00  0.00           H  
ATOM   2253 1HG2 VAL A 172      30.353  17.417   6.216  1.00  0.00           H  
ATOM   2254 2HG2 VAL A 172      30.481  18.868   5.194  1.00  0.00           H  
ATOM   2255 3HG2 VAL A 172      30.169  19.033   6.938  1.00  0.00           H  
ATOM   2256  N   ALA A 173      29.493  21.439   4.743  1.00 15.06           N  
ATOM   2257  CA  ALA A 173      30.219  22.224   3.761  1.00 14.80           C  
ATOM   2258  C   ALA A 173      31.566  21.596   3.428  1.00 14.72           C  
ATOM   2259  O   ALA A 173      32.069  20.734   4.142  1.00 15.62           O  
ATOM   2260  CB  ALA A 173      30.410  23.646   4.271  1.00 17.06           C  
ATOM   2261  H   ALA A 173      29.658  21.606   5.725  1.00  0.00           H  
ATOM   2262  HA  ALA A 173      29.629  22.250   2.845  1.00  0.00           H  
ATOM   2263 1HB  ALA A 173      30.955  24.229   3.529  1.00  0.00           H  
ATOM   2264 2HB  ALA A 173      29.436  24.103   4.447  1.00  0.00           H  
ATOM   2265 3HB  ALA A 173      30.974  23.626   5.202  1.00  0.00           H  
ATOM   2266  N   LEU A 174      32.144  22.053   2.326  1.00 20.01           N  
ATOM   2267  CA  LEU A 174      33.470  21.632   1.911  1.00 19.53           C  
ATOM   2268  C   LEU A 174      34.229  22.858   1.476  1.00 22.41           C  
ATOM   2269  O   LEU A 174      33.799  23.565   0.566  1.00 25.52           O  
ATOM   2270  CB  LEU A 174      33.407  20.612   0.766  1.00 23.29           C  
ATOM   2271  CG  LEU A 174      34.748  20.139   0.176  1.00 26.74           C  
ATOM   2272  CD1 LEU A 174      35.613  19.422   1.215  1.00 24.51           C  
ATOM   2273  CD2 LEU A 174      34.521  19.253  -1.053  1.00 28.50           C  
ATOM   2274  H   LEU A 174      31.639  22.718   1.758  1.00  0.00           H  
ATOM   2275  HA  LEU A 174      33.964  21.159   2.759  1.00  0.00           H  
ATOM   2276 1HB  LEU A 174      32.884  19.725   1.120  1.00  0.00           H  
ATOM   2277 2HB  LEU A 174      32.833  21.044  -0.053  1.00  0.00           H  
ATOM   2278  HG  LEU A 174      35.341  21.005  -0.121  1.00  0.00           H  
ATOM   2279 1HD1 LEU A 174      36.549  19.106   0.754  1.00  0.00           H  
ATOM   2280 2HD1 LEU A 174      35.827  20.100   2.041  1.00  0.00           H  
ATOM   2281 3HD1 LEU A 174      35.081  18.549   1.591  1.00  0.00           H  
ATOM   2282 1HD2 LEU A 174      35.483  18.932  -1.453  1.00  0.00           H  
ATOM   2283 2HD2 LEU A 174      33.936  18.378  -0.768  1.00  0.00           H  
ATOM   2284 3HD2 LEU A 174      33.982  19.818  -1.814  1.00  0.00           H  
ATOM   2285  N   LEU A 175      35.346  23.126   2.136  1.00 20.88           N  
ATOM   2286  CA  LEU A 175      36.210  24.212   1.719  1.00 23.14           C  
ATOM   2287  C   LEU A 175      37.400  23.650   0.962  1.00 23.24           C  
ATOM   2288  O   LEU A 175      38.119  22.813   1.485  1.00 21.88           O  
ATOM   2289  CB  LEU A 175      36.690  25.024   2.923  1.00 23.66           C  
ATOM   2290  CG  LEU A 175      37.589  26.214   2.583  1.00 29.00           C  
ATOM   2291  CD1 LEU A 175      36.913  27.136   1.578  1.00 28.06           C  
ATOM   2292  CD2 LEU A 175      37.965  26.966   3.845  1.00 35.39           C  
ATOM   2293  H   LEU A 175      35.605  22.572   2.940  1.00  0.00           H  
ATOM   2294  HA  LEU A 175      35.643  24.872   1.063  1.00  0.00           H  
ATOM   2295 1HB  LEU A 175      35.819  25.400   3.458  1.00  0.00           H  
ATOM   2296 2HB  LEU A 175      37.242  24.363   3.590  1.00  0.00           H  
ATOM   2297  HG  LEU A 175      38.498  25.857   2.097  1.00  0.00           H  
ATOM   2298 1HD1 LEU A 175      37.572  27.974   1.352  1.00  0.00           H  
ATOM   2299 2HD1 LEU A 175      36.703  26.584   0.662  1.00  0.00           H  
ATOM   2300 3HD1 LEU A 175      35.981  27.511   1.998  1.00  0.00           H  
ATOM   2301 1HD2 LEU A 175      38.606  27.810   3.588  1.00  0.00           H  
ATOM   2302 2HD2 LEU A 175      37.062  27.331   4.334  1.00  0.00           H  
ATOM   2303 3HD2 LEU A 175      38.498  26.298   4.521  1.00  0.00           H  
ATOM   2304  N   GLY A 176      37.605  24.105  -0.269  1.00 31.06           N  
ATOM   2305  CA  GLY A 176      38.723  23.641  -1.071  1.00 37.84           C  
ATOM   2306  C   GLY A 176      40.026  24.363  -0.767  1.00 49.09           C  
ATOM   2307  O   GLY A 176      40.755  24.747  -1.684  1.00 54.49           O  
ATOM   2308  H   GLY A 176      36.971  24.788  -0.658  1.00  0.00           H  
ATOM   2309 1HA  GLY A 176      38.871  22.574  -0.905  1.00  0.00           H  
ATOM   2310 2HA  GLY A 176      38.492  23.773  -2.127  1.00  0.00           H  
ATOM   2311  N   ASP A 177      40.297  24.508   0.512  1.00 60.06           N  
ATOM   2312  CA  ASP A 177      41.457  25.196   1.031  1.00 64.47           C  
ATOM   2313  C   ASP A 177      42.809  24.493   0.878  1.00 66.85           C  
ATOM   2314  O   ASP A 177      43.713  24.754   1.670  1.00 68.96           O  
ATOM   2315  CB  ASP A 177      41.240  25.657   2.472  1.00 65.65           C  
ATOM   2316  CG  ASP A 177      41.427  27.194   2.653  1.00 68.96           C  
ATOM   2317  OD1 ASP A 177      41.335  27.938   1.654  1.00 74.47           O  
ATOM   2318  OD2 ASP A 177      41.639  27.678   3.810  1.00 65.00           O  
ATOM   2319  H   ASP A 177      39.635  24.103   1.158  1.00  0.00           H  
ATOM   2320  HA  ASP A 177      41.639  26.078   0.417  1.00  0.00           H  
ATOM   2321 1HB  ASP A 177      40.233  25.388   2.792  1.00  0.00           H  
ATOM   2322 2HB  ASP A 177      41.941  25.141   3.129  1.00  0.00           H  
ATOM   2323  N   GLU A 187      42.318  30.812   6.633  1.00 57.75           N  
ATOM   2324  CA  GLU A 187      41.938  32.124   7.144  1.00 55.71           C  
ATOM   2325  C   GLU A 187      40.510  32.063   7.686  1.00 49.15           C  
ATOM   2326  O   GLU A 187      39.643  31.392   7.118  1.00 46.91           O  
ATOM   2327  CB  GLU A 187      42.091  33.186   6.047  1.00 54.88           C  
ATOM   2328  CG  GLU A 187      41.830  34.625   6.478  1.00 59.07           C  
ATOM   2329  CD  GLU A 187      40.359  34.977   6.489  1.00 62.33           C  
ATOM   2330  OE1 GLU A 187      39.594  34.336   5.736  1.00 64.40           O  
ATOM   2331  OE2 GLU A 187      39.964  35.882   7.257  1.00 66.28           O  
ATOM   2332  H   GLU A 187      42.841  30.185   7.228  1.00  0.00           H  
ATOM   2333  HA  GLU A 187      42.600  32.378   7.972  1.00  0.00           H  
ATOM   2334 1HB  GLU A 187      43.103  33.150   5.644  1.00  0.00           H  
ATOM   2335 2HB  GLU A 187      41.405  32.966   5.229  1.00  0.00           H  
ATOM   2336 1HG  GLU A 187      42.235  34.773   7.479  1.00  0.00           H  
ATOM   2337 2HG  GLU A 187      42.355  35.297   5.801  1.00  0.00           H  
ATOM   2338  N   SER A 188      40.279  32.759   8.796  1.00 44.25           N  
ATOM   2339  CA  SER A 188      39.030  32.648   9.546  1.00 37.08           C  
ATOM   2340  C   SER A 188      37.795  33.061   8.747  1.00 34.08           C  
ATOM   2341  O   SER A 188      36.786  32.357   8.751  1.00 26.76           O  
ATOM   2342  CB  SER A 188      39.118  33.479  10.828  1.00 38.75           C  
ATOM   2343  OG  SER A 188      39.574  34.793  10.558  1.00 47.14           O  
ATOM   2344  H   SER A 188      40.998  33.386   9.128  1.00  0.00           H  
ATOM   2345  HA  SER A 188      38.878  31.601   9.812  1.00  0.00           H  
ATOM   2346 1HB  SER A 188      38.137  33.524  11.300  1.00  0.00           H  
ATOM   2347 2HB  SER A 188      39.797  32.995  11.529  1.00  0.00           H  
ATOM   2348  HG  SER A 188      39.718  34.834   9.610  1.00  0.00           H  
ATOM   2349  N   GLY A 189      37.870  34.202   8.070  1.00 32.15           N  
ATOM   2350  CA  GLY A 189      36.746  34.688   7.288  1.00 30.44           C  
ATOM   2351  C   GLY A 189      36.319  33.733   6.189  1.00 29.10           C  
ATOM   2352  O   GLY A 189      35.128  33.530   5.957  1.00 27.27           O  
ATOM   2353  H   GLY A 189      38.722  34.744   8.097  1.00  0.00           H  
ATOM   2354 1HA  GLY A 189      35.894  34.864   7.945  1.00  0.00           H  
ATOM   2355 2HA  GLY A 189      37.005  35.644   6.835  1.00  0.00           H  
ATOM   2356  N   THR A 190      37.290  33.143   5.507  1.00 28.32           N  
ATOM   2357  CA  THR A 190      36.998  32.214   4.426  1.00 26.90           C  
ATOM   2358  C   THR A 190      36.248  30.984   4.947  1.00 26.04           C  
ATOM   2359  O   THR A 190      35.308  30.515   4.311  1.00 25.02           O  
ATOM   2360  CB  THR A 190      38.285  31.780   3.701  1.00 30.37           C  
ATOM   2361  OG1 THR A 190      38.890  32.924   3.084  1.00 35.42           O  
ATOM   2362  CG2 THR A 190      37.973  30.751   2.627  1.00 33.67           C  
ATOM   2363  H   THR A 190      38.253  33.340   5.740  1.00  0.00           H  
ATOM   2364  HA  THR A 190      36.351  32.715   3.705  1.00  0.00           H  
ATOM   2365  HB  THR A 190      38.979  31.346   4.420  1.00  0.00           H  
ATOM   2366  HG1 THR A 190      38.356  33.702   3.262  1.00  0.00           H  
ATOM   2367 1HG2 THR A 190      38.895  30.457   2.126  1.00  0.00           H  
ATOM   2368 2HG2 THR A 190      37.513  29.876   3.085  1.00  0.00           H  
ATOM   2369 3HG2 THR A 190      37.287  31.182   1.899  1.00  0.00           H  
ATOM   2370  N   ILE A 191      36.647  30.478   6.110  1.00 23.94           N  
ATOM   2371  CA  ILE A 191      35.973  29.319   6.701  1.00 22.02           C  
ATOM   2372  C   ILE A 191      34.543  29.664   7.133  1.00 23.01           C  
ATOM   2373  O   ILE A 191      33.608  28.908   6.864  1.00 19.93           O  
ATOM   2374  CB  ILE A 191      36.774  28.757   7.898  1.00 23.46           C  
ATOM   2375  CG1 ILE A 191      38.075  28.115   7.395  1.00 26.45           C  
ATOM   2376  CG2 ILE A 191      35.950  27.738   8.660  1.00 23.21           C  
ATOM   2377  CD1 ILE A 191      39.084  27.771   8.487  1.00 29.02           C  
ATOM   2378  H   ILE A 191      37.427  30.895   6.598  1.00  0.00           H  
ATOM   2379  HA  ILE A 191      35.898  28.540   5.944  1.00  0.00           H  
ATOM   2380  HB  ILE A 191      37.040  29.571   8.572  1.00  0.00           H  
ATOM   2381 1HG1 ILE A 191      37.843  27.197   6.857  1.00  0.00           H  
ATOM   2382 2HG1 ILE A 191      38.566  28.789   6.693  1.00  0.00           H  
ATOM   2383 1HG2 ILE A 191      36.531  27.354   9.498  1.00  0.00           H  
ATOM   2384 2HG2 ILE A 191      35.043  28.211   9.034  1.00  0.00           H  
ATOM   2385 3HG2 ILE A 191      35.683  26.916   7.996  1.00  0.00           H  
ATOM   2386 1HD1 ILE A 191      39.970  27.323   8.036  1.00  0.00           H  
ATOM   2387 2HD1 ILE A 191      39.368  28.679   9.020  1.00  0.00           H  
ATOM   2388 3HD1 ILE A 191      38.637  27.065   9.186  1.00  0.00           H  
ATOM   2389  N   ALA A 192      34.359  30.816   7.770  1.00 21.30           N  
ATOM   2390  CA  ALA A 192      33.025  31.223   8.190  1.00 20.83           C  
ATOM   2391  C   ALA A 192      32.105  31.393   6.982  1.00 19.82           C  
ATOM   2392  O   ALA A 192      30.953  30.957   7.011  1.00 21.33           O  
ATOM   2393  CB  ALA A 192      33.085  32.512   9.003  1.00 23.32           C  
ATOM   2394  H   ALA A 192      35.143  31.421   7.969  1.00  0.00           H  
ATOM   2395  HA  ALA A 192      32.611  30.433   8.817  1.00  0.00           H  
ATOM   2396 1HB  ALA A 192      32.078  32.798   9.307  1.00  0.00           H  
ATOM   2397 2HB  ALA A 192      33.700  32.355   9.889  1.00  0.00           H  
ATOM   2398 3HB  ALA A 192      33.519  33.305   8.396  1.00  0.00           H  
ATOM   2399  N   VAL A 193      32.613  32.014   5.919  1.00 18.59           N  
ATOM   2400  CA  VAL A 193      31.815  32.195   4.714  1.00 20.73           C  
ATOM   2401  C   VAL A 193      31.454  30.846   4.095  1.00 21.18           C  
ATOM   2402  O   VAL A 193      30.313  30.631   3.688  1.00 23.40           O  
ATOM   2403  CB  VAL A 193      32.547  33.078   3.681  1.00 25.21           C  
ATOM   2404  CG1 VAL A 193      31.877  32.993   2.314  1.00 29.04           C  
ATOM   2405  CG2 VAL A 193      32.587  34.515   4.171  1.00 29.44           C  
ATOM   2406  H   VAL A 193      33.559  32.366   5.940  1.00  0.00           H  
ATOM   2407  HA  VAL A 193      30.883  32.692   4.987  1.00  0.00           H  
ATOM   2408  HB  VAL A 193      33.564  32.706   3.555  1.00  0.00           H  
ATOM   2409 1HG1 VAL A 193      32.414  33.625   1.606  1.00  0.00           H  
ATOM   2410 2HG1 VAL A 193      31.894  31.961   1.964  1.00  0.00           H  
ATOM   2411 3HG1 VAL A 193      30.845  33.334   2.393  1.00  0.00           H  
ATOM   2412 1HG2 VAL A 193      33.105  35.134   3.439  1.00  0.00           H  
ATOM   2413 2HG2 VAL A 193      31.569  34.883   4.303  1.00  0.00           H  
ATOM   2414 3HG2 VAL A 193      33.115  34.560   5.123  1.00  0.00           H  
ATOM   2415  N   ALA A 194      32.408  29.921   4.059  1.00 19.59           N  
ATOM   2416  CA  ALA A 194      32.153  28.616   3.465  1.00 19.11           C  
ATOM   2417  C   ALA A 194      31.132  27.810   4.270  1.00 20.32           C  
ATOM   2418  O   ALA A 194      30.327  27.075   3.700  1.00 20.79           O  
ATOM   2419  CB  ALA A 194      33.453  27.838   3.326  1.00 21.04           C  
ATOM   2420  H   ALA A 194      33.321  30.116   4.445  1.00  0.00           H  
ATOM   2421  HA  ALA A 194      31.726  28.772   2.474  1.00  0.00           H  
ATOM   2422 1HB  ALA A 194      33.248  26.864   2.881  1.00  0.00           H  
ATOM   2423 2HB  ALA A 194      34.142  28.391   2.688  1.00  0.00           H  
ATOM   2424 3HB  ALA A 194      33.901  27.700   4.309  1.00  0.00           H  
ATOM   2425  N   LEU A 195      31.179  27.933   5.593  1.00 17.58           N  
ATOM   2426  CA  LEU A 195      30.281  27.180   6.467  1.00 15.81           C  
ATOM   2427  C   LEU A 195      28.816  27.568   6.277  1.00 17.22           C  
ATOM   2428  O   LEU A 195      27.937  26.729   6.405  1.00 17.57           O  
ATOM   2429  CB  LEU A 195      30.678  27.384   7.935  1.00 16.90           C  
ATOM   2430  CG  LEU A 195      29.834  26.676   8.998  1.00 16.08           C  
ATOM   2431  CD1 LEU A 195      30.007  25.169   8.907  1.00 17.59           C  
ATOM   2432  CD2 LEU A 195      30.218  27.165  10.385  1.00 18.24           C  
ATOM   2433  H   LEU A 195      31.853  28.563   6.005  1.00  0.00           H  
ATOM   2434  HA  LEU A 195      30.369  26.122   6.223  1.00  0.00           H  
ATOM   2435 1HB  LEU A 195      31.703  27.042   8.068  1.00  0.00           H  
ATOM   2436 2HB  LEU A 195      30.640  28.450   8.161  1.00  0.00           H  
ATOM   2437  HG  LEU A 195      28.778  26.888   8.825  1.00  0.00           H  
ATOM   2438 1HD1 LEU A 195      29.398  24.686   9.671  1.00  0.00           H  
ATOM   2439 2HD1 LEU A 195      29.691  24.825   7.922  1.00  0.00           H  
ATOM   2440 3HD1 LEU A 195      31.054  24.913   9.063  1.00  0.00           H  
ATOM   2441 1HD2 LEU A 195      29.610  26.654  11.132  1.00  0.00           H  
ATOM   2442 2HD2 LEU A 195      31.272  26.952  10.567  1.00  0.00           H  
ATOM   2443 3HD2 LEU A 195      30.048  28.240  10.452  1.00  0.00           H  
ATOM   2444  N   GLN A 196      28.579  28.839   5.973  1.00 18.63           N  
ATOM   2445  CA  GLN A 196      27.214  29.349   5.887  1.00 18.91           C  
ATOM   2446  C   GLN A 196      26.439  28.971   7.160  1.00 17.67           C  
ATOM   2447  O   GLN A 196      26.935  29.111   8.276  1.00 18.63           O  
ATOM   2448  CB  GLN A 196      26.514  28.809   4.628  1.00 21.74           C  
ATOM   2449  CG  GLN A 196      27.300  29.018   3.329  1.00 21.88           C  
ATOM   2450  CD  GLN A 196      26.564  28.507   2.098  1.00 22.54           C  
ATOM   2451  OE1 GLN A 196      25.623  27.719   2.203  1.00 26.46           O  
ATOM   2452  NE2 GLN A 196      26.993  28.957   0.923  1.00 26.42           N  
ATOM   2453  H   GLN A 196      29.351  29.467   5.798  1.00  0.00           H  
ATOM   2454  HA  GLN A 196      27.254  30.436   5.823  1.00  0.00           H  
ATOM   2455 1HB  GLN A 196      26.334  27.740   4.742  1.00  0.00           H  
ATOM   2456 2HB  GLN A 196      25.545  29.294   4.514  1.00  0.00           H  
ATOM   2457 1HG  GLN A 196      27.481  30.084   3.194  1.00  0.00           H  
ATOM   2458 2HG  GLN A 196      28.248  28.484   3.400  1.00  0.00           H  
ATOM   2459 1HE2 GLN A 196      26.548  28.656   0.079  1.00  0.00           H  
ATOM   2460 2HE2 GLN A 196      27.761  29.597   0.882  1.00  0.00           H  
ATOM   2461  N   GLN A 197      25.226  28.446   6.987  1.00 18.80           N  
ATOM   2462  CA  GLN A 197      24.402  28.071   8.139  1.00 17.89           C  
ATOM   2463  C   GLN A 197      24.448  26.569   8.456  1.00 17.99           C  
ATOM   2464  O   GLN A 197      23.598  26.056   9.186  1.00 19.08           O  
ATOM   2465  CB  GLN A 197      22.946  28.502   7.908  1.00 19.23           C  
ATOM   2466  CG  GLN A 197      22.761  29.992   7.613  1.00 24.15           C  
ATOM   2467  CD  GLN A 197      23.258  30.874   8.738  1.00 25.19           C  
ATOM   2468  OE1 GLN A 197      22.952  30.642   9.906  1.00 28.16           O  
ATOM   2469  NE2 GLN A 197      24.041  31.891   8.390  1.00 30.65           N  
ATOM   2470  H   GLN A 197      24.864  28.302   6.055  1.00  0.00           H  
ATOM   2471  HA  GLN A 197      24.786  28.585   9.020  1.00  0.00           H  
ATOM   2472 1HB  GLN A 197      22.530  27.943   7.070  1.00  0.00           H  
ATOM   2473 2HB  GLN A 197      22.351  28.262   8.789  1.00  0.00           H  
ATOM   2474 1HG  GLN A 197      23.318  30.245   6.711  1.00  0.00           H  
ATOM   2475 2HG  GLN A 197      21.700  30.194   7.466  1.00  0.00           H  
ATOM   2476 1HE2 GLN A 197      24.400  32.509   9.091  1.00  0.00           H  
ATOM   2477 2HE2 GLN A 197      24.271  32.039   7.428  1.00  0.00           H  
ATOM   2478  N   LYS A 198      25.445  25.876   7.919  1.00 14.72           N  
ATOM   2479  CA  LYS A 198      25.532  24.420   8.055  1.00 14.01           C  
ATOM   2480  C   LYS A 198      26.135  23.988   9.391  1.00 14.60           C  
ATOM   2481  O   LYS A 198      26.730  24.799  10.092  1.00 14.64           O  
ATOM   2482  CB  LYS A 198      26.320  23.851   6.877  1.00 16.26           C  
ATOM   2483  CG  LYS A 198      25.595  24.101   5.541  1.00 17.80           C  
ATOM   2484  CD  LYS A 198      26.297  23.476   4.351  1.00 21.62           C  
ATOM   2485  CE  LYS A 198      25.464  23.629   3.084  1.00 21.96           C  
ATOM   2486  NZ  LYS A 198      25.436  25.046   2.648  1.00 33.72           N  
ATOM   2487  H   LYS A 198      26.162  26.366   7.403  1.00  0.00           H  
ATOM   2488  HA  LYS A 198      24.521  24.010   8.043  1.00  0.00           H  
ATOM   2489 1HB  LYS A 198      27.308  24.310   6.845  1.00  0.00           H  
ATOM   2490 2HB  LYS A 198      26.461  22.779   7.018  1.00  0.00           H  
ATOM   2491 1HG  LYS A 198      24.587  23.688   5.591  1.00  0.00           H  
ATOM   2492 2HG  LYS A 198      25.521  25.173   5.362  1.00  0.00           H  
ATOM   2493 1HD  LYS A 198      27.265  23.958   4.205  1.00  0.00           H  
ATOM   2494 2HD  LYS A 198      26.464  22.416   4.543  1.00  0.00           H  
ATOM   2495 1HE  LYS A 198      25.889  23.013   2.293  1.00  0.00           H  
ATOM   2496 2HE  LYS A 198      24.447  23.287   3.274  1.00  0.00           H  
ATOM   2497 1HZ  LYS A 198      24.880  25.130   1.809  1.00  0.00           H  
ATOM   2498 2HZ  LYS A 198      25.031  25.616   3.378  1.00  0.00           H  
ATOM   2499 3HZ  LYS A 198      26.377  25.360   2.460  1.00  0.00           H  
ATOM   2500  N   LYS A 199      25.951  22.719   9.755  1.00 12.94           N  
ATOM   2501  CA  LYS A 199      26.389  22.241  11.071  1.00 12.37           C  
ATOM   2502  C   LYS A 199      27.859  21.843  11.108  1.00 11.71           C  
ATOM   2503  O   LYS A 199      28.434  21.684  12.186  1.00 12.13           O  
ATOM   2504  CB  LYS A 199      25.555  21.040  11.544  1.00 13.28           C  
ATOM   2505  CG  LYS A 199      25.642  19.811  10.637  1.00 13.72           C  
ATOM   2506  CD  LYS A 199      25.120  18.540  11.331  1.00 12.37           C  
ATOM   2507  CE  LYS A 199      23.684  18.662  11.803  1.00 13.49           C  
ATOM   2508  NZ  LYS A 199      22.722  18.698  10.674  1.00 14.90           N  
ATOM   2509  H   LYS A 199      25.504  22.073   9.120  1.00  0.00           H  
ATOM   2510  HA  LYS A 199      26.260  23.048  11.793  1.00  0.00           H  
ATOM   2511 1HB  LYS A 199      25.879  20.742  12.542  1.00  0.00           H  
ATOM   2512 2HB  LYS A 199      24.506  21.330  11.613  1.00  0.00           H  
ATOM   2513 1HG  LYS A 199      25.052  19.981   9.735  1.00  0.00           H  
ATOM   2514 2HG  LYS A 199      26.679  19.647  10.346  1.00  0.00           H  
ATOM   2515 1HD  LYS A 199      25.178  17.698  10.640  1.00  0.00           H  
ATOM   2516 2HD  LYS A 199      25.741  18.318  12.199  1.00  0.00           H  
ATOM   2517 1HE  LYS A 199      23.438  17.816  12.443  1.00  0.00           H  
ATOM   2518 2HE  LYS A 199      23.569  19.575  12.387  1.00  0.00           H  
ATOM   2519 1HZ  LYS A 199      21.782  18.780  11.035  1.00  0.00           H  
ATOM   2520 2HZ  LYS A 199      22.926  19.491  10.082  1.00  0.00           H  
ATOM   2521 3HZ  LYS A 199      22.802  17.848  10.135  1.00  0.00           H  
ATOM   2522  N   ALA A 200      28.468  21.686   9.935  1.00 12.38           N  
ATOM   2523  CA  ALA A 200      29.822  21.143   9.883  1.00 12.18           C  
ATOM   2524  C   ALA A 200      30.493  21.504   8.582  1.00 12.91           C  
ATOM   2525  O   ALA A 200      29.830  21.816   7.588  1.00 13.19           O  
ATOM   2526  CB  ALA A 200      29.804  19.627  10.065  1.00 14.31           C  
ATOM   2527  H   ALA A 200      28.006  21.938   9.073  1.00  0.00           H  
ATOM   2528  HA  ALA A 200      30.396  21.586  10.697  1.00  0.00           H  
ATOM   2529 1HB  ALA A 200      30.823  19.243  10.023  1.00  0.00           H  
ATOM   2530 2HB  ALA A 200      29.364  19.382  11.032  1.00  0.00           H  
ATOM   2531 3HB  ALA A 200      29.213  19.173   9.272  1.00  0.00           H  
ATOM   2532  N   ILE A 201      31.821  21.467   8.594  1.00 12.53           N  
ATOM   2533  CA  ILE A 201      32.592  21.721   7.392  1.00 12.43           C  
ATOM   2534  C   ILE A 201      33.802  20.783   7.357  1.00 12.35           C  
ATOM   2535  O   ILE A 201      34.455  20.507   8.376  1.00 14.06           O  
ATOM   2536  CB  ILE A 201      33.028  23.217   7.290  1.00 13.60           C  
ATOM   2537  CG1 ILE A 201      33.771  23.485   5.976  1.00 15.14           C  
ATOM   2538  CG2 ILE A 201      33.873  23.635   8.504  1.00 14.92           C  
ATOM   2539  CD1 ILE A 201      33.884  24.970   5.627  1.00 16.71           C  
ATOM   2540  H   ILE A 201      32.306  21.258   9.455  1.00  0.00           H  
ATOM   2541  HA  ILE A 201      31.970  21.491   6.528  1.00  0.00           H  
ATOM   2542  HB  ILE A 201      32.143  23.852   7.248  1.00  0.00           H  
ATOM   2543 1HG1 ILE A 201      34.776  23.069   6.035  1.00  0.00           H  
ATOM   2544 2HG1 ILE A 201      33.257  22.980   5.158  1.00  0.00           H  
ATOM   2545 1HG2 ILE A 201      34.162  24.681   8.403  1.00  0.00           H  
ATOM   2546 2HG2 ILE A 201      33.290  23.506   9.415  1.00  0.00           H  
ATOM   2547 3HG2 ILE A 201      34.768  23.015   8.555  1.00  0.00           H  
ATOM   2548 1HD1 ILE A 201      34.421  25.083   4.685  1.00  0.00           H  
ATOM   2549 2HD1 ILE A 201      32.886  25.398   5.529  1.00  0.00           H  
ATOM   2550 3HD1 ILE A 201      34.426  25.489   6.417  1.00  0.00           H  
ATOM   2551  N   ILE A 202      34.059  20.253   6.170  1.00 13.48           N  
ATOM   2552  CA  ILE A 202      35.279  19.507   5.895  1.00 13.80           C  
ATOM   2553  C   ILE A 202      36.266  20.484   5.290  1.00 14.13           C  
ATOM   2554  O   ILE A 202      36.004  21.072   4.243  1.00 15.56           O  
ATOM   2555  CB  ILE A 202      35.013  18.326   4.953  1.00 13.31           C  
ATOM   2556  CG1 ILE A 202      33.981  17.398   5.600  1.00 15.69           C  
ATOM   2557  CG2 ILE A 202      36.306  17.591   4.624  1.00 17.14           C  
ATOM   2558  CD1 ILE A 202      33.640  16.172   4.787  1.00 20.64           C  
ATOM   2559  H   ILE A 202      33.380  20.374   5.432  1.00  0.00           H  
ATOM   2560  HA  ILE A 202      35.662  19.112   6.835  1.00  0.00           H  
ATOM   2561  HB  ILE A 202      34.573  18.692   4.026  1.00  0.00           H  
ATOM   2562 1HG1 ILE A 202      34.350  17.064   6.569  1.00  0.00           H  
ATOM   2563 2HG1 ILE A 202      33.056  17.948   5.775  1.00  0.00           H  
ATOM   2564 1HG2 ILE A 202      36.091  16.758   3.955  1.00  0.00           H  
ATOM   2565 2HG2 ILE A 202      37.000  18.276   4.138  1.00  0.00           H  
ATOM   2566 3HG2 ILE A 202      36.753  17.212   5.543  1.00  0.00           H  
ATOM   2567 1HD1 ILE A 202      32.902  15.574   5.322  1.00  0.00           H  
ATOM   2568 2HD1 ILE A 202      33.230  16.477   3.823  1.00  0.00           H  
ATOM   2569 3HD1 ILE A 202      34.540  15.579   4.628  1.00  0.00           H  
ATOM   2570  N   LEU A 203      37.374  20.691   5.997  1.00 13.69           N  
ATOM   2571  CA  LEU A 203      38.410  21.620   5.580  1.00 14.71           C  
ATOM   2572  C   LEU A 203      39.486  20.847   4.841  1.00 15.53           C  
ATOM   2573  O   LEU A 203      40.202  20.055   5.446  1.00 13.20           O  
ATOM   2574  CB  LEU A 203      38.990  22.341   6.793  1.00 15.19           C  
ATOM   2575  CG  LEU A 203      37.969  23.057   7.681  1.00 17.67           C  
ATOM   2576  CD1 LEU A 203      38.608  23.421   9.017  1.00 21.64           C  
ATOM   2577  CD2 LEU A 203      37.419  24.297   6.984  1.00 20.20           C  
ATOM   2578  H   LEU A 203      37.492  20.177   6.858  1.00  0.00           H  
ATOM   2579  HA  LEU A 203      37.965  22.358   4.913  1.00  0.00           H  
ATOM   2580 1HB  LEU A 203      39.518  21.615   7.409  1.00  0.00           H  
ATOM   2581 2HB  LEU A 203      39.709  23.083   6.446  1.00  0.00           H  
ATOM   2582  HG  LEU A 203      37.141  22.382   7.901  1.00  0.00           H  
ATOM   2583 1HD1 LEU A 203      37.876  23.930   9.644  1.00  0.00           H  
ATOM   2584 2HD1 LEU A 203      38.945  22.514   9.518  1.00  0.00           H  
ATOM   2585 3HD1 LEU A 203      39.459  24.079   8.846  1.00  0.00           H  
ATOM   2586 1HD2 LEU A 203      36.695  24.789   7.634  1.00  0.00           H  
ATOM   2587 2HD2 LEU A 203      38.236  24.985   6.766  1.00  0.00           H  
ATOM   2588 3HD2 LEU A 203      36.932  24.005   6.053  1.00  0.00           H  
ATOM   2589  N   GLN A 204      39.591  21.065   3.538  1.00 15.77           N  
ATOM   2590  CA  GLN A 204      40.515  20.278   2.732  1.00 15.40           C  
ATOM   2591  C   GLN A 204      41.943  20.363   3.279  1.00 14.43           C  
ATOM   2592  O   GLN A 204      42.418  21.447   3.657  1.00 16.08           O  
ATOM   2593  CB  GLN A 204      40.476  20.738   1.275  1.00 16.17           C  
ATOM   2594  CG  GLN A 204      41.265  19.866   0.330  1.00 18.63           C  
ATOM   2595  CD  GLN A 204      41.209  20.397  -1.075  1.00 22.59           C  
ATOM   2596  OE1 GLN A 204      40.134  20.493  -1.668  1.00 26.76           O  
ATOM   2597  NE2 GLN A 204      42.358  20.760  -1.613  1.00 22.29           N  
ATOM   2598  H   GLN A 204      39.032  21.778   3.091  1.00  0.00           H  
ATOM   2599  HA  GLN A 204      40.209  19.233   2.776  1.00  0.00           H  
ATOM   2600 1HB  GLN A 204      39.443  20.761   0.928  1.00  0.00           H  
ATOM   2601 2HB  GLN A 204      40.868  21.752   1.203  1.00  0.00           H  
ATOM   2602 1HG  GLN A 204      42.305  19.842   0.657  1.00  0.00           H  
ATOM   2603 2HG  GLN A 204      40.845  18.860   0.344  1.00  0.00           H  
ATOM   2604 1HE2 GLN A 204      42.382  21.121  -2.546  1.00  0.00           H  
ATOM   2605 2HE2 GLN A 204      43.205  20.675  -1.089  1.00  0.00           H  
ATOM   2606  N   ASN A 205      42.594  19.201   3.344  1.00 13.22           N  
ATOM   2607  CA  ASN A 205      43.970  19.078   3.824  1.00 14.21           C  
ATOM   2608  C   ASN A 205      44.138  19.513   5.270  1.00 15.06           C  
ATOM   2609  O   ASN A 205      45.210  19.968   5.655  1.00 15.90           O  
ATOM   2610  CB  ASN A 205      44.943  19.894   2.965  1.00 15.68           C  
ATOM   2611  CG  ASN A 205      44.832  19.585   1.481  1.00 16.72           C  
ATOM   2612  OD1 ASN A 205      44.494  20.468   0.682  1.00 19.00           O  
ATOM   2613  ND2 ASN A 205      45.128  18.347   1.099  1.00 16.31           N  
ATOM   2614  H   ASN A 205      42.102  18.372   3.044  1.00  0.00           H  
ATOM   2615  HA  ASN A 205      44.265  18.029   3.766  1.00  0.00           H  
ATOM   2616 1HB  ASN A 205      44.755  20.958   3.113  1.00  0.00           H  
ATOM   2617 2HB  ASN A 205      45.966  19.695   3.285  1.00  0.00           H  
ATOM   2618 1HD2 ASN A 205      45.070  18.094   0.133  1.00  0.00           H  
ATOM   2619 2HD2 ASN A 205      45.408  17.668   1.777  1.00  0.00           H  
ATOM   2620  N   HIS A 206      43.094  19.377   6.071  1.00 15.30           N  
ATOM   2621  CA  HIS A 206      43.122  19.938   7.411  1.00 13.22           C  
ATOM   2622  C   HIS A 206      42.346  19.034   8.355  1.00 16.14           C  
ATOM   2623  O   HIS A 206      42.940  18.389   9.232  1.00 17.20           O  
ATOM   2624  CB  HIS A 206      42.569  21.370   7.373  1.00 16.78           C  
ATOM   2625  CG  HIS A 206      42.669  22.110   8.669  1.00 16.58           C  
ATOM   2626  ND1 HIS A 206      42.286  23.428   8.794  1.00 19.56           N  
ATOM   2627  CD2 HIS A 206      43.109  21.729   9.893  1.00 16.34           C  
ATOM   2628  CE1 HIS A 206      42.479  23.827  10.040  1.00 20.29           C  
ATOM   2629  NE2 HIS A 206      42.984  22.815  10.726  1.00 17.40           N  
ATOM   2630  H   HIS A 206      42.269  18.884   5.761  1.00  0.00           H  
ATOM   2631  HA  HIS A 206      44.150  19.969   7.771  1.00  0.00           H  
ATOM   2632 1HB  HIS A 206      43.104  21.947   6.618  1.00  0.00           H  
ATOM   2633 2HB  HIS A 206      41.519  21.347   7.083  1.00  0.00           H  
ATOM   2634  HD2 HIS A 206      43.495  20.746  10.165  1.00  0.00           H  
ATOM   2635  HE1 HIS A 206      42.259  24.819  10.433  1.00  0.00           H  
ATOM   2636  HE2 HIS A 206      43.238  22.832  11.703  1.00  0.00           H  
ATOM   2637  N   GLY A 207      41.035  18.951   8.158  1.00 13.24           N  
ATOM   2638  CA  GLY A 207      40.217  18.121   9.022  1.00 14.65           C  
ATOM   2639  C   GLY A 207      38.820  18.681   9.160  1.00 11.76           C  
ATOM   2640  O   GLY A 207      38.312  19.335   8.254  1.00 15.56           O  
ATOM   2641  H   GLY A 207      40.595  19.463   7.407  1.00  0.00           H  
ATOM   2642 1HA  GLY A 207      40.168  17.110   8.616  1.00  0.00           H  
ATOM   2643 2HA  GLY A 207      40.682  18.050  10.005  1.00  0.00           H  
ATOM   2644  N   LEU A 208      38.227  18.444  10.317  1.00 12.63           N  
ATOM   2645  CA  LEU A 208      36.811  18.715  10.543  1.00 12.29           C  
ATOM   2646  C   LEU A 208      36.576  19.847  11.522  1.00 11.96           C  
ATOM   2647  O   LEU A 208      37.330  20.023  12.476  1.00 12.18           O  
ATOM   2648  CB  LEU A 208      36.122  17.465  11.084  1.00 12.46           C  
ATOM   2649  CG  LEU A 208      36.358  16.160  10.327  1.00 11.45           C  
ATOM   2650  CD1 LEU A 208      35.656  15.039  11.079  1.00 13.21           C  
ATOM   2651  CD2 LEU A 208      35.838  16.269   8.921  1.00 13.21           C  
ATOM   2652  H   LEU A 208      38.781  18.061  11.070  1.00  0.00           H  
ATOM   2653  HA  LEU A 208      36.355  18.986   9.592  1.00  0.00           H  
ATOM   2654 1HB  LEU A 208      36.452  17.303  12.109  1.00  0.00           H  
ATOM   2655 2HB  LEU A 208      35.046  17.638  11.094  1.00  0.00           H  
ATOM   2656  HG  LEU A 208      37.427  15.946  10.295  1.00  0.00           H  
ATOM   2657 1HD1 LEU A 208      35.812  14.096  10.555  1.00  0.00           H  
ATOM   2658 2HD1 LEU A 208      36.065  14.965  12.087  1.00  0.00           H  
ATOM   2659 3HD1 LEU A 208      34.589  15.251  11.134  1.00  0.00           H  
ATOM   2660 1HD2 LEU A 208      36.014  15.331   8.394  1.00  0.00           H  
ATOM   2661 2HD2 LEU A 208      34.768  16.477   8.944  1.00  0.00           H  
ATOM   2662 3HD2 LEU A 208      36.354  17.078   8.404  1.00  0.00           H  
ATOM   2663  N   LEU A 209      35.488  20.576  11.315  1.00 11.45           N  
ATOM   2664  CA  LEU A 209      35.008  21.532  12.303  1.00 10.63           C  
ATOM   2665  C   LEU A 209      33.484  21.437  12.370  1.00 12.02           C  
ATOM   2666  O   LEU A 209      32.819  21.344  11.328  1.00 11.93           O  
ATOM   2667  CB  LEU A 209      35.466  22.950  11.944  1.00 12.52           C  
ATOM   2668  CG  LEU A 209      35.019  24.100  12.852  1.00 12.85           C  
ATOM   2669  CD1 LEU A 209      36.037  25.217  12.824  1.00 14.29           C  
ATOM   2670  CD2 LEU A 209      33.664  24.659  12.437  1.00 14.79           C  
ATOM   2671  H   LEU A 209      34.979  20.465  10.450  1.00  0.00           H  
ATOM   2672  HA  LEU A 209      35.426  21.266  13.273  1.00  0.00           H  
ATOM   2673 1HB  LEU A 209      36.555  22.971  11.931  1.00  0.00           H  
ATOM   2674 2HB  LEU A 209      35.107  23.188  10.943  1.00  0.00           H  
ATOM   2675  HG  LEU A 209      34.940  23.743  13.879  1.00  0.00           H  
ATOM   2676 1HD1 LEU A 209      35.706  26.027  13.474  1.00  0.00           H  
ATOM   2677 2HD1 LEU A 209      36.999  24.842  13.174  1.00  0.00           H  
ATOM   2678 3HD1 LEU A 209      36.141  25.589  11.805  1.00  0.00           H  
ATOM   2679 1HD2 LEU A 209      33.385  25.472  13.108  1.00  0.00           H  
ATOM   2680 2HD2 LEU A 209      33.723  25.035  11.416  1.00  0.00           H  
ATOM   2681 3HD2 LEU A 209      32.913  23.870  12.490  1.00  0.00           H  
ATOM   2682  N   THR A 210      32.930  21.453  13.585  1.00 11.41           N  
ATOM   2683  CA  THR A 210      31.483  21.403  13.758  1.00 11.23           C  
ATOM   2684  C   THR A 210      31.029  22.516  14.677  1.00 10.95           C  
ATOM   2685  O   THR A 210      31.810  23.045  15.472  1.00 11.57           O  
ATOM   2686  CB  THR A 210      31.002  20.058  14.330  1.00 11.43           C  
ATOM   2687  OG1 THR A 210      31.567  19.875  15.634  1.00 12.58           O  
ATOM   2688  CG2 THR A 210      31.413  18.908  13.420  1.00 12.26           C  
ATOM   2689  H   THR A 210      33.522  21.501  14.402  1.00  0.00           H  
ATOM   2690  HA  THR A 210      31.013  21.534  12.783  1.00  0.00           H  
ATOM   2691  HB  THR A 210      29.916  20.069  14.422  1.00  0.00           H  
ATOM   2692  HG1 THR A 210      32.116  20.632  15.853  1.00  0.00           H  
ATOM   2693 1HG2 THR A 210      31.063  17.967  13.843  1.00  0.00           H  
ATOM   2694 2HG2 THR A 210      30.972  19.049  12.433  1.00  0.00           H  
ATOM   2695 3HG2 THR A 210      32.498  18.884  13.332  1.00  0.00           H  
ATOM   2696  N   VAL A 211      29.755  22.884  14.556  1.00 11.22           N  
ATOM   2697  CA  VAL A 211      29.182  23.932  15.393  1.00 12.04           C  
ATOM   2698  C   VAL A 211      27.861  23.456  15.969  1.00 12.66           C  
ATOM   2699  O   VAL A 211      27.241  22.532  15.438  1.00 13.50           O  
ATOM   2700  CB  VAL A 211      28.962  25.250  14.603  1.00 12.35           C  
ATOM   2701  CG1 VAL A 211      30.254  25.692  13.931  1.00 13.99           C  
ATOM   2702  CG2 VAL A 211      27.839  25.080  13.577  1.00 12.79           C  
ATOM   2703  H   VAL A 211      29.171  22.428  13.870  1.00  0.00           H  
ATOM   2704  HA  VAL A 211      29.875  24.141  16.209  1.00  0.00           H  
ATOM   2705  HB  VAL A 211      28.692  26.041  15.302  1.00  0.00           H  
ATOM   2706 1HG1 VAL A 211      30.080  26.618  13.382  1.00  0.00           H  
ATOM   2707 2HG1 VAL A 211      31.020  25.858  14.689  1.00  0.00           H  
ATOM   2708 3HG1 VAL A 211      30.588  24.918  13.240  1.00  0.00           H  
ATOM   2709 1HG2 VAL A 211      27.699  26.014  13.033  1.00  0.00           H  
ATOM   2710 2HG2 VAL A 211      28.103  24.288  12.876  1.00  0.00           H  
ATOM   2711 3HG2 VAL A 211      26.914  24.817  14.090  1.00  0.00           H  
ATOM   2712  N   GLY A 212      27.444  24.066  17.068  1.00 12.30           N  
ATOM   2713  CA  GLY A 212      26.179  23.711  17.679  1.00 12.36           C  
ATOM   2714  C   GLY A 212      25.545  24.832  18.466  1.00 12.75           C  
ATOM   2715  O   GLY A 212      26.217  25.757  18.926  1.00 12.84           O  
ATOM   2716  H   GLY A 212      28.009  24.788  17.491  1.00  0.00           H  
ATOM   2717 1HA  GLY A 212      25.477  23.396  16.906  1.00  0.00           H  
ATOM   2718 2HA  GLY A 212      26.323  22.863  18.347  1.00  0.00           H  
ATOM   2719  N   THR A 213      24.234  24.726  18.642  1.00 13.42           N  
ATOM   2720  CA  THR A 213      23.529  25.610  19.559  1.00 12.84           C  
ATOM   2721  C   THR A 213      23.801  25.197  20.999  1.00 13.85           C  
ATOM   2722  O   THR A 213      23.509  25.956  21.922  1.00 15.15           O  
ATOM   2723  CB  THR A 213      22.013  25.620  19.304  1.00 14.82           C  
ATOM   2724  OG1 THR A 213      21.472  24.310  19.522  1.00 16.25           O  
ATOM   2725  CG2 THR A 213      21.710  26.088  17.879  1.00 14.54           C  
ATOM   2726  H   THR A 213      23.712  24.025  18.136  1.00  0.00           H  
ATOM   2727  HA  THR A 213      23.899  26.625  19.414  1.00  0.00           H  
ATOM   2728  HB  THR A 213      21.530  26.293  20.011  1.00  0.00           H  
ATOM   2729  HG1 THR A 213      22.178  23.712  19.780  1.00  0.00           H  
ATOM   2730 1HG2 THR A 213      20.632  26.089  17.718  1.00  0.00           H  
ATOM   2731 2HG2 THR A 213      22.099  27.096  17.737  1.00  0.00           H  
ATOM   2732 3HG2 THR A 213      22.182  25.413  17.166  1.00  0.00           H  
ATOM   2733  N   THR A 214      24.347  23.994  21.174  1.00 13.35           N  
ATOM   2734  CA  THR A 214      24.827  23.517  22.469  1.00 13.13           C  
ATOM   2735  C   THR A 214      26.169  22.857  22.269  1.00 11.11           C  
ATOM   2736  O   THR A 214      26.501  22.446  21.158  1.00 12.44           O  
ATOM   2737  CB  THR A 214      23.884  22.496  23.147  1.00 12.51           C  
ATOM   2738  OG1 THR A 214      23.710  21.357  22.288  1.00 13.60           O  
ATOM   2739  CG2 THR A 214      22.538  23.123  23.481  1.00 15.72           C  
ATOM   2740  H   THR A 214      24.428  23.392  20.367  1.00  0.00           H  
ATOM   2741  HA  THR A 214      24.911  24.370  23.143  1.00  0.00           H  
ATOM   2742  HB  THR A 214      24.341  22.135  24.068  1.00  0.00           H  
ATOM   2743  HG1 THR A 214      24.218  21.483  21.483  1.00  0.00           H  
ATOM   2744 1HG2 THR A 214      21.898  22.380  23.957  1.00  0.00           H  
ATOM   2745 2HG2 THR A 214      22.686  23.963  24.160  1.00  0.00           H  
ATOM   2746 3HG2 THR A 214      22.064  23.476  22.566  1.00  0.00           H  
ATOM   2747  N   ILE A 215      26.952  22.769  23.339  1.00 12.20           N  
ATOM   2748  CA  ILE A 215      28.171  21.970  23.327  1.00 11.96           C  
ATOM   2749  C   ILE A 215      27.843  20.543  22.899  1.00 10.97           C  
ATOM   2750  O   ILE A 215      28.533  19.952  22.072  1.00 12.15           O  
ATOM   2751  CB  ILE A 215      28.823  21.944  24.713  1.00 13.32           C  
ATOM   2752  CG1 ILE A 215      29.293  23.338  25.119  1.00 15.74           C  
ATOM   2753  CG2 ILE A 215      29.967  20.934  24.769  1.00 14.78           C  
ATOM   2754  CD1 ILE A 215      29.467  23.479  26.620  1.00 16.41           C  
ATOM   2755  H   ILE A 215      26.698  23.266  24.181  1.00  0.00           H  
ATOM   2756  HA  ILE A 215      28.872  22.420  22.625  1.00  0.00           H  
ATOM   2757  HB  ILE A 215      28.079  21.667  25.460  1.00  0.00           H  
ATOM   2758 1HG1 ILE A 215      30.242  23.558  24.631  1.00  0.00           H  
ATOM   2759 2HG1 ILE A 215      28.571  24.080  24.777  1.00  0.00           H  
ATOM   2760 1HG2 ILE A 215      30.409  20.940  25.765  1.00  0.00           H  
ATOM   2761 2HG2 ILE A 215      29.584  19.939  24.548  1.00  0.00           H  
ATOM   2762 3HG2 ILE A 215      30.726  21.202  24.034  1.00  0.00           H  
ATOM   2763 1HD1 ILE A 215      29.802  24.490  26.854  1.00  0.00           H  
ATOM   2764 2HD1 ILE A 215      28.515  23.288  27.116  1.00  0.00           H  
ATOM   2765 3HD1 ILE A 215      30.209  22.762  26.969  1.00  0.00           H  
ATOM   2766  N   ASP A 216      26.752  20.016  23.445  1.00 11.75           N  
ATOM   2767  CA  ASP A 216      26.384  18.626  23.197  1.00 11.05           C  
ATOM   2768  C   ASP A 216      26.157  18.351  21.717  1.00 11.82           C  
ATOM   2769  O   ASP A 216      26.681  17.383  21.175  1.00 12.18           O  
ATOM   2770  CB  ASP A 216      25.121  18.280  23.978  1.00 13.37           C  
ATOM   2771  CG  ASP A 216      25.270  18.503  25.473  1.00 15.81           C  
ATOM   2772  OD1 ASP A 216      25.001  17.559  26.244  1.00 16.13           O  
ATOM   2773  OD2 ASP A 216      25.657  19.619  25.887  1.00 16.25           O  
ATOM   2774  H   ASP A 216      26.165  20.581  24.041  1.00  0.00           H  
ATOM   2775  HA  ASP A 216      27.199  17.986  23.538  1.00  0.00           H  
ATOM   2776 1HB  ASP A 216      24.291  18.888  23.616  1.00  0.00           H  
ATOM   2777 2HB  ASP A 216      24.861  17.235  23.806  1.00  0.00           H  
ATOM   2778  N   SER A 217      25.383  19.206  21.049  1.00 11.37           N  
ATOM   2779  CA  SER A 217      25.119  18.937  19.645  1.00 11.50           C  
ATOM   2780  C   SER A 217      26.384  19.100  18.805  1.00 12.46           C  
ATOM   2781  O   SER A 217      26.615  18.300  17.908  1.00 11.65           O  
ATOM   2782  CB  SER A 217      23.986  19.818  19.106  1.00 14.18           C  
ATOM   2783  OG  SER A 217      24.333  21.191  19.085  1.00 13.73           O  
ATOM   2784  H   SER A 217      24.977  20.026  21.478  1.00  0.00           H  
ATOM   2785  HA  SER A 217      24.815  17.894  19.543  1.00  0.00           H  
ATOM   2786 1HB  SER A 217      23.730  19.503  18.095  1.00  0.00           H  
ATOM   2787 2HB  SER A 217      23.099  19.687  19.724  1.00  0.00           H  
ATOM   2788  HG  SER A 217      25.229  21.243  19.426  1.00  0.00           H  
ATOM   2789  N   ALA A 218      27.217  20.098  19.090  1.00 11.87           N  
ATOM   2790  CA  ALA A 218      28.475  20.235  18.355  1.00 12.36           C  
ATOM   2791  C   ALA A 218      29.333  18.972  18.482  1.00 10.83           C  
ATOM   2792  O   ALA A 218      29.959  18.533  17.512  1.00 11.55           O  
ATOM   2793  CB  ALA A 218      29.251  21.442  18.844  1.00 13.22           C  
ATOM   2794  H   ALA A 218      26.993  20.768  19.812  1.00  0.00           H  
ATOM   2795  HA  ALA A 218      28.238  20.375  17.300  1.00  0.00           H  
ATOM   2796 1HB  ALA A 218      30.183  21.526  18.285  1.00  0.00           H  
ATOM   2797 2HB  ALA A 218      28.655  22.343  18.694  1.00  0.00           H  
ATOM   2798 3HB  ALA A 218      29.473  21.326  19.904  1.00  0.00           H  
ATOM   2799  N   VAL A 219      29.353  18.389  19.675  1.00 11.76           N  
ATOM   2800  CA  VAL A 219      30.089  17.161  19.931  1.00 12.12           C  
ATOM   2801  C   VAL A 219      29.485  15.983  19.169  1.00 11.48           C  
ATOM   2802  O   VAL A 219      30.227  15.215  18.548  1.00 11.63           O  
ATOM   2803  CB  VAL A 219      30.134  16.870  21.438  1.00 11.26           C  
ATOM   2804  CG1 VAL A 219      30.636  15.459  21.716  1.00 12.60           C  
ATOM   2805  CG2 VAL A 219      31.046  17.861  22.135  1.00 12.70           C  
ATOM   2806  H   VAL A 219      28.836  18.819  20.429  1.00  0.00           H  
ATOM   2807  HA  VAL A 219      31.110  17.287  19.568  1.00  0.00           H  
ATOM   2808  HB  VAL A 219      29.127  16.957  21.846  1.00  0.00           H  
ATOM   2809 1HG1 VAL A 219      30.655  15.285  22.792  1.00  0.00           H  
ATOM   2810 2HG1 VAL A 219      29.970  14.736  21.244  1.00  0.00           H  
ATOM   2811 3HG1 VAL A 219      31.642  15.345  21.313  1.00  0.00           H  
ATOM   2812 1HG2 VAL A 219      31.069  17.645  23.203  1.00  0.00           H  
ATOM   2813 2HG2 VAL A 219      32.053  17.779  21.726  1.00  0.00           H  
ATOM   2814 3HG2 VAL A 219      30.672  18.873  21.978  1.00  0.00           H  
ATOM   2815  N   ALA A 220      28.155  15.848  19.186  1.00 11.29           N  
ATOM   2816  CA  ALA A 220      27.512  14.785  18.419  1.00 10.99           C  
ATOM   2817  C   ALA A 220      27.882  14.887  16.955  1.00 10.71           C  
ATOM   2818  O   ALA A 220      28.232  13.888  16.325  1.00 10.80           O  
ATOM   2819  CB  ALA A 220      25.988  14.823  18.565  1.00 13.25           C  
ATOM   2820  H   ALA A 220      27.582  16.479  19.729  1.00  0.00           H  
ATOM   2821  HA  ALA A 220      27.868  13.828  18.802  1.00  0.00           H  
ATOM   2822 1HB  ALA A 220      25.546  14.017  17.980  1.00  0.00           H  
ATOM   2823 2HB  ALA A 220      25.720  14.699  19.614  1.00  0.00           H  
ATOM   2824 3HB  ALA A 220      25.612  15.780  18.206  1.00  0.00           H  
ATOM   2825  N   TRP A 221      27.821  16.093  16.399  1.00 11.01           N  
ATOM   2826  CA  TRP A 221      28.127  16.232  14.980  1.00 11.10           C  
ATOM   2827  C   TRP A 221      29.583  15.866  14.682  1.00 10.64           C  
ATOM   2828  O   TRP A 221      29.863  15.256  13.649  1.00 11.39           O  
ATOM   2829  CB  TRP A 221      27.821  17.641  14.472  1.00 10.64           C  
ATOM   2830  CG  TRP A 221      26.439  18.152  14.769  1.00 11.14           C  
ATOM   2831  CD1 TRP A 221      26.124  19.444  15.104  1.00 12.59           C  
ATOM   2832  CD2 TRP A 221      25.189  17.432  14.727  1.00 12.25           C  
ATOM   2833  NE1 TRP A 221      24.768  19.565  15.288  1.00 12.46           N  
ATOM   2834  CE2 TRP A 221      24.175  18.345  15.076  1.00 11.87           C  
ATOM   2835  CE3 TRP A 221      24.829  16.106  14.444  1.00 12.55           C  
ATOM   2836  CZ2 TRP A 221      22.828  17.991  15.117  1.00 12.03           C  
ATOM   2837  CZ3 TRP A 221      23.488  15.753  14.496  1.00 12.42           C  
ATOM   2838  CH2 TRP A 221      22.506  16.690  14.841  1.00 12.82           C  
ATOM   2839  H   TRP A 221      27.569  16.914  16.931  1.00  0.00           H  
ATOM   2840  HA  TRP A 221      27.508  15.530  14.422  1.00  0.00           H  
ATOM   2841 1HB  TRP A 221      28.527  18.347  14.909  1.00  0.00           H  
ATOM   2842 2HB  TRP A 221      27.952  17.674  13.391  1.00  0.00           H  
ATOM   2843  HD1 TRP A 221      26.844  20.254  15.208  1.00  0.00           H  
ATOM   2844  HE1 TRP A 221      24.282  20.414  15.540  1.00  0.00           H  
ATOM   2845  HE3 TRP A 221      25.589  15.369  14.186  1.00  0.00           H  
ATOM   2846  HZ2 TRP A 221      22.046  18.712  15.357  1.00  0.00           H  
ATOM   2847  HZ3 TRP A 221      23.217  14.723  14.261  1.00  0.00           H  
ATOM   2848  HH2 TRP A 221      21.464  16.374  14.891  1.00  0.00           H  
ATOM   2849  N   PHE A 222      30.505  16.201  15.580  1.00 10.81           N  
ATOM   2850  CA  PHE A 222      31.902  15.843  15.353  1.00  9.40           C  
ATOM   2851  C   PHE A 222      32.090  14.326  15.404  1.00  9.62           C  
ATOM   2852  O   PHE A 222      32.737  13.747  14.528  1.00 11.09           O  
ATOM   2853  CB  PHE A 222      32.833  16.532  16.361  1.00 10.56           C  
ATOM   2854  CG  PHE A 222      34.262  16.560  15.908  1.00 11.07           C  
ATOM   2855  CD1 PHE A 222      35.065  15.434  16.033  1.00 11.79           C  
ATOM   2856  CD2 PHE A 222      34.799  17.689  15.323  1.00 11.48           C  
ATOM   2857  CE1 PHE A 222      36.374  15.437  15.578  1.00 12.12           C  
ATOM   2858  CE2 PHE A 222      36.117  17.697  14.896  1.00 12.77           C  
ATOM   2859  CZ  PHE A 222      36.898  16.569  15.019  1.00 12.34           C  
ATOM   2860  H   PHE A 222      30.256  16.701  16.421  1.00  0.00           H  
ATOM   2861  HA  PHE A 222      32.185  16.170  14.352  1.00  0.00           H  
ATOM   2862 1HB  PHE A 222      32.498  17.556  16.524  1.00  0.00           H  
ATOM   2863 2HB  PHE A 222      32.780  16.014  17.318  1.00  0.00           H  
ATOM   2864  HD1 PHE A 222      34.655  14.536  16.496  1.00  0.00           H  
ATOM   2865  HD2 PHE A 222      34.188  18.587  15.222  1.00  0.00           H  
ATOM   2866  HE1 PHE A 222      36.983  14.538  15.666  1.00  0.00           H  
ATOM   2867  HE2 PHE A 222      36.536  18.604  14.461  1.00  0.00           H  
ATOM   2868  HZ  PHE A 222      37.931  16.579  14.673  1.00  0.00           H  
ATOM   2869  N   ILE A 223      31.540  13.676  16.427  1.00 10.02           N  
ATOM   2870  CA  ILE A 223      31.631  12.221  16.545  1.00 10.85           C  
ATOM   2871  C   ILE A 223      31.046  11.541  15.307  1.00 10.09           C  
ATOM   2872  O   ILE A 223      31.632  10.598  14.750  1.00 11.08           O  
ATOM   2873  CB  ILE A 223      30.900  11.720  17.811  1.00  9.80           C  
ATOM   2874  CG1 ILE A 223      31.671  12.137  19.064  1.00 12.16           C  
ATOM   2875  CG2 ILE A 223      30.745  10.208  17.795  1.00 12.86           C  
ATOM   2876  CD1 ILE A 223      30.841  12.008  20.353  1.00 12.13           C  
ATOM   2877  H   ILE A 223      31.048  14.198  17.139  1.00  0.00           H  
ATOM   2878  HA  ILE A 223      32.682  11.946  16.624  1.00  0.00           H  
ATOM   2879  HB  ILE A 223      29.909  12.170  17.861  1.00  0.00           H  
ATOM   2880 1HG1 ILE A 223      32.565  11.522  19.162  1.00  0.00           H  
ATOM   2881 2HG1 ILE A 223      31.997  13.173  18.963  1.00  0.00           H  
ATOM   2882 1HG2 ILE A 223      30.228   9.886  18.699  1.00  0.00           H  
ATOM   2883 2HG2 ILE A 223      30.167   9.911  16.921  1.00  0.00           H  
ATOM   2884 3HG2 ILE A 223      31.730   9.742  17.755  1.00  0.00           H  
ATOM   2885 1HD1 ILE A 223      31.444  12.319  21.207  1.00  0.00           H  
ATOM   2886 2HD1 ILE A 223      29.957  12.643  20.282  1.00  0.00           H  
ATOM   2887 3HD1 ILE A 223      30.534  10.972  20.485  1.00  0.00           H  
ATOM   2888  N   MET A 224      29.878  12.007  14.874  1.00 10.32           N  
ATOM   2889  CA  MET A 224      29.212  11.384  13.738  1.00 10.39           C  
ATOM   2890  C   MET A 224      29.949  11.641  12.437  1.00 10.59           C  
ATOM   2891  O   MET A 224      29.986  10.768  11.565  1.00 11.03           O  
ATOM   2892  CB  MET A 224      27.758  11.855  13.646  1.00 10.95           C  
ATOM   2893  CG  MET A 224      26.930  11.389  14.844  1.00 11.33           C  
ATOM   2894  SD  MET A 224      25.216  11.955  14.773  1.00 13.59           S  
ATOM   2895  CE  MET A 224      24.540  10.835  13.544  1.00 18.16           C  
ATOM   2896  H   MET A 224      29.441  12.797  15.328  1.00  0.00           H  
ATOM   2897  HA  MET A 224      29.220  10.304  13.882  1.00  0.00           H  
ATOM   2898 1HB  MET A 224      27.731  12.942  13.594  1.00  0.00           H  
ATOM   2899 2HB  MET A 224      27.308  11.472  12.729  1.00  0.00           H  
ATOM   2900 1HG  MET A 224      26.931  10.300  14.885  1.00  0.00           H  
ATOM   2901 2HG  MET A 224      27.377  11.765  15.764  1.00  0.00           H  
ATOM   2902 1HE  MET A 224      23.484  11.059  13.389  1.00  0.00           H  
ATOM   2903 2HE  MET A 224      25.080  10.957  12.604  1.00  0.00           H  
ATOM   2904 3HE  MET A 224      24.645   9.807  13.892  1.00  0.00           H  
ATOM   2905  N   LEU A 225      30.528  12.827  12.285  1.00 10.60           N  
ATOM   2906  CA  LEU A 225      31.233  13.152  11.043  1.00 10.82           C  
ATOM   2907  C   LEU A 225      32.552  12.389  10.960  1.00 10.24           C  
ATOM   2908  O   LEU A 225      32.885  11.855   9.902  1.00 11.18           O  
ATOM   2909  CB  LEU A 225      31.470  14.664  10.931  1.00 10.93           C  
ATOM   2910  CG  LEU A 225      32.070  15.182   9.623  1.00 10.57           C  
ATOM   2911  CD1 LEU A 225      31.225  14.750   8.436  1.00 13.48           C  
ATOM   2912  CD2 LEU A 225      32.157  16.686   9.697  1.00 13.09           C  
ATOM   2913  H   LEU A 225      30.488  13.516  13.023  1.00  0.00           H  
ATOM   2914  HA  LEU A 225      30.616  12.836  10.202  1.00  0.00           H  
ATOM   2915 1HB  LEU A 225      30.519  15.176  11.068  1.00  0.00           H  
ATOM   2916 2HB  LEU A 225      32.143  14.971  11.732  1.00  0.00           H  
ATOM   2917  HG  LEU A 225      33.066  14.759   9.486  1.00  0.00           H  
ATOM   2918 1HD1 LEU A 225      31.670  15.129   7.516  1.00  0.00           H  
ATOM   2919 2HD1 LEU A 225      31.183  13.661   8.396  1.00  0.00           H  
ATOM   2920 3HD1 LEU A 225      30.217  15.149   8.543  1.00  0.00           H  
ATOM   2921 1HD2 LEU A 225      32.584  17.072   8.771  1.00  0.00           H  
ATOM   2922 2HD2 LEU A 225      31.159  17.102   9.837  1.00  0.00           H  
ATOM   2923 3HD2 LEU A 225      32.791  16.973  10.536  1.00  0.00           H  
ATOM   2924  N   GLU A 226      33.285  12.310  12.068  1.00 10.13           N  
ATOM   2925  CA  GLU A 226      34.511  11.518  12.099  1.00 11.32           C  
ATOM   2926  C   GLU A 226      34.215  10.059  11.759  1.00 10.13           C  
ATOM   2927  O   GLU A 226      34.931   9.439  10.965  1.00 10.96           O  
ATOM   2928  CB  GLU A 226      35.192  11.632  13.468  1.00 11.72           C  
ATOM   2929  CG  GLU A 226      36.427  10.719  13.682  1.00 12.88           C  
ATOM   2930  CD  GLU A 226      37.658  11.095  12.881  1.00 14.02           C  
ATOM   2931  OE1 GLU A 226      37.647  12.131  12.172  1.00 13.56           O  
ATOM   2932  OE2 GLU A 226      38.651  10.345  12.998  1.00 14.01           O  
ATOM   2933  H   GLU A 226      32.996  12.801  12.902  1.00  0.00           H  
ATOM   2934  HA  GLU A 226      35.191  11.904  11.339  1.00  0.00           H  
ATOM   2935 1HB  GLU A 226      35.520  12.660  13.627  1.00  0.00           H  
ATOM   2936 2HB  GLU A 226      34.474  11.392  14.253  1.00  0.00           H  
ATOM   2937 1HG  GLU A 226      36.702  10.738  14.736  1.00  0.00           H  
ATOM   2938 2HG  GLU A 226      36.158   9.696  13.424  1.00  0.00           H  
ATOM   2939  N   LYS A 227      33.136   9.523  12.325  1.00  9.74           N  
ATOM   2940  CA  LYS A 227      32.749   8.146  12.025  1.00  9.29           C  
ATOM   2941  C   LYS A 227      32.390   7.967  10.556  1.00  9.29           C  
ATOM   2942  O   LYS A 227      32.819   6.987   9.930  1.00 10.78           O  
ATOM   2943  CB  LYS A 227      31.578   7.710  12.910  1.00 10.94           C  
ATOM   2944  CG  LYS A 227      31.107   6.267  12.667  1.00 10.99           C  
ATOM   2945  CD  LYS A 227      32.196   5.217  12.850  1.00 12.34           C  
ATOM   2946  CE  LYS A 227      32.713   5.160  14.284  1.00 11.58           C  
ATOM   2947  NZ  LYS A 227      33.760   4.109  14.449  1.00 12.34           N  
ATOM   2948  H   LYS A 227      32.574  10.063  12.967  1.00  0.00           H  
ATOM   2949  HA  LYS A 227      33.600   7.495  12.229  1.00  0.00           H  
ATOM   2950 1HB  LYS A 227      31.862   7.799  13.959  1.00  0.00           H  
ATOM   2951 2HB  LYS A 227      30.729   8.373  12.743  1.00  0.00           H  
ATOM   2952 1HG  LYS A 227      30.299   6.026  13.359  1.00  0.00           H  
ATOM   2953 2HG  LYS A 227      30.729   6.174  11.649  1.00  0.00           H  
ATOM   2954 1HD  LYS A 227      31.803   4.235  12.585  1.00  0.00           H  
ATOM   2955 2HD  LYS A 227      33.034   5.443  12.191  1.00  0.00           H  
ATOM   2956 1HE  LYS A 227      33.134   6.126  14.557  1.00  0.00           H  
ATOM   2957 2HE  LYS A 227      31.886   4.945  14.961  1.00  0.00           H  
ATOM   2958 1HZ  LYS A 227      34.079   4.098  15.407  1.00  0.00           H  
ATOM   2959 2HZ  LYS A 227      33.372   3.206  14.214  1.00  0.00           H  
ATOM   2960 3HZ  LYS A 227      34.539   4.310  13.838  1.00  0.00           H  
ATOM   2961  N   GLN A 228      31.626   8.889   9.967  1.00 10.55           N  
ATOM   2962  CA  GLN A 228      31.264   8.694   8.576  1.00 10.57           C  
ATOM   2963  C   GLN A 228      32.481   8.858   7.657  1.00  9.83           C  
ATOM   2964  O   GLN A 228      32.557   8.192   6.625  1.00 10.71           O  
ATOM   2965  CB  GLN A 228      30.135   9.630   8.155  1.00 11.92           C  
ATOM   2966  CG  GLN A 228      29.627   9.324   6.742  1.00 12.90           C  
ATOM   2967  CD  GLN A 228      29.100   7.909   6.559  1.00 12.27           C  
ATOM   2968  OE1 GLN A 228      28.555   7.306   7.476  1.00 12.53           O  
ATOM   2969  NE2 GLN A 228      29.250   7.383   5.357  1.00 14.76           N  
ATOM   2970  H   GLN A 228      31.294   9.711  10.451  1.00  0.00           H  
ATOM   2971  HA  GLN A 228      30.919   7.668   8.449  1.00  0.00           H  
ATOM   2972 1HB  GLN A 228      29.307   9.540   8.858  1.00  0.00           H  
ATOM   2973 2HB  GLN A 228      30.485  10.662   8.192  1.00  0.00           H  
ATOM   2974 1HG  GLN A 228      28.812  10.007   6.504  1.00  0.00           H  
ATOM   2975 2HG  GLN A 228      30.446   9.459   6.035  1.00  0.00           H  
ATOM   2976 1HE2 GLN A 228      28.924   6.455   5.172  1.00  0.00           H  
ATOM   2977 2HE2 GLN A 228      29.689   7.912   4.631  1.00  0.00           H  
ATOM   2978  N   CYS A 229      33.437   9.717   8.019  1.00 10.54           N  
ATOM   2979  CA  CYS A 229      34.674   9.781   7.242  1.00  9.77           C  
ATOM   2980  C   CYS A 229      35.409   8.438   7.293  1.00 10.89           C  
ATOM   2981  O   CYS A 229      35.910   7.966   6.276  1.00 10.96           O  
ATOM   2982  CB  CYS A 229      35.582  10.893   7.759  1.00 10.95           C  
ATOM   2983  SG  CYS A 229      35.036  12.560   7.364  1.00 12.39           S  
ATOM   2984  H   CYS A 229      33.326  10.325   8.818  1.00  0.00           H  
ATOM   2985  HA  CYS A 229      34.420   9.997   6.204  1.00  0.00           H  
ATOM   2986 1HB  CYS A 229      35.664  10.821   8.844  1.00  0.00           H  
ATOM   2987 2HB  CYS A 229      36.583  10.767   7.346  1.00  0.00           H  
ATOM   2988  HG  CYS A 229      36.047  13.182   7.962  1.00  0.00           H  
ATOM   2989  N   GLN A 230      35.458   7.828   8.476  1.00  9.72           N  
ATOM   2990  CA  GLN A 230      36.044   6.507   8.633  1.00 10.52           C  
ATOM   2991  C   GLN A 230      35.349   5.483   7.747  1.00 10.19           C  
ATOM   2992  O   GLN A 230      35.999   4.683   7.063  1.00 10.82           O  
ATOM   2993  CB  GLN A 230      35.968   6.077  10.096  1.00  9.98           C  
ATOM   2994  CG  GLN A 230      36.643   4.735  10.385  1.00 11.45           C  
ATOM   2995  CD  GLN A 230      36.419   4.283  11.805  1.00 10.49           C  
ATOM   2996  OE1 GLN A 230      35.691   4.927  12.570  1.00 12.10           O  
ATOM   2997  NE2 GLN A 230      37.060   3.179  12.182  1.00 13.17           N  
ATOM   2998  H   GLN A 230      35.077   8.297   9.286  1.00  0.00           H  
ATOM   2999  HA  GLN A 230      37.090   6.555   8.332  1.00  0.00           H  
ATOM   3000 1HB  GLN A 230      36.438   6.835  10.723  1.00  0.00           H  
ATOM   3001 2HB  GLN A 230      34.924   6.003  10.400  1.00  0.00           H  
ATOM   3002 1HG  GLN A 230      36.232   3.981   9.714  1.00  0.00           H  
ATOM   3003 2HG  GLN A 230      37.716   4.837  10.220  1.00  0.00           H  
ATOM   3004 1HE2 GLN A 230      36.951   2.830  13.114  1.00  0.00           H  
ATOM   3005 2HE2 GLN A 230      37.651   2.698  11.535  1.00  0.00           H  
ATOM   3006  N   VAL A 231      34.021   5.518   7.765  1.00 11.07           N  
ATOM   3007  CA  VAL A 231      33.199   4.615   6.973  1.00 12.64           C  
ATOM   3008  C   VAL A 231      33.455   4.811   5.475  1.00 10.32           C  
ATOM   3009  O   VAL A 231      33.614   3.835   4.736  1.00 11.58           O  
ATOM   3010  CB  VAL A 231      31.703   4.822   7.305  1.00 10.11           C  
ATOM   3011  CG1 VAL A 231      30.820   4.209   6.244  1.00 12.96           C  
ATOM   3012  CG2 VAL A 231      31.390   4.244   8.690  1.00 13.50           C  
ATOM   3013  H   VAL A 231      33.571   6.203   8.356  1.00  0.00           H  
ATOM   3014  HA  VAL A 231      33.474   3.589   7.221  1.00  0.00           H  
ATOM   3015  HB  VAL A 231      31.483   5.890   7.298  1.00  0.00           H  
ATOM   3016 1HG1 VAL A 231      29.773   4.370   6.504  1.00  0.00           H  
ATOM   3017 2HG1 VAL A 231      31.030   4.675   5.282  1.00  0.00           H  
ATOM   3018 3HG1 VAL A 231      31.017   3.139   6.181  1.00  0.00           H  
ATOM   3019 1HG2 VAL A 231      30.335   4.394   8.917  1.00  0.00           H  
ATOM   3020 2HG2 VAL A 231      31.615   3.177   8.699  1.00  0.00           H  
ATOM   3021 3HG2 VAL A 231      31.998   4.749   9.441  1.00  0.00           H  
ATOM   3022  N   GLN A 232      33.518   6.055   5.020  1.00 10.92           N  
ATOM   3023  CA  GLN A 232      33.744   6.297   3.602  1.00 11.69           C  
ATOM   3024  C   GLN A 232      35.135   5.822   3.171  1.00 11.35           C  
ATOM   3025  O   GLN A 232      35.274   5.255   2.089  1.00 11.70           O  
ATOM   3026  CB  GLN A 232      33.562   7.777   3.238  1.00 11.85           C  
ATOM   3027  CG  GLN A 232      33.809   8.022   1.733  1.00 14.13           C  
ATOM   3028  CD  GLN A 232      33.102   9.227   1.155  1.00 14.79           C  
ATOM   3029  OE1 GLN A 232      32.359   9.945   1.840  1.00 14.27           O  
ATOM   3030  NE2 GLN A 232      33.346   9.464  -0.123  1.00 15.95           N  
ATOM   3031  H   GLN A 232      33.411   6.843   5.643  1.00  0.00           H  
ATOM   3032  HA  GLN A 232      33.017   5.719   3.032  1.00  0.00           H  
ATOM   3033 1HB  GLN A 232      32.551   8.094   3.496  1.00  0.00           H  
ATOM   3034 2HB  GLN A 232      34.254   8.383   3.822  1.00  0.00           H  
ATOM   3035 1HG  GLN A 232      34.876   8.172   1.570  1.00  0.00           H  
ATOM   3036 2HG  GLN A 232      33.464   7.153   1.173  1.00  0.00           H  
ATOM   3037 1HE2 GLN A 232      32.915  10.244  -0.579  1.00  0.00           H  
ATOM   3038 2HE2 GLN A 232      33.961   8.864  -0.635  1.00  0.00           H  
ATOM   3039  N   LEU A 233      36.155   6.048   4.001  1.00 11.32           N  
ATOM   3040  CA  LEU A 233      37.508   5.575   3.671  1.00 10.69           C  
ATOM   3041  C   LEU A 233      37.534   4.044   3.552  1.00 10.70           C  
ATOM   3042  O   LEU A 233      38.159   3.490   2.646  1.00 12.16           O  
ATOM   3043  CB  LEU A 233      38.525   6.055   4.715  1.00 10.86           C  
ATOM   3044  CG  LEU A 233      38.773   7.565   4.709  1.00 10.92           C  
ATOM   3045  CD1 LEU A 233      39.424   8.014   6.010  1.00 13.21           C  
ATOM   3046  CD2 LEU A 233      39.610   7.978   3.497  1.00 11.93           C  
ATOM   3047  H   LEU A 233      36.006   6.548   4.866  1.00  0.00           H  
ATOM   3048  HA  LEU A 233      37.790   5.984   2.701  1.00  0.00           H  
ATOM   3049 1HB  LEU A 233      38.169   5.770   5.704  1.00  0.00           H  
ATOM   3050 2HB  LEU A 233      39.474   5.550   4.534  1.00  0.00           H  
ATOM   3051  HG  LEU A 233      37.818   8.090   4.670  1.00  0.00           H  
ATOM   3052 1HD1 LEU A 233      39.590   9.091   5.981  1.00  0.00           H  
ATOM   3053 2HD1 LEU A 233      38.770   7.771   6.847  1.00  0.00           H  
ATOM   3054 3HD1 LEU A 233      40.378   7.504   6.134  1.00  0.00           H  
ATOM   3055 1HD2 LEU A 233      39.771   9.056   3.516  1.00  0.00           H  
ATOM   3056 2HD2 LEU A 233      40.572   7.467   3.528  1.00  0.00           H  
ATOM   3057 3HD2 LEU A 233      39.084   7.706   2.582  1.00  0.00           H  
ATOM   3058  N   LEU A 234      36.843   3.360   4.461  1.00 10.80           N  
ATOM   3059  CA  LEU A 234      36.741   1.890   4.423  1.00 11.19           C  
ATOM   3060  C   LEU A 234      36.035   1.401   3.164  1.00 11.05           C  
ATOM   3061  O   LEU A 234      36.515   0.524   2.451  1.00 11.56           O  
ATOM   3062  CB  LEU A 234      35.980   1.370   5.641  1.00 13.63           C  
ATOM   3063  CG  LEU A 234      36.737   1.352   6.970  1.00 12.91           C  
ATOM   3064  CD1 LEU A 234      35.762   1.253   8.135  1.00 14.09           C  
ATOM   3065  CD2 LEU A 234      37.725   0.182   6.998  1.00 16.68           C  
ATOM   3066  H   LEU A 234      36.375   3.867   5.199  1.00  0.00           H  
ATOM   3067  HA  LEU A 234      37.747   1.473   4.439  1.00  0.00           H  
ATOM   3068 1HB  LEU A 234      35.093   1.985   5.785  1.00  0.00           H  
ATOM   3069 2HB  LEU A 234      35.659   0.348   5.440  1.00  0.00           H  
ATOM   3070  HG  LEU A 234      37.286   2.286   7.089  1.00  0.00           H  
ATOM   3071 1HD1 LEU A 234      36.316   1.241   9.074  1.00  0.00           H  
ATOM   3072 2HD1 LEU A 234      35.091   2.112   8.122  1.00  0.00           H  
ATOM   3073 3HD1 LEU A 234      35.181   0.336   8.046  1.00  0.00           H  
ATOM   3074 1HD2 LEU A 234      38.259   0.179   7.949  1.00  0.00           H  
ATOM   3075 2HD2 LEU A 234      37.181  -0.756   6.885  1.00  0.00           H  
ATOM   3076 3HD2 LEU A 234      38.439   0.289   6.181  1.00  0.00           H  
ATOM   3077  N   ALA A 235      34.873   1.979   2.889  1.00 10.88           N  
ATOM   3078  CA  ALA A 235      34.042   1.519   1.792  1.00 11.32           C  
ATOM   3079  C   ALA A 235      34.650   1.873   0.435  1.00 12.26           C  
ATOM   3080  O   ALA A 235      34.654   1.041  -0.477  1.00 12.74           O  
ATOM   3081  CB  ALA A 235      32.630   2.099   1.923  1.00 13.20           C  
ATOM   3082  H   ALA A 235      34.558   2.755   3.453  1.00  0.00           H  
ATOM   3083  HA  ALA A 235      33.986   0.432   1.843  1.00  0.00           H  
ATOM   3084 1HB  ALA A 235      32.014   1.748   1.095  1.00  0.00           H  
ATOM   3085 2HB  ALA A 235      32.189   1.775   2.866  1.00  0.00           H  
ATOM   3086 3HB  ALA A 235      32.680   3.186   1.902  1.00  0.00           H  
ATOM   3087  N   ASP A 236      35.169   3.090   0.293  1.00 11.99           N  
ATOM   3088  CA  ASP A 236      35.722   3.508  -0.991  1.00 13.71           C  
ATOM   3089  C   ASP A 236      36.964   2.698  -1.339  1.00 13.65           C  
ATOM   3090  O   ASP A 236      37.225   2.442  -2.516  1.00 15.24           O  
ATOM   3091  CB  ASP A 236      36.056   5.004  -0.994  1.00 14.97           C  
ATOM   3092  CG  ASP A 236      34.832   5.902  -1.175  1.00 17.73           C  
ATOM   3093  OD1 ASP A 236      33.680   5.416  -1.213  1.00 16.71           O  
ATOM   3094  OD2 ASP A 236      35.032   7.133  -1.264  1.00 18.11           O  
ATOM   3095  H   ASP A 236      35.186   3.736   1.070  1.00  0.00           H  
ATOM   3096  HA  ASP A 236      34.977   3.323  -1.765  1.00  0.00           H  
ATOM   3097 1HB  ASP A 236      36.541   5.271  -0.055  1.00  0.00           H  
ATOM   3098 2HB  ASP A 236      36.760   5.218  -1.798  1.00  0.00           H  
ATOM   3099  N   ALA A 237      37.737   2.292  -0.331  1.00 12.13           N  
ATOM   3100  CA  ALA A 237      38.901   1.449  -0.612  1.00 12.35           C  
ATOM   3101  C   ALA A 237      38.472   0.069  -1.097  1.00 12.94           C  
ATOM   3102  O   ALA A 237      39.170  -0.551  -1.885  1.00 14.30           O  
ATOM   3103  CB  ALA A 237      39.786   1.315   0.619  1.00 11.77           C  
ATOM   3104  H   ALA A 237      37.538   2.553   0.624  1.00  0.00           H  
ATOM   3105  HA  ALA A 237      39.479   1.923  -1.406  1.00  0.00           H  
ATOM   3106 1HB  ALA A 237      40.643   0.684   0.384  1.00  0.00           H  
ATOM   3107 2HB  ALA A 237      40.134   2.301   0.926  1.00  0.00           H  
ATOM   3108 3HB  ALA A 237      39.216   0.864   1.429  1.00  0.00           H  
ATOM   3109  N   ALA A 238      37.328  -0.408  -0.610  1.00 12.45           N  
ATOM   3110  CA  ALA A 238      36.876  -1.771  -0.888  1.00 12.81           C  
ATOM   3111  C   ALA A 238      36.046  -1.915  -2.157  1.00 13.17           C  
ATOM   3112  O   ALA A 238      36.029  -2.989  -2.768  1.00 16.53           O  
ATOM   3113  CB  ALA A 238      36.084  -2.297   0.305  1.00 15.39           C  
ATOM   3114  H   ALA A 238      36.757   0.191  -0.031  1.00  0.00           H  
ATOM   3115  HA  ALA A 238      37.756  -2.395  -1.040  1.00  0.00           H  
ATOM   3116 1HB  ALA A 238      35.747  -3.313   0.099  1.00  0.00           H  
ATOM   3117 2HB  ALA A 238      36.719  -2.298   1.191  1.00  0.00           H  
ATOM   3118 3HB  ALA A 238      35.221  -1.657   0.479  1.00  0.00           H  
ATOM   3119  N   GLY A 239      35.336  -0.868  -2.561  1.00 16.71           N  
ATOM   3120  CA  GLY A 239      34.436  -1.005  -3.690  1.00 17.32           C  
ATOM   3121  C   GLY A 239      33.680   0.267  -3.985  1.00 17.26           C  
ATOM   3122  O   GLY A 239      34.091   1.364  -3.604  1.00 17.17           O  
ATOM   3123  H   GLY A 239      35.410   0.026  -2.096  1.00  0.00           H  
ATOM   3124 1HA  GLY A 239      35.004  -1.294  -4.575  1.00  0.00           H  
ATOM   3125 2HA  GLY A 239      33.722  -1.804  -3.491  1.00  0.00           H  
ATOM   3126  N   GLN A 240      32.545   0.111  -4.654  1.00 17.52           N  
ATOM   3127  CA  GLN A 240      31.720   1.237  -5.061  1.00 17.76           C  
ATOM   3128  C   GLN A 240      30.499   1.386  -4.160  1.00 16.32           C  
ATOM   3129  O   GLN A 240      29.646   0.498  -4.115  1.00 19.08           O  
ATOM   3130  CB  GLN A 240      31.282   1.060  -6.520  1.00 19.53           C  
ATOM   3131  CG  GLN A 240      30.349   2.150  -7.019  1.00 28.27           C  
ATOM   3132  CD  GLN A 240      30.987   3.523  -6.965  1.00 28.10           C  
ATOM   3133  OE1 GLN A 240      32.015   3.766  -7.598  1.00 33.51           O  
ATOM   3134  NE2 GLN A 240      30.389   4.425  -6.193  1.00 25.69           N  
ATOM   3135  H   GLN A 240      32.248  -0.826  -4.886  1.00  0.00           H  
ATOM   3136  HA  GLN A 240      32.312   2.148  -4.977  1.00  0.00           H  
ATOM   3137 1HB  GLN A 240      32.161   1.045  -7.164  1.00  0.00           H  
ATOM   3138 2HB  GLN A 240      30.776   0.102  -6.634  1.00  0.00           H  
ATOM   3139 1HG  GLN A 240      30.079   1.938  -8.054  1.00  0.00           H  
ATOM   3140 2HG  GLN A 240      29.455   2.163  -6.395  1.00  0.00           H  
ATOM   3141 1HE2 GLN A 240      30.766   5.349  -6.119  1.00  0.00           H  
ATOM   3142 2HE2 GLN A 240      29.562   4.181  -5.686  1.00  0.00           H  
ATOM   3143  N   THR A 241      30.405   2.498  -3.442  1.00 15.58           N  
ATOM   3144  CA  THR A 241      29.239   2.721  -2.604  1.00 14.45           C  
ATOM   3145  C   THR A 241      27.985   3.027  -3.420  1.00 16.12           C  
ATOM   3146  O   THR A 241      28.049   3.480  -4.564  1.00 16.82           O  
ATOM   3147  CB  THR A 241      29.461   3.870  -1.606  1.00 13.66           C  
ATOM   3148  OG1 THR A 241      29.820   5.057  -2.318  1.00 16.76           O  
ATOM   3149  CG2 THR A 241      30.561   3.525  -0.615  1.00 15.85           C  
ATOM   3150  H   THR A 241      31.134   3.197  -3.467  1.00  0.00           H  
ATOM   3151  HA  THR A 241      29.045   1.813  -2.033  1.00  0.00           H  
ATOM   3152  HB  THR A 241      28.538   4.059  -1.058  1.00  0.00           H  
ATOM   3153  HG1 THR A 241      29.842   4.870  -3.260  1.00  0.00           H  
ATOM   3154 1HG2 THR A 241      30.698   4.354   0.080  1.00  0.00           H  
ATOM   3155 2HG2 THR A 241      30.283   2.629  -0.061  1.00  0.00           H  
ATOM   3156 3HG2 THR A 241      31.491   3.345  -1.152  1.00  0.00           H  
ATOM   3157  N   ILE A 242      26.843   2.770  -2.795  1.00 15.39           N  
ATOM   3158  CA  ILE A 242      25.547   3.133  -3.342  1.00 16.79           C  
ATOM   3159  C   ILE A 242      24.980   4.253  -2.483  1.00 17.32           C  
ATOM   3160  O   ILE A 242      24.753   4.056  -1.288  1.00 16.92           O  
ATOM   3161  CB  ILE A 242      24.584   1.930  -3.353  1.00 18.31           C  
ATOM   3162  CG1 ILE A 242      25.207   0.759  -4.124  1.00 23.11           C  
ATOM   3163  CG2 ILE A 242      23.242   2.331  -3.947  1.00 19.38           C  
ATOM   3164  CD1 ILE A 242      24.369  -0.499  -4.129  1.00 27.43           C  
ATOM   3165  H   ILE A 242      26.886   2.302  -1.901  1.00  0.00           H  
ATOM   3166  HA  ILE A 242      25.687   3.466  -4.370  1.00  0.00           H  
ATOM   3167  HB  ILE A 242      24.430   1.578  -2.333  1.00  0.00           H  
ATOM   3168 1HG1 ILE A 242      25.377   1.054  -5.159  1.00  0.00           H  
ATOM   3169 2HG1 ILE A 242      26.177   0.514  -3.691  1.00  0.00           H  
ATOM   3170 1HG2 ILE A 242      22.573   1.471  -3.948  1.00  0.00           H  
ATOM   3171 2HG2 ILE A 242      22.804   3.130  -3.350  1.00  0.00           H  
ATOM   3172 3HG2 ILE A 242      23.386   2.680  -4.970  1.00  0.00           H  
ATOM   3173 1HD1 ILE A 242      24.883  -1.276  -4.695  1.00  0.00           H  
ATOM   3174 2HD1 ILE A 242      24.215  -0.838  -3.104  1.00  0.00           H  
ATOM   3175 3HD1 ILE A 242      23.405  -0.292  -4.591  1.00  0.00           H  
ATOM   3176  N   PRO A 243      24.769   5.439  -3.071  1.00 18.09           N  
ATOM   3177  CA  PRO A 243      24.207   6.535  -2.278  1.00 18.56           C  
ATOM   3178  C   PRO A 243      22.774   6.231  -1.855  1.00 19.65           C  
ATOM   3179  O   PRO A 243      22.048   5.570  -2.590  1.00 21.06           O  
ATOM   3180  CB  PRO A 243      24.261   7.731  -3.237  1.00 21.87           C  
ATOM   3181  CG  PRO A 243      24.270   7.119  -4.603  1.00 23.97           C  
ATOM   3182  CD  PRO A 243      25.039   5.834  -4.463  1.00 23.53           C  
ATOM   3183  HA  PRO A 243      24.845   6.710  -1.399  1.00  0.00           H  
ATOM   3184 1HB  PRO A 243      23.392   8.385  -3.072  1.00  0.00           H  
ATOM   3185 2HB  PRO A 243      25.159   8.333  -3.037  1.00  0.00           H  
ATOM   3186 1HG  PRO A 243      23.240   6.949  -4.950  1.00  0.00           H  
ATOM   3187 2HG  PRO A 243      24.739   7.805  -5.324  1.00  0.00           H  
ATOM   3188 1HD  PRO A 243      24.652   5.094  -5.179  1.00  0.00           H  
ATOM   3189 2HD  PRO A 243      26.108   6.024  -4.641  1.00  0.00           H  
ATOM   3190  N   ILE A 244      22.381   6.699  -0.680  1.00 16.32           N  
ATOM   3191  CA  ILE A 244      20.977   6.664  -0.291  1.00 17.34           C  
ATOM   3192  C   ILE A 244      20.189   7.550  -1.246  1.00 19.65           C  
ATOM   3193  O   ILE A 244      20.655   8.624  -1.618  1.00 20.02           O  
ATOM   3194  CB  ILE A 244      20.803   7.134   1.157  1.00 16.55           C  
ATOM   3195  CG1 ILE A 244      21.424   6.102   2.086  1.00 16.04           C  
ATOM   3196  CG2 ILE A 244      19.330   7.345   1.498  1.00 18.79           C  
ATOM   3197  CD1 ILE A 244      21.538   6.555   3.524  1.00 17.51           C  
ATOM   3198  H   ILE A 244      23.059   7.087  -0.040  1.00  0.00           H  
ATOM   3199  HA  ILE A 244      20.623   5.637  -0.366  1.00  0.00           H  
ATOM   3200  HB  ILE A 244      21.330   8.077   1.299  1.00  0.00           H  
ATOM   3201 1HG1 ILE A 244      20.830   5.189   2.065  1.00  0.00           H  
ATOM   3202 2HG1 ILE A 244      22.424   5.849   1.732  1.00  0.00           H  
ATOM   3203 1HG2 ILE A 244      19.240   7.677   2.532  1.00  0.00           H  
ATOM   3204 2HG2 ILE A 244      18.908   8.100   0.836  1.00  0.00           H  
ATOM   3205 3HG2 ILE A 244      18.789   6.407   1.370  1.00  0.00           H  
ATOM   3206 1HD1 ILE A 244      21.991   5.763   4.120  1.00  0.00           H  
ATOM   3207 2HD1 ILE A 244      22.160   7.449   3.576  1.00  0.00           H  
ATOM   3208 3HD1 ILE A 244      20.546   6.780   3.914  1.00  0.00           H  
ATOM   3209  N   ASP A 245      19.019   7.085  -1.679  1.00 20.44           N  
ATOM   3210  CA  ASP A 245      18.154   7.884  -2.542  1.00 21.92           C  
ATOM   3211  C   ASP A 245      17.804   9.181  -1.816  1.00 17.58           C  
ATOM   3212  O   ASP A 245      17.551   9.167  -0.616  1.00 18.91           O  
ATOM   3213  CB  ASP A 245      16.895   7.094  -2.913  1.00 23.02           C  
ATOM   3214  CG  ASP A 245      16.154   7.687  -4.095  1.00 41.05           C  
ATOM   3215  OD1 ASP A 245      16.783   8.409  -4.900  1.00 46.94           O  
ATOM   3216  OD2 ASP A 245      14.938   7.426  -4.220  1.00 45.58           O  
ATOM   3217  H   ASP A 245      18.721   6.159  -1.406  1.00  0.00           H  
ATOM   3218  HA  ASP A 245      18.700   8.121  -3.456  1.00  0.00           H  
ATOM   3219 1HB  ASP A 245      17.168   6.066  -3.152  1.00  0.00           H  
ATOM   3220 2HB  ASP A 245      16.220   7.063  -2.058  1.00  0.00           H  
ATOM   3221  N   GLU A 246      17.817  10.305  -2.525  1.00 21.60           N  
ATOM   3222  CA  GLU A 246      17.677  11.597  -1.852  1.00 21.52           C  
ATOM   3223  C   GLU A 246      16.381  11.769  -1.035  1.00 17.71           C  
ATOM   3224  O   GLU A 246      16.436  12.340   0.048  1.00 17.27           O  
ATOM   3225  CB  GLU A 246      17.817  12.745  -2.857  1.00 26.87           C  
ATOM   3226  CG  GLU A 246      19.256  12.993  -3.305  1.00 33.95           C  
ATOM   3227  CD  GLU A 246      19.709  14.425  -3.072  1.00 46.28           C  
ATOM   3228  OE1 GLU A 246      18.874  15.262  -2.656  1.00 50.82           O  
ATOM   3229  OE2 GLU A 246      20.904  14.714  -3.303  1.00 51.00           O  
ATOM   3230  H   GLU A 246      17.923  10.282  -3.529  1.00  0.00           H  
ATOM   3231  HA  GLU A 246      18.469  11.687  -1.108  1.00  0.00           H  
ATOM   3232 1HB  GLU A 246      17.216  12.530  -3.741  1.00  0.00           H  
ATOM   3233 2HB  GLU A 246      17.433  13.664  -2.415  1.00  0.00           H  
ATOM   3234 1HG  GLU A 246      19.917  12.321  -2.758  1.00  0.00           H  
ATOM   3235 2HG  GLU A 246      19.341  12.758  -4.365  1.00  0.00           H  
ATOM   3236  N   PRO A 247      15.229  11.263  -1.517  1.00 18.63           N  
ATOM   3237  CA  PRO A 247      14.044  11.403  -0.655  1.00 18.75           C  
ATOM   3238  C   PRO A 247      14.217  10.705   0.697  1.00 18.24           C  
ATOM   3239  O   PRO A 247      13.805  11.240   1.732  1.00 17.01           O  
ATOM   3240  CB  PRO A 247      12.938  10.741  -1.476  1.00 20.43           C  
ATOM   3241  CG  PRO A 247      13.384  10.912  -2.890  1.00 21.60           C  
ATOM   3242  CD  PRO A 247      14.869  10.716  -2.838  1.00 20.28           C  
ATOM   3243  HA  PRO A 247      13.833  12.472  -0.501  1.00  0.00           H  
ATOM   3244 1HB  PRO A 247      12.834   9.685  -1.185  1.00  0.00           H  
ATOM   3245 2HB  PRO A 247      11.973  11.228  -1.270  1.00  0.00           H  
ATOM   3246 1HG  PRO A 247      12.882  10.178  -3.538  1.00  0.00           H  
ATOM   3247 2HG  PRO A 247      13.101  11.909  -3.260  1.00  0.00           H  
ATOM   3248 1HD  PRO A 247      15.101   9.643  -2.912  1.00  0.00           H  
ATOM   3249 2HD  PRO A 247      15.342  11.272  -3.661  1.00  0.00           H  
ATOM   3250  N   GLN A 248      14.836   9.526   0.701  1.00 17.27           N  
ATOM   3251  CA  GLN A 248      15.087   8.810   1.939  1.00 17.13           C  
ATOM   3252  C   GLN A 248      16.076   9.574   2.826  1.00 16.86           C  
ATOM   3253  O   GLN A 248      15.920   9.618   4.048  1.00 17.54           O  
ATOM   3254  CB  GLN A 248      15.597   7.398   1.631  1.00 19.47           C  
ATOM   3255  CG  GLN A 248      14.521   6.434   1.115  1.00 28.61           C  
ATOM   3256  CD  GLN A 248      13.896   6.865  -0.209  1.00 32.32           C  
ATOM   3257  OE1 GLN A 248      14.509   7.586  -0.996  1.00 32.38           O  
ATOM   3258  NE2 GLN A 248      12.664   6.433  -0.448  1.00 34.93           N  
ATOM   3259  H   GLN A 248      15.138   9.119  -0.173  1.00  0.00           H  
ATOM   3260  HA  GLN A 248      14.150   8.735   2.491  1.00  0.00           H  
ATOM   3261 1HB  GLN A 248      16.386   7.452   0.880  1.00  0.00           H  
ATOM   3262 2HB  GLN A 248      16.031   6.964   2.531  1.00  0.00           H  
ATOM   3263 1HG  GLN A 248      14.970   5.452   0.965  1.00  0.00           H  
ATOM   3264 2HG  GLN A 248      13.721   6.370   1.853  1.00  0.00           H  
ATOM   3265 1HE2 GLN A 248      12.202   6.683  -1.300  1.00  0.00           H  
ATOM   3266 2HE2 GLN A 248      12.196   5.857   0.223  1.00  0.00           H  
ATOM   3267  N   ALA A 249      17.092  10.179   2.207  1.00 14.08           N  
ATOM   3268  CA  ALA A 249      18.073  10.954   2.972  1.00 14.87           C  
ATOM   3269  C   ALA A 249      17.411  12.159   3.640  1.00 15.60           C  
ATOM   3270  O   ALA A 249      17.685  12.459   4.802  1.00 16.68           O  
ATOM   3271  CB  ALA A 249      19.229  11.404   2.080  1.00 17.47           C  
ATOM   3272  H   ALA A 249      17.194  10.108   1.205  1.00  0.00           H  
ATOM   3273  HA  ALA A 249      18.470  10.314   3.760  1.00  0.00           H  
ATOM   3274 1HB  ALA A 249      19.943  11.977   2.671  1.00  0.00           H  
ATOM   3275 2HB  ALA A 249      19.725  10.530   1.659  1.00  0.00           H  
ATOM   3276 3HB  ALA A 249      18.845  12.026   1.273  1.00  0.00           H  
ATOM   3277  N   ALA A 250      16.541  12.850   2.903  1.00 15.07           N  
ATOM   3278  CA  ALA A 250      15.809  13.999   3.432  1.00 15.82           C  
ATOM   3279  C   ALA A 250      14.911  13.584   4.590  1.00 17.47           C  
ATOM   3280  O   ALA A 250      14.810  14.280   5.592  1.00 17.08           O  
ATOM   3281  CB  ALA A 250      14.980  14.656   2.321  1.00 16.63           C  
ATOM   3282  H   ALA A 250      16.386  12.566   1.946  1.00  0.00           H  
ATOM   3283  HA  ALA A 250      16.536  14.720   3.806  1.00  0.00           H  
ATOM   3284 1HB  ALA A 250      14.439  15.511   2.728  1.00  0.00           H  
ATOM   3285 2HB  ALA A 250      15.642  14.992   1.523  1.00  0.00           H  
ATOM   3286 3HB  ALA A 250      14.269  13.934   1.922  1.00  0.00           H  
ATOM   3287  N   PHE A 251      14.255  12.442   4.442  1.00 15.57           N  
ATOM   3288  CA  PHE A 251      13.383  11.932   5.491  1.00 17.52           C  
ATOM   3289  C   PHE A 251      14.166  11.688   6.779  1.00 17.63           C  
ATOM   3290  O   PHE A 251      13.750  12.090   7.869  1.00 19.42           O  
ATOM   3291  CB  PHE A 251      12.702  10.642   5.024  1.00 19.96           C  
ATOM   3292  CG  PHE A 251      11.831  10.010   6.069  1.00 22.15           C  
ATOM   3293  CD1 PHE A 251      10.517  10.406   6.218  1.00 25.38           C  
ATOM   3294  CD2 PHE A 251      12.330   9.023   6.905  1.00 24.52           C  
ATOM   3295  CE1 PHE A 251       9.707   9.830   7.179  1.00 33.27           C  
ATOM   3296  CE2 PHE A 251      11.525   8.441   7.870  1.00 25.99           C  
ATOM   3297  CZ  PHE A 251      10.216   8.844   8.006  1.00 32.31           C  
ATOM   3298  H   PHE A 251      14.359  11.913   3.588  1.00  0.00           H  
ATOM   3299  HA  PHE A 251      12.617  12.680   5.699  1.00  0.00           H  
ATOM   3300 1HB  PHE A 251      12.088  10.851   4.149  1.00  0.00           H  
ATOM   3301 2HB  PHE A 251      13.460   9.918   4.727  1.00  0.00           H  
ATOM   3302  HD1 PHE A 251      10.118  11.183   5.566  1.00  0.00           H  
ATOM   3303  HD2 PHE A 251      13.368   8.705   6.797  1.00  0.00           H  
ATOM   3304  HE1 PHE A 251       8.671  10.153   7.283  1.00  0.00           H  
ATOM   3305  HE2 PHE A 251      11.926   7.665   8.522  1.00  0.00           H  
ATOM   3306  HZ  PHE A 251       9.582   8.388   8.765  1.00  0.00           H  
ATOM   3307  N   THR A 252      15.318  11.042   6.640  1.00 15.75           N  
ATOM   3308  CA  THR A 252      16.130  10.696   7.796  1.00 17.61           C  
ATOM   3309  C   THR A 252      16.758  11.948   8.430  1.00 17.45           C  
ATOM   3310  O   THR A 252      16.889  12.025   9.656  1.00 18.38           O  
ATOM   3311  CB  THR A 252      17.205   9.663   7.399  1.00 15.90           C  
ATOM   3312  OG1 THR A 252      16.565   8.524   6.808  1.00 19.39           O  
ATOM   3313  CG2 THR A 252      17.980   9.192   8.617  1.00 17.29           C  
ATOM   3314  H   THR A 252      15.640  10.785   5.718  1.00  0.00           H  
ATOM   3315  HA  THR A 252      15.482  10.256   8.554  1.00  0.00           H  
ATOM   3316  HB  THR A 252      17.899  10.114   6.690  1.00  0.00           H  
ATOM   3317  HG1 THR A 252      15.615   8.663   6.794  1.00  0.00           H  
ATOM   3318 1HG2 THR A 252      18.732   8.465   8.311  1.00  0.00           H  
ATOM   3319 2HG2 THR A 252      18.469  10.044   9.089  1.00  0.00           H  
ATOM   3320 3HG2 THR A 252      17.296   8.729   9.327  1.00  0.00           H  
ATOM   3321  N   PHE A 253      17.113  12.938   7.614  1.00 14.68           N  
ATOM   3322  CA  PHE A 253      17.645  14.191   8.139  1.00 16.23           C  
ATOM   3323  C   PHE A 253      16.656  14.870   9.090  1.00 18.87           C  
ATOM   3324  O   PHE A 253      17.065  15.480  10.086  1.00 18.98           O  
ATOM   3325  CB  PHE A 253      18.012  15.148   7.001  1.00 16.30           C  
ATOM   3326  CG  PHE A 253      18.520  16.486   7.474  1.00 15.66           C  
ATOM   3327  CD1 PHE A 253      19.868  16.682   7.733  1.00 17.83           C  
ATOM   3328  CD2 PHE A 253      17.649  17.549   7.676  1.00 22.68           C  
ATOM   3329  CE1 PHE A 253      20.337  17.912   8.172  1.00 18.49           C  
ATOM   3330  CE2 PHE A 253      18.114  18.784   8.118  1.00 24.05           C  
ATOM   3331  CZ  PHE A 253      19.463  18.961   8.369  1.00 21.09           C  
ATOM   3332  H   PHE A 253      17.015  12.825   6.615  1.00  0.00           H  
ATOM   3333  HA  PHE A 253      18.548  13.971   8.710  1.00  0.00           H  
ATOM   3334 1HB  PHE A 253      18.780  14.693   6.377  1.00  0.00           H  
ATOM   3335 2HB  PHE A 253      17.139  15.318   6.373  1.00  0.00           H  
ATOM   3336  HD1 PHE A 253      20.564  15.855   7.587  1.00  0.00           H  
ATOM   3337  HD2 PHE A 253      16.586  17.406   7.478  1.00  0.00           H  
ATOM   3338  HE1 PHE A 253      21.401  18.052   8.363  1.00  0.00           H  
ATOM   3339  HE2 PHE A 253      17.420  19.610   8.268  1.00  0.00           H  
ATOM   3340  HZ  PHE A 253      19.834  19.922   8.722  1.00  0.00           H  
ATOM   3341  N   LYS A 254      15.363  14.792   8.778  1.00 18.57           N  
ATOM   3342  CA  LYS A 254      14.357  15.392   9.653  1.00 19.77           C  
ATOM   3343  C   LYS A 254      14.431  14.788  11.054  1.00 23.82           C  
ATOM   3344  O   LYS A 254      14.160  15.462  12.049  1.00 25.64           O  
ATOM   3345  CB  LYS A 254      12.949  15.206   9.079  1.00 27.15           C  
ATOM   3346  CG  LYS A 254      11.889  16.008   9.812  1.00 31.15           C  
ATOM   3347  CD  LYS A 254      10.518  15.851   9.168  1.00 34.53           C  
ATOM   3348  CE  LYS A 254       9.483  16.741   9.845  1.00 38.66           C  
ATOM   3349  NZ  LYS A 254       8.116  16.566   9.271  1.00 47.47           N  
ATOM   3350  H   LYS A 254      15.064  14.319   7.937  1.00  0.00           H  
ATOM   3351  HA  LYS A 254      14.559  16.461   9.730  1.00  0.00           H  
ATOM   3352 1HB  LYS A 254      12.941  15.503   8.030  1.00  0.00           H  
ATOM   3353 2HB  LYS A 254      12.675  14.152   9.123  1.00  0.00           H  
ATOM   3354 1HG  LYS A 254      11.831  15.673  10.848  1.00  0.00           H  
ATOM   3355 2HG  LYS A 254      12.161  17.063   9.805  1.00  0.00           H  
ATOM   3356 1HD  LYS A 254      10.579  16.117   8.112  1.00  0.00           H  
ATOM   3357 2HD  LYS A 254      10.197  14.812   9.245  1.00  0.00           H  
ATOM   3358 1HE  LYS A 254       9.444  16.509  10.908  1.00  0.00           H  
ATOM   3359 2HE  LYS A 254       9.773  17.786   9.734  1.00  0.00           H  
ATOM   3360 1HZ  LYS A 254       7.468  17.175   9.751  1.00  0.00           H  
ATOM   3361 2HZ  LYS A 254       8.131  16.798   8.288  1.00  0.00           H  
ATOM   3362 3HZ  LYS A 254       7.823  15.606   9.386  1.00  0.00           H  
ATOM   3363  N   GLU A 255      14.826  13.521  11.128  1.00 21.54           N  
ATOM   3364  CA  GLU A 255      14.882  12.803  12.399  1.00 21.01           C  
ATOM   3365  C   GLU A 255      16.221  12.944  13.131  1.00 20.46           C  
ATOM   3366  O   GLU A 255      16.255  12.962  14.359  1.00 25.53           O  
ATOM   3367  CB  GLU A 255      14.582  11.316  12.166  1.00 26.80           C  
ATOM   3368  CG  GLU A 255      13.449  11.040  11.159  1.00 35.30           C  
ATOM   3369  CD  GLU A 255      12.053  11.391  11.674  1.00 47.20           C  
ATOM   3370  OE1 GLU A 255      11.845  12.510  12.193  1.00 51.51           O  
ATOM   3371  OE2 GLU A 255      11.148  10.539  11.544  1.00 52.88           O  
ATOM   3372  H   GLU A 255      15.095  13.042  10.280  1.00  0.00           H  
ATOM   3373  HA  GLU A 255      14.125  13.218  13.065  1.00  0.00           H  
ATOM   3374 1HB  GLU A 255      15.480  10.816  11.801  1.00  0.00           H  
ATOM   3375 2HB  GLU A 255      14.308  10.848  13.111  1.00  0.00           H  
ATOM   3376 1HG  GLU A 255      13.632  11.619  10.254  1.00  0.00           H  
ATOM   3377 2HG  GLU A 255      13.464   9.984  10.892  1.00  0.00           H  
ATOM   3378  N   LEU A 256      17.310  13.045  12.377  1.00 16.19           N  
ATOM   3379  CA  LEU A 256      18.657  12.992  12.956  1.00 16.22           C  
ATOM   3380  C   LEU A 256      19.432  14.293  12.917  1.00 15.48           C  
ATOM   3381  O   LEU A 256      20.448  14.424  13.600  1.00 15.77           O  
ATOM   3382  CB  LEU A 256      19.515  11.942  12.233  1.00 17.50           C  
ATOM   3383  CG  LEU A 256      19.037  10.497  12.226  1.00 19.07           C  
ATOM   3384  CD1 LEU A 256      20.111   9.633  11.596  1.00 19.52           C  
ATOM   3385  CD2 LEU A 256      18.712  10.011  13.631  1.00 23.66           C  
ATOM   3386  H   LEU A 256      17.208  13.161  11.379  1.00  0.00           H  
ATOM   3387  HA  LEU A 256      18.572  12.709  14.004  1.00  0.00           H  
ATOM   3388 1HB  LEU A 256      19.616  12.235  11.189  1.00  0.00           H  
ATOM   3389 2HB  LEU A 256      20.507  11.933  12.684  1.00  0.00           H  
ATOM   3390  HG  LEU A 256      18.137  10.414  11.616  1.00  0.00           H  
ATOM   3391 1HD1 LEU A 256      19.782   8.594  11.584  1.00  0.00           H  
ATOM   3392 2HD1 LEU A 256      20.294   9.967  10.574  1.00  0.00           H  
ATOM   3393 3HD1 LEU A 256      21.030   9.715  12.175  1.00  0.00           H  
ATOM   3394 1HD2 LEU A 256      18.373   8.975  13.589  1.00  0.00           H  
ATOM   3395 2HD2 LEU A 256      19.604  10.075  14.254  1.00  0.00           H  
ATOM   3396 3HD2 LEU A 256      17.925  10.633  14.058  1.00  0.00           H  
ATOM   3397  N   GLY A 257      18.988  15.236  12.097  1.00 15.78           N  
ATOM   3398  CA  GLY A 257      19.827  16.361  11.733  1.00 14.84           C  
ATOM   3399  C   GLY A 257      19.592  17.663  12.462  1.00 14.36           C  
ATOM   3400  O   GLY A 257      20.364  18.601  12.283  1.00 16.47           O  
ATOM   3401  H   GLY A 257      18.054  15.176  11.717  1.00  0.00           H  
ATOM   3402 1HA  GLY A 257      20.874  16.101  11.893  1.00  0.00           H  
ATOM   3403 2HA  GLY A 257      19.708  16.575  10.672  1.00  0.00           H  
ATOM   3404  N   HIS A 258      18.550  17.742  13.281  1.00 15.01           N  
ATOM   3405  CA  HIS A 258      18.223  18.990  13.965  1.00 16.10           C  
ATOM   3406  C   HIS A 258      18.899  19.041  15.332  1.00 16.74           C  
ATOM   3407  O   HIS A 258      19.426  18.043  15.818  1.00 16.45           O  
ATOM   3408  CB  HIS A 258      16.698  19.180  14.081  1.00 19.69           C  
ATOM   3409  CG  HIS A 258      15.985  18.081  14.811  1.00 20.65           C  
ATOM   3410  ND1 HIS A 258      15.959  17.992  16.187  1.00 20.85           N  
ATOM   3411  CD2 HIS A 258      15.234  17.051  14.355  1.00 26.11           C  
ATOM   3412  CE1 HIS A 258      15.244  16.941  16.545  1.00 22.08           C  
ATOM   3413  NE2 HIS A 258      14.792  16.353  15.452  1.00 23.34           N  
ATOM   3414  H   HIS A 258      17.971  16.929  13.437  1.00  0.00           H  
ATOM   3415  HA  HIS A 258      18.621  19.831  13.397  1.00  0.00           H  
ATOM   3416 1HB  HIS A 258      16.486  20.116  14.600  1.00  0.00           H  
ATOM   3417 2HB  HIS A 258      16.264  19.253  13.084  1.00  0.00           H  
ATOM   3418  HD2 HIS A 258      15.028  16.813  13.311  1.00  0.00           H  
ATOM   3419  HE1 HIS A 258      15.058  16.615  17.568  1.00  0.00           H  
ATOM   3420  HE2 HIS A 258      14.215  15.525  15.422  1.00  0.00           H  
ATOM   3421  N   GLU A 259      18.887  20.219  15.946  1.00 17.52           N  
ATOM   3422  CA  GLU A 259      19.710  20.460  17.126  1.00 16.44           C  
ATOM   3423  C   GLU A 259      19.287  19.674  18.359  1.00 15.72           C  
ATOM   3424  O   GLU A 259      20.143  19.222  19.111  1.00 15.31           O  
ATOM   3425  CB  GLU A 259      19.750  21.960  17.422  1.00 17.24           C  
ATOM   3426  CG  GLU A 259      20.610  22.734  16.414  1.00 17.77           C  
ATOM   3427  CD  GLU A 259      22.070  22.322  16.495  1.00 18.73           C  
ATOM   3428  OE1 GLU A 259      22.702  22.630  17.525  1.00 16.89           O  
ATOM   3429  OE2 GLU A 259      22.581  21.680  15.544  1.00 17.49           O  
ATOM   3430  H   GLU A 259      18.301  20.963  15.595  1.00  0.00           H  
ATOM   3431  HA  GLU A 259      20.722  20.109  16.920  1.00  0.00           H  
ATOM   3432 1HB  GLU A 259      18.737  22.362  17.403  1.00  0.00           H  
ATOM   3433 2HB  GLU A 259      20.148  22.123  18.424  1.00  0.00           H  
ATOM   3434 1HG  GLU A 259      20.233  22.544  15.409  1.00  0.00           H  
ATOM   3435 2HG  GLU A 259      20.513  23.800  16.613  1.00  0.00           H  
ATOM   3436  N   GLN A 260      17.986  19.475  18.561  1.00 16.54           N  
ATOM   3437  CA  GLN A 260      17.539  18.626  19.665  1.00 18.51           C  
ATOM   3438  C   GLN A 260      17.978  17.176  19.466  1.00 15.84           C  
ATOM   3439  O   GLN A 260      18.368  16.502  20.420  1.00 16.26           O  
ATOM   3440  CB  GLN A 260      16.023  18.692  19.834  1.00 21.18           C  
ATOM   3441  CG  GLN A 260      15.538  19.965  20.490  1.00 25.46           C  
ATOM   3442  CD  GLN A 260      14.033  19.997  20.614  1.00 37.38           C  
ATOM   3443  OE1 GLN A 260      13.346  20.619  19.803  1.00 40.45           O  
ATOM   3444  NE2 GLN A 260      13.507  19.316  21.626  1.00 40.48           N  
ATOM   3445  H   GLN A 260      17.297  19.904  17.960  1.00  0.00           H  
ATOM   3446  HA  GLN A 260      18.002  18.983  20.585  1.00  0.00           H  
ATOM   3447 1HB  GLN A 260      15.544  18.608  18.858  1.00  0.00           H  
ATOM   3448 2HB  GLN A 260      15.687  17.849  20.437  1.00  0.00           H  
ATOM   3449 1HG  GLN A 260      15.970  20.034  21.488  1.00  0.00           H  
ATOM   3450 2HG  GLN A 260      15.854  20.816  19.887  1.00  0.00           H  
ATOM   3451 1HE2 GLN A 260      12.515  19.301  21.758  1.00  0.00           H  
ATOM   3452 2HE2 GLN A 260      14.102  18.818  22.257  1.00  0.00           H  
ATOM   3453  N   ALA A 261      17.908  16.686  18.231  1.00 15.53           N  
ATOM   3454  CA  ALA A 261      18.407  15.342  17.943  1.00 14.90           C  
ATOM   3455  C   ALA A 261      19.904  15.235  18.205  1.00 15.41           C  
ATOM   3456  O   ALA A 261      20.377  14.218  18.710  1.00 14.52           O  
ATOM   3457  CB  ALA A 261      18.100  14.946  16.505  1.00 16.61           C  
ATOM   3458  H   ALA A 261      17.511  17.234  17.482  1.00  0.00           H  
ATOM   3459  HA  ALA A 261      17.904  14.643  18.612  1.00  0.00           H  
ATOM   3460 1HB  ALA A 261      18.481  13.943  16.315  1.00  0.00           H  
ATOM   3461 2HB  ALA A 261      17.022  14.961  16.346  1.00  0.00           H  
ATOM   3462 3HB  ALA A 261      18.577  15.650  15.825  1.00  0.00           H  
ATOM   3463  N   GLY A 262      20.645  16.289  17.878  1.00 13.65           N  
ATOM   3464  CA  GLY A 262      22.068  16.316  18.167  1.00 14.20           C  
ATOM   3465  C   GLY A 262      22.354  16.218  19.648  1.00 13.73           C  
ATOM   3466  O   GLY A 262      23.216  15.452  20.078  1.00 14.09           O  
ATOM   3467  H   GLY A 262      20.220  17.084  17.423  1.00  0.00           H  
ATOM   3468 1HA  GLY A 262      22.560  15.490  17.653  1.00  0.00           H  
ATOM   3469 2HA  GLY A 262      22.500  17.238  17.780  1.00  0.00           H  
ATOM   3470  N   TYR A 263      21.605  16.992  20.432  1.00 12.48           N  
ATOM   3471  CA  TYR A 263      21.737  16.954  21.880  1.00 12.91           C  
ATOM   3472  C   TYR A 263      21.559  15.519  22.390  1.00 12.66           C  
ATOM   3473  O   TYR A 263      22.362  15.001  23.170  1.00 13.33           O  
ATOM   3474  CB  TYR A 263      20.713  17.899  22.539  1.00 14.75           C  
ATOM   3475  CG  TYR A 263      21.027  18.172  23.989  1.00 14.14           C  
ATOM   3476  CD1 TYR A 263      20.613  17.306  24.994  1.00 14.95           C  
ATOM   3477  CD2 TYR A 263      21.794  19.266  24.340  1.00 14.98           C  
ATOM   3478  CE1 TYR A 263      20.941  17.543  26.321  1.00 14.32           C  
ATOM   3479  CE2 TYR A 263      22.128  19.510  25.651  1.00 15.19           C  
ATOM   3480  CZ  TYR A 263      21.707  18.649  26.634  1.00 15.05           C  
ATOM   3481  OH  TYR A 263      22.073  18.920  27.934  1.00 17.49           O  
ATOM   3482  H   TYR A 263      20.931  17.619  20.016  1.00  0.00           H  
ATOM   3483  HA  TYR A 263      22.741  17.288  22.145  1.00  0.00           H  
ATOM   3484 1HB  TYR A 263      20.692  18.847  21.999  1.00  0.00           H  
ATOM   3485 2HB  TYR A 263      19.718  17.461  22.471  1.00  0.00           H  
ATOM   3486  HD1 TYR A 263      20.021  16.425  24.745  1.00  0.00           H  
ATOM   3487  HD2 TYR A 263      22.145  19.955  23.571  1.00  0.00           H  
ATOM   3488  HE1 TYR A 263      20.608  16.853  27.096  1.00  0.00           H  
ATOM   3489  HE2 TYR A 263      22.725  20.386  25.908  1.00  0.00           H  
ATOM   3490  HH  TYR A 263      22.601  19.722  27.956  1.00  0.00           H  
ATOM   3491  N   PHE A 264      20.502  14.866  21.930  1.00 13.03           N  
ATOM   3492  CA  PHE A 264      20.200  13.516  22.393  1.00 12.70           C  
ATOM   3493  C   PHE A 264      21.243  12.499  21.904  1.00 13.16           C  
ATOM   3494  O   PHE A 264      21.665  11.602  22.650  1.00 12.73           O  
ATOM   3495  CB  PHE A 264      18.795  13.121  21.928  1.00 14.32           C  
ATOM   3496  CG  PHE A 264      18.253  11.890  22.592  1.00 14.12           C  
ATOM   3497  CD1 PHE A 264      17.985  11.881  23.951  1.00 17.25           C  
ATOM   3498  CD2 PHE A 264      17.970  10.755  21.853  1.00 19.10           C  
ATOM   3499  CE1 PHE A 264      17.471  10.746  24.565  1.00 18.73           C  
ATOM   3500  CE2 PHE A 264      17.454   9.619  22.464  1.00 19.20           C  
ATOM   3501  CZ  PHE A 264      17.202   9.625  23.820  1.00 17.29           C  
ATOM   3502  H   PHE A 264      19.894  15.301  21.251  1.00  0.00           H  
ATOM   3503  HA  PHE A 264      20.232  13.509  23.483  1.00  0.00           H  
ATOM   3504 1HB  PHE A 264      18.104  13.940  22.122  1.00  0.00           H  
ATOM   3505 2HB  PHE A 264      18.803  12.948  20.853  1.00  0.00           H  
ATOM   3506  HD1 PHE A 264      18.181  12.778  24.538  1.00  0.00           H  
ATOM   3507  HD2 PHE A 264      18.171  10.754  20.781  1.00  0.00           H  
ATOM   3508  HE1 PHE A 264      17.281  10.746  25.638  1.00  0.00           H  
ATOM   3509  HE2 PHE A 264      17.249   8.724  21.876  1.00  0.00           H  
ATOM   3510  HZ  PHE A 264      16.790   8.737  24.298  1.00  0.00           H  
ATOM   3511  N   GLN A 265      21.679  12.639  20.659  1.00 13.21           N  
ATOM   3512  CA  GLN A 265      22.644  11.698  20.098  1.00 13.78           C  
ATOM   3513  C   GLN A 265      24.010  11.764  20.809  1.00 12.54           C  
ATOM   3514  O   GLN A 265      24.721  10.758  20.866  1.00 12.90           O  
ATOM   3515  CB  GLN A 265      22.791  11.936  18.589  1.00 13.85           C  
ATOM   3516  CG  GLN A 265      21.624  11.370  17.773  1.00 14.26           C  
ATOM   3517  CD  GLN A 265      21.585  11.865  16.332  1.00 15.35           C  
ATOM   3518  OE1 GLN A 265      21.420  13.061  16.070  1.00 19.31           O  
ATOM   3519  NE2 GLN A 265      21.727  10.946  15.391  1.00 14.99           N  
ATOM   3520  H   GLN A 265      21.345  13.401  20.087  1.00  0.00           H  
ATOM   3521  HA  GLN A 265      22.275  10.686  20.261  1.00  0.00           H  
ATOM   3522 1HB  GLN A 265      22.862  13.006  18.395  1.00  0.00           H  
ATOM   3523 2HB  GLN A 265      23.715  11.477  18.237  1.00  0.00           H  
ATOM   3524 1HG  GLN A 265      21.706  10.283  17.746  1.00  0.00           H  
ATOM   3525 2HG  GLN A 265      20.687  11.662  18.247  1.00  0.00           H  
ATOM   3526 1HE2 GLN A 265      21.710  11.211  14.426  1.00  0.00           H  
ATOM   3527 2HE2 GLN A 265      21.852   9.986  15.643  1.00  0.00           H  
ATOM   3528  N   ALA A 266      24.354  12.916  21.383  1.00 11.45           N  
ATOM   3529  CA  ALA A 266      25.590  13.049  22.154  1.00 11.39           C  
ATOM   3530  C   ALA A 266      25.465  12.465  23.555  1.00 12.02           C  
ATOM   3531  O   ALA A 266      26.483  12.174  24.184  1.00 12.12           O  
ATOM   3532  CB  ALA A 266      26.000  14.518  22.265  1.00 15.38           C  
ATOM   3533  H   ALA A 266      23.747  13.717  21.284  1.00  0.00           H  
ATOM   3534  HA  ALA A 266      26.376  12.504  21.631  1.00  0.00           H  
ATOM   3535 1HB  ALA A 266      26.922  14.596  22.842  1.00  0.00           H  
ATOM   3536 2HB  ALA A 266      26.161  14.927  21.268  1.00  0.00           H  
ATOM   3537 3HB  ALA A 266      25.211  15.079  22.764  1.00  0.00           H  
ATOM   3538  N   SER A 267      24.243  12.313  24.066  1.00 11.55           N  
ATOM   3539  CA  SER A 267      24.074  12.066  25.501  1.00 11.41           C  
ATOM   3540  C   SER A 267      24.793  10.818  26.059  1.00 11.97           C  
ATOM   3541  O   SER A 267      25.365  10.914  27.138  1.00 12.03           O  
ATOM   3542  CB  SER A 267      22.577  12.050  25.863  1.00 12.89           C  
ATOM   3543  OG  SER A 267      21.854  11.004  25.248  1.00 13.37           O  
ATOM   3544  H   SER A 267      23.425  12.366  23.476  1.00  0.00           H  
ATOM   3545  HA  SER A 267      24.560  12.873  26.051  1.00  0.00           H  
ATOM   3546 1HB  SER A 267      22.465  11.953  26.943  1.00  0.00           H  
ATOM   3547 2HB  SER A 267      22.122  12.996  25.571  1.00  0.00           H  
ATOM   3548  HG  SER A 267      22.491  10.518  24.719  1.00  0.00           H  
ATOM   3549  N   PRO A 268      24.823   9.680  25.335  1.00 11.30           N  
ATOM   3550  CA  PRO A 268      25.538   8.546  25.945  1.00 11.70           C  
ATOM   3551  C   PRO A 268      27.041   8.806  26.117  1.00 13.03           C  
ATOM   3552  O   PRO A 268      27.638   8.289  27.063  1.00 11.92           O  
ATOM   3553  CB  PRO A 268      25.283   7.386  24.968  1.00 13.00           C  
ATOM   3554  CG  PRO A 268      24.774   8.007  23.717  1.00 17.38           C  
ATOM   3555  CD  PRO A 268      24.126   9.299  24.092  1.00 12.48           C  
ATOM   3556  HA  PRO A 268      25.098   8.328  26.929  1.00  0.00           H  
ATOM   3557 1HB  PRO A 268      26.214   6.825  24.799  1.00  0.00           H  
ATOM   3558 2HB  PRO A 268      24.558   6.682  25.401  1.00  0.00           H  
ATOM   3559 1HG  PRO A 268      25.601   8.168  23.009  1.00  0.00           H  
ATOM   3560 2HG  PRO A 268      24.059   7.333  23.222  1.00  0.00           H  
ATOM   3561 1HD  PRO A 268      24.290  10.037  23.293  1.00  0.00           H  
ATOM   3562 2HD  PRO A 268      23.050   9.136  24.255  1.00  0.00           H  
ATOM   3563  N   TYR A 269      27.639   9.626  25.257  1.00 11.29           N  
ATOM   3564  CA  TYR A 269      29.071   9.901  25.377  1.00 11.02           C  
ATOM   3565  C   TYR A 269      29.347  10.715  26.638  1.00 10.31           C  
ATOM   3566  O   TYR A 269      30.350  10.490  27.328  1.00 11.07           O  
ATOM   3567  CB  TYR A 269      29.600  10.626  24.128  1.00 11.08           C  
ATOM   3568  CG  TYR A 269      29.417   9.818  22.864  1.00 10.62           C  
ATOM   3569  CD1 TYR A 269      30.368   8.884  22.457  1.00 11.45           C  
ATOM   3570  CD2 TYR A 269      28.277   9.975  22.082  1.00 11.51           C  
ATOM   3571  CE1 TYR A 269      30.176   8.122  21.298  1.00 12.82           C  
ATOM   3572  CE2 TYR A 269      28.083   9.236  20.947  1.00 12.03           C  
ATOM   3573  CZ  TYR A 269      29.021   8.312  20.551  1.00 12.29           C  
ATOM   3574  OH  TYR A 269      28.807   7.585  19.409  1.00 13.67           O  
ATOM   3575  H   TYR A 269      27.114  10.066  24.515  1.00  0.00           H  
ATOM   3576  HA  TYR A 269      29.599   8.952  25.473  1.00  0.00           H  
ATOM   3577 1HB  TYR A 269      29.082  11.579  24.013  1.00  0.00           H  
ATOM   3578 2HB  TYR A 269      30.660  10.843  24.255  1.00  0.00           H  
ATOM   3579  HD1 TYR A 269      31.276   8.739  23.043  1.00  0.00           H  
ATOM   3580  HD2 TYR A 269      27.515  10.700  22.369  1.00  0.00           H  
ATOM   3581  HE1 TYR A 269      30.929   7.396  20.993  1.00  0.00           H  
ATOM   3582  HE2 TYR A 269      27.181   9.379  20.351  1.00  0.00           H  
ATOM   3583  HH  TYR A 269      27.969   7.844  19.018  1.00  0.00           H  
ATOM   3584  N   PHE A 270      28.467  11.664  26.953  1.00 10.17           N  
ATOM   3585  CA  PHE A 270      28.611  12.420  28.190  1.00 10.55           C  
ATOM   3586  C   PHE A 270      28.331  11.572  29.421  1.00 11.69           C  
ATOM   3587  O   PHE A 270      29.012  11.717  30.435  1.00 11.53           O  
ATOM   3588  CB  PHE A 270      27.698  13.659  28.165  1.00 10.79           C  
ATOM   3589  CG  PHE A 270      28.215  14.760  27.269  1.00 10.90           C  
ATOM   3590  CD1 PHE A 270      29.133  15.677  27.762  1.00 11.70           C  
ATOM   3591  CD2 PHE A 270      27.832  14.850  25.931  1.00 12.78           C  
ATOM   3592  CE1 PHE A 270      29.635  16.697  26.952  1.00 11.87           C  
ATOM   3593  CE2 PHE A 270      28.333  15.871  25.112  1.00 13.04           C  
ATOM   3594  CZ  PHE A 270      29.250  16.788  25.629  1.00 11.68           C  
ATOM   3595  H   PHE A 270      27.692  11.869  26.339  1.00  0.00           H  
ATOM   3596  HA  PHE A 270      29.647  12.749  28.276  1.00  0.00           H  
ATOM   3597 1HB  PHE A 270      26.705  13.372  27.822  1.00  0.00           H  
ATOM   3598 2HB  PHE A 270      27.594  14.055  29.175  1.00  0.00           H  
ATOM   3599  HD1 PHE A 270      29.464  15.595  28.798  1.00  0.00           H  
ATOM   3600  HD2 PHE A 270      27.115  14.132  25.530  1.00  0.00           H  
ATOM   3601  HE1 PHE A 270      30.334  17.425  27.364  1.00  0.00           H  
ATOM   3602  HE2 PHE A 270      28.009  15.952  24.075  1.00  0.00           H  
ATOM   3603  HZ  PHE A 270      29.659  17.572  24.994  1.00  0.00           H  
ATOM   3604  N   GLN A 271      27.355  10.673  29.343  1.00 10.62           N  
ATOM   3605  CA  GLN A 271      27.113   9.768  30.461  1.00 10.93           C  
ATOM   3606  C   GLN A 271      28.360   8.954  30.773  1.00 10.38           C  
ATOM   3607  O   GLN A 271      28.771   8.844  31.926  1.00 12.40           O  
ATOM   3608  CB  GLN A 271      25.966   8.811  30.161  1.00 11.29           C  
ATOM   3609  CG  GLN A 271      24.598   9.439  29.979  1.00 12.56           C  
ATOM   3610  CD  GLN A 271      23.692   8.533  29.166  1.00 13.32           C  
ATOM   3611  OE1 GLN A 271      23.847   7.311  29.177  1.00 15.05           O  
ATOM   3612  NE2 GLN A 271      22.739   9.120  28.454  1.00 14.98           N  
ATOM   3613  H   GLN A 271      26.774  10.604  28.520  1.00  0.00           H  
ATOM   3614  HA  GLN A 271      26.842  10.362  31.334  1.00  0.00           H  
ATOM   3615 1HB  GLN A 271      26.184   8.257  29.248  1.00  0.00           H  
ATOM   3616 2HB  GLN A 271      25.876   8.086  30.970  1.00  0.00           H  
ATOM   3617 1HG  GLN A 271      24.151   9.602  30.960  1.00  0.00           H  
ATOM   3618 2HG  GLN A 271      24.712  10.389  29.458  1.00  0.00           H  
ATOM   3619 1HE2 GLN A 271      22.115   8.567  27.900  1.00  0.00           H  
ATOM   3620 2HE2 GLN A 271      22.644  10.115  28.470  1.00  0.00           H  
ATOM   3621  N   VAL A 272      28.969   8.397  29.732  1.00 10.83           N  
ATOM   3622  CA  VAL A 272      30.113   7.516  29.923  1.00 10.82           C  
ATOM   3623  C   VAL A 272      31.333   8.282  30.421  1.00 10.46           C  
ATOM   3624  O   VAL A 272      32.006   7.827  31.349  1.00 11.85           O  
ATOM   3625  CB  VAL A 272      30.451   6.744  28.620  1.00 11.15           C  
ATOM   3626  CG1 VAL A 272      31.793   5.997  28.754  1.00 12.42           C  
ATOM   3627  CG2 VAL A 272      29.335   5.746  28.308  1.00 12.02           C  
ATOM   3628  H   VAL A 272      28.641   8.581  28.795  1.00  0.00           H  
ATOM   3629  HA  VAL A 272      29.864   6.789  30.697  1.00  0.00           H  
ATOM   3630  HB  VAL A 272      30.544   7.457  27.800  1.00  0.00           H  
ATOM   3631 1HG1 VAL A 272      32.007   5.464  27.827  1.00  0.00           H  
ATOM   3632 2HG1 VAL A 272      32.590   6.713  28.952  1.00  0.00           H  
ATOM   3633 3HG1 VAL A 272      31.732   5.284  29.576  1.00  0.00           H  
ATOM   3634 1HG2 VAL A 272      29.575   5.206  27.392  1.00  0.00           H  
ATOM   3635 2HG2 VAL A 272      29.239   5.039  29.132  1.00  0.00           H  
ATOM   3636 3HG2 VAL A 272      28.394   6.281  28.177  1.00  0.00           H  
ATOM   3637  N   ILE A 273      31.627   9.440  29.842  1.00 10.34           N  
ATOM   3638  CA  ILE A 273      32.850  10.114  30.257  1.00 11.61           C  
ATOM   3639  C   ILE A 273      32.746  10.601  31.715  1.00 10.92           C  
ATOM   3640  O   ILE A 273      33.751  10.628  32.440  1.00 11.53           O  
ATOM   3641  CB  ILE A 273      33.218  11.287  29.302  1.00 10.21           C  
ATOM   3642  CG1 ILE A 273      34.716  11.619  29.404  1.00 11.67           C  
ATOM   3643  CG2 ILE A 273      32.363  12.514  29.559  1.00 11.37           C  
ATOM   3644  CD1 ILE A 273      35.652  10.504  28.914  1.00 13.81           C  
ATOM   3645  H   ILE A 273      31.045   9.867  29.135  1.00  0.00           H  
ATOM   3646  HA  ILE A 273      33.667   9.393  30.234  1.00  0.00           H  
ATOM   3647  HB  ILE A 273      33.067  10.976  28.269  1.00  0.00           H  
ATOM   3648 1HG1 ILE A 273      34.930  12.515  28.822  1.00  0.00           H  
ATOM   3649 2HG1 ILE A 273      34.971  11.835  30.442  1.00  0.00           H  
ATOM   3650 1HG2 ILE A 273      32.652  13.309  28.872  1.00  0.00           H  
ATOM   3651 2HG2 ILE A 273      31.314  12.265  29.404  1.00  0.00           H  
ATOM   3652 3HG2 ILE A 273      32.509  12.850  30.586  1.00  0.00           H  
ATOM   3653 1HD1 ILE A 273      36.688  10.825  29.023  1.00  0.00           H  
ATOM   3654 2HD1 ILE A 273      35.487   9.603  29.506  1.00  0.00           H  
ATOM   3655 3HD1 ILE A 273      35.447  10.292  27.866  1.00  0.00           H  
ATOM   3656  N   GLU A 274      31.543  10.968  32.149  1.00 11.03           N  
ATOM   3657  CA  GLU A 274      31.349  11.355  33.542  1.00 12.08           C  
ATOM   3658  C   GLU A 274      31.600  10.171  34.468  1.00 12.01           C  
ATOM   3659  O   GLU A 274      32.270  10.310  35.500  1.00 13.10           O  
ATOM   3660  CB  GLU A 274      29.944  11.916  33.742  1.00 13.56           C  
ATOM   3661  CG  GLU A 274      29.675  12.452  35.147  1.00 15.89           C  
ATOM   3662  CD  GLU A 274      28.330  13.149  35.241  1.00 22.15           C  
ATOM   3663  OE1 GLU A 274      27.486  12.698  36.040  1.00 26.96           O  
ATOM   3664  OE2 GLU A 274      28.117  14.154  34.519  1.00 20.71           O  
ATOM   3665  H   GLU A 274      30.753  10.982  31.520  1.00  0.00           H  
ATOM   3666  HA  GLU A 274      32.075  12.130  33.790  1.00  0.00           H  
ATOM   3667 1HB  GLU A 274      29.772  12.728  33.035  1.00  0.00           H  
ATOM   3668 2HB  GLU A 274      29.209  11.139  33.533  1.00  0.00           H  
ATOM   3669 1HG  GLU A 274      29.701  11.622  35.852  1.00  0.00           H  
ATOM   3670 2HG  GLU A 274      30.469  13.147  35.417  1.00  0.00           H  
ATOM   3671  N   HIS A 275      31.087   9.002  34.086  1.00 12.23           N  
ATOM   3672  CA  HIS A 275      31.314   7.784  34.861  1.00 12.87           C  
ATOM   3673  C   HIS A 275      32.806   7.456  34.946  1.00 13.53           C  
ATOM   3674  O   HIS A 275      33.312   7.133  36.018  1.00 15.92           O  
ATOM   3675  CB  HIS A 275      30.540   6.626  34.237  1.00 13.99           C  
ATOM   3676  CG  HIS A 275      30.782   5.309  34.899  1.00 16.49           C  
ATOM   3677  ND1 HIS A 275      30.297   5.000  36.151  1.00 21.54           N  
ATOM   3678  CD2 HIS A 275      31.457   4.215  34.474  1.00 19.24           C  
ATOM   3679  CE1 HIS A 275      30.661   3.769  36.468  1.00 23.09           C  
ATOM   3680  NE2 HIS A 275      31.371   3.273  35.471  1.00 21.06           N  
ATOM   3681  H   HIS A 275      30.530   8.953  33.245  1.00  0.00           H  
ATOM   3682  HA  HIS A 275      30.957   7.930  35.880  1.00  0.00           H  
ATOM   3683 1HB  HIS A 275      29.471   6.837  34.282  1.00  0.00           H  
ATOM   3684 2HB  HIS A 275      30.811   6.532  33.186  1.00  0.00           H  
ATOM   3685  HD2 HIS A 275      31.978   4.104  33.522  1.00  0.00           H  
ATOM   3686  HE1 HIS A 275      30.416   3.251  37.395  1.00  0.00           H  
ATOM   3687  HE2 HIS A 275      31.785   2.352  35.441  1.00  0.00           H  
ATOM   3688  N   LEU A 276      33.522   7.565  33.833  1.00 12.60           N  
ATOM   3689  CA  LEU A 276      34.928   7.156  33.796  1.00 14.06           C  
ATOM   3690  C   LEU A 276      35.872   8.140  34.473  1.00 12.61           C  
ATOM   3691  O   LEU A 276      36.806   7.745  35.164  1.00 14.68           O  
ATOM   3692  CB  LEU A 276      35.391   6.952  32.351  1.00 15.16           C  
ATOM   3693  CG  LEU A 276      34.697   5.841  31.567  1.00 17.58           C  
ATOM   3694  CD1 LEU A 276      35.188   5.849  30.123  1.00 18.56           C  
ATOM   3695  CD2 LEU A 276      34.906   4.479  32.210  1.00 21.62           C  
ATOM   3696  H   LEU A 276      33.095   7.935  32.996  1.00  0.00           H  
ATOM   3697  HA  LEU A 276      35.027   6.211  34.329  1.00  0.00           H  
ATOM   3698 1HB  LEU A 276      35.238   7.880  31.803  1.00  0.00           H  
ATOM   3699 2HB  LEU A 276      36.458   6.729  32.356  1.00  0.00           H  
ATOM   3700  HG  LEU A 276      33.626   6.039  31.527  1.00  0.00           H  
ATOM   3701 1HD1 LEU A 276      34.691   5.055  29.565  1.00  0.00           H  
ATOM   3702 2HD1 LEU A 276      34.958   6.811  29.666  1.00  0.00           H  
ATOM   3703 3HD1 LEU A 276      36.265   5.686  30.104  1.00  0.00           H  
ATOM   3704 1HD2 LEU A 276      34.395   3.716  31.621  1.00  0.00           H  
ATOM   3705 2HD2 LEU A 276      35.972   4.254  32.248  1.00  0.00           H  
ATOM   3706 3HD2 LEU A 276      34.501   4.488  33.222  1.00  0.00           H  
ATOM   3707  N   GLN A 277      35.651   9.429  34.232  1.00 12.95           N  
ATOM   3708  CA  GLN A 277      36.664  10.431  34.567  1.00 12.23           C  
ATOM   3709  C   GLN A 277      36.120  11.676  35.252  1.00 12.20           C  
ATOM   3710  O   GLN A 277      36.880  12.611  35.522  1.00 12.53           O  
ATOM   3711  CB  GLN A 277      37.439  10.836  33.303  1.00 12.29           C  
ATOM   3712  CG  GLN A 277      38.378   9.724  32.844  1.00 13.17           C  
ATOM   3713  CD  GLN A 277      39.014   9.974  31.486  1.00 13.22           C  
ATOM   3714  OE1 GLN A 277      39.147  11.122  31.042  1.00 12.58           O  
ATOM   3715  NE2 GLN A 277      39.416   8.899  30.816  1.00 13.87           N  
ATOM   3716  H   GLN A 277      34.781   9.729  33.815  1.00  0.00           H  
ATOM   3717  HA  GLN A 277      37.360   9.993  35.283  1.00  0.00           H  
ATOM   3718 1HB  GLN A 277      36.735  11.069  32.504  1.00  0.00           H  
ATOM   3719 2HB  GLN A 277      38.017  11.738  33.504  1.00  0.00           H  
ATOM   3720 1HG  GLN A 277      39.185   9.621  33.570  1.00  0.00           H  
ATOM   3721 2HG  GLN A 277      37.816   8.793  32.776  1.00  0.00           H  
ATOM   3722 1HE2 GLN A 277      39.842   9.000  29.916  1.00  0.00           H  
ATOM   3723 2HE2 GLN A 277      39.293   7.988  31.211  1.00  0.00           H  
ATOM   3724  N   GLY A 278      34.822  11.693  35.548  1.00 12.51           N  
ATOM   3725  CA  GLY A 278      34.209  12.859  36.169  1.00 13.62           C  
ATOM   3726  C   GLY A 278      34.893  13.339  37.435  1.00 13.62           C  
ATOM   3727  O   GLY A 278      35.072  14.540  37.624  1.00 15.72           O  
ATOM   3728  H   GLY A 278      34.249  10.888  35.341  1.00  0.00           H  
ATOM   3729 1HA  GLY A 278      34.201  13.687  35.460  1.00  0.00           H  
ATOM   3730 2HA  GLY A 278      33.171  12.637  36.415  1.00  0.00           H  
ATOM   3731  N   GLU A 279      35.289  12.418  38.306  1.00 15.58           N  
ATOM   3732  CA  GLU A 279      35.948  12.817  39.543  1.00 18.73           C  
ATOM   3733  C   GLU A 279      37.228  13.599  39.257  1.00 18.83           C  
ATOM   3734  O   GLU A 279      37.561  14.538  39.982  1.00 21.52           O  
ATOM   3735  CB  GLU A 279      36.260  11.601  40.415  1.00 21.22           C  
ATOM   3736  CG  GLU A 279      35.034  10.871  40.925  1.00 27.59           C  
ATOM   3737  CD  GLU A 279      35.378   9.776  41.913  1.00 34.67           C  
ATOM   3738  OE1 GLU A 279      36.547   9.715  42.353  1.00 34.64           O  
ATOM   3739  OE2 GLU A 279      34.480   8.977  42.252  1.00 35.78           O  
ATOM   3740  H   GLU A 279      35.139  11.436  38.123  1.00  0.00           H  
ATOM   3741  HA  GLU A 279      35.276  13.474  40.097  1.00  0.00           H  
ATOM   3742 1HB  GLU A 279      36.862  10.891  39.848  1.00  0.00           H  
ATOM   3743 2HB  GLU A 279      36.849  11.913  41.278  1.00  0.00           H  
ATOM   3744 1HG  GLU A 279      34.371  11.589  41.408  1.00  0.00           H  
ATOM   3745 2HG  GLU A 279      34.502  10.440  40.078  1.00  0.00           H  
ATOM   3746  N   GLU A 280      37.931  13.221  38.191  1.00 17.75           N  
ATOM   3747  CA  GLU A 280      39.159  13.911  37.779  1.00 17.53           C  
ATOM   3748  C   GLU A 280      38.867  15.274  37.167  1.00 14.71           C  
ATOM   3749  O   GLU A 280      39.474  16.283  37.533  1.00 16.80           O  
ATOM   3750  CB  GLU A 280      39.943  13.085  36.740  1.00 21.16           C  
ATOM   3751  CG  GLU A 280      40.574  11.784  37.245  1.00 30.80           C  
ATOM   3752  CD  GLU A 280      41.375  11.029  36.168  1.00 36.97           C  
ATOM   3753  OE1 GLU A 280      41.509  11.519  35.020  1.00 22.91           O  
ATOM   3754  OE2 GLU A 280      41.878   9.928  36.476  1.00 44.36           O  
ATOM   3755  H   GLU A 280      37.605  12.433  37.651  1.00  0.00           H  
ATOM   3756  HA  GLU A 280      39.792  14.045  38.657  1.00  0.00           H  
ATOM   3757 1HB  GLU A 280      39.283  12.817  35.915  1.00  0.00           H  
ATOM   3758 2HB  GLU A 280      40.751  13.690  36.329  1.00  0.00           H  
ATOM   3759 1HG  GLU A 280      41.242  12.014  38.074  1.00  0.00           H  
ATOM   3760 2HG  GLU A 280      39.786  11.132  37.620  1.00  0.00           H  
ATOM   3761  N   TYR A 281      37.951  15.308  36.209  1.00 13.44           N  
ATOM   3762  CA  TYR A 281      37.879  16.500  35.379  1.00 13.10           C  
ATOM   3763  C   TYR A 281      37.042  17.613  36.006  1.00 13.42           C  
ATOM   3764  O   TYR A 281      37.138  18.768  35.586  1.00 14.23           O  
ATOM   3765  CB  TYR A 281      37.404  16.149  33.954  1.00 12.82           C  
ATOM   3766  CG  TYR A 281      35.978  15.705  33.708  1.00 11.91           C  
ATOM   3767  CD1 TYR A 281      34.891  16.554  33.932  1.00 12.13           C  
ATOM   3768  CD2 TYR A 281      35.726  14.467  33.128  1.00 11.29           C  
ATOM   3769  CE1 TYR A 281      33.591  16.139  33.645  1.00 11.54           C  
ATOM   3770  CE2 TYR A 281      34.443  14.057  32.835  1.00 12.47           C  
ATOM   3771  CZ  TYR A 281      33.384  14.884  33.091  1.00 11.21           C  
ATOM   3772  OH  TYR A 281      32.108  14.449  32.793  1.00 14.99           O  
ATOM   3773  H   TYR A 281      37.309  14.548  36.035  1.00  0.00           H  
ATOM   3774  HA  TYR A 281      38.876  16.936  35.313  1.00  0.00           H  
ATOM   3775 1HB  TYR A 281      37.539  17.013  33.302  1.00  0.00           H  
ATOM   3776 2HB  TYR A 281      38.016  15.340  33.556  1.00  0.00           H  
ATOM   3777  HD1 TYR A 281      35.054  17.554  34.336  1.00  0.00           H  
ATOM   3778  HD2 TYR A 281      36.553  13.796  32.896  1.00  0.00           H  
ATOM   3779  HE1 TYR A 281      32.752  16.811  33.824  1.00  0.00           H  
ATOM   3780  HE2 TYR A 281      34.271  13.072  32.400  1.00  0.00           H  
ATOM   3781  HH  TYR A 281      32.151  13.564  32.422  1.00  0.00           H  
ATOM   3782  N   ARG A 282      36.289  17.289  37.053  1.00 13.85           N  
ATOM   3783  CA  ARG A 282      35.492  18.300  37.749  1.00 16.55           C  
ATOM   3784  C   ARG A 282      36.306  19.246  38.625  1.00 19.30           C  
ATOM   3785  O   ARG A 282      35.762  20.217  39.151  1.00 20.44           O  
ATOM   3786  CB  ARG A 282      34.409  17.602  38.575  1.00 16.26           C  
ATOM   3787  CG  ARG A 282      33.279  17.101  37.697  1.00 16.96           C  
ATOM   3788  CD  ARG A 282      32.382  16.084  38.405  1.00 21.06           C  
ATOM   3789  NE  ARG A 282      31.102  15.986  37.713  1.00 19.58           N  
ATOM   3790  CZ  ARG A 282      30.061  15.285  38.146  1.00 23.93           C  
ATOM   3791  NH1 ARG A 282      30.148  14.578  39.266  1.00 30.28           N  
ATOM   3792  NH2 ARG A 282      28.932  15.293  37.450  1.00 22.99           N  
ATOM   3793  H   ARG A 282      36.263  16.333  37.377  1.00  0.00           H  
ATOM   3794  HA  ARG A 282      35.020  18.942  37.004  1.00  0.00           H  
ATOM   3795 1HB  ARG A 282      34.847  16.764  39.115  1.00  0.00           H  
ATOM   3796 2HB  ARG A 282      34.012  18.296  39.316  1.00  0.00           H  
ATOM   3797 1HG  ARG A 282      32.654  17.941  37.394  1.00  0.00           H  
ATOM   3798 2HG  ARG A 282      33.693  16.619  36.811  1.00  0.00           H  
ATOM   3799 1HD  ARG A 282      32.867  15.108  38.404  1.00  0.00           H  
ATOM   3800 2HD  ARG A 282      32.211  16.403  39.433  1.00  0.00           H  
ATOM   3801  HE  ARG A 282      30.999  16.488  36.841  1.00  0.00           H  
ATOM   3802 1HH1 ARG A 282      31.010  14.571  39.794  1.00  0.00           H  
ATOM   3803 2HH1 ARG A 282      29.353  14.047  39.591  1.00  0.00           H  
ATOM   3804 1HH2 ARG A 282      28.868  15.830  36.596  1.00  0.00           H  
ATOM   3805 2HH2 ARG A 282      28.136  14.763  37.773  1.00  0.00           H  
ATOM   3806  N   LYS A 283      37.606  18.993  38.762  1.00 17.79           N  
ATOM   3807  CA  LYS A 283      38.454  19.786  39.652  1.00 19.25           C  
ATOM   3808  C   LYS A 283      38.919  21.122  39.061  1.00 18.19           C  
ATOM   3809  O   LYS A 283      38.795  21.384  37.863  1.00 19.30           O  
ATOM   3810  OXT LYS A 283      39.413  21.989  39.785  1.00 24.17           O  
ATOM   3811  CB  LYS A 283      39.674  18.963  40.076  1.00 22.32           C  
ATOM   3812  CG  LYS A 283      39.324  17.738  40.907  1.00 25.92           C  
ATOM   3813  CD  LYS A 283      40.571  16.976  41.325  1.00 31.63           C  
ATOM   3814  CE  LYS A 283      40.210  15.764  42.171  1.00 33.67           C  
ATOM   3815  NZ  LYS A 283      41.421  15.021  42.626  1.00 40.90           N  
ATOM   3816  H   LYS A 283      38.017  18.234  38.238  1.00  0.00           H  
ATOM   3817  HA  LYS A 283      37.876  20.046  40.539  1.00  0.00           H  
ATOM   3818 1HB  LYS A 283      40.215  18.632  39.190  1.00  0.00           H  
ATOM   3819 2HB  LYS A 283      40.351  19.589  40.658  1.00  0.00           H  
ATOM   3820 1HG  LYS A 283      38.782  18.048  41.801  1.00  0.00           H  
ATOM   3821 2HG  LYS A 283      38.683  17.076  40.326  1.00  0.00           H  
ATOM   3822 1HD  LYS A 283      41.111  16.646  40.436  1.00  0.00           H  
ATOM   3823 2HD  LYS A 283      41.223  17.633  41.901  1.00  0.00           H  
ATOM   3824 1HE  LYS A 283      39.646  16.086  43.045  1.00  0.00           H  
ATOM   3825 2HE  LYS A 283      39.582  15.089  41.590  1.00  0.00           H  
ATOM   3826 1HZ  LYS A 283      41.140  14.226  43.182  1.00  0.00           H  
ATOM   3827 2HZ  LYS A 283      41.942  14.701  41.822  1.00  0.00           H  
ATOM   3828 3HZ  LYS A 283      42.002  15.632  43.182  1.00  0.00           H  
TER                                                                             
HETATM 3830 ZN    ZN A 301      43.324  22.959  12.787  1.00 19.19          ZN  
TER                                                                             
