# Supplementary material for: A new benchmark illustrates that integration of geometric constraints inferred from enzyme reaction chemistry can increase enzyme active site modeling accuracy
Source: PLoS One. 2019 Apr 4;14(4):e0214126. doi: 10.1371/journal.pone.0214126 (PMC6448891; doi:10.1371/journal.pone.0214126)
Supplement: S1 Files — (GZ) [file pone.0214126.s008.gz › benchmark-lite/templates/4fua/4xxf.pdb.pdb]

REMARK query_anchored_aln MERNKLARQIIDTCLEMTRLGLNQGTAGNVSVRYQDGMLITPTGIPYEKLTESHIVFIDGNGKHEEGKLPSSEWRFHMAAYQSRPDANAVVHNHAVHCTAVSILNRSIPAIHYMIAAA-GNSIPCAPYATFGTRELSEHVALALKNRKATLLQHHGLIACEVNLEKALWLAHEVEVLAQLYLTTLAIT--VPVLSDEEIAVVLEKFK--GLRIEE
ATOM      1  N   MET A   1      25.100  29.771  37.685  1.00  0.00           N  
ATOM      2  CA  MET A   1      24.831  28.337  37.606  1.00  0.00           C  
ATOM      3  C   MET A   1      25.006  27.822  36.180  1.00  0.00           C  
ATOM      4  O   MET A   1      25.557  26.736  35.957  1.00  0.00           O  
ATOM      5  CB  MET A   1      23.422  28.035  38.113  1.00  0.00           C  
ATOM      6  CG  MET A   1      23.222  28.283  39.601  1.00  0.00           C  
ATOM      7  SD  MET A   1      24.329  27.295  40.626  1.00  0.00           S  
ATOM      8  CE  MET A   1      23.683  25.651  40.334  1.00  0.00           C  
ATOM      9 1H   MET A   1      24.978  30.082  38.628  1.00  0.00           H  
ATOM     10 2H   MET A   1      26.040  29.951  37.394  1.00  0.00           H  
ATOM     11 3H   MET A   1      24.466  30.263  37.088  1.00  0.00           H  
ATOM     12  HA  MET A   1      25.550  27.815  38.237  1.00  0.00           H  
ATOM     13 1HB  MET A   1      22.702  28.648  37.573  1.00  0.00           H  
ATOM     14 2HB  MET A   1      23.179  26.991  37.913  1.00  0.00           H  
ATOM     15 1HG  MET A   1      23.396  29.336  39.821  1.00  0.00           H  
ATOM     16 2HG  MET A   1      22.194  28.044  39.875  1.00  0.00           H  
ATOM     17 1HE  MET A   1      24.266  24.925  40.902  1.00  0.00           H  
ATOM     18 2HE  MET A   1      22.640  25.608  40.651  1.00  0.00           H  
ATOM     19 3HE  MET A   1      23.749  25.417  39.271  1.00  0.00           H  
ATOM     20  N   GLU A   2      24.522  28.596  35.213  1.00  0.00           N  
ATOM     21  CA  GLU A   2      24.680  28.234  33.816  1.00  0.00           C  
ATOM     22  C   GLU A   2      26.161  28.172  33.440  1.00  0.00           C  
ATOM     23  O   GLU A   2      26.585  27.227  32.766  1.00  0.00           O  
ATOM     24  CB  GLU A   2      23.949  29.236  32.920  1.00  0.00           C  
ATOM     25  CG  GLU A   2      22.433  29.210  33.053  1.00  0.00           C  
ATOM     26  CD  GLU A   2      21.937  29.977  34.246  1.00  0.00           C  
ATOM     27  OE1 GLU A   2      22.746  30.541  34.944  1.00  0.00           O  
ATOM     28  OE2 GLU A   2      20.748  30.000  34.461  1.00  0.00           O  
ATOM     29  H   GLU A   2      24.036  29.450  35.448  1.00  0.00           H  
ATOM     30  HA  GLU A   2      24.244  27.246  33.663  1.00  0.00           H  
ATOM     31 1HB  GLU A   2      24.288  30.246  33.152  1.00  0.00           H  
ATOM     32 2HB  GLU A   2      24.197  29.040  31.877  1.00  0.00           H  
ATOM     33 1HG  GLU A   2      21.992  29.637  32.152  1.00  0.00           H  
ATOM     34 2HG  GLU A   2      22.104  28.175  33.130  1.00  0.00           H  
ATOM     35  N   ARG A   3      26.939  29.173  33.850  1.00  0.00           N  
ATOM     36  CA  ARG A   3      28.355  29.196  33.525  1.00  0.00           C  
ATOM     37  C   ARG A   3      29.055  27.973  34.106  1.00  0.00           C  
ATOM     38  O   ARG A   3      29.885  27.352  33.438  1.00  0.00           O  
ATOM     39  CB  ARG A   3      29.009  30.461  34.059  1.00  0.00           C  
ATOM     40  CG  ARG A   3      30.467  30.642  33.668  1.00  0.00           C  
ATOM     41  CD  ARG A   3      31.386  30.143  34.723  1.00  0.00           C  
ATOM     42  NE  ARG A   3      31.294  30.933  35.940  1.00  0.00           N  
ATOM     43  CZ  ARG A   3      31.839  30.584  37.122  1.00  0.00           C  
ATOM     44  NH1 ARG A   3      32.508  29.458  37.230  1.00  0.00           N  
ATOM     45  NH2 ARG A   3      31.699  31.374  38.172  1.00  0.00           N  
ATOM     46  H   ARG A   3      26.547  29.928  34.394  1.00  0.00           H  
ATOM     47  HA  ARG A   3      28.461  29.183  32.440  1.00  0.00           H  
ATOM     48 1HB  ARG A   3      28.462  31.332  33.702  1.00  0.00           H  
ATOM     49 2HB  ARG A   3      28.958  30.466  35.148  1.00  0.00           H  
ATOM     50 1HG  ARG A   3      30.668  30.090  32.749  1.00  0.00           H  
ATOM     51 2HG  ARG A   3      30.673  31.701  33.507  1.00  0.00           H  
ATOM     52 1HD  ARG A   3      31.133  29.111  34.967  1.00  0.00           H  
ATOM     53 2HD  ARG A   3      32.413  30.189  34.363  1.00  0.00           H  
ATOM     54  HE  ARG A   3      30.786  31.807  35.896  1.00  0.00           H  
ATOM     55 1HH1 ARG A   3      32.615  28.855  36.427  1.00  0.00           H  
ATOM     56 2HH1 ARG A   3      32.916  29.197  38.116  1.00  0.00           H  
ATOM     57 1HH2 ARG A   3      31.184  32.240  38.089  1.00  0.00           H  
ATOM     58 2HH2 ARG A   3      32.107  31.113  39.058  1.00  0.00           H  
ATOM     59  N   ASN A   4      28.716  27.609  35.343  1.00  0.00           N  
ATOM     60  CA  ASN A   4      29.343  26.440  35.963  1.00  0.00           C  
ATOM     61  C   ASN A   4      29.008  25.166  35.192  1.00  0.00           C  
ATOM     62  O   ASN A   4      29.878  24.308  34.984  1.00  0.00           O  
ATOM     63  CB  ASN A   4      28.921  26.312  37.415  1.00  0.00           C  
ATOM     64  CG  ASN A   4      29.569  27.342  38.298  1.00  0.00           C  
ATOM     65  OD1 ASN A   4      30.661  27.837  37.998  1.00  0.00           O  
ATOM     66  ND2 ASN A   4      28.915  27.676  39.382  1.00  0.00           N  
ATOM     67  H   ASN A   4      28.027  28.132  35.864  1.00  0.00           H  
ATOM     68  HA  ASN A   4      30.426  26.568  35.926  1.00  0.00           H  
ATOM     69 1HB  ASN A   4      27.838  26.415  37.490  1.00  0.00           H  
ATOM     70 2HB  ASN A   4      29.182  25.320  37.784  1.00  0.00           H  
ATOM     71 1HD2 ASN A   4      29.298  28.357  40.007  1.00  0.00           H  
ATOM     72 2HD2 ASN A   4      28.034  27.251  39.585  1.00  0.00           H  
ATOM     73  N   LYS A   5      27.758  25.039  34.748  1.00  0.00           N  
ATOM     74  CA  LYS A   5      27.335  23.879  33.960  1.00  0.00           C  
ATOM     75  C   LYS A   5      28.091  23.810  32.641  1.00  0.00           C  
ATOM     76  O   LYS A   5      28.603  22.756  32.241  1.00  0.00           O  
ATOM     77  CB  LYS A   5      25.829  23.924  33.699  1.00  0.00           C  
ATOM     78  CG  LYS A   5      25.291  22.734  32.914  1.00  0.00           C  
ATOM     79  CD  LYS A   5      23.781  22.819  32.749  1.00  0.00           C  
ATOM     80  CE  LYS A   5      23.245  21.648  31.939  1.00  0.00           C  
ATOM     81  NZ  LYS A   5      21.768  21.718  31.768  1.00  0.00           N  
ATOM     82  H   LYS A   5      27.085  25.761  34.960  1.00  0.00           H  
ATOM     83  HA  LYS A   5      27.562  22.975  34.526  1.00  0.00           H  
ATOM     84 1HB  LYS A   5      25.296  23.967  34.649  1.00  0.00           H  
ATOM     85 2HB  LYS A   5      25.582  24.829  33.144  1.00  0.00           H  
ATOM     86 1HG  LYS A   5      25.755  22.709  31.928  1.00  0.00           H  
ATOM     87 2HG  LYS A   5      25.539  21.812  33.437  1.00  0.00           H  
ATOM     88 1HD  LYS A   5      23.306  22.819  33.731  1.00  0.00           H  
ATOM     89 2HD  LYS A   5      23.522  23.748  32.240  1.00  0.00           H  
ATOM     90 1HE  LYS A   5      23.712  21.642  30.955  1.00  0.00           H  
ATOM     91 2HE  LYS A   5      23.496  20.714  32.441  1.00  0.00           H  
ATOM     92 1HZ  LYS A   5      21.454  20.925  31.227  1.00  0.00           H  
ATOM     93 2HZ  LYS A   5      21.323  21.704  32.675  1.00  0.00           H  
ATOM     94 3HZ  LYS A   5      21.525  22.571  31.287  1.00  0.00           H  
ATOM     95  N   LEU A   6      28.151  24.943  31.950  1.00  0.00           N  
ATOM     96  CA  LEU A   6      28.782  25.000  30.635  1.00  0.00           C  
ATOM     97  C   LEU A   6      30.276  24.711  30.701  1.00  0.00           C  
ATOM     98  O   LEU A   6      30.794  24.015  29.838  1.00  0.00           O  
ATOM     99  CB  LEU A   6      28.556  26.380  30.005  1.00  0.00           C  
ATOM    100  CG  LEU A   6      27.112  26.696  29.595  1.00  0.00           C  
ATOM    101  CD1 LEU A   6      27.015  28.151  29.157  1.00  0.00           C  
ATOM    102  CD2 LEU A   6      26.685  25.758  28.476  1.00  0.00           C  
ATOM    103  H   LEU A   6      27.752  25.784  32.341  1.00  0.00           H  
ATOM    104  HA  LEU A   6      28.325  24.243  29.999  1.00  0.00           H  
ATOM    105 1HB  LEU A   6      28.873  27.142  30.716  1.00  0.00           H  
ATOM    106 2HB  LEU A   6      29.179  26.462  29.115  1.00  0.00           H  
ATOM    107  HG  LEU A   6      26.453  26.562  30.453  1.00  0.00           H  
ATOM    108 1HD1 LEU A   6      25.989  28.376  28.866  1.00  0.00           H  
ATOM    109 2HD1 LEU A   6      27.307  28.800  29.983  1.00  0.00           H  
ATOM    110 3HD1 LEU A   6      27.678  28.321  28.309  1.00  0.00           H  
ATOM    111 1HD2 LEU A   6      25.659  25.983  28.185  1.00  0.00           H  
ATOM    112 2HD2 LEU A   6      27.343  25.893  27.617  1.00  0.00           H  
ATOM    113 3HD2 LEU A   6      26.747  24.727  28.822  1.00  0.00           H  
ATOM    114  N   ALA A   7      30.973  25.224  31.706  1.00  0.00           N  
ATOM    115  CA  ALA A   7      32.398  24.938  31.841  1.00  0.00           C  
ATOM    116  C   ALA A   7      32.629  23.445  32.084  1.00  0.00           C  
ATOM    117  O   ALA A   7      33.510  22.839  31.467  1.00  0.00           O  
ATOM    118  CB  ALA A   7      33.001  25.762  32.969  1.00  0.00           C  
ATOM    119  H   ALA A   7      30.524  25.818  32.388  1.00  0.00           H  
ATOM    120  HA  ALA A   7      32.888  25.209  30.906  1.00  0.00           H  
ATOM    121 1HB  ALA A   7      34.064  25.537  33.056  1.00  0.00           H  
ATOM    122 2HB  ALA A   7      32.871  26.823  32.754  1.00  0.00           H  
ATOM    123 3HB  ALA A   7      32.501  25.518  33.905  1.00  0.00           H  
ATOM    124  N   ARG A   8      31.837  22.839  32.960  1.00  0.00           N  
ATOM    125  CA  ARG A   8      31.989  21.408  33.176  1.00  0.00           C  
ATOM    126  C   ARG A   8      31.667  20.631  31.885  1.00  0.00           C  
ATOM    127  O   ARG A   8      32.331  19.632  31.563  1.00  0.00           O  
ATOM    128  CB  ARG A   8      31.079  20.939  34.301  1.00  0.00           C  
ATOM    129  CG  ARG A   8      31.487  21.403  35.690  1.00  0.00           C  
ATOM    130  CD  ARG A   8      30.524  20.951  36.726  1.00  0.00           C  
ATOM    131  NE  ARG A   8      30.910  21.393  38.056  1.00  0.00           N  
ATOM    132  CZ  ARG A   8      30.154  21.245  39.162  1.00  0.00           C  
ATOM    133  NH1 ARG A   8      28.977  20.665  39.080  1.00  0.00           N  
ATOM    134  NH2 ARG A   8      30.596  21.681  40.328  1.00  0.00           N  
ATOM    135  H   ARG A   8      31.133  23.343  33.480  1.00  0.00           H  
ATOM    136  HA  ARG A   8      33.023  21.209  33.459  1.00  0.00           H  
ATOM    137 1HB  ARG A   8      30.065  21.293  34.120  1.00  0.00           H  
ATOM    138 2HB  ARG A   8      31.047  19.849  34.314  1.00  0.00           H  
ATOM    139 1HG  ARG A   8      32.469  20.998  35.935  1.00  0.00           H  
ATOM    140 2HG  ARG A   8      31.528  22.493  35.712  1.00  0.00           H  
ATOM    141 1HD  ARG A   8      29.536  21.356  36.506  1.00  0.00           H  
ATOM    142 2HD  ARG A   8      30.477  19.863  36.729  1.00  0.00           H  
ATOM    143  HE  ARG A   8      31.810  21.844  38.159  1.00  0.00           H  
ATOM    144 1HH1 ARG A   8      28.639  20.331  38.188  1.00  0.00           H  
ATOM    145 2HH1 ARG A   8      28.411  20.554  39.908  1.00  0.00           H  
ATOM    146 1HH2 ARG A   8      31.502  22.127  40.391  1.00  0.00           H  
ATOM    147 2HH2 ARG A   8      30.030  21.570  41.156  1.00  0.00           H  
ATOM    148  N   GLN A   9      30.661  21.085  31.141  1.00  0.00           N  
ATOM    149  CA  GLN A   9      30.235  20.384  29.936  1.00  0.00           C  
ATOM    150  C   GLN A   9      31.324  20.487  28.866  1.00  0.00           C  
ATOM    151  O   GLN A   9      31.555  19.525  28.122  1.00  0.00           O  
ATOM    152  CB  GLN A   9      28.915  20.956  29.412  1.00  0.00           C  
ATOM    153  CG  GLN A   9      27.724  20.705  30.320  1.00  0.00           C  
ATOM    154  CD  GLN A   9      27.426  19.227  30.489  1.00  0.00           C  
ATOM    155  OE1 GLN A   9      27.315  18.486  29.508  1.00  0.00           O  
ATOM    156  NE2 GLN A   9      27.296  18.789  31.736  1.00  0.00           N  
ATOM    157  H   GLN A   9      30.181  21.931  31.414  1.00  0.00           H  
ATOM    158  HA  GLN A   9      30.083  19.333  30.183  1.00  0.00           H  
ATOM    159 1HB  GLN A   9      29.014  22.033  29.276  1.00  0.00           H  
ATOM    160 2HB  GLN A   9      28.692  20.523  28.437  1.00  0.00           H  
ATOM    161 1HG  GLN A   9      27.934  21.126  31.303  1.00  0.00           H  
ATOM    162 2HG  GLN A   9      26.844  21.183  29.889  1.00  0.00           H  
ATOM    163 1HE2 GLN A   9      27.099  17.823  31.910  1.00  0.00           H  
ATOM    164 2HE2 GLN A   9      27.394  19.424  32.502  1.00  0.00           H  
ATOM    165  N   ILE A  10      31.980  21.642  28.772  1.00  0.00           N  
ATOM    166  CA  ILE A  10      33.076  21.829  27.825  1.00  0.00           C  
ATOM    167  C   ILE A  10      34.242  20.921  28.177  1.00  0.00           C  
ATOM    168  O   ILE A  10      34.840  20.301  27.290  1.00  0.00           O  
ATOM    169  CB  ILE A  10      33.550  23.294  27.804  1.00  0.00           C  
ATOM    170  CG1 ILE A  10      32.430  24.210  27.305  1.00  0.00           C  
ATOM    171  CG2 ILE A  10      34.789  23.439  26.934  1.00  0.00           C  
ATOM    172  CD1 ILE A  10      31.965  23.897  25.901  1.00  0.00           C  
ATOM    173  H   ILE A  10      31.712  22.409  29.372  1.00  0.00           H  
ATOM    174  HA  ILE A  10      32.720  21.571  26.829  1.00  0.00           H  
ATOM    175  HB  ILE A  10      33.790  23.613  28.818  1.00  0.00           H  
ATOM    176 1HG1 ILE A  10      31.573  24.134  27.973  1.00  0.00           H  
ATOM    177 2HG1 ILE A  10      32.770  25.246  27.327  1.00  0.00           H  
ATOM    178 1HG2 ILE A  10      35.110  24.480  26.929  1.00  0.00           H  
ATOM    179 2HG2 ILE A  10      35.588  22.815  27.331  1.00  0.00           H  
ATOM    180 3HG2 ILE A  10      34.557  23.127  25.915  1.00  0.00           H  
ATOM    181 1HD1 ILE A  10      31.171  24.589  25.618  1.00  0.00           H  
ATOM    182 2HD1 ILE A  10      32.801  24.002  25.209  1.00  0.00           H  
ATOM    183 3HD1 ILE A  10      31.587  22.877  25.862  1.00  0.00           H  
ATOM    184  N   ILE A  11      34.566  20.819  29.462  1.00  0.00           N  
ATOM    185  CA  ILE A  11      35.609  19.905  29.895  1.00  0.00           C  
ATOM    186  C   ILE A  11      35.232  18.453  29.567  1.00  0.00           C  
ATOM    187  O   ILE A  11      36.066  17.689  29.059  1.00  0.00           O  
ATOM    188  CB  ILE A  11      35.869  20.050  31.406  1.00  0.00           C  
ATOM    189  CG1 ILE A  11      36.410  21.446  31.723  1.00  0.00           C  
ATOM    190  CG2 ILE A  11      36.837  18.979  31.884  1.00  0.00           C  
ATOM    191  CD1 ILE A  11      37.726  21.759  31.050  1.00  0.00           C  
ATOM    192  H   ILE A  11      34.086  21.380  30.151  1.00  0.00           H  
ATOM    193  HA  ILE A  11      36.527  20.150  29.361  1.00  0.00           H  
ATOM    194  HB  ILE A  11      34.930  19.945  31.948  1.00  0.00           H  
ATOM    195 1HG1 ILE A  11      35.682  22.197  31.415  1.00  0.00           H  
ATOM    196 2HG1 ILE A  11      36.546  21.548  32.800  1.00  0.00           H  
ATOM    197 1HG2 ILE A  11      37.010  19.096  32.953  1.00  0.00           H  
ATOM    198 2HG2 ILE A  11      36.415  17.994  31.690  1.00  0.00           H  
ATOM    199 3HG2 ILE A  11      37.783  19.079  31.350  1.00  0.00           H  
ATOM    200 1HD1 ILE A  11      38.045  22.765  31.323  1.00  0.00           H  
ATOM    201 2HD1 ILE A  11      38.480  21.039  31.372  1.00  0.00           H  
ATOM    202 3HD1 ILE A  11      37.606  21.698  29.969  1.00  0.00           H  
ATOM    203  N   ASP A  12      33.984  18.071  29.824  1.00  0.00           N  
ATOM    204  CA  ASP A  12      33.530  16.726  29.477  1.00  0.00           C  
ATOM    205  C   ASP A  12      33.697  16.483  27.979  1.00  0.00           C  
ATOM    206  O   ASP A  12      34.116  15.408  27.558  1.00  0.00           O  
ATOM    207  CB  ASP A  12      32.067  16.526  29.879  1.00  0.00           C  
ATOM    208  CG  ASP A  12      31.875  16.419  31.386  1.00  0.00           C  
ATOM    209  OD1 ASP A  12      32.843  16.193  32.073  1.00  0.00           O  
ATOM    210  OD2 ASP A  12      30.764  16.565  31.835  1.00  0.00           O  
ATOM    211  H   ASP A  12      33.337  18.711  30.263  1.00  0.00           H  
ATOM    212  HA  ASP A  12      34.140  16.004  30.021  1.00  0.00           H  
ATOM    213 1HB  ASP A  12      31.470  17.360  29.510  1.00  0.00           H  
ATOM    214 2HB  ASP A  12      31.682  15.618  29.413  1.00  0.00           H  
ATOM    215  N   THR A  13      33.379  17.484  27.167  1.00  0.00           N  
ATOM    216  CA  THR A  13      33.510  17.357  25.715  1.00  0.00           C  
ATOM    217  C   THR A  13      34.970  17.148  25.303  1.00  0.00           C  
ATOM    218  O   THR A  13      35.281  16.281  24.476  1.00  0.00           O  
ATOM    219  CB  THR A  13      32.943  18.597  24.999  1.00  0.00           C  
ATOM    220  OG1 THR A  13      31.546  18.726  25.295  1.00  0.00           O  
ATOM    221  CG2 THR A  13      33.128  18.475  23.494  1.00  0.00           C  
ATOM    222  H   THR A  13      33.040  18.352  27.556  1.00  0.00           H  
ATOM    223  HA  THR A  13      32.943  16.484  25.392  1.00  0.00           H  
ATOM    224  HB  THR A  13      33.460  19.489  25.352  1.00  0.00           H  
ATOM    225  HG1 THR A  13      31.429  18.823  26.244  1.00  0.00           H  
ATOM    226 1HG2 THR A  13      32.722  19.360  23.004  1.00  0.00           H  
ATOM    227 2HG2 THR A  13      34.190  18.388  23.264  1.00  0.00           H  
ATOM    228 3HG2 THR A  13      32.606  17.589  23.134  1.00  0.00           H  
ATOM    229  N   CYS A  14      35.863  17.930  25.892  1.00  0.00           N  
ATOM    230  CA  CYS A  14      37.288  17.810  25.625  1.00  0.00           C  
ATOM    231  C   CYS A  14      37.787  16.423  26.052  1.00  0.00           C  
ATOM    232  O   CYS A  14      38.553  15.762  25.328  1.00  0.00           O  
ATOM    233  CB  CYS A  14      38.071  18.893  26.368  1.00  0.00           C  
ATOM    234  SG  CYS A  14      39.844  18.898  26.012  1.00  0.00           S  
ATOM    235  H   CYS A  14      35.542  18.630  26.546  1.00  0.00           H  
ATOM    236  HA  CYS A  14      37.451  17.937  24.555  1.00  0.00           H  
ATOM    237 1HB  CYS A  14      37.672  19.874  26.108  1.00  0.00           H  
ATOM    238 2HB  CYS A  14      37.943  18.762  27.442  1.00  0.00           H  
ATOM    239  HG  CYS A  14      39.722  19.111  24.705  1.00  0.00           H  
ATOM    240  N   LEU A  15      37.322  15.956  27.210  1.00  0.00           N  
ATOM    241  CA  LEU A  15      37.667  14.610  27.680  1.00  0.00           C  
ATOM    242  C   LEU A  15      37.132  13.513  26.743  1.00  0.00           C  
ATOM    243  O   LEU A  15      37.796  12.475  26.537  1.00  0.00           O  
ATOM    244  CB  LEU A  15      37.112  14.394  29.094  1.00  0.00           C  
ATOM    245  CG  LEU A  15      37.775  15.221  30.202  1.00  0.00           C  
ATOM    246  CD1 LEU A  15      37.014  15.026  31.506  1.00  0.00           C  
ATOM    247  CD2 LEU A  15      39.230  14.800  30.350  1.00  0.00           C  
ATOM    248  H   LEU A  15      36.721  16.536  27.777  1.00  0.00           H  
ATOM    249  HA  LEU A  15      38.752  14.522  27.709  1.00  0.00           H  
ATOM    250 1HB  LEU A  15      36.050  14.635  29.090  1.00  0.00           H  
ATOM    251 2HB  LEU A  15      37.224  13.341  29.354  1.00  0.00           H  
ATOM    252  HG  LEU A  15      37.728  16.280  29.944  1.00  0.00           H  
ATOM    253 1HD1 LEU A  15      37.485  15.614  32.294  1.00  0.00           H  
ATOM    254 2HD1 LEU A  15      35.982  15.354  31.378  1.00  0.00           H  
ATOM    255 3HD1 LEU A  15      37.029  13.973  31.782  1.00  0.00           H  
ATOM    256 1HD2 LEU A  15      39.701  15.389  31.137  1.00  0.00           H  
ATOM    257 2HD2 LEU A  15      39.277  13.742  30.610  1.00  0.00           H  
ATOM    258 3HD2 LEU A  15      39.754  14.966  29.409  1.00  0.00           H  
ATOM    259  N   GLU A  16      35.950  13.720  26.169  1.00  0.00           N  
ATOM    260  CA  GLU A  16      35.423  12.781  25.184  1.00  0.00           C  
ATOM    261  C   GLU A  16      36.337  12.739  23.962  1.00  0.00           C  
ATOM    262  O   GLU A  16      36.657  11.660  23.448  1.00  0.00           O  
ATOM    263  CB  GLU A  16      34.003  13.173  24.768  1.00  0.00           C  
ATOM    264  CG  GLU A  16      33.359  12.228  23.763  1.00  0.00           C  
ATOM    265  CD  GLU A  16      33.107  10.858  24.327  1.00  0.00           C  
ATOM    266  OE1 GLU A  16      33.048  10.731  25.526  1.00  0.00           O  
ATOM    267  OE2 GLU A  16      32.973   9.936  23.557  1.00  0.00           O  
ATOM    268  H   GLU A  16      35.405  14.535  26.413  1.00  0.00           H  
ATOM    269  HA  GLU A  16      35.391  11.789  25.635  1.00  0.00           H  
ATOM    270 1HB  GLU A  16      33.363  13.210  25.650  1.00  0.00           H  
ATOM    271 2HB  GLU A  16      34.015  14.170  24.330  1.00  0.00           H  
ATOM    272 1HG  GLU A  16      32.411  12.654  23.436  1.00  0.00           H  
ATOM    273 2HG  GLU A  16      34.008  12.144  22.892  1.00  0.00           H  
ATOM    274  N   MET A  17      36.760  13.902  23.480  1.00  0.00           N  
ATOM    275  CA  MET A  17      37.676  13.937  22.331  1.00  0.00           C  
ATOM    276  C   MET A  17      38.950  13.146  22.618  1.00  0.00           C  
ATOM    277  O   MET A  17      39.392  12.371  21.771  1.00  0.00           O  
ATOM    278  CB  MET A  17      38.019  15.381  21.968  1.00  0.00           C  
ATOM    279  CG  MET A  17      36.870  16.164  21.349  1.00  0.00           C  
ATOM    280  SD  MET A  17      37.385  17.776  20.725  1.00  0.00           S  
ATOM    281  CE  MET A  17      37.593  18.681  22.256  1.00  0.00           C  
ATOM    282  H   MET A  17      36.459  14.772  23.896  1.00  0.00           H  
ATOM    283  HA  MET A  17      37.181  13.471  21.479  1.00  0.00           H  
ATOM    284 1HB  MET A  17      38.342  15.913  22.862  1.00  0.00           H  
ATOM    285 2HB  MET A  17      38.850  15.391  21.262  1.00  0.00           H  
ATOM    286 1HG  MET A  17      36.445  15.594  20.523  1.00  0.00           H  
ATOM    287 2HG  MET A  17      36.090  16.316  22.094  1.00  0.00           H  
ATOM    288 1HE  MET A  17      37.911  19.700  22.036  1.00  0.00           H  
ATOM    289 2HE  MET A  17      36.647  18.704  22.797  1.00  0.00           H  
ATOM    290 3HE  MET A  17      38.350  18.189  22.869  1.00  0.00           H  
ATOM    291  N   THR A  18      39.505  13.277  23.815  1.00  0.00           N  
ATOM    292  CA  THR A  18      40.680  12.477  24.166  1.00  0.00           C  
ATOM    293  C   THR A  18      40.334  11.000  24.236  1.00  0.00           C  
ATOM    294  O   THR A  18      41.105  10.158  23.760  1.00  0.00           O  
ATOM    295  CB  THR A  18      41.283  12.928  25.510  1.00  0.00           C  
ATOM    296  OG1 THR A  18      41.700  14.296  25.414  1.00  0.00           O  
ATOM    297  CG2 THR A  18      42.478  12.062  25.875  1.00  0.00           C  
ATOM    298  H   THR A  18      39.129  13.923  24.494  1.00  0.00           H  
ATOM    299  HA  THR A  18      41.435  12.612  23.391  1.00  0.00           H  
ATOM    300  HB  THR A  18      40.529  12.846  26.292  1.00  0.00           H  
ATOM    301  HG1 THR A  18      42.643  14.355  25.583  1.00  0.00           H  
ATOM    302 1HG2 THR A  18      42.891  12.394  26.828  1.00  0.00           H  
ATOM    303 2HG2 THR A  18      42.162  11.022  25.960  1.00  0.00           H  
ATOM    304 3HG2 THR A  18      43.239  12.147  25.101  1.00  0.00           H  
ATOM    305  N   ARG A  19      39.185  10.660  24.813  1.00  0.00           N  
ATOM    306  CA  ARG A  19      38.815   9.258  24.974  1.00  0.00           C  
ATOM    307  C   ARG A  19      38.554   8.568  23.636  1.00  0.00           C  
ATOM    308  O   ARG A  19      38.806   7.370  23.492  1.00  0.00           O  
ATOM    309  CB  ARG A  19      37.574   9.139  25.847  1.00  0.00           C  
ATOM    310  CG  ARG A  19      37.788   9.478  27.313  1.00  0.00           C  
ATOM    311  CD  ARG A  19      36.525   9.385  28.089  1.00  0.00           C  
ATOM    312  NE  ARG A  19      36.725   9.709  29.492  1.00  0.00           N  
ATOM    313  CZ  ARG A  19      35.735   9.830  30.398  1.00  0.00           C  
ATOM    314  NH1 ARG A  19      34.485   9.651  30.033  1.00  0.00           N  
ATOM    315  NH2 ARG A  19      36.021  10.128  31.653  1.00  0.00           N  
ATOM    316  H   ARG A  19      38.556  11.376  25.146  1.00  0.00           H  
ATOM    317  HA  ARG A  19      39.639   8.737  25.462  1.00  0.00           H  
ATOM    318 1HB  ARG A  19      36.797   9.799  25.465  1.00  0.00           H  
ATOM    319 2HB  ARG A  19      37.191   8.119  25.797  1.00  0.00           H  
ATOM    320 1HG  ARG A  19      38.509   8.784  27.746  1.00  0.00           H  
ATOM    321 2HG  ARG A  19      38.169  10.497  27.399  1.00  0.00           H  
ATOM    322 1HD  ARG A  19      35.794  10.082  27.679  1.00  0.00           H  
ATOM    323 2HD  ARG A  19      36.134   8.371  28.026  1.00  0.00           H  
ATOM    324  HE  ARG A  19      37.674   9.854  29.810  1.00  0.00           H  
ATOM    325 1HH1 ARG A  19      34.266   9.423  29.073  1.00  0.00           H  
ATOM    326 2HH1 ARG A  19      33.743   9.741  30.712  1.00  0.00           H  
ATOM    327 1HH2 ARG A  19      36.982  10.266  31.934  1.00  0.00           H  
ATOM    328 2HH2 ARG A  19      35.279  10.219  32.332  1.00  0.00           H  
ATOM    329  N   LEU A  20      38.048   9.332  22.668  1.00  0.00           N  
ATOM    330  CA  LEU A  20      37.822   8.836  21.307  1.00  0.00           C  
ATOM    331  C   LEU A  20      39.097   8.839  20.465  1.00  0.00           C  
ATOM    332  O   LEU A  20      39.111   8.302  19.351  1.00  0.00           O  
ATOM    333  CB  LEU A  20      36.752   9.687  20.612  1.00  0.00           C  
ATOM    334  CG  LEU A  20      35.349   9.627  21.230  1.00  0.00           C  
ATOM    335  CD1 LEU A  20      34.434  10.608  20.509  1.00  0.00           C  
ATOM    336  CD2 LEU A  20      34.812   8.207  21.134  1.00  0.00           C  
ATOM    337  H   LEU A  20      37.813  10.289  22.888  1.00  0.00           H  
ATOM    338  HA  LEU A  20      37.470   7.807  21.368  1.00  0.00           H  
ATOM    339 1HB  LEU A  20      37.074  10.727  20.623  1.00  0.00           H  
ATOM    340 2HB  LEU A  20      36.671   9.364  19.574  1.00  0.00           H  
ATOM    341  HG  LEU A  20      35.400   9.926  22.277  1.00  0.00           H  
ATOM    342 1HD1 LEU A  20      33.437  10.566  20.948  1.00  0.00           H  
ATOM    343 2HD1 LEU A  20      34.832  11.618  20.610  1.00  0.00           H  
ATOM    344 3HD1 LEU A  20      34.377  10.344  19.454  1.00  0.00           H  
ATOM    345 1HD2 LEU A  20      33.815   8.164  21.574  1.00  0.00           H  
ATOM    346 2HD2 LEU A  20      34.760   7.908  20.087  1.00  0.00           H  
ATOM    347 3HD2 LEU A  20      35.476   7.530  21.672  1.00  0.00           H  
ATOM    348  N   GLY A  21      40.157   9.459  20.973  1.00  0.00           N  
ATOM    349  CA  GLY A  21      41.395   9.580  20.218  1.00  0.00           C  
ATOM    350  C   GLY A  21      41.354  10.606  19.102  1.00  0.00           C  
ATOM    351  O   GLY A  21      42.125  10.499  18.143  1.00  0.00           O  
ATOM    352  H   GLY A  21      40.106   9.855  21.901  1.00  0.00           H  
ATOM    353 1HA  GLY A  21      42.208   9.850  20.893  1.00  0.00           H  
ATOM    354 2HA  GLY A  21      41.649   8.616  19.779  1.00  0.00           H  
ATOM    355  N   LEU A  22      40.491  11.613  19.227  1.00  0.00           N  
ATOM    356  CA  LEU A  22      40.317  12.625  18.190  1.00  0.00           C  
ATOM    357  C   LEU A  22      41.415  13.672  18.201  1.00  0.00           C  
ATOM    358  O   LEU A  22      41.502  14.487  17.281  1.00  0.00           O  
ATOM    359  CB  LEU A  22      38.958  13.317  18.359  1.00  0.00           C  
ATOM    360  CG  LEU A  22      37.728  12.424  18.154  1.00  0.00           C  
ATOM    361  CD1 LEU A  22      36.467  13.216  18.473  1.00  0.00           C  
ATOM    362  CD2 LEU A  22      37.704  11.912  16.722  1.00  0.00           C  
ATOM    363  H   LEU A  22      39.940  11.674  20.071  1.00  0.00           H  
ATOM    364  HA  LEU A  22      40.345  12.133  17.218  1.00  0.00           H  
ATOM    365 1HB  LEU A  22      38.903  13.732  19.364  1.00  0.00           H  
ATOM    366 2HB  LEU A  22      38.895  14.137  17.645  1.00  0.00           H  
ATOM    367  HG  LEU A  22      37.773  11.579  18.841  1.00  0.00           H  
ATOM    368 1HD1 LEU A  22      35.592  12.582  18.328  1.00  0.00           H  
ATOM    369 2HD1 LEU A  22      36.501  13.554  19.509  1.00  0.00           H  
ATOM    370 3HD1 LEU A  22      36.403  14.079  17.811  1.00  0.00           H  
ATOM    371 1HD2 LEU A  22      36.830  11.277  16.577  1.00  0.00           H  
ATOM    372 2HD2 LEU A  22      37.658  12.756  16.034  1.00  0.00           H  
ATOM    373 3HD2 LEU A  22      38.608  11.335  16.527  1.00  0.00           H  
ATOM    374  N   ASN A  23      42.218  13.700  19.260  1.00  0.00           N  
ATOM    375  CA  ASN A  23      43.239  14.733  19.372  1.00  0.00           C  
ATOM    376  C   ASN A  23      44.557  14.282  18.748  1.00  0.00           C  
ATOM    377  O   ASN A  23      44.815  13.096  18.555  1.00  0.00           O  
ATOM    378  CB  ASN A  23      43.441  15.125  20.824  1.00  0.00           C  
ATOM    379  CG  ASN A  23      43.986  13.997  21.656  1.00  0.00           C  
ATOM    380  OD1 ASN A  23      43.861  12.823  21.291  1.00  0.00           O  
ATOM    381  ND2 ASN A  23      44.589  14.331  22.769  1.00  0.00           N  
ATOM    382  H   ASN A  23      42.132  13.012  19.994  1.00  0.00           H  
ATOM    383  HA  ASN A  23      42.905  15.611  18.817  1.00  0.00           H  
ATOM    384 1HB  ASN A  23      44.130  15.969  20.881  1.00  0.00           H  
ATOM    385 2HB  ASN A  23      42.491  15.448  21.250  1.00  0.00           H  
ATOM    386 1HD2 ASN A  23      44.972  13.622  23.363  1.00  0.00           H  
ATOM    387 2HD2 ASN A  23      44.668  15.294  23.025  1.00  0.00           H  
ATOM    388  N   GLN A  24      45.366  15.260  18.373  1.00  0.00           N  
ATOM    389  CA  GLN A  24      46.702  15.029  17.835  1.00  0.00           C  
ATOM    390  C   GLN A  24      47.534  16.232  18.237  1.00  0.00           C  
ATOM    391  O   GLN A  24      47.068  17.377  18.125  1.00  0.00           O  
ATOM    392  CB  GLN A  24      46.685  14.853  16.314  1.00  0.00           C  
ATOM    393  CG  GLN A  24      48.041  14.529  15.710  1.00  0.00           C  
ATOM    394  CD  GLN A  24      47.966  14.294  14.213  1.00  0.00           C  
ATOM    395  OE1 GLN A  24      47.216  14.968  13.502  1.00  0.00           O  
ATOM    396  NE2 GLN A  24      48.744  13.334  13.726  1.00  0.00           N  
ATOM    397  H   GLN A  24      45.031  16.208  18.469  1.00  0.00           H  
ATOM    398  HA  GLN A  24      47.098  14.113  18.274  1.00  0.00           H  
ATOM    399 1HB  GLN A  24      45.998  14.050  16.048  1.00  0.00           H  
ATOM    400 2HB  GLN A  24      46.318  15.767  15.846  1.00  0.00           H  
ATOM    401 1HG  GLN A  24      48.717  15.364  15.892  1.00  0.00           H  
ATOM    402 2HG  GLN A  24      48.429  13.625  16.179  1.00  0.00           H  
ATOM    403 1HE2 GLN A  24      48.738  13.134  12.746  1.00  0.00           H  
ATOM    404 2HE2 GLN A  24      49.337  12.812  14.339  1.00  0.00           H  
ATOM    405  N   GLY A  25      48.737  15.970  18.740  1.00  0.00           N  
ATOM    406  CA  GLY A  25      49.657  16.995  19.256  1.00  0.00           C  
ATOM    407  C   GLY A  25      48.894  18.056  20.069  1.00  0.00           C  
ATOM    408  O   GLY A  25      48.115  17.704  20.952  1.00  0.00           O  
ATOM    409  H   GLY A  25      49.019  15.000  18.761  1.00  0.00           H  
ATOM    410 1HA  GLY A  25      50.415  16.522  19.881  1.00  0.00           H  
ATOM    411 2HA  GLY A  25      50.177  17.469  18.424  1.00  0.00           H  
ATOM    412  N   THR A  26      49.111  19.341  19.779  1.00  0.00           N  
ATOM    413  CA  THR A  26      48.461  20.419  20.530  1.00  0.00           C  
ATOM    414  C   THR A  26      47.407  21.125  19.697  1.00  0.00           C  
ATOM    415  O   THR A  26      46.912  22.194  20.079  1.00  0.00           O  
ATOM    416  CB  THR A  26      49.491  21.450  21.028  1.00  0.00           C  
ATOM    417  OG1 THR A  26      50.189  22.011  19.908  1.00  0.00           O  
ATOM    418  CG2 THR A  26      50.492  20.793  21.967  1.00  0.00           C  
ATOM    419  H   THR A  26      49.739  19.577  19.024  1.00  0.00           H  
ATOM    420  HA  THR A  26      47.964  19.985  21.398  1.00  0.00           H  
ATOM    421  HB  THR A  26      48.977  22.252  21.557  1.00  0.00           H  
ATOM    422  HG1 THR A  26      49.571  22.160  19.188  1.00  0.00           H  
ATOM    423 1HG2 THR A  26      51.212  21.537  22.308  1.00  0.00           H  
ATOM    424 2HG2 THR A  26      49.966  20.376  22.825  1.00  0.00           H  
ATOM    425 3HG2 THR A  26      51.016  19.997  21.440  1.00  0.00           H  
ATOM    426  N   ALA A  27      47.062  20.525  18.563  1.00  0.00           N  
ATOM    427  CA  ALA A  27      46.056  21.064  17.683  1.00  0.00           C  
ATOM    428  C   ALA A  27      44.690  20.892  18.326  1.00  0.00           C  
ATOM    429  O   ALA A  27      44.480  20.013  19.175  1.00  0.00           O  
ATOM    430  CB  ALA A  27      46.109  20.385  16.322  1.00  0.00           C  
ATOM    431  H   ALA A  27      47.523  19.662  18.313  1.00  0.00           H  
ATOM    432  HA  ALA A  27      46.256  22.127  17.551  1.00  0.00           H  
ATOM    433 1HB  ALA A  27      45.341  20.808  15.674  1.00  0.00           H  
ATOM    434 2HB  ALA A  27      47.090  20.545  15.874  1.00  0.00           H  
ATOM    435 3HB  ALA A  27      45.935  19.317  16.441  1.00  0.00           H  
ATOM    436  N   GLY A  28      43.752  21.722  17.920  1.00  0.00           N  
ATOM    437  CA  GLY A  28      42.401  21.523  18.382  1.00  0.00           C  
ATOM    438  C   GLY A  28      41.960  22.509  19.427  1.00  0.00           C  
ATOM    439  O   GLY A  28      42.687  22.901  20.350  1.00  0.00           O  
ATOM    440  H   GLY A  28      43.950  22.491  17.297  1.00  0.00           H  
ATOM    441 1HA  GLY A  28      41.714  21.591  17.538  1.00  0.00           H  
ATOM    442 2HA  GLY A  28      42.302  20.520  18.797  1.00  0.00           H  
ATOM    443  N   ASN A  29      40.709  22.888  19.267  1.00  0.00           N  
ATOM    444  CA  ASN A  29      40.055  23.937  20.043  1.00  0.00           C  
ATOM    445  C   ASN A  29      38.618  23.542  20.248  1.00  0.00           C  
ATOM    446  O   ASN A  29      37.977  23.180  19.264  1.00  0.00           O  
ATOM    447  CB  ASN A  29      40.158  25.289  19.361  1.00  0.00           C  
ATOM    448  CG  ASN A  29      41.573  25.791  19.284  1.00  0.00           C  
ATOM    449  OD1 ASN A  29      42.232  25.987  20.312  1.00  0.00           O  
ATOM    450  ND2 ASN A  29      42.053  26.003  18.085  1.00  0.00           N  
ATOM    451  H   ASN A  29      40.184  22.405  18.552  1.00  0.00           H  
ATOM    452  HA  ASN A  29      40.550  24.010  21.013  1.00  0.00           H  
ATOM    453 1HB  ASN A  29      39.754  25.218  18.350  1.00  0.00           H  
ATOM    454 2HB  ASN A  29      39.555  26.017  19.904  1.00  0.00           H  
ATOM    455 1HD2 ASN A  29      42.989  26.338  17.973  1.00  0.00           H  
ATOM    456 2HD2 ASN A  29      41.484  25.831  17.282  1.00  0.00           H  
ATOM    457  N   VAL A  30      38.101  23.676  21.457  1.00  0.00           N  
ATOM    458  CA  VAL A  30      36.667  23.606  21.685  1.00  0.00           C  
ATOM    459  C   VAL A  30      36.294  24.857  22.458  1.00  0.00           C  
ATOM    460  O   VAL A  30      36.923  25.181  23.463  1.00  0.00           O  
ATOM    461  CB  VAL A  30      36.279  22.345  22.480  1.00  0.00           C  
ATOM    462  CG1 VAL A  30      37.011  22.310  23.813  1.00  0.00           C  
ATOM    463  CG2 VAL A  30      34.773  22.308  22.690  1.00  0.00           C  
ATOM    464  H   VAL A  30      38.717  23.831  22.242  1.00  0.00           H  
ATOM    465  HA  VAL A  30      36.164  23.564  20.718  1.00  0.00           H  
ATOM    466  HB  VAL A  30      36.590  21.463  21.919  1.00  0.00           H  
ATOM    467 1HG1 VAL A  30      36.725  21.412  24.362  1.00  0.00           H  
ATOM    468 2HG1 VAL A  30      38.087  22.300  23.638  1.00  0.00           H  
ATOM    469 3HG1 VAL A  30      36.745  23.191  24.397  1.00  0.00           H  
ATOM    470 1HG2 VAL A  30      34.506  21.413  23.252  1.00  0.00           H  
ATOM    471 2HG2 VAL A  30      34.462  23.193  23.246  1.00  0.00           H  
ATOM    472 3HG2 VAL A  30      34.271  22.292  21.722  1.00  0.00           H  
ATOM    473  N   SER A  31      35.295  25.580  21.966  1.00  0.00           N  
ATOM    474  CA  SER A  31      34.890  26.824  22.606  1.00  0.00           C  
ATOM    475  C   SER A  31      33.418  26.807  22.981  1.00  0.00           C  
ATOM    476  O   SER A  31      32.607  26.126  22.338  1.00  0.00           O  
ATOM    477  CB  SER A  31      35.170  27.997  21.687  1.00  0.00           C  
ATOM    478  OG  SER A  31      34.400  27.914  20.519  1.00  0.00           O  
ATOM    479  H   SER A  31      34.805  25.270  21.139  1.00  0.00           H  
ATOM    480  HA  SER A  31      35.471  26.947  23.521  1.00  0.00           H  
ATOM    481 1HB  SER A  31      34.947  28.928  22.207  1.00  0.00           H  
ATOM    482 2HB  SER A  31      36.227  28.012  21.428  1.00  0.00           H  
ATOM    483  HG  SER A  31      34.982  27.561  19.842  1.00  0.00           H  
ATOM    484  N   VAL A  32      33.084  27.533  24.047  1.00  0.00           N  
ATOM    485  CA  VAL A  32      31.685  27.815  24.342  1.00  0.00           C  
ATOM    486  C   VAL A  32      31.537  29.294  24.703  1.00  0.00           C  
ATOM    487  O   VAL A  32      32.346  29.874  25.430  1.00  0.00           O  
ATOM    488  CB  VAL A  32      31.184  26.937  25.504  1.00  0.00           C  
ATOM    489  CG1 VAL A  32      32.002  27.199  26.760  1.00  0.00           C  
ATOM    490  CG2 VAL A  32      29.708  27.205  25.757  1.00  0.00           C  
ATOM    491  H   VAL A  32      33.799  27.895  24.662  1.00  0.00           H  
ATOM    492  HA  VAL A  32      31.092  27.587  23.456  1.00  0.00           H  
ATOM    493  HB  VAL A  32      31.324  25.889  25.242  1.00  0.00           H  
ATOM    494 1HG1 VAL A  32      31.635  26.570  27.572  1.00  0.00           H  
ATOM    495 2HG1 VAL A  32      33.049  26.966  26.567  1.00  0.00           H  
ATOM    496 3HG1 VAL A  32      31.908  28.247  27.044  1.00  0.00           H  
ATOM    497 1HG2 VAL A  32      29.361  26.581  26.579  1.00  0.00           H  
ATOM    498 2HG2 VAL A  32      29.567  28.255  26.013  1.00  0.00           H  
ATOM    499 3HG2 VAL A  32      29.137  26.972  24.858  1.00  0.00           H  
ATOM    500  N   ARG A  33      30.495  29.901  24.158  1.00  0.00           N  
ATOM    501  CA  ARG A  33      30.198  31.296  24.437  1.00  0.00           C  
ATOM    502  C   ARG A  33      29.800  31.464  25.894  1.00  0.00           C  
ATOM    503  O   ARG A  33      28.997  30.686  26.419  1.00  0.00           O  
ATOM    504  CB  ARG A  33      29.079  31.802  23.539  1.00  0.00           C  
ATOM    505  CG  ARG A  33      28.750  33.278  23.698  1.00  0.00           C  
ATOM    506  CD  ARG A  33      27.709  33.716  22.733  1.00  0.00           C  
ATOM    507  NE  ARG A  33      26.442  33.038  22.957  1.00  0.00           N  
ATOM    508  CZ  ARG A  33      25.515  33.425  23.855  1.00  0.00           C  
ATOM    509  NH1 ARG A  33      25.727  34.485  24.603  1.00  0.00           N  
ATOM    510  NH2 ARG A  33      24.392  32.740  23.983  1.00  0.00           N  
ATOM    511  H   ARG A  33      29.892  29.385  23.534  1.00  0.00           H  
ATOM    512  HA  ARG A  33      31.093  31.887  24.239  1.00  0.00           H  
ATOM    513 1HB  ARG A  33      29.345  31.634  22.497  1.00  0.00           H  
ATOM    514 2HB  ARG A  33      28.168  31.238  23.740  1.00  0.00           H  
ATOM    515 1HG  ARG A  33      28.381  33.462  24.707  1.00  0.00           H  
ATOM    516 2HG  ARG A  33      29.648  33.872  23.526  1.00  0.00           H  
ATOM    517 1HD  ARG A  33      27.544  34.788  22.837  1.00  0.00           H  
ATOM    518 2HD  ARG A  33      28.038  33.496  21.718  1.00  0.00           H  
ATOM    519  HE  ARG A  33      26.243  32.217  22.400  1.00  0.00           H  
ATOM    520 1HH1 ARG A  33      26.585  35.009  24.504  1.00  0.00           H  
ATOM    521 2HH1 ARG A  33      25.032  34.776  25.275  1.00  0.00           H  
ATOM    522 1HH2 ARG A  33      24.229  31.924  23.408  1.00  0.00           H  
ATOM    523 2HH2 ARG A  33      23.698  33.030  24.655  1.00  0.00           H  
ATOM    524  N   TYR A  34      30.354  32.473  26.560  1.00  0.00           N  
ATOM    525  CA  TYR A  34      29.941  32.766  27.931  1.00  0.00           C  
ATOM    526  C   TYR A  34      28.476  33.177  27.967  1.00  0.00           C  
ATOM    527  O   TYR A  34      28.018  33.898  27.082  1.00  0.00           O  
ATOM    528  CB  TYR A  34      30.818  33.862  28.540  1.00  0.00           C  
ATOM    529  CG  TYR A  34      30.462  34.206  29.969  1.00  0.00           C  
ATOM    530  CD1 TYR A  34      31.219  33.697  31.014  1.00  0.00           C  
ATOM    531  CD2 TYR A  34      29.378  35.029  30.235  1.00  0.00           C  
ATOM    532  CE1 TYR A  34      30.894  34.011  32.320  1.00  0.00           C  
ATOM    533  CE2 TYR A  34      29.052  35.342  31.540  1.00  0.00           C  
ATOM    534  CZ  TYR A  34      29.806  34.837  32.580  1.00  0.00           C  
ATOM    535  OH  TYR A  34      29.482  35.149  33.880  1.00  0.00           O  
ATOM    536  H   TYR A  34      31.064  33.046  26.127  1.00  0.00           H  
ATOM    537  HA  TYR A  34      30.055  31.861  28.528  1.00  0.00           H  
ATOM    538 1HB  TYR A  34      31.863  33.549  28.515  1.00  0.00           H  
ATOM    539 2HB  TYR A  34      30.735  34.769  27.941  1.00  0.00           H  
ATOM    540  HD1 TYR A  34      32.072  33.050  30.805  1.00  0.00           H  
ATOM    541  HD2 TYR A  34      28.782  35.428  29.414  1.00  0.00           H  
ATOM    542  HE1 TYR A  34      31.489  33.612  33.140  1.00  0.00           H  
ATOM    543  HE2 TYR A  34      28.200  35.989  31.750  1.00  0.00           H  
ATOM    544  HH  TYR A  34      28.713  35.723  33.888  1.00  0.00           H  
ATOM    545  N   GLN A  35      27.731  32.725  28.990  1.00  0.00           N  
ATOM    546  CA  GLN A  35      26.292  33.020  29.006  1.00  0.00           C  
ATOM    547  C   GLN A  35      25.942  34.437  29.425  1.00  0.00           C  
ATOM    548  O   GLN A  35      24.778  34.828  29.296  1.00  0.00           O  
ATOM    549  CB  GLN A  35      25.572  32.038  29.934  1.00  0.00           C  
ATOM    550  CG  GLN A  35      24.063  32.204  29.966  1.00  0.00           C  
ATOM    551  CD  GLN A  35      23.416  31.872  28.635  1.00  0.00           C  
ATOM    552  OE1 GLN A  35      23.669  30.814  28.052  1.00  0.00           O  
ATOM    553  NE2 GLN A  35      22.575  32.776  28.145  1.00  0.00           N  
ATOM    554  H   GLN A  35      28.132  32.189  29.747  1.00  0.00           H  
ATOM    555  HA  GLN A  35      25.903  32.902  27.995  1.00  0.00           H  
ATOM    556 1HB  GLN A  35      25.792  31.016  29.624  1.00  0.00           H  
ATOM    557 2HB  GLN A  35      25.946  32.158  30.951  1.00  0.00           H  
ATOM    558 1HG  GLN A  35      23.650  31.536  30.723  1.00  0.00           H  
ATOM    559 2HG  GLN A  35      23.827  33.239  30.213  1.00  0.00           H  
ATOM    560 1HE2 GLN A  35      22.117  32.613  27.270  1.00  0.00           H  
ATOM    561 2HE2 GLN A  35      22.398  33.621  28.651  1.00  0.00           H  
ATOM    562  N   ASP A  36      30.447  38.112  23.799  1.00  0.00           N  
ATOM    563  CA  ASP A  36      31.723  38.327  23.123  1.00  0.00           C  
ATOM    564  C   ASP A  36      32.875  37.706  23.886  1.00  0.00           C  
ATOM    565  O   ASP A  36      34.043  37.973  23.582  1.00  0.00           O  
ATOM    566  CB  ASP A  36      31.985  39.823  22.935  1.00  0.00           C  
ATOM    567  CG  ASP A  36      33.210  40.107  22.077  1.00  0.00           C  
ATOM    568  OD1 ASP A  36      33.092  40.067  20.875  1.00  0.00           O  
ATOM    569  OD2 ASP A  36      34.253  40.362  22.631  1.00  0.00           O  
ATOM    570  H   ASP A  36      29.636  38.634  23.497  1.00  0.00           H  
ATOM    571  HA  ASP A  36      31.678  37.855  22.141  1.00  0.00           H  
ATOM    572 1HB  ASP A  36      31.117  40.289  22.469  1.00  0.00           H  
ATOM    573 2HB  ASP A  36      32.125  40.293  23.909  1.00  0.00           H  
ATOM    574  N   GLY A  37      32.550  36.892  24.885  1.00  0.00           N  
ATOM    575  CA  GLY A  37      33.556  36.184  25.669  1.00  0.00           C  
ATOM    576  C   GLY A  37      33.364  34.693  25.489  1.00  0.00           C  
ATOM    577  O   GLY A  37      32.230  34.240  25.331  1.00  0.00           O  
ATOM    578  H   GLY A  37      31.573  36.762  25.106  1.00  0.00           H  
ATOM    579 1HA  GLY A  37      34.551  36.488  25.344  1.00  0.00           H  
ATOM    580 2HA  GLY A  37      33.462  36.462  26.718  1.00  0.00           H  
ATOM    581  N   MET A  38      34.459  33.945  25.536  1.00  0.00           N  
ATOM    582  CA  MET A  38      34.437  32.513  25.248  1.00  0.00           C  
ATOM    583  C   MET A  38      35.341  31.744  26.185  1.00  0.00           C  
ATOM    584  O   MET A  38      36.450  32.189  26.496  1.00  0.00           O  
ATOM    585  CB  MET A  38      34.843  32.257  23.798  1.00  0.00           C  
ATOM    586  CG  MET A  38      33.836  32.745  22.766  1.00  0.00           C  
ATOM    587  SD  MET A  38      33.884  34.534  22.539  1.00  0.00           S  
ATOM    588  CE  MET A  38      32.774  34.729  21.148  1.00  0.00           C  
ATOM    589  H   MET A  38      35.335  34.384  25.780  1.00  0.00           H  
ATOM    590  HA  MET A  38      33.422  32.146  25.397  1.00  0.00           H  
ATOM    591 1HB  MET A  38      35.794  32.749  23.595  1.00  0.00           H  
ATOM    592 2HB  MET A  38      34.988  31.187  23.644  1.00  0.00           H  
ATOM    593 1HG  MET A  38      34.039  32.270  21.807  1.00  0.00           H  
ATOM    594 2HG  MET A  38      32.830  32.465  23.079  1.00  0.00           H  
ATOM    595 1HE  MET A  38      32.698  35.784  20.888  1.00  0.00           H  
ATOM    596 2HE  MET A  38      33.158  34.169  20.294  1.00  0.00           H  
ATOM    597 3HE  MET A  38      31.786  34.350  21.415  1.00  0.00           H  
ATOM    598  N   LEU A  39      34.873  30.581  26.624  1.00  0.00           N  
ATOM    599  CA  LEU A  39      35.703  29.633  27.361  1.00  0.00           C  
ATOM    600  C   LEU A  39      36.343  28.668  26.373  1.00  0.00           C  
ATOM    601  O   LEU A  39      35.705  28.245  25.406  1.00  0.00           O  
ATOM    602  CB  LEU A  39      34.870  28.862  28.392  1.00  0.00           C  
ATOM    603  CG  LEU A  39      34.201  29.714  29.479  1.00  0.00           C  
ATOM    604  CD1 LEU A  39      33.341  28.824  30.365  1.00  0.00           C  
ATOM    605  CD2 LEU A  39      35.269  30.428  30.293  1.00  0.00           C  
ATOM    606  H   LEU A  39      33.908  30.349  26.439  1.00  0.00           H  
ATOM    607  HA  LEU A  39      36.477  30.189  27.889  1.00  0.00           H  
ATOM    608 1HB  LEU A  39      34.085  28.318  27.868  1.00  0.00           H  
ATOM    609 2HB  LEU A  39      35.515  28.138  28.890  1.00  0.00           H  
ATOM    610  HG  LEU A  39      33.547  30.452  29.012  1.00  0.00           H  
ATOM    611 1HD1 LEU A  39      32.866  29.430  31.137  1.00  0.00           H  
ATOM    612 2HD1 LEU A  39      32.573  28.341  29.761  1.00  0.00           H  
ATOM    613 3HD1 LEU A  39      33.966  28.065  30.834  1.00  0.00           H  
ATOM    614 1HD2 LEU A  39      34.794  31.035  31.065  1.00  0.00           H  
ATOM    615 2HD2 LEU A  39      35.923  29.692  30.761  1.00  0.00           H  
ATOM    616 3HD2 LEU A  39      35.858  31.071  29.638  1.00  0.00           H  
ATOM    617  N   ILE A  40      37.611  28.343  26.605  1.00  0.00           N  
ATOM    618  CA  ILE A  40      38.363  27.523  25.665  1.00  0.00           C  
ATOM    619  C   ILE A  40      39.438  26.761  26.423  1.00  0.00           C  
ATOM    620  O   ILE A  40      39.856  27.160  27.513  1.00  0.00           O  
ATOM    621  CB  ILE A  40      39.004  28.378  24.557  1.00  0.00           C  
ATOM    622  CG1 ILE A  40      39.558  27.482  23.445  1.00  0.00           C  
ATOM    623  CG2 ILE A  40      40.103  29.258  25.132  1.00  0.00           C  
ATOM    624  CD1 ILE A  40      39.910  28.229  22.178  1.00  0.00           C  
ATOM    625  H   ILE A  40      38.065  28.668  27.447  1.00  0.00           H  
ATOM    626  HA  ILE A  40      37.678  26.818  25.196  1.00  0.00           H  
ATOM    627  HB  ILE A  40      38.245  29.012  24.101  1.00  0.00           H  
ATOM    628 1HG1 ILE A  40      40.452  26.972  23.800  1.00  0.00           H  
ATOM    629 2HG1 ILE A  40      38.823  26.717  23.195  1.00  0.00           H  
ATOM    630 1HG2 ILE A  40      40.546  29.854  24.335  1.00  0.00           H  
ATOM    631 2HG2 ILE A  40      39.681  29.918  25.888  1.00  0.00           H  
ATOM    632 3HG2 ILE A  40      40.871  28.631  25.586  1.00  0.00           H  
ATOM    633 1HD1 ILE A  40      40.295  27.527  21.438  1.00  0.00           H  
ATOM    634 2HD1 ILE A  40      39.020  28.719  21.785  1.00  0.00           H  
ATOM    635 3HD1 ILE A  40      40.671  28.977  22.397  1.00  0.00           H  
ATOM    636  N   THR A  41      39.873  25.644  25.853  1.00  0.00           N  
ATOM    637  CA  THR A  41      41.031  24.929  26.377  1.00  0.00           C  
ATOM    638  C   THR A  41      42.312  25.743  26.228  1.00  0.00           C  
ATOM    639  O   THR A  41      42.488  26.448  25.234  1.00  0.00           O  
ATOM    640  CB  THR A  41      41.201  23.569  25.675  1.00  0.00           C  
ATOM    641  OG1 THR A  41      41.353  23.772  24.264  1.00  0.00           O  
ATOM    642  CG2 THR A  41      39.992  22.682  25.929  1.00  0.00           C  
ATOM    643  H   THR A  41      39.396  25.279  25.041  1.00  0.00           H  
ATOM    644  HA  THR A  41      40.875  24.751  27.441  1.00  0.00           H  
ATOM    645  HB  THR A  41      42.094  23.073  26.055  1.00  0.00           H  
ATOM    646  HG1 THR A  41      42.128  24.315  24.101  1.00  0.00           H  
ATOM    647 1HG2 THR A  41      40.130  21.726  25.426  1.00  0.00           H  
ATOM    648 2HG2 THR A  41      39.880  22.517  27.001  1.00  0.00           H  
ATOM    649 3HG2 THR A  41      39.097  23.169  25.543  1.00  0.00           H  
ATOM    650  N   PRO A  42      43.195  25.684  27.242  1.00  0.00           N  
ATOM    651  CA  PRO A  42      44.454  26.431  27.185  1.00  0.00           C  
ATOM    652  C   PRO A  42      45.477  25.712  26.311  1.00  0.00           C  
ATOM    653  O   PRO A  42      45.527  24.481  26.301  1.00  0.00           O  
ATOM    654  CB  PRO A  42      44.897  26.478  28.651  1.00  0.00           C  
ATOM    655  CG  PRO A  42      44.337  25.230  29.242  1.00  0.00           C  
ATOM    656  CD  PRO A  42      43.028  25.030  28.526  1.00  0.00           C  
ATOM    657  HA  PRO A  42      44.257  27.443  26.802  1.00  0.00           H  
ATOM    658 1HB  PRO A  42      45.995  26.523  28.711  1.00  0.00           H  
ATOM    659 2HB  PRO A  42      44.511  27.389  29.132  1.00  0.00           H  
ATOM    660 1HG  PRO A  42      45.034  24.392  29.092  1.00  0.00           H  
ATOM    661 2HG  PRO A  42      44.212  25.347  30.329  1.00  0.00           H  
ATOM    662 1HD  PRO A  42      42.848  23.955  28.382  1.00  0.00           H  
ATOM    663 2HD  PRO A  42      42.216  25.485  29.112  1.00  0.00           H  
ATOM    664  N   THR A  43      46.274  26.473  25.584  1.00  0.00           N  
ATOM    665  CA  THR A  43      47.187  25.926  24.587  1.00  0.00           C  
ATOM    666  C   THR A  43      48.203  24.967  25.199  1.00  0.00           C  
ATOM    667  O   THR A  43      48.903  25.312  26.142  1.00  0.00           O  
ATOM    668  CB  THR A  43      47.930  27.055  23.849  1.00  0.00           C  
ATOM    669  OG1 THR A  43      46.979  27.924  23.220  1.00  0.00           O  
ATOM    670  CG2 THR A  43      48.861  26.479  22.793  1.00  0.00           C  
ATOM    671  H   THR A  43      46.245  27.472  25.729  1.00  0.00           H  
ATOM    672  HA  THR A  43      46.605  25.361  23.859  1.00  0.00           H  
ATOM    673  HB  THR A  43      48.514  27.634  24.564  1.00  0.00           H  
ATOM    674  HG1 THR A  43      46.230  28.055  23.805  1.00  0.00           H  
ATOM    675 1HG2 THR A  43      49.378  27.292  22.282  1.00  0.00           H  
ATOM    676 2HG2 THR A  43      49.593  25.827  23.270  1.00  0.00           H  
ATOM    677 3HG2 THR A  43      48.282  25.907  22.070  1.00  0.00           H  
ATOM    678  N   GLY A  44      48.277  23.758  24.652  1.00  0.00           N  
ATOM    679  CA  GLY A  44      49.308  22.811  25.046  1.00  0.00           C  
ATOM    680  C   GLY A  44      48.935  21.800  26.119  1.00  0.00           C  
ATOM    681  O   GLY A  44      49.699  20.875  26.375  1.00  0.00           O  
ATOM    682  H   GLY A  44      47.605  23.489  23.948  1.00  0.00           H  
ATOM    683 1HA  GLY A  44      49.630  22.240  24.175  1.00  0.00           H  
ATOM    684 2HA  GLY A  44      50.178  23.353  25.414  1.00  0.00           H  
ATOM    685  N   ILE A  45      47.795  21.980  26.777  1.00  0.00           N  
ATOM    686  CA  ILE A  45      47.375  21.022  27.797  1.00  0.00           C  
ATOM    687  C   ILE A  45      46.668  19.822  27.155  1.00  0.00           C  
ATOM    688  O   ILE A  45      45.754  19.979  26.343  1.00  0.00           O  
ATOM    689  CB  ILE A  45      46.441  21.687  28.825  1.00  0.00           C  
ATOM    690  CG1 ILE A  45      47.138  22.878  29.488  1.00  0.00           C  
ATOM    691  CG2 ILE A  45      45.997  20.676  29.871  1.00  0.00           C  
ATOM    692  CD1 ILE A  45      48.405  22.510  30.227  1.00  0.00           C  
ATOM    693  H   ILE A  45      47.208  22.778  26.580  1.00  0.00           H  
ATOM    694  HA  ILE A  45      48.261  20.662  28.319  1.00  0.00           H  
ATOM    695  HB  ILE A  45      45.561  22.080  28.316  1.00  0.00           H  
ATOM    696 1HG1 ILE A  45      47.388  23.620  28.731  1.00  0.00           H  
ATOM    697 2HG1 ILE A  45      46.457  23.351  30.195  1.00  0.00           H  
ATOM    698 1HG2 ILE A  45      45.338  21.163  30.590  1.00  0.00           H  
ATOM    699 2HG2 ILE A  45      45.464  19.860  29.385  1.00  0.00           H  
ATOM    700 3HG2 ILE A  45      46.871  20.281  30.390  1.00  0.00           H  
ATOM    701 1HD1 ILE A  45      48.841  23.406  30.670  1.00  0.00           H  
ATOM    702 2HD1 ILE A  45      48.171  21.793  31.015  1.00  0.00           H  
ATOM    703 3HD1 ILE A  45      49.116  22.067  29.532  1.00  0.00           H  
ATOM    704  N   PRO A  46      47.090  18.616  27.516  1.00  0.00           N  
ATOM    705  CA  PRO A  46      46.488  17.405  26.984  1.00  0.00           C  
ATOM    706  C   PRO A  46      44.990  17.386  27.238  1.00  0.00           C  
ATOM    707  O   PRO A  46      44.532  17.618  28.365  1.00  0.00           O  
ATOM    708  CB  PRO A  46      47.207  16.294  27.755  1.00  0.00           C  
ATOM    709  CG  PRO A  46      48.526  16.891  28.112  1.00  0.00           C  
ATOM    710  CD  PRO A  46      48.212  18.328  28.429  1.00  0.00           C  
ATOM    711  HA  PRO A  46      46.701  17.338  25.907  1.00  0.00           H  
ATOM    712 1HB  PRO A  46      46.617  16.005  28.637  1.00  0.00           H  
ATOM    713 2HB  PRO A  46      47.301  15.398  27.124  1.00  0.00           H  
ATOM    714 1HG  PRO A  46      48.967  16.355  28.965  1.00  0.00           H  
ATOM    715 2HG  PRO A  46      49.230  16.786  27.273  1.00  0.00           H  
ATOM    716 1HD  PRO A  46      47.912  18.415  29.484  1.00  0.00           H  
ATOM    717 2HD  PRO A  46      49.096  18.951  28.225  1.00  0.00           H  
ATOM    718  N   TYR A  47      44.216  17.062  26.204  1.00  0.00           N  
ATOM    719  CA  TYR A  47      42.767  16.930  26.366  1.00  0.00           C  
ATOM    720  C   TYR A  47      42.430  15.903  27.459  1.00  0.00           C  
ATOM    721  O   TYR A  47      41.471  16.088  28.219  1.00  0.00           O  
ATOM    722  CB  TYR A  47      42.114  16.534  25.040  1.00  0.00           C  
ATOM    723  CG  TYR A  47      42.072  17.653  24.022  1.00  0.00           C  
ATOM    724  CD1 TYR A  47      42.640  18.883  24.320  1.00  0.00           C  
ATOM    725  CD2 TYR A  47      41.466  17.448  22.792  1.00  0.00           C  
ATOM    726  CE1 TYR A  47      42.602  19.904  23.390  1.00  0.00           C  
ATOM    727  CE2 TYR A  47      41.428  18.470  21.862  1.00  0.00           C  
ATOM    728  CZ  TYR A  47      41.993  19.694  22.159  1.00  0.00           C  
ATOM    729  OH  TYR A  47      41.955  20.711  21.233  1.00  0.00           O  
ATOM    730  H   TYR A  47      44.626  16.904  25.294  1.00  0.00           H  
ATOM    731  HA  TYR A  47      42.365  17.894  26.679  1.00  0.00           H  
ATOM    732 1HB  TYR A  47      42.658  15.696  24.602  1.00  0.00           H  
ATOM    733 2HB  TYR A  47      41.093  16.202  25.222  1.00  0.00           H  
ATOM    734  HD1 TYR A  47      43.117  19.043  25.287  1.00  0.00           H  
ATOM    735  HD2 TYR A  47      41.019  16.482  22.558  1.00  0.00           H  
ATOM    736  HE1 TYR A  47      43.049  20.871  23.624  1.00  0.00           H  
ATOM    737  HE2 TYR A  47      40.950  18.310  20.895  1.00  0.00           H  
ATOM    738  HH  TYR A  47      42.389  21.488  21.595  1.00  0.00           H  
ATOM    739  N   GLU A  48      43.218  14.829  27.540  1.00  0.00           N  
ATOM    740  CA  GLU A  48      43.028  13.756  28.512  1.00  0.00           C  
ATOM    741  C   GLU A  48      43.110  14.235  29.960  1.00  0.00           C  
ATOM    742  O   GLU A  48      42.584  13.578  30.854  1.00  0.00           O  
ATOM    743  CB  GLU A  48      44.068  12.657  28.281  1.00  0.00           C  
ATOM    744  CG  GLU A  48      43.881  11.422  29.151  1.00  0.00           C  
ATOM    745  CD  GLU A  48      44.852  10.323  28.822  1.00  0.00           C  
ATOM    746  OE1 GLU A  48      45.641  10.501  27.926  1.00  0.00           O  
ATOM    747  OE2 GLU A  48      44.806   9.303  29.470  1.00  0.00           O  
ATOM    748  H   GLU A  48      43.985  14.770  26.885  1.00  0.00           H  
ATOM    749  HA  GLU A  48      42.031  13.336  28.373  1.00  0.00           H  
ATOM    750 1HB  GLU A  48      44.036  12.340  27.238  1.00  0.00           H  
ATOM    751 2HB  GLU A  48      45.065  13.053  28.473  1.00  0.00           H  
ATOM    752 1HG  GLU A  48      44.008  11.704  30.196  1.00  0.00           H  
ATOM    753 2HG  GLU A  48      42.864  11.052  29.024  1.00  0.00           H  
ATOM    754  N   LYS A  49      43.773  15.365  30.190  1.00  0.00           N  
ATOM    755  CA  LYS A  49      43.966  15.883  31.541  1.00  0.00           C  
ATOM    756  C   LYS A  49      43.173  17.157  31.815  1.00  0.00           C  
ATOM    757  O   LYS A  49      43.346  17.767  32.869  1.00  0.00           O  
ATOM    758  CB  LYS A  49      45.453  16.139  31.793  1.00  0.00           C  
ATOM    759  CG  LYS A  49      46.320  14.888  31.770  1.00  0.00           C  
ATOM    760  CD  LYS A  49      47.775  15.218  32.066  1.00  0.00           C  
ATOM    761  CE  LYS A  49      48.641  13.967  32.051  1.00  0.00           C  
ATOM    762  NZ  LYS A  49      50.074  14.279  32.308  1.00  0.00           N  
ATOM    763  H   LYS A  49      44.153  15.878  29.407  1.00  0.00           H  
ATOM    764  HA  LYS A  49      43.610  15.136  32.252  1.00  0.00           H  
ATOM    765 1HB  LYS A  49      45.837  16.826  31.039  1.00  0.00           H  
ATOM    766 2HB  LYS A  49      45.580  16.616  32.765  1.00  0.00           H  
ATOM    767 1HG  LYS A  49      45.957  14.180  32.516  1.00  0.00           H  
ATOM    768 2HG  LYS A  49      46.255  14.418  30.789  1.00  0.00           H  
ATOM    769 1HD  LYS A  49      48.149  15.918  31.318  1.00  0.00           H  
ATOM    770 2HD  LYS A  49      47.849  15.687  33.047  1.00  0.00           H  
ATOM    771 1HE  LYS A  49      48.291  13.273  32.813  1.00  0.00           H  
ATOM    772 2HE  LYS A  49      48.558  13.478  31.080  1.00  0.00           H  
ATOM    773 1HZ  LYS A  49      50.613  13.425  32.289  1.00  0.00           H  
ATOM    774 2HZ  LYS A  49      50.415  14.908  31.595  1.00  0.00           H  
ATOM    775 3HZ  LYS A  49      50.166  14.715  33.214  1.00  0.00           H  
ATOM    776  N   LEU A  50      42.293  17.552  30.894  1.00  0.00           N  
ATOM    777  CA  LEU A  50      41.538  18.797  31.040  1.00  0.00           C  
ATOM    778  C   LEU A  50      40.706  18.789  32.315  1.00  0.00           C  
ATOM    779  O   LEU A  50      40.063  17.792  32.630  1.00  0.00           O  
ATOM    780  CB  LEU A  50      40.622  19.010  29.828  1.00  0.00           C  
ATOM    781  CG  LEU A  50      39.862  20.342  29.794  1.00  0.00           C  
ATOM    782  CD1 LEU A  50      40.851  21.486  29.614  1.00  0.00           C  
ATOM    783  CD2 LEU A  50      38.843  20.317  28.665  1.00  0.00           C  
ATOM    784  H   LEU A  50      42.143  16.979  30.076  1.00  0.00           H  
ATOM    785  HA  LEU A  50      42.244  19.625  31.094  1.00  0.00           H  
ATOM    786 1HB  LEU A  50      41.224  18.948  28.923  1.00  0.00           H  
ATOM    787 2HB  LEU A  50      39.885  18.207  29.805  1.00  0.00           H  
ATOM    788  HG  LEU A  50      39.348  20.492  30.744  1.00  0.00           H  
ATOM    789 1HD1 LEU A  50      40.311  22.433  29.590  1.00  0.00           H  
ATOM    790 2HD1 LEU A  50      41.555  21.492  30.446  1.00  0.00           H  
ATOM    791 3HD1 LEU A  50      41.393  21.354  28.679  1.00  0.00           H  
ATOM    792 1HD2 LEU A  50      38.303  21.263  28.641  1.00  0.00           H  
ATOM    793 2HD2 LEU A  50      39.357  20.168  27.714  1.00  0.00           H  
ATOM    794 3HD2 LEU A  50      38.139  19.501  28.828  1.00  0.00           H  
ATOM    795  N   THR A  51      40.724  19.901  33.049  1.00  0.00           N  
ATOM    796  CA  THR A  51      39.842  20.085  34.204  1.00  0.00           C  
ATOM    797  C   THR A  51      39.179  21.446  34.104  1.00  0.00           C  
ATOM    798  O   THR A  51      39.631  22.311  33.353  1.00  0.00           O  
ATOM    799  CB  THR A  51      40.606  19.967  35.536  1.00  0.00           C  
ATOM    800  OG1 THR A  51      41.566  21.027  35.634  1.00  0.00           O  
ATOM    801  CG2 THR A  51      41.323  18.629  35.623  1.00  0.00           C  
ATOM    802  H   THR A  51      41.367  20.638  32.799  1.00  0.00           H  
ATOM    803  HA  THR A  51      39.079  19.306  34.184  1.00  0.00           H  
ATOM    804  HB  THR A  51      39.905  20.052  36.366  1.00  0.00           H  
ATOM    805  HG1 THR A  51      42.345  20.801  35.120  1.00  0.00           H  
ATOM    806 1HG2 THR A  51      41.857  18.563  36.571  1.00  0.00           H  
ATOM    807 2HG2 THR A  51      40.594  17.821  35.560  1.00  0.00           H  
ATOM    808 3HG2 THR A  51      42.032  18.542  34.801  1.00  0.00           H  
ATOM    809  N   GLU A  52      38.109  21.624  34.868  1.00  0.00           N  
ATOM    810  CA  GLU A  52      37.385  22.889  34.874  1.00  0.00           C  
ATOM    811  C   GLU A  52      38.306  24.074  35.212  1.00  0.00           C  
ATOM    812  O   GLU A  52      38.213  25.134  34.585  1.00  0.00           O  
ATOM    813  CB  GLU A  52      36.229  22.825  35.875  1.00  0.00           C  
ATOM    814  CG  GLU A  52      35.357  24.073  35.909  1.00  0.00           C  
ATOM    815  CD  GLU A  52      34.194  23.948  36.852  1.00  0.00           C  
ATOM    816  OE1 GLU A  52      34.049  22.910  37.452  1.00  0.00           O  
ATOM    817  OE2 GLU A  52      33.448  24.891  36.973  1.00  0.00           O  
ATOM    818  H   GLU A  52      37.787  20.870  35.458  1.00  0.00           H  
ATOM    819  HA  GLU A  52      36.979  23.060  33.876  1.00  0.00           H  
ATOM    820 1HB  GLU A  52      35.588  21.976  35.637  1.00  0.00           H  
ATOM    821 2HB  GLU A  52      36.624  22.666  36.878  1.00  0.00           H  
ATOM    822 1HG  GLU A  52      35.968  24.922  36.214  1.00  0.00           H  
ATOM    823 2HG  GLU A  52      34.985  24.270  34.904  1.00  0.00           H  
ATOM    824  N   SER A  53      39.237  23.869  36.143  1.00  0.00           N  
ATOM    825  CA  SER A  53      40.163  24.921  36.571  1.00  0.00           C  
ATOM    826  C   SER A  53      41.145  25.353  35.487  1.00  0.00           C  
ATOM    827  O   SER A  53      41.744  26.426  35.578  1.00  0.00           O  
ATOM    828  CB  SER A  53      40.939  24.449  37.785  1.00  0.00           C  
ATOM    829  OG  SER A  53      41.805  23.399  37.450  1.00  0.00           O  
ATOM    830  H   SER A  53      39.303  22.954  36.566  1.00  0.00           H  
ATOM    831  HA  SER A  53      39.583  25.805  36.840  1.00  0.00           H  
ATOM    832 1HB  SER A  53      41.512  25.280  38.196  1.00  0.00           H  
ATOM    833 2HB  SER A  53      40.244  24.118  38.555  1.00  0.00           H  
ATOM    834  HG  SER A  53      41.320  22.841  36.837  1.00  0.00           H  
ATOM    835  N   HIS A  54      41.321  24.522  34.461  1.00  0.00           N  
ATOM    836  CA  HIS A  54      42.250  24.847  33.384  1.00  0.00           C  
ATOM    837  C   HIS A  54      41.677  25.779  32.329  1.00  0.00           C  
ATOM    838  O   HIS A  54      42.430  26.456  31.622  1.00  0.00           O  
ATOM    839  CB  HIS A  54      42.729  23.561  32.702  1.00  0.00           C  
ATOM    840  CG  HIS A  54      43.603  22.710  33.570  1.00  0.00           C  
ATOM    841  ND1 HIS A  54      43.917  21.404  33.256  1.00  0.00           N  
ATOM    842  CD2 HIS A  54      44.228  22.977  34.741  1.00  0.00           C  
ATOM    843  CE1 HIS A  54      44.700  20.905  34.197  1.00  0.00           C  
ATOM    844  NE2 HIS A  54      44.902  21.838  35.109  1.00  0.00           N  
ATOM    845  H   HIS A  54      40.807  23.653  34.422  1.00  0.00           H  
ATOM    846  HA  HIS A  54      43.117  25.362  33.795  1.00  0.00           H  
ATOM    847 1HB  HIS A  54      41.866  22.967  32.399  1.00  0.00           H  
ATOM    848 2HB  HIS A  54      43.286  23.814  31.800  1.00  0.00           H  
ATOM    849  HD2 HIS A  54      44.201  23.918  35.289  1.00  0.00           H  
ATOM    850  HE1 HIS A  54      45.108  19.895  34.217  1.00  0.00           H  
ATOM    851  HE2 HIS A  54      45.462  21.737  35.943  1.00  0.00           H  
ATOM    852  N   ILE A  55      40.352  25.789  32.181  1.00  0.00           N  
ATOM    853  CA  ILE A  55      39.733  26.572  31.115  1.00  0.00           C  
ATOM    854  C   ILE A  55      40.030  28.052  31.259  1.00  0.00           C  
ATOM    855  O   ILE A  55      40.011  28.595  32.370  1.00  0.00           O  
ATOM    856  CB  ILE A  55      38.208  26.361  31.094  1.00  0.00           C  
ATOM    857  CG1 ILE A  55      37.876  24.891  30.825  1.00  0.00           C  
ATOM    858  CG2 ILE A  55      37.562  27.256  30.048  1.00  0.00           C  
ATOM    859  CD1 ILE A  55      38.384  24.383  29.495  1.00  0.00           C  
ATOM    860  H   ILE A  55      39.764  25.255  32.805  1.00  0.00           H  
ATOM    861  HA  ILE A  55      40.140  26.240  30.161  1.00  0.00           H  
ATOM    862  HB  ILE A  55      37.794  26.604  32.072  1.00  0.00           H  
ATOM    863 1HG1 ILE A  55      38.304  24.272  31.613  1.00  0.00           H  
ATOM    864 2HG1 ILE A  55      36.795  24.751  30.852  1.00  0.00           H  
ATOM    865 1HG2 ILE A  55      36.484  27.093  30.046  1.00  0.00           H  
ATOM    866 2HG2 ILE A  55      37.771  28.299  30.282  1.00  0.00           H  
ATOM    867 3HG2 ILE A  55      37.966  27.016  29.064  1.00  0.00           H  
ATOM    868 1HD1 ILE A  55      38.110  23.335  29.377  1.00  0.00           H  
ATOM    869 2HD1 ILE A  55      37.940  24.968  28.689  1.00  0.00           H  
ATOM    870 3HD1 ILE A  55      39.469  24.480  29.459  1.00  0.00           H  
ATOM    871  N   VAL A  56      40.246  28.716  30.129  1.00  0.00           N  
ATOM    872  CA  VAL A  56      40.506  30.149  30.129  1.00  0.00           C  
ATOM    873  C   VAL A  56      39.386  30.900  29.434  1.00  0.00           C  
ATOM    874  O   VAL A  56      38.679  30.346  28.588  1.00  0.00           O  
ATOM    875  CB  VAL A  56      41.841  30.454  29.424  1.00  0.00           C  
ATOM    876  CG1 VAL A  56      42.995  29.788  30.157  1.00  0.00           C  
ATOM    877  CG2 VAL A  56      41.780  29.989  27.977  1.00  0.00           C  
ATOM    878  H   VAL A  56      40.230  28.219  29.250  1.00  0.00           H  
ATOM    879  HA  VAL A  56      40.572  30.489  31.163  1.00  0.00           H  
ATOM    880  HB  VAL A  56      42.019  31.529  29.453  1.00  0.00           H  
ATOM    881 1HG1 VAL A  56      43.931  30.014  29.645  1.00  0.00           H  
ATOM    882 2HG1 VAL A  56      43.042  30.162  31.179  1.00  0.00           H  
ATOM    883 3HG1 VAL A  56      42.843  28.709  30.171  1.00  0.00           H  
ATOM    884 1HG2 VAL A  56      42.727  30.209  27.484  1.00  0.00           H  
ATOM    885 2HG2 VAL A  56      41.596  28.915  27.947  1.00  0.00           H  
ATOM    886 3HG2 VAL A  56      40.973  30.510  27.461  1.00  0.00           H  
ATOM    887  N   PHE A  57      39.238  32.163  29.802  1.00  0.00           N  
ATOM    888  CA  PHE A  57      38.246  33.048  29.221  1.00  0.00           C  
ATOM    889  C   PHE A  57      38.943  34.013  28.277  1.00  0.00           C  
ATOM    890  O   PHE A  57      39.942  34.627  28.644  1.00  0.00           O  
ATOM    891  CB  PHE A  57      37.493  33.818  30.307  1.00  0.00           C  
ATOM    892  CG  PHE A  57      36.461  34.770  29.771  1.00  0.00           C  
ATOM    893  CD1 PHE A  57      35.237  34.303  29.315  1.00  0.00           C  
ATOM    894  CD2 PHE A  57      36.713  36.132  29.720  1.00  0.00           C  
ATOM    895  CE1 PHE A  57      34.288  35.177  28.821  1.00  0.00           C  
ATOM    896  CE2 PHE A  57      35.765  37.008  29.228  1.00  0.00           C  
ATOM    897  CZ  PHE A  57      34.551  36.530  28.778  1.00  0.00           C  
ATOM    898  H   PHE A  57      39.851  32.517  30.523  1.00  0.00           H  
ATOM    899  HA  PHE A  57      37.526  32.444  28.666  1.00  0.00           H  
ATOM    900 1HB  PHE A  57      36.994  33.115  30.972  1.00  0.00           H  
ATOM    901 2HB  PHE A  57      38.202  34.388  30.907  1.00  0.00           H  
ATOM    902  HD1 PHE A  57      35.029  33.233  29.350  1.00  0.00           H  
ATOM    903  HD2 PHE A  57      37.672  36.510  30.076  1.00  0.00           H  
ATOM    904  HE1 PHE A  57      33.330  34.797  28.466  1.00  0.00           H  
ATOM    905  HE2 PHE A  57      35.975  38.077  29.195  1.00  0.00           H  
ATOM    906  HZ  PHE A  57      33.803  37.219  28.388  1.00  0.00           H  
ATOM    907  N   ILE A  58      38.420  34.131  27.061  1.00  0.00           N  
ATOM    908  CA  ILE A  58      39.036  34.902  25.991  1.00  0.00           C  
ATOM    909  C   ILE A  58      37.999  35.862  25.398  1.00  0.00           C  
ATOM    910  O   ILE A  58      36.842  35.469  25.222  1.00  0.00           O  
ATOM    911  CB  ILE A  58      39.598  33.982  24.891  1.00  0.00           C  
ATOM    912  CG1 ILE A  58      40.669  33.053  25.468  1.00  0.00           C  
ATOM    913  CG2 ILE A  58      40.164  34.807  23.746  1.00  0.00           C  
ATOM    914  CD1 ILE A  58      41.111  31.965  24.516  1.00  0.00           C  
ATOM    915  H   ILE A  58      37.547  33.654  26.884  1.00  0.00           H  
ATOM    916  HA  ILE A  58      39.861  35.476  26.410  1.00  0.00           H  
ATOM    917  HB  ILE A  58      38.801  33.345  24.508  1.00  0.00           H  
ATOM    918 1HG1 ILE A  58      41.545  33.638  25.748  1.00  0.00           H  
ATOM    919 2HG1 ILE A  58      40.290  32.579  26.374  1.00  0.00           H  
ATOM    920 1HG2 ILE A  58      40.557  34.142  22.978  1.00  0.00           H  
ATOM    921 2HG2 ILE A  58      39.376  35.427  23.320  1.00  0.00           H  
ATOM    922 3HG2 ILE A  58      40.966  35.445  24.119  1.00  0.00           H  
ATOM    923 1HD1 ILE A  58      41.871  31.348  24.996  1.00  0.00           H  
ATOM    924 2HD1 ILE A  58      40.254  31.345  24.249  1.00  0.00           H  
ATOM    925 3HD1 ILE A  58      41.526  32.417  23.616  1.00  0.00           H  
ATOM    926  N   ASP A  59      38.384  37.095  25.079  1.00  0.00           N  
ATOM    927  CA  ASP A  59      37.411  37.974  24.442  1.00  0.00           C  
ATOM    928  C   ASP A  59      37.444  37.769  22.923  1.00  0.00           C  
ATOM    929  O   ASP A  59      38.201  36.936  22.413  1.00  0.00           O  
ATOM    930  CB  ASP A  59      37.696  39.438  24.784  1.00  0.00           C  
ATOM    931  CG  ASP A  59      38.993  39.949  24.171  1.00  0.00           C  
ATOM    932  OD1 ASP A  59      39.594  39.225  23.413  1.00  0.00           O  
ATOM    933  OD2 ASP A  59      39.369  41.058  24.465  1.00  0.00           O  
ATOM    934  H   ASP A  59      39.315  37.441  25.260  1.00  0.00           H  
ATOM    935  HA  ASP A  59      36.418  37.719  24.814  1.00  0.00           H  
ATOM    936 1HB  ASP A  59      36.874  40.061  24.431  1.00  0.00           H  
ATOM    937 2HB  ASP A  59      37.753  39.555  25.867  1.00  0.00           H  
ATOM    938  N   GLY A  60      36.579  38.482  22.213  1.00  0.00           N  
ATOM    939  CA  GLY A  60      36.392  38.251  20.784  1.00  0.00           C  
ATOM    940  C   GLY A  60      37.692  38.407  20.004  1.00  0.00           C  
ATOM    941  O   GLY A  60      37.911  37.710  19.014  1.00  0.00           O  
ATOM    942  H   GLY A  60      36.037  39.201  22.670  1.00  0.00           H  
ATOM    943 1HA  GLY A  60      35.996  37.247  20.626  1.00  0.00           H  
ATOM    944 2HA  GLY A  60      35.654  38.952  20.396  1.00  0.00           H  
ATOM    945  N   ASN A  61      38.557  39.311  20.459  1.00  0.00           N  
ATOM    946  CA  ASN A  61      39.788  39.607  19.734  1.00  0.00           C  
ATOM    947  C   ASN A  61      40.991  38.780  20.198  1.00  0.00           C  
ATOM    948  O   ASN A  61      42.111  38.997  19.740  1.00  0.00           O  
ATOM    949  CB  ASN A  61      40.102  41.088  19.841  1.00  0.00           C  
ATOM    950  CG  ASN A  61      39.128  41.941  19.076  1.00  0.00           C  
ATOM    951  OD1 ASN A  61      38.571  41.511  18.060  1.00  0.00           O  
ATOM    952  ND2 ASN A  61      38.912  43.144  19.545  1.00  0.00           N  
ATOM    953  H   ASN A  61      38.363  39.803  21.320  1.00  0.00           H  
ATOM    954  HA  ASN A  61      39.642  39.349  18.684  1.00  0.00           H  
ATOM    955 1HB  ASN A  61      40.086  41.389  20.889  1.00  0.00           H  
ATOM    956 2HB  ASN A  61      41.106  41.275  19.461  1.00  0.00           H  
ATOM    957 1HD2 ASN A  61      38.274  43.756  19.078  1.00  0.00           H  
ATOM    958 2HD2 ASN A  61      39.385  43.451  20.371  1.00  0.00           H  
ATOM    959  N   GLY A  62      40.768  37.833  21.102  1.00  0.00           N  
ATOM    960  CA  GLY A  62      41.811  36.893  21.464  1.00  0.00           C  
ATOM    961  C   GLY A  62      42.572  37.162  22.751  1.00  0.00           C  
ATOM    962  O   GLY A  62      43.448  36.384  23.117  1.00  0.00           O  
ATOM    963  H   GLY A  62      39.864  37.760  21.547  1.00  0.00           H  
ATOM    964 1HA  GLY A  62      41.384  35.895  21.559  1.00  0.00           H  
ATOM    965 2HA  GLY A  62      42.554  36.850  20.668  1.00  0.00           H  
ATOM    966  N   LYS A  63      42.248  38.251  23.437  1.00  0.00           N  
ATOM    967  CA  LYS A  63      42.896  38.555  24.712  1.00  0.00           C  
ATOM    968  C   LYS A  63      42.419  37.587  25.799  1.00  0.00           C  
ATOM    969  O   LYS A  63      41.221  37.406  25.989  1.00  0.00           O  
ATOM    970  CB  LYS A  63      42.618  40.001  25.127  1.00  0.00           C  
ATOM    971  CG  LYS A  63      43.322  40.434  26.407  1.00  0.00           C  
ATOM    972  CD  LYS A  63      43.058  41.900  26.713  1.00  0.00           C  
ATOM    973  CE  LYS A  63      43.760  42.335  27.991  1.00  0.00           C  
ATOM    974  NZ  LYS A  63      43.511  43.769  28.303  1.00  0.00           N  
ATOM    975  H   LYS A  63      41.545  38.882  23.079  1.00  0.00           H  
ATOM    976  HA  LYS A  63      43.973  38.429  24.592  1.00  0.00           H  
ATOM    977 1HB  LYS A  63      42.929  40.675  24.329  1.00  0.00           H  
ATOM    978 2HB  LYS A  63      41.546  40.138  25.272  1.00  0.00           H  
ATOM    979 1HG  LYS A  63      42.967  39.827  27.241  1.00  0.00           H  
ATOM    980 2HG  LYS A  63      44.395  40.281  26.300  1.00  0.00           H  
ATOM    981 1HD  LYS A  63      43.413  42.515  25.885  1.00  0.00           H  
ATOM    982 2HD  LYS A  63      41.986  42.061  26.827  1.00  0.00           H  
ATOM    983 1HE  LYS A  63      43.409  41.728  28.823  1.00  0.00           H  
ATOM    984 2HE  LYS A  63      44.834  42.182  27.885  1.00  0.00           H  
ATOM    985 1HZ  LYS A  63      43.993  44.017  29.155  1.00  0.00           H  
ATOM    986 2HZ  LYS A  63      43.850  44.343  27.544  1.00  0.00           H  
ATOM    987 3HZ  LYS A  63      42.519  43.920  28.422  1.00  0.00           H  
ATOM    988  N   HIS A  64      43.357  36.948  26.492  1.00  0.00           N  
ATOM    989  CA  HIS A  64      43.022  36.101  27.628  1.00  0.00           C  
ATOM    990  C   HIS A  64      42.677  36.996  28.806  1.00  0.00           C  
ATOM    991  O   HIS A  64      43.514  37.773  29.265  1.00  0.00           O  
ATOM    992  CB  HIS A  64      44.178  35.164  27.991  1.00  0.00           C  
ATOM    993  CG  HIS A  64      43.839  34.177  29.064  1.00  0.00           C  
ATOM    994  ND1 HIS A  64      43.336  34.556  30.291  1.00  0.00           N  
ATOM    995  CD2 HIS A  64      43.930  32.826  29.095  1.00  0.00           C  
ATOM    996  CE1 HIS A  64      43.132  33.480  31.031  1.00  0.00           C  
ATOM    997  NE2 HIS A  64      43.484  32.419  30.329  1.00  0.00           N  
ATOM    998  H   HIS A  64      44.325  37.052  26.225  1.00  0.00           H  
ATOM    999  HA  HIS A  64      42.161  35.481  27.378  1.00  0.00           H  
ATOM   1000 1HB  HIS A  64      44.490  34.610  27.104  1.00  0.00           H  
ATOM   1001 2HB  HIS A  64      45.032  35.752  28.326  1.00  0.00           H  
ATOM   1002  HD1 HIS A  64      43.080  35.484  30.564  1.00  0.00           H  
ATOM   1003  HD2 HIS A  64      44.268  32.090  28.366  1.00  0.00           H  
ATOM   1004  HE1 HIS A  64      42.734  33.568  32.042  1.00  0.00           H  
ATOM   1005  N   GLU A  65      41.444  36.909  29.288  1.00  0.00           N  
ATOM   1006  CA  GLU A  65      40.970  37.863  30.290  1.00  0.00           C  
ATOM   1007  C   GLU A  65      40.533  37.212  31.598  1.00  0.00           C  
ATOM   1008  O   GLU A  65      40.136  37.899  32.529  1.00  0.00           O  
ATOM   1009  CB  GLU A  65      39.806  38.676  29.719  1.00  0.00           C  
ATOM   1010  CG  GLU A  65      40.170  39.540  28.520  1.00  0.00           C  
ATOM   1011  CD  GLU A  65      39.008  40.339  28.000  1.00  0.00           C  
ATOM   1012  OE1 GLU A  65      37.906  39.847  28.045  1.00  0.00           O  
ATOM   1013  OE2 GLU A  65      39.222  41.442  27.557  1.00  0.00           O  
ATOM   1014  H   GLU A  65      40.820  36.182  28.967  1.00  0.00           H  
ATOM   1015  HA  GLU A  65      41.788  38.540  30.537  1.00  0.00           H  
ATOM   1016 1HB  GLU A  65      39.006  38.001  29.414  1.00  0.00           H  
ATOM   1017 2HB  GLU A  65      39.404  39.330  30.494  1.00  0.00           H  
ATOM   1018 1HG  GLU A  65      40.967  40.225  28.808  1.00  0.00           H  
ATOM   1019 2HG  GLU A  65      40.549  38.899  27.726  1.00  0.00           H  
ATOM   1020  N   GLU A  66      40.393  33.136  34.109  1.00  0.00           N  
ATOM   1021  CA  GLU A  66      40.493  31.695  34.245  1.00  0.00           C  
ATOM   1022  C   GLU A  66      41.895  31.135  34.161  1.00  0.00           C  
ATOM   1023  O   GLU A  66      42.891  31.862  34.212  1.00  0.00           O  
ATOM   1024  CB  GLU A  66      39.630  31.025  33.174  1.00  0.00           C  
ATOM   1025  CG  GLU A  66      38.136  31.280  33.319  1.00  0.00           C  
ATOM   1026  CD  GLU A  66      37.320  30.598  32.256  1.00  0.00           C  
ATOM   1027  OE1 GLU A  66      37.900  30.036  31.358  1.00  0.00           O  
ATOM   1028  OE2 GLU A  66      36.116  30.640  32.343  1.00  0.00           O  
ATOM   1029  H   GLU A  66      40.182  33.694  34.924  1.00  0.00           H  
ATOM   1030  HA  GLU A  66      40.123  31.414  35.232  1.00  0.00           H  
ATOM   1031 1HB  GLU A  66      39.935  31.377  32.188  1.00  0.00           H  
ATOM   1032 2HB  GLU A  66      39.789  29.947  33.200  1.00  0.00           H  
ATOM   1033 1HG  GLU A  66      37.811  30.924  34.296  1.00  0.00           H  
ATOM   1034 2HG  GLU A  66      37.956  32.354  33.276  1.00  0.00           H  
ATOM   1035  N   GLY A  67      41.969  29.816  34.049  1.00  0.00           N  
ATOM   1036  CA  GLY A  67      43.236  29.138  33.868  1.00  0.00           C  
ATOM   1037  C   GLY A  67      44.119  29.025  35.094  1.00  0.00           C  
ATOM   1038  O   GLY A  67      43.791  29.502  36.180  1.00  0.00           O  
ATOM   1039  H   GLY A  67      41.120  29.270  34.091  1.00  0.00           H  
ATOM   1040 1HA  GLY A  67      43.058  28.124  33.509  1.00  0.00           H  
ATOM   1041 2HA  GLY A  67      43.817  29.652  33.103  1.00  0.00           H  
ATOM   1042  N   LYS A  68      48.061  30.442  30.950  1.00  0.00           N  
ATOM   1043  CA  LYS A  68      46.965  31.325  30.583  1.00  0.00           C  
ATOM   1044  C   LYS A  68      47.233  31.834  29.178  1.00  0.00           C  
ATOM   1045  O   LYS A  68      47.475  33.021  28.949  1.00  0.00           O  
ATOM   1046  CB  LYS A  68      46.826  32.486  31.569  1.00  0.00           C  
ATOM   1047  CG  LYS A  68      46.417  32.071  32.976  1.00  0.00           C  
ATOM   1048  CD  LYS A  68      46.275  33.280  33.889  1.00  0.00           C  
ATOM   1049  CE  LYS A  68      45.870  32.867  35.296  1.00  0.00           C  
ATOM   1050  NZ  LYS A  68      45.750  34.038  36.207  1.00  0.00           N  
ATOM   1051  H   LYS A  68      48.910  30.457  30.403  1.00  0.00           H  
ATOM   1052  HA  LYS A  68      46.038  30.751  30.601  1.00  0.00           H  
ATOM   1053 1HB  LYS A  68      47.775  33.019  31.640  1.00  0.00           H  
ATOM   1054 2HB  LYS A  68      46.081  33.191  31.198  1.00  0.00           H  
ATOM   1055 1HG  LYS A  68      45.464  31.542  32.937  1.00  0.00           H  
ATOM   1056 2HG  LYS A  68      47.168  31.400  33.390  1.00  0.00           H  
ATOM   1057 1HD  LYS A  68      47.225  33.814  33.935  1.00  0.00           H  
ATOM   1058 2HD  LYS A  68      45.519  33.953  33.487  1.00  0.00           H  
ATOM   1059 1HE  LYS A  68      44.913  32.349  35.262  1.00  0.00           H  
ATOM   1060 2HE  LYS A  68      46.614  32.182  35.703  1.00  0.00           H  
ATOM   1061 1HZ  LYS A  68      45.481  33.722  37.128  1.00  0.00           H  
ATOM   1062 2HZ  LYS A  68      46.639  34.515  36.262  1.00  0.00           H  
ATOM   1063 3HZ  LYS A  68      45.049  34.671  35.851  1.00  0.00           H  
ATOM   1064  N   LEU A  69      47.186  30.885  28.245  1.00  0.00           N  
ATOM   1065  CA  LEU A  69      47.573  31.094  26.855  1.00  0.00           C  
ATOM   1066  C   LEU A  69      46.565  30.435  25.921  1.00  0.00           C  
ATOM   1067  O   LEU A  69      46.108  29.326  26.190  1.00  0.00           O  
ATOM   1068  CB  LEU A  69      48.974  30.526  26.597  1.00  0.00           C  
ATOM   1069  CG  LEU A  69      49.488  30.650  25.157  1.00  0.00           C  
ATOM   1070  CD1 LEU A  69      49.697  32.119  24.816  1.00  0.00           C  
ATOM   1071  CD2 LEU A  69      50.783  29.864  25.011  1.00  0.00           C  
ATOM   1072  H   LEU A  69      46.861  29.973  28.533  1.00  0.00           H  
ATOM   1073  HA  LEU A  69      47.590  32.165  26.658  1.00  0.00           H  
ATOM   1074 1HB  LEU A  69      49.682  31.040  27.246  1.00  0.00           H  
ATOM   1075 2HB  LEU A  69      48.974  29.468  26.860  1.00  0.00           H  
ATOM   1076  HG  LEU A  69      48.742  30.251  24.469  1.00  0.00           H  
ATOM   1077 1HD1 LEU A  69      50.062  32.207  23.793  1.00  0.00           H  
ATOM   1078 2HD1 LEU A  69      48.752  32.653  24.911  1.00  0.00           H  
ATOM   1079 3HD1 LEU A  69      50.428  32.550  25.500  1.00  0.00           H  
ATOM   1080 1HD2 LEU A  69      51.147  29.951  23.986  1.00  0.00           H  
ATOM   1081 2HD2 LEU A  69      51.530  30.263  25.697  1.00  0.00           H  
ATOM   1082 3HD2 LEU A  69      50.600  28.815  25.243  1.00  0.00           H  
ATOM   1083  N   PRO A  70      46.241  31.102  24.821  1.00  0.00           N  
ATOM   1084  CA  PRO A  70      45.348  30.553  23.816  1.00  0.00           C  
ATOM   1085  C   PRO A  70      46.116  30.385  22.508  1.00  0.00           C  
ATOM   1086  O   PRO A  70      47.013  31.168  22.199  1.00  0.00           O  
ATOM   1087  CB  PRO A  70      44.243  31.608  23.706  1.00  0.00           C  
ATOM   1088  CG  PRO A  70      44.928  32.891  24.035  1.00  0.00           C  
ATOM   1089  CD  PRO A  70      45.948  32.514  25.076  1.00  0.00           C  
ATOM   1090  HA  PRO A  70      44.940  29.598  24.178  1.00  0.00           H  
ATOM   1091 1HB  PRO A  70      43.815  31.601  22.692  1.00  0.00           H  
ATOM   1092 2HB  PRO A  70      43.425  31.370  24.401  1.00  0.00           H  
ATOM   1093 1HG  PRO A  70      45.384  33.321  23.132  1.00  0.00           H  
ATOM   1094 2HG  PRO A  70      44.199  33.627  24.404  1.00  0.00           H  
ATOM   1095 1HD  PRO A  70      46.854  33.122  24.940  1.00  0.00           H  
ATOM   1096 2HD  PRO A  70      45.524  32.669  26.079  1.00  0.00           H  
ATOM   1097  N   SER A  71      45.797  29.333  21.762  1.00  0.00           N  
ATOM   1098  CA  SER A  71      46.265  29.213  20.389  1.00  0.00           C  
ATOM   1099  C   SER A  71      45.490  30.237  19.549  1.00  0.00           C  
ATOM   1100  O   SER A  71      44.313  30.036  19.258  1.00  0.00           O  
ATOM   1101  CB  SER A  71      46.052  27.807  19.863  1.00  0.00           C  
ATOM   1102  OG  SER A  71      44.687  27.528  19.716  1.00  0.00           O  
ATOM   1103  H   SER A  71      45.220  28.601  22.151  1.00  0.00           H  
ATOM   1104  HA  SER A  71      47.334  29.430  20.367  1.00  0.00           H  
ATOM   1105 1HB  SER A  71      46.554  27.698  18.902  1.00  0.00           H  
ATOM   1106 2HB  SER A  71      46.501  27.090  20.549  1.00  0.00           H  
ATOM   1107  HG  SER A  71      44.635  26.629  19.382  1.00  0.00           H  
ATOM   1108  N   SER A  72      45.604  31.707  16.333  1.00  0.00           N  
ATOM   1109  CA  SER A  72      45.138  31.486  14.968  1.00  0.00           C  
ATOM   1110  C   SER A  72      43.924  30.570  14.972  1.00  0.00           C  
ATOM   1111  O   SER A  72      42.909  30.855  14.331  1.00  0.00           O  
ATOM   1112  CB  SER A  72      46.242  30.883  14.121  1.00  0.00           C  
ATOM   1113  OG  SER A  72      47.318  31.771  13.992  1.00  0.00           O  
ATOM   1114  H   SER A  72      46.154  32.529  16.538  1.00  0.00           H  
ATOM   1115  HA  SER A  72      44.856  32.448  14.539  1.00  0.00           H  
ATOM   1116 1HB  SER A  72      46.585  29.955  14.578  1.00  0.00           H  
ATOM   1117 2HB  SER A  72      45.850  30.636  13.135  1.00  0.00           H  
ATOM   1118  HG  SER A  72      47.426  32.183  14.852  1.00  0.00           H  
ATOM   1119  N   GLU A  73      44.029  29.486  15.730  1.00  0.00           N  
ATOM   1120  CA  GLU A  73      42.935  28.550  15.888  1.00  0.00           C  
ATOM   1121  C   GLU A  73      41.712  29.169  16.527  1.00  0.00           C  
ATOM   1122  O   GLU A  73      40.587  28.959  16.067  1.00  0.00           O  
ATOM   1123  CB  GLU A  73      43.392  27.352  16.723  1.00  0.00           C  
ATOM   1124  CG  GLU A  73      44.385  26.437  16.019  1.00  0.00           C  
ATOM   1125  CD  GLU A  73      44.872  25.318  16.896  1.00  0.00           C  
ATOM   1126  OE1 GLU A  73      44.547  25.315  18.059  1.00  0.00           O  
ATOM   1127  OE2 GLU A  73      45.570  24.464  16.403  1.00  0.00           O  
ATOM   1128  H   GLU A  73      44.900  29.311  16.211  1.00  0.00           H  
ATOM   1129  HA  GLU A  73      42.634  28.199  14.900  1.00  0.00           H  
ATOM   1130 1HB  GLU A  73      43.858  27.706  17.643  1.00  0.00           H  
ATOM   1131 2HB  GLU A  73      42.526  26.752  17.004  1.00  0.00           H  
ATOM   1132 1HG  GLU A  73      43.908  26.011  15.137  1.00  0.00           H  
ATOM   1133 2HG  GLU A  73      45.236  27.029  15.687  1.00  0.00           H  
ATOM   1134  N   TRP A  74      41.926  29.956  17.573  1.00  0.00           N  
ATOM   1135  CA  TRP A  74      40.806  30.581  18.246  1.00  0.00           C  
ATOM   1136  C   TRP A  74      40.062  31.569  17.341  1.00  0.00           C  
ATOM   1137  O   TRP A  74      38.834  31.644  17.394  1.00  0.00           O  
ATOM   1138  CB  TRP A  74      41.294  31.303  19.503  1.00  0.00           C  
ATOM   1139  CG  TRP A  74      40.194  31.958  20.283  1.00  0.00           C  
ATOM   1140  CD1 TRP A  74      40.083  33.283  20.580  1.00  0.00           C  
ATOM   1141  CD2 TRP A  74      39.036  31.317  20.870  1.00  0.00           C  
ATOM   1142  NE1 TRP A  74      38.943  33.510  21.310  1.00  0.00           N  
ATOM   1143  CE2 TRP A  74      38.289  32.318  21.496  1.00  0.00           C  
ATOM   1144  CE3 TRP A  74      38.581  29.993  20.914  1.00  0.00           C  
ATOM   1145  CZ2 TRP A  74      37.106  32.042  22.163  1.00  0.00           C  
ATOM   1146  CZ3 TRP A  74      37.394  29.717  21.583  1.00  0.00           C  
ATOM   1147  CH2 TRP A  74      36.676  30.716  22.190  1.00  0.00           C  
ATOM   1148  H   TRP A  74      42.862  30.129  17.911  1.00  0.00           H  
ATOM   1149  HA  TRP A  74      40.099  29.804  18.536  1.00  0.00           H  
ATOM   1150 1HB  TRP A  74      41.801  30.593  20.157  1.00  0.00           H  
ATOM   1151 2HB  TRP A  74      42.019  32.067  19.226  1.00  0.00           H  
ATOM   1152  HD1 TRP A  74      40.796  34.050  20.282  1.00  0.00           H  
ATOM   1153  HE1 TRP A  74      38.634  34.408  21.655  1.00  0.00           H  
ATOM   1154  HE3 TRP A  74      39.145  29.196  20.431  1.00  0.00           H  
ATOM   1155  HZ2 TRP A  74      36.522  32.822  22.653  1.00  0.00           H  
ATOM   1156  HZ3 TRP A  74      37.047  28.684  21.613  1.00  0.00           H  
ATOM   1157  HH2 TRP A  74      35.749  30.464  22.706  1.00  0.00           H  
ATOM   1158  N   ARG A  75      40.788  32.323  16.520  1.00  0.00           N  
ATOM   1159  CA  ARG A  75      40.150  33.340  15.692  1.00  0.00           C  
ATOM   1160  C   ARG A  75      39.302  32.731  14.574  1.00  0.00           C  
ATOM   1161  O   ARG A  75      38.399  33.390  14.073  1.00  0.00           O  
ATOM   1162  CB  ARG A  75      41.201  34.254  15.080  1.00  0.00           C  
ATOM   1163  CG  ARG A  75      41.910  35.166  16.069  1.00  0.00           C  
ATOM   1164  CD  ARG A  75      42.945  35.998  15.405  1.00  0.00           C  
ATOM   1165  NE  ARG A  75      43.627  36.870  16.347  1.00  0.00           N  
ATOM   1166  CZ  ARG A  75      44.686  37.646  16.043  1.00  0.00           C  
ATOM   1167  NH1 ARG A  75      45.171  37.648  14.821  1.00  0.00           N  
ATOM   1168  NH2 ARG A  75      45.237  38.406  16.973  1.00  0.00           N  
ATOM   1169  H   ARG A  75      41.789  32.198  16.462  1.00  0.00           H  
ATOM   1170  HA  ARG A  75      39.491  33.936  16.323  1.00  0.00           H  
ATOM   1171 1HB  ARG A  75      41.961  33.653  14.583  1.00  0.00           H  
ATOM   1172 2HB  ARG A  75      40.737  34.886  14.323  1.00  0.00           H  
ATOM   1173 1HG  ARG A  75      41.183  35.831  16.536  1.00  0.00           H  
ATOM   1174 2HG  ARG A  75      42.395  34.563  16.837  1.00  0.00           H  
ATOM   1175 1HD  ARG A  75      43.689  35.351  14.940  1.00  0.00           H  
ATOM   1176 2HD  ARG A  75      42.478  36.620  14.642  1.00  0.00           H  
ATOM   1177  HE  ARG A  75      43.283  36.896  17.298  1.00  0.00           H  
ATOM   1178 1HH1 ARG A  75      44.749  37.067  14.110  1.00  0.00           H  
ATOM   1179 2HH1 ARG A  75      45.964  38.229  14.593  1.00  0.00           H  
ATOM   1180 1HH2 ARG A  75      44.864  38.405  17.913  1.00  0.00           H  
ATOM   1181 2HH2 ARG A  75      46.030  38.988  16.746  1.00  0.00           H  
ATOM   1182  N   PHE A  76      39.558  31.479  14.200  1.00  0.00           N  
ATOM   1183  CA  PHE A  76      38.602  30.769  13.346  1.00  0.00           C  
ATOM   1184  C   PHE A  76      37.257  30.652  14.067  1.00  0.00           C  
ATOM   1185  O   PHE A  76      36.193  30.943  13.500  1.00  0.00           O  
ATOM   1186  CB  PHE A  76      39.124  29.378  12.981  1.00  0.00           C  
ATOM   1187  CG  PHE A  76      40.232  29.394  11.966  1.00  0.00           C  
ATOM   1188  CD1 PHE A  76      41.559  29.340  12.365  1.00  0.00           C  
ATOM   1189  CD2 PHE A  76      39.949  29.464  10.610  1.00  0.00           C  
ATOM   1190  CE1 PHE A  76      42.578  29.354  11.432  1.00  0.00           C  
ATOM   1191  CE2 PHE A  76      40.966  29.477   9.675  1.00  0.00           C  
ATOM   1192  CZ  PHE A  76      42.282  29.423  10.087  1.00  0.00           C  
ATOM   1193  H   PHE A  76      40.401  31.006  14.494  1.00  0.00           H  
ATOM   1194  HA  PHE A  76      38.469  31.340  12.426  1.00  0.00           H  
ATOM   1195 1HB  PHE A  76      39.492  28.881  13.878  1.00  0.00           H  
ATOM   1196 2HB  PHE A  76      38.308  28.776  12.585  1.00  0.00           H  
ATOM   1197  HD1 PHE A  76      41.793  29.284  13.429  1.00  0.00           H  
ATOM   1198  HD2 PHE A  76      38.909  29.507  10.285  1.00  0.00           H  
ATOM   1199  HE1 PHE A  76      43.617  29.311  11.760  1.00  0.00           H  
ATOM   1200  HE2 PHE A  76      40.730  29.532   8.613  1.00  0.00           H  
ATOM   1201  HZ  PHE A  76      43.085  29.435   9.351  1.00  0.00           H  
ATOM   1202  N   HIS A  77      37.297  30.233  15.326  1.00  0.00           N  
ATOM   1203  CA  HIS A  77      36.073  30.123  16.107  1.00  0.00           C  
ATOM   1204  C   HIS A  77      35.437  31.492  16.301  1.00  0.00           C  
ATOM   1205  O   HIS A  77      34.228  31.651  16.178  1.00  0.00           O  
ATOM   1206  CB  HIS A  77      36.351  29.481  17.470  1.00  0.00           C  
ATOM   1207  CG  HIS A  77      36.680  28.022  17.392  1.00  0.00           C  
ATOM   1208  ND1 HIS A  77      36.700  27.204  18.502  1.00  0.00           N  
ATOM   1209  CD2 HIS A  77      37.001  27.236  16.338  1.00  0.00           C  
ATOM   1210  CE1 HIS A  77      37.020  25.975  18.132  1.00  0.00           C  
ATOM   1211  NE2 HIS A  77      37.207  25.969  16.826  1.00  0.00           N  
ATOM   1212  H   HIS A  77      38.178  29.986  15.754  1.00  0.00           H  
ATOM   1213  HA  HIS A  77      35.359  29.492  15.578  1.00  0.00           H  
ATOM   1214 1HB  HIS A  77      37.186  29.993  17.950  1.00  0.00           H  
ATOM   1215 2HB  HIS A  77      35.480  29.600  18.113  1.00  0.00           H  
ATOM   1216  HD2 HIS A  77      37.081  27.549  15.296  1.00  0.00           H  
ATOM   1217  HE1 HIS A  77      37.112  25.114  18.794  1.00  0.00           H  
ATOM   1218  HE2 HIS A  77      37.461  25.165  16.269  1.00  0.00           H  
ATOM   1219  N   MET A  78      36.259  32.490  16.592  1.00  0.00           N  
ATOM   1220  CA  MET A  78      35.740  33.811  16.868  1.00  0.00           C  
ATOM   1221  C   MET A  78      34.946  34.347  15.675  1.00  0.00           C  
ATOM   1222  O   MET A  78      33.861  34.921  15.848  1.00  0.00           O  
ATOM   1223  CB  MET A  78      36.884  34.757  17.227  1.00  0.00           C  
ATOM   1224  CG  MET A  78      37.598  34.418  18.527  1.00  0.00           C  
ATOM   1225  SD  MET A  78      36.500  34.469  19.957  1.00  0.00           S  
ATOM   1226  CE  MET A  78      36.098  32.734  20.138  1.00  0.00           C  
ATOM   1227  H   MET A  78      37.257  32.337  16.624  1.00  0.00           H  
ATOM   1228  HA  MET A  78      35.058  33.745  17.716  1.00  0.00           H  
ATOM   1229 1HB  MET A  78      37.625  34.751  16.428  1.00  0.00           H  
ATOM   1230 2HB  MET A  78      36.502  35.775  17.311  1.00  0.00           H  
ATOM   1231 1HG  MET A  78      38.026  33.418  18.457  1.00  0.00           H  
ATOM   1232 2HG  MET A  78      38.411  35.125  18.692  1.00  0.00           H  
ATOM   1233 1HE  MET A  78      35.424  32.603  20.985  1.00  0.00           H  
ATOM   1234 2HE  MET A  78      35.614  32.376  19.229  1.00  0.00           H  
ATOM   1235 3HE  MET A  78      37.012  32.165  20.311  1.00  0.00           H  
ATOM   1236  N   ALA A  79      35.481  34.161  14.468  1.00  0.00           N  
ATOM   1237  CA  ALA A  79      34.800  34.609  13.254  1.00  0.00           C  
ATOM   1238  C   ALA A  79      33.444  33.926  13.100  1.00  0.00           C  
ATOM   1239  O   ALA A  79      32.460  34.574  12.760  1.00  0.00           O  
ATOM   1240  CB  ALA A  79      35.667  34.346  12.031  1.00  0.00           C  
ATOM   1241  H   ALA A  79      36.376  33.701  14.388  1.00  0.00           H  
ATOM   1242  HA  ALA A  79      34.627  35.682  13.339  1.00  0.00           H  
ATOM   1243 1HB  ALA A  79      35.145  34.685  11.136  1.00  0.00           H  
ATOM   1244 2HB  ALA A  79      36.608  34.886  12.129  1.00  0.00           H  
ATOM   1245 3HB  ALA A  79      35.868  33.278  11.951  1.00  0.00           H  
ATOM   1246  N   ALA A  80      33.375  32.624  13.365  1.00  0.00           N  
ATOM   1247  CA  ALA A  80      32.093  31.934  13.275  1.00  0.00           C  
ATOM   1248  C   ALA A  80      31.101  32.404  14.357  1.00  0.00           C  
ATOM   1249  O   ALA A  80      29.935  32.670  14.052  1.00  0.00           O  
ATOM   1250  CB  ALA A  80      32.308  30.431  13.372  1.00  0.00           C  
ATOM   1251  H   ALA A  80      34.198  32.101  13.629  1.00  0.00           H  
ATOM   1252  HA  ALA A  80      31.648  32.170  12.308  1.00  0.00           H  
ATOM   1253 1HB  ALA A  80      31.348  29.920  13.304  1.00  0.00           H  
ATOM   1254 2HB  ALA A  80      32.952  30.102  12.556  1.00  0.00           H  
ATOM   1255 3HB  ALA A  80      32.779  30.192  14.324  1.00  0.00           H  
ATOM   1256  N   TYR A  81      31.553  32.481  15.614  1.00  0.00           N  
ATOM   1257  CA  TYR A  81      30.696  32.960  16.710  1.00  0.00           C  
ATOM   1258  C   TYR A  81      30.134  34.365  16.404  1.00  0.00           C  
ATOM   1259  O   TYR A  81      28.997  34.688  16.764  1.00  0.00           O  
ATOM   1260  CB  TYR A  81      31.473  32.972  18.028  1.00  0.00           C  
ATOM   1261  CG  TYR A  81      31.730  31.594  18.598  1.00  0.00           C  
ATOM   1262  CD1 TYR A  81      33.028  31.184  18.863  1.00  0.00           C  
ATOM   1263  CD2 TYR A  81      30.667  30.742  18.856  1.00  0.00           C  
ATOM   1264  CE1 TYR A  81      33.262  29.926  19.383  1.00  0.00           C  
ATOM   1265  CE2 TYR A  81      30.901  29.484  19.377  1.00  0.00           C  
ATOM   1266  CZ  TYR A  81      32.193  29.075  19.640  1.00  0.00           C  
ATOM   1267  OH  TYR A  81      32.426  27.822  20.158  1.00  0.00           O  
ATOM   1268  H   TYR A  81      32.503  32.205  15.817  1.00  0.00           H  
ATOM   1269  HA  TYR A  81      29.849  32.280  16.810  1.00  0.00           H  
ATOM   1270 1HB  TYR A  81      32.435  33.463  17.879  1.00  0.00           H  
ATOM   1271 2HB  TYR A  81      30.922  33.549  18.770  1.00  0.00           H  
ATOM   1272  HD1 TYR A  81      33.864  31.854  18.660  1.00  0.00           H  
ATOM   1273  HD2 TYR A  81      29.647  31.064  18.647  1.00  0.00           H  
ATOM   1274  HE1 TYR A  81      34.282  29.604  19.591  1.00  0.00           H  
ATOM   1275  HE2 TYR A  81      30.066  28.813  19.579  1.00  0.00           H  
ATOM   1276  HH  TYR A  81      31.590  27.365  20.276  1.00  0.00           H  
ATOM   1277  N   GLN A  82      30.932  35.206  15.749  1.00  0.00           N  
ATOM   1278  CA  GLN A  82      30.513  36.566  15.430  1.00  0.00           C  
ATOM   1279  C   GLN A  82      29.448  36.562  14.344  1.00  0.00           C  
ATOM   1280  O   GLN A  82      28.472  37.307  14.417  1.00  0.00           O  
ATOM   1281  CB  GLN A  82      31.711  37.410  14.986  1.00  0.00           C  
ATOM   1282  CG  GLN A  82      32.705  37.711  16.095  1.00  0.00           C  
ATOM   1283  CD  GLN A  82      33.911  38.485  15.597  1.00  0.00           C  
ATOM   1284  OE1 GLN A  82      34.267  38.414  14.418  1.00  0.00           O  
ATOM   1285  NE2 GLN A  82      34.547  39.229  16.494  1.00  0.00           N  
ATOM   1286  H   GLN A  82      31.850  34.895  15.466  1.00  0.00           H  
ATOM   1287  HA  GLN A  82      30.085  37.015  16.326  1.00  0.00           H  
ATOM   1288 1HB  GLN A  82      32.244  36.894  14.188  1.00  0.00           H  
ATOM   1289 2HB  GLN A  82      31.358  38.359  14.584  1.00  0.00           H  
ATOM   1290 1HG  GLN A  82      32.209  38.307  16.861  1.00  0.00           H  
ATOM   1291 2HG  GLN A  82      33.054  36.771  16.521  1.00  0.00           H  
ATOM   1292 1HE2 GLN A  82      35.350  39.762  16.224  1.00  0.00           H  
ATOM   1293 2HE2 GLN A  82      34.224  39.258  17.440  1.00  0.00           H  
ATOM   1294  N   SER A  83      29.639  35.701  13.346  1.00  0.00           N  
ATOM   1295  CA  SER A  83      28.733  35.617  12.205  1.00  0.00           C  
ATOM   1296  C   SER A  83      27.406  34.984  12.592  1.00  0.00           C  
ATOM   1297  O   SER A  83      26.358  35.346  12.066  1.00  0.00           O  
ATOM   1298  CB  SER A  83      29.374  34.817  11.088  1.00  0.00           C  
ATOM   1299  OG  SER A  83      30.494  35.483  10.572  1.00  0.00           O  
ATOM   1300  H   SER A  83      30.440  35.087  13.384  1.00  0.00           H  
ATOM   1301  HA  SER A  83      28.535  36.628  11.845  1.00  0.00           H  
ATOM   1302 1HB  SER A  83      29.672  33.839  11.465  1.00  0.00           H  
ATOM   1303 2HB  SER A  83      28.647  34.654  10.294  1.00  0.00           H  
ATOM   1304  HG  SER A  83      31.212  35.308  11.184  1.00  0.00           H  
ATOM   1305  N   ARG A  84      27.467  34.012  13.498  1.00  0.00           N  
ATOM   1306  CA  ARG A  84      26.276  33.252  13.872  1.00  0.00           C  
ATOM   1307  C   ARG A  84      25.996  33.284  15.371  1.00  0.00           C  
ATOM   1308  O   ARG A  84      26.536  32.472  16.123  1.00  0.00           O  
ATOM   1309  CB  ARG A  84      26.419  31.804  13.428  1.00  0.00           C  
ATOM   1310  CG  ARG A  84      26.514  31.602  11.925  1.00  0.00           C  
ATOM   1311  CD  ARG A  84      26.690  30.169  11.573  1.00  0.00           C  
ATOM   1312  NE  ARG A  84      25.514  29.381  11.905  1.00  0.00           N  
ATOM   1313  CZ  ARG A  84      25.468  28.035  11.897  1.00  0.00           C  
ATOM   1314  NH1 ARG A  84      26.537  27.342  11.572  1.00  0.00           N  
ATOM   1315  NH2 ARG A  84      24.347  27.410  12.215  1.00  0.00           N  
ATOM   1316  H   ARG A  84      28.349  33.792  13.938  1.00  0.00           H  
ATOM   1317  HA  ARG A  84      25.414  33.691  13.369  1.00  0.00           H  
ATOM   1318 1HB  ARG A  84      27.313  31.372  13.876  1.00  0.00           H  
ATOM   1319 2HB  ARG A  84      25.564  31.228  13.785  1.00  0.00           H  
ATOM   1320 1HG  ARG A  84      25.601  31.962  11.450  1.00  0.00           H  
ATOM   1321 2HG  ARG A  84      27.369  32.157  11.536  1.00  0.00           H  
ATOM   1322 1HD  ARG A  84      26.870  30.077  10.502  1.00  0.00           H  
ATOM   1323 2HD  ARG A  84      27.539  29.762  12.120  1.00  0.00           H  
ATOM   1324  HE  ARG A  84      24.671  29.879  12.160  1.00  0.00           H  
ATOM   1325 1HH1 ARG A  84      27.393  27.820  11.328  1.00  0.00           H  
ATOM   1326 2HH1 ARG A  84      26.502  26.333  11.566  1.00  0.00           H  
ATOM   1327 1HH2 ARG A  84      23.525  27.942  12.465  1.00  0.00           H  
ATOM   1328 2HH2 ARG A  84      24.313  26.401  12.209  1.00  0.00           H  
ATOM   1329  N   PRO A  85      25.124  34.209  15.805  1.00  0.00           N  
ATOM   1330  CA  PRO A  85      24.810  34.399  17.225  1.00  0.00           C  
ATOM   1331  C   PRO A  85      24.234  33.158  17.895  1.00  0.00           C  
ATOM   1332  O   PRO A  85      24.403  32.996  19.102  1.00  0.00           O  
ATOM   1333  CB  PRO A  85      23.780  35.532  17.187  1.00  0.00           C  
ATOM   1334  CG  PRO A  85      24.079  36.257  15.919  1.00  0.00           C  
ATOM   1335  CD  PRO A  85      24.493  35.174  14.958  1.00  0.00           C  
ATOM   1336  HA  PRO A  85      25.721  34.707  17.759  1.00  0.00           H  
ATOM   1337 1HB  PRO A  85      22.762  35.117  17.211  1.00  0.00           H  
ATOM   1338 2HB  PRO A  85      23.888  36.169  18.078  1.00  0.00           H  
ATOM   1339 1HG  PRO A  85      23.191  36.809  15.579  1.00  0.00           H  
ATOM   1340 2HG  PRO A  85      24.872  37.001  16.085  1.00  0.00           H  
ATOM   1341 1HD  PRO A  85      23.601  34.761  14.464  1.00  0.00           H  
ATOM   1342 2HD  PRO A  85      25.191  35.588  14.216  1.00  0.00           H  
ATOM   1343  N   ASP A  86      23.570  32.299  17.127  1.00  0.00           N  
ATOM   1344  CA  ASP A  86      22.960  31.100  17.690  1.00  0.00           C  
ATOM   1345  C   ASP A  86      23.993  30.009  17.963  1.00  0.00           C  
ATOM   1346  O   ASP A  86      23.713  29.052  18.683  1.00  0.00           O  
ATOM   1347  CB  ASP A  86      21.882  30.561  16.747  1.00  0.00           C  
ATOM   1348  CG  ASP A  86      20.662  31.468  16.661  1.00  0.00           C  
ATOM   1349  OD1 ASP A  86      20.495  32.290  17.531  1.00  0.00           O  
ATOM   1350  OD2 ASP A  86      19.909  31.331  15.727  1.00  0.00           O  
ATOM   1351  H   ASP A  86      23.484  32.476  16.136  1.00  0.00           H  
ATOM   1352  HA  ASP A  86      22.495  31.362  18.641  1.00  0.00           H  
ATOM   1353 1HB  ASP A  86      22.299  30.443  15.747  1.00  0.00           H  
ATOM   1354 2HB  ASP A  86      21.561  29.576  17.086  1.00  0.00           H  
ATOM   1355  N   ALA A  87      25.180  30.130  17.377  1.00  0.00           N  
ATOM   1356  CA  ALA A  87      26.213  29.133  17.599  1.00  0.00           C  
ATOM   1357  C   ALA A  87      26.867  29.382  18.947  1.00  0.00           C  
ATOM   1358  O   ALA A  87      27.558  30.394  19.165  1.00  0.00           O  
ATOM   1359  CB  ALA A  87      27.246  29.163  16.482  1.00  0.00           C  
ATOM   1360  H   ALA A  87      25.376  30.915  16.772  1.00  0.00           H  
ATOM   1361  HA  ALA A  87      25.739  28.151  17.609  1.00  0.00           H  
ATOM   1362 1HB  ALA A  87      28.009  28.407  16.671  1.00  0.00           H  
ATOM   1363 2HB  ALA A  87      26.758  28.955  15.530  1.00  0.00           H  
ATOM   1364 3HB  ALA A  87      27.712  30.146  16.444  1.00  0.00           H  
ATOM   1365  N   ASN A  88      26.657  28.438  19.857  1.00  0.00           N  
ATOM   1366  CA  ASN A  88      27.175  28.593  21.199  1.00  0.00           C  
ATOM   1367  C   ASN A  88      28.477  27.823  21.384  1.00  0.00           C  
ATOM   1368  O   ASN A  88      29.293  28.188  22.220  1.00  0.00           O  
ATOM   1369  CB  ASN A  88      26.141  28.153  22.219  1.00  0.00           C  
ATOM   1370  CG  ASN A  88      24.941  29.059  22.253  1.00  0.00           C  
ATOM   1371  OD1 ASN A  88      25.068  30.268  22.476  1.00  0.00           O  
ATOM   1372  ND2 ASN A  88      23.779  28.498  22.036  1.00  0.00           N  
ATOM   1373  H   ASN A  88      26.136  27.605  19.624  1.00  0.00           H  
ATOM   1374  HA  ASN A  88      27.401  29.648  21.363  1.00  0.00           H  
ATOM   1375 1HB  ASN A  88      25.809  27.140  21.987  1.00  0.00           H  
ATOM   1376 2HB  ASN A  88      26.593  28.131  23.210  1.00  0.00           H  
ATOM   1377 1HD2 ASN A  88      22.946  29.052  22.047  1.00  0.00           H  
ATOM   1378 2HD2 ASN A  88      23.723  27.516  21.860  1.00  0.00           H  
ATOM   1379  N   ALA A  89      28.679  26.783  20.583  1.00  0.00           N  
ATOM   1380  CA  ALA A  89      29.848  25.923  20.746  1.00  0.00           C  
ATOM   1381  C   ALA A  89      30.417  25.509  19.412  1.00  0.00           C  
ATOM   1382  O   ALA A  89      29.667  25.289  18.447  1.00  0.00           O  
ATOM   1383  CB  ALA A  89      29.496  24.691  21.567  1.00  0.00           C  
ATOM   1384  H   ALA A  89      28.017  26.579  19.848  1.00  0.00           H  
ATOM   1385  HA  ALA A  89      30.614  26.490  21.275  1.00  0.00           H  
ATOM   1386 1HB  ALA A  89      30.379  24.063  21.678  1.00  0.00           H  
ATOM   1387 2HB  ALA A  89      29.143  24.999  22.552  1.00  0.00           H  
ATOM   1388 3HB  ALA A  89      28.712  24.129  21.061  1.00  0.00           H  
ATOM   1389  N   VAL A  90      31.742  25.401  19.362  1.00  0.00           N  
ATOM   1390  CA  VAL A  90      32.443  25.008  18.142  1.00  0.00           C  
ATOM   1391  C   VAL A  90      33.517  24.002  18.508  1.00  0.00           C  
ATOM   1392  O   VAL A  90      34.222  24.187  19.497  1.00  0.00           O  
ATOM   1393  CB  VAL A  90      33.081  26.227  17.449  1.00  0.00           C  
ATOM   1394  CG1 VAL A  90      33.835  25.795  16.200  1.00  0.00           C  
ATOM   1395  CG2 VAL A  90      32.007  27.247  17.105  1.00  0.00           C  
ATOM   1396  H   VAL A  90      32.277  25.598  20.195  1.00  0.00           H  
ATOM   1397  HA  VAL A  90      31.721  24.563  17.456  1.00  0.00           H  
ATOM   1398  HB  VAL A  90      33.808  26.678  18.124  1.00  0.00           H  
ATOM   1399 1HG1 VAL A  90      34.280  26.669  15.724  1.00  0.00           H  
ATOM   1400 2HG1 VAL A  90      34.622  25.093  16.475  1.00  0.00           H  
ATOM   1401 3HG1 VAL A  90      33.145  25.316  15.506  1.00  0.00           H  
ATOM   1402 1HG2 VAL A  90      32.465  28.107  16.616  1.00  0.00           H  
ATOM   1403 2HG2 VAL A  90      31.276  26.795  16.434  1.00  0.00           H  
ATOM   1404 3HG2 VAL A  90      31.508  27.573  18.018  1.00  0.00           H  
ATOM   1405  N   VAL A  91      33.627  22.937  17.707  1.00  0.00           N  
ATOM   1406  CA  VAL A  91      34.628  21.883  17.912  1.00  0.00           C  
ATOM   1407  C   VAL A  91      35.537  21.731  16.718  1.00  0.00           C  
ATOM   1408  O   VAL A  91      35.068  21.613  15.591  1.00  0.00           O  
ATOM   1409  CB  VAL A  91      33.940  20.533  18.187  1.00  0.00           C  
ATOM   1410  CG1 VAL A  91      34.976  19.430  18.345  1.00  0.00           C  
ATOM   1411  CG2 VAL A  91      33.071  20.639  19.432  1.00  0.00           C  
ATOM   1412  H   VAL A  91      32.988  22.864  16.928  1.00  0.00           H  
ATOM   1413  HA  VAL A  91      35.237  22.147  18.778  1.00  0.00           H  
ATOM   1414  HB  VAL A  91      33.319  20.271  17.331  1.00  0.00           H  
ATOM   1415 1HG1 VAL A  91      34.472  18.482  18.539  1.00  0.00           H  
ATOM   1416 2HG1 VAL A  91      35.562  19.348  17.430  1.00  0.00           H  
ATOM   1417 3HG1 VAL A  91      35.635  19.666  19.179  1.00  0.00           H  
ATOM   1418 1HG2 VAL A  91      32.588  19.681  19.620  1.00  0.00           H  
ATOM   1419 2HG2 VAL A  91      33.692  20.906  20.287  1.00  0.00           H  
ATOM   1420 3HG2 VAL A  91      32.311  21.405  19.281  1.00  0.00           H  
ATOM   1421  N   HIS A  92      36.836  21.679  16.977  1.00  0.00           N  
ATOM   1422  CA  HIS A  92      37.804  21.388  15.945  1.00  0.00           C  
ATOM   1423  C   HIS A  92      38.957  20.575  16.520  1.00  0.00           C  
ATOM   1424  O   HIS A  92      39.479  20.885  17.582  1.00  0.00           O  
ATOM   1425  CB  HIS A  92      38.332  22.681  15.315  1.00  0.00           C  
ATOM   1426  CG  HIS A  92      39.261  22.453  14.163  1.00  0.00           C  
ATOM   1427  ND1 HIS A  92      38.829  21.982  12.941  1.00  0.00           N  
ATOM   1428  CD2 HIS A  92      40.598  22.631  14.047  1.00  0.00           C  
ATOM   1429  CE1 HIS A  92      39.861  21.881  12.122  1.00  0.00           C  
ATOM   1430  NE2 HIS A  92      40.945  22.268  12.769  1.00  0.00           N  
ATOM   1431  H   HIS A  92      37.157  21.847  17.920  1.00  0.00           H  
ATOM   1432  HA  HIS A  92      37.332  20.799  15.159  1.00  0.00           H  
ATOM   1433 1HB  HIS A  92      37.494  23.284  14.964  1.00  0.00           H  
ATOM   1434 2HB  HIS A  92      38.860  23.264  16.069  1.00  0.00           H  
ATOM   1435  HD2 HIS A  92      41.273  22.994  14.823  1.00  0.00           H  
ATOM   1436  HE1 HIS A  92      39.824  21.536  11.089  1.00  0.00           H  
ATOM   1437  HE2 HIS A  92      41.882  22.294  12.391  1.00  0.00           H  
ATOM   1438  N   ASN A  93      39.353  19.530  15.807  1.00  0.00           N  
ATOM   1439  CA  ASN A  93      40.475  18.703  16.212  1.00  0.00           C  
ATOM   1440  C   ASN A  93      40.975  17.993  14.979  1.00  0.00           C  
ATOM   1441  O   ASN A  93      40.207  17.775  14.039  1.00  0.00           O  
ATOM   1442  CB  ASN A  93      40.088  17.720  17.301  1.00  0.00           C  
ATOM   1443  CG  ASN A  93      39.065  16.719  16.840  1.00  0.00           C  
ATOM   1444  OD1 ASN A  93      39.120  16.235  15.704  1.00  0.00           O  
ATOM   1445  ND2 ASN A  93      38.132  16.400  17.700  1.00  0.00           N  
ATOM   1446  H   ASN A  93      38.857  19.304  14.956  1.00  0.00           H  
ATOM   1447  HA  ASN A  93      41.259  19.352  16.607  1.00  0.00           H  
ATOM   1448 1HB  ASN A  93      40.976  17.184  17.641  1.00  0.00           H  
ATOM   1449 2HB  ASN A  93      39.687  18.264  18.157  1.00  0.00           H  
ATOM   1450 1HD2 ASN A  93      37.424  15.739  17.448  1.00  0.00           H  
ATOM   1451 2HD2 ASN A  93      38.126  16.816  18.609  1.00  0.00           H  
ATOM   1452  N   HIS A  94      42.257  17.643  14.963  1.00  0.00           N  
ATOM   1453  CA  HIS A  94      42.851  16.998  13.796  1.00  0.00           C  
ATOM   1454  C   HIS A  94      42.733  15.487  13.915  1.00  0.00           C  
ATOM   1455  O   HIS A  94      43.720  14.773  14.033  1.00  0.00           O  
ATOM   1456  CB  HIS A  94      44.322  17.395  13.637  1.00  0.00           C  
ATOM   1457  CG  HIS A  94      44.526  18.853  13.365  1.00  0.00           C  
ATOM   1458  ND1 HIS A  94      45.727  19.366  12.922  1.00  0.00           N  
ATOM   1459  CD2 HIS A  94      43.683  19.907  13.473  1.00  0.00           C  
ATOM   1460  CE1 HIS A  94      45.613  20.674  12.769  1.00  0.00           C  
ATOM   1461  NE2 HIS A  94      44.384  21.026  13.097  1.00  0.00           N  
ATOM   1462  H   HIS A  94      42.834  17.825  15.772  1.00  0.00           H  
ATOM   1463  HA  HIS A  94      42.321  17.313  12.897  1.00  0.00           H  
ATOM   1464 1HB  HIS A  94      44.869  17.138  14.545  1.00  0.00           H  
ATOM   1465 2HB  HIS A  94      44.765  16.829  12.818  1.00  0.00           H  
ATOM   1466  HD2 HIS A  94      42.643  19.873  13.798  1.00  0.00           H  
ATOM   1467  HE1 HIS A  94      46.400  21.347  12.429  1.00  0.00           H  
ATOM   1468  HE2 HIS A  94      44.013  21.965  13.076  1.00  0.00           H  
ATOM   1469  N   ALA A  95      41.498  15.021  13.884  1.00  0.00           N  
ATOM   1470  CA  ALA A  95      41.179  13.608  14.035  1.00  0.00           C  
ATOM   1471  C   ALA A  95      41.577  12.838  12.790  1.00  0.00           C  
ATOM   1472  O   ALA A  95      41.555  13.372  11.680  1.00  0.00           O  
ATOM   1473  CB  ALA A  95      39.697  13.420  14.325  1.00  0.00           C  
ATOM   1474  H   ALA A  95      40.747  15.683  13.749  1.00  0.00           H  
ATOM   1475  HA  ALA A  95      41.753  13.219  14.876  1.00  0.00           H  
ATOM   1476 1HB  ALA A  95      39.479  12.358  14.435  1.00  0.00           H  
ATOM   1477 2HB  ALA A  95      39.438  13.941  15.247  1.00  0.00           H  
ATOM   1478 3HB  ALA A  95      39.111  13.828  13.503  1.00  0.00           H  
ATOM   1479  N   VAL A  96      41.956  11.582  12.993  1.00  0.00           N  
ATOM   1480  CA  VAL A  96      42.598  10.767  11.971  1.00  0.00           C  
ATOM   1481  C   VAL A  96      41.792  10.616  10.692  1.00  0.00           C  
ATOM   1482  O   VAL A  96      42.308  10.869   9.607  1.00  0.00           O  
ATOM   1483  CB  VAL A  96      42.883   9.364  12.539  1.00  0.00           C  
ATOM   1484  CG1 VAL A  96      43.354   8.429  11.435  1.00  0.00           C  
ATOM   1485  CG2 VAL A  96      43.920   9.455  13.648  1.00  0.00           C  
ATOM   1486  H   VAL A  96      41.785  11.183  13.905  1.00  0.00           H  
ATOM   1487  HA  VAL A  96      43.541  11.239  11.694  1.00  0.00           H  
ATOM   1488  HB  VAL A  96      41.958   8.949  12.938  1.00  0.00           H  
ATOM   1489 1HG1 VAL A  96      43.551   7.441  11.854  1.00  0.00           H  
ATOM   1490 2HG1 VAL A  96      42.582   8.350  10.670  1.00  0.00           H  
ATOM   1491 3HG1 VAL A  96      44.268   8.822  10.990  1.00  0.00           H  
ATOM   1492 1HG2 VAL A  96      44.116   8.459  14.045  1.00  0.00           H  
ATOM   1493 2HG2 VAL A  96      44.843   9.876  13.249  1.00  0.00           H  
ATOM   1494 3HG2 VAL A  96      43.544  10.096  14.445  1.00  0.00           H  
ATOM   1495  N   HIS A  97      40.531  10.221  10.815  1.00  0.00           N  
ATOM   1496  CA  HIS A  97      39.752   9.890   9.634  1.00  0.00           C  
ATOM   1497  C   HIS A  97      39.258  11.144   8.930  1.00  0.00           C  
ATOM   1498  O   HIS A  97      39.233  11.195   7.706  1.00  0.00           O  
ATOM   1499  CB  HIS A  97      38.560   9.002  10.005  1.00  0.00           C  
ATOM   1500  CG  HIS A  97      38.949   7.620  10.429  1.00  0.00           C  
ATOM   1501  ND1 HIS A  97      39.410   6.671   9.540  1.00  0.00           N  
ATOM   1502  CD2 HIS A  97      38.944   7.025  11.645  1.00  0.00           C  
ATOM   1503  CE1 HIS A  97      39.673   5.552  10.193  1.00  0.00           C  
ATOM   1504  NE2 HIS A  97      39.399   5.741  11.470  1.00  0.00           N  
ATOM   1505  H   HIS A  97      40.100  10.146  11.725  1.00  0.00           H  
ATOM   1506  HA  HIS A  97      40.376   9.341   8.929  1.00  0.00           H  
ATOM   1507 1HB  HIS A  97      38.001   9.464  10.819  1.00  0.00           H  
ATOM   1508 2HB  HIS A  97      37.887   8.921   9.151  1.00  0.00           H  
ATOM   1509  HD2 HIS A  97      38.636   7.480  12.587  1.00  0.00           H  
ATOM   1510  HE1 HIS A  97      40.053   4.631   9.751  1.00  0.00           H  
ATOM   1511  HE2 HIS A  97      39.504   5.056  12.205  1.00  0.00           H  
ATOM   1512  N   CYS A  98      38.867  12.162   9.687  1.00  0.00           N  
ATOM   1513  CA  CYS A  98      38.483  13.429   9.079  1.00  0.00           C  
ATOM   1514  C   CYS A  98      39.643  14.045   8.326  1.00  0.00           C  
ATOM   1515  O   CYS A  98      39.471  14.587   7.234  1.00  0.00           O  
ATOM   1516  CB  CYS A  98      37.994  14.414  10.142  1.00  0.00           C  
ATOM   1517  SG  CYS A  98      36.402  13.974  10.879  1.00  0.00           S  
ATOM   1518  H   CYS A  98      38.832  12.068  10.692  1.00  0.00           H  
ATOM   1519  HA  CYS A  98      37.669  13.244   8.378  1.00  0.00           H  
ATOM   1520 1HB  CYS A  98      38.730  14.479  10.943  1.00  0.00           H  
ATOM   1521 2HB  CYS A  98      37.900  15.406   9.702  1.00  0.00           H  
ATOM   1522  HG  CYS A  98      36.792  12.799  11.361  1.00  0.00           H  
ATOM   1523  N   THR A  99      40.825  13.974   8.917  1.00  0.00           N  
ATOM   1524  CA  THR A  99      42.022  14.472   8.275  1.00  0.00           C  
ATOM   1525  C   THR A  99      42.317  13.706   6.978  1.00  0.00           C  
ATOM   1526  O   THR A  99      42.518  14.309   5.915  1.00  0.00           O  
ATOM   1527  CB  THR A  99      43.230  14.380   9.226  1.00  0.00           C  
ATOM   1528  OG1 THR A  99      42.994  15.196  10.381  1.00  0.00           O  
ATOM   1529  CG2 THR A  99      44.496  14.850   8.527  1.00  0.00           C  
ATOM   1530  H   THR A  99      40.895  13.563   9.837  1.00  0.00           H  
ATOM   1531  HA  THR A  99      41.865  15.519   8.015  1.00  0.00           H  
ATOM   1532  HB  THR A  99      43.361  13.348   9.549  1.00  0.00           H  
ATOM   1533  HG1 THR A  99      42.424  14.726  10.994  1.00  0.00           H  
ATOM   1534 1HG2 THR A  99      45.339  14.778   9.214  1.00  0.00           H  
ATOM   1535 2HG2 THR A  99      44.684  14.225   7.655  1.00  0.00           H  
ATOM   1536 3HG2 THR A  99      44.374  15.886   8.211  1.00  0.00           H  
ATOM   1537  N   ALA A 100      42.319  12.379   7.040  1.00  0.00           N  
ATOM   1538  CA  ALA A 100      42.588  11.578   5.854  1.00  0.00           C  
ATOM   1539  C   ALA A 100      41.542  11.817   4.774  1.00  0.00           C  
ATOM   1540  O   ALA A 100      41.866  11.980   3.598  1.00  0.00           O  
ATOM   1541  CB  ALA A 100      42.645  10.101   6.216  1.00  0.00           C  
ATOM   1542  H   ALA A 100      42.133  11.913   7.916  1.00  0.00           H  
ATOM   1543  HA  ALA A 100      43.555  11.881   5.453  1.00  0.00           H  
ATOM   1544 1HB  ALA A 100      42.847   9.514   5.320  1.00  0.00           H  
ATOM   1545 2HB  ALA A 100      43.439   9.936   6.944  1.00  0.00           H  
ATOM   1546 3HB  ALA A 100      41.692   9.794   6.643  1.00  0.00           H  
ATOM   1547  N   VAL A 101      40.272  11.845   5.160  1.00  0.00           N  
ATOM   1548  CA  VAL A 101      39.244  12.072   4.157  1.00  0.00           C  
ATOM   1549  C   VAL A 101      39.346  13.470   3.544  1.00  0.00           C  
ATOM   1550  O   VAL A 101      39.137  13.653   2.344  1.00  0.00           O  
ATOM   1551  CB  VAL A 101      37.849  11.890   4.783  1.00  0.00           C  
ATOM   1552  CG1 VAL A 101      37.548  13.023   5.752  1.00  0.00           C  
ATOM   1553  CG2 VAL A 101      36.795  11.822   3.689  1.00  0.00           C  
ATOM   1554  H   VAL A 101      39.999  11.714   6.124  1.00  0.00           H  
ATOM   1555  HA  VAL A 101      39.371  11.339   3.359  1.00  0.00           H  
ATOM   1556  HB  VAL A 101      37.837  10.964   5.358  1.00  0.00           H  
ATOM   1557 1HG1 VAL A 101      36.558  12.878   6.186  1.00  0.00           H  
ATOM   1558 2HG1 VAL A 101      38.294  13.031   6.547  1.00  0.00           H  
ATOM   1559 3HG1 VAL A 101      37.574  13.974   5.220  1.00  0.00           H  
ATOM   1560 1HG2 VAL A 101      35.811  11.692   4.139  1.00  0.00           H  
ATOM   1561 2HG2 VAL A 101      36.811  12.746   3.110  1.00  0.00           H  
ATOM   1562 3HG2 VAL A 101      37.007  10.978   3.031  1.00  0.00           H  
ATOM   1563  N   SER A 102      39.680  14.454   4.375  1.00  0.00           N  
ATOM   1564  CA  SER A 102      39.789  15.829   3.880  1.00  0.00           C  
ATOM   1565  C   SER A 102      40.905  15.992   2.855  1.00  0.00           C  
ATOM   1566  O   SER A 102      40.889  16.951   2.085  1.00  0.00           O  
ATOM   1567  CB  SER A 102      40.027  16.777   5.039  1.00  0.00           C  
ATOM   1568  OG  SER A 102      41.285  16.560   5.615  1.00  0.00           O  
ATOM   1569  H   SER A 102      39.861  14.267   5.351  1.00  0.00           H  
ATOM   1570  HA  SER A 102      38.851  16.096   3.391  1.00  0.00           H  
ATOM   1571 1HB  SER A 102      39.957  17.806   4.688  1.00  0.00           H  
ATOM   1572 2HB  SER A 102      39.251  16.635   5.790  1.00  0.00           H  
ATOM   1573  HG  SER A 102      41.550  15.676   5.349  1.00  0.00           H  
ATOM   1574  N   ILE A 103      41.882  15.085   2.838  1.00  0.00           N  
ATOM   1575  CA  ILE A 103      42.969  15.195   1.873  1.00  0.00           C  
ATOM   1576  C   ILE A 103      42.523  14.806   0.458  1.00  0.00           C  
ATOM   1577  O   ILE A 103      43.266  14.996  -0.500  1.00  0.00           O  
ATOM   1578  CB  ILE A 103      44.158  14.313   2.297  1.00  0.00           C  
ATOM   1579  CG1 ILE A 103      44.793  14.854   3.581  1.00  0.00           C  
ATOM   1580  CG2 ILE A 103      45.188  14.237   1.181  1.00  0.00           C  
ATOM   1581  CD1 ILE A 103      45.787  13.908   4.215  1.00  0.00           C  
ATOM   1582  H   ILE A 103      41.880  14.315   3.491  1.00  0.00           H  
ATOM   1583  HA  ILE A 103      43.299  16.233   1.841  1.00  0.00           H  
ATOM   1584  HB  ILE A 103      43.803  13.307   2.520  1.00  0.00           H  
ATOM   1585 1HG1 ILE A 103      45.302  15.793   3.367  1.00  0.00           H  
ATOM   1586 2HG1 ILE A 103      44.012  15.065   4.312  1.00  0.00           H  
ATOM   1587 1HG2 ILE A 103      46.022  13.611   1.497  1.00  0.00           H  
ATOM   1588 2HG2 ILE A 103      44.730  13.809   0.291  1.00  0.00           H  
ATOM   1589 3HG2 ILE A 103      45.553  15.239   0.954  1.00  0.00           H  
ATOM   1590 1HD1 ILE A 103      46.194  14.361   5.120  1.00  0.00           H  
ATOM   1591 2HD1 ILE A 103      45.289  12.972   4.470  1.00  0.00           H  
ATOM   1592 3HD1 ILE A 103      46.597  13.710   3.514  1.00  0.00           H  
ATOM   1593  N   LEU A 104      41.313  14.271   0.325  1.00  0.00           N  
ATOM   1594  CA  LEU A 104      40.784  13.871  -0.981  1.00  0.00           C  
ATOM   1595  C   LEU A 104      39.984  14.979  -1.667  1.00  0.00           C  
ATOM   1596  O   LEU A 104      39.686  14.878  -2.848  1.00  0.00           O  
ATOM   1597  CB  LEU A 104      39.896  12.631  -0.822  1.00  0.00           C  
ATOM   1598  CG  LEU A 104      40.598  11.373  -0.295  1.00  0.00           C  
ATOM   1599  CD1 LEU A 104      39.575  10.262  -0.102  1.00  0.00           C  
ATOM   1600  CD2 LEU A 104      41.685  10.951  -1.272  1.00  0.00           C  
ATOM   1601  H   LEU A 104      40.744  14.137   1.148  1.00  0.00           H  
ATOM   1602  HA  LEU A 104      41.622  13.626  -1.633  1.00  0.00           H  
ATOM   1603 1HB  LEU A 104      39.085  12.870  -0.135  1.00  0.00           H  
ATOM   1604 2HB  LEU A 104      39.463  12.386  -1.792  1.00  0.00           H  
ATOM   1605  HG  LEU A 104      41.046  11.586   0.677  1.00  0.00           H  
ATOM   1606 1HD1 LEU A 104      40.074   9.368   0.273  1.00  0.00           H  
ATOM   1607 2HD1 LEU A 104      38.820  10.583   0.616  1.00  0.00           H  
ATOM   1608 3HD1 LEU A 104      39.097  10.038  -1.055  1.00  0.00           H  
ATOM   1609 1HD2 LEU A 104      42.185  10.057  -0.896  1.00  0.00           H  
ATOM   1610 2HD2 LEU A 104      41.239  10.736  -2.243  1.00  0.00           H  
ATOM   1611 3HD2 LEU A 104      42.413  11.756  -1.377  1.00  0.00           H  
ATOM   1612  N   ASN A 105      39.627  16.018  -0.916  1.00  0.00           N  
ATOM   1613  CA  ASN A 105      38.865  17.133  -1.471  1.00  0.00           C  
ATOM   1614  C   ASN A 105      37.544  16.725  -2.105  1.00  0.00           C  
ATOM   1615  O   ASN A 105      37.155  17.244  -3.152  1.00  0.00           O  
ATOM   1616  CB  ASN A 105      39.712  17.882  -2.483  1.00  0.00           C  
ATOM   1617  CG  ASN A 105      40.917  18.531  -1.861  1.00  0.00           C  
ATOM   1618  OD1 ASN A 105      40.892  18.921  -0.689  1.00  0.00           O  
ATOM   1619  ND2 ASN A 105      41.974  18.653  -2.624  1.00  0.00           N  
ATOM   1620  H   ASN A 105      39.888  16.038   0.060  1.00  0.00           H  
ATOM   1621  HA  ASN A 105      38.602  17.811  -0.658  1.00  0.00           H  
ATOM   1622 1HB  ASN A 105      40.045  17.193  -3.261  1.00  0.00           H  
ATOM   1623 2HB  ASN A 105      39.108  18.652  -2.965  1.00  0.00           H  
ATOM   1624 1HD2 ASN A 105      42.805  19.076  -2.264  1.00  0.00           H  
ATOM   1625 2HD2 ASN A 105      41.950  18.322  -3.567  1.00  0.00           H  
ATOM   1626  N   ARG A 106      36.864  15.788  -1.456  1.00  0.00           N  
ATOM   1627  CA  ARG A 106      35.569  15.273  -1.887  1.00  0.00           C  
ATOM   1628  C   ARG A 106      34.491  15.624  -0.871  1.00  0.00           C  
ATOM   1629  O   ARG A 106      34.762  15.670   0.326  1.00  0.00           O  
ATOM   1630  CB  ARG A 106      35.621  13.764  -2.071  1.00  0.00           C  
ATOM   1631  CG  ARG A 106      36.566  13.285  -3.162  1.00  0.00           C  
ATOM   1632  CD  ARG A 106      36.592  11.802  -3.254  1.00  0.00           C  
ATOM   1633  NE  ARG A 106      35.315  11.264  -3.694  1.00  0.00           N  
ATOM   1634  CZ  ARG A 106      34.939  11.142  -4.982  1.00  0.00           C  
ATOM   1635  NH1 ARG A 106      35.751  11.524  -5.943  1.00  0.00           N  
ATOM   1636  NH2 ARG A 106      33.753  10.639  -5.279  1.00  0.00           N  
ATOM   1637  H   ARG A 106      37.284  15.421  -0.614  1.00  0.00           H  
ATOM   1638  HA  ARG A 106      35.316  15.729  -2.845  1.00  0.00           H  
ATOM   1639 1HB  ARG A 106      35.930  13.294  -1.138  1.00  0.00           H  
ATOM   1640 2HB  ARG A 106      34.625  13.392  -2.311  1.00  0.00           H  
ATOM   1641 1HG  ARG A 106      36.243  13.683  -4.124  1.00  0.00           H  
ATOM   1642 2HG  ARG A 106      37.577  13.633  -2.946  1.00  0.00           H  
ATOM   1643 1HD  ARG A 106      37.355  11.496  -3.969  1.00  0.00           H  
ATOM   1644 2HD  ARG A 106      36.821  11.381  -2.276  1.00  0.00           H  
ATOM   1645  HE  ARG A 106      34.663  10.960  -2.983  1.00  0.00           H  
ATOM   1646 1HH1 ARG A 106      36.657  11.909  -5.715  1.00  0.00           H  
ATOM   1647 2HH1 ARG A 106      35.469  11.433  -6.908  1.00  0.00           H  
ATOM   1648 1HH2 ARG A 106      33.129  10.346  -4.541  1.00  0.00           H  
ATOM   1649 2HH2 ARG A 106      33.472  10.548  -6.244  1.00  0.00           H  
ATOM   1650  N   SER A 107      33.252  15.840  -1.342  1.00  0.00           N  
ATOM   1651  CA  SER A 107      32.162  15.992  -0.376  1.00  0.00           C  
ATOM   1652  C   SER A 107      31.863  14.678   0.334  1.00  0.00           C  
ATOM   1653  O   SER A 107      32.145  13.598  -0.189  1.00  0.00           O  
ATOM   1654  CB  SER A 107      30.912  16.493  -1.072  1.00  0.00           C  
ATOM   1655  OG  SER A 107      30.406  15.527  -1.952  1.00  0.00           O  
ATOM   1656  H   SER A 107      33.047  15.901  -2.329  1.00  0.00           H  
ATOM   1657  HA  SER A 107      32.464  16.725   0.374  1.00  0.00           H  
ATOM   1658 1HB  SER A 107      30.156  16.742  -0.328  1.00  0.00           H  
ATOM   1659 2HB  SER A 107      31.142  17.404  -1.622  1.00  0.00           H  
ATOM   1660  HG  SER A 107      29.681  15.101  -1.489  1.00  0.00           H  
ATOM   1661  N   ILE A 108      31.292  14.776   1.523  1.00  0.00           N  
ATOM   1662  CA  ILE A 108      30.883  13.588   2.254  1.00  0.00           C  
ATOM   1663  C   ILE A 108      29.756  12.893   1.492  1.00  0.00           C  
ATOM   1664  O   ILE A 108      28.736  13.519   1.182  1.00  0.00           O  
ATOM   1665  CB  ILE A 108      30.421  13.939   3.680  1.00  0.00           C  
ATOM   1666  CG1 ILE A 108      31.557  14.606   4.460  1.00  0.00           C  
ATOM   1667  CG2 ILE A 108      29.934  12.693   4.403  1.00  0.00           C  
ATOM   1668  CD1 ILE A 108      32.781  13.734   4.622  1.00  0.00           C  
ATOM   1669  H   ILE A 108      31.135  15.685   1.934  1.00  0.00           H  
ATOM   1670  HA  ILE A 108      31.738  12.917   2.328  1.00  0.00           H  
ATOM   1671  HB  ILE A 108      29.606  14.660   3.631  1.00  0.00           H  
ATOM   1672 1HG1 ILE A 108      31.856  15.523   3.954  1.00  0.00           H  
ATOM   1673 2HG1 ILE A 108      31.202  14.883   5.454  1.00  0.00           H  
ATOM   1674 1HG2 ILE A 108      29.612  12.959   5.410  1.00  0.00           H  
ATOM   1675 2HG2 ILE A 108      29.098  12.259   3.858  1.00  0.00           H  
ATOM   1676 3HG2 ILE A 108      30.745  11.966   4.462  1.00  0.00           H  
ATOM   1677 1HD1 ILE A 108      33.541  14.275   5.186  1.00  0.00           H  
ATOM   1678 2HD1 ILE A 108      32.511  12.824   5.159  1.00  0.00           H  
ATOM   1679 3HD1 ILE A 108      33.174  13.474   3.641  1.00  0.00           H  
ATOM   1680  N   PRO A 109      29.928  11.614   1.177  1.00  0.00           N  
ATOM   1681  CA  PRO A 109      28.862  10.861   0.517  1.00  0.00           C  
ATOM   1682  C   PRO A 109      27.798  10.445   1.531  1.00  0.00           C  
ATOM   1683  O   PRO A 109      28.115  10.028   2.643  1.00  0.00           O  
ATOM   1684  CB  PRO A 109      29.597   9.650  -0.065  1.00  0.00           C  
ATOM   1685  CG  PRO A 109      30.748   9.442   0.859  1.00  0.00           C  
ATOM   1686  CD  PRO A 109      31.130  10.830   1.299  1.00  0.00           C  
ATOM   1687  HA  PRO A 109      28.426  11.477  -0.284  1.00  0.00           H  
ATOM   1688 1HB  PRO A 109      28.921   8.783  -0.106  1.00  0.00           H  
ATOM   1689 2HB  PRO A 109      29.912   9.861  -1.098  1.00  0.00           H  
ATOM   1690 1HG  PRO A 109      30.449   8.798   1.699  1.00  0.00           H  
ATOM   1691 2HG  PRO A 109      31.566   8.923   0.337  1.00  0.00           H  
ATOM   1692 1HD  PRO A 109      31.456  10.806   2.350  1.00  0.00           H  
ATOM   1693 2HD  PRO A 109      31.934  11.212   0.653  1.00  0.00           H  
ATOM   1694  N   ALA A 110      26.532  10.558   1.154  1.00  0.00           N  
ATOM   1695  CA  ALA A 110      25.446  10.209   2.058  1.00  0.00           C  
ATOM   1696  C   ALA A 110      25.030   8.763   1.760  1.00  0.00           C  
ATOM   1697  O   ALA A 110      24.147   8.497   0.937  1.00  0.00           O  
ATOM   1698  CB  ALA A 110      24.273  11.166   1.902  1.00  0.00           C  
ATOM   1699  H   ALA A 110      26.312  10.891   0.226  1.00  0.00           H  
ATOM   1700  HA  ALA A 110      25.819  10.282   3.080  1.00  0.00           H  
ATOM   1701 1HB  ALA A 110      23.477  10.881   2.590  1.00  0.00           H  
ATOM   1702 2HB  ALA A 110      24.600  12.182   2.126  1.00  0.00           H  
ATOM   1703 3HB  ALA A 110      23.902  11.122   0.879  1.00  0.00           H  
ATOM   1704  N   ILE A 111      25.714   7.838   2.432  1.00  0.00           N  
ATOM   1705  CA  ILE A 111      25.631   6.408   2.128  1.00  0.00           C  
ATOM   1706  C   ILE A 111      25.177   5.547   3.314  1.00  0.00           C  
ATOM   1707  O   ILE A 111      25.069   4.330   3.185  1.00  0.00           O  
ATOM   1708  CB  ILE A 111      26.994   5.893   1.631  1.00  0.00           C  
ATOM   1709  CG1 ILE A 111      28.056   6.056   2.722  1.00  0.00           C  
ATOM   1710  CG2 ILE A 111      27.410   6.626   0.365  1.00  0.00           C  
ATOM   1711  CD1 ILE A 111      29.361   5.358   2.413  1.00  0.00           C  
ATOM   1712  H   ILE A 111      26.314   8.147   3.183  1.00  0.00           H  
ATOM   1713  HA  ILE A 111      24.892   6.264   1.340  1.00  0.00           H  
ATOM   1714  HB  ILE A 111      26.924   4.828   1.416  1.00  0.00           H  
ATOM   1715 1HG1 ILE A 111      28.263   7.115   2.873  1.00  0.00           H  
ATOM   1716 2HG1 ILE A 111      27.674   5.661   3.664  1.00  0.00           H  
ATOM   1717 1HG2 ILE A 111      28.376   6.251   0.028  1.00  0.00           H  
ATOM   1718 2HG2 ILE A 111      26.665   6.461  -0.412  1.00  0.00           H  
ATOM   1719 3HG2 ILE A 111      27.488   7.694   0.572  1.00  0.00           H  
ATOM   1720 1HD1 ILE A 111      30.063   5.519   3.232  1.00  0.00           H  
ATOM   1721 2HD1 ILE A 111      29.183   4.289   2.292  1.00  0.00           H  
ATOM   1722 3HD1 ILE A 111      29.780   5.763   1.492  1.00  0.00           H  
ATOM   1723  N   HIS A 112      24.939   6.170   4.467  1.00  0.00           N  
ATOM   1724  CA  HIS A 112      24.459   5.451   5.647  1.00  0.00           C  
ATOM   1725  C   HIS A 112      23.363   6.247   6.326  1.00  0.00           C  
ATOM   1726  O   HIS A 112      23.269   7.466   6.164  1.00  0.00           O  
ATOM   1727  CB  HIS A 112      25.598   5.186   6.637  1.00  0.00           C  
ATOM   1728  CG  HIS A 112      25.197   4.335   7.801  1.00  0.00           C  
ATOM   1729  ND1 HIS A 112      24.527   4.840   8.896  1.00  0.00           N  
ATOM   1730  CD2 HIS A 112      25.371   3.014   8.043  1.00  0.00           C  
ATOM   1731  CE1 HIS A 112      24.306   3.865   9.761  1.00  0.00           C  
ATOM   1732  NE2 HIS A 112      24.809   2.749   9.267  1.00  0.00           N  
ATOM   1733  H   HIS A 112      25.094   7.166   4.527  1.00  0.00           H  
ATOM   1734  HA  HIS A 112      24.050   4.487   5.344  1.00  0.00           H  
ATOM   1735 1HB  HIS A 112      26.421   4.691   6.120  1.00  0.00           H  
ATOM   1736 2HB  HIS A 112      25.975   6.134   7.020  1.00  0.00           H  
ATOM   1737  HD2 HIS A 112      25.866   2.296   7.389  1.00  0.00           H  
ATOM   1738  HE1 HIS A 112      23.796   3.966  10.719  1.00  0.00           H  
ATOM   1739  HE2 HIS A 112      24.786   1.842   9.713  1.00  0.00           H  
ATOM   1740  N   TYR A 113      22.536   5.565   7.107  1.00  0.00           N  
ATOM   1741  CA  TYR A 113      21.501   6.258   7.856  1.00  0.00           C  
ATOM   1742  C   TYR A 113      22.113   7.344   8.742  1.00  0.00           C  
ATOM   1743  O   TYR A 113      21.640   8.481   8.762  1.00  0.00           O  
ATOM   1744  CB  TYR A 113      20.695   5.267   8.699  1.00  0.00           C  
ATOM   1745  CG  TYR A 113      19.761   4.395   7.889  1.00  0.00           C  
ATOM   1746  CD1 TYR A 113      19.858   3.014   7.968  1.00  0.00           C  
ATOM   1747  CD2 TYR A 113      18.807   4.978   7.067  1.00  0.00           C  
ATOM   1748  CE1 TYR A 113      19.004   2.218   7.228  1.00  0.00           C  
ATOM   1749  CE2 TYR A 113      17.954   4.182   6.327  1.00  0.00           C  
ATOM   1750  CZ  TYR A 113      18.050   2.808   6.406  1.00  0.00           C  
ATOM   1751  OH  TYR A 113      17.201   2.015   5.670  1.00  0.00           O  
ATOM   1752  H   TYR A 113      22.615   4.562   7.190  1.00  0.00           H  
ATOM   1753  HA  TYR A 113      20.827   6.742   7.148  1.00  0.00           H  
ATOM   1754 1HB  TYR A 113      21.378   4.616   9.247  1.00  0.00           H  
ATOM   1755 2HB  TYR A 113      20.102   5.811   9.432  1.00  0.00           H  
ATOM   1756  HD1 TYR A 113      20.607   2.556   8.614  1.00  0.00           H  
ATOM   1757  HD2 TYR A 113      18.732   6.063   7.004  1.00  0.00           H  
ATOM   1758  HE1 TYR A 113      19.080   1.133   7.290  1.00  0.00           H  
ATOM   1759  HE2 TYR A 113      17.205   4.640   5.681  1.00  0.00           H  
ATOM   1760  HH  TYR A 113      16.607   2.572   5.159  1.00  0.00           H  
ATOM   1761  N   MET A 114      23.190   7.009   9.447  1.00  0.00           N  
ATOM   1762  CA  MET A 114      23.865   7.979  10.312  1.00  0.00           C  
ATOM   1763  C   MET A 114      24.347   9.213   9.545  1.00  0.00           C  
ATOM   1764  O   MET A 114      24.251  10.348  10.038  1.00  0.00           O  
ATOM   1765  CB  MET A 114      25.040   7.310  11.022  1.00  0.00           C  
ATOM   1766  CG  MET A 114      25.735   8.187  12.054  1.00  0.00           C  
ATOM   1767  SD  MET A 114      27.093   7.340  12.886  1.00  0.00           S  
ATOM   1768  CE  MET A 114      26.196   6.123  13.845  1.00  0.00           C  
ATOM   1769  H   MET A 114      23.552   6.068   9.387  1.00  0.00           H  
ATOM   1770  HA  MET A 114      23.153   8.330  11.059  1.00  0.00           H  
ATOM   1771 1HB  MET A 114      24.695   6.409  11.527  1.00  0.00           H  
ATOM   1772 2HB  MET A 114      25.786   7.007  10.285  1.00  0.00           H  
ATOM   1773 1HG  MET A 114      26.130   9.078  11.568  1.00  0.00           H  
ATOM   1774 2HG  MET A 114      25.013   8.502  12.808  1.00  0.00           H  
ATOM   1775 1HE  MET A 114      26.901   5.519  14.417  1.00  0.00           H  
ATOM   1776 2HE  MET A 114      25.514   6.630  14.529  1.00  0.00           H  
ATOM   1777 3HE  MET A 114      25.626   5.479  13.175  1.00  0.00           H  
ATOM   1778  N   ILE A 115      24.878   8.999   8.341  1.00  0.00           N  
ATOM   1779  CA  ILE A 115      25.364  10.111   7.522  1.00  0.00           C  
ATOM   1780  C   ILE A 115      24.265  11.092   7.130  1.00  0.00           C  
ATOM   1781  O   ILE A 115      24.554  12.227   6.762  1.00  0.00           O  
ATOM   1782  CB  ILE A 115      26.040   9.582   6.244  1.00  0.00           C  
ATOM   1783  CG1 ILE A 115      27.334   8.841   6.592  1.00  0.00           C  
ATOM   1784  CG2 ILE A 115      26.319  10.723   5.278  1.00  0.00           C  
ATOM   1785  CD1 ILE A 115      27.920   8.061   5.437  1.00  0.00           C  
ATOM   1786  H   ILE A 115      24.949   8.057   7.983  1.00  0.00           H  
ATOM   1787  HA  ILE A 115      26.099  10.670   8.099  1.00  0.00           H  
ATOM   1788  HB  ILE A 115      25.384   8.859   5.758  1.00  0.00           H  
ATOM   1789 1HG1 ILE A 115      28.081   9.556   6.935  1.00  0.00           H  
ATOM   1790 2HG1 ILE A 115      27.147   8.146   7.411  1.00  0.00           H  
ATOM   1791 1HG2 ILE A 115      26.797  10.331   4.381  1.00  0.00           H  
ATOM   1792 2HG2 ILE A 115      25.382  11.207   5.007  1.00  0.00           H  
ATOM   1793 3HG2 ILE A 115      26.979  11.449   5.754  1.00  0.00           H  
ATOM   1794 1HD1 ILE A 115      28.835   7.563   5.761  1.00  0.00           H  
ATOM   1795 2HD1 ILE A 115      27.201   7.314   5.100  1.00  0.00           H  
ATOM   1796 3HD1 ILE A 115      28.149   8.741   4.618  1.00  0.00           H  
ATOM   1797  N   ALA A 116      23.009  10.666   7.203  1.00  0.00           N  
ATOM   1798  CA  ALA A 116      21.917  11.547   6.814  1.00  0.00           C  
ATOM   1799  C   ALA A 116      21.766  12.727   7.766  1.00  0.00           C  
ATOM   1800  O   ALA A 116      21.070  13.682   7.436  1.00  0.00           O  
ATOM   1801  CB  ALA A 116      20.615  10.763   6.740  1.00  0.00           C  
ATOM   1802  H   ALA A 116      22.797   9.733   7.527  1.00  0.00           H  
ATOM   1803  HA  ALA A 116      22.144  11.953   5.828  1.00  0.00           H  
ATOM   1804 1HB  ALA A 116      19.804  11.431   6.448  1.00  0.00           H  
ATOM   1805 2HB  ALA A 116      20.711   9.966   6.002  1.00  0.00           H  
ATOM   1806 3HB  ALA A 116      20.395  10.331   7.714  1.00  0.00           H  
ATOM   1807  N   ALA A 117      22.418  12.682   8.929  1.00  0.00           N  
ATOM   1808  CA  ALA A 117      22.466  13.853   9.797  1.00  0.00           C  
ATOM   1809  C   ALA A 117      23.142  15.033   9.088  1.00  0.00           C  
ATOM   1810  O   ALA A 117      22.959  16.193   9.482  1.00  0.00           O  
ATOM   1811  CB  ALA A 117      23.192  13.521  11.092  1.00  0.00           C  
ATOM   1812  H   ALA A 117      22.885  11.835   9.219  1.00  0.00           H  
ATOM   1813  HA  ALA A 117      21.442  14.144  10.031  1.00  0.00           H  
ATOM   1814 1HB  ALA A 117      23.221  14.404  11.730  1.00  0.00           H  
ATOM   1815 2HB  ALA A 117      22.667  12.717  11.608  1.00  0.00           H  
ATOM   1816 3HB  ALA A 117      24.209  13.203  10.868  1.00  0.00           H  
ATOM   1817  N   ALA A 118      23.911  14.731   8.041  1.00  0.00           N  
ATOM   1818  CA  ALA A 118      24.676  15.735   7.297  1.00  0.00           C  
ATOM   1819  C   ALA A 118      24.134  16.015   5.908  1.00  0.00           C  
ATOM   1820  O   ALA A 118      24.726  16.800   5.157  1.00  0.00           O  
ATOM   1821  CB  ALA A 118      26.132  15.303   7.195  1.00  0.00           C  
ATOM   1822  H   ALA A 118      23.962  13.763   7.756  1.00  0.00           H  
ATOM   1823  HA  ALA A 118      24.620  16.677   7.843  1.00  0.00           H  
ATOM   1824 1HB  ALA A 118      26.696  16.053   6.641  1.00  0.00           H  
ATOM   1825 2HB  ALA A 118      26.551  15.199   8.196  1.00  0.00           H  
ATOM   1826 3HB  ALA A 118      26.192  14.348   6.676  1.00  0.00           H  
ATOM   1827  N   GLY A 120      23.015  15.392   5.560  1.00  0.00           N  
ATOM   1828  CA  GLY A 120      22.415  15.596   4.244  1.00  0.00           C  
ATOM   1829  C   GLY A 120      22.107  17.065   3.997  1.00  0.00           C  
ATOM   1830  O   GLY A 120      21.354  17.680   4.739  1.00  0.00           O  
ATOM   1831  H   GLY A 120      23.792  15.972   5.842  1.00  0.00           H  
ATOM   1832 1HA  GLY A 120      23.094  15.230   3.474  1.00  0.00           H  
ATOM   1833 2HA  GLY A 120      21.498  15.012   4.168  1.00  0.00           H  
ATOM   1834  N   ASN A 121      22.732  17.620   2.967  1.00  0.00           N  
ATOM   1835  CA  ASN A 121      22.562  19.020   2.622  1.00  0.00           C  
ATOM   1836  C   ASN A 121      23.041  19.991   3.687  1.00  0.00           C  
ATOM   1837  O   ASN A 121      22.722  21.184   3.616  1.00  0.00           O  
ATOM   1838  CB  ASN A 121      21.105  19.291   2.296  1.00  0.00           C  
ATOM   1839  CG  ASN A 121      20.637  18.547   1.076  1.00  0.00           C  
ATOM   1840  OD1 ASN A 121      21.421  18.281   0.158  1.00  0.00           O  
ATOM   1841  ND2 ASN A 121      19.374  18.206   1.049  1.00  0.00           N  
ATOM   1842  H   ASN A 121      23.346  17.046   2.406  1.00  0.00           H  
ATOM   1843  HA  ASN A 121      23.170  19.236   1.742  1.00  0.00           H  
ATOM   1844 1HB  ASN A 121      20.482  19.003   3.144  1.00  0.00           H  
ATOM   1845 2HB  ASN A 121      20.961  20.360   2.133  1.00  0.00           H  
ATOM   1846 1HD2 ASN A 121      19.007  17.709   0.262  1.00  0.00           H  
ATOM   1847 2HD2 ASN A 121      18.776  18.442   1.814  1.00  0.00           H  
ATOM   1848  N   SER A 122      23.814  19.508   4.655  1.00  0.00           N  
ATOM   1849  CA  SER A 122      24.155  20.334   5.808  1.00  0.00           C  
ATOM   1850  C   SER A 122      25.612  20.211   6.222  1.00  0.00           C  
ATOM   1851  O   SER A 122      25.958  20.477   7.376  1.00  0.00           O  
ATOM   1852  CB  SER A 122      23.268  19.963   6.981  1.00  0.00           C  
ATOM   1853  OG  SER A 122      21.919  20.195   6.683  1.00  0.00           O  
ATOM   1854  H   SER A 122      24.173  18.565   4.602  1.00  0.00           H  
ATOM   1855  HA  SER A 122      23.983  21.379   5.548  1.00  0.00           H  
ATOM   1856 1HB  SER A 122      23.413  18.912   7.228  1.00  0.00           H  
ATOM   1857 2HB  SER A 122      23.557  20.547   7.854  1.00  0.00           H  
ATOM   1858  HG  SER A 122      21.631  19.445   6.157  1.00  0.00           H  
ATOM   1859  N   ILE A 123      26.475  19.808   5.288  1.00  0.00           N  
ATOM   1860  CA  ILE A 123      27.908  19.808   5.553  1.00  0.00           C  
ATOM   1861  C   ILE A 123      28.618  20.507   4.396  1.00  0.00           C  
ATOM   1862  O   ILE A 123      28.330  20.253   3.220  1.00  0.00           O  
ATOM   1863  CB  ILE A 123      28.452  18.378   5.725  1.00  0.00           C  
ATOM   1864  CG1 ILE A 123      29.941  18.412   6.076  1.00  0.00           C  
ATOM   1865  CG2 ILE A 123      28.218  17.565   4.461  1.00  0.00           C  
ATOM   1866  CD1 ILE A 123      30.480  17.091   6.578  1.00  0.00           C  
ATOM   1867  H   ILE A 123      26.141  19.498   4.386  1.00  0.00           H  
ATOM   1868  HA  ILE A 123      28.088  20.352   6.479  1.00  0.00           H  
ATOM   1869  HB  ILE A 123      27.943  17.893   6.557  1.00  0.00           H  
ATOM   1870 1HG1 ILE A 123      30.516  18.703   5.198  1.00  0.00           H  
ATOM   1871 2HG1 ILE A 123      30.117  19.164   6.845  1.00  0.00           H  
ATOM   1872 1HG2 ILE A 123      28.609  16.557   4.599  1.00  0.00           H  
ATOM   1873 2HG2 ILE A 123      27.150  17.514   4.253  1.00  0.00           H  
ATOM   1874 3HG2 ILE A 123      28.729  18.040   3.623  1.00  0.00           H  
ATOM   1875 1HD1 ILE A 123      31.541  17.195   6.806  1.00  0.00           H  
ATOM   1876 2HD1 ILE A 123      29.942  16.797   7.479  1.00  0.00           H  
ATOM   1877 3HD1 ILE A 123      30.348  16.330   5.811  1.00  0.00           H  
ATOM   1878  N   PRO A 124      29.493  21.439   4.743  1.00  0.00           N  
ATOM   1879  CA  PRO A 124      30.219  22.224   3.761  1.00  0.00           C  
ATOM   1880  C   PRO A 124      31.566  21.596   3.428  1.00  0.00           C  
ATOM   1881  O   PRO A 124      32.069  20.734   4.142  1.00  0.00           O  
ATOM   1882  CB  PRO A 124      30.384  23.577   4.461  1.00  0.00           C  
ATOM   1883  CG  PRO A 124      29.253  23.626   5.432  1.00  0.00           C  
ATOM   1884  CD  PRO A 124      29.112  22.207   5.914  1.00  0.00           C  
ATOM   1885  HA  PRO A 124      29.607  22.322   2.852  1.00  0.00           H  
ATOM   1886 1HB  PRO A 124      31.368  23.630   4.950  1.00  0.00           H  
ATOM   1887 2HB  PRO A 124      30.347  24.390   3.722  1.00  0.00           H  
ATOM   1888 1HG  PRO A 124      29.482  24.329   6.246  1.00  0.00           H  
ATOM   1889 2HG  PRO A 124      28.344  23.998   4.937  1.00  0.00           H  
ATOM   1890 1HD  PRO A 124      29.795  22.036   6.759  1.00  0.00           H  
ATOM   1891 2HD  PRO A 124      28.069  22.023   6.214  1.00  0.00           H  
ATOM   1892  N   CYS A 125      35.346  23.126   2.136  1.00  0.00           N  
ATOM   1893  CA  CYS A 125      36.210  24.212   1.719  1.00  0.00           C  
ATOM   1894  C   CYS A 125      37.400  23.650   0.962  1.00  0.00           C  
ATOM   1895  O   CYS A 125      38.119  22.813   1.485  1.00  0.00           O  
ATOM   1896  CB  CYS A 125      36.697  25.018   2.923  1.00  0.00           C  
ATOM   1897  SG  CYS A 125      35.373  25.816   3.863  1.00  0.00           S  
ATOM   1898  H   CYS A 125      35.722  22.190   2.187  1.00  0.00           H  
ATOM   1899  HA  CYS A 125      35.641  24.876   1.068  1.00  0.00           H  
ATOM   1900 1HB  CYS A 125      37.246  24.364   3.601  1.00  0.00           H  
ATOM   1901 2HB  CYS A 125      37.386  25.793   2.587  1.00  0.00           H  
ATOM   1902  HG  CYS A 125      36.166  26.380   4.768  1.00  0.00           H  
ATOM   1903  N   ALA A 126      37.605  24.105  -0.269  1.00  0.00           N  
ATOM   1904  CA  ALA A 126      38.723  23.641  -1.071  1.00  0.00           C  
ATOM   1905  C   ALA A 126      40.026  24.363  -0.767  1.00  0.00           C  
ATOM   1906  O   ALA A 126      40.755  24.747  -1.684  1.00  0.00           O  
ATOM   1907  CB  ALA A 126      38.387  23.782  -2.548  1.00  0.00           C  
ATOM   1908  H   ALA A 126      36.971  24.788  -0.658  1.00  0.00           H  
ATOM   1909  HA  ALA A 126      38.892  22.589  -0.840  1.00  0.00           H  
ATOM   1910 1HB  ALA A 126      39.228  23.433  -3.148  1.00  0.00           H  
ATOM   1911 2HB  ALA A 126      37.505  23.186  -2.780  1.00  0.00           H  
ATOM   1912 3HB  ALA A 126      38.188  24.828  -2.777  1.00  0.00           H  
ATOM   1913  N   PRO A 127      40.297  24.508   0.512  1.00  0.00           N  
ATOM   1914  CA  PRO A 127      41.457  25.196   1.031  1.00  0.00           C  
ATOM   1915  C   PRO A 127      42.809  24.493   0.878  1.00  0.00           C  
ATOM   1916  O   PRO A 127      43.713  24.754   1.670  1.00  0.00           O  
ATOM   1917  CB  PRO A 127      41.081  25.335   2.510  1.00  0.00           C  
ATOM   1918  CG  PRO A 127      39.596  25.199   2.523  1.00  0.00           C  
ATOM   1919  CD  PRO A 127      39.299  24.227   1.413  1.00  0.00           C  
ATOM   1920  HA  PRO A 127      41.547  26.175   0.538  1.00  0.00           H  
ATOM   1921 1HB  PRO A 127      41.586  24.557   3.101  1.00  0.00           H  
ATOM   1922 2HB  PRO A 127      41.424  26.306   2.895  1.00  0.00           H  
ATOM   1923 1HG  PRO A 127      39.257  24.837   3.505  1.00  0.00           H  
ATOM   1924 2HG  PRO A 127      39.124  26.180   2.365  1.00  0.00           H  
ATOM   1925 1HD  PRO A 127      39.357  23.199   1.800  1.00  0.00           H  
ATOM   1926 2HD  PRO A 127      38.299  24.432   1.003  1.00  0.00           H  
ATOM   1927  N   LEU A 136      42.318  30.812   6.633  1.00  0.00           N  
ATOM   1928  CA  LEU A 136      41.938  32.124   7.144  1.00  0.00           C  
ATOM   1929  C   LEU A 136      40.510  32.063   7.686  1.00  0.00           C  
ATOM   1930  O   LEU A 136      39.643  31.392   7.118  1.00  0.00           O  
ATOM   1931  CB  LEU A 136      42.042  33.185   6.041  1.00  0.00           C  
ATOM   1932  CG  LEU A 136      41.672  34.615   6.457  1.00  0.00           C  
ATOM   1933  CD1 LEU A 136      42.633  35.096   7.535  1.00  0.00           C  
ATOM   1934  CD2 LEU A 136      41.716  35.525   5.238  1.00  0.00           C  
ATOM   1935  H   LEU A 136      43.277  30.648   6.362  1.00  0.00           H  
ATOM   1936  HA  LEU A 136      42.621  32.392   7.949  1.00  0.00           H  
ATOM   1937 1HB  LEU A 136      43.066  33.203   5.672  1.00  0.00           H  
ATOM   1938 2HB  LEU A 136      41.386  32.898   5.220  1.00  0.00           H  
ATOM   1939  HG  LEU A 136      40.666  34.622   6.879  1.00  0.00           H  
ATOM   1940 1HD1 LEU A 136      42.370  36.112   7.830  1.00  0.00           H  
ATOM   1941 2HD1 LEU A 136      42.566  34.438   8.402  1.00  0.00           H  
ATOM   1942 3HD1 LEU A 136      43.651  35.084   7.146  1.00  0.00           H  
ATOM   1943 1HD2 LEU A 136      41.452  36.541   5.533  1.00  0.00           H  
ATOM   1944 2HD2 LEU A 136      42.721  35.519   4.816  1.00  0.00           H  
ATOM   1945 3HD2 LEU A 136      41.007  35.168   4.491  1.00  0.00           H  
ATOM   1946  N   SER A 137      40.279  32.759   8.796  1.00  0.00           N  
ATOM   1947  CA  SER A 137      39.030  32.648   9.546  1.00  0.00           C  
ATOM   1948  C   SER A 137      37.795  33.061   8.747  1.00  0.00           C  
ATOM   1949  O   SER A 137      36.786  32.357   8.751  1.00  0.00           O  
ATOM   1950  CB  SER A 137      39.119  33.494  10.801  1.00  0.00           C  
ATOM   1951  OG  SER A 137      39.258  34.852  10.482  1.00  0.00           O  
ATOM   1952  H   SER A 137      40.998  33.386   9.128  1.00  0.00           H  
ATOM   1953  HA  SER A 137      38.887  31.604   9.828  1.00  0.00           H  
ATOM   1954 1HB  SER A 137      38.222  33.349  11.402  1.00  0.00           H  
ATOM   1955 2HB  SER A 137      39.970  33.170  11.399  1.00  0.00           H  
ATOM   1956  HG  SER A 137      38.992  35.336  11.267  1.00  0.00           H  
ATOM   1957  N   GLU A 138      37.870  34.202   8.070  1.00  0.00           N  
ATOM   1958  CA  GLU A 138      36.746  34.688   7.288  1.00  0.00           C  
ATOM   1959  C   GLU A 138      36.319  33.733   6.189  1.00  0.00           C  
ATOM   1960  O   GLU A 138      35.128  33.530   5.957  1.00  0.00           O  
ATOM   1961  CB  GLU A 138      37.092  36.045   6.672  1.00  0.00           C  
ATOM   1962  CG  GLU A 138      37.189  37.185   7.676  1.00  0.00           C  
ATOM   1963  CD  GLU A 138      37.607  38.485   7.047  1.00  0.00           C  
ATOM   1964  OE1 GLU A 138      37.933  38.483   5.884  1.00  0.00           O  
ATOM   1965  OE2 GLU A 138      37.600  39.482   7.730  1.00  0.00           O  
ATOM   1966  H   GLU A 138      38.722  34.744   8.097  1.00  0.00           H  
ATOM   1967  HA  GLU A 138      35.889  34.808   7.951  1.00  0.00           H  
ATOM   1968 1HB  GLU A 138      38.047  35.976   6.152  1.00  0.00           H  
ATOM   1969 2HB  GLU A 138      36.336  36.313   5.934  1.00  0.00           H  
ATOM   1970 1HG  GLU A 138      36.218  37.321   8.151  1.00  0.00           H  
ATOM   1971 2HG  GLU A 138      37.906  36.914   8.450  1.00  0.00           H  
ATOM   1972  N   HIS A 139      37.290  33.143   5.507  1.00  0.00           N  
ATOM   1973  CA  HIS A 139      36.998  32.214   4.426  1.00  0.00           C  
ATOM   1974  C   HIS A 139      36.248  30.984   4.947  1.00  0.00           C  
ATOM   1975  O   HIS A 139      35.308  30.515   4.311  1.00  0.00           O  
ATOM   1976  CB  HIS A 139      38.290  31.780   3.725  1.00  0.00           C  
ATOM   1977  CG  HIS A 139      38.064  30.868   2.559  1.00  0.00           C  
ATOM   1978  ND1 HIS A 139      37.501  31.299   1.376  1.00  0.00           N  
ATOM   1979  CD2 HIS A 139      38.325  29.550   2.394  1.00  0.00           C  
ATOM   1980  CE1 HIS A 139      37.426  30.284   0.533  1.00  0.00           C  
ATOM   1981  NE2 HIS A 139      37.919  29.212   1.127  1.00  0.00           N  
ATOM   1982  H   HIS A 139      38.253  33.340   5.740  1.00  0.00           H  
ATOM   1983  HA  HIS A 139      36.361  32.702   3.689  1.00  0.00           H  
ATOM   1984 1HB  HIS A 139      38.826  32.661   3.371  1.00  0.00           H  
ATOM   1985 2HB  HIS A 139      38.936  31.269   4.438  1.00  0.00           H  
ATOM   1986  HD1 HIS A 139      37.262  32.243   1.145  1.00  0.00           H  
ATOM   1987  HD2 HIS A 139      38.762  28.794   3.047  1.00  0.00           H  
ATOM   1988  HE1 HIS A 139      37.009  30.421  -0.464  1.00  0.00           H  
ATOM   1989  N   VAL A 140      36.647  30.478   6.110  1.00  0.00           N  
ATOM   1990  CA  VAL A 140      35.973  29.319   6.701  1.00  0.00           C  
ATOM   1991  C   VAL A 140      34.543  29.664   7.133  1.00  0.00           C  
ATOM   1992  O   VAL A 140      33.608  28.908   6.864  1.00  0.00           O  
ATOM   1993  CB  VAL A 140      36.764  28.807   7.919  1.00  0.00           C  
ATOM   1994  CG1 VAL A 140      35.982  27.723   8.645  1.00  0.00           C  
ATOM   1995  CG2 VAL A 140      38.122  28.286   7.473  1.00  0.00           C  
ATOM   1996  H   VAL A 140      37.427  30.895   6.598  1.00  0.00           H  
ATOM   1997  HA  VAL A 140      35.928  28.526   5.953  1.00  0.00           H  
ATOM   1998  HB  VAL A 140      36.903  29.629   8.622  1.00  0.00           H  
ATOM   1999 1HG1 VAL A 140      36.556  27.372   9.503  1.00  0.00           H  
ATOM   2000 2HG1 VAL A 140      35.030  28.128   8.987  1.00  0.00           H  
ATOM   2001 3HG1 VAL A 140      35.801  26.889   7.967  1.00  0.00           H  
ATOM   2002 1HG2 VAL A 140      38.676  27.927   8.339  1.00  0.00           H  
ATOM   2003 2HG2 VAL A 140      37.983  27.469   6.765  1.00  0.00           H  
ATOM   2004 3HG2 VAL A 140      38.681  29.090   6.993  1.00  0.00           H  
ATOM   2005  N   ALA A 141      34.359  30.816   7.770  1.00  0.00           N  
ATOM   2006  CA  ALA A 141      33.025  31.223   8.190  1.00  0.00           C  
ATOM   2007  C   ALA A 141      32.105  31.393   6.982  1.00  0.00           C  
ATOM   2008  O   ALA A 141      30.953  30.957   7.011  1.00  0.00           O  
ATOM   2009  CB  ALA A 141      33.093  32.512   8.995  1.00  0.00           C  
ATOM   2010  H   ALA A 141      35.143  31.421   7.969  1.00  0.00           H  
ATOM   2011  HA  ALA A 141      32.613  30.435   8.820  1.00  0.00           H  
ATOM   2012 1HB  ALA A 141      32.088  32.803   9.302  1.00  0.00           H  
ATOM   2013 2HB  ALA A 141      33.711  32.357   9.880  1.00  0.00           H  
ATOM   2014 3HB  ALA A 141      33.527  33.301   8.383  1.00  0.00           H  
ATOM   2015  N   LEU A 142      32.613  32.014   5.919  1.00  0.00           N  
ATOM   2016  CA  LEU A 142      31.815  32.195   4.714  1.00  0.00           C  
ATOM   2017  C   LEU A 142      31.454  30.846   4.095  1.00  0.00           C  
ATOM   2018  O   LEU A 142      30.313  30.631   3.688  1.00  0.00           O  
ATOM   2019  CB  LEU A 142      32.579  33.049   3.695  1.00  0.00           C  
ATOM   2020  CG  LEU A 142      32.769  34.524   4.072  1.00  0.00           C  
ATOM   2021  CD1 LEU A 142      33.694  35.192   3.064  1.00  0.00           C  
ATOM   2022  CD2 LEU A 142      31.415  35.216   4.115  1.00  0.00           C  
ATOM   2023  H   LEU A 142      33.559  32.366   5.940  1.00  0.00           H  
ATOM   2024  HA  LEU A 142      30.894  32.711   4.983  1.00  0.00           H  
ATOM   2025 1HB  LEU A 142      33.567  32.615   3.548  1.00  0.00           H  
ATOM   2026 2HB  LEU A 142      32.046  33.017   2.745  1.00  0.00           H  
ATOM   2027  HG  LEU A 142      33.242  34.591   5.053  1.00  0.00           H  
ATOM   2028 1HD1 LEU A 142      33.830  36.240   3.332  1.00  0.00           H  
ATOM   2029 2HD1 LEU A 142      34.661  34.689   3.068  1.00  0.00           H  
ATOM   2030 3HD1 LEU A 142      33.255  35.126   2.069  1.00  0.00           H  
ATOM   2031 1HD2 LEU A 142      31.551  36.264   4.384  1.00  0.00           H  
ATOM   2032 2HD2 LEU A 142      30.943  35.152   3.134  1.00  0.00           H  
ATOM   2033 3HD2 LEU A 142      30.781  34.730   4.856  1.00  0.00           H  
ATOM   2034  N   ALA A 143      32.408  29.921   4.059  1.00  0.00           N  
ATOM   2035  CA  ALA A 143      32.153  28.616   3.465  1.00  0.00           C  
ATOM   2036  C   ALA A 143      31.132  27.810   4.270  1.00  0.00           C  
ATOM   2037  O   ALA A 143      30.327  27.075   3.700  1.00  0.00           O  
ATOM   2038  CB  ALA A 143      33.455  27.839   3.336  1.00  0.00           C  
ATOM   2039  H   ALA A 143      33.321  30.116   4.445  1.00  0.00           H  
ATOM   2040  HA  ALA A 143      31.732  28.772   2.472  1.00  0.00           H  
ATOM   2041 1HB  ALA A 143      33.254  26.864   2.891  1.00  0.00           H  
ATOM   2042 2HB  ALA A 143      34.148  28.392   2.702  1.00  0.00           H  
ATOM   2043 3HB  ALA A 143      33.896  27.703   4.323  1.00  0.00           H  
ATOM   2044  N   LEU A 144      31.179  27.933   5.593  1.00  0.00           N  
ATOM   2045  CA  LEU A 144      30.281  27.180   6.467  1.00  0.00           C  
ATOM   2046  C   LEU A 144      28.816  27.568   6.277  1.00  0.00           C  
ATOM   2047  O   LEU A 144      27.937  26.729   6.405  1.00  0.00           O  
ATOM   2048  CB  LEU A 144      30.679  27.397   7.932  1.00  0.00           C  
ATOM   2049  CG  LEU A 144      29.889  26.581   8.964  1.00  0.00           C  
ATOM   2050  CD1 LEU A 144      30.063  25.095   8.678  1.00  0.00           C  
ATOM   2051  CD2 LEU A 144      30.371  26.929  10.364  1.00  0.00           C  
ATOM   2052  H   LEU A 144      31.853  28.563   6.005  1.00  0.00           H  
ATOM   2053  HA  LEU A 144      30.373  26.121   6.228  1.00  0.00           H  
ATOM   2054 1HB  LEU A 144      31.732  27.145   8.047  1.00  0.00           H  
ATOM   2055 2HB  LEU A 144      30.550  28.451   8.175  1.00  0.00           H  
ATOM   2056  HG  LEU A 144      28.827  26.814   8.877  1.00  0.00           H  
ATOM   2057 1HD1 LEU A 144      29.502  24.515   9.411  1.00  0.00           H  
ATOM   2058 2HD1 LEU A 144      29.693  24.871   7.678  1.00  0.00           H  
ATOM   2059 3HD1 LEU A 144      31.119  24.834   8.742  1.00  0.00           H  
ATOM   2060 1HD2 LEU A 144      29.809  26.349  11.097  1.00  0.00           H  
ATOM   2061 2HD2 LEU A 144      31.432  26.694  10.452  1.00  0.00           H  
ATOM   2062 3HD2 LEU A 144      30.218  27.992  10.548  1.00  0.00           H  
ATOM   2063  N   LYS A 145      28.579  28.839   5.973  1.00  0.00           N  
ATOM   2064  CA  LYS A 145      27.214  29.349   5.887  1.00  0.00           C  
ATOM   2065  C   LYS A 145      26.439  28.971   7.160  1.00  0.00           C  
ATOM   2066  O   LYS A 145      26.935  29.111   8.276  1.00  0.00           O  
ATOM   2067  CB  LYS A 145      26.509  28.804   4.644  1.00  0.00           C  
ATOM   2068  CG  LYS A 145      27.188  29.161   3.328  1.00  0.00           C  
ATOM   2069  CD  LYS A 145      26.375  28.677   2.137  1.00  0.00           C  
ATOM   2070  CE  LYS A 145      27.057  29.025   0.822  1.00  0.00           C  
ATOM   2071  NZ  LYS A 145      26.286  28.532  -0.352  1.00  0.00           N  
ATOM   2072  H   LYS A 145      29.351  29.467   5.798  1.00  0.00           H  
ATOM   2073  HA  LYS A 145      27.255  30.436   5.813  1.00  0.00           H  
ATOM   2074 1HB  LYS A 145      26.450  27.717   4.706  1.00  0.00           H  
ATOM   2075 2HB  LYS A 145      25.488  29.186   4.608  1.00  0.00           H  
ATOM   2076 1HG  LYS A 145      27.306  30.243   3.261  1.00  0.00           H  
ATOM   2077 2HG  LYS A 145      28.176  28.703   3.293  1.00  0.00           H  
ATOM   2078 1HD  LYS A 145      26.249  27.595   2.197  1.00  0.00           H  
ATOM   2079 2HD  LYS A 145      25.389  29.141   2.157  1.00  0.00           H  
ATOM   2080 1HE  LYS A 145      27.165  30.105   0.743  1.00  0.00           H  
ATOM   2081 2HE  LYS A 145      28.052  28.580   0.800  1.00  0.00           H  
ATOM   2082 1HZ  LYS A 145      26.771  28.781  -1.202  1.00  0.00           H  
ATOM   2083 2HZ  LYS A 145      26.196  27.527  -0.298  1.00  0.00           H  
ATOM   2084 3HZ  LYS A 145      25.368  28.952  -0.353  1.00  0.00           H  
ATOM   2085  N   ASN A 146      25.226  28.446   6.987  1.00  0.00           N  
ATOM   2086  CA  ASN A 146      24.402  28.071   8.139  1.00  0.00           C  
ATOM   2087  C   ASN A 146      24.448  26.569   8.456  1.00  0.00           C  
ATOM   2088  O   ASN A 146      23.598  26.056   9.186  1.00  0.00           O  
ATOM   2089  CB  ASN A 146      22.968  28.514   7.914  1.00  0.00           C  
ATOM   2090  CG  ASN A 146      22.815  30.010   7.935  1.00  0.00           C  
ATOM   2091  OD1 ASN A 146      23.561  30.713   8.627  1.00  0.00           O  
ATOM   2092  ND2 ASN A 146      21.863  30.510   7.189  1.00  0.00           N  
ATOM   2093  H   ASN A 146      24.864  28.302   6.055  1.00  0.00           H  
ATOM   2094  HA  ASN A 146      24.794  28.575   9.024  1.00  0.00           H  
ATOM   2095 1HB  ASN A 146      22.617  28.138   6.953  1.00  0.00           H  
ATOM   2096 2HB  ASN A 146      22.329  28.085   8.687  1.00  0.00           H  
ATOM   2097 1HD2 ASN A 146      21.715  31.499   7.163  1.00  0.00           H  
ATOM   2098 2HD2 ASN A 146      21.284  29.903   6.645  1.00  0.00           H  
ATOM   2099  N   ARG A 147      25.445  25.876   7.919  1.00  0.00           N  
ATOM   2100  CA  ARG A 147      25.532  24.420   8.055  1.00  0.00           C  
ATOM   2101  C   ARG A 147      26.135  23.988   9.391  1.00  0.00           C  
ATOM   2102  O   ARG A 147      26.730  24.799  10.092  1.00  0.00           O  
ATOM   2103  CB  ARG A 147      26.366  23.835   6.925  1.00  0.00           C  
ATOM   2104  CG  ARG A 147      25.602  23.574   5.636  1.00  0.00           C  
ATOM   2105  CD  ARG A 147      25.149  24.837   5.001  1.00  0.00           C  
ATOM   2106  NE  ARG A 147      24.537  24.603   3.702  1.00  0.00           N  
ATOM   2107  CZ  ARG A 147      23.957  25.555   2.946  1.00  0.00           C  
ATOM   2108  NH1 ARG A 147      23.919  26.799   3.371  1.00  0.00           N  
ATOM   2109  NH2 ARG A 147      23.428  25.240   1.777  1.00  0.00           N  
ATOM   2110  H   ARG A 147      26.162  26.366   7.403  1.00  0.00           H  
ATOM   2111  HA  ARG A 147      24.525  24.006   7.998  1.00  0.00           H  
ATOM   2112 1HB  ARG A 147      27.186  24.512   6.690  1.00  0.00           H  
ATOM   2113 2HB  ARG A 147      26.803  22.890   7.246  1.00  0.00           H  
ATOM   2114 1HG  ARG A 147      26.247  23.048   4.931  1.00  0.00           H  
ATOM   2115 2HG  ARG A 147      24.725  22.963   5.850  1.00  0.00           H  
ATOM   2116 1HD  ARG A 147      24.413  25.323   5.641  1.00  0.00           H  
ATOM   2117 2HD  ARG A 147      26.001  25.501   4.860  1.00  0.00           H  
ATOM   2118  HE  ARG A 147      24.547  23.658   3.342  1.00  0.00           H  
ATOM   2119 1HH1 ARG A 147      24.324  27.040   4.265  1.00  0.00           H  
ATOM   2120 2HH1 ARG A 147      23.485  27.513   2.804  1.00  0.00           H  
ATOM   2121 1HH2 ARG A 147      23.457  24.283   1.451  1.00  0.00           H  
ATOM   2122 2HH2 ARG A 147      22.994  25.953   1.211  1.00  0.00           H  
ATOM   2123  N   LYS A 148      25.951  22.719   9.755  1.00  0.00           N  
ATOM   2124  CA  LYS A 148      26.389  22.241  11.071  1.00  0.00           C  
ATOM   2125  C   LYS A 148      27.859  21.843  11.108  1.00  0.00           C  
ATOM   2126  O   LYS A 148      28.434  21.684  12.186  1.00  0.00           O  
ATOM   2127  CB  LYS A 148      25.529  21.055  11.511  1.00  0.00           C  
ATOM   2128  CG  LYS A 148      24.053  21.382  11.695  1.00  0.00           C  
ATOM   2129  CD  LYS A 148      23.847  22.402  12.805  1.00  0.00           C  
ATOM   2130  CE  LYS A 148      22.368  22.624  13.086  1.00  0.00           C  
ATOM   2131  NZ  LYS A 148      21.677  23.281  11.944  1.00  0.00           N  
ATOM   2132  H   LYS A 148      25.504  22.073   9.120  1.00  0.00           H  
ATOM   2133  HA  LYS A 148      26.267  23.051  11.791  1.00  0.00           H  
ATOM   2134 1HB  LYS A 148      25.605  20.256  10.772  1.00  0.00           H  
ATOM   2135 2HB  LYS A 148      25.905  20.664  12.456  1.00  0.00           H  
ATOM   2136 1HG  LYS A 148      23.651  21.784  10.764  1.00  0.00           H  
ATOM   2137 2HG  LYS A 148      23.507  20.472  11.943  1.00  0.00           H  
ATOM   2138 1HD  LYS A 148      24.333  22.051  13.716  1.00  0.00           H  
ATOM   2139 2HD  LYS A 148      24.298  23.351  12.515  1.00  0.00           H  
ATOM   2140 1HE  LYS A 148      21.888  21.666  13.283  1.00  0.00           H  
ATOM   2141 2HE  LYS A 148      22.256  23.251  13.971  1.00  0.00           H  
ATOM   2142 1HZ  LYS A 148      20.701  23.410  12.170  1.00  0.00           H  
ATOM   2143 2HZ  LYS A 148      22.103  24.179  11.763  1.00  0.00           H  
ATOM   2144 3HZ  LYS A 148      21.757  22.700  11.122  1.00  0.00           H  
ATOM   2145  N   ALA A 149      28.468  21.686   9.935  1.00  0.00           N  
ATOM   2146  CA  ALA A 149      29.822  21.143   9.883  1.00  0.00           C  
ATOM   2147  C   ALA A 149      30.493  21.504   8.582  1.00  0.00           C  
ATOM   2148  O   ALA A 149      29.830  21.816   7.588  1.00  0.00           O  
ATOM   2149  CB  ALA A 149      29.804  19.632  10.063  1.00  0.00           C  
ATOM   2150  H   ALA A 149      28.006  21.938   9.073  1.00  0.00           H  
ATOM   2151  HA  ALA A 149      30.396  21.586  10.697  1.00  0.00           H  
ATOM   2152 1HB  ALA A 149      30.824  19.249  10.021  1.00  0.00           H  
ATOM   2153 2HB  ALA A 149      29.364  19.386  11.030  1.00  0.00           H  
ATOM   2154 3HB  ALA A 149      29.213  19.178   9.270  1.00  0.00           H  
ATOM   2155  N   THR A 150      31.821  21.467   8.594  1.00  0.00           N  
ATOM   2156  CA  THR A 150      32.592  21.721   7.392  1.00  0.00           C  
ATOM   2157  C   THR A 150      33.802  20.783   7.357  1.00  0.00           C  
ATOM   2158  O   THR A 150      34.455  20.507   8.376  1.00  0.00           O  
ATOM   2159  CB  THR A 150      33.051  23.189   7.319  1.00  0.00           C  
ATOM   2160  OG1 THR A 150      31.907  24.052   7.354  1.00  0.00           O  
ATOM   2161  CG2 THR A 150      33.832  23.441   6.038  1.00  0.00           C  
ATOM   2162  H   THR A 150      32.306  21.258   9.455  1.00  0.00           H  
ATOM   2163  HA  THR A 150      31.961  21.518   6.527  1.00  0.00           H  
ATOM   2164  HB  THR A 150      33.686  23.415   8.175  1.00  0.00           H  
ATOM   2165  HG1 THR A 150      32.037  24.779   6.740  1.00  0.00           H  
ATOM   2166 1HG2 THR A 150      34.149  24.483   6.004  1.00  0.00           H  
ATOM   2167 2HG2 THR A 150      34.709  22.794   6.014  1.00  0.00           H  
ATOM   2168 3HG2 THR A 150      33.199  23.226   5.178  1.00  0.00           H  
ATOM   2169  N   LEU A 151      34.059  20.253   6.170  1.00  0.00           N  
ATOM   2170  CA  LEU A 151      35.279  19.507   5.895  1.00  0.00           C  
ATOM   2171  C   LEU A 151      36.266  20.484   5.290  1.00  0.00           C  
ATOM   2172  O   LEU A 151      36.004  21.072   4.243  1.00  0.00           O  
ATOM   2173  CB  LEU A 151      35.019  18.337   4.938  1.00  0.00           C  
ATOM   2174  CG  LEU A 151      36.249  17.506   4.553  1.00  0.00           C  
ATOM   2175  CD1 LEU A 151      36.814  16.829   5.795  1.00  0.00           C  
ATOM   2176  CD2 LEU A 151      35.860  16.479   3.500  1.00  0.00           C  
ATOM   2177  H   LEU A 151      33.380  20.374   5.432  1.00  0.00           H  
ATOM   2178  HA  LEU A 151      35.655  19.101   6.833  1.00  0.00           H  
ATOM   2179 1HB  LEU A 151      34.296  17.665   5.399  1.00  0.00           H  
ATOM   2180 2HB  LEU A 151      34.584  18.730   4.019  1.00  0.00           H  
ATOM   2181  HG  LEU A 151      37.021  18.163   4.151  1.00  0.00           H  
ATOM   2182 1HD1 LEU A 151      37.689  16.239   5.521  1.00  0.00           H  
ATOM   2183 2HD1 LEU A 151      37.102  17.587   6.523  1.00  0.00           H  
ATOM   2184 3HD1 LEU A 151      36.058  16.177   6.229  1.00  0.00           H  
ATOM   2185 1HD2 LEU A 151      36.735  15.889   3.226  1.00  0.00           H  
ATOM   2186 2HD2 LEU A 151      35.089  15.821   3.902  1.00  0.00           H  
ATOM   2187 3HD2 LEU A 151      35.476  16.991   2.617  1.00  0.00           H  
ATOM   2188  N   LEU A 152      37.374  20.691   5.997  1.00  0.00           N  
ATOM   2189  CA  LEU A 152      38.410  21.620   5.580  1.00  0.00           C  
ATOM   2190  C   LEU A 152      39.486  20.847   4.841  1.00  0.00           C  
ATOM   2191  O   LEU A 152      40.202  20.055   5.446  1.00  0.00           O  
ATOM   2192  CB  LEU A 152      39.012  22.349   6.788  1.00  0.00           C  
ATOM   2193  CG  LEU A 152      38.024  23.165   7.632  1.00  0.00           C  
ATOM   2194  CD1 LEU A 152      38.754  23.770   8.824  1.00  0.00           C  
ATOM   2195  CD2 LEU A 152      37.393  24.247   6.770  1.00  0.00           C  
ATOM   2196  H   LEU A 152      37.492  20.177   6.858  1.00  0.00           H  
ATOM   2197  HA  LEU A 152      37.964  22.361   4.918  1.00  0.00           H  
ATOM   2198 1HB  LEU A 152      39.476  21.612   7.442  1.00  0.00           H  
ATOM   2199 2HB  LEU A 152      39.786  23.029   6.434  1.00  0.00           H  
ATOM   2200  HG  LEU A 152      37.245  22.507   8.018  1.00  0.00           H  
ATOM   2201 1HD1 LEU A 152      38.052  24.350   9.424  1.00  0.00           H  
ATOM   2202 2HD1 LEU A 152      39.179  22.973   9.434  1.00  0.00           H  
ATOM   2203 3HD1 LEU A 152      39.552  24.421   8.469  1.00  0.00           H  
ATOM   2204 1HD2 LEU A 152      36.690  24.827   7.370  1.00  0.00           H  
ATOM   2205 2HD2 LEU A 152      38.171  24.906   6.385  1.00  0.00           H  
ATOM   2206 3HD2 LEU A 152      36.863  23.786   5.936  1.00  0.00           H  
ATOM   2207  N   GLN A 153      39.591  21.065   3.538  1.00  0.00           N  
ATOM   2208  CA  GLN A 153      40.515  20.278   2.732  1.00  0.00           C  
ATOM   2209  C   GLN A 153      41.943  20.363   3.279  1.00  0.00           C  
ATOM   2210  O   GLN A 153      42.418  21.447   3.657  1.00  0.00           O  
ATOM   2211  CB  GLN A 153      40.482  20.747   1.275  1.00  0.00           C  
ATOM   2212  CG  GLN A 153      41.347  19.924   0.336  1.00  0.00           C  
ATOM   2213  CD  GLN A 153      41.243  20.388  -1.104  1.00  0.00           C  
ATOM   2214  OE1 GLN A 153      40.274  21.049  -1.489  1.00  0.00           O  
ATOM   2215  NE2 GLN A 153      42.241  20.045  -1.910  1.00  0.00           N  
ATOM   2216  H   GLN A 153      39.032  21.778   3.091  1.00  0.00           H  
ATOM   2217  HA  GLN A 153      40.205  19.234   2.771  1.00  0.00           H  
ATOM   2218 1HB  GLN A 153      39.457  20.713   0.905  1.00  0.00           H  
ATOM   2219 2HB  GLN A 153      40.816  21.783   1.219  1.00  0.00           H  
ATOM   2220 1HG  GLN A 153      42.388  20.010   0.648  1.00  0.00           H  
ATOM   2221 2HG  GLN A 153      41.028  18.883   0.384  1.00  0.00           H  
ATOM   2222 1HE2 GLN A 153      42.227  20.323  -2.871  1.00  0.00           H  
ATOM   2223 2HE2 GLN A 153      43.008  19.509  -1.556  1.00  0.00           H  
ATOM   2224  N   HIS A 154      42.594  19.201   3.344  1.00  0.00           N  
ATOM   2225  CA  HIS A 154      43.970  19.078   3.824  1.00  0.00           C  
ATOM   2226  C   HIS A 154      44.138  19.513   5.270  1.00  0.00           C  
ATOM   2227  O   HIS A 154      45.210  19.968   5.655  1.00  0.00           O  
ATOM   2228  CB  HIS A 154      44.916  19.899   2.941  1.00  0.00           C  
ATOM   2229  CG  HIS A 154      44.897  19.492   1.500  1.00  0.00           C  
ATOM   2230  ND1 HIS A 154      45.011  18.179   1.096  1.00  0.00           N  
ATOM   2231  CD2 HIS A 154      44.780  20.226   0.368  1.00  0.00           C  
ATOM   2232  CE1 HIS A 154      44.963  18.122  -0.224  1.00  0.00           C  
ATOM   2233  NE2 HIS A 154      44.823  19.350  -0.688  1.00  0.00           N  
ATOM   2234  H   HIS A 154      42.102  18.372   3.044  1.00  0.00           H  
ATOM   2235  HA  HIS A 154      44.280  18.034   3.777  1.00  0.00           H  
ATOM   2236 1HB  HIS A 154      44.647  20.954   3.002  1.00  0.00           H  
ATOM   2237 2HB  HIS A 154      45.936  19.799   3.310  1.00  0.00           H  
ATOM   2238  HD1 HIS A 154      45.039  17.377   1.693  1.00  0.00           H  
ATOM   2239  HD2 HIS A 154      44.668  21.295   0.187  1.00  0.00           H  
ATOM   2240  HE1 HIS A 154      45.035  17.165  -0.741  1.00  0.00           H  
ATOM   2241  N   HIS A 155      43.094  19.377   6.071  1.00  0.00           N  
ATOM   2242  CA  HIS A 155      43.122  19.938   7.411  1.00  0.00           C  
ATOM   2243  C   HIS A 155      42.346  19.034   8.355  1.00  0.00           C  
ATOM   2244  O   HIS A 155      42.940  18.389   9.232  1.00  0.00           O  
ATOM   2245  CB  HIS A 155      42.533  21.352   7.431  1.00  0.00           C  
ATOM   2246  CG  HIS A 155      42.594  22.011   8.774  1.00  0.00           C  
ATOM   2247  ND1 HIS A 155      42.447  23.372   8.942  1.00  0.00           N  
ATOM   2248  CD2 HIS A 155      42.785  21.496  10.011  1.00  0.00           C  
ATOM   2249  CE1 HIS A 155      42.546  23.666  10.227  1.00  0.00           C  
ATOM   2250  NE2 HIS A 155      42.751  22.546  10.896  1.00  0.00           N  
ATOM   2251  H   HIS A 155      42.269  18.884   5.761  1.00  0.00           H  
ATOM   2252  HA  HIS A 155      44.153  20.002   7.757  1.00  0.00           H  
ATOM   2253 1HB  HIS A 155      43.069  21.980   6.718  1.00  0.00           H  
ATOM   2254 2HB  HIS A 155      41.490  21.316   7.115  1.00  0.00           H  
ATOM   2255  HD1 HIS A 155      42.218  24.034   8.229  1.00  0.00           H  
ATOM   2256  HD2 HIS A 155      42.947  20.481  10.374  1.00  0.00           H  
ATOM   2257  HE1 HIS A 155      42.457  24.696  10.569  1.00  0.00           H  
ATOM   2258  N   GLY A 156      41.035  18.951   8.158  1.00  0.00           N  
ATOM   2259  CA  GLY A 156      40.217  18.121   9.022  1.00  0.00           C  
ATOM   2260  C   GLY A 156      38.820  18.681   9.160  1.00  0.00           C  
ATOM   2261  O   GLY A 156      38.312  19.335   8.254  1.00  0.00           O  
ATOM   2262  H   GLY A 156      40.595  19.463   7.407  1.00  0.00           H  
ATOM   2263 1HA  GLY A 156      40.168  17.110   8.616  1.00  0.00           H  
ATOM   2264 2HA  GLY A 156      40.682  18.050  10.005  1.00  0.00           H  
ATOM   2265  N   LEU A 157      38.227  18.444  10.317  1.00  0.00           N  
ATOM   2266  CA  LEU A 157      36.811  18.715  10.543  1.00  0.00           C  
ATOM   2267  C   LEU A 157      36.576  19.847  11.522  1.00  0.00           C  
ATOM   2268  O   LEU A 157      37.330  20.023  12.476  1.00  0.00           O  
ATOM   2269  CB  LEU A 157      36.114  17.450  11.060  1.00  0.00           C  
ATOM   2270  CG  LEU A 157      36.196  16.224  10.142  1.00  0.00           C  
ATOM   2271  CD1 LEU A 157      35.546  15.030  10.830  1.00  0.00           C  
ATOM   2272  CD2 LEU A 157      35.510  16.532   8.819  1.00  0.00           C  
ATOM   2273  H   LEU A 157      38.781  18.061  11.070  1.00  0.00           H  
ATOM   2274  HA  LEU A 157      36.359  19.005   9.595  1.00  0.00           H  
ATOM   2275 1HB  LEU A 157      36.555  17.177  12.017  1.00  0.00           H  
ATOM   2276 2HB  LEU A 157      35.060  17.675  11.220  1.00  0.00           H  
ATOM   2277  HG  LEU A 157      37.241  15.974   9.960  1.00  0.00           H  
ATOM   2278 1HD1 LEU A 157      35.604  14.159  10.178  1.00  0.00           H  
ATOM   2279 2HD1 LEU A 157      36.068  14.820  11.763  1.00  0.00           H  
ATOM   2280 3HD1 LEU A 157      34.501  15.256  11.040  1.00  0.00           H  
ATOM   2281 1HD2 LEU A 157      35.569  15.661   8.167  1.00  0.00           H  
ATOM   2282 2HD2 LEU A 157      34.464  16.780   9.001  1.00  0.00           H  
ATOM   2283 3HD2 LEU A 157      36.006  17.377   8.341  1.00  0.00           H  
ATOM   2284  N   ILE A 158      35.488  20.576  11.315  1.00  0.00           N  
ATOM   2285  CA  ILE A 158      35.008  21.532  12.303  1.00  0.00           C  
ATOM   2286  C   ILE A 158      33.484  21.437  12.370  1.00  0.00           C  
ATOM   2287  O   ILE A 158      32.819  21.344  11.328  1.00  0.00           O  
ATOM   2288  CB  ILE A 158      35.438  22.969  11.956  1.00  0.00           C  
ATOM   2289  CG1 ILE A 158      35.031  23.933  13.073  1.00  0.00           C  
ATOM   2290  CG2 ILE A 158      34.832  23.400  10.629  1.00  0.00           C  
ATOM   2291  CD1 ILE A 158      35.688  25.291  12.977  1.00  0.00           C  
ATOM   2292  H   ILE A 158      34.979  20.465  10.450  1.00  0.00           H  
ATOM   2293  HA  ILE A 158      35.437  21.274  13.270  1.00  0.00           H  
ATOM   2294  HB  ILE A 158      36.524  23.015  11.880  1.00  0.00           H  
ATOM   2295 1HG1 ILE A 158      33.951  24.074  13.056  1.00  0.00           H  
ATOM   2296 2HG1 ILE A 158      35.288  23.499  14.040  1.00  0.00           H  
ATOM   2297 1HG2 ILE A 158      35.145  24.418  10.399  1.00  0.00           H  
ATOM   2298 2HG2 ILE A 158      35.169  22.729   9.840  1.00  0.00           H  
ATOM   2299 3HG2 ILE A 158      33.744  23.362  10.697  1.00  0.00           H  
ATOM   2300 1HD1 ILE A 158      35.350  25.918  13.803  1.00  0.00           H  
ATOM   2301 2HD1 ILE A 158      36.771  25.176  13.027  1.00  0.00           H  
ATOM   2302 3HD1 ILE A 158      35.416  25.760  12.032  1.00  0.00           H  
ATOM   2303  N   ALA A 159      32.930  21.453  13.585  1.00  0.00           N  
ATOM   2304  CA  ALA A 159      31.483  21.403  13.758  1.00  0.00           C  
ATOM   2305  C   ALA A 159      31.029  22.516  14.677  1.00  0.00           C  
ATOM   2306  O   ALA A 159      31.810  23.045  15.472  1.00  0.00           O  
ATOM   2307  CB  ALA A 159      31.050  20.051  14.306  1.00  0.00           C  
ATOM   2308  H   ALA A 159      33.522  21.501  14.402  1.00  0.00           H  
ATOM   2309  HA  ALA A 159      31.020  21.548  12.782  1.00  0.00           H  
ATOM   2310 1HB  ALA A 159      29.967  20.037  14.427  1.00  0.00           H  
ATOM   2311 2HB  ALA A 159      31.348  19.265  13.612  1.00  0.00           H  
ATOM   2312 3HB  ALA A 159      31.524  19.881  15.271  1.00  0.00           H  
ATOM   2313  N   CYS A 160      29.755  22.884  14.556  1.00  0.00           N  
ATOM   2314  CA  CYS A 160      29.182  23.932  15.393  1.00  0.00           C  
ATOM   2315  C   CYS A 160      27.861  23.456  15.969  1.00  0.00           C  
ATOM   2316  O   CYS A 160      27.241  22.532  15.438  1.00  0.00           O  
ATOM   2317  CB  CYS A 160      28.960  25.216  14.594  1.00  0.00           C  
ATOM   2318  SG  CYS A 160      30.469  25.913  13.880  1.00  0.00           S  
ATOM   2319  H   CYS A 160      29.171  22.428  13.870  1.00  0.00           H  
ATOM   2320  HA  CYS A 160      29.879  24.148  16.202  1.00  0.00           H  
ATOM   2321 1HB  CYS A 160      28.260  25.023  13.780  1.00  0.00           H  
ATOM   2322 2HB  CYS A 160      28.512  25.973  15.238  1.00  0.00           H  
ATOM   2323  HG  CYS A 160      30.774  24.852  13.138  1.00  0.00           H  
ATOM   2324  N   GLU A 161      27.444  24.066  17.068  1.00  0.00           N  
ATOM   2325  CA  GLU A 161      26.179  23.711  17.679  1.00  0.00           C  
ATOM   2326  C   GLU A 161      25.545  24.832  18.466  1.00  0.00           C  
ATOM   2327  O   GLU A 161      26.217  25.757  18.926  1.00  0.00           O  
ATOM   2328  CB  GLU A 161      26.370  22.501  18.596  1.00  0.00           C  
ATOM   2329  CG  GLU A 161      27.296  22.749  19.779  1.00  0.00           C  
ATOM   2330  CD  GLU A 161      27.499  21.525  20.629  1.00  0.00           C  
ATOM   2331  OE1 GLU A 161      26.924  20.509  20.321  1.00  0.00           O  
ATOM   2332  OE2 GLU A 161      28.231  21.607  21.587  1.00  0.00           O  
ATOM   2333  H   GLU A 161      28.009  24.788  17.491  1.00  0.00           H  
ATOM   2334  HA  GLU A 161      25.474  23.450  16.889  1.00  0.00           H  
ATOM   2335 1HB  GLU A 161      25.404  22.185  18.988  1.00  0.00           H  
ATOM   2336 2HB  GLU A 161      26.778  21.669  18.021  1.00  0.00           H  
ATOM   2337 1HG  GLU A 161      28.264  23.083  19.406  1.00  0.00           H  
ATOM   2338 2HG  GLU A 161      26.879  23.546  20.392  1.00  0.00           H  
ATOM   2339  N   VAL A 162      24.234  24.726  18.642  1.00  0.00           N  
ATOM   2340  CA  VAL A 162      23.529  25.610  19.559  1.00  0.00           C  
ATOM   2341  C   VAL A 162      23.801  25.197  20.999  1.00  0.00           C  
ATOM   2342  O   VAL A 162      23.509  25.956  21.922  1.00  0.00           O  
ATOM   2343  CB  VAL A 162      22.013  25.574  19.288  1.00  0.00           C  
ATOM   2344  CG1 VAL A 162      21.413  24.271  19.794  1.00  0.00           C  
ATOM   2345  CG2 VAL A 162      21.341  26.769  19.945  1.00  0.00           C  
ATOM   2346  H   VAL A 162      23.712  24.025  18.136  1.00  0.00           H  
ATOM   2347  HA  VAL A 162      23.886  26.628  19.402  1.00  0.00           H  
ATOM   2348  HB  VAL A 162      21.845  25.608  18.211  1.00  0.00           H  
ATOM   2349 1HG1 VAL A 162      20.341  24.262  19.594  1.00  0.00           H  
ATOM   2350 2HG1 VAL A 162      21.883  23.431  19.284  1.00  0.00           H  
ATOM   2351 3HG1 VAL A 162      21.581  24.186  20.867  1.00  0.00           H  
ATOM   2352 1HG2 VAL A 162      20.270  26.738  19.749  1.00  0.00           H  
ATOM   2353 2HG2 VAL A 162      21.514  26.738  21.021  1.00  0.00           H  
ATOM   2354 3HG2 VAL A 162      21.757  27.691  19.537  1.00  0.00           H  
ATOM   2355  N   ASN A 163      24.347  23.994  21.174  1.00  0.00           N  
ATOM   2356  CA  ASN A 163      24.827  23.517  22.469  1.00  0.00           C  
ATOM   2357  C   ASN A 163      26.169  22.857  22.269  1.00  0.00           C  
ATOM   2358  O   ASN A 163      26.501  22.446  21.158  1.00  0.00           O  
ATOM   2359  CB  ASN A 163      23.840  22.561  23.114  1.00  0.00           C  
ATOM   2360  CG  ASN A 163      24.152  22.298  24.561  1.00  0.00           C  
ATOM   2361  OD1 ASN A 163      25.157  22.786  25.091  1.00  0.00           O  
ATOM   2362  ND2 ASN A 163      23.310  21.536  25.211  1.00  0.00           N  
ATOM   2363  H   ASN A 163      24.428  23.392  20.367  1.00  0.00           H  
ATOM   2364  HA  ASN A 163      24.948  24.376  23.131  1.00  0.00           H  
ATOM   2365 1HB  ASN A 163      22.833  22.973  23.040  1.00  0.00           H  
ATOM   2366 2HB  ASN A 163      23.847  21.613  22.575  1.00  0.00           H  
ATOM   2367 1HD2 ASN A 163      23.467  21.327  26.176  1.00  0.00           H  
ATOM   2368 2HD2 ASN A 163      22.510  21.163  24.742  1.00  0.00           H  
ATOM   2369  N   LEU A 164      26.952  22.769  23.339  1.00  0.00           N  
ATOM   2370  CA  LEU A 164      28.171  21.970  23.327  1.00  0.00           C  
ATOM   2371  C   LEU A 164      27.843  20.543  22.899  1.00  0.00           C  
ATOM   2372  O   LEU A 164      28.533  19.952  22.072  1.00  0.00           O  
ATOM   2373  CB  LEU A 164      28.830  21.968  24.712  1.00  0.00           C  
ATOM   2374  CG  LEU A 164      28.083  21.189  25.803  1.00  0.00           C  
ATOM   2375  CD1 LEU A 164      28.451  19.714  25.716  1.00  0.00           C  
ATOM   2376  CD2 LEU A 164      28.436  21.761  27.168  1.00  0.00           C  
ATOM   2377  H   LEU A 164      26.698  23.266  24.181  1.00  0.00           H  
ATOM   2378  HA  LEU A 164      28.866  22.410  22.613  1.00  0.00           H  
ATOM   2379 1HB  LEU A 164      29.826  21.539  24.622  1.00  0.00           H  
ATOM   2380 2HB  LEU A 164      28.930  22.999  25.051  1.00  0.00           H  
ATOM   2381  HG  LEU A 164      27.008  21.275  25.640  1.00  0.00           H  
ATOM   2382 1HD1 LEU A 164      27.920  19.160  26.491  1.00  0.00           H  
ATOM   2383 2HD1 LEU A 164      28.170  19.326  24.737  1.00  0.00           H  
ATOM   2384 3HD1 LEU A 164      29.525  19.598  25.858  1.00  0.00           H  
ATOM   2385 1HD2 LEU A 164      27.905  21.208  27.943  1.00  0.00           H  
ATOM   2386 2HD2 LEU A 164      29.510  21.675  27.332  1.00  0.00           H  
ATOM   2387 3HD2 LEU A 164      28.146  22.811  27.208  1.00  0.00           H  
ATOM   2388  N   GLU A 165      26.752  20.016  23.445  1.00  0.00           N  
ATOM   2389  CA  GLU A 165      26.384  18.626  23.197  1.00  0.00           C  
ATOM   2390  C   GLU A 165      26.157  18.351  21.717  1.00  0.00           C  
ATOM   2391  O   GLU A 165      26.681  17.383  21.175  1.00  0.00           O  
ATOM   2392  CB  GLU A 165      25.124  18.264  23.986  1.00  0.00           C  
ATOM   2393  CG  GLU A 165      25.328  18.176  25.492  1.00  0.00           C  
ATOM   2394  CD  GLU A 165      24.053  17.908  26.241  1.00  0.00           C  
ATOM   2395  OE1 GLU A 165      23.013  17.910  25.626  1.00  0.00           O  
ATOM   2396  OE2 GLU A 165      24.118  17.700  27.429  1.00  0.00           O  
ATOM   2397  H   GLU A 165      26.165  20.581  24.041  1.00  0.00           H  
ATOM   2398  HA  GLU A 165      27.202  17.987  23.530  1.00  0.00           H  
ATOM   2399 1HB  GLU A 165      24.350  19.009  23.797  1.00  0.00           H  
ATOM   2400 2HB  GLU A 165      24.743  17.302  23.643  1.00  0.00           H  
ATOM   2401 1HG  GLU A 165      26.036  17.375  25.705  1.00  0.00           H  
ATOM   2402 2HG  GLU A 165      25.762  19.110  25.844  1.00  0.00           H  
ATOM   2403  N   LYS A 166      25.383  19.206  21.049  1.00  0.00           N  
ATOM   2404  CA  LYS A 166      25.119  18.937  19.645  1.00  0.00           C  
ATOM   2405  C   LYS A 166      26.384  19.100  18.805  1.00  0.00           C  
ATOM   2406  O   LYS A 166      26.615  18.300  17.908  1.00  0.00           O  
ATOM   2407  CB  LYS A 166      24.015  19.859  19.124  1.00  0.00           C  
ATOM   2408  CG  LYS A 166      23.629  19.619  17.671  1.00  0.00           C  
ATOM   2409  CD  LYS A 166      22.983  18.254  17.489  1.00  0.00           C  
ATOM   2410  CE  LYS A 166      22.503  18.053  16.059  1.00  0.00           C  
ATOM   2411  NZ  LYS A 166      21.901  16.707  15.858  1.00  0.00           N  
ATOM   2412  H   LYS A 166      24.977  20.026  21.478  1.00  0.00           H  
ATOM   2413  HA  LYS A 166      24.786  17.903  19.547  1.00  0.00           H  
ATOM   2414 1HB  LYS A 166      23.120  19.735  19.733  1.00  0.00           H  
ATOM   2415 2HB  LYS A 166      24.334  20.897  19.218  1.00  0.00           H  
ATOM   2416 1HG  LYS A 166      22.927  20.389  17.349  1.00  0.00           H  
ATOM   2417 2HG  LYS A 166      24.518  19.677  17.044  1.00  0.00           H  
ATOM   2418 1HD  LYS A 166      23.705  17.474  17.734  1.00  0.00           H  
ATOM   2419 2HD  LYS A 166      22.132  18.161  18.164  1.00  0.00           H  
ATOM   2420 1HE  LYS A 166      21.760  18.810  15.816  1.00  0.00           H  
ATOM   2421 2HE  LYS A 166      23.343  18.167  15.374  1.00  0.00           H  
ATOM   2422 1HZ  LYS A 166      21.597  16.614  14.899  1.00  0.00           H  
ATOM   2423 2HZ  LYS A 166      22.589  15.996  16.063  1.00  0.00           H  
ATOM   2424 3HZ  LYS A 166      21.109  16.597  16.474  1.00  0.00           H  
ATOM   2425  N   ALA A 167      27.217  20.098  19.090  1.00  0.00           N  
ATOM   2426  CA  ALA A 167      28.475  20.235  18.355  1.00  0.00           C  
ATOM   2427  C   ALA A 167      29.333  18.972  18.482  1.00  0.00           C  
ATOM   2428  O   ALA A 167      29.959  18.533  17.512  1.00  0.00           O  
ATOM   2429  CB  ALA A 167      29.246  21.451  18.849  1.00  0.00           C  
ATOM   2430  H   ALA A 167      26.993  20.768  19.812  1.00  0.00           H  
ATOM   2431  HA  ALA A 167      28.238  20.372  17.300  1.00  0.00           H  
ATOM   2432 1HB  ALA A 167      30.179  21.540  18.293  1.00  0.00           H  
ATOM   2433 2HB  ALA A 167      28.646  22.348  18.697  1.00  0.00           H  
ATOM   2434 3HB  ALA A 167      29.464  21.336  19.909  1.00  0.00           H  
ATOM   2435  N   LEU A 168      29.353  18.389  19.675  1.00  0.00           N  
ATOM   2436  CA  LEU A 168      30.089  17.161  19.931  1.00  0.00           C  
ATOM   2437  C   LEU A 168      29.485  15.983  19.169  1.00  0.00           C  
ATOM   2438  O   LEU A 168      30.227  15.215  18.548  1.00  0.00           O  
ATOM   2439  CB  LEU A 168      30.099  16.857  21.434  1.00  0.00           C  
ATOM   2440  CG  LEU A 168      30.850  15.586  21.851  1.00  0.00           C  
ATOM   2441  CD1 LEU A 168      32.309  15.696  21.428  1.00  0.00           C  
ATOM   2442  CD2 LEU A 168      30.731  15.396  23.356  1.00  0.00           C  
ATOM   2443  H   LEU A 168      28.836  18.819  20.429  1.00  0.00           H  
ATOM   2444  HA  LEU A 168      31.116  17.296  19.592  1.00  0.00           H  
ATOM   2445 1HB  LEU A 168      30.556  17.697  21.955  1.00  0.00           H  
ATOM   2446 2HB  LEU A 168      29.069  16.761  21.777  1.00  0.00           H  
ATOM   2447  HG  LEU A 168      30.419  14.725  21.341  1.00  0.00           H  
ATOM   2448 1HD1 LEU A 168      32.842  14.792  21.724  1.00  0.00           H  
ATOM   2449 2HD1 LEU A 168      32.366  15.811  20.345  1.00  0.00           H  
ATOM   2450 3HD1 LEU A 168      32.764  16.560  21.910  1.00  0.00           H  
ATOM   2451 1HD2 LEU A 168      31.264  14.492  23.652  1.00  0.00           H  
ATOM   2452 2HD2 LEU A 168      31.163  16.256  23.867  1.00  0.00           H  
ATOM   2453 3HD2 LEU A 168      29.679  15.303  23.628  1.00  0.00           H  
ATOM   2454  N   TRP A 169      28.155  15.848  19.186  1.00  0.00           N  
ATOM   2455  CA  TRP A 169      27.512  14.785  18.419  1.00  0.00           C  
ATOM   2456  C   TRP A 169      27.882  14.887  16.955  1.00  0.00           C  
ATOM   2457  O   TRP A 169      28.232  13.888  16.325  1.00  0.00           O  
ATOM   2458  CB  TRP A 169      25.991  14.852  18.570  1.00  0.00           C  
ATOM   2459  CG  TRP A 169      25.504  14.420  19.920  1.00  0.00           C  
ATOM   2460  CD1 TRP A 169      24.728  15.143  20.776  1.00  0.00           C  
ATOM   2461  CD2 TRP A 169      25.759  13.157  20.580  1.00  0.00           C  
ATOM   2462  NE1 TRP A 169      24.484  14.421  21.918  1.00  0.00           N  
ATOM   2463  CE2 TRP A 169      25.106  13.202  21.814  1.00  0.00           C  
ATOM   2464  CE3 TRP A 169      26.478  12.008  20.226  1.00  0.00           C  
ATOM   2465  CZ2 TRP A 169      25.149  12.142  22.706  1.00  0.00           C  
ATOM   2466  CZ3 TRP A 169      26.519  10.944  21.120  1.00  0.00           C  
ATOM   2467  CH2 TRP A 169      25.871  11.010  22.328  1.00  0.00           C  
ATOM   2468  H   TRP A 169      27.582  16.479  19.729  1.00  0.00           H  
ATOM   2469  HA  TRP A 169      27.856  13.825  18.803  1.00  0.00           H  
ATOM   2470 1HB  TRP A 169      25.652  15.873  18.394  1.00  0.00           H  
ATOM   2471 2HB  TRP A 169      25.523  14.217  17.818  1.00  0.00           H  
ATOM   2472  HD1 TRP A 169      24.355  16.147  20.582  1.00  0.00           H  
ATOM   2473  HE1 TRP A 169      23.937  14.734  22.706  1.00  0.00           H  
ATOM   2474  HE3 TRP A 169      26.992  11.949  19.267  1.00  0.00           H  
ATOM   2475  HZ2 TRP A 169      24.641  12.176  23.670  1.00  0.00           H  
ATOM   2476  HZ3 TRP A 169      27.081  10.054  20.838  1.00  0.00           H  
ATOM   2477  HH2 TRP A 169      25.924  10.158  23.005  1.00  0.00           H  
ATOM   2478  N   LEU A 170      27.821  16.093  16.399  1.00  0.00           N  
ATOM   2479  CA  LEU A 170      28.127  16.232  14.980  1.00  0.00           C  
ATOM   2480  C   LEU A 170      29.583  15.866  14.682  1.00  0.00           C  
ATOM   2481  O   LEU A 170      29.863  15.256  13.649  1.00  0.00           O  
ATOM   2482  CB  LEU A 170      27.849  17.669  14.521  1.00  0.00           C  
ATOM   2483  CG  LEU A 170      26.373  18.086  14.496  1.00  0.00           C  
ATOM   2484  CD1 LEU A 170      26.271  19.573  14.187  1.00  0.00           C  
ATOM   2485  CD2 LEU A 170      25.630  17.259  13.458  1.00  0.00           C  
ATOM   2486  H   LEU A 170      27.569  16.914  16.931  1.00  0.00           H  
ATOM   2487  HA  LEU A 170      27.485  15.553  14.420  1.00  0.00           H  
ATOM   2488 1HB  LEU A 170      28.376  18.353  15.185  1.00  0.00           H  
ATOM   2489 2HB  LEU A 170      28.247  17.795  13.514  1.00  0.00           H  
ATOM   2490  HG  LEU A 170      25.931  17.918  15.478  1.00  0.00           H  
ATOM   2491 1HD1 LEU A 170      25.222  19.870  14.169  1.00  0.00           H  
ATOM   2492 2HD1 LEU A 170      26.794  20.142  14.955  1.00  0.00           H  
ATOM   2493 3HD1 LEU A 170      26.720  19.775  13.215  1.00  0.00           H  
ATOM   2494 1HD2 LEU A 170      24.580  17.555  13.441  1.00  0.00           H  
ATOM   2495 2HD2 LEU A 170      26.070  17.427  12.475  1.00  0.00           H  
ATOM   2496 3HD2 LEU A 170      25.704  16.202  13.713  1.00  0.00           H  
ATOM   2497  N   ALA A 171      30.505  16.201  15.580  1.00  0.00           N  
ATOM   2498  CA  ALA A 171      31.902  15.843  15.353  1.00  0.00           C  
ATOM   2499  C   ALA A 171      32.090  14.326  15.404  1.00  0.00           C  
ATOM   2500  O   ALA A 171      32.737  13.747  14.528  1.00  0.00           O  
ATOM   2501  CB  ALA A 171      32.798  16.526  16.376  1.00  0.00           C  
ATOM   2502  H   ALA A 171      30.256  16.701  16.421  1.00  0.00           H  
ATOM   2503  HA  ALA A 171      32.181  16.184  14.356  1.00  0.00           H  
ATOM   2504 1HB  ALA A 171      33.836  16.248  16.193  1.00  0.00           H  
ATOM   2505 2HB  ALA A 171      32.691  17.607  16.290  1.00  0.00           H  
ATOM   2506 3HB  ALA A 171      32.510  16.211  17.378  1.00  0.00           H  
ATOM   2507  N   HIS A 172      31.540  13.676  16.427  1.00  0.00           N  
ATOM   2508  CA  HIS A 172      31.631  12.221  16.545  1.00  0.00           C  
ATOM   2509  C   HIS A 172      31.046  11.541  15.307  1.00  0.00           C  
ATOM   2510  O   HIS A 172      31.632  10.598  14.750  1.00  0.00           O  
ATOM   2511  CB  HIS A 172      30.903  11.730  17.801  1.00  0.00           C  
ATOM   2512  CG  HIS A 172      30.971  10.247  17.994  1.00  0.00           C  
ATOM   2513  ND1 HIS A 172      32.132   9.597  18.358  1.00  0.00           N  
ATOM   2514  CD2 HIS A 172      30.024   9.287  17.873  1.00  0.00           C  
ATOM   2515  CE1 HIS A 172      31.895   8.300  18.454  1.00  0.00           C  
ATOM   2516  NE2 HIS A 172      30.624   8.087  18.164  1.00  0.00           N  
ATOM   2517  H   HIS A 172      31.048  14.198  17.139  1.00  0.00           H  
ATOM   2518  HA  HIS A 172      32.677  11.927  16.626  1.00  0.00           H  
ATOM   2519 1HB  HIS A 172      31.333  12.209  18.681  1.00  0.00           H  
ATOM   2520 2HB  HIS A 172      29.854  12.019  17.750  1.00  0.00           H  
ATOM   2521  HD2 HIS A 172      28.981   9.439  17.596  1.00  0.00           H  
ATOM   2522  HE1 HIS A 172      32.623   7.537  18.726  1.00  0.00           H  
ATOM   2523  HE2 HIS A 172      30.163   7.188  18.157  1.00  0.00           H  
ATOM   2524  N   GLU A 173      29.878  12.007  14.874  1.00  0.00           N  
ATOM   2525  CA  GLU A 173      29.212  11.384  13.738  1.00  0.00           C  
ATOM   2526  C   GLU A 173      29.949  11.641  12.437  1.00  0.00           C  
ATOM   2527  O   GLU A 173      29.986  10.768  11.565  1.00  0.00           O  
ATOM   2528  CB  GLU A 173      27.774  11.894  13.622  1.00  0.00           C  
ATOM   2529  CG  GLU A 173      26.851  11.433  14.742  1.00  0.00           C  
ATOM   2530  CD  GLU A 173      25.461  11.992  14.621  1.00  0.00           C  
ATOM   2531  OE1 GLU A 173      25.244  12.814  13.764  1.00  0.00           O  
ATOM   2532  OE2 GLU A 173      24.615  11.596  15.388  1.00  0.00           O  
ATOM   2533  H   GLU A 173      29.441  12.797  15.328  1.00  0.00           H  
ATOM   2534  HA  GLU A 173      29.190  10.306  13.899  1.00  0.00           H  
ATOM   2535 1HB  GLU A 173      27.774  12.984  13.616  1.00  0.00           H  
ATOM   2536 2HB  GLU A 173      27.345  11.561  12.677  1.00  0.00           H  
ATOM   2537 1HG  GLU A 173      26.795  10.345  14.728  1.00  0.00           H  
ATOM   2538 2HG  GLU A 173      27.278  11.735  15.697  1.00  0.00           H  
ATOM   2539  N   VAL A 174      30.528  12.827  12.285  1.00  0.00           N  
ATOM   2540  CA  VAL A 174      31.233  13.152  11.043  1.00  0.00           C  
ATOM   2541  C   VAL A 174      32.552  12.389  10.960  1.00  0.00           C  
ATOM   2542  O   VAL A 174      32.885  11.855   9.902  1.00  0.00           O  
ATOM   2543  CB  VAL A 174      31.509  14.665  10.959  1.00  0.00           C  
ATOM   2544  CG1 VAL A 174      32.382  14.980   9.753  1.00  0.00           C  
ATOM   2545  CG2 VAL A 174      30.196  15.428  10.888  1.00  0.00           C  
ATOM   2546  H   VAL A 174      30.488  13.516  13.023  1.00  0.00           H  
ATOM   2547  HA  VAL A 174      30.601  12.866  10.201  1.00  0.00           H  
ATOM   2548  HB  VAL A 174      32.063  14.974  11.845  1.00  0.00           H  
ATOM   2549 1HG1 VAL A 174      32.568  16.054   9.709  1.00  0.00           H  
ATOM   2550 2HG1 VAL A 174      33.331  14.452   9.842  1.00  0.00           H  
ATOM   2551 3HG1 VAL A 174      31.873  14.663   8.843  1.00  0.00           H  
ATOM   2552 1HG2 VAL A 174      30.398  16.497  10.829  1.00  0.00           H  
ATOM   2553 2HG2 VAL A 174      29.640  15.115  10.004  1.00  0.00           H  
ATOM   2554 3HG2 VAL A 174      29.605  15.220  11.781  1.00  0.00           H  
ATOM   2555  N   GLU A 175      33.285  12.310  12.068  1.00  0.00           N  
ATOM   2556  CA  GLU A 175      34.511  11.518  12.099  1.00  0.00           C  
ATOM   2557  C   GLU A 175      34.215  10.059  11.759  1.00  0.00           C  
ATOM   2558  O   GLU A 175      34.931   9.439  10.965  1.00  0.00           O  
ATOM   2559  CB  GLU A 175      35.177  11.612  13.474  1.00  0.00           C  
ATOM   2560  CG  GLU A 175      36.486  10.844  13.592  1.00  0.00           C  
ATOM   2561  CD  GLU A 175      37.579  11.416  12.734  1.00  0.00           C  
ATOM   2562  OE1 GLU A 175      37.311  12.334  11.997  1.00  0.00           O  
ATOM   2563  OE2 GLU A 175      38.684  10.933  12.815  1.00  0.00           O  
ATOM   2564  H   GLU A 175      32.996  12.801  12.902  1.00  0.00           H  
ATOM   2565  HA  GLU A 175      35.199  11.915  11.352  1.00  0.00           H  
ATOM   2566 1HB  GLU A 175      35.379  12.656  13.710  1.00  0.00           H  
ATOM   2567 2HB  GLU A 175      34.495  11.231  14.235  1.00  0.00           H  
ATOM   2568 1HG  GLU A 175      36.811  10.858  14.632  1.00  0.00           H  
ATOM   2569 2HG  GLU A 175      36.313   9.806  13.309  1.00  0.00           H  
ATOM   2570  N   VAL A 176      33.136   9.523  12.325  1.00  0.00           N  
ATOM   2571  CA  VAL A 176      32.749   8.146  12.025  1.00  0.00           C  
ATOM   2572  C   VAL A 176      32.390   7.967  10.556  1.00  0.00           C  
ATOM   2573  O   VAL A 176      32.819   6.987   9.930  1.00  0.00           O  
ATOM   2574  CB  VAL A 176      31.547   7.730  12.893  1.00  0.00           C  
ATOM   2575  CG1 VAL A 176      31.013   6.376  12.451  1.00  0.00           C  
ATOM   2576  CG2 VAL A 176      31.953   7.698  14.359  1.00  0.00           C  
ATOM   2577  H   VAL A 176      32.574  10.063  12.967  1.00  0.00           H  
ATOM   2578  HA  VAL A 176      33.591   7.492  12.255  1.00  0.00           H  
ATOM   2579  HB  VAL A 176      30.742   8.453  12.754  1.00  0.00           H  
ATOM   2580 1HG1 VAL A 176      30.164   6.098  13.076  1.00  0.00           H  
ATOM   2581 2HG1 VAL A 176      30.695   6.432  11.410  1.00  0.00           H  
ATOM   2582 3HG1 VAL A 176      31.798   5.626  12.553  1.00  0.00           H  
ATOM   2583 1HG2 VAL A 176      31.097   7.405  14.967  1.00  0.00           H  
ATOM   2584 2HG2 VAL A 176      32.761   6.980  14.497  1.00  0.00           H  
ATOM   2585 3HG2 VAL A 176      32.292   8.689  14.664  1.00  0.00           H  
ATOM   2586  N   LEU A 177      31.626   8.889   9.967  1.00  0.00           N  
ATOM   2587  CA  LEU A 177      31.264   8.694   8.576  1.00  0.00           C  
ATOM   2588  C   LEU A 177      32.481   8.858   7.657  1.00  0.00           C  
ATOM   2589  O   LEU A 177      32.557   8.192   6.625  1.00  0.00           O  
ATOM   2590  CB  LEU A 177      30.168   9.689   8.176  1.00  0.00           C  
ATOM   2591  CG  LEU A 177      28.726   9.221   8.412  1.00  0.00           C  
ATOM   2592  CD1 LEU A 177      28.441   8.000   7.548  1.00  0.00           C  
ATOM   2593  CD2 LEU A 177      28.529   8.905   9.887  1.00  0.00           C  
ATOM   2594  H   LEU A 177      31.294   9.711  10.451  1.00  0.00           H  
ATOM   2595  HA  LEU A 177      30.881   7.681   8.457  1.00  0.00           H  
ATOM   2596 1HB  LEU A 177      30.313  10.610   8.739  1.00  0.00           H  
ATOM   2597 2HB  LEU A 177      30.274   9.916   7.115  1.00  0.00           H  
ATOM   2598  HG  LEU A 177      28.034  10.009   8.114  1.00  0.00           H  
ATOM   2599 1HD1 LEU A 177      27.416   7.667   7.715  1.00  0.00           H  
ATOM   2600 2HD1 LEU A 177      28.570   8.260   6.497  1.00  0.00           H  
ATOM   2601 3HD1 LEU A 177      29.130   7.199   7.812  1.00  0.00           H  
ATOM   2602 1HD2 LEU A 177      27.504   8.573  10.054  1.00  0.00           H  
ATOM   2603 2HD2 LEU A 177      29.219   8.116  10.186  1.00  0.00           H  
ATOM   2604 3HD2 LEU A 177      28.722   9.800  10.479  1.00  0.00           H  
ATOM   2605  N   ALA A 178      33.437   9.717   8.019  1.00  0.00           N  
ATOM   2606  CA  ALA A 178      34.674   9.781   7.242  1.00  0.00           C  
ATOM   2607  C   ALA A 178      35.409   8.438   7.293  1.00  0.00           C  
ATOM   2608  O   ALA A 178      35.910   7.966   6.276  1.00  0.00           O  
ATOM   2609  CB  ALA A 178      35.569  10.900   7.755  1.00  0.00           C  
ATOM   2610  H   ALA A 178      33.326  10.325   8.818  1.00  0.00           H  
ATOM   2611  HA  ALA A 178      34.412   9.988   6.204  1.00  0.00           H  
ATOM   2612 1HB  ALA A 178      36.485  10.933   7.165  1.00  0.00           H  
ATOM   2613 2HB  ALA A 178      35.046  11.853   7.667  1.00  0.00           H  
ATOM   2614 3HB  ALA A 178      35.817  10.718   8.799  1.00  0.00           H  
ATOM   2615  N   GLN A 179      35.458   7.828   8.476  1.00  0.00           N  
ATOM   2616  CA  GLN A 179      36.044   6.507   8.633  1.00  0.00           C  
ATOM   2617  C   GLN A 179      35.349   5.483   7.747  1.00  0.00           C  
ATOM   2618  O   GLN A 179      35.999   4.683   7.063  1.00  0.00           O  
ATOM   2619  CB  GLN A 179      35.976   6.064  10.097  1.00  0.00           C  
ATOM   2620  CG  GLN A 179      36.706   4.764  10.388  1.00  0.00           C  
ATOM   2621  CD  GLN A 179      35.857   3.543  10.089  1.00  0.00           C  
ATOM   2622  OE1 GLN A 179      34.634   3.565  10.253  1.00  0.00           O  
ATOM   2623  NE2 GLN A 179      36.501   2.469   9.646  1.00  0.00           N  
ATOM   2624  H   GLN A 179      35.077   8.297   9.286  1.00  0.00           H  
ATOM   2625  HA  GLN A 179      37.090   6.555   8.331  1.00  0.00           H  
ATOM   2626 1HB  GLN A 179      36.403   6.839  10.732  1.00  0.00           H  
ATOM   2627 2HB  GLN A 179      34.934   5.937  10.391  1.00  0.00           H  
ATOM   2628 1HG  GLN A 179      37.603   4.717   9.770  1.00  0.00           H  
ATOM   2629 2HG  GLN A 179      36.978   4.741  11.444  1.00  0.00           H  
ATOM   2630 1HE2 GLN A 179      35.994   1.634   9.432  1.00  0.00           H  
ATOM   2631 2HE2 GLN A 179      37.494   2.495   9.527  1.00  0.00           H  
ATOM   2632  N   LEU A 180      34.021   5.518   7.765  1.00  0.00           N  
ATOM   2633  CA  LEU A 180      33.199   4.615   6.973  1.00  0.00           C  
ATOM   2634  C   LEU A 180      33.455   4.811   5.475  1.00  0.00           C  
ATOM   2635  O   LEU A 180      33.614   3.835   4.736  1.00  0.00           O  
ATOM   2636  CB  LEU A 180      31.715   4.844   7.284  1.00  0.00           C  
ATOM   2637  CG  LEU A 180      30.729   3.959   6.510  1.00  0.00           C  
ATOM   2638  CD1 LEU A 180      30.999   2.495   6.832  1.00  0.00           C  
ATOM   2639  CD2 LEU A 180      29.304   4.345   6.877  1.00  0.00           C  
ATOM   2640  H   LEU A 180      33.571   6.203   8.356  1.00  0.00           H  
ATOM   2641  HA  LEU A 180      33.460   3.590   7.236  1.00  0.00           H  
ATOM   2642 1HB  LEU A 180      31.552   4.670   8.347  1.00  0.00           H  
ATOM   2643 2HB  LEU A 180      31.469   5.883   7.065  1.00  0.00           H  
ATOM   2644  HG  LEU A 180      30.878   4.098   5.439  1.00  0.00           H  
ATOM   2645 1HD1 LEU A 180      30.298   1.867   6.282  1.00  0.00           H  
ATOM   2646 2HD1 LEU A 180      32.018   2.241   6.541  1.00  0.00           H  
ATOM   2647 3HD1 LEU A 180      30.873   2.329   7.901  1.00  0.00           H  
ATOM   2648 1HD2 LEU A 180      28.603   3.717   6.327  1.00  0.00           H  
ATOM   2649 2HD2 LEU A 180      29.153   4.205   7.948  1.00  0.00           H  
ATOM   2650 3HD2 LEU A 180      29.133   5.391   6.621  1.00  0.00           H  
ATOM   2651  N   TYR A 181      33.518   6.055   5.020  1.00  0.00           N  
ATOM   2652  CA  TYR A 181      33.744   6.297   3.602  1.00  0.00           C  
ATOM   2653  C   TYR A 181      35.135   5.822   3.171  1.00  0.00           C  
ATOM   2654  O   TYR A 181      35.274   5.255   2.089  1.00  0.00           O  
ATOM   2655  CB  TYR A 181      33.565   7.783   3.282  1.00  0.00           C  
ATOM   2656  CG  TYR A 181      33.710   8.113   1.813  1.00  0.00           C  
ATOM   2657  CD1 TYR A 181      33.529   7.123   0.858  1.00  0.00           C  
ATOM   2658  CD2 TYR A 181      34.026   9.405   1.421  1.00  0.00           C  
ATOM   2659  CE1 TYR A 181      33.662   7.424  -0.483  1.00  0.00           C  
ATOM   2660  CE2 TYR A 181      34.159   9.706   0.079  1.00  0.00           C  
ATOM   2661  CZ  TYR A 181      33.978   8.722  -0.870  1.00  0.00           C  
ATOM   2662  OH  TYR A 181      34.111   9.022  -2.207  1.00  0.00           O  
ATOM   2663  H   TYR A 181      33.411   6.843   5.643  1.00  0.00           H  
ATOM   2664  HA  TYR A 181      33.011   5.725   3.032  1.00  0.00           H  
ATOM   2665 1HB  TYR A 181      32.576   8.108   3.608  1.00  0.00           H  
ATOM   2666 2HB  TYR A 181      34.300   8.365   3.836  1.00  0.00           H  
ATOM   2667  HD1 TYR A 181      33.281   6.107   1.167  1.00  0.00           H  
ATOM   2668  HD2 TYR A 181      34.169  10.183   2.171  1.00  0.00           H  
ATOM   2669  HE1 TYR A 181      33.520   6.647  -1.233  1.00  0.00           H  
ATOM   2670  HE2 TYR A 181      34.408  10.722  -0.229  1.00  0.00           H  
ATOM   2671  HH  TYR A 181      33.955   8.231  -2.728  1.00  0.00           H  
ATOM   2672  N   LEU A 182      36.155   6.048   4.001  1.00  0.00           N  
ATOM   2673  CA  LEU A 182      37.508   5.575   3.671  1.00  0.00           C  
ATOM   2674  C   LEU A 182      37.534   4.044   3.552  1.00  0.00           C  
ATOM   2675  O   LEU A 182      38.159   3.490   2.646  1.00  0.00           O  
ATOM   2676  CB  LEU A 182      38.508   6.031   4.741  1.00  0.00           C  
ATOM   2677  CG  LEU A 182      38.797   7.537   4.783  1.00  0.00           C  
ATOM   2678  CD1 LEU A 182      39.654   7.856   6.000  1.00  0.00           C  
ATOM   2679  CD2 LEU A 182      39.495   7.957   3.498  1.00  0.00           C  
ATOM   2680  H   LEU A 182      36.006   6.548   4.866  1.00  0.00           H  
ATOM   2681  HA  LEU A 182      37.800   6.005   2.714  1.00  0.00           H  
ATOM   2682 1HB  LEU A 182      38.129   5.739   5.718  1.00  0.00           H  
ATOM   2683 2HB  LEU A 182      39.455   5.517   4.573  1.00  0.00           H  
ATOM   2684  HG  LEU A 182      37.859   8.084   4.882  1.00  0.00           H  
ATOM   2685 1HD1 LEU A 182      39.859   8.926   6.031  1.00  0.00           H  
ATOM   2686 2HD1 LEU A 182      39.123   7.564   6.906  1.00  0.00           H  
ATOM   2687 3HD1 LEU A 182      40.594   7.309   5.937  1.00  0.00           H  
ATOM   2688 1HD2 LEU A 182      39.699   9.027   3.527  1.00  0.00           H  
ATOM   2689 2HD2 LEU A 182      40.433   7.411   3.398  1.00  0.00           H  
ATOM   2690 3HD2 LEU A 182      38.853   7.733   2.646  1.00  0.00           H  
ATOM   2691  N   THR A 183      36.843   3.360   4.461  1.00  0.00           N  
ATOM   2692  CA  THR A 183      36.741   1.890   4.423  1.00  0.00           C  
ATOM   2693  C   THR A 183      36.035   1.401   3.164  1.00  0.00           C  
ATOM   2694  O   THR A 183      36.515   0.524   2.451  1.00  0.00           O  
ATOM   2695  CB  THR A 183      35.999   1.353   5.661  1.00  0.00           C  
ATOM   2696  OG1 THR A 183      36.730   1.696   6.845  1.00  0.00           O  
ATOM   2697  CG2 THR A 183      35.852  -0.159   5.580  1.00  0.00           C  
ATOM   2698  H   THR A 183      36.375   3.867   5.199  1.00  0.00           H  
ATOM   2699  HA  THR A 183      37.748   1.473   4.420  1.00  0.00           H  
ATOM   2700  HB  THR A 183      35.009   1.806   5.717  1.00  0.00           H  
ATOM   2701  HG1 THR A 183      36.547   2.609   7.081  1.00  0.00           H  
ATOM   2702 1HG2 THR A 183      35.325  -0.521   6.463  1.00  0.00           H  
ATOM   2703 2HG2 THR A 183      35.286  -0.422   4.686  1.00  0.00           H  
ATOM   2704 3HG2 THR A 183      36.838  -0.618   5.533  1.00  0.00           H  
ATOM   2705  N   THR A 184      34.873   1.979   2.889  1.00  0.00           N  
ATOM   2706  CA  THR A 184      34.042   1.519   1.792  1.00  0.00           C  
ATOM   2707  C   THR A 184      34.650   1.873   0.435  1.00  0.00           C  
ATOM   2708  O   THR A 184      34.654   1.041  -0.477  1.00  0.00           O  
ATOM   2709  CB  THR A 184      32.624   2.111   1.896  1.00  0.00           C  
ATOM   2710  OG1 THR A 184      32.699   3.543   1.878  1.00  0.00           O  
ATOM   2711  CG2 THR A 184      31.950   1.658   3.181  1.00  0.00           C  
ATOM   2712  H   THR A 184      34.558   2.755   3.453  1.00  0.00           H  
ATOM   2713  HA  THR A 184      33.968   0.433   1.846  1.00  0.00           H  
ATOM   2714  HB  THR A 184      32.029   1.781   1.044  1.00  0.00           H  
ATOM   2715  HG1 THR A 184      33.226   3.844   2.622  1.00  0.00           H  
ATOM   2716 1HG2 THR A 184      30.949   2.086   3.237  1.00  0.00           H  
ATOM   2717 2HG2 THR A 184      31.881   0.570   3.192  1.00  0.00           H  
ATOM   2718 3HG2 THR A 184      32.535   1.993   4.037  1.00  0.00           H  
ATOM   2719  N   LEU A 185      35.169   3.090   0.293  1.00  0.00           N  
ATOM   2720  CA  LEU A 185      35.722   3.508  -0.991  1.00  0.00           C  
ATOM   2721  C   LEU A 185      36.964   2.698  -1.339  1.00  0.00           C  
ATOM   2722  O   LEU A 185      37.225   2.442  -2.516  1.00  0.00           O  
ATOM   2723  CB  LEU A 185      36.069   5.002  -0.960  1.00  0.00           C  
ATOM   2724  CG  LEU A 185      36.553   5.600  -2.287  1.00  0.00           C  
ATOM   2725  CD1 LEU A 185      35.476   5.419  -3.349  1.00  0.00           C  
ATOM   2726  CD2 LEU A 185      36.885   7.071  -2.090  1.00  0.00           C  
ATOM   2727  H   LEU A 185      35.186   3.736   1.070  1.00  0.00           H  
ATOM   2728  HA  LEU A 185      34.971   3.339  -1.762  1.00  0.00           H  
ATOM   2729 1HB  LEU A 185      35.186   5.557  -0.649  1.00  0.00           H  
ATOM   2730 2HB  LEU A 185      36.853   5.161  -0.219  1.00  0.00           H  
ATOM   2731  HG  LEU A 185      37.444   5.069  -2.622  1.00  0.00           H  
ATOM   2732 1HD1 LEU A 185      35.820   5.844  -4.292  1.00  0.00           H  
ATOM   2733 2HD1 LEU A 185      35.272   4.357  -3.483  1.00  0.00           H  
ATOM   2734 3HD1 LEU A 185      34.566   5.927  -3.033  1.00  0.00           H  
ATOM   2735 1HD2 LEU A 185      37.230   7.497  -3.033  1.00  0.00           H  
ATOM   2736 2HD2 LEU A 185      35.994   7.604  -1.756  1.00  0.00           H  
ATOM   2737 3HD2 LEU A 185      37.670   7.170  -1.339  1.00  0.00           H  
ATOM   2738  N   ALA A 186      37.737   2.292  -0.331  1.00  0.00           N  
ATOM   2739  CA  ALA A 186      38.901   1.449  -0.612  1.00  0.00           C  
ATOM   2740  C   ALA A 186      38.472   0.069  -1.097  1.00  0.00           C  
ATOM   2741  O   ALA A 186      39.170  -0.551  -1.885  1.00  0.00           O  
ATOM   2742  CB  ALA A 186      39.780   1.325   0.624  1.00  0.00           C  
ATOM   2743  H   ALA A 186      37.538   2.553   0.624  1.00  0.00           H  
ATOM   2744  HA  ALA A 186      39.477   1.922  -1.408  1.00  0.00           H  
ATOM   2745 1HB  ALA A 186      40.640   0.695   0.397  1.00  0.00           H  
ATOM   2746 2HB  ALA A 186      40.124   2.314   0.926  1.00  0.00           H  
ATOM   2747 3HB  ALA A 186      39.207   0.877   1.434  1.00  0.00           H  
ATOM   2748  N   ILE A 187      37.328  -0.408  -0.610  1.00  0.00           N  
ATOM   2749  CA  ILE A 187      36.876  -1.771  -0.888  1.00  0.00           C  
ATOM   2750  C   ILE A 187      36.046  -1.915  -2.157  1.00  0.00           C  
ATOM   2751  O   ILE A 187      36.029  -2.989  -2.768  1.00  0.00           O  
ATOM   2752  CB  ILE A 187      36.055  -2.307   0.299  1.00  0.00           C  
ATOM   2753  CG1 ILE A 187      36.945  -2.470   1.534  1.00  0.00           C  
ATOM   2754  CG2 ILE A 187      35.394  -3.628  -0.064  1.00  0.00           C  
ATOM   2755  CD1 ILE A 187      36.178  -2.739   2.808  1.00  0.00           C  
ATOM   2756  H   ILE A 187      36.757   0.191  -0.031  1.00  0.00           H  
ATOM   2757  HA  ILE A 187      37.752  -2.404  -1.025  1.00  0.00           H  
ATOM   2758  HB  ILE A 187      35.282  -1.585   0.561  1.00  0.00           H  
ATOM   2759 1HG1 ILE A 187      37.640  -3.294   1.374  1.00  0.00           H  
ATOM   2760 2HG1 ILE A 187      37.537  -1.566   1.678  1.00  0.00           H  
ATOM   2761 1HG2 ILE A 187      34.818  -3.992   0.786  1.00  0.00           H  
ATOM   2762 2HG2 ILE A 187      34.731  -3.480  -0.915  1.00  0.00           H  
ATOM   2763 3HG2 ILE A 187      36.160  -4.358  -0.324  1.00  0.00           H  
ATOM   2764 1HD1 ILE A 187      36.876  -2.843   3.639  1.00  0.00           H  
ATOM   2765 2HD1 ILE A 187      35.499  -1.909   3.007  1.00  0.00           H  
ATOM   2766 3HD1 ILE A 187      35.604  -3.659   2.700  1.00  0.00           H  
ATOM   2767  N   THR A 188      35.336  -0.868  -2.561  1.00  0.00           N  
ATOM   2768  CA  THR A 188      34.436  -1.005  -3.690  1.00  0.00           C  
ATOM   2769  C   THR A 188      33.680   0.267  -3.985  1.00  0.00           C  
ATOM   2770  O   THR A 188      34.091   1.364  -3.604  1.00  0.00           O  
ATOM   2771  CB  THR A 188      33.431  -2.147  -3.453  1.00  0.00           C  
ATOM   2772  OG1 THR A 188      32.635  -1.855  -2.297  1.00  0.00           O  
ATOM   2773  CG2 THR A 188      34.161  -3.465  -3.241  1.00  0.00           C  
ATOM   2774  H   THR A 188      35.410   0.026  -2.096  1.00  0.00           H  
ATOM   2775  HA  THR A 188      35.026  -1.242  -4.576  1.00  0.00           H  
ATOM   2776  HB  THR A 188      32.773  -2.238  -4.317  1.00  0.00           H  
ATOM   2777  HG1 THR A 188      31.784  -1.508  -2.575  1.00  0.00           H  
ATOM   2778 1HG2 THR A 188      33.435  -4.261  -3.076  1.00  0.00           H  
ATOM   2779 2HG2 THR A 188      34.758  -3.696  -4.123  1.00  0.00           H  
ATOM   2780 3HG2 THR A 188      34.814  -3.383  -2.373  1.00  0.00           H  
ATOM   2781  N   VAL A 191      30.405   2.498  -3.442  1.00  0.00           N  
ATOM   2782  CA  VAL A 191      29.239   2.721  -2.604  1.00  0.00           C  
ATOM   2783  C   VAL A 191      27.985   3.027  -3.420  1.00  0.00           C  
ATOM   2784  O   VAL A 191      28.049   3.480  -4.564  1.00  0.00           O  
ATOM   2785  CB  VAL A 191      29.508   3.886  -1.634  1.00  0.00           C  
ATOM   2786  CG1 VAL A 191      30.675   3.556  -0.715  1.00  0.00           C  
ATOM   2787  CG2 VAL A 191      29.783   5.160  -2.418  1.00  0.00           C  
ATOM   2788  H   VAL A 191      31.313   2.792  -3.111  1.00  0.00           H  
ATOM   2789  HA  VAL A 191      29.050   1.815  -2.026  1.00  0.00           H  
ATOM   2790  HB  VAL A 191      28.632   4.030  -1.001  1.00  0.00           H  
ATOM   2791 1HG1 VAL A 191      30.851   4.390  -0.036  1.00  0.00           H  
ATOM   2792 2HG1 VAL A 191      30.441   2.662  -0.137  1.00  0.00           H  
ATOM   2793 3HG1 VAL A 191      31.570   3.380  -1.312  1.00  0.00           H  
ATOM   2794 1HG2 VAL A 191      29.972   5.980  -1.726  1.00  0.00           H  
ATOM   2795 2HG2 VAL A 191      30.656   5.014  -3.055  1.00  0.00           H  
ATOM   2796 3HG2 VAL A 191      28.919   5.400  -3.037  1.00  0.00           H  
ATOM   2797  N   PRO A 192      26.843   2.770  -2.795  1.00  0.00           N  
ATOM   2798  CA  PRO A 192      25.547   3.133  -3.342  1.00  0.00           C  
ATOM   2799  C   PRO A 192      24.980   4.253  -2.483  1.00  0.00           C  
ATOM   2800  O   PRO A 192      24.753   4.056  -1.288  1.00  0.00           O  
ATOM   2801  CB  PRO A 192      24.728   1.843  -3.232  1.00  0.00           C  
ATOM   2802  CG  PRO A 192      25.324   1.129  -2.068  1.00  0.00           C  
ATOM   2803  CD  PRO A 192      26.788   1.476  -2.126  1.00  0.00           C  
ATOM   2804  HA  PRO A 192      25.668   3.426  -4.395  1.00  0.00           H  
ATOM   2805 1HB  PRO A 192      23.664   2.084  -3.086  1.00  0.00           H  
ATOM   2806 2HB  PRO A 192      24.801   1.270  -4.169  1.00  0.00           H  
ATOM   2807 1HG  PRO A 192      24.847   1.460  -1.134  1.00  0.00           H  
ATOM   2808 2HG  PRO A 192      25.142   0.047  -2.153  1.00  0.00           H  
ATOM   2809 1HD  PRO A 192      27.186   1.562  -1.104  1.00  0.00           H  
ATOM   2810 2HD  PRO A 192      27.328   0.700  -2.689  1.00  0.00           H  
ATOM   2811  N   VAL A 193      24.769   5.439  -3.071  1.00  0.00           N  
ATOM   2812  CA  VAL A 193      24.207   6.535  -2.278  1.00  0.00           C  
ATOM   2813  C   VAL A 193      22.774   6.231  -1.855  1.00  0.00           C  
ATOM   2814  O   VAL A 193      22.048   5.570  -2.590  1.00  0.00           O  
ATOM   2815  CB  VAL A 193      24.232   7.848  -3.084  1.00  0.00           C  
ATOM   2816  CG1 VAL A 193      23.258   7.775  -4.251  1.00  0.00           C  
ATOM   2817  CG2 VAL A 193      23.896   9.020  -2.174  1.00  0.00           C  
ATOM   2818  H   VAL A 193      24.987   5.597  -4.044  1.00  0.00           H  
ATOM   2819  HA  VAL A 193      24.817   6.663  -1.383  1.00  0.00           H  
ATOM   2820  HB  VAL A 193      25.228   7.986  -3.504  1.00  0.00           H  
ATOM   2821 1HG1 VAL A 193      23.289   8.710  -4.809  1.00  0.00           H  
ATOM   2822 2HG1 VAL A 193      23.539   6.951  -4.907  1.00  0.00           H  
ATOM   2823 3HG1 VAL A 193      22.249   7.611  -3.873  1.00  0.00           H  
ATOM   2824 1HG2 VAL A 193      23.916   9.944  -2.750  1.00  0.00           H  
ATOM   2825 2HG2 VAL A 193      22.903   8.878  -1.749  1.00  0.00           H  
ATOM   2826 3HG2 VAL A 193      24.630   9.078  -1.370  1.00  0.00           H  
ATOM   2827  N   LEU A 194      22.381   6.699  -0.680  1.00  0.00           N  
ATOM   2828  CA  LEU A 194      20.977   6.664  -0.291  1.00  0.00           C  
ATOM   2829  C   LEU A 194      20.189   7.550  -1.246  1.00  0.00           C  
ATOM   2830  O   LEU A 194      20.655   8.624  -1.618  1.00  0.00           O  
ATOM   2831  CB  LEU A 194      20.796   7.143   1.155  1.00  0.00           C  
ATOM   2832  CG  LEU A 194      21.409   6.244   2.236  1.00  0.00           C  
ATOM   2833  CD1 LEU A 194      21.266   6.913   3.596  1.00  0.00           C  
ATOM   2834  CD2 LEU A 194      20.721   4.887   2.218  1.00  0.00           C  
ATOM   2835  H   LEU A 194      23.059   7.087  -0.040  1.00  0.00           H  
ATOM   2836  HA  LEU A 194      20.625   5.635  -0.359  1.00  0.00           H  
ATOM   2837 1HB  LEU A 194      21.244   8.131   1.252  1.00  0.00           H  
ATOM   2838 2HB  LEU A 194      19.729   7.229   1.361  1.00  0.00           H  
ATOM   2839  HG  LEU A 194      22.474   6.113   2.039  1.00  0.00           H  
ATOM   2840 1HD1 LEU A 194      21.702   6.274   4.364  1.00  0.00           H  
ATOM   2841 2HD1 LEU A 194      21.784   7.872   3.586  1.00  0.00           H  
ATOM   2842 3HD1 LEU A 194      20.210   7.072   3.813  1.00  0.00           H  
ATOM   2843 1HD2 LEU A 194      21.157   4.248   2.986  1.00  0.00           H  
ATOM   2844 2HD2 LEU A 194      19.656   5.017   2.416  1.00  0.00           H  
ATOM   2845 3HD2 LEU A 194      20.854   4.424   1.241  1.00  0.00           H  
ATOM   2846  N   SER A 195      19.019   7.085  -1.679  1.00  0.00           N  
ATOM   2847  CA  SER A 195      18.154   7.884  -2.542  1.00  0.00           C  
ATOM   2848  C   SER A 195      17.804   9.181  -1.816  1.00  0.00           C  
ATOM   2849  O   SER A 195      17.551   9.167  -0.616  1.00  0.00           O  
ATOM   2850  CB  SER A 195      16.894   7.119  -2.900  1.00  0.00           C  
ATOM   2851  OG  SER A 195      16.023   7.913  -3.658  1.00  0.00           O  
ATOM   2852  H   SER A 195      18.721   6.159  -1.406  1.00  0.00           H  
ATOM   2853  HA  SER A 195      18.695   8.108  -3.462  1.00  0.00           H  
ATOM   2854 1HB  SER A 195      17.160   6.225  -3.463  1.00  0.00           H  
ATOM   2855 2HB  SER A 195      16.395   6.795  -1.988  1.00  0.00           H  
ATOM   2856  HG  SER A 195      15.157   7.508  -3.575  1.00  0.00           H  
ATOM   2857  N   ASP A 196      17.817  10.305  -2.525  1.00  0.00           N  
ATOM   2858  CA  ASP A 196      17.677  11.597  -1.852  1.00  0.00           C  
ATOM   2859  C   ASP A 196      16.381  11.769  -1.035  1.00  0.00           C  
ATOM   2860  O   ASP A 196      16.436  12.340   0.048  1.00  0.00           O  
ATOM   2861  CB  ASP A 196      17.763  12.718  -2.891  1.00  0.00           C  
ATOM   2862  CG  ASP A 196      19.169  12.909  -3.442  1.00  0.00           C  
ATOM   2863  OD1 ASP A 196      20.095  12.425  -2.835  1.00  0.00           O  
ATOM   2864  OD2 ASP A 196      19.305  13.538  -4.464  1.00  0.00           O  
ATOM   2865  H   ASP A 196      17.923  10.282  -3.529  1.00  0.00           H  
ATOM   2866  HA  ASP A 196      18.494  11.705  -1.138  1.00  0.00           H  
ATOM   2867 1HB  ASP A 196      17.090  12.498  -3.720  1.00  0.00           H  
ATOM   2868 2HB  ASP A 196      17.433  13.656  -2.442  1.00  0.00           H  
ATOM   2869  N   GLU A 197      15.229  11.263  -1.517  1.00  0.00           N  
ATOM   2870  CA  GLU A 197      14.044  11.403  -0.655  1.00  0.00           C  
ATOM   2871  C   GLU A 197      14.217  10.705   0.697  1.00  0.00           C  
ATOM   2872  O   GLU A 197      13.805  11.240   1.732  1.00  0.00           O  
ATOM   2873  CB  GLU A 197      12.809  10.842  -1.363  1.00  0.00           C  
ATOM   2874  CG  GLU A 197      12.333  11.671  -2.548  1.00  0.00           C  
ATOM   2875  CD  GLU A 197      11.165  11.051  -3.264  1.00  0.00           C  
ATOM   2876  OE1 GLU A 197      10.806   9.947  -2.930  1.00  0.00           O  
ATOM   2877  OE2 GLU A 197      10.631  11.682  -4.145  1.00  0.00           O  
ATOM   2878  H   GLU A 197      15.135  10.805  -2.412  1.00  0.00           H  
ATOM   2879  HA  GLU A 197      13.884  12.463  -0.456  1.00  0.00           H  
ATOM   2880 1HB  GLU A 197      13.021   9.835  -1.723  1.00  0.00           H  
ATOM   2881 2HB  GLU A 197      11.984  10.769  -0.653  1.00  0.00           H  
ATOM   2882 1HG  GLU A 197      12.044  12.660  -2.194  1.00  0.00           H  
ATOM   2883 2HG  GLU A 197      13.159  11.793  -3.247  1.00  0.00           H  
ATOM   2884  N   GLU A 198      14.836   9.526   0.701  1.00  0.00           N  
ATOM   2885  CA  GLU A 198      15.087   8.810   1.939  1.00  0.00           C  
ATOM   2886  C   GLU A 198      16.076   9.574   2.826  1.00  0.00           C  
ATOM   2887  O   GLU A 198      15.920   9.618   4.048  1.00  0.00           O  
ATOM   2888  CB  GLU A 198      15.623   7.408   1.640  1.00  0.00           C  
ATOM   2889  CG  GLU A 198      14.603   6.465   1.016  1.00  0.00           C  
ATOM   2890  CD  GLU A 198      15.182   5.120   0.678  1.00  0.00           C  
ATOM   2891  OE1 GLU A 198      16.371   4.955   0.807  1.00  0.00           O  
ATOM   2892  OE2 GLU A 198      14.433   4.254   0.289  1.00  0.00           O  
ATOM   2893  H   GLU A 198      15.138   9.119  -0.173  1.00  0.00           H  
ATOM   2894  HA  GLU A 198      14.146   8.718   2.482  1.00  0.00           H  
ATOM   2895 1HB  GLU A 198      16.472   7.480   0.960  1.00  0.00           H  
ATOM   2896 2HB  GLU A 198      15.980   6.951   2.562  1.00  0.00           H  
ATOM   2897 1HG  GLU A 198      13.777   6.328   1.712  1.00  0.00           H  
ATOM   2898 2HG  GLU A 198      14.207   6.923   0.111  1.00  0.00           H  
ATOM   2899  N   ILE A 199      17.092  10.179   2.207  1.00  0.00           N  
ATOM   2900  CA  ILE A 199      18.073  10.954   2.972  1.00  0.00           C  
ATOM   2901  C   ILE A 199      17.411  12.159   3.640  1.00  0.00           C  
ATOM   2902  O   ILE A 199      17.685  12.459   4.802  1.00  0.00           O  
ATOM   2903  CB  ILE A 199      19.225  11.433   2.069  1.00  0.00           C  
ATOM   2904  CG1 ILE A 199      20.060  10.242   1.593  1.00  0.00           C  
ATOM   2905  CG2 ILE A 199      20.096  12.438   2.807  1.00  0.00           C  
ATOM   2906  CD1 ILE A 199      21.038  10.584   0.491  1.00  0.00           C  
ATOM   2907  H   ILE A 199      17.194  10.108   1.205  1.00  0.00           H  
ATOM   2908  HA  ILE A 199      18.489  10.314   3.749  1.00  0.00           H  
ATOM   2909  HB  ILE A 199      18.815  11.907   1.178  1.00  0.00           H  
ATOM   2910 1HG1 ILE A 199      20.621   9.832   2.432  1.00  0.00           H  
ATOM   2911 2HG1 ILE A 199      19.399   9.456   1.228  1.00  0.00           H  
ATOM   2912 1HG2 ILE A 199      20.906  12.765   2.155  1.00  0.00           H  
ATOM   2913 2HG2 ILE A 199      19.494  13.297   3.098  1.00  0.00           H  
ATOM   2914 3HG2 ILE A 199      20.515  11.970   3.699  1.00  0.00           H  
ATOM   2915 1HD1 ILE A 199      21.592   9.689   0.207  1.00  0.00           H  
ATOM   2916 2HD1 ILE A 199      20.493  10.964  -0.374  1.00  0.00           H  
ATOM   2917 3HD1 ILE A 199      21.733  11.344   0.845  1.00  0.00           H  
ATOM   2918  N   ALA A 200      16.541  12.850   2.903  1.00  0.00           N  
ATOM   2919  CA  ALA A 200      15.809  13.999   3.432  1.00  0.00           C  
ATOM   2920  C   ALA A 200      14.911  13.584   4.590  1.00  0.00           C  
ATOM   2921  O   ALA A 200      14.810  14.280   5.592  1.00  0.00           O  
ATOM   2922  CB  ALA A 200      14.987  14.659   2.335  1.00  0.00           C  
ATOM   2923  H   ALA A 200      16.386  12.566   1.946  1.00  0.00           H  
ATOM   2924  HA  ALA A 200      16.535  14.719   3.809  1.00  0.00           H  
ATOM   2925 1HB  ALA A 200      14.449  15.513   2.747  1.00  0.00           H  
ATOM   2926 2HB  ALA A 200      15.649  14.998   1.538  1.00  0.00           H  
ATOM   2927 3HB  ALA A 200      14.274  13.941   1.933  1.00  0.00           H  
ATOM   2928  N   VAL A 201      14.255  12.442   4.442  1.00  0.00           N  
ATOM   2929  CA  VAL A 201      13.383  11.932   5.491  1.00  0.00           C  
ATOM   2930  C   VAL A 201      14.166  11.688   6.779  1.00  0.00           C  
ATOM   2931  O   VAL A 201      13.750  12.090   7.869  1.00  0.00           O  
ATOM   2932  CB  VAL A 201      12.714  10.620   5.039  1.00  0.00           C  
ATOM   2933  CG1 VAL A 201      11.971   9.974   6.199  1.00  0.00           C  
ATOM   2934  CG2 VAL A 201      11.769  10.894   3.879  1.00  0.00           C  
ATOM   2935  H   VAL A 201      14.359  11.913   3.588  1.00  0.00           H  
ATOM   2936  HA  VAL A 201      12.606  12.672   5.686  1.00  0.00           H  
ATOM   2937  HB  VAL A 201      13.487   9.920   4.722  1.00  0.00           H  
ATOM   2938 1HG1 VAL A 201      11.505   9.048   5.862  1.00  0.00           H  
ATOM   2939 2HG1 VAL A 201      12.674   9.754   7.004  1.00  0.00           H  
ATOM   2940 3HG1 VAL A 201      11.203  10.655   6.564  1.00  0.00           H  
ATOM   2941 1HG2 VAL A 201      11.300   9.962   3.565  1.00  0.00           H  
ATOM   2942 2HG2 VAL A 201      11.000  11.599   4.195  1.00  0.00           H  
ATOM   2943 3HG2 VAL A 201      12.329  11.317   3.046  1.00  0.00           H  
ATOM   2944  N   VAL A 202      15.318  11.042   6.640  1.00  0.00           N  
ATOM   2945  CA  VAL A 202      16.130  10.696   7.796  1.00  0.00           C  
ATOM   2946  C   VAL A 202      16.758  11.948   8.430  1.00  0.00           C  
ATOM   2947  O   VAL A 202      16.889  12.025   9.656  1.00  0.00           O  
ATOM   2948  CB  VAL A 202      17.241   9.712   7.385  1.00  0.00           C  
ATOM   2949  CG1 VAL A 202      18.197   9.474   8.544  1.00  0.00           C  
ATOM   2950  CG2 VAL A 202      16.626   8.403   6.915  1.00  0.00           C  
ATOM   2951  H   VAL A 202      15.640  10.785   5.718  1.00  0.00           H  
ATOM   2952  HA  VAL A 202      15.490  10.215   8.537  1.00  0.00           H  
ATOM   2953  HB  VAL A 202      17.822  10.153   6.574  1.00  0.00           H  
ATOM   2954 1HG1 VAL A 202      18.977   8.776   8.236  1.00  0.00           H  
ATOM   2955 2HG1 VAL A 202      18.653  10.418   8.840  1.00  0.00           H  
ATOM   2956 3HG1 VAL A 202      17.649   9.054   9.387  1.00  0.00           H  
ATOM   2957 1HG2 VAL A 202      17.417   7.712   6.625  1.00  0.00           H  
ATOM   2958 2HG2 VAL A 202      16.040   7.965   7.724  1.00  0.00           H  
ATOM   2959 3HG2 VAL A 202      15.978   8.592   6.059  1.00  0.00           H  
ATOM   2960  N   LEU A 203      17.113  12.938   7.614  1.00  0.00           N  
ATOM   2961  CA  LEU A 203      17.645  14.191   8.139  1.00  0.00           C  
ATOM   2962  C   LEU A 203      16.656  14.870   9.090  1.00  0.00           C  
ATOM   2963  O   LEU A 203      17.065  15.480  10.086  1.00  0.00           O  
ATOM   2964  CB  LEU A 203      17.987  15.141   6.984  1.00  0.00           C  
ATOM   2965  CG  LEU A 203      18.613  16.481   7.388  1.00  0.00           C  
ATOM   2966  CD1 LEU A 203      19.921  16.229   8.126  1.00  0.00           C  
ATOM   2967  CD2 LEU A 203      18.841  17.330   6.146  1.00  0.00           C  
ATOM   2968  H   LEU A 203      17.015  12.825   6.615  1.00  0.00           H  
ATOM   2969  HA  LEU A 203      18.555  13.973   8.697  1.00  0.00           H  
ATOM   2970 1HB  LEU A 203      18.684  14.638   6.315  1.00  0.00           H  
ATOM   2971 2HB  LEU A 203      17.074  15.355   6.429  1.00  0.00           H  
ATOM   2972  HG  LEU A 203      17.942  17.006   8.068  1.00  0.00           H  
ATOM   2973 1HD1 LEU A 203      20.366  17.182   8.414  1.00  0.00           H  
ATOM   2974 2HD1 LEU A 203      19.725  15.637   9.020  1.00  0.00           H  
ATOM   2975 3HD1 LEU A 203      20.608  15.690   7.475  1.00  0.00           H  
ATOM   2976 1HD2 LEU A 203      19.286  18.284   6.433  1.00  0.00           H  
ATOM   2977 2HD2 LEU A 203      19.513  16.807   5.466  1.00  0.00           H  
ATOM   2978 3HD2 LEU A 203      17.888  17.510   5.648  1.00  0.00           H  
ATOM   2979  N   GLU A 204      15.363  14.792   8.778  1.00  0.00           N  
ATOM   2980  CA  GLU A 204      14.357  15.392   9.653  1.00  0.00           C  
ATOM   2981  C   GLU A 204      14.431  14.788  11.054  1.00  0.00           C  
ATOM   2982  O   GLU A 204      14.160  15.462  12.049  1.00  0.00           O  
ATOM   2983  CB  GLU A 204      12.955  15.196   9.073  1.00  0.00           C  
ATOM   2984  CG  GLU A 204      12.679  16.001   7.810  1.00  0.00           C  
ATOM   2985  CD  GLU A 204      11.312  15.742   7.239  1.00  0.00           C  
ATOM   2986  OE1 GLU A 204      10.637  14.872   7.734  1.00  0.00           O  
ATOM   2987  OE2 GLU A 204      10.943  16.416   6.306  1.00  0.00           O  
ATOM   2988  H   GLU A 204      15.064  14.319   7.937  1.00  0.00           H  
ATOM   2989  HA  GLU A 204      14.557  16.462   9.727  1.00  0.00           H  
ATOM   2990 1HB  GLU A 204      12.802  14.142   8.838  1.00  0.00           H  
ATOM   2991 2HB  GLU A 204      12.210  15.477   9.818  1.00  0.00           H  
ATOM   2992 1HG  GLU A 204      12.769  17.062   8.041  1.00  0.00           H  
ATOM   2993 2HG  GLU A 204      13.432  15.755   7.063  1.00  0.00           H  
ATOM   2994  N   LYS A 205      14.826  13.521  11.128  1.00  0.00           N  
ATOM   2995  CA  LYS A 205      14.882  12.803  12.399  1.00  0.00           C  
ATOM   2996  C   LYS A 205      16.221  12.944  13.131  1.00  0.00           C  
ATOM   2997  O   LYS A 205      16.255  12.962  14.359  1.00  0.00           O  
ATOM   2998  CB  LYS A 205      14.579  11.322  12.167  1.00  0.00           C  
ATOM   2999  CG  LYS A 205      13.141  11.030  11.759  1.00  0.00           C  
ATOM   3000  CD  LYS A 205      12.918   9.540  11.550  1.00  0.00           C  
ATOM   3001  CE  LYS A 205      11.480   9.246  11.146  1.00  0.00           C  
ATOM   3002  NZ  LYS A 205      11.256   7.796  10.902  1.00  0.00           N  
ATOM   3003  H   LYS A 205      15.095  13.042  10.280  1.00  0.00           H  
ATOM   3004  HA  LYS A 205      14.127  13.220  13.066  1.00  0.00           H  
ATOM   3005 1HB  LYS A 205      15.233  10.935  11.385  1.00  0.00           H  
ATOM   3006 2HB  LYS A 205      14.790  10.760  13.077  1.00  0.00           H  
ATOM   3007 1HG  LYS A 205      12.463  11.385  12.537  1.00  0.00           H  
ATOM   3008 2HG  LYS A 205      12.911  11.557  10.834  1.00  0.00           H  
ATOM   3009 1HD  LYS A 205      13.587   9.177  10.769  1.00  0.00           H  
ATOM   3010 2HD  LYS A 205      13.141   9.005  12.473  1.00  0.00           H  
ATOM   3011 1HE  LYS A 205      10.806   9.578  11.934  1.00  0.00           H  
ATOM   3012 2HE  LYS A 205      11.239   9.796  10.236  1.00  0.00           H  
ATOM   3013 1HZ  LYS A 205      10.293   7.643  10.637  1.00  0.00           H  
ATOM   3014 2HZ  LYS A 205      11.864   7.480  10.159  1.00  0.00           H  
ATOM   3015 3HZ  LYS A 205      11.458   7.277  11.745  1.00  0.00           H  
ATOM   3016  N   PHE A 206      17.310  13.045  12.377  1.00  0.00           N  
ATOM   3017  CA  PHE A 206      18.657  12.992  12.956  1.00  0.00           C  
ATOM   3018  C   PHE A 206      19.432  14.293  12.917  1.00  0.00           C  
ATOM   3019  O   PHE A 206      20.448  14.424  13.600  1.00  0.00           O  
ATOM   3020  CB  PHE A 206      19.480  11.920  12.239  1.00  0.00           C  
ATOM   3021  CG  PHE A 206      18.940  10.528  12.408  1.00  0.00           C  
ATOM   3022  CD1 PHE A 206      18.216  10.182  13.539  1.00  0.00           C  
ATOM   3023  CD2 PHE A 206      19.157   9.562  11.437  1.00  0.00           C  
ATOM   3024  CE1 PHE A 206      17.719   8.902  13.695  1.00  0.00           C  
ATOM   3025  CE2 PHE A 206      18.660   8.282  11.590  1.00  0.00           C  
ATOM   3026  CZ  PHE A 206      17.941   7.952  12.721  1.00  0.00           C  
ATOM   3027  H   PHE A 206      17.208  13.161  11.379  1.00  0.00           H  
ATOM   3028  HA  PHE A 206      18.570  12.729  14.011  1.00  0.00           H  
ATOM   3029 1HB  PHE A 206      19.518  12.143  11.174  1.00  0.00           H  
ATOM   3030 2HB  PHE A 206      20.503  11.936  12.614  1.00  0.00           H  
ATOM   3031  HD1 PHE A 206      18.040  10.934  14.309  1.00  0.00           H  
ATOM   3032  HD2 PHE A 206      19.725   9.823  10.544  1.00  0.00           H  
ATOM   3033  HE1 PHE A 206      17.152   8.644  14.589  1.00  0.00           H  
ATOM   3034  HE2 PHE A 206      18.837   7.532  10.819  1.00  0.00           H  
ATOM   3035  HZ  PHE A 206      17.551   6.943  12.844  1.00  0.00           H  
ATOM   3036  N   LYS A 207      18.988  15.236  12.097  1.00  0.00           N  
ATOM   3037  CA  LYS A 207      19.827  16.361  11.733  1.00  0.00           C  
ATOM   3038  C   LYS A 207      19.592  17.663  12.462  1.00  0.00           C  
ATOM   3039  O   LYS A 207      20.364  18.601  12.283  1.00  0.00           O  
ATOM   3040  CB  LYS A 207      19.688  16.614  10.231  1.00  0.00           C  
ATOM   3041  CG  LYS A 207      20.290  15.525   9.352  1.00  0.00           C  
ATOM   3042  CD  LYS A 207      20.115  15.848   7.875  1.00  0.00           C  
ATOM   3043  CE  LYS A 207      20.715  14.761   6.996  1.00  0.00           C  
ATOM   3044  NZ  LYS A 207      20.517  15.045   5.548  1.00  0.00           N  
ATOM   3045  H   LYS A 207      18.054  15.176  11.717  1.00  0.00           H  
ATOM   3046  HA  LYS A 207      20.863  16.110  11.965  1.00  0.00           H  
ATOM   3047 1HB  LYS A 207      18.633  16.707   9.973  1.00  0.00           H  
ATOM   3048 2HB  LYS A 207      20.172  17.556   9.974  1.00  0.00           H  
ATOM   3049 1HG  LYS A 207      21.354  15.427   9.570  1.00  0.00           H  
ATOM   3050 2HG  LYS A 207      19.804  14.574   9.567  1.00  0.00           H  
ATOM   3051 1HD  LYS A 207      19.053  15.944   7.647  1.00  0.00           H  
ATOM   3052 2HD  LYS A 207      20.604  16.795   7.650  1.00  0.00           H  
ATOM   3053 1HE  LYS A 207      21.782  14.679   7.195  1.00  0.00           H  
ATOM   3054 2HE  LYS A 207      20.249  13.804   7.232  1.00  0.00           H  
ATOM   3055 1HZ  LYS A 207      20.928  14.302   5.000  1.00  0.00           H  
ATOM   3056 2HZ  LYS A 207      19.529  15.104   5.348  1.00  0.00           H  
ATOM   3057 3HZ  LYS A 207      20.961  15.921   5.313  1.00  0.00           H  
ATOM   3058  N   GLY A 210      18.550  17.742  13.281  1.00  0.00           N  
ATOM   3059  CA  GLY A 210      18.223  18.990  13.965  1.00  0.00           C  
ATOM   3060  C   GLY A 210      18.899  19.041  15.332  1.00  0.00           C  
ATOM   3061  O   GLY A 210      19.426  18.043  15.818  1.00  0.00           O  
ATOM   3062  H   GLY A 210      19.514  17.542  13.057  1.00  0.00           H  
ATOM   3063 1HA  GLY A 210      18.546  19.834  13.356  1.00  0.00           H  
ATOM   3064 2HA  GLY A 210      17.143  19.070  14.078  1.00  0.00           H  
ATOM   3065  N   LEU A 211      18.887  20.219  15.946  1.00  0.00           N  
ATOM   3066  CA  LEU A 211      19.710  20.460  17.126  1.00  0.00           C  
ATOM   3067  C   LEU A 211      19.287  19.674  18.359  1.00  0.00           C  
ATOM   3068  O   LEU A 211      20.143  19.222  19.111  1.00  0.00           O  
ATOM   3069  CB  LEU A 211      19.692  21.957  17.461  1.00  0.00           C  
ATOM   3070  CG  LEU A 211      20.401  22.872  16.455  1.00  0.00           C  
ATOM   3071  CD1 LEU A 211      20.158  24.327  16.832  1.00  0.00           C  
ATOM   3072  CD2 LEU A 211      21.888  22.553  16.438  1.00  0.00           C  
ATOM   3073  H   LEU A 211      18.301  20.963  15.595  1.00  0.00           H  
ATOM   3074  HA  LEU A 211      20.732  20.155  16.903  1.00  0.00           H  
ATOM   3075 1HB  LEU A 211      18.656  22.284  17.533  1.00  0.00           H  
ATOM   3076 2HB  LEU A 211      20.165  22.102  18.432  1.00  0.00           H  
ATOM   3077  HG  LEU A 211      19.984  22.712  15.460  1.00  0.00           H  
ATOM   3078 1HD1 LEU A 211      20.661  24.978  16.117  1.00  0.00           H  
ATOM   3079 2HD1 LEU A 211      19.087  24.533  16.817  1.00  0.00           H  
ATOM   3080 3HD1 LEU A 211      20.550  24.514  17.831  1.00  0.00           H  
ATOM   3081 1HD2 LEU A 211      22.392  23.203  15.722  1.00  0.00           H  
ATOM   3082 2HD2 LEU A 211      22.306  22.714  17.432  1.00  0.00           H  
ATOM   3083 3HD2 LEU A 211      22.034  21.512  16.148  1.00  0.00           H  
ATOM   3084  N   ARG A 212      17.986  19.475  18.561  1.00  0.00           N  
ATOM   3085  CA  ARG A 212      17.539  18.626  19.665  1.00  0.00           C  
ATOM   3086  C   ARG A 212      17.978  17.176  19.466  1.00  0.00           C  
ATOM   3087  O   ARG A 212      18.368  16.502  20.420  1.00  0.00           O  
ATOM   3088  CB  ARG A 212      16.024  18.679  19.800  1.00  0.00           C  
ATOM   3089  CG  ARG A 212      15.453  17.839  20.932  1.00  0.00           C  
ATOM   3090  CD  ARG A 212      15.915  18.320  22.259  1.00  0.00           C  
ATOM   3091  NE  ARG A 212      15.337  17.548  23.347  1.00  0.00           N  
ATOM   3092  CZ  ARG A 212      15.722  17.633  24.635  1.00  0.00           C  
ATOM   3093  NH1 ARG A 212      16.685  18.460  24.980  1.00  0.00           N  
ATOM   3094  NH2 ARG A 212      15.132  16.887  25.552  1.00  0.00           N  
ATOM   3095  H   ARG A 212      17.297  19.904  17.960  1.00  0.00           H  
ATOM   3096  HA  ARG A 212      17.984  18.997  20.589  1.00  0.00           H  
ATOM   3097 1HB  ARG A 212      15.710  19.709  19.962  1.00  0.00           H  
ATOM   3098 2HB  ARG A 212      15.564  18.339  18.872  1.00  0.00           H  
ATOM   3099 1HG  ARG A 212      14.365  17.890  20.909  1.00  0.00           H  
ATOM   3100 2HG  ARG A 212      15.772  16.803  20.813  1.00  0.00           H  
ATOM   3101 1HD  ARG A 212      17.000  18.235  22.320  1.00  0.00           H  
ATOM   3102 2HD  ARG A 212      15.626  19.362  22.389  1.00  0.00           H  
ATOM   3103  HE  ARG A 212      14.593  16.901  23.121  1.00  0.00           H  
ATOM   3104 1HH1 ARG A 212      17.136  19.030  24.279  1.00  0.00           H  
ATOM   3105 2HH1 ARG A 212      16.973  18.524  25.945  1.00  0.00           H  
ATOM   3106 1HH2 ARG A 212      14.392  16.251  25.287  1.00  0.00           H  
ATOM   3107 2HH2 ARG A 212      15.420  16.951  26.517  1.00  0.00           H  
ATOM   3108  N   ILE A 213      17.908  16.686  18.231  1.00  0.00           N  
ATOM   3109  CA  ILE A 213      18.407  15.342  17.943  1.00  0.00           C  
ATOM   3110  C   ILE A 213      19.904  15.235  18.205  1.00  0.00           C  
ATOM   3111  O   ILE A 213      20.377  14.218  18.710  1.00  0.00           O  
ATOM   3112  CB  ILE A 213      18.115  14.949  16.483  1.00  0.00           C  
ATOM   3113  CG1 ILE A 213      16.605  14.872  16.243  1.00  0.00           C  
ATOM   3114  CG2 ILE A 213      18.779  13.623  16.146  1.00  0.00           C  
ATOM   3115  CD1 ILE A 213      15.901  13.849  17.107  1.00  0.00           C  
ATOM   3116  H   ILE A 213      17.511  17.234  17.482  1.00  0.00           H  
ATOM   3117  HA  ILE A 213      17.898  14.636  18.598  1.00  0.00           H  
ATOM   3118  HB  ILE A 213      18.501  15.718  15.815  1.00  0.00           H  
ATOM   3119 1HG1 ILE A 213      16.156  15.846  16.433  1.00  0.00           H  
ATOM   3120 2HG1 ILE A 213      16.414  14.623  15.199  1.00  0.00           H  
ATOM   3121 1HG2 ILE A 213      18.562  13.360  15.111  1.00  0.00           H  
ATOM   3122 2HG2 ILE A 213      19.857  13.712  16.279  1.00  0.00           H  
ATOM   3123 3HG2 ILE A 213      18.395  12.845  16.806  1.00  0.00           H  
ATOM   3124 1HD1 ILE A 213      14.835  13.853  16.879  1.00  0.00           H  
ATOM   3125 2HD1 ILE A 213      16.311  12.859  16.906  1.00  0.00           H  
ATOM   3126 3HD1 ILE A 213      16.048  14.098  18.157  1.00  0.00           H  
ATOM   3127  N   GLU A 214      20.645  16.289  17.878  1.00  0.00           N  
ATOM   3128  CA  GLU A 214      22.068  16.316  18.167  1.00  0.00           C  
ATOM   3129  C   GLU A 214      22.354  16.218  19.648  1.00  0.00           C  
ATOM   3130  O   GLU A 214      23.216  15.452  20.078  1.00  0.00           O  
ATOM   3131  CB  GLU A 214      22.696  17.595  17.609  1.00  0.00           C  
ATOM   3132  CG  GLU A 214      22.770  17.648  16.090  1.00  0.00           C  
ATOM   3133  CD  GLU A 214      23.314  18.952  15.576  1.00  0.00           C  
ATOM   3134  OE1 GLU A 214      23.516  19.843  16.366  1.00  0.00           O  
ATOM   3135  OE2 GLU A 214      23.528  19.058  14.391  1.00  0.00           O  
ATOM   3136  H   GLU A 214      20.220  17.084  17.423  1.00  0.00           H  
ATOM   3137  HA  GLU A 214      22.535  15.457  17.685  1.00  0.00           H  
ATOM   3138 1HB  GLU A 214      22.122  18.459  17.946  1.00  0.00           H  
ATOM   3139 2HB  GLU A 214      23.709  17.703  17.998  1.00  0.00           H  
ATOM   3140 1HG  GLU A 214      23.409  16.838  15.739  1.00  0.00           H  
ATOM   3141 2HG  GLU A 214      21.773  17.491  15.682  1.00  0.00           H  
ATOM   3142  N   GLU A 215      21.605  16.992  20.432  1.00  0.00           N  
ATOM   3143  CA  GLU A 215      21.737  16.954  21.880  1.00  0.00           C  
ATOM   3144  C   GLU A 215      21.559  15.519  22.390  1.00  0.00           C  
ATOM   3145  O   GLU A 215      22.362  15.001  23.170  1.00  0.00           O  
ATOM   3146  OXT GLU A 215      22.362  15.001  23.170  1.00  0.00           O  
ATOM   3147  CB  GLU A 215      20.712  17.882  22.536  1.00  0.00           C  
ATOM   3148  CG  GLU A 215      20.954  19.363  22.285  1.00  0.00           C  
ATOM   3149  CD  GLU A 215      19.952  20.245  22.978  1.00  0.00           C  
ATOM   3150  OE1 GLU A 215      18.814  19.855  23.077  1.00  0.00           O  
ATOM   3151  OE2 GLU A 215      20.326  21.311  23.408  1.00  0.00           O  
ATOM   3152  H   GLU A 215      20.931  17.619  20.016  1.00  0.00           H  
ATOM   3153  HA  GLU A 215      22.738  17.297  22.145  1.00  0.00           H  
ATOM   3154 1HB  GLU A 215      19.714  17.639  22.169  1.00  0.00           H  
ATOM   3155 2HB  GLU A 215      20.712  17.720  23.614  1.00  0.00           H  
ATOM   3156 1HG  GLU A 215      21.952  19.622  22.637  1.00  0.00           H  
ATOM   3157 2HG  GLU A 215      20.916  19.551  21.213  1.00  0.00           H  
TER                                                                             
