# Supplementary material for: A new benchmark illustrates that integration of geometric constraints inferred from enzyme reaction chemistry can increase enzyme active site modeling accuracy
Source: PLoS One. 2019 Apr 4;14(4):e0214126. doi: 10.1371/journal.pone.0214126 (PMC6448891; doi:10.1371/journal.pone.0214126)
Supplement: S1 Files — (GZ) [file pone.0214126.s008.gz › benchmark-lite/templates/4fua/alignment.grishin]

## 4fua 4c24.pdb 
#
scores_from_program: 0
0 ----------------------------MERNKLARQIIDTCLEMTRLGLNQGTAGNVSVRYQ---DGMLITPTGIPYEKLTESHIVFIDGNGKHE-EG------KLPS-SEWRFHMAAYQSRPDANAVVHNHAVHCTAVSILNR--SIPAIHYMIAAAG--------GNSIP------------CAPYAT-----FGT-RELSEHVALALKN-------RKATLLQHHGLIACEV------NLEKALWLAHEVEVLAQLYLTTLAITDP-VPVLSDEEIAVVLEKFK----TYGLRIEE-----------------------
0 ------------------------GSH-MASSDVKQELIKYGKKLVETDLTKGTGGNLSVFDR-EKQLMAITPSGIDFFEIKESDIVVMDINGNVV-EG-----ERLPS-SEWYMHLIQYQTRDDIDAIIHAHTTYATVLACLRE--PLPASHYMIAVAG---------KDVR------------VAEYAT-----YGT-KELAVNAAKAMEG-------RRAVLLANHGILAGAQ------NLLNAFNIVEEVEYCAKIYCLAKNFGEP--VVLPDEEMELMAEKFK----TYGQRK-------------------------
--
## 4fua 4c25.pdb 
#
scores_from_program: 0
0 ----------------------------MERNKLARQIIDTCLEMTRLGLNQGTAGNVSVRYQ---DGMLITPTGIPYEKLTESHIVFIDGNGKHE-EG------KLPS-SEWRFHMAAYQSRPDANAVVHNHAVHCTAVSILNR--SIPAIHYMIAAAG--------GNSIP------------CAPYAT-----FGT-RELSEHVALALKN-------RKATLLQHHGLIACEV------NLEKALWLAHEVEVLAQLYLTTLAITDP-VPVLSDEEIAVVLEKFK----TYGLRIEE-----------------------
0 ------------------------GSH-MASSDVKQELIKYGKKLVETDLTKGTGGNLSVFDR-EKQLMAITPSGIDFFEIKESDIVVMDINGNVV-EG-----ERLPS-SEWYMHLIQYQTRDDIDAIIHAHTTYATVLACLRE--PLPASHYMIAVAG---------KDVR------------VAEYAT-----YGT-KELAVNAAKAMEG-------RRAVLLANHGILAGAQ------NLLNAFNIVEEVEYCAKIYCLAKNFGEP--VVLPDEEMELMAEKFK----F------------------------------
--
## 4fua 2fk5.pdb 
#
scores_from_program: 0
0 ----------------------------MERNKLARQIIDTCLEMTRLGLNQGTAGNVSVRYQ---DGMLITPTGIPYEKLTESHIVFIDGNGKHE-EG------KLPS-SEWRFHMAAYQSRPDANAVVHNHAVHCTAVSILNR--SIPAIHYMIAAAG--------GNSIP------------CAPYAT-----FGT-RELSEHVALALKN-------RKATLLQHHGLIACEV------NLEKALWLAHEVEVLAQLYLTTLAITDP-VPVLSDEEIAVVLEKFK----TYGLRIEE-----------------------
0 -----------------------------MRARLYAAFRQVGEDLFAQGLISATAGNFSVRTK---GGFLITKSGVQKARLTPEDLLEVPLEGPIP---------EGAS-VESVVHREVYRRT-GARALVHAHPRVAVALSFHLS--RLRPLDLEGQHYL---------KEVP------------VLAPKT----VSAT-EEAALSVAEALRE-------HRACLLRGHGAFAVGLKEAPEEALLEAYGLMTTLEESAQILLYHRLWQGA-GPALGGGE--------------------------------------------
--
## 4fua 1k0w.pdb 
#
scores_from_program: 0
0 ----------------------------MERNKLARQIIDTCLEMTRLGLNQGTAGNVSVRYQ---DGMLITPTGIPYEKLTESHIVFIDGNGKHE-EG------KLPS-SEWRFHMAAYQSRPDANAVVHNHAVHCTAVSILNR--SIPAIHYMIAAAG--------GNSIP------------CAPYAT-----FGT-RELSEHVALALKN-------RKATLLQHHGLIACEV------NLEKALWLAHEVEVLAQLYLTTLAITDP-VPVLSDEEIAVVLEKFK----TYGLRIEE-----------------------
0 -----------------------------MLEDLKRQVLEANLALPKHNLVTLTWGNVSAVDR-ERGVFVIKPSGVDYSIMTADDMVVVSIETGEVVEGA-----KKPS-SDTPTHRLLYQAFPSIGGIVHTHSRHATIWAQAGQ--SIPATGTTHANYF--------YGTIP------------CTRKMTDAEINGEYEWETGNVIVETFEKQGIDAAQMPGVLVHSHGPFAWGK------NAEDAVHNAIVLEEVAYMGIFCRQLAPQ-LPDMQQTLLNKHYLRKHGAKAYYGQ---------------------------
--
## 4fua 1jdi.pdb 
#
scores_from_program: 0
0 ----------------------------MERNKLARQIIDTCLEMTRLGLNQGTAGNVSVRYQ---DGMLITPTGIPYEKLTESHIVFIDGNGKHE-EG------KLPS-SEWRFHMAAYQSRPDANAVVHNHAVHCTAVSILNR--SIPAIHYMIAAAG--------GNSIP------------CAPYAT-----FGT-RELSEHVALALKN-------RKATLLQHHGLIACEV------NLEKALWLAHEVEVLAQLYLTTLAITDP-VPVLSDEEIAVVLEKFK----TYGLRIEE-----------------------
0 -----------------------------MLEDLKRQVLEANLALPKHNLVTLTWGNVSAVDR-ERGVFVIKPSGVDYSIMTADDMVVVSIETGEVVEGA-----KKPS-SDTPTHRLLYQAFPSIGGIVHTHSRHATIWAQAGQ--SIPATGTTHADYF--------YGTIP------------CTRKMTDAEINGEYEWETGNVIVETFEKQGIDAAQMPGVLVHSHGPFAWGK------NAEDAVHNAIVLEEVAYMGIFCRQLAPQ-LPDMQQTLLNKHYLRKHGAKAYYGQ---------------------------
--
## 4fua 2irp.pdb 
#
scores_from_program: 0
0 ----------------------------MERNKLARQIIDTCLEMTRLGLNQGTAGNVSVRYQ---DGMLITPTGIPYEKLTESHIVFIDGNGKHE-EG------KLPS-SEWRFHMAAYQSRPDANAVVHNHAVHCTAVSILNR--SIPAIHYMIAAAG--------GNSIP------------CAPYAT-----FGT-RELSEHVALALKN-------RKATLLQHHGLIACEV------NLEKALWLAHEVEVLAQLYLTTLAITDP-VPVLSDEEIAVVLEKFK----TYGLRIEE-----------------------
0 ---------------------MNVELF-KKFSEKVEEIIEAGRILHSRGWVPATSGNISAKVS--EEYIAITASGKHKGKLTPEDILLIDYEGRPV-GG------GKPS-AETLLHTTVYKLFPEVNAVVHTHSPNATVISIVEKKDFVELEDYELLKAFPDIHTHEVKIKIP------------IFPNEQ-------NIPLLAKEVENYFKT-SED---KYGFLIRGHGLYTWGR------SMEEALIHTEALEFIFECELKLLSFHS------------------------------------------------------
--
## 4fua 2opi.pdb 
#
scores_from_program: 0
0 ----------------------------MERNKLARQIIDTCLEMTRLGLNQGTAGNVSVRYQ---DGMLITPTGIPYEKLTESHIVFIDGNGKHE-EG------KLPS-SEWRFHMAAYQSRPDANAVVHNHAVHCTAVSILNR--SIPAIHYMIAAAG--------GNSIP------------CAPYAT-----FGT-RELSEHVALALKN-------RKATLLQHHGLIACEV------NLEKALWLAHEVEVLAQLYLTTLAITDP-VPVLSDEEIAVVLEKFK----TYGLRIEE-----------------------
0 ----------------------------MITDEHIELFLAQAHRYGDAKLMLCSSGNLSWRIG---EEALISGTGSWVPTLAKEKVSICNIASGTPTNG------VKPS-MESTFHLGVLRERPDVNVVLHFQSEYATAISCMKNKPTNFNVTAEIPCHV--------GSEIP------------VIPYYR-----PGS-PELAKAVVEAMLK-------HNSVLLTNHGQVVCGK------DFDQVYERATFFEMACRIIVQSGGDY----SVLTPEEIEDLEIYVL----GKKTK--------------------------
--
## 4fua 4m6r.pdb 
#
scores_from_program: 0
0 ----------------------------MERNKLARQIIDTCLEMTRLGLNQGTAGNVSVRYQ---DGMLITPTGIPYEKLTESHIVFIDGNGKHE-EG------KLPS-SEWRFHMAAYQSRPDANAVVHNHAVHCTAVSILNR--SIPAIHYMIAAAG--------GNSIP------------CAPYAT-----FGT-RELSEHVALALKN-------RKATLLQHHGLIACEV------NLEKALWLAHEVEVLAQLYLTTLAITDP-VPVLSDEEIAVVLEKFK----TYGLRIEE-----------------------
0 ----------------------------MDKEHPRYLIPELCKQFYHLGWVTGTGGGISLKHG---DEIYIAPSGVQKERIQPEDMFVCDINEKDI-SGPSPSKKLKKS-QCTPLFMNAYTM-RGAGAVIHTHSKAAVMATLLFPGREFKITHQEMIKGI---------KKCTSGGYYRYDDMLVVPIIEN----TPEE-KDLKDRMAHAMNE----YPDSCAVLVRRHGVYVWGE------TWEKAKTMCECYDYLFDIAVSMKKVGLD-PSQLPVGENGIV----------------------------------------
--
## 4fua 4xxf.pdb 
#
scores_from_program: 0
0 ----------------------------MERNKLARQIIDTCLEMTRLGLNQGTAGNVSVRYQ---DGMLITPTGIPYEKLTESHIVFIDGNGKHE-EG------KLPS-SEWRFHMAAYQSRPDANAVVHNHAVHCTAVSILNR--SIPAIHYMIAAAG--------GNSIP------------CAPYAT-----FGT-RELSEHVALALKN-------RKATLLQHHGLIACEV------NLEKALWLAHEVEVLAQLYLTTLAITDP-VPVLSDEEIAVVLEKFK----TYGLRIEE-----------------------
0 GGLAAL------------TKPPTFATVEAERAWLKERLVAAIRIFANEGFDHTVAGHLTVRDPENKHHFWVNPFGLAFRLMTVSDLILVNQEGTVIGGGKEG--RRIVNLAGFMIHSAIHKARPEVQAICHSHSTYGKAFSSLGK--PLAITTQDSCAF---------YGDVAL-----------LGDFGG-----VVIEEKESGTIAVALQQ-------KKAIILQNHGLLTVGT------TIDSAVAWFIMLEKQCQVQLLADAAG--QTIPIDEPQAAFTFKELG------HEQAGYF---QASPYFQVIEHLQGEEYRK
--
## 4fua 3ocr.pdb 
#
scores_from_program: 0
0 ----------------------------MERNKLARQIIDTCLEMTRLGLNQGTAGNVSVRYQ---DGMLITPTGIPYEKLTESHIVFIDGNGKHE-EG------KLPS-SEWRFHMAAYQSRPDANAVVHNHAVHCTAVSILNR--SIPAIHYMIAAAG--------GNSIP------------CAPYAT-----FGT-RELSEHVALALKN-------RKATLLQHHGLIACEV------NLEKALWLAHEVEVLAQLYLTTLAITDP-VPVLSDEEIAVVLEKFK----TYGLRIEE-----------------------
0 GHMSNVSALPLQPGTTPSGGGSVRDRVSPQEWEVRVKLAAAYRLAALKRWTDHIYTHFSARVPGPDEHFLINAFGLLFDEITASNLVKVDIDGTIV-DDPT---GLGINYAGYVIHSAIHAARHDLQAVLHTHTRDGIAVSAQKD--GLLPISQHSIAF---------SGRVA------------YHGYEG-----IALDLSERERLVADLGD-------KSVMILRNHGLLTGGV------SVEHAIQQLHALEYACNIQIAAQSAGNAELVFPPREVIAKVEEQAK----AIKDGNGPGVARHWNALIRELER-SGTDYRD
--
