# Supplementary material for: A new benchmark illustrates that integration of geometric constraints inferred from enzyme reaction chemistry can increase enzyme active site modeling accuracy
Source: PLoS One. 2019 Apr 4;14(4):e0214126. doi: 10.1371/journal.pone.0214126 (PMC6448891; doi:10.1371/journal.pone.0214126)
Supplement: S1 Files — (GZ) [file pone.0214126.s008.gz › benchmark-lite/templates/4fua/alignment.grishin.trim]

## 4fua 4c24.pdb
#  
scores_from_program:
0 MERNKLARQIIDTCLEMTRLGLNQGTAGNVSVRYQ---DGMLITPTGIPYEKLTESHIVFIDGNGKHE-EG------KLPS-SEWRFHMAAYQSRPDANAVVHNHAVHCTAVSILNR--SIPAIHYMIAAAG--------GNSIP------------CAPYAT-----FGT-RELSEHVALALKN-------RKATLLQHHGLIACEV------NLEKALWLAHEVEVLAQLYLTTLAITDP-VPVLSDEEIAVVLEKFK----TYGLRI
0 MASSDVKQELIKYGKKLVETDLTKGTGGNLSVFDR-EKQLMAITPSGIDFFEIKESDIVVMDINGNVV-EG-----ERLPS-SEWYMHLIQYQTRDDIDAIIHAHTTYATVLACLRE--PLPASHYMIAVAG---------KDVR------------VAEYAT-----YGT-KELAVNAAKAMEG-------RRAVLLANHGILAGAQ------NLLNAFNIVEEVEYCAKIYCLAKNFGEP--VVLPDEEMELMAEKFK----TYGQRK
--
## 4fua 4c25.pdb
#  
scores_from_program:
0 MERNKLARQIIDTCLEMTRLGLNQGTAGNVSVRYQ---DGMLITPTGIPYEKLTESHIVFIDGNGKHE-EG------KLPS-SEWRFHMAAYQSRPDANAVVHNHAVHCTAVSILNR--SIPAIHYMIAAAG--------GNSIP------------CAPYAT-----FGT-RELSEHVALALKN-------RKATLLQHHGLIACEV------NLEKALWLAHEVEVLAQLYLTTLAITDP-VPVLSDEEIAVVLEKFK----TYGLRI
0 MASSDVKQELIKYGKKLVETDLTKGTGGNLSVFDR-EKQLMAITPSGIDFFEIKESDIVVMDINGNVV-EG-----ERLPS-SEWYMHLIQYQTRDDIDAIIHAHTTYATVLACLRE--PLPASHYMIAVAG---------KDVR------------VAEYAT-----YGT-KELAVNAAKAMEG-------RRAVLLANHGILAGAQ------NLLNAFNIVEEVEYCAKIYCLAKNFGEP--VVLPDEEMELMAEKFK----F-----
--
## 4fua 2fk5.pdb
#  
scores_from_program:
0 MERNKLARQIIDTCLEMTRLGLNQGTAGNVSVRYQ---DGMLITPTGIPYEKLTESHIVFIDGNGKHE-EG------KLPS-SEWRFHMAAYQSRPDANAVVHNHAVHCTAVSILNR--SIPAIHYMIAAAG--------GNSIP------------CAPYAT-----FGT-RELSEHVALALKN-------RKATLLQHHGLIACEV------NLEKALWLAHEVEVLAQLYLTTLAITDP-VPVLSDEEIAVVLEKFK----TYGLRI
0 -MRARLYAAFRQVGEDLFAQGLISATAGNFSVRTK---GGFLITKSGVQKARLTPEDLLEVPLEGPIP---------EGAS-VESVVHREVYRRT-GARALVHAHPRVAVALSFHLS--RLRPLDLEGQHYL---------KEVP------------VLAPKT----VSAT-EEAALSVAEALRE-------HRACLLRGHGAFAVGLKEAPEEALLEAYGLMTTLEESAQILLYHRLWQGA-GPALGGGE-------------------
--
## 4fua 1k0w.pdb
#  
scores_from_program:
0 MERNKLARQIIDTCLEMTRLGLNQGTAGNVSVRYQ---DGMLITPTGIPYEKLTESHIVFIDGNGKHE-EG------KLPS-SEWRFHMAAYQSRPDANAVVHNHAVHCTAVSILNR--SIPAIHYMIAAAG--------GNSIP------------CAPYAT-----FGT-RELSEHVALALKN-------RKATLLQHHGLIACEV------NLEKALWLAHEVEVLAQLYLTTLAITDP-VPVLSDEEIAVVLEKFK----TYGLRI
0 -MLEDLKRQVLEANLALPKHNLVTLTWGNVSAVDR-ERGVFVIKPSGVDYSIMTADDMVVVSIETGEVVEGA-----KKPS-SDTPTHRLLYQAFPSIGGIVHTHSRHATIWAQAGQ--SIPATGTTHANYF--------YGTIP------------CTRKMTDAEINGEYEWETGNVIVETFEKQGIDAAQMPGVLVHSHGPFAWGK------NAEDAVHNAIVLEEVAYMGIFCRQLAPQ-LPDMQQTLLNKHYLRKHGAKAYYGQ--
--
## 4fua 1jdi.pdb
#  
scores_from_program:
0 MERNKLARQIIDTCLEMTRLGLNQGTAGNVSVRYQ---DGMLITPTGIPYEKLTESHIVFIDGNGKHE-EG------KLPS-SEWRFHMAAYQSRPDANAVVHNHAVHCTAVSILNR--SIPAIHYMIAAAG--------GNSIP------------CAPYAT-----FGT-RELSEHVALALKN-------RKATLLQHHGLIACEV------NLEKALWLAHEVEVLAQLYLTTLAITDP-VPVLSDEEIAVVLEKFK----TYGLRI
0 -MLEDLKRQVLEANLALPKHNLVTLTWGNVSAVDR-ERGVFVIKPSGVDYSIMTADDMVVVSIETGEVVEGA-----KKPS-SDTPTHRLLYQAFPSIGGIVHTHSRHATIWAQAGQ--SIPATGTTHADYF--------YGTIP------------CTRKMTDAEINGEYEWETGNVIVETFEKQGIDAAQMPGVLVHSHGPFAWGK------NAEDAVHNAIVLEEVAYMGIFCRQLAPQ-LPDMQQTLLNKHYLRKHGAKAYYGQ--
--
## 4fua 2irp.pdb
#  
scores_from_program:
0 MERNKLARQIIDTCLEMTRLGLNQGTAGNVSVRYQ---DGMLITPTGIPYEKLTESHIVFIDGNGKHE-EG------KLPS-SEWRFHMAAYQSRPDANAVVHNHAVHCTAVSILNR--SIPAIHYMIAAAG--------GNSIP------------CAPYAT-----FGT-RELSEHVALALKN-------RKATLLQHHGLIACEV------NLEKALWLAHEVEVLAQLYLTTLAITDP-VPVLSDEEIAVVLEKFK----TYGLRI
0 KKFSEKVEEIIEAGRILHSRGWVPATSGNISAKVS--EEYIAITASGKHKGKLTPEDILLIDYEGRPV-GG------GKPS-AETLLHTTVYKLFPEVNAVVHTHSPNATVISIVEKKDFVELEDYELLKAFPDIHTHEVKIKIP------------IFPNEQ-------NIPLLAKEVENYFKT-SED---KYGFLIRGHGLYTWGR------SMEEALIHTEALEFIFECELKLLSFHS-----------------------------
--
## 4fua 2opi.pdb
#  
scores_from_program:
0 MERNKLARQIIDTCLEMTRLGLNQGTAGNVSVRYQ---DGMLITPTGIPYEKLTESHIVFIDGNGKHE-EG------KLPS-SEWRFHMAAYQSRPDANAVVHNHAVHCTAVSILNR--SIPAIHYMIAAAG--------GNSIP------------CAPYAT-----FGT-RELSEHVALALKN-------RKATLLQHHGLIACEV------NLEKALWLAHEVEVLAQLYLTTLAITDP-VPVLSDEEIAVVLEKFK----TYGLRI
0 MITDEHIELFLAQAHRYGDAKLMLCSSGNLSWRIG---EEALISGTGSWVPTLAKEKVSICNIASGTPTNG------VKPS-MESTFHLGVLRERPDVNVVLHFQSEYATAISCMKNKPTNFNVTAEIPCHV--------GSEIP------------VIPYYR-----PGS-PELAKAVVEAMLK-------HNSVLLTNHGQVVCGK------DFDQVYERATFFEMACRIIVQSGGDY----SVLTPEEIEDLEIYVL----GKKTK-
--
## 4fua 4m6r.pdb
#  
scores_from_program:
0 MERNKLARQIIDTCLEMTRLGLNQGTAGNVSVRYQ---DGMLITPTGIPYEKLTESHIVFIDGNGKHE-EG------KLPS-SEWRFHMAAYQSRPDANAVVHNHAVHCTAVSILNR--SIPAIHYMIAAAG--------GNSIP------------CAPYAT-----FGT-RELSEHVALALKN-------RKATLLQHHGLIACEV------NLEKALWLAHEVEVLAQLYLTTLAITDP-VPVLSDEEIAVVLEKFK----TYGLRI
0 MDKEHPRYLIPELCKQFYHLGWVTGTGGGISLKHG---DEIYIAPSGVQKERIQPEDMFVCDINEKDI-SGPSPSKKLKKS-QCTPLFMNAYTM-RGAGAVIHTHSKAAVMATLLFPGREFKITHQEMIKGI---------KKCTSGGYYRYDDMLVVPIIEN----TPEE-KDLKDRMAHAMNE----YPDSCAVLVRRHGVYVWGE------TWEKAKTMCECYDYLFDIAVSMKKVGLD-PSQLPVGENGIV---------------
--
## 4fua 4xxf.pdb
#  
scores_from_program:
0 MERNKLARQIIDTCLEMTRLGLNQGTAGNVSVRYQ---DGMLITPTGIPYEKLTESHIVFIDGNGKHE-EG------KLPS-SEWRFHMAAYQSRPDANAVVHNHAVHCTAVSILNR--SIPAIHYMIAAAG--------GNSIP------------CAPYAT-----FGT-RELSEHVALALKN-------RKATLLQHHGLIACEV------NLEKALWLAHEVEVLAQLYLTTLAITDP-VPVLSDEEIAVVLEKFK----TYGLRI
0 AERAWLKERLVAAIRIFANEGFDHTVAGHLTVRDPENKHHFWVNPFGLAFRLMTVSDLILVNQEGTVIGGGKEG--RRIVNLAGFMIHSAIHKARPEVQAICHSHSTYGKAFSSLGK--PLAITTQDSCAF---------YGDVAL-----------LGDFGG-----VVIEEKESGTIAVALQQ-------KKAIILQNHGLLTVGT------TIDSAVAWFIMLEKQCQVQLLADAAG--QTIPIDEPQAAFTFKELG------HEQA
--
## 4fua 3ocr.pdb
#  
scores_from_program:
0 MERNKLARQIIDTCLEMTRLGLNQGTAGNVSVRYQ---DGMLITPTGIPYEKLTESHIVFIDGNGKHE-EG------KLPS-SEWRFHMAAYQSRPDANAVVHNHAVHCTAVSILNR--SIPAIHYMIAAAG--------GNSIP------------CAPYAT-----FGT-RELSEHVALALKN-------RKATLLQHHGLIACEV------NLEKALWLAHEVEVLAQLYLTTLAITDP-VPVLSDEEIAVVLEKFK----TYGLRI
0 PQEWEVRVKLAAAYRLAALKRWTDHIYTHFSARVPGPDEHFLINAFGLLFDEITASNLVKVDIDGTIV-DDPT---GLGINYAGYVIHSAIHAARHDLQAVLHTHTRDGIAVSAQKD--GLLPISQHSIAF---------SGRVA------------YHGYEG-----IALDLSERERLVADLGD-------KSVMILRNHGLLTGGV------SVEHAIQQLHALEYACNIQIAAQSAGNAELVFPPREVIAKVEEQAK----AIKDGN
--
## 4fua 4c24.pdb
#  
scores_from_program:
0 MERNKLARQIIDTCLEMTRLGLNQGTAGNVSVRYQ---DGMLITPTGIPYEKLTESHIVFIDGNGKHE-EG------KLPS-SEWRFHMAAYQSRPDANAVVHNHAVHCTAVSILNR--SIPAIHYMIAAAG--------GNSIP------------CAPYAT-----FGT-RELSEHVALALKN-------RKATLLQHHGLIACEV------NLEKALWLAHEVEVLAQLYLTTLAITDP-VPVLSDEEIAVVLEKFK----TYGLRI
0 MASSDVKQELIKYGKKLVETDLTKGTGGNLSVFDR-EKQLMAITPSGIDFFEIKESDIVVMDINGNVV-EG-----ERLPS-SEWYMHLIQYQTRDDIDAIIHAHTTYATVLACLRE--PLPASHYMIAVAG---------KDVR------------VAEYAT-----YGT-KELAVNAAKAMEG-------RRAVLLANHGILAGAQ------NLLNAFNIVEEVEYCAKIYCLAKNFGEP--VVLPDEEMELMAEKFK----TYGQRK
--
## 4fua 4c25.pdb
#  
scores_from_program:
0 MERNKLARQIIDTCLEMTRLGLNQGTAGNVSVRYQ---DGMLITPTGIPYEKLTESHIVFIDGNGKHE-EG------KLPS-SEWRFHMAAYQSRPDANAVVHNHAVHCTAVSILNR--SIPAIHYMIAAAG--------GNSIP------------CAPYAT-----FGT-RELSEHVALALKN-------RKATLLQHHGLIACEV------NLEKALWLAHEVEVLAQLYLTTLAITDP-VPVLSDEEIAVVLEKFK----TYGLRI
0 MASSDVKQELIKYGKKLVETDLTKGTGGNLSVFDR-EKQLMAITPSGIDFFEIKESDIVVMDINGNVV-EG-----ERLPS-SEWYMHLIQYQTRDDIDAIIHAHTTYATVLACLRE--PLPASHYMIAVAG---------KDVR------------VAEYAT-----YGT-KELAVNAAKAMEG-------RRAVLLANHGILAGAQ------NLLNAFNIVEEVEYCAKIYCLAKNFGEP--VVLPDEEMELMAEKFK----F-----
--
## 4fua 2fk5.pdb
#  
scores_from_program:
0 MERNKLARQIIDTCLEMTRLGLNQGTAGNVSVRYQ---DGMLITPTGIPYEKLTESHIVFIDGNGKHE-EG------KLPS-SEWRFHMAAYQSRPDANAVVHNHAVHCTAVSILNR--SIPAIHYMIAAAG--------GNSIP------------CAPYAT-----FGT-RELSEHVALALKN-------RKATLLQHHGLIACEV------NLEKALWLAHEVEVLAQLYLTTLAITDP-VPVLSDEEIAVVLEKFK----TYGLRI
0 -MRARLYAAFRQVGEDLFAQGLISATAGNFSVRTK---GGFLITKSGVQKARLTPEDLLEVPLEGPIP---------EGAS-VESVVHREVYRRT-GARALVHAHPRVAVALSFHLS--RLRPLDLEGQHYL---------KEVP------------VLAPKT----VSAT-EEAALSVAEALRE-------HRACLLRGHGAFAVGLKEAPEEALLEAYGLMTTLEESAQILLYHRLWQGA-GPALGGGE-------------------
--
## 4fua 1k0w.pdb
#  
scores_from_program:
0 MERNKLARQIIDTCLEMTRLGLNQGTAGNVSVRYQ---DGMLITPTGIPYEKLTESHIVFIDGNGKHE-EG------KLPS-SEWRFHMAAYQSRPDANAVVHNHAVHCTAVSILNR--SIPAIHYMIAAAG--------GNSIP------------CAPYAT-----FGT-RELSEHVALALKN-------RKATLLQHHGLIACEV------NLEKALWLAHEVEVLAQLYLTTLAITDP-VPVLSDEEIAVVLEKFK----TYGLRI
0 -MLEDLKRQVLEANLALPKHNLVTLTWGNVSAVDR-ERGVFVIKPSGVDYSIMTADDMVVVSIETGEVVEGA-----KKPS-SDTPTHRLLYQAFPSIGGIVHTHSRHATIWAQAGQ--SIPATGTTHANYF--------YGTIP------------CTRKMTDAEINGEYEWETGNVIVETFEKQGIDAAQMPGVLVHSHGPFAWGK------NAEDAVHNAIVLEEVAYMGIFCRQLAPQ-LPDMQQTLLNKHYLRKHGAKAYYGQ--
--
## 4fua 1jdi.pdb
#  
scores_from_program:
0 MERNKLARQIIDTCLEMTRLGLNQGTAGNVSVRYQ---DGMLITPTGIPYEKLTESHIVFIDGNGKHE-EG------KLPS-SEWRFHMAAYQSRPDANAVVHNHAVHCTAVSILNR--SIPAIHYMIAAAG--------GNSIP------------CAPYAT-----FGT-RELSEHVALALKN-------RKATLLQHHGLIACEV------NLEKALWLAHEVEVLAQLYLTTLAITDP-VPVLSDEEIAVVLEKFK----TYGLRI
0 -MLEDLKRQVLEANLALPKHNLVTLTWGNVSAVDR-ERGVFVIKPSGVDYSIMTADDMVVVSIETGEVVEGA-----KKPS-SDTPTHRLLYQAFPSIGGIVHTHSRHATIWAQAGQ--SIPATGTTHADYF--------YGTIP------------CTRKMTDAEINGEYEWETGNVIVETFEKQGIDAAQMPGVLVHSHGPFAWGK------NAEDAVHNAIVLEEVAYMGIFCRQLAPQ-LPDMQQTLLNKHYLRKHGAKAYYGQ--
--
## 4fua 2irp.pdb
#  
scores_from_program:
0 MERNKLARQIIDTCLEMTRLGLNQGTAGNVSVRYQ---DGMLITPTGIPYEKLTESHIVFIDGNGKHE-EG------KLPS-SEWRFHMAAYQSRPDANAVVHNHAVHCTAVSILNR--SIPAIHYMIAAAG--------GNSIP------------CAPYAT-----FGT-RELSEHVALALKN-------RKATLLQHHGLIACEV------NLEKALWLAHEVEVLAQLYLTTLAITDP-VPVLSDEEIAVVLEKFK----TYGLRI
0 KKFSEKVEEIIEAGRILHSRGWVPATSGNISAKVS--EEYIAITASGKHKGKLTPEDILLIDYEGRPV-GG------GKPS-AETLLHTTVYKLFPEVNAVVHTHSPNATVISIVEKKDFVELEDYELLKAFPDIHTHEVKIKIP------------IFPNEQ-------NIPLLAKEVENYFKT-SED---KYGFLIRGHGLYTWGR------SMEEALIHTEALEFIFECELKLLSFHS-----------------------------
--
## 4fua 2opi.pdb
#  
scores_from_program:
0 MERNKLARQIIDTCLEMTRLGLNQGTAGNVSVRYQ---DGMLITPTGIPYEKLTESHIVFIDGNGKHE-EG------KLPS-SEWRFHMAAYQSRPDANAVVHNHAVHCTAVSILNR--SIPAIHYMIAAAG--------GNSIP------------CAPYAT-----FGT-RELSEHVALALKN-------RKATLLQHHGLIACEV------NLEKALWLAHEVEVLAQLYLTTLAITDP-VPVLSDEEIAVVLEKFK----TYGLRI
0 MITDEHIELFLAQAHRYGDAKLMLCSSGNLSWRIG---EEALISGTGSWVPTLAKEKVSICNIASGTPTNG------VKPS-MESTFHLGVLRERPDVNVVLHFQSEYATAISCMKNKPTNFNVTAEIPCHV--------GSEIP------------VIPYYR-----PGS-PELAKAVVEAMLK-------HNSVLLTNHGQVVCGK------DFDQVYERATFFEMACRIIVQSGGDY----SVLTPEEIEDLEIYVL----GKKTK-
--
## 4fua 4m6r.pdb
#  
scores_from_program:
0 MERNKLARQIIDTCLEMTRLGLNQGTAGNVSVRYQ---DGMLITPTGIPYEKLTESHIVFIDGNGKHE-EG------KLPS-SEWRFHMAAYQSRPDANAVVHNHAVHCTAVSILNR--SIPAIHYMIAAAG--------GNSIP------------CAPYAT-----FGT-RELSEHVALALKN-------RKATLLQHHGLIACEV------NLEKALWLAHEVEVLAQLYLTTLAITDP-VPVLSDEEIAVVLEKFK----TYGLRI
0 MDKEHPRYLIPELCKQFYHLGWVTGTGGGISLKHG---DEIYIAPSGVQKERIQPEDMFVCDINEKDI-SGPSPSKKLKKS-QCTPLFMNAYTM-RGAGAVIHTHSKAAVMATLLFPGREFKITHQEMIKGI---------KKCTSGGYYRYDDMLVVPIIEN----TPEE-KDLKDRMAHAMNE----YPDSCAVLVRRHGVYVWGE------TWEKAKTMCECYDYLFDIAVSMKKVGLD-PSQLPVGENGIV---------------
--
## 4fua 4xxf.pdb
#  
scores_from_program:
0 MERNKLARQIIDTCLEMTRLGLNQGTAGNVSVRYQ---DGMLITPTGIPYEKLTESHIVFIDGNGKHE-EG------KLPS-SEWRFHMAAYQSRPDANAVVHNHAVHCTAVSILNR--SIPAIHYMIAAAG--------GNSIP------------CAPYAT-----FGT-RELSEHVALALKN-------RKATLLQHHGLIACEV------NLEKALWLAHEVEVLAQLYLTTLAITDP-VPVLSDEEIAVVLEKFK----TYGLRI
0 AERAWLKERLVAAIRIFANEGFDHTVAGHLTVRDPENKHHFWVNPFGLAFRLMTVSDLILVNQEGTVIGGGKEG--RRIVNLAGFMIHSAIHKARPEVQAICHSHSTYGKAFSSLGK--PLAITTQDSCAF---------YGDVAL-----------LGDFGG-----VVIEEKESGTIAVALQQ-------KKAIILQNHGLLTVGT------TIDSAVAWFIMLEKQCQVQLLADAAG--QTIPIDEPQAAFTFKELG------HEQA
--
## 4fua 3ocr.pdb
#  
scores_from_program:
0 MERNKLARQIIDTCLEMTRLGLNQGTAGNVSVRYQ---DGMLITPTGIPYEKLTESHIVFIDGNGKHE-EG------KLPS-SEWRFHMAAYQSRPDANAVVHNHAVHCTAVSILNR--SIPAIHYMIAAAG--------GNSIP------------CAPYAT-----FGT-RELSEHVALALKN-------RKATLLQHHGLIACEV------NLEKALWLAHEVEVLAQLYLTTLAITDP-VPVLSDEEIAVVLEKFK----TYGLRI
0 PQEWEVRVKLAAAYRLAALKRWTDHIYTHFSARVPGPDEHFLINAFGLLFDEITASNLVKVDIDGTIV-DDPT---GLGINYAGYVIHSAIHAARHDLQAVLHTHTRDGIAVSAQKD--GLLPISQHSIAF---------SGRVA------------YHGYEG-----IALDLSERERLVADLGD-------KSVMILRNHGLLTGGV------SVEHAIQQLHALEYACNIQIAAQSAGNAELVFPPREVIAKVEEQAK----AIKDGN
--
## 4fua 4c24.pdb
#  
scores_from_program:
0 MERNKLARQIIDTCLEMTRLGLNQGTAGNVSVRYQ---DGMLITPTGIPYEKLTESHIVFIDGNGKHE-EG------KLPS-SEWRFHMAAYQSRPDANAVVHNHAVHCTAVSILNR--SIPAIHYMIAAAG--------GNSIP------------CAPYAT-----FGT-RELSEHVALALKN-------RKATLLQHHGLIACEV------NLEKALWLAHEVEVLAQLYLTTLAITDP-VPVLSDEEIAVVLEKFK----TYGLRI
0 MASSDVKQELIKYGKKLVETDLTKGTGGNLSVFDR-EKQLMAITPSGIDFFEIKESDIVVMDINGNVV-EG-----ERLPS-SEWYMHLIQYQTRDDIDAIIHAHTTYATVLACLRE--PLPASHYMIAVAG---------KDVR------------VAEYAT-----YGT-KELAVNAAKAMEG-------RRAVLLANHGILAGAQ------NLLNAFNIVEEVEYCAKIYCLAKNFGEP--VVLPDEEMELMAEKFK----TYGQRK
--
## 4fua 4c25.pdb
#  
scores_from_program:
0 MERNKLARQIIDTCLEMTRLGLNQGTAGNVSVRYQ---DGMLITPTGIPYEKLTESHIVFIDGNGKHE-EG------KLPS-SEWRFHMAAYQSRPDANAVVHNHAVHCTAVSILNR--SIPAIHYMIAAAG--------GNSIP------------CAPYAT-----FGT-RELSEHVALALKN-------RKATLLQHHGLIACEV------NLEKALWLAHEVEVLAQLYLTTLAITDP-VPVLSDEEIAVVLEKFK----TYGLRI
0 MASSDVKQELIKYGKKLVETDLTKGTGGNLSVFDR-EKQLMAITPSGIDFFEIKESDIVVMDINGNVV-EG-----ERLPS-SEWYMHLIQYQTRDDIDAIIHAHTTYATVLACLRE--PLPASHYMIAVAG---------KDVR------------VAEYAT-----YGT-KELAVNAAKAMEG-------RRAVLLANHGILAGAQ------NLLNAFNIVEEVEYCAKIYCLAKNFGEP--VVLPDEEMELMAEKFK----F-----
--
## 4fua 2fk5.pdb
#  
scores_from_program:
0 MERNKLARQIIDTCLEMTRLGLNQGTAGNVSVRYQ---DGMLITPTGIPYEKLTESHIVFIDGNGKHE-EG------KLPS-SEWRFHMAAYQSRPDANAVVHNHAVHCTAVSILNR--SIPAIHYMIAAAG--------GNSIP------------CAPYAT-----FGT-RELSEHVALALKN-------RKATLLQHHGLIACEV------NLEKALWLAHEVEVLAQLYLTTLAITDP-VPVLSDEEIAVVLEKFK----TYGLRI
0 -MRARLYAAFRQVGEDLFAQGLISATAGNFSVRTK---GGFLITKSGVQKARLTPEDLLEVPLEGPIP---------EGAS-VESVVHREVYRRT-GARALVHAHPRVAVALSFHLS--RLRPLDLEGQHYL---------KEVP------------VLAPKT----VSAT-EEAALSVAEALRE-------HRACLLRGHGAFAVGLKEAPEEALLEAYGLMTTLEESAQILLYHRLWQGA-GPALGGGE-------------------
--
## 4fua 1k0w.pdb
#  
scores_from_program:
0 MERNKLARQIIDTCLEMTRLGLNQGTAGNVSVRYQ---DGMLITPTGIPYEKLTESHIVFIDGNGKHE-EG------KLPS-SEWRFHMAAYQSRPDANAVVHNHAVHCTAVSILNR--SIPAIHYMIAAAG--------GNSIP------------CAPYAT-----FGT-RELSEHVALALKN-------RKATLLQHHGLIACEV------NLEKALWLAHEVEVLAQLYLTTLAITDP-VPVLSDEEIAVVLEKFK----TYGLRI
0 -MLEDLKRQVLEANLALPKHNLVTLTWGNVSAVDR-ERGVFVIKPSGVDYSIMTADDMVVVSIETGEVVEGA-----KKPS-SDTPTHRLLYQAFPSIGGIVHTHSRHATIWAQAGQ--SIPATGTTHANYF--------YGTIP------------CTRKMTDAEINGEYEWETGNVIVETFEKQGIDAAQMPGVLVHSHGPFAWGK------NAEDAVHNAIVLEEVAYMGIFCRQLAPQ-LPDMQQTLLNKHYLRKHGAKAYYGQ--
--
## 4fua 1jdi.pdb
#  
scores_from_program:
0 MERNKLARQIIDTCLEMTRLGLNQGTAGNVSVRYQ---DGMLITPTGIPYEKLTESHIVFIDGNGKHE-EG------KLPS-SEWRFHMAAYQSRPDANAVVHNHAVHCTAVSILNR--SIPAIHYMIAAAG--------GNSIP------------CAPYAT-----FGT-RELSEHVALALKN-------RKATLLQHHGLIACEV------NLEKALWLAHEVEVLAQLYLTTLAITDP-VPVLSDEEIAVVLEKFK----TYGLRI
0 -MLEDLKRQVLEANLALPKHNLVTLTWGNVSAVDR-ERGVFVIKPSGVDYSIMTADDMVVVSIETGEVVEGA-----KKPS-SDTPTHRLLYQAFPSIGGIVHTHSRHATIWAQAGQ--SIPATGTTHADYF--------YGTIP------------CTRKMTDAEINGEYEWETGNVIVETFEKQGIDAAQMPGVLVHSHGPFAWGK------NAEDAVHNAIVLEEVAYMGIFCRQLAPQ-LPDMQQTLLNKHYLRKHGAKAYYGQ--
--
## 4fua 2irp.pdb
#  
scores_from_program:
0 MERNKLARQIIDTCLEMTRLGLNQGTAGNVSVRYQ---DGMLITPTGIPYEKLTESHIVFIDGNGKHE-EG------KLPS-SEWRFHMAAYQSRPDANAVVHNHAVHCTAVSILNR--SIPAIHYMIAAAG--------GNSIP------------CAPYAT-----FGT-RELSEHVALALKN-------RKATLLQHHGLIACEV------NLEKALWLAHEVEVLAQLYLTTLAITDP-VPVLSDEEIAVVLEKFK----TYGLRI
0 KKFSEKVEEIIEAGRILHSRGWVPATSGNISAKVS--EEYIAITASGKHKGKLTPEDILLIDYEGRPV-GG------GKPS-AETLLHTTVYKLFPEVNAVVHTHSPNATVISIVEKKDFVELEDYELLKAFPDIHTHEVKIKIP------------IFPNEQ-------NIPLLAKEVENYFKT-SED---KYGFLIRGHGLYTWGR------SMEEALIHTEALEFIFECELKLLSFHS-----------------------------
--
## 4fua 2opi.pdb
#  
scores_from_program:
0 MERNKLARQIIDTCLEMTRLGLNQGTAGNVSVRYQ---DGMLITPTGIPYEKLTESHIVFIDGNGKHE-EG------KLPS-SEWRFHMAAYQSRPDANAVVHNHAVHCTAVSILNR--SIPAIHYMIAAAG--------GNSIP------------CAPYAT-----FGT-RELSEHVALALKN-------RKATLLQHHGLIACEV------NLEKALWLAHEVEVLAQLYLTTLAITDP-VPVLSDEEIAVVLEKFK----TYGLRI
0 MITDEHIELFLAQAHRYGDAKLMLCSSGNLSWRIG---EEALISGTGSWVPTLAKEKVSICNIASGTPTNG------VKPS-MESTFHLGVLRERPDVNVVLHFQSEYATAISCMKNKPTNFNVTAEIPCHV--------GSEIP------------VIPYYR-----PGS-PELAKAVVEAMLK-------HNSVLLTNHGQVVCGK------DFDQVYERATFFEMACRIIVQSGGDY----SVLTPEEIEDLEIYVL----GKKTK-
--
## 4fua 4m6r.pdb
#  
scores_from_program:
0 MERNKLARQIIDTCLEMTRLGLNQGTAGNVSVRYQ---DGMLITPTGIPYEKLTESHIVFIDGNGKHE-EG------KLPS-SEWRFHMAAYQSRPDANAVVHNHAVHCTAVSILNR--SIPAIHYMIAAAG--------GNSIP------------CAPYAT-----FGT-RELSEHVALALKN-------RKATLLQHHGLIACEV------NLEKALWLAHEVEVLAQLYLTTLAITDP-VPVLSDEEIAVVLEKFK----TYGLRI
0 MDKEHPRYLIPELCKQFYHLGWVTGTGGGISLKHG---DEIYIAPSGVQKERIQPEDMFVCDINEKDI-SGPSPSKKLKKS-QCTPLFMNAYTM-RGAGAVIHTHSKAAVMATLLFPGREFKITHQEMIKGI---------KKCTSGGYYRYDDMLVVPIIEN----TPEE-KDLKDRMAHAMNE----YPDSCAVLVRRHGVYVWGE------TWEKAKTMCECYDYLFDIAVSMKKVGLD-PSQLPVGENGIV---------------
--
## 4fua 4xxf.pdb
#  
scores_from_program:
0 MERNKLARQIIDTCLEMTRLGLNQGTAGNVSVRYQ---DGMLITPTGIPYEKLTESHIVFIDGNGKHE-EG------KLPS-SEWRFHMAAYQSRPDANAVVHNHAVHCTAVSILNR--SIPAIHYMIAAAG--------GNSIP------------CAPYAT-----FGT-RELSEHVALALKN-------RKATLLQHHGLIACEV------NLEKALWLAHEVEVLAQLYLTTLAITDP-VPVLSDEEIAVVLEKFK----TYGLRI
0 AERAWLKERLVAAIRIFANEGFDHTVAGHLTVRDPENKHHFWVNPFGLAFRLMTVSDLILVNQEGTVIGGGKEG--RRIVNLAGFMIHSAIHKARPEVQAICHSHSTYGKAFSSLGK--PLAITTQDSCAF---------YGDVAL-----------LGDFGG-----VVIEEKESGTIAVALQQ-------KKAIILQNHGLLTVGT------TIDSAVAWFIMLEKQCQVQLLADAAG--QTIPIDEPQAAFTFKELG------HEQA
--
## 4fua 3ocr.pdb
#  
scores_from_program:
0 MERNKLARQIIDTCLEMTRLGLNQGTAGNVSVRYQ---DGMLITPTGIPYEKLTESHIVFIDGNGKHE-EG------KLPS-SEWRFHMAAYQSRPDANAVVHNHAVHCTAVSILNR--SIPAIHYMIAAAG--------GNSIP------------CAPYAT-----FGT-RELSEHVALALKN-------RKATLLQHHGLIACEV------NLEKALWLAHEVEVLAQLYLTTLAITDP-VPVLSDEEIAVVLEKFK----TYGLRI
0 PQEWEVRVKLAAAYRLAALKRWTDHIYTHFSARVPGPDEHFLINAFGLLFDEITASNLVKVDIDGTIV-DDPT---GLGINYAGYVIHSAIHAARHDLQAVLHTHTRDGIAVSAQKD--GLLPISQHSIAF---------SGRVA------------YHGYEG-----IALDLSERERLVADLGD-------KSVMILRNHGLLTGGV------SVEHAIQQLHALEYACNIQIAAQSAGNAELVFPPREVIAKVEEQAK----AIKDGN
--
## 4fua 4c24.pdb
#  
scores_from_program:
0 MERNKLARQIIDTCLEMTRLGLNQGTAGNVSVRYQ---DGMLITPTGIPYEKLTESHIVFIDGNGKHE-EG------KLPS-SEWRFHMAAYQSRPDANAVVHNHAVHCTAVSILNR--SIPAIHYMIAAAG--------GNSIP------------CAPYAT-----FGT-RELSEHVALALKN-------RKATLLQHHGLIACEV------NLEKALWLAHEVEVLAQLYLTTLAITDP-VPVLSDEEIAVVLEKFK----TYGLRI
0 MASSDVKQELIKYGKKLVETDLTKGTGGNLSVFDR-EKQLMAITPSGIDFFEIKESDIVVMDINGNVV-EG-----ERLPS-SEWYMHLIQYQTRDDIDAIIHAHTTYATVLACLRE--PLPASHYMIAVAG---------KDVR------------VAEYAT-----YGT-KELAVNAAKAMEG-------RRAVLLANHGILAGAQ------NLLNAFNIVEEVEYCAKIYCLAKNFGEP--VVLPDEEMELMAEKFK----TYGQRK
--
## 4fua 4c25.pdb
#  
scores_from_program:
0 MERNKLARQIIDTCLEMTRLGLNQGTAGNVSVRYQ---DGMLITPTGIPYEKLTESHIVFIDGNGKHE-EG------KLPS-SEWRFHMAAYQSRPDANAVVHNHAVHCTAVSILNR--SIPAIHYMIAAAG--------GNSIP------------CAPYAT-----FGT-RELSEHVALALKN-------RKATLLQHHGLIACEV------NLEKALWLAHEVEVLAQLYLTTLAITDP-VPVLSDEEIAVVLEKFK----TYGLRI
0 MASSDVKQELIKYGKKLVETDLTKGTGGNLSVFDR-EKQLMAITPSGIDFFEIKESDIVVMDINGNVV-EG-----ERLPS-SEWYMHLIQYQTRDDIDAIIHAHTTYATVLACLRE--PLPASHYMIAVAG---------KDVR------------VAEYAT-----YGT-KELAVNAAKAMEG-------RRAVLLANHGILAGAQ------NLLNAFNIVEEVEYCAKIYCLAKNFGEP--VVLPDEEMELMAEKFK----F-----
--
## 4fua 2fk5.pdb
#  
scores_from_program:
0 MERNKLARQIIDTCLEMTRLGLNQGTAGNVSVRYQ---DGMLITPTGIPYEKLTESHIVFIDGNGKHE-EG------KLPS-SEWRFHMAAYQSRPDANAVVHNHAVHCTAVSILNR--SIPAIHYMIAAAG--------GNSIP------------CAPYAT-----FGT-RELSEHVALALKN-------RKATLLQHHGLIACEV------NLEKALWLAHEVEVLAQLYLTTLAITDP-VPVLSDEEIAVVLEKFK----TYGLRI
0 -MRARLYAAFRQVGEDLFAQGLISATAGNFSVRTK---GGFLITKSGVQKARLTPEDLLEVPLEGPIP---------EGAS-VESVVHREVYRRT-GARALVHAHPRVAVALSFHLS--RLRPLDLEGQHYL---------KEVP------------VLAPKT----VSAT-EEAALSVAEALRE-------HRACLLRGHGAFAVGLKEAPEEALLEAYGLMTTLEESAQILLYHRLWQGA-GPALGGGE-------------------
--
## 4fua 1k0w.pdb
#  
scores_from_program:
0 MERNKLARQIIDTCLEMTRLGLNQGTAGNVSVRYQ---DGMLITPTGIPYEKLTESHIVFIDGNGKHE-EG------KLPS-SEWRFHMAAYQSRPDANAVVHNHAVHCTAVSILNR--SIPAIHYMIAAAG--------GNSIP------------CAPYAT-----FGT-RELSEHVALALKN-------RKATLLQHHGLIACEV------NLEKALWLAHEVEVLAQLYLTTLAITDP-VPVLSDEEIAVVLEKFK----TYGLRI
0 -MLEDLKRQVLEANLALPKHNLVTLTWGNVSAVDR-ERGVFVIKPSGVDYSIMTADDMVVVSIETGEVVEGA-----KKPS-SDTPTHRLLYQAFPSIGGIVHTHSRHATIWAQAGQ--SIPATGTTHANYF--------YGTIP------------CTRKMTDAEINGEYEWETGNVIVETFEKQGIDAAQMPGVLVHSHGPFAWGK------NAEDAVHNAIVLEEVAYMGIFCRQLAPQ-LPDMQQTLLNKHYLRKHGAKAYYGQ--
--
## 4fua 1jdi.pdb
#  
scores_from_program:
0 MERNKLARQIIDTCLEMTRLGLNQGTAGNVSVRYQ---DGMLITPTGIPYEKLTESHIVFIDGNGKHE-EG------KLPS-SEWRFHMAAYQSRPDANAVVHNHAVHCTAVSILNR--SIPAIHYMIAAAG--------GNSIP------------CAPYAT-----FGT-RELSEHVALALKN-------RKATLLQHHGLIACEV------NLEKALWLAHEVEVLAQLYLTTLAITDP-VPVLSDEEIAVVLEKFK----TYGLRI
0 -MLEDLKRQVLEANLALPKHNLVTLTWGNVSAVDR-ERGVFVIKPSGVDYSIMTADDMVVVSIETGEVVEGA-----KKPS-SDTPTHRLLYQAFPSIGGIVHTHSRHATIWAQAGQ--SIPATGTTHADYF--------YGTIP------------CTRKMTDAEINGEYEWETGNVIVETFEKQGIDAAQMPGVLVHSHGPFAWGK------NAEDAVHNAIVLEEVAYMGIFCRQLAPQ-LPDMQQTLLNKHYLRKHGAKAYYGQ--
--
## 4fua 2irp.pdb
#  
scores_from_program:
0 MERNKLARQIIDTCLEMTRLGLNQGTAGNVSVRYQ---DGMLITPTGIPYEKLTESHIVFIDGNGKHE-EG------KLPS-SEWRFHMAAYQSRPDANAVVHNHAVHCTAVSILNR--SIPAIHYMIAAAG--------GNSIP------------CAPYAT-----FGT-RELSEHVALALKN-------RKATLLQHHGLIACEV------NLEKALWLAHEVEVLAQLYLTTLAITDP-VPVLSDEEIAVVLEKFK----TYGLRI
0 KKFSEKVEEIIEAGRILHSRGWVPATSGNISAKVS--EEYIAITASGKHKGKLTPEDILLIDYEGRPV-GG------GKPS-AETLLHTTVYKLFPEVNAVVHTHSPNATVISIVEKKDFVELEDYELLKAFPDIHTHEVKIKIP------------IFPNEQ-------NIPLLAKEVENYFKT-SED---KYGFLIRGHGLYTWGR------SMEEALIHTEALEFIFECELKLLSFHS-----------------------------
--
## 4fua 2opi.pdb
#  
scores_from_program:
0 MERNKLARQIIDTCLEMTRLGLNQGTAGNVSVRYQ---DGMLITPTGIPYEKLTESHIVFIDGNGKHE-EG------KLPS-SEWRFHMAAYQSRPDANAVVHNHAVHCTAVSILNR--SIPAIHYMIAAAG--------GNSIP------------CAPYAT-----FGT-RELSEHVALALKN-------RKATLLQHHGLIACEV------NLEKALWLAHEVEVLAQLYLTTLAITDP-VPVLSDEEIAVVLEKFK----TYGLRI
0 MITDEHIELFLAQAHRYGDAKLMLCSSGNLSWRIG---EEALISGTGSWVPTLAKEKVSICNIASGTPTNG------VKPS-MESTFHLGVLRERPDVNVVLHFQSEYATAISCMKNKPTNFNVTAEIPCHV--------GSEIP------------VIPYYR-----PGS-PELAKAVVEAMLK-------HNSVLLTNHGQVVCGK------DFDQVYERATFFEMACRIIVQSGGDY----SVLTPEEIEDLEIYVL----GKKTK-
--
## 4fua 4m6r.pdb
#  
scores_from_program:
0 MERNKLARQIIDTCLEMTRLGLNQGTAGNVSVRYQ---DGMLITPTGIPYEKLTESHIVFIDGNGKHE-EG------KLPS-SEWRFHMAAYQSRPDANAVVHNHAVHCTAVSILNR--SIPAIHYMIAAAG--------GNSIP------------CAPYAT-----FGT-RELSEHVALALKN-------RKATLLQHHGLIACEV------NLEKALWLAHEVEVLAQLYLTTLAITDP-VPVLSDEEIAVVLEKFK----TYGLRI
0 MDKEHPRYLIPELCKQFYHLGWVTGTGGGISLKHG---DEIYIAPSGVQKERIQPEDMFVCDINEKDI-SGPSPSKKLKKS-QCTPLFMNAYTM-RGAGAVIHTHSKAAVMATLLFPGREFKITHQEMIKGI---------KKCTSGGYYRYDDMLVVPIIEN----TPEE-KDLKDRMAHAMNE----YPDSCAVLVRRHGVYVWGE------TWEKAKTMCECYDYLFDIAVSMKKVGLD-PSQLPVGENGIV---------------
--
## 4fua 4xxf.pdb
#  
scores_from_program:
0 MERNKLARQIIDTCLEMTRLGLNQGTAGNVSVRYQ---DGMLITPTGIPYEKLTESHIVFIDGNGKHE-EG------KLPS-SEWRFHMAAYQSRPDANAVVHNHAVHCTAVSILNR--SIPAIHYMIAAAG--------GNSIP------------CAPYAT-----FGT-RELSEHVALALKN-------RKATLLQHHGLIACEV------NLEKALWLAHEVEVLAQLYLTTLAITDP-VPVLSDEEIAVVLEKFK----TYGLRI
0 AERAWLKERLVAAIRIFANEGFDHTVAGHLTVRDPENKHHFWVNPFGLAFRLMTVSDLILVNQEGTVIGGGKEG--RRIVNLAGFMIHSAIHKARPEVQAICHSHSTYGKAFSSLGK--PLAITTQDSCAF---------YGDVAL-----------LGDFGG-----VVIEEKESGTIAVALQQ-------KKAIILQNHGLLTVGT------TIDSAVAWFIMLEKQCQVQLLADAAG--QTIPIDEPQAAFTFKELG------HEQA
--
## 4fua 3ocr.pdb
#  
scores_from_program:
0 MERNKLARQIIDTCLEMTRLGLNQGTAGNVSVRYQ---DGMLITPTGIPYEKLTESHIVFIDGNGKHE-EG------KLPS-SEWRFHMAAYQSRPDANAVVHNHAVHCTAVSILNR--SIPAIHYMIAAAG--------GNSIP------------CAPYAT-----FGT-RELSEHVALALKN-------RKATLLQHHGLIACEV------NLEKALWLAHEVEVLAQLYLTTLAITDP-VPVLSDEEIAVVLEKFK----TYGLRI
0 PQEWEVRVKLAAAYRLAALKRWTDHIYTHFSARVPGPDEHFLINAFGLLFDEITASNLVKVDIDGTIV-DDPT---GLGINYAGYVIHSAIHAARHDLQAVLHTHTRDGIAVSAQKD--GLLPISQHSIAF---------SGRVA------------YHGYEG-----IALDLSERERLVADLGD-------KSVMILRNHGLLTGGV------SVEHAIQQLHALEYACNIQIAAQSAGNAELVFPPREVIAKVEEQAK----AIKDGN
--
## 4fua 4c24.pdb
#  
scores_from_program:
0 MERNKLARQIIDTCLEMTRLGLNQGTAGNVSVRYQ---DGMLITPTGIPYEKLTESHIVFIDGNGKHE-EG------KLPS-SEWRFHMAAYQSRPDANAVVHNHAVHCTAVSILNR--SIPAIHYMIAAAG--------GNSIP------------CAPYAT-----FGT-RELSEHVALALKN-------RKATLLQHHGLIACEV------NLEKALWLAHEVEVLAQLYLTTLAITDP-VPVLSDEEIAVVLEKFK----TYGLRI
0 MASSDVKQELIKYGKKLVETDLTKGTGGNLSVFDR-EKQLMAITPSGIDFFEIKESDIVVMDINGNVV-EG-----ERLPS-SEWYMHLIQYQTRDDIDAIIHAHTTYATVLACLRE--PLPASHYMIAVAG---------KDVR------------VAEYAT-----YGT-KELAVNAAKAMEG-------RRAVLLANHGILAGAQ------NLLNAFNIVEEVEYCAKIYCLAKNFGEP--VVLPDEEMELMAEKFK----TYGQRK
--
## 4fua 4c25.pdb
#  
scores_from_program:
0 MERNKLARQIIDTCLEMTRLGLNQGTAGNVSVRYQ---DGMLITPTGIPYEKLTESHIVFIDGNGKHE-EG------KLPS-SEWRFHMAAYQSRPDANAVVHNHAVHCTAVSILNR--SIPAIHYMIAAAG--------GNSIP------------CAPYAT-----FGT-RELSEHVALALKN-------RKATLLQHHGLIACEV------NLEKALWLAHEVEVLAQLYLTTLAITDP-VPVLSDEEIAVVLEKFK----TYGLRI
0 MASSDVKQELIKYGKKLVETDLTKGTGGNLSVFDR-EKQLMAITPSGIDFFEIKESDIVVMDINGNVV-EG-----ERLPS-SEWYMHLIQYQTRDDIDAIIHAHTTYATVLACLRE--PLPASHYMIAVAG---------KDVR------------VAEYAT-----YGT-KELAVNAAKAMEG-------RRAVLLANHGILAGAQ------NLLNAFNIVEEVEYCAKIYCLAKNFGEP--VVLPDEEMELMAEKFK----F-----
--
## 4fua 2fk5.pdb
#  
scores_from_program:
0 MERNKLARQIIDTCLEMTRLGLNQGTAGNVSVRYQ---DGMLITPTGIPYEKLTESHIVFIDGNGKHE-EG------KLPS-SEWRFHMAAYQSRPDANAVVHNHAVHCTAVSILNR--SIPAIHYMIAAAG--------GNSIP------------CAPYAT-----FGT-RELSEHVALALKN-------RKATLLQHHGLIACEV------NLEKALWLAHEVEVLAQLYLTTLAITDP-VPVLSDEEIAVVLEKFK----TYGLRI
0 -MRARLYAAFRQVGEDLFAQGLISATAGNFSVRTK---GGFLITKSGVQKARLTPEDLLEVPLEGPIP---------EGAS-VESVVHREVYRRT-GARALVHAHPRVAVALSFHLS--RLRPLDLEGQHYL---------KEVP------------VLAPKT----VSAT-EEAALSVAEALRE-------HRACLLRGHGAFAVGLKEAPEEALLEAYGLMTTLEESAQILLYHRLWQGA-GPALGGGE-------------------
--
## 4fua 1k0w.pdb
#  
scores_from_program:
0 MERNKLARQIIDTCLEMTRLGLNQGTAGNVSVRYQ---DGMLITPTGIPYEKLTESHIVFIDGNGKHE-EG------KLPS-SEWRFHMAAYQSRPDANAVVHNHAVHCTAVSILNR--SIPAIHYMIAAAG--------GNSIP------------CAPYAT-----FGT-RELSEHVALALKN-------RKATLLQHHGLIACEV------NLEKALWLAHEVEVLAQLYLTTLAITDP-VPVLSDEEIAVVLEKFK----TYGLRI
0 -MLEDLKRQVLEANLALPKHNLVTLTWGNVSAVDR-ERGVFVIKPSGVDYSIMTADDMVVVSIETGEVVEGA-----KKPS-SDTPTHRLLYQAFPSIGGIVHTHSRHATIWAQAGQ--SIPATGTTHANYF--------YGTIP------------CTRKMTDAEINGEYEWETGNVIVETFEKQGIDAAQMPGVLVHSHGPFAWGK------NAEDAVHNAIVLEEVAYMGIFCRQLAPQ-LPDMQQTLLNKHYLRKHGAKAYYGQ--
--
## 4fua 1jdi.pdb
#  
scores_from_program:
0 MERNKLARQIIDTCLEMTRLGLNQGTAGNVSVRYQ---DGMLITPTGIPYEKLTESHIVFIDGNGKHE-EG------KLPS-SEWRFHMAAYQSRPDANAVVHNHAVHCTAVSILNR--SIPAIHYMIAAAG--------GNSIP------------CAPYAT-----FGT-RELSEHVALALKN-------RKATLLQHHGLIACEV------NLEKALWLAHEVEVLAQLYLTTLAITDP-VPVLSDEEIAVVLEKFK----TYGLRI
0 -MLEDLKRQVLEANLALPKHNLVTLTWGNVSAVDR-ERGVFVIKPSGVDYSIMTADDMVVVSIETGEVVEGA-----KKPS-SDTPTHRLLYQAFPSIGGIVHTHSRHATIWAQAGQ--SIPATGTTHADYF--------YGTIP------------CTRKMTDAEINGEYEWETGNVIVETFEKQGIDAAQMPGVLVHSHGPFAWGK------NAEDAVHNAIVLEEVAYMGIFCRQLAPQ-LPDMQQTLLNKHYLRKHGAKAYYGQ--
--
## 4fua 2irp.pdb
#  
scores_from_program:
0 MERNKLARQIIDTCLEMTRLGLNQGTAGNVSVRYQ---DGMLITPTGIPYEKLTESHIVFIDGNGKHE-EG------KLPS-SEWRFHMAAYQSRPDANAVVHNHAVHCTAVSILNR--SIPAIHYMIAAAG--------GNSIP------------CAPYAT-----FGT-RELSEHVALALKN-------RKATLLQHHGLIACEV------NLEKALWLAHEVEVLAQLYLTTLAITDP-VPVLSDEEIAVVLEKFK----TYGLRI
0 KKFSEKVEEIIEAGRILHSRGWVPATSGNISAKVS--EEYIAITASGKHKGKLTPEDILLIDYEGRPV-GG------GKPS-AETLLHTTVYKLFPEVNAVVHTHSPNATVISIVEKKDFVELEDYELLKAFPDIHTHEVKIKIP------------IFPNEQ-------NIPLLAKEVENYFKT-SED---KYGFLIRGHGLYTWGR------SMEEALIHTEALEFIFECELKLLSFHS-----------------------------
--
## 4fua 2opi.pdb
#  
scores_from_program:
0 MERNKLARQIIDTCLEMTRLGLNQGTAGNVSVRYQ---DGMLITPTGIPYEKLTESHIVFIDGNGKHE-EG------KLPS-SEWRFHMAAYQSRPDANAVVHNHAVHCTAVSILNR--SIPAIHYMIAAAG--------GNSIP------------CAPYAT-----FGT-RELSEHVALALKN-------RKATLLQHHGLIACEV------NLEKALWLAHEVEVLAQLYLTTLAITDP-VPVLSDEEIAVVLEKFK----TYGLRI
0 MITDEHIELFLAQAHRYGDAKLMLCSSGNLSWRIG---EEALISGTGSWVPTLAKEKVSICNIASGTPTNG------VKPS-MESTFHLGVLRERPDVNVVLHFQSEYATAISCMKNKPTNFNVTAEIPCHV--------GSEIP------------VIPYYR-----PGS-PELAKAVVEAMLK-------HNSVLLTNHGQVVCGK------DFDQVYERATFFEMACRIIVQSGGDY----SVLTPEEIEDLEIYVL----GKKTK-
--
## 4fua 4m6r.pdb
#  
scores_from_program:
0 MERNKLARQIIDTCLEMTRLGLNQGTAGNVSVRYQ---DGMLITPTGIPYEKLTESHIVFIDGNGKHE-EG------KLPS-SEWRFHMAAYQSRPDANAVVHNHAVHCTAVSILNR--SIPAIHYMIAAAG--------GNSIP------------CAPYAT-----FGT-RELSEHVALALKN-------RKATLLQHHGLIACEV------NLEKALWLAHEVEVLAQLYLTTLAITDP-VPVLSDEEIAVVLEKFK----TYGLRI
0 MDKEHPRYLIPELCKQFYHLGWVTGTGGGISLKHG---DEIYIAPSGVQKERIQPEDMFVCDINEKDI-SGPSPSKKLKKS-QCTPLFMNAYTM-RGAGAVIHTHSKAAVMATLLFPGREFKITHQEMIKGI---------KKCTSGGYYRYDDMLVVPIIEN----TPEE-KDLKDRMAHAMNE----YPDSCAVLVRRHGVYVWGE------TWEKAKTMCECYDYLFDIAVSMKKVGLD-PSQLPVGENGIV---------------
--
## 4fua 4xxf.pdb
#  
scores_from_program:
0 MERNKLARQIIDTCLEMTRLGLNQGTAGNVSVRYQ---DGMLITPTGIPYEKLTESHIVFIDGNGKHE-EG------KLPS-SEWRFHMAAYQSRPDANAVVHNHAVHCTAVSILNR--SIPAIHYMIAAAG--------GNSIP------------CAPYAT-----FGT-RELSEHVALALKN-------RKATLLQHHGLIACEV------NLEKALWLAHEVEVLAQLYLTTLAITDP-VPVLSDEEIAVVLEKFK----TYGLRI
0 AERAWLKERLVAAIRIFANEGFDHTVAGHLTVRDPENKHHFWVNPFGLAFRLMTVSDLILVNQEGTVIGGGKEG--RRIVNLAGFMIHSAIHKARPEVQAICHSHSTYGKAFSSLGK--PLAITTQDSCAF---------YGDVAL-----------LGDFGG-----VVIEEKESGTIAVALQQ-------KKAIILQNHGLLTVGT------TIDSAVAWFIMLEKQCQVQLLADAAG--QTIPIDEPQAAFTFKELG------HEQA
--
## 4fua 3ocr.pdb
#  
scores_from_program:
0 MERNKLARQIIDTCLEMTRLGLNQGTAGNVSVRYQ---DGMLITPTGIPYEKLTESHIVFIDGNGKHE-EG------KLPS-SEWRFHMAAYQSRPDANAVVHNHAVHCTAVSILNR--SIPAIHYMIAAAG--------GNSIP------------CAPYAT-----FGT-RELSEHVALALKN-------RKATLLQHHGLIACEV------NLEKALWLAHEVEVLAQLYLTTLAITDP-VPVLSDEEIAVVLEKFK----TYGLRI
0 PQEWEVRVKLAAAYRLAALKRWTDHIYTHFSARVPGPDEHFLINAFGLLFDEITASNLVKVDIDGTIV-DDPT---GLGINYAGYVIHSAIHAARHDLQAVLHTHTRDGIAVSAQKD--GLLPISQHSIAF---------SGRVA------------YHGYEG-----IALDLSERERLVADLGD-------KSVMILRNHGLLTGGV------SVEHAIQQLHALEYACNIQIAAQSAGNAELVFPPREVIAKVEEQAK----AIKDGN
--
## 4fua 4c24.pdb
#  
scores_from_program:
0 MERNKLARQIIDTCLEMTRLGLNQGTAGNVSVRYQ---DGMLITPTGIPYEKLTESHIVFIDGNGKHE-EG------KLPS-SEWRFHMAAYQSRPDANAVVHNHAVHCTAVSILNR--SIPAIHYMIAAAG--------GNSIP------------CAPYAT-----FGT-RELSEHVALALKN-------RKATLLQHHGLIACEV------NLEKALWLAHEVEVLAQLYLTTLAITDP-VPVLSDEEIAVVLEKFK----TYGLRI
0 MASSDVKQELIKYGKKLVETDLTKGTGGNLSVFDR-EKQLMAITPSGIDFFEIKESDIVVMDINGNVV-EG-----ERLPS-SEWYMHLIQYQTRDDIDAIIHAHTTYATVLACLRE--PLPASHYMIAVAG---------KDVR------------VAEYAT-----YGT-KELAVNAAKAMEG-------RRAVLLANHGILAGAQ------NLLNAFNIVEEVEYCAKIYCLAKNFGEP--VVLPDEEMELMAEKFK----TYGQRK
--
## 4fua 4c25.pdb
#  
scores_from_program:
0 MERNKLARQIIDTCLEMTRLGLNQGTAGNVSVRYQ---DGMLITPTGIPYEKLTESHIVFIDGNGKHE-EG------KLPS-SEWRFHMAAYQSRPDANAVVHNHAVHCTAVSILNR--SIPAIHYMIAAAG--------GNSIP------------CAPYAT-----FGT-RELSEHVALALKN-------RKATLLQHHGLIACEV------NLEKALWLAHEVEVLAQLYLTTLAITDP-VPVLSDEEIAVVLEKFK----TYGLRI
0 MASSDVKQELIKYGKKLVETDLTKGTGGNLSVFDR-EKQLMAITPSGIDFFEIKESDIVVMDINGNVV-EG-----ERLPS-SEWYMHLIQYQTRDDIDAIIHAHTTYATVLACLRE--PLPASHYMIAVAG---------KDVR------------VAEYAT-----YGT-KELAVNAAKAMEG-------RRAVLLANHGILAGAQ------NLLNAFNIVEEVEYCAKIYCLAKNFGEP--VVLPDEEMELMAEKFK----F-----
--
## 4fua 2fk5.pdb
#  
scores_from_program:
0 MERNKLARQIIDTCLEMTRLGLNQGTAGNVSVRYQ---DGMLITPTGIPYEKLTESHIVFIDGNGKHE-EG------KLPS-SEWRFHMAAYQSRPDANAVVHNHAVHCTAVSILNR--SIPAIHYMIAAAG--------GNSIP------------CAPYAT-----FGT-RELSEHVALALKN-------RKATLLQHHGLIACEV------NLEKALWLAHEVEVLAQLYLTTLAITDP-VPVLSDEEIAVVLEKFK----TYGLRI
0 -MRARLYAAFRQVGEDLFAQGLISATAGNFSVRTK---GGFLITKSGVQKARLTPEDLLEVPLEGPIP---------EGAS-VESVVHREVYRRT-GARALVHAHPRVAVALSFHLS--RLRPLDLEGQHYL---------KEVP------------VLAPKT----VSAT-EEAALSVAEALRE-------HRACLLRGHGAFAVGLKEAPEEALLEAYGLMTTLEESAQILLYHRLWQGA-GPALGGGE-------------------
--
## 4fua 1k0w.pdb
#  
scores_from_program:
0 MERNKLARQIIDTCLEMTRLGLNQGTAGNVSVRYQ---DGMLITPTGIPYEKLTESHIVFIDGNGKHE-EG------KLPS-SEWRFHMAAYQSRPDANAVVHNHAVHCTAVSILNR--SIPAIHYMIAAAG--------GNSIP------------CAPYAT-----FGT-RELSEHVALALKN-------RKATLLQHHGLIACEV------NLEKALWLAHEVEVLAQLYLTTLAITDP-VPVLSDEEIAVVLEKFK----TYGLRI
0 -MLEDLKRQVLEANLALPKHNLVTLTWGNVSAVDR-ERGVFVIKPSGVDYSIMTADDMVVVSIETGEVVEGA-----KKPS-SDTPTHRLLYQAFPSIGGIVHTHSRHATIWAQAGQ--SIPATGTTHANYF--------YGTIP------------CTRKMTDAEINGEYEWETGNVIVETFEKQGIDAAQMPGVLVHSHGPFAWGK------NAEDAVHNAIVLEEVAYMGIFCRQLAPQ-LPDMQQTLLNKHYLRKHGAKAYYGQ--
--
## 4fua 1jdi.pdb
#  
scores_from_program:
0 MERNKLARQIIDTCLEMTRLGLNQGTAGNVSVRYQ---DGMLITPTGIPYEKLTESHIVFIDGNGKHE-EG------KLPS-SEWRFHMAAYQSRPDANAVVHNHAVHCTAVSILNR--SIPAIHYMIAAAG--------GNSIP------------CAPYAT-----FGT-RELSEHVALALKN-------RKATLLQHHGLIACEV------NLEKALWLAHEVEVLAQLYLTTLAITDP-VPVLSDEEIAVVLEKFK----TYGLRI
0 -MLEDLKRQVLEANLALPKHNLVTLTWGNVSAVDR-ERGVFVIKPSGVDYSIMTADDMVVVSIETGEVVEGA-----KKPS-SDTPTHRLLYQAFPSIGGIVHTHSRHATIWAQAGQ--SIPATGTTHADYF--------YGTIP------------CTRKMTDAEINGEYEWETGNVIVETFEKQGIDAAQMPGVLVHSHGPFAWGK------NAEDAVHNAIVLEEVAYMGIFCRQLAPQ-LPDMQQTLLNKHYLRKHGAKAYYGQ--
--
## 4fua 2irp.pdb
#  
scores_from_program:
0 MERNKLARQIIDTCLEMTRLGLNQGTAGNVSVRYQ---DGMLITPTGIPYEKLTESHIVFIDGNGKHE-EG------KLPS-SEWRFHMAAYQSRPDANAVVHNHAVHCTAVSILNR--SIPAIHYMIAAAG--------GNSIP------------CAPYAT-----FGT-RELSEHVALALKN-------RKATLLQHHGLIACEV------NLEKALWLAHEVEVLAQLYLTTLAITDP-VPVLSDEEIAVVLEKFK----TYGLRI
0 KKFSEKVEEIIEAGRILHSRGWVPATSGNISAKVS--EEYIAITASGKHKGKLTPEDILLIDYEGRPV-GG------GKPS-AETLLHTTVYKLFPEVNAVVHTHSPNATVISIVEKKDFVELEDYELLKAFPDIHTHEVKIKIP------------IFPNEQ-------NIPLLAKEVENYFKT-SED---KYGFLIRGHGLYTWGR------SMEEALIHTEALEFIFECELKLLSFHS-----------------------------
--
## 4fua 2opi.pdb
#  
scores_from_program:
0 MERNKLARQIIDTCLEMTRLGLNQGTAGNVSVRYQ---DGMLITPTGIPYEKLTESHIVFIDGNGKHE-EG------KLPS-SEWRFHMAAYQSRPDANAVVHNHAVHCTAVSILNR--SIPAIHYMIAAAG--------GNSIP------------CAPYAT-----FGT-RELSEHVALALKN-------RKATLLQHHGLIACEV------NLEKALWLAHEVEVLAQLYLTTLAITDP-VPVLSDEEIAVVLEKFK----TYGLRI
0 MITDEHIELFLAQAHRYGDAKLMLCSSGNLSWRIG---EEALISGTGSWVPTLAKEKVSICNIASGTPTNG------VKPS-MESTFHLGVLRERPDVNVVLHFQSEYATAISCMKNKPTNFNVTAEIPCHV--------GSEIP------------VIPYYR-----PGS-PELAKAVVEAMLK-------HNSVLLTNHGQVVCGK------DFDQVYERATFFEMACRIIVQSGGDY----SVLTPEEIEDLEIYVL----GKKTK-
--
## 4fua 4m6r.pdb
#  
scores_from_program:
0 MERNKLARQIIDTCLEMTRLGLNQGTAGNVSVRYQ---DGMLITPTGIPYEKLTESHIVFIDGNGKHE-EG------KLPS-SEWRFHMAAYQSRPDANAVVHNHAVHCTAVSILNR--SIPAIHYMIAAAG--------GNSIP------------CAPYAT-----FGT-RELSEHVALALKN-------RKATLLQHHGLIACEV------NLEKALWLAHEVEVLAQLYLTTLAITDP-VPVLSDEEIAVVLEKFK----TYGLRI
0 MDKEHPRYLIPELCKQFYHLGWVTGTGGGISLKHG---DEIYIAPSGVQKERIQPEDMFVCDINEKDI-SGPSPSKKLKKS-QCTPLFMNAYTM-RGAGAVIHTHSKAAVMATLLFPGREFKITHQEMIKGI---------KKCTSGGYYRYDDMLVVPIIEN----TPEE-KDLKDRMAHAMNE----YPDSCAVLVRRHGVYVWGE------TWEKAKTMCECYDYLFDIAVSMKKVGLD-PSQLPVGENGIV---------------
--
## 4fua 4xxf.pdb
#  
scores_from_program:
0 MERNKLARQIIDTCLEMTRLGLNQGTAGNVSVRYQ---DGMLITPTGIPYEKLTESHIVFIDGNGKHE-EG------KLPS-SEWRFHMAAYQSRPDANAVVHNHAVHCTAVSILNR--SIPAIHYMIAAAG--------GNSIP------------CAPYAT-----FGT-RELSEHVALALKN-------RKATLLQHHGLIACEV------NLEKALWLAHEVEVLAQLYLTTLAITDP-VPVLSDEEIAVVLEKFK----TYGLRI
0 AERAWLKERLVAAIRIFANEGFDHTVAGHLTVRDPENKHHFWVNPFGLAFRLMTVSDLILVNQEGTVIGGGKEG--RRIVNLAGFMIHSAIHKARPEVQAICHSHSTYGKAFSSLGK--PLAITTQDSCAF---------YGDVAL-----------LGDFGG-----VVIEEKESGTIAVALQQ-------KKAIILQNHGLLTVGT------TIDSAVAWFIMLEKQCQVQLLADAAG--QTIPIDEPQAAFTFKELG------HEQA
--
## 4fua 3ocr.pdb
#  
scores_from_program:
0 MERNKLARQIIDTCLEMTRLGLNQGTAGNVSVRYQ---DGMLITPTGIPYEKLTESHIVFIDGNGKHE-EG------KLPS-SEWRFHMAAYQSRPDANAVVHNHAVHCTAVSILNR--SIPAIHYMIAAAG--------GNSIP------------CAPYAT-----FGT-RELSEHVALALKN-------RKATLLQHHGLIACEV------NLEKALWLAHEVEVLAQLYLTTLAITDP-VPVLSDEEIAVVLEKFK----TYGLRI
0 PQEWEVRVKLAAAYRLAALKRWTDHIYTHFSARVPGPDEHFLINAFGLLFDEITASNLVKVDIDGTIV-DDPT---GLGINYAGYVIHSAIHAARHDLQAVLHTHTRDGIAVSAQKD--GLLPISQHSIAF---------SGRVA------------YHGYEG-----IALDLSERERLVADLGD-------KSVMILRNHGLLTGGV------SVEHAIQQLHALEYACNIQIAAQSAGNAELVFPPREVIAKVEEQAK----AIKDGN
--
## 4fua 4c24.pdb
#  
scores_from_program:
0 MERNKLARQIIDTCLEMTRLGLNQGTAGNVSVRYQ---DGMLITPTGIPYEKLTESHIVFIDGNGKHE-EG------KLPS-SEWRFHMAAYQSRPDANAVVHNHAVHCTAVSILNR--SIPAIHYMIAAAG--------GNSIP------------CAPYAT-----FGT-RELSEHVALALKN-------RKATLLQHHGLIACEV------NLEKALWLAHEVEVLAQLYLTTLAITDP-VPVLSDEEIAVVLEKFK----TYGLRI
0 MASSDVKQELIKYGKKLVETDLTKGTGGNLSVFDR-EKQLMAITPSGIDFFEIKESDIVVMDINGNVV-EG-----ERLPS-SEWYMHLIQYQTRDDIDAIIHAHTTYATVLACLRE--PLPASHYMIAVAG---------KDVR------------VAEYAT-----YGT-KELAVNAAKAMEG-------RRAVLLANHGILAGAQ------NLLNAFNIVEEVEYCAKIYCLAKNFGEP--VVLPDEEMELMAEKFK----TYGQRK
--
## 4fua 4c25.pdb
#  
scores_from_program:
0 MERNKLARQIIDTCLEMTRLGLNQGTAGNVSVRYQ---DGMLITPTGIPYEKLTESHIVFIDGNGKHE-EG------KLPS-SEWRFHMAAYQSRPDANAVVHNHAVHCTAVSILNR--SIPAIHYMIAAAG--------GNSIP------------CAPYAT-----FGT-RELSEHVALALKN-------RKATLLQHHGLIACEV------NLEKALWLAHEVEVLAQLYLTTLAITDP-VPVLSDEEIAVVLEKFK----TYGLRI
0 MASSDVKQELIKYGKKLVETDLTKGTGGNLSVFDR-EKQLMAITPSGIDFFEIKESDIVVMDINGNVV-EG-----ERLPS-SEWYMHLIQYQTRDDIDAIIHAHTTYATVLACLRE--PLPASHYMIAVAG---------KDVR------------VAEYAT-----YGT-KELAVNAAKAMEG-------RRAVLLANHGILAGAQ------NLLNAFNIVEEVEYCAKIYCLAKNFGEP--VVLPDEEMELMAEKFK----F-----
--
## 4fua 2fk5.pdb
#  
scores_from_program:
0 MERNKLARQIIDTCLEMTRLGLNQGTAGNVSVRYQ---DGMLITPTGIPYEKLTESHIVFIDGNGKHE-EG------KLPS-SEWRFHMAAYQSRPDANAVVHNHAVHCTAVSILNR--SIPAIHYMIAAAG--------GNSIP------------CAPYAT-----FGT-RELSEHVALALKN-------RKATLLQHHGLIACEV------NLEKALWLAHEVEVLAQLYLTTLAITDP-VPVLSDEEIAVVLEKFK----TYGLRI
0 -MRARLYAAFRQVGEDLFAQGLISATAGNFSVRTK---GGFLITKSGVQKARLTPEDLLEVPLEGPIP---------EGAS-VESVVHREVYRRT-GARALVHAHPRVAVALSFHLS--RLRPLDLEGQHYL---------KEVP------------VLAPKT----VSAT-EEAALSVAEALRE-------HRACLLRGHGAFAVGLKEAPEEALLEAYGLMTTLEESAQILLYHRLWQGA-GPALGGGE-------------------
--
## 4fua 1k0w.pdb
#  
scores_from_program:
0 MERNKLARQIIDTCLEMTRLGLNQGTAGNVSVRYQ---DGMLITPTGIPYEKLTESHIVFIDGNGKHE-EG------KLPS-SEWRFHMAAYQSRPDANAVVHNHAVHCTAVSILNR--SIPAIHYMIAAAG--------GNSIP------------CAPYAT-----FGT-RELSEHVALALKN-------RKATLLQHHGLIACEV------NLEKALWLAHEVEVLAQLYLTTLAITDP-VPVLSDEEIAVVLEKFK----TYGLRI
0 -MLEDLKRQVLEANLALPKHNLVTLTWGNVSAVDR-ERGVFVIKPSGVDYSIMTADDMVVVSIETGEVVEGA-----KKPS-SDTPTHRLLYQAFPSIGGIVHTHSRHATIWAQAGQ--SIPATGTTHANYF--------YGTIP------------CTRKMTDAEINGEYEWETGNVIVETFEKQGIDAAQMPGVLVHSHGPFAWGK------NAEDAVHNAIVLEEVAYMGIFCRQLAPQ-LPDMQQTLLNKHYLRKHGAKAYYGQ--
--
## 4fua 1jdi.pdb
#  
scores_from_program:
0 MERNKLARQIIDTCLEMTRLGLNQGTAGNVSVRYQ---DGMLITPTGIPYEKLTESHIVFIDGNGKHE-EG------KLPS-SEWRFHMAAYQSRPDANAVVHNHAVHCTAVSILNR--SIPAIHYMIAAAG--------GNSIP------------CAPYAT-----FGT-RELSEHVALALKN-------RKATLLQHHGLIACEV------NLEKALWLAHEVEVLAQLYLTTLAITDP-VPVLSDEEIAVVLEKFK----TYGLRI
0 -MLEDLKRQVLEANLALPKHNLVTLTWGNVSAVDR-ERGVFVIKPSGVDYSIMTADDMVVVSIETGEVVEGA-----KKPS-SDTPTHRLLYQAFPSIGGIVHTHSRHATIWAQAGQ--SIPATGTTHADYF--------YGTIP------------CTRKMTDAEINGEYEWETGNVIVETFEKQGIDAAQMPGVLVHSHGPFAWGK------NAEDAVHNAIVLEEVAYMGIFCRQLAPQ-LPDMQQTLLNKHYLRKHGAKAYYGQ--
--
## 4fua 2irp.pdb
#  
scores_from_program:
0 MERNKLARQIIDTCLEMTRLGLNQGTAGNVSVRYQ---DGMLITPTGIPYEKLTESHIVFIDGNGKHE-EG------KLPS-SEWRFHMAAYQSRPDANAVVHNHAVHCTAVSILNR--SIPAIHYMIAAAG--------GNSIP------------CAPYAT-----FGT-RELSEHVALALKN-------RKATLLQHHGLIACEV------NLEKALWLAHEVEVLAQLYLTTLAITDP-VPVLSDEEIAVVLEKFK----TYGLRI
0 KKFSEKVEEIIEAGRILHSRGWVPATSGNISAKVS--EEYIAITASGKHKGKLTPEDILLIDYEGRPV-GG------GKPS-AETLLHTTVYKLFPEVNAVVHTHSPNATVISIVEKKDFVELEDYELLKAFPDIHTHEVKIKIP------------IFPNEQ-------NIPLLAKEVENYFKT-SED---KYGFLIRGHGLYTWGR------SMEEALIHTEALEFIFECELKLLSFHS-----------------------------
--
## 4fua 2opi.pdb
#  
scores_from_program:
0 MERNKLARQIIDTCLEMTRLGLNQGTAGNVSVRYQ---DGMLITPTGIPYEKLTESHIVFIDGNGKHE-EG------KLPS-SEWRFHMAAYQSRPDANAVVHNHAVHCTAVSILNR--SIPAIHYMIAAAG--------GNSIP------------CAPYAT-----FGT-RELSEHVALALKN-------RKATLLQHHGLIACEV------NLEKALWLAHEVEVLAQLYLTTLAITDP-VPVLSDEEIAVVLEKFK----TYGLRI
0 MITDEHIELFLAQAHRYGDAKLMLCSSGNLSWRIG---EEALISGTGSWVPTLAKEKVSICNIASGTPTNG------VKPS-MESTFHLGVLRERPDVNVVLHFQSEYATAISCMKNKPTNFNVTAEIPCHV--------GSEIP------------VIPYYR-----PGS-PELAKAVVEAMLK-------HNSVLLTNHGQVVCGK------DFDQVYERATFFEMACRIIVQSGGDY----SVLTPEEIEDLEIYVL----GKKTK-
--
## 4fua 4m6r.pdb
#  
scores_from_program:
0 MERNKLARQIIDTCLEMTRLGLNQGTAGNVSVRYQ---DGMLITPTGIPYEKLTESHIVFIDGNGKHE-EG------KLPS-SEWRFHMAAYQSRPDANAVVHNHAVHCTAVSILNR--SIPAIHYMIAAAG--------GNSIP------------CAPYAT-----FGT-RELSEHVALALKN-------RKATLLQHHGLIACEV------NLEKALWLAHEVEVLAQLYLTTLAITDP-VPVLSDEEIAVVLEKFK----TYGLRI
0 MDKEHPRYLIPELCKQFYHLGWVTGTGGGISLKHG---DEIYIAPSGVQKERIQPEDMFVCDINEKDI-SGPSPSKKLKKS-QCTPLFMNAYTM-RGAGAVIHTHSKAAVMATLLFPGREFKITHQEMIKGI---------KKCTSGGYYRYDDMLVVPIIEN----TPEE-KDLKDRMAHAMNE----YPDSCAVLVRRHGVYVWGE------TWEKAKTMCECYDYLFDIAVSMKKVGLD-PSQLPVGENGIV---------------
--
## 4fua 4xxf.pdb
#  
scores_from_program:
0 MERNKLARQIIDTCLEMTRLGLNQGTAGNVSVRYQ---DGMLITPTGIPYEKLTESHIVFIDGNGKHE-EG------KLPS-SEWRFHMAAYQSRPDANAVVHNHAVHCTAVSILNR--SIPAIHYMIAAAG--------GNSIP------------CAPYAT-----FGT-RELSEHVALALKN-------RKATLLQHHGLIACEV------NLEKALWLAHEVEVLAQLYLTTLAITDP-VPVLSDEEIAVVLEKFK----TYGLRI
0 AERAWLKERLVAAIRIFANEGFDHTVAGHLTVRDPENKHHFWVNPFGLAFRLMTVSDLILVNQEGTVIGGGKEG--RRIVNLAGFMIHSAIHKARPEVQAICHSHSTYGKAFSSLGK--PLAITTQDSCAF---------YGDVAL-----------LGDFGG-----VVIEEKESGTIAVALQQ-------KKAIILQNHGLLTVGT------TIDSAVAWFIMLEKQCQVQLLADAAG--QTIPIDEPQAAFTFKELG------HEQA
--
## 4fua 3ocr.pdb
#  
scores_from_program:
0 MERNKLARQIIDTCLEMTRLGLNQGTAGNVSVRYQ---DGMLITPTGIPYEKLTESHIVFIDGNGKHE-EG------KLPS-SEWRFHMAAYQSRPDANAVVHNHAVHCTAVSILNR--SIPAIHYMIAAAG--------GNSIP------------CAPYAT-----FGT-RELSEHVALALKN-------RKATLLQHHGLIACEV------NLEKALWLAHEVEVLAQLYLTTLAITDP-VPVLSDEEIAVVLEKFK----TYGLRI
0 PQEWEVRVKLAAAYRLAALKRWTDHIYTHFSARVPGPDEHFLINAFGLLFDEITASNLVKVDIDGTIV-DDPT---GLGINYAGYVIHSAIHAARHDLQAVLHTHTRDGIAVSAQKD--GLLPISQHSIAF---------SGRVA------------YHGYEG-----IALDLSERERLVADLGD-------KSVMILRNHGLLTGGV------SVEHAIQQLHALEYACNIQIAAQSAGNAELVFPPREVIAKVEEQAK----AIKDGN
--
## 4fua 4c24.pdb
#  
scores_from_program:
0 MERNKLARQIIDTCLEMTRLGLNQGTAGNVSVRYQ---DGMLITPTGIPYEKLTESHIVFIDGNGKHE-EG------KLPS-SEWRFHMAAYQSRPDANAVVHNHAVHCTAVSILNR--SIPAIHYMIAAAG--------GNSIP------------CAPYAT-----FGT-RELSEHVALALKN-------RKATLLQHHGLIACEV------NLEKALWLAHEVEVLAQLYLTTLAITDP-VPVLSDEEIAVVLEKFK----TYGLRI
0 MASSDVKQELIKYGKKLVETDLTKGTGGNLSVFDR-EKQLMAITPSGIDFFEIKESDIVVMDINGNVV-EG-----ERLPS-SEWYMHLIQYQTRDDIDAIIHAHTTYATVLACLRE--PLPASHYMIAVAG---------KDVR------------VAEYAT-----YGT-KELAVNAAKAMEG-------RRAVLLANHGILAGAQ------NLLNAFNIVEEVEYCAKIYCLAKNFGEP--VVLPDEEMELMAEKFK----TYGQRK
--
## 4fua 4c25.pdb
#  
scores_from_program:
0 MERNKLARQIIDTCLEMTRLGLNQGTAGNVSVRYQ---DGMLITPTGIPYEKLTESHIVFIDGNGKHE-EG------KLPS-SEWRFHMAAYQSRPDANAVVHNHAVHCTAVSILNR--SIPAIHYMIAAAG--------GNSIP------------CAPYAT-----FGT-RELSEHVALALKN-------RKATLLQHHGLIACEV------NLEKALWLAHEVEVLAQLYLTTLAITDP-VPVLSDEEIAVVLEKFK----TYGLRI
0 MASSDVKQELIKYGKKLVETDLTKGTGGNLSVFDR-EKQLMAITPSGIDFFEIKESDIVVMDINGNVV-EG-----ERLPS-SEWYMHLIQYQTRDDIDAIIHAHTTYATVLACLRE--PLPASHYMIAVAG---------KDVR------------VAEYAT-----YGT-KELAVNAAKAMEG-------RRAVLLANHGILAGAQ------NLLNAFNIVEEVEYCAKIYCLAKNFGEP--VVLPDEEMELMAEKFK----F-----
--
## 4fua 2fk5.pdb
#  
scores_from_program:
0 MERNKLARQIIDTCLEMTRLGLNQGTAGNVSVRYQ---DGMLITPTGIPYEKLTESHIVFIDGNGKHE-EG------KLPS-SEWRFHMAAYQSRPDANAVVHNHAVHCTAVSILNR--SIPAIHYMIAAAG--------GNSIP------------CAPYAT-----FGT-RELSEHVALALKN-------RKATLLQHHGLIACEV------NLEKALWLAHEVEVLAQLYLTTLAITDP-VPVLSDEEIAVVLEKFK----TYGLRI
0 -MRARLYAAFRQVGEDLFAQGLISATAGNFSVRTK---GGFLITKSGVQKARLTPEDLLEVPLEGPIP---------EGAS-VESVVHREVYRRT-GARALVHAHPRVAVALSFHLS--RLRPLDLEGQHYL---------KEVP------------VLAPKT----VSAT-EEAALSVAEALRE-------HRACLLRGHGAFAVGLKEAPEEALLEAYGLMTTLEESAQILLYHRLWQGA-GPALGGGE-------------------
--
## 4fua 1k0w.pdb
#  
scores_from_program:
0 MERNKLARQIIDTCLEMTRLGLNQGTAGNVSVRYQ---DGMLITPTGIPYEKLTESHIVFIDGNGKHE-EG------KLPS-SEWRFHMAAYQSRPDANAVVHNHAVHCTAVSILNR--SIPAIHYMIAAAG--------GNSIP------------CAPYAT-----FGT-RELSEHVALALKN-------RKATLLQHHGLIACEV------NLEKALWLAHEVEVLAQLYLTTLAITDP-VPVLSDEEIAVVLEKFK----TYGLRI
0 -MLEDLKRQVLEANLALPKHNLVTLTWGNVSAVDR-ERGVFVIKPSGVDYSIMTADDMVVVSIETGEVVEGA-----KKPS-SDTPTHRLLYQAFPSIGGIVHTHSRHATIWAQAGQ--SIPATGTTHANYF--------YGTIP------------CTRKMTDAEINGEYEWETGNVIVETFEKQGIDAAQMPGVLVHSHGPFAWGK------NAEDAVHNAIVLEEVAYMGIFCRQLAPQ-LPDMQQTLLNKHYLRKHGAKAYYGQ--
--
## 4fua 1jdi.pdb
#  
scores_from_program:
0 MERNKLARQIIDTCLEMTRLGLNQGTAGNVSVRYQ---DGMLITPTGIPYEKLTESHIVFIDGNGKHE-EG------KLPS-SEWRFHMAAYQSRPDANAVVHNHAVHCTAVSILNR--SIPAIHYMIAAAG--------GNSIP------------CAPYAT-----FGT-RELSEHVALALKN-------RKATLLQHHGLIACEV------NLEKALWLAHEVEVLAQLYLTTLAITDP-VPVLSDEEIAVVLEKFK----TYGLRI
0 -MLEDLKRQVLEANLALPKHNLVTLTWGNVSAVDR-ERGVFVIKPSGVDYSIMTADDMVVVSIETGEVVEGA-----KKPS-SDTPTHRLLYQAFPSIGGIVHTHSRHATIWAQAGQ--SIPATGTTHADYF--------YGTIP------------CTRKMTDAEINGEYEWETGNVIVETFEKQGIDAAQMPGVLVHSHGPFAWGK------NAEDAVHNAIVLEEVAYMGIFCRQLAPQ-LPDMQQTLLNKHYLRKHGAKAYYGQ--
--
## 4fua 2irp.pdb
#  
scores_from_program:
0 MERNKLARQIIDTCLEMTRLGLNQGTAGNVSVRYQ---DGMLITPTGIPYEKLTESHIVFIDGNGKHE-EG------KLPS-SEWRFHMAAYQSRPDANAVVHNHAVHCTAVSILNR--SIPAIHYMIAAAG--------GNSIP------------CAPYAT-----FGT-RELSEHVALALKN-------RKATLLQHHGLIACEV------NLEKALWLAHEVEVLAQLYLTTLAITDP-VPVLSDEEIAVVLEKFK----TYGLRI
0 KKFSEKVEEIIEAGRILHSRGWVPATSGNISAKVS--EEYIAITASGKHKGKLTPEDILLIDYEGRPV-GG------GKPS-AETLLHTTVYKLFPEVNAVVHTHSPNATVISIVEKKDFVELEDYELLKAFPDIHTHEVKIKIP------------IFPNEQ-------NIPLLAKEVENYFKT-SED---KYGFLIRGHGLYTWGR------SMEEALIHTEALEFIFECELKLLSFHS-----------------------------
--
## 4fua 2opi.pdb
#  
scores_from_program:
0 MERNKLARQIIDTCLEMTRLGLNQGTAGNVSVRYQ---DGMLITPTGIPYEKLTESHIVFIDGNGKHE-EG------KLPS-SEWRFHMAAYQSRPDANAVVHNHAVHCTAVSILNR--SIPAIHYMIAAAG--------GNSIP------------CAPYAT-----FGT-RELSEHVALALKN-------RKATLLQHHGLIACEV------NLEKALWLAHEVEVLAQLYLTTLAITDP-VPVLSDEEIAVVLEKFK----TYGLRI
0 MITDEHIELFLAQAHRYGDAKLMLCSSGNLSWRIG---EEALISGTGSWVPTLAKEKVSICNIASGTPTNG------VKPS-MESTFHLGVLRERPDVNVVLHFQSEYATAISCMKNKPTNFNVTAEIPCHV--------GSEIP------------VIPYYR-----PGS-PELAKAVVEAMLK-------HNSVLLTNHGQVVCGK------DFDQVYERATFFEMACRIIVQSGGDY----SVLTPEEIEDLEIYVL----GKKTK-
--
## 4fua 4m6r.pdb
#  
scores_from_program:
0 MERNKLARQIIDTCLEMTRLGLNQGTAGNVSVRYQ---DGMLITPTGIPYEKLTESHIVFIDGNGKHE-EG------KLPS-SEWRFHMAAYQSRPDANAVVHNHAVHCTAVSILNR--SIPAIHYMIAAAG--------GNSIP------------CAPYAT-----FGT-RELSEHVALALKN-------RKATLLQHHGLIACEV------NLEKALWLAHEVEVLAQLYLTTLAITDP-VPVLSDEEIAVVLEKFK----TYGLRI
0 MDKEHPRYLIPELCKQFYHLGWVTGTGGGISLKHG---DEIYIAPSGVQKERIQPEDMFVCDINEKDI-SGPSPSKKLKKS-QCTPLFMNAYTM-RGAGAVIHTHSKAAVMATLLFPGREFKITHQEMIKGI---------KKCTSGGYYRYDDMLVVPIIEN----TPEE-KDLKDRMAHAMNE----YPDSCAVLVRRHGVYVWGE------TWEKAKTMCECYDYLFDIAVSMKKVGLD-PSQLPVGENGIV---------------
--
## 4fua 4xxf.pdb
#  
scores_from_program:
0 MERNKLARQIIDTCLEMTRLGLNQGTAGNVSVRYQ---DGMLITPTGIPYEKLTESHIVFIDGNGKHE-EG------KLPS-SEWRFHMAAYQSRPDANAVVHNHAVHCTAVSILNR--SIPAIHYMIAAAG--------GNSIP------------CAPYAT-----FGT-RELSEHVALALKN-------RKATLLQHHGLIACEV------NLEKALWLAHEVEVLAQLYLTTLAITDP-VPVLSDEEIAVVLEKFK----TYGLRI
0 AERAWLKERLVAAIRIFANEGFDHTVAGHLTVRDPENKHHFWVNPFGLAFRLMTVSDLILVNQEGTVIGGGKEG--RRIVNLAGFMIHSAIHKARPEVQAICHSHSTYGKAFSSLGK--PLAITTQDSCAF---------YGDVAL-----------LGDFGG-----VVIEEKESGTIAVALQQ-------KKAIILQNHGLLTVGT------TIDSAVAWFIMLEKQCQVQLLADAAG--QTIPIDEPQAAFTFKELG------HEQA
--
## 4fua 3ocr.pdb
#  
scores_from_program:
0 MERNKLARQIIDTCLEMTRLGLNQGTAGNVSVRYQ---DGMLITPTGIPYEKLTESHIVFIDGNGKHE-EG------KLPS-SEWRFHMAAYQSRPDANAVVHNHAVHCTAVSILNR--SIPAIHYMIAAAG--------GNSIP------------CAPYAT-----FGT-RELSEHVALALKN-------RKATLLQHHGLIACEV------NLEKALWLAHEVEVLAQLYLTTLAITDP-VPVLSDEEIAVVLEKFK----TYGLRI
0 PQEWEVRVKLAAAYRLAALKRWTDHIYTHFSARVPGPDEHFLINAFGLLFDEITASNLVKVDIDGTIV-DDPT---GLGINYAGYVIHSAIHAARHDLQAVLHTHTRDGIAVSAQKD--GLLPISQHSIAF---------SGRVA------------YHGYEG-----IALDLSERERLVADLGD-------KSVMILRNHGLLTGGV------SVEHAIQQLHALEYACNIQIAAQSAGNAELVFPPREVIAKVEEQAK----AIKDGN
--
## 4fua 4c24.pdb
#  
scores_from_program:
0 MERNKLARQIIDTCLEMTRLGLNQGTAGNVSVRYQ---DGMLITPTGIPYEKLTESHIVFIDGNGKHE-EG------KLPS-SEWRFHMAAYQSRPDANAVVHNHAVHCTAVSILNR--SIPAIHYMIAAAG--------GNSIP------------CAPYAT-----FGT-RELSEHVALALKN-------RKATLLQHHGLIACEV------NLEKALWLAHEVEVLAQLYLTTLAITDP-VPVLSDEEIAVVLEKFK----TYGLRIEE
0 MASSDVKQELIKYGKKLVETDLTKGTGGNLSVFDR-EKQLMAITPSGIDFFEIKESDIVVMDINGNVV-EG-----ERLPS-SEWYMHLIQYQTRDDIDAIIHAHTTYATVLACLRE--PLPASHYMIAVAG---------KDVR------------VAEYAT-----YGT-KELAVNAAKAMEG-------RRAVLLANHGILAGAQ------NLLNAFNIVEEVEYCAKIYCLAKNFGEP--VVLPDEEMELMAEKFK----TYGQRK--
--
## 4fua 4c25.pdb
#  
scores_from_program:
0 MERNKLARQIIDTCLEMTRLGLNQGTAGNVSVRYQ---DGMLITPTGIPYEKLTESHIVFIDGNGKHE-EG------KLPS-SEWRFHMAAYQSRPDANAVVHNHAVHCTAVSILNR--SIPAIHYMIAAAG--------GNSIP------------CAPYAT-----FGT-RELSEHVALALKN-------RKATLLQHHGLIACEV------NLEKALWLAHEVEVLAQLYLTTLAITDP-VPVLSDEEIAVVLEKFK----TYGLRIEE
0 MASSDVKQELIKYGKKLVETDLTKGTGGNLSVFDR-EKQLMAITPSGIDFFEIKESDIVVMDINGNVV-EG-----ERLPS-SEWYMHLIQYQTRDDIDAIIHAHTTYATVLACLRE--PLPASHYMIAVAG---------KDVR------------VAEYAT-----YGT-KELAVNAAKAMEG-------RRAVLLANHGILAGAQ------NLLNAFNIVEEVEYCAKIYCLAKNFGEP--VVLPDEEMELMAEKFK----F-------
--
## 4fua 2fk5.pdb
#  
scores_from_program:
0 MERNKLARQIIDTCLEMTRLGLNQGTAGNVSVRYQ---DGMLITPTGIPYEKLTESHIVFIDGNGKHE-EG------KLPS-SEWRFHMAAYQSRPDANAVVHNHAVHCTAVSILNR--SIPAIHYMIAAAG--------GNSIP------------CAPYAT-----FGT-RELSEHVALALKN-------RKATLLQHHGLIACEV------NLEKALWLAHEVEVLAQLYLTTLAITDP-VPVLSDEEIAVVLEKFK----TYGLRIEE
0 -MRARLYAAFRQVGEDLFAQGLISATAGNFSVRTK---GGFLITKSGVQKARLTPEDLLEVPLEGPIP---------EGAS-VESVVHREVYRRT-GARALVHAHPRVAVALSFHLS--RLRPLDLEGQHYL---------KEVP------------VLAPKT----VSAT-EEAALSVAEALRE-------HRACLLRGHGAFAVGLKEAPEEALLEAYGLMTTLEESAQILLYHRLWQGA-GPALGGGE---------------------
--
## 4fua 1k0w.pdb
#  
scores_from_program:
0 MERNKLARQIIDTCLEMTRLGLNQGTAGNVSVRYQ---DGMLITPTGIPYEKLTESHIVFIDGNGKHE-EG------KLPS-SEWRFHMAAYQSRPDANAVVHNHAVHCTAVSILNR--SIPAIHYMIAAAG--------GNSIP------------CAPYAT-----FGT-RELSEHVALALKN-------RKATLLQHHGLIACEV------NLEKALWLAHEVEVLAQLYLTTLAITDP-VPVLSDEEIAVVLEKFK----TYGLRIEE
0 -MLEDLKRQVLEANLALPKHNLVTLTWGNVSAVDR-ERGVFVIKPSGVDYSIMTADDMVVVSIETGEVVEGA-----KKPS-SDTPTHRLLYQAFPSIGGIVHTHSRHATIWAQAGQ--SIPATGTTHANYF--------YGTIP------------CTRKMTDAEINGEYEWETGNVIVETFEKQGIDAAQMPGVLVHSHGPFAWGK------NAEDAVHNAIVLEEVAYMGIFCRQLAPQ-LPDMQQTLLNKHYLRKHGAKAYYGQ----
--
## 4fua 1jdi.pdb
#  
scores_from_program:
0 MERNKLARQIIDTCLEMTRLGLNQGTAGNVSVRYQ---DGMLITPTGIPYEKLTESHIVFIDGNGKHE-EG------KLPS-SEWRFHMAAYQSRPDANAVVHNHAVHCTAVSILNR--SIPAIHYMIAAAG--------GNSIP------------CAPYAT-----FGT-RELSEHVALALKN-------RKATLLQHHGLIACEV------NLEKALWLAHEVEVLAQLYLTTLAITDP-VPVLSDEEIAVVLEKFK----TYGLRIEE
0 -MLEDLKRQVLEANLALPKHNLVTLTWGNVSAVDR-ERGVFVIKPSGVDYSIMTADDMVVVSIETGEVVEGA-----KKPS-SDTPTHRLLYQAFPSIGGIVHTHSRHATIWAQAGQ--SIPATGTTHADYF--------YGTIP------------CTRKMTDAEINGEYEWETGNVIVETFEKQGIDAAQMPGVLVHSHGPFAWGK------NAEDAVHNAIVLEEVAYMGIFCRQLAPQ-LPDMQQTLLNKHYLRKHGAKAYYGQ----
--
## 4fua 2irp.pdb
#  
scores_from_program:
0 MERNKLARQIIDTCLEMTRLGLNQGTAGNVSVRYQ---DGMLITPTGIPYEKLTESHIVFIDGNGKHE-EG------KLPS-SEWRFHMAAYQSRPDANAVVHNHAVHCTAVSILNR--SIPAIHYMIAAAG--------GNSIP------------CAPYAT-----FGT-RELSEHVALALKN-------RKATLLQHHGLIACEV------NLEKALWLAHEVEVLAQLYLTTLAITDP-VPVLSDEEIAVVLEKFK----TYGLRIEE
0 KKFSEKVEEIIEAGRILHSRGWVPATSGNISAKVS--EEYIAITASGKHKGKLTPEDILLIDYEGRPV-GG------GKPS-AETLLHTTVYKLFPEVNAVVHTHSPNATVISIVEKKDFVELEDYELLKAFPDIHTHEVKIKIP------------IFPNEQ-------NIPLLAKEVENYFKT-SED---KYGFLIRGHGLYTWGR------SMEEALIHTEALEFIFECELKLLSFHS-------------------------------
--
## 4fua 2opi.pdb
#  
scores_from_program:
0 MERNKLARQIIDTCLEMTRLGLNQGTAGNVSVRYQ---DGMLITPTGIPYEKLTESHIVFIDGNGKHE-EG------KLPS-SEWRFHMAAYQSRPDANAVVHNHAVHCTAVSILNR--SIPAIHYMIAAAG--------GNSIP------------CAPYAT-----FGT-RELSEHVALALKN-------RKATLLQHHGLIACEV------NLEKALWLAHEVEVLAQLYLTTLAITDP-VPVLSDEEIAVVLEKFK----TYGLRIEE
0 MITDEHIELFLAQAHRYGDAKLMLCSSGNLSWRIG---EEALISGTGSWVPTLAKEKVSICNIASGTPTNG------VKPS-MESTFHLGVLRERPDVNVVLHFQSEYATAISCMKNKPTNFNVTAEIPCHV--------GSEIP------------VIPYYR-----PGS-PELAKAVVEAMLK-------HNSVLLTNHGQVVCGK------DFDQVYERATFFEMACRIIVQSGGDY----SVLTPEEIEDLEIYVL----GKKTK---
--
## 4fua 4m6r.pdb
#  
scores_from_program:
0 MERNKLARQIIDTCLEMTRLGLNQGTAGNVSVRYQ---DGMLITPTGIPYEKLTESHIVFIDGNGKHE-EG------KLPS-SEWRFHMAAYQSRPDANAVVHNHAVHCTAVSILNR--SIPAIHYMIAAAG--------GNSIP------------CAPYAT-----FGT-RELSEHVALALKN-------RKATLLQHHGLIACEV------NLEKALWLAHEVEVLAQLYLTTLAITDP-VPVLSDEEIAVVLEKFK----TYGLRIEE
0 MDKEHPRYLIPELCKQFYHLGWVTGTGGGISLKHG---DEIYIAPSGVQKERIQPEDMFVCDINEKDI-SGPSPSKKLKKS-QCTPLFMNAYTM-RGAGAVIHTHSKAAVMATLLFPGREFKITHQEMIKGI---------KKCTSGGYYRYDDMLVVPIIEN----TPEE-KDLKDRMAHAMNE----YPDSCAVLVRRHGVYVWGE------TWEKAKTMCECYDYLFDIAVSMKKVGLD-PSQLPVGENGIV-----------------
--
## 4fua 4xxf.pdb
#  
scores_from_program:
0 MERNKLARQIIDTCLEMTRLGLNQGTAGNVSVRYQ---DGMLITPTGIPYEKLTESHIVFIDGNGKHE-EG------KLPS-SEWRFHMAAYQSRPDANAVVHNHAVHCTAVSILNR--SIPAIHYMIAAAG--------GNSIP------------CAPYAT-----FGT-RELSEHVALALKN-------RKATLLQHHGLIACEV------NLEKALWLAHEVEVLAQLYLTTLAITDP-VPVLSDEEIAVVLEKFK----TYGLRIEE
0 AERAWLKERLVAAIRIFANEGFDHTVAGHLTVRDPENKHHFWVNPFGLAFRLMTVSDLILVNQEGTVIGGGKEG--RRIVNLAGFMIHSAIHKARPEVQAICHSHSTYGKAFSSLGK--PLAITTQDSCAF---------YGDVAL-----------LGDFGG-----VVIEEKESGTIAVALQQ-------KKAIILQNHGLLTVGT------TIDSAVAWFIMLEKQCQVQLLADAAG--QTIPIDEPQAAFTFKELG------HEQAGY
--
## 4fua 3ocr.pdb
#  
scores_from_program:
0 MERNKLARQIIDTCLEMTRLGLNQGTAGNVSVRYQ---DGMLITPTGIPYEKLTESHIVFIDGNGKHE-EG------KLPS-SEWRFHMAAYQSRPDANAVVHNHAVHCTAVSILNR--SIPAIHYMIAAAG--------GNSIP------------CAPYAT-----FGT-RELSEHVALALKN-------RKATLLQHHGLIACEV------NLEKALWLAHEVEVLAQLYLTTLAITDP-VPVLSDEEIAVVLEKFK----TYGLRIEE
0 PQEWEVRVKLAAAYRLAALKRWTDHIYTHFSARVPGPDEHFLINAFGLLFDEITASNLVKVDIDGTIV-DDPT---GLGINYAGYVIHSAIHAARHDLQAVLHTHTRDGIAVSAQKD--GLLPISQHSIAF---------SGRVA------------YHGYEG-----IALDLSERERLVADLGD-------KSVMILRNHGLLTGGV------SVEHAIQQLHALEYACNIQIAAQSAGNAELVFPPREVIAKVEEQAK----AIKDGNGP
--
## 4fua 4c24.pdb
#  
scores_from_program:
0 MERNKLARQIIDTCLEMTRLGLNQGTAGNVSVRYQ---DGMLITPTGIPYEKLTESHIVFIDGNGKHE-EG------KLPS-SEWRFHMAAYQSRPDANAVVHNHAVHCTAVSILNR--SIPAIHYMIAAAG--------GNSIP------------CAPYAT-----FGT-RELSEHVALALKN-------RKATLLQHHGLIACEV------NLEKALWLAHEVEVLAQLYLTTLAITDP-VPVLSDEEIAVVLEKFK----TYGLRIEE
0 MASSDVKQELIKYGKKLVETDLTKGTGGNLSVFDR-EKQLMAITPSGIDFFEIKESDIVVMDINGNVV-EG-----ERLPS-SEWYMHLIQYQTRDDIDAIIHAHTTYATVLACLRE--PLPASHYMIAVAG---------KDVR------------VAEYAT-----YGT-KELAVNAAKAMEG-------RRAVLLANHGILAGAQ------NLLNAFNIVEEVEYCAKIYCLAKNFGEP--VVLPDEEMELMAEKFK----TYGQRK--
--
## 4fua 4c25.pdb
#  
scores_from_program:
0 MERNKLARQIIDTCLEMTRLGLNQGTAGNVSVRYQ---DGMLITPTGIPYEKLTESHIVFIDGNGKHE-EG------KLPS-SEWRFHMAAYQSRPDANAVVHNHAVHCTAVSILNR--SIPAIHYMIAAAG--------GNSIP------------CAPYAT-----FGT-RELSEHVALALKN-------RKATLLQHHGLIACEV------NLEKALWLAHEVEVLAQLYLTTLAITDP-VPVLSDEEIAVVLEKFK----TYGLRIEE
0 MASSDVKQELIKYGKKLVETDLTKGTGGNLSVFDR-EKQLMAITPSGIDFFEIKESDIVVMDINGNVV-EG-----ERLPS-SEWYMHLIQYQTRDDIDAIIHAHTTYATVLACLRE--PLPASHYMIAVAG---------KDVR------------VAEYAT-----YGT-KELAVNAAKAMEG-------RRAVLLANHGILAGAQ------NLLNAFNIVEEVEYCAKIYCLAKNFGEP--VVLPDEEMELMAEKFK----F-------
--
## 4fua 2fk5.pdb
#  
scores_from_program:
0 MERNKLARQIIDTCLEMTRLGLNQGTAGNVSVRYQ---DGMLITPTGIPYEKLTESHIVFIDGNGKHE-EG------KLPS-SEWRFHMAAYQSRPDANAVVHNHAVHCTAVSILNR--SIPAIHYMIAAAG--------GNSIP------------CAPYAT-----FGT-RELSEHVALALKN-------RKATLLQHHGLIACEV------NLEKALWLAHEVEVLAQLYLTTLAITDP-VPVLSDEEIAVVLEKFK----TYGLRIEE
0 -MRARLYAAFRQVGEDLFAQGLISATAGNFSVRTK---GGFLITKSGVQKARLTPEDLLEVPLEGPIP---------EGAS-VESVVHREVYRRT-GARALVHAHPRVAVALSFHLS--RLRPLDLEGQHYL---------KEVP------------VLAPKT----VSAT-EEAALSVAEALRE-------HRACLLRGHGAFAVGLKEAPEEALLEAYGLMTTLEESAQILLYHRLWQGA-GPALGGGE---------------------
--
## 4fua 1k0w.pdb
#  
scores_from_program:
0 MERNKLARQIIDTCLEMTRLGLNQGTAGNVSVRYQ---DGMLITPTGIPYEKLTESHIVFIDGNGKHE-EG------KLPS-SEWRFHMAAYQSRPDANAVVHNHAVHCTAVSILNR--SIPAIHYMIAAAG--------GNSIP------------CAPYAT-----FGT-RELSEHVALALKN-------RKATLLQHHGLIACEV------NLEKALWLAHEVEVLAQLYLTTLAITDP-VPVLSDEEIAVVLEKFK----TYGLRIEE
0 -MLEDLKRQVLEANLALPKHNLVTLTWGNVSAVDR-ERGVFVIKPSGVDYSIMTADDMVVVSIETGEVVEGA-----KKPS-SDTPTHRLLYQAFPSIGGIVHTHSRHATIWAQAGQ--SIPATGTTHANYF--------YGTIP------------CTRKMTDAEINGEYEWETGNVIVETFEKQGIDAAQMPGVLVHSHGPFAWGK------NAEDAVHNAIVLEEVAYMGIFCRQLAPQ-LPDMQQTLLNKHYLRKHGAKAYYGQ----
--
## 4fua 1jdi.pdb
#  
scores_from_program:
0 MERNKLARQIIDTCLEMTRLGLNQGTAGNVSVRYQ---DGMLITPTGIPYEKLTESHIVFIDGNGKHE-EG------KLPS-SEWRFHMAAYQSRPDANAVVHNHAVHCTAVSILNR--SIPAIHYMIAAAG--------GNSIP------------CAPYAT-----FGT-RELSEHVALALKN-------RKATLLQHHGLIACEV------NLEKALWLAHEVEVLAQLYLTTLAITDP-VPVLSDEEIAVVLEKFK----TYGLRIEE
0 -MLEDLKRQVLEANLALPKHNLVTLTWGNVSAVDR-ERGVFVIKPSGVDYSIMTADDMVVVSIETGEVVEGA-----KKPS-SDTPTHRLLYQAFPSIGGIVHTHSRHATIWAQAGQ--SIPATGTTHADYF--------YGTIP------------CTRKMTDAEINGEYEWETGNVIVETFEKQGIDAAQMPGVLVHSHGPFAWGK------NAEDAVHNAIVLEEVAYMGIFCRQLAPQ-LPDMQQTLLNKHYLRKHGAKAYYGQ----
--
## 4fua 2irp.pdb
#  
scores_from_program:
0 MERNKLARQIIDTCLEMTRLGLNQGTAGNVSVRYQ---DGMLITPTGIPYEKLTESHIVFIDGNGKHE-EG------KLPS-SEWRFHMAAYQSRPDANAVVHNHAVHCTAVSILNR--SIPAIHYMIAAAG--------GNSIP------------CAPYAT-----FGT-RELSEHVALALKN-------RKATLLQHHGLIACEV------NLEKALWLAHEVEVLAQLYLTTLAITDP-VPVLSDEEIAVVLEKFK----TYGLRIEE
0 KKFSEKVEEIIEAGRILHSRGWVPATSGNISAKVS--EEYIAITASGKHKGKLTPEDILLIDYEGRPV-GG------GKPS-AETLLHTTVYKLFPEVNAVVHTHSPNATVISIVEKKDFVELEDYELLKAFPDIHTHEVKIKIP------------IFPNEQ-------NIPLLAKEVENYFKT-SED---KYGFLIRGHGLYTWGR------SMEEALIHTEALEFIFECELKLLSFHS-------------------------------
--
## 4fua 2opi.pdb
#  
scores_from_program:
0 MERNKLARQIIDTCLEMTRLGLNQGTAGNVSVRYQ---DGMLITPTGIPYEKLTESHIVFIDGNGKHE-EG------KLPS-SEWRFHMAAYQSRPDANAVVHNHAVHCTAVSILNR--SIPAIHYMIAAAG--------GNSIP------------CAPYAT-----FGT-RELSEHVALALKN-------RKATLLQHHGLIACEV------NLEKALWLAHEVEVLAQLYLTTLAITDP-VPVLSDEEIAVVLEKFK----TYGLRIEE
0 MITDEHIELFLAQAHRYGDAKLMLCSSGNLSWRIG---EEALISGTGSWVPTLAKEKVSICNIASGTPTNG------VKPS-MESTFHLGVLRERPDVNVVLHFQSEYATAISCMKNKPTNFNVTAEIPCHV--------GSEIP------------VIPYYR-----PGS-PELAKAVVEAMLK-------HNSVLLTNHGQVVCGK------DFDQVYERATFFEMACRIIVQSGGDY----SVLTPEEIEDLEIYVL----GKKTK---
--
## 4fua 4m6r.pdb
#  
scores_from_program:
0 MERNKLARQIIDTCLEMTRLGLNQGTAGNVSVRYQ---DGMLITPTGIPYEKLTESHIVFIDGNGKHE-EG------KLPS-SEWRFHMAAYQSRPDANAVVHNHAVHCTAVSILNR--SIPAIHYMIAAAG--------GNSIP------------CAPYAT-----FGT-RELSEHVALALKN-------RKATLLQHHGLIACEV------NLEKALWLAHEVEVLAQLYLTTLAITDP-VPVLSDEEIAVVLEKFK----TYGLRIEE
0 MDKEHPRYLIPELCKQFYHLGWVTGTGGGISLKHG---DEIYIAPSGVQKERIQPEDMFVCDINEKDI-SGPSPSKKLKKS-QCTPLFMNAYTM-RGAGAVIHTHSKAAVMATLLFPGREFKITHQEMIKGI---------KKCTSGGYYRYDDMLVVPIIEN----TPEE-KDLKDRMAHAMNE----YPDSCAVLVRRHGVYVWGE------TWEKAKTMCECYDYLFDIAVSMKKVGLD-PSQLPVGENGIV-----------------
--
## 4fua 4xxf.pdb
#  
scores_from_program:
0 MERNKLARQIIDTCLEMTRLGLNQGTAGNVSVRYQ---DGMLITPTGIPYEKLTESHIVFIDGNGKHE-EG------KLPS-SEWRFHMAAYQSRPDANAVVHNHAVHCTAVSILNR--SIPAIHYMIAAAG--------GNSIP------------CAPYAT-----FGT-RELSEHVALALKN-------RKATLLQHHGLIACEV------NLEKALWLAHEVEVLAQLYLTTLAITDP-VPVLSDEEIAVVLEKFK----TYGLRIEE
0 AERAWLKERLVAAIRIFANEGFDHTVAGHLTVRDPENKHHFWVNPFGLAFRLMTVSDLILVNQEGTVIGGGKEG--RRIVNLAGFMIHSAIHKARPEVQAICHSHSTYGKAFSSLGK--PLAITTQDSCAF---------YGDVAL-----------LGDFGG-----VVIEEKESGTIAVALQQ-------KKAIILQNHGLLTVGT------TIDSAVAWFIMLEKQCQVQLLADAAG--QTIPIDEPQAAFTFKELG------HEQAGY
--
## 4fua 3ocr.pdb
#  
scores_from_program:
0 MERNKLARQIIDTCLEMTRLGLNQGTAGNVSVRYQ---DGMLITPTGIPYEKLTESHIVFIDGNGKHE-EG------KLPS-SEWRFHMAAYQSRPDANAVVHNHAVHCTAVSILNR--SIPAIHYMIAAAG--------GNSIP------------CAPYAT-----FGT-RELSEHVALALKN-------RKATLLQHHGLIACEV------NLEKALWLAHEVEVLAQLYLTTLAITDP-VPVLSDEEIAVVLEKFK----TYGLRIEE
0 PQEWEVRVKLAAAYRLAALKRWTDHIYTHFSARVPGPDEHFLINAFGLLFDEITASNLVKVDIDGTIV-DDPT---GLGINYAGYVIHSAIHAARHDLQAVLHTHTRDGIAVSAQKD--GLLPISQHSIAF---------SGRVA------------YHGYEG-----IALDLSERERLVADLGD-------KSVMILRNHGLLTGGV------SVEHAIQQLHALEYACNIQIAAQSAGNAELVFPPREVIAKVEEQAK----AIKDGNGP
--
