# Supplementary material for: A new benchmark illustrates that integration of geometric constraints inferred from enzyme reaction chemistry can increase enzyme active site modeling accuracy
Source: PLoS One. 2019 Apr 4;14(4):e0214126. doi: 10.1371/journal.pone.0214126 (PMC6448891; doi:10.1371/journal.pone.0214126)
Supplement: S1 Files — (GZ) [file pone.0214126.s008.gz › benchmark-lite/templates/3veu/1am5.pdb]

HEADER    ASPARTYL PROTEASE                       23-JUN-97   1AM5              
TITLE     THE CRYSTAL STRUCTURE AND PROPOSED AMINO ACID SEQUENCE OF A           
TITLE    2 PEPSIN FROM ATLANTIC COD (GADUS MORHUA)                              
COMPND    MOL_ID: 1;                                                            
COMPND   2 MOLECULE: PEPSIN;                                                    
COMPND   3 CHAIN: A;                                                            
COMPND   4 SYNONYM: ACID PROTEINASE;                                            
COMPND   5 EC: 3.4.23.1                                                         
SOURCE    MOL_ID: 1;                                                            
SOURCE   2 ORGANISM_SCIENTIFIC: GADUS MORHUA;                                   
SOURCE   3 ORGANISM_COMMON: ATLANTIC COD;                                       
SOURCE   4 ORGANISM_TAXID: 8049;                                                
SOURCE   5 ORGAN: STOMACH;                                                      
SOURCE   6 TISSUE: GASTRIC MUCOSA                                               
KEYWDS    ASPARTYL PROTEASE, ACID PROTEINASE, HYDROLASE                         
EXPDTA    X-RAY DIFFRACTION                                                     
AUTHOR    S.KARLSEN,E.HOUGH,R.L.OLSEN                                           
REVDAT   3   24-FEB-09 1AM5    1       VERSN                                    
REVDAT   2   01-APR-03 1AM5    1       JRNL                                     
REVDAT   1   24-DEC-97 1AM5    0                                                
JRNL        AUTH   S.KARLSEN,E.HOUGH,R.L.OLSEN                                  
JRNL        TITL   STRUCTURE AND PROPOSED AMINO-ACID SEQUENCE OF A              
JRNL        TITL 2 PEPSIN FROM ATLANTIC COD (GADUS MORHUA).                     
JRNL        REF    ACTA CRYSTALLOGR.,SECT.D      V.  54    32 1998              
JRNL        REFN                   ISSN 0907-4449                               
JRNL        PMID   9761815                                                      
JRNL        DOI    10.1107/S090744499700810X                                    
REMARK   1                                                                      
REMARK   1 REFERENCE 1                                                          
REMARK   1  AUTH   A.GILDBERG,R.L.OLSEN,J.B.BJARNASON                           
REMARK   1  TITL   CATALYTIC PROPERTIES AND CHEMICAL COMPOSITION OF             
REMARK   1  TITL 2 PEPSINS FROM ATLANTIC COD (GADUS MORHUA)                     
REMARK   1  REF    COMP.BIOCHEM.PHYSIOL. B:      V.  96   323 1990              
REMARK   1  REF  2 BIOCHEM.MOL.BIOL.                                            
REMARK   1  REFN                   ISSN 0305-0491                               
REMARK   2                                                                      
REMARK   2 RESOLUTION.    2.16 ANGSTROMS.                                       
REMARK   3                                                                      
REMARK   3 REFINEMENT.                                                          
REMARK   3   PROGRAM     : PROLSQ, X-PLOR                                       
REMARK   3   AUTHORS     : KONNERT,HENDRICKSON                                  
REMARK   3                                                                      
REMARK   3  DATA USED IN REFINEMENT.                                            
REMARK   3   RESOLUTION RANGE HIGH (ANGSTROMS) : 2.16                           
REMARK   3   RESOLUTION RANGE LOW  (ANGSTROMS) : 8.00                           
REMARK   3   DATA CUTOFF            (SIGMA(F)) : 3.000                          
REMARK   3   COMPLETENESS FOR RANGE        (%) : NULL                           
REMARK   3   NUMBER OF REFLECTIONS             : 13315                          
REMARK   3                                                                      
REMARK   3  FIT TO DATA USED IN REFINEMENT.                                     
REMARK   3   CROSS-VALIDATION METHOD          : NULL                            
REMARK   3   FREE R VALUE TEST SET SELECTION  : RANDOM                          
REMARK   3   R VALUE     (WORKING + TEST SET) : NULL                            
REMARK   3   R VALUE            (WORKING SET) : 0.208                           
REMARK   3   FREE R VALUE                     : 0.224                           
REMARK   3   FREE R VALUE TEST SET SIZE   (%) : 5.000                           
REMARK   3   FREE R VALUE TEST SET COUNT      : NULL                            
REMARK   3                                                                      
REMARK   3  FIT/AGREEMENT OF MODEL WITH ALL DATA.                               
REMARK   3   R VALUE   (WORKING + TEST SET, NO CUTOFF) : NULL                   
REMARK   3   R VALUE          (WORKING SET, NO CUTOFF) : NULL                   
REMARK   3   FREE R VALUE                  (NO CUTOFF) : NULL                   
REMARK   3   FREE R VALUE TEST SET SIZE (%, NO CUTOFF) : NULL                   
REMARK   3   FREE R VALUE TEST SET COUNT   (NO CUTOFF) : NULL                   
REMARK   3   TOTAL NUMBER OF REFLECTIONS   (NO CUTOFF) : NULL                   
REMARK   3                                                                      
REMARK   3  NUMBER OF NON-HYDROGEN ATOMS USED IN REFINEMENT.                    
REMARK   3   PROTEIN ATOMS            : 2395                                    
REMARK   3   NUCLEIC ACID ATOMS       : 0                                       
REMARK   3   HETEROGEN ATOMS          : 0                                       
REMARK   3   SOLVENT ATOMS            : 161                                     
REMARK   3                                                                      
REMARK   3  B VALUES.                                                           
REMARK   3   FROM WILSON PLOT           (A**2) : 22.30                          
REMARK   3   MEAN B VALUE      (OVERALL, A**2) : 17.22                          
REMARK   3   OVERALL ANISOTROPIC B VALUE.                                       
REMARK   3    B11 (A**2) : NULL                                                 
REMARK   3    B22 (A**2) : NULL                                                 
REMARK   3    B33 (A**2) : NULL                                                 
REMARK   3    B12 (A**2) : NULL                                                 
REMARK   3    B13 (A**2) : NULL                                                 
REMARK   3    B23 (A**2) : NULL                                                 
REMARK   3                                                                      
REMARK   3  ESTIMATED COORDINATE ERROR.                                         
REMARK   3   ESD FROM LUZZATI PLOT        (A) : 0.20                            
REMARK   3   ESD FROM SIGMAA              (A) : NULL                            
REMARK   3   LOW RESOLUTION CUTOFF        (A) : NULL                            
REMARK   3                                                                      
REMARK   3  RMS DEVIATIONS FROM IDEAL VALUES.                                   
REMARK   3   DISTANCE RESTRAINTS.                    RMS    SIGMA               
REMARK   3    BOND LENGTH                     (A) : 0.020 ; NULL                
REMARK   3    ANGLE DISTANCE                  (A) : 0.071 ; NULL                
REMARK   3    INTRAPLANAR 1-4 DISTANCE        (A) : 0.091 ; NULL                
REMARK   3    H-BOND OR METAL COORDINATION    (A) : NULL  ; NULL                
REMARK   3                                                                      
REMARK   3   PLANE RESTRAINT                  (A) : NULL  ; NULL                
REMARK   3   CHIRAL-CENTER RESTRAINT       (A**3) : 0.196 ; NULL                
REMARK   3                                                                      
REMARK   3   NON-BONDED CONTACT RESTRAINTS.                                     
REMARK   3    SINGLE TORSION                  (A) : NULL  ; NULL                
REMARK   3    MULTIPLE TORSION                (A) : NULL  ; NULL                
REMARK   3    H-BOND (X...Y)                  (A) : NULL  ; NULL                
REMARK   3    H-BOND (X-H...Y)                (A) : NULL  ; NULL                
REMARK   3                                                                      
REMARK   3   CONFORMATIONAL TORSION ANGLE RESTRAINTS.                           
REMARK   3    SPECIFIED                 (DEGREES) : NULL  ; NULL                
REMARK   3    PLANAR                    (DEGREES) : NULL  ; NULL                
REMARK   3    STAGGERED                 (DEGREES) : NULL  ; NULL                
REMARK   3    TRANSVERSE                (DEGREES) : NULL  ; NULL                
REMARK   3                                                                      
REMARK   3  ISOTROPIC THERMAL FACTOR RESTRAINTS.    RMS    SIGMA                
REMARK   3   MAIN-CHAIN BOND               (A**2) : NULL  ; NULL                
REMARK   3   MAIN-CHAIN ANGLE              (A**2) : NULL  ; NULL                
REMARK   3   SIDE-CHAIN BOND               (A**2) : NULL  ; NULL                
REMARK   3   SIDE-CHAIN ANGLE              (A**2) : NULL  ; NULL                
REMARK   3                                                                      
REMARK   3  OTHER REFINEMENT REMARKS: NULL                                      
REMARK   4                                                                      
REMARK   4 1AM5 COMPLIES WITH FORMAT V. 3.15, 01-DEC-08                         
REMARK 100                                                                      
REMARK 100 THIS ENTRY HAS BEEN PROCESSED BY BNL.                                
REMARK 200                                                                      
REMARK 200 EXPERIMENTAL DETAILS                                                 
REMARK 200  EXPERIMENT TYPE                : X-RAY DIFFRACTION                  
REMARK 200  DATE OF DATA COLLECTION        : OCT-95                             
REMARK 200  TEMPERATURE           (KELVIN) : 291                                
REMARK 200  PH                             : 5.4                                
REMARK 200  NUMBER OF CRYSTALS USED        : 1                                  
REMARK 200                                                                      
REMARK 200  SYNCHROTRON              (Y/N) : N                                  
REMARK 200  RADIATION SOURCE               : NULL                               
REMARK 200  BEAMLINE                       : NULL                               
REMARK 200  X-RAY GENERATOR MODEL          : BRUKER NONIUS                      
REMARK 200  MONOCHROMATIC OR LAUE    (M/L) : M                                  
REMARK 200  WAVELENGTH OR RANGE        (A) : 1.5418                             
REMARK 200  MONOCHROMATOR                  : GRAPHITE(002)                      
REMARK 200  OPTICS                         : COLLIMATOR                         
REMARK 200                                                                      
REMARK 200  DETECTOR TYPE                  : AREA DETECTOR                      
REMARK 200  DETECTOR MANUFACTURER          : ENRAF-NONIUS FAST                  
REMARK 200  INTENSITY-INTEGRATION SOFTWARE : MADNES                             
REMARK 200  DATA SCALING SOFTWARE          : CCP4                               
REMARK 200                                                                      
REMARK 200  NUMBER OF UNIQUE REFLECTIONS   : 13687                              
REMARK 200  RESOLUTION RANGE HIGH      (A) : 2.160                              
REMARK 200  RESOLUTION RANGE LOW       (A) : 20.000                             
REMARK 200  REJECTION CRITERIA  (SIGMA(I)) : 1.000                              
REMARK 200                                                                      
REMARK 200 OVERALL.                                                             
REMARK 200  COMPLETENESS FOR RANGE     (%) : 83.7                               
REMARK 200  DATA REDUNDANCY                : 2.700                              
REMARK 200  R MERGE                    (I) : NULL                               
REMARK 200  R SYM                      (I) : 0.06600                            
REMARK 200  <I/SIGMA(I)> FOR THE DATA SET  : 10.8000                            
REMARK 200                                                                      
REMARK 200 IN THE HIGHEST RESOLUTION SHELL.                                     
REMARK 200  HIGHEST RESOLUTION SHELL, RANGE HIGH (A) : 2.16                     
REMARK 200  HIGHEST RESOLUTION SHELL, RANGE LOW  (A) : 2.28                     
REMARK 200  COMPLETENESS FOR SHELL     (%) : 41.4                               
REMARK 200  DATA REDUNDANCY IN SHELL       : 1.40                               
REMARK 200  R MERGE FOR SHELL          (I) : NULL                               
REMARK 200  R SYM FOR SHELL            (I) : 0.22100                            
REMARK 200  <I/SIGMA(I)> FOR SHELL         : 3.500                              
REMARK 200                                                                      
REMARK 200 DIFFRACTION PROTOCOL: NULL                                           
REMARK 200 METHOD USED TO DETERMINE THE STRUCTURE: MOLECULAR REPLACEMENT        
REMARK 200 SOFTWARE USED: X-PLOR                                                
REMARK 200 STARTING MODEL: PDB ENTRY 5PEP                                       
REMARK 200                                                                      
REMARK 200 REMARK: NULL                                                         
REMARK 280                                                                      
REMARK 280 CRYSTAL                                                              
REMARK 280 SOLVENT CONTENT, VS   (%): 43.00                                     
REMARK 280 MATTHEWS COEFFICIENT, VM (ANGSTROMS**3/DA): 2.15                     
REMARK 280                                                                      
REMARK 280 CRYSTALLIZATION CONDITIONS: 7.5 % 2-PROPANOL, 100 MM SODIUM          
REMARK 280  ACETATE PH 5.4                                                      
REMARK 290                                                                      
REMARK 290 CRYSTALLOGRAPHIC SYMMETRY                                            
REMARK 290 SYMMETRY OPERATORS FOR SPACE GROUP: P 21 21 21                       
REMARK 290                                                                      
REMARK 290      SYMOP   SYMMETRY                                                
REMARK 290     NNNMMM   OPERATOR                                                
REMARK 290       1555   X,Y,Z                                                   
REMARK 290       2555   -X+1/2,-Y,Z+1/2                                         
REMARK 290       3555   -X,Y+1/2,-Z+1/2                                         
REMARK 290       4555   X+1/2,-Y+1/2,-Z                                         
REMARK 290                                                                      
REMARK 290     WHERE NNN -> OPERATOR NUMBER                                     
REMARK 290           MMM -> TRANSLATION VECTOR                                  
REMARK 290                                                                      
REMARK 290 CRYSTALLOGRAPHIC SYMMETRY TRANSFORMATIONS                            
REMARK 290 THE FOLLOWING TRANSFORMATIONS OPERATE ON THE ATOM/HETATM             
REMARK 290 RECORDS IN THIS ENTRY TO PRODUCE CRYSTALLOGRAPHICALLY                
REMARK 290 RELATED MOLECULES.                                                   
REMARK 290   SMTRY1   1  1.000000  0.000000  0.000000        0.00000            
REMARK 290   SMTRY2   1  0.000000  1.000000  0.000000        0.00000            
REMARK 290   SMTRY3   1  0.000000  0.000000  1.000000        0.00000            
REMARK 290   SMTRY1   2 -1.000000  0.000000  0.000000       17.99000            
REMARK 290   SMTRY2   2  0.000000 -1.000000  0.000000        0.00000            
REMARK 290   SMTRY3   2  0.000000  0.000000  1.000000       54.05000            
REMARK 290   SMTRY1   3 -1.000000  0.000000  0.000000        0.00000            
REMARK 290   SMTRY2   3  0.000000  1.000000  0.000000       37.70000            
REMARK 290   SMTRY3   3  0.000000  0.000000 -1.000000       54.05000            
REMARK 290   SMTRY1   4  1.000000  0.000000  0.000000       17.99000            
REMARK 290   SMTRY2   4  0.000000 -1.000000  0.000000       37.70000            
REMARK 290   SMTRY3   4  0.000000  0.000000 -1.000000        0.00000            
REMARK 290                                                                      
REMARK 290 REMARK: NULL                                                         
REMARK 300                                                                      
REMARK 300 BIOMOLECULE: 1                                                       
REMARK 300 SEE REMARK 350 FOR THE AUTHOR PROVIDED AND/OR PROGRAM                
REMARK 300 GENERATED ASSEMBLY INFORMATION FOR THE STRUCTURE IN                  
REMARK 300 THIS ENTRY. THE REMARK MAY ALSO PROVIDE INFORMATION ON               
REMARK 300 BURIED SURFACE AREA.                                                 
REMARK 350                                                                      
REMARK 350 COORDINATES FOR A COMPLETE MULTIMER REPRESENTING THE KNOWN           
REMARK 350 BIOLOGICALLY SIGNIFICANT OLIGOMERIZATION STATE OF THE                
REMARK 350 MOLECULE CAN BE GENERATED BY APPLYING BIOMT TRANSFORMATIONS          
REMARK 350 GIVEN BELOW.  BOTH NON-CRYSTALLOGRAPHIC AND                          
REMARK 350 CRYSTALLOGRAPHIC OPERATIONS ARE GIVEN.                               
REMARK 350                                                                      
REMARK 350 BIOMOLECULE: 1                                                       
REMARK 350 AUTHOR DETERMINED BIOLOGICAL UNIT: MONOMERIC                         
REMARK 350 APPLY THE FOLLOWING TO CHAINS: A                                     
REMARK 350   BIOMT1   1  1.000000  0.000000  0.000000        0.00000            
REMARK 350   BIOMT2   1  0.000000  1.000000  0.000000        0.00000            
REMARK 350   BIOMT3   1  0.000000  0.000000  1.000000        0.00000            
REMARK 500                                                                      
REMARK 500 GEOMETRY AND STEREOCHEMISTRY                                         
REMARK 500 SUBTOPIC: CLOSE CONTACTS                                             
REMARK 500                                                                      
REMARK 500 THE FOLLOWING ATOMS THAT ARE RELATED BY CRYSTALLOGRAPHIC             
REMARK 500 SYMMETRY ARE IN CLOSE CONTACT.  AN ATOM LOCATED WITHIN 0.15          
REMARK 500 ANGSTROMS OF A SYMMETRY RELATED ATOM IS ASSUMED TO BE ON A           
REMARK 500 SPECIAL POSITION AND IS, THEREFORE, LISTED IN REMARK 375             
REMARK 500 INSTEAD OF REMARK 500.  ATOMS WITH NON-BLANK ALTERNATE               
REMARK 500 LOCATION INDICATORS ARE NOT INCLUDED IN THE CALCULATIONS.            
REMARK 500                                                                      
REMARK 500 DISTANCE CUTOFF:                                                     
REMARK 500 2.2 ANGSTROMS FOR CONTACTS NOT INVOLVING HYDROGEN ATOMS              
REMARK 500 1.6 ANGSTROMS FOR CONTACTS INVOLVING HYDROGEN ATOMS                  
REMARK 500                                                                      
REMARK 500  ATM1  RES C  SSEQI   ATM2  RES C  SSEQI  SSYMOP   DISTANCE          
REMARK 500   NH2  ARG A     1     O    HOH A   647     4558     1.46            
REMARK 500                                                                      
REMARK 500 REMARK: NULL                                                         
REMARK 500                                                                      
REMARK 500 GEOMETRY AND STEREOCHEMISTRY                                         
REMARK 500 SUBTOPIC: COVALENT BOND ANGLES                                       
REMARK 500                                                                      
REMARK 500 THE STEREOCHEMICAL PARAMETERS OF THE FOLLOWING RESIDUES              
REMARK 500 HAVE VALUES WHICH DEVIATE FROM EXPECTED VALUES BY MORE               
REMARK 500 THAN 6*RMSD (M=MODEL NUMBER; RES=RESIDUE NAME; C=CHAIN               
REMARK 500 IDENTIFIER; SSEQ=SEQUENCE NUMBER; I=INSERTION CODE).                 
REMARK 500                                                                      
REMARK 500 STANDARD TABLE:                                                      
REMARK 500 FORMAT: (10X,I3,1X,A3,1X,A1,I4,A1,3(1X,A4,2X),12X,F5.1)              
REMARK 500                                                                      
REMARK 500 EXPECTED VALUES PROTEIN: ENGH AND HUBER, 1999                        
REMARK 500 EXPECTED VALUES NUCLEIC ACID: CLOWNEY ET AL 1996                     
REMARK 500                                                                      
REMARK 500  M RES CSSEQI ATM1   ATM2   ATM3                                     
REMARK 500    ARG A   1   NE  -  CZ  -  NH1 ANGL. DEV. =  -9.2 DEGREES          
REMARK 500    ARG A   1   NE  -  CZ  -  NH2 ANGL. DEV. =   5.4 DEGREES          
REMARK 500    ARG A   1   CA  -  C   -  O   ANGL. DEV. = -16.4 DEGREES          
REMARK 500    ARG A   1   CA  -  C   -  N   ANGL. DEV. =  18.4 DEGREES          
REMARK 500    ALA A  10   N   -  CA  -  CB  ANGL. DEV. =  -8.7 DEGREES          
REMARK 500    ASP A  11   CB  -  CG  -  OD1 ANGL. DEV. =   9.7 DEGREES          
REMARK 500    GLU A  13   O   -  C   -  N   ANGL. DEV. =  12.1 DEGREES          
REMARK 500    SER A  19   CB  -  CA  -  C   ANGL. DEV. = -12.9 DEGREES          
REMARK 500    PRO A  23   CA  -  N   -  CD  ANGL. DEV. = -11.5 DEGREES          
REMARK 500    ASP A  32   CB  -  CG  -  OD2 ANGL. DEV. =   7.5 DEGREES          
REMARK 500    SER A  36   CA  -  C   -  O   ANGL. DEV. = -12.7 DEGREES          
REMARK 500    SER A  42   N   -  CA  -  CB  ANGL. DEV. =   9.1 DEGREES          
REMARK 500    SER A  51   CB  -  CA  -  C   ANGL. DEV. = -20.9 DEGREES          
REMARK 500    HIS A  53   CA  -  CB  -  CG  ANGL. DEV. = -10.3 DEGREES          
REMARK 500    HIS A  53   CE1 -  NE2 -  CD2 ANGL. DEV. =   5.1 DEGREES          
REMARK 500    LYS A  55   CA  -  CB  -  CG  ANGL. DEV. =  19.3 DEGREES          
REMARK 500    LYS A  55   CA  -  C   -  O   ANGL. DEV. =  13.0 DEGREES          
REMARK 500    ARG A  59   CB  -  CA  -  C   ANGL. DEV. = -12.7 DEGREES          
REMARK 500    ARG A  59   CD  -  NE  -  CZ  ANGL. DEV. =  24.0 DEGREES          
REMARK 500    ARG A  59   NE  -  CZ  -  NH1 ANGL. DEV. =   8.0 DEGREES          
REMARK 500    ARG A  59   NE  -  CZ  -  NH2 ANGL. DEV. =  -3.7 DEGREES          
REMARK 500    THR A  67   N   -  CA  -  CB  ANGL. DEV. =  16.6 DEGREES          
REMARK 500    THR A  67   C   -  N   -  CA  ANGL. DEV. =  20.5 DEGREES          
REMARK 500    ASP A  72   N   -  CA  -  CB  ANGL. DEV. =  21.6 DEGREES          
REMARK 500    LEU A  73   CB  -  CA  -  C   ANGL. DEV. =  14.4 DEGREES          
REMARK 500    LEU A  73   CA  -  C   -  O   ANGL. DEV. =  14.5 DEGREES          
REMARK 500    THR A  74   N   -  CA  -  C   ANGL. DEV. = -17.6 DEGREES          
REMARK 500    LEU A  73   CA  -  C   -  N   ANGL. DEV. = -15.0 DEGREES          
REMARK 500    TYR A  75   CB  -  CG  -  CD1 ANGL. DEV. =  -3.9 DEGREES          
REMARK 500    GLY A  76   N   -  CA  -  C   ANGL. DEV. = -19.9 DEGREES          
REMARK 500    THR A  77   CA  -  C   -  O   ANGL. DEV. =  22.1 DEGREES          
REMARK 500    GLY A  78   N   -  CA  -  C   ANGL. DEV. = -24.3 DEGREES          
REMARK 500    THR A  77   O   -  C   -  N   ANGL. DEV. = -17.3 DEGREES          
REMARK 500    GLY A  78   C   -  N   -  CA  ANGL. DEV. =  42.8 DEGREES          
REMARK 500    MET A  80   CA  -  CB  -  CG  ANGL. DEV. =  12.0 DEGREES          
REMARK 500    ARG A  81   CD  -  NE  -  CZ  ANGL. DEV. =  49.3 DEGREES          
REMARK 500    ARG A  81   NH1 -  CZ  -  NH2 ANGL. DEV. =   8.5 DEGREES          
REMARK 500    ARG A  81   NE  -  CZ  -  NH1 ANGL. DEV. =  -6.1 DEGREES          
REMARK 500    GLY A  94   N   -  CA  -  C   ANGL. DEV. =  19.1 DEGREES          
REMARK 500    GLY A  94   C   -  N   -  CA  ANGL. DEV. =  15.8 DEGREES          
REMARK 500    SER A  95   N   -  CA  -  CB  ANGL. DEV. = -18.9 DEGREES          
REMARK 500    SER A  95   N   -  CA  -  C   ANGL. DEV. =  35.3 DEGREES          
REMARK 500    SER A  95   CA  -  C   -  O   ANGL. DEV. = -13.5 DEGREES          
REMARK 500    ASP A  96   CB  -  CA  -  C   ANGL. DEV. = -15.8 DEGREES          
REMARK 500    ASP A  96   OD1 -  CG  -  OD2 ANGL. DEV. =  18.6 DEGREES          
REMARK 500    ASP A  96   CB  -  CG  -  OD1 ANGL. DEV. = -12.8 DEGREES          
REMARK 500    ASP A  96   CB  -  CG  -  OD2 ANGL. DEV. =  -5.7 DEGREES          
REMARK 500    SER A  95   CA  -  C   -  N   ANGL. DEV. =  22.6 DEGREES          
REMARK 500    ASN A  98   OD1 -  CG  -  ND2 ANGL. DEV. = -14.9 DEGREES          
REMARK 500    PHE A 111   CA  -  C   -  O   ANGL. DEV. = -13.4 DEGREES          
REMARK 500                                                                      
REMARK 500 THIS ENTRY HAS     144 ANGLE DEVIATIONS.                             
REMARK 500                                                                      
REMARK 500 REMARK: NULL                                                         
REMARK 500                                                                      
REMARK 500 GEOMETRY AND STEREOCHEMISTRY                                         
REMARK 500 SUBTOPIC: TORSION ANGLES                                             
REMARK 500                                                                      
REMARK 500 TORSION ANGLES OUTSIDE THE EXPECTED RAMACHANDRAN REGIONS:            
REMARK 500 (M=MODEL NUMBER; RES=RESIDUE NAME; C=CHAIN IDENTIFIER;               
REMARK 500 SSEQ=SEQUENCE NUMBER; I=INSERTION CODE).                             
REMARK 500                                                                      
REMARK 500 STANDARD TABLE:                                                      
REMARK 500 FORMAT:(10X,I3,1X,A3,1X,A1,I4,A1,4X,F7.2,3X,F7.2)                    
REMARK 500                                                                      
REMARK 500 EXPECTED VALUES: GJ KLEYWEGT AND TA JONES (1996). PHI/PSI-           
REMARK 500 CHOLOGY: RAMACHANDRAN REVISITED. STRUCTURE 4, 1395 - 1400            
REMARK 500                                                                      
REMARK 500  M RES CSSEQI        PSI       PHI                                   
REMARK 500    ASP A  11       17.17     58.86                                   
REMARK 500    SER A  43       25.54    -70.89                                   
REMARK 500    ALA A  47     -178.17    -62.32                                   
REMARK 500    THR A  77      104.90     23.43                                   
REMARK 500    PHE A 111      -32.85   -157.06                                   
REMARK 500    ALA A 124     -156.76    -75.58                                   
REMARK 500    LYS A 188      -94.57   -126.93                                   
REMARK 500    THR A 203      164.82    -48.73                                   
REMARK 500    ALA A 204        9.27   -176.39                                   
REMARK 500    ALA A 205      -16.87    172.16                                   
REMARK 500    CYS A 249     -163.27    -72.38                                   
REMARK 500    ALA A 250      -25.73     74.69                                   
REMARK 500    GLN A 279       87.14     69.46                                   
REMARK 500    ALA A 280       -9.88     95.12                                   
REMARK 500    THR A 295     -113.70   -142.47                                   
REMARK 500    GLU A 297      133.24    -33.37                                   
REMARK 500                                                                      
REMARK 500 REMARK: NULL                                                         
REMARK 500                                                                      
REMARK 500 GEOMETRY AND STEREOCHEMISTRY                                         
REMARK 500 SUBTOPIC: NON-CIS, NON-TRANS                                         
REMARK 500                                                                      
REMARK 500 THE FOLLOWING PEPTIDE BONDS DEVIATE SIGNIFICANTLY FROM BOTH          
REMARK 500 CIS AND TRANS CONFORMATION.  CIS BONDS, IF ANY, ARE LISTED           
REMARK 500 ON CISPEP RECORDS.  TRANS IS DEFINED AS 180 +/- 30 AND               
REMARK 500 CIS IS DEFINED AS 0 +/- 30 DEGREES.                                  
REMARK 500                                 MODEL     OMEGA                      
REMARK 500 THR A   77     GLY A   78                  121.38                    
REMARK 500                                                                      
REMARK 500 REMARK: NULL                                                         
REMARK 525                                                                      
REMARK 525 SOLVENT                                                              
REMARK 525                                                                      
REMARK 525 THE SOLVENT MOLECULES HAVE CHAIN IDENTIFIERS THAT                    
REMARK 525 INDICATE THE POLYMER CHAIN WITH WHICH THEY ARE MOST                  
REMARK 525 CLOSELY ASSOCIATED. THE REMARK LISTS ALL THE SOLVENT                 
REMARK 525 MOLECULES WHICH ARE MORE THAN 5A AWAY FROM THE                       
REMARK 525 NEAREST POLYMER CHAIN (M = MODEL NUMBER;                             
REMARK 525 RES=RESIDUE NAME; C=CHAIN IDENTIFIER; SSEQ=SEQUENCE                  
REMARK 525 NUMBER; I=INSERTION CODE):                                           
REMARK 525                                                                      
REMARK 525  M RES CSSEQI                                                        
REMARK 525    HOH A 647        DISTANCE =  5.00 ANGSTROMS                       
REMARK 525    HOH A 649        DISTANCE =  5.33 ANGSTROMS                       
REMARK 525    HOH A 711        DISTANCE =  7.44 ANGSTROMS                       
REMARK 800                                                                      
REMARK 800 SITE                                                                 
REMARK 800 SITE_IDENTIFIER: CAT                                                 
REMARK 800 EVIDENCE_CODE: UNKNOWN                                               
REMARK 800 SITE_DESCRIPTION: THE CATALYTIC ASPARTIC RESIDUES, ASP 32 AND        
REMARK 800  ASP 215, ARE CONNECTED THROUGH A NETWORK OF HYDROGEN BONDS.         
REMARK 999                                                                      
REMARK 999 SEQUENCE                                                             
REMARK 999                                                                      
REMARK 999 THE AMINO ACID NUMBERING IS BASED ON THE SEQUENCE OF PEPSIN          
REMARK 999 FROM PORCINE.  AS RESIDUE 207 AND 241 NOT ARE PRESENT IN             
REMARK 999 THE COD PEPSIN, THESE RESIDUES ARE DELETED IN THE                    
REMARK 999 COORDINATE FILE.                                                     
DBREF  1AM5 A    1   326  UNP    P56272   PEP2B_GADMO      1    324             
SEQRES   1 A  324  ARG VAL THR GLU GLN MET LYS ASN GLU ALA ASP THR GLU          
SEQRES   2 A  324  TYR TYR GLY VAL ILE SER ILE GLY THR PRO PRO GLU SER          
SEQRES   3 A  324  PHE LYS VAL ILE PHE ASP THR GLY SER SER ASN LEU TRP          
SEQRES   4 A  324  VAL SER SER SER HIS CYS SER ALA GLN ALA CYS SER ASN          
SEQRES   5 A  324  HIS ASN LYS PHE LYS PRO ARG GLN SER SER THR TYR VAL          
SEQRES   6 A  324  GLU THR GLY LYS THR VAL ASP LEU THR TYR GLY THR GLY          
SEQRES   7 A  324  GLY MET ARG GLY ILE LEU GLY GLN ASP THR VAL SER VAL          
SEQRES   8 A  324  GLY GLY GLY SER ASP PRO ASN GLN GLU LEU GLY GLU SER          
SEQRES   9 A  324  GLN THR GLU PRO GLY PRO PHE GLN ALA ALA ALA PRO PHE          
SEQRES  10 A  324  ASP GLY ILE LEU GLY LEU ALA TYR PRO SER ILE ALA ALA          
SEQRES  11 A  324  ALA GLY ALA VAL PRO VAL PHE ASP ASN MET GLY SER GLN          
SEQRES  12 A  324  SER LEU VAL GLU LYS ASP LEU PHE SER PHE TYR LEU SER          
SEQRES  13 A  324  GLY GLY GLY ALA ASN GLY SER GLU VAL MET LEU GLY GLY          
SEQRES  14 A  324  VAL ASP ASN SER HIS TYR THR GLY SER ILE HIS TRP ILE          
SEQRES  15 A  324  PRO VAL THR ALA GLU LYS TYR TRP GLN VAL ALA LEU ASP          
SEQRES  16 A  324  GLY ILE THR VAL ASN GLY GLN THR ALA ALA CYS GLU GLY          
SEQRES  17 A  324  CYS GLN ALA ILE VAL ASP THR GLY THR SER LYS ILE VAL          
SEQRES  18 A  324  ALA PRO VAL SER ALA LEU ALA ASN ILE MET LYS ASP ILE          
SEQRES  19 A  324  GLY ALA SER GLU ASN GLN GLY GLU MET MET GLY ASN CYS          
SEQRES  20 A  324  ALA SER VAL GLN SER LEU PRO ASP ILE THR PHE THR ILE          
SEQRES  21 A  324  ASN GLY VAL LYS GLN PRO LEU PRO PRO SER ALA TYR ILE          
SEQRES  22 A  324  GLU GLY ASP GLN ALA PHE CYS THR SER GLY LEU GLY SER          
SEQRES  23 A  324  SER GLY VAL PRO SER ASN THR SER GLU LEU TRP ILE PHE          
SEQRES  24 A  324  GLY ASP VAL PHE LEU ARG ASN TYR TYR THR ILE TYR ASP          
SEQRES  25 A  324  ARG THR ASN ASN LYS VAL GLY PHE ALA PRO ALA ALA              
FORMUL   2  HOH   *161(H2 O)                                                    
HELIX    1   1 GLN A   48  ASN A   52  1                                   5    
HELIX    2   2 PRO A   58  GLN A   60  5                                   3    
HELIX    3   3 PRO A  126  ILE A  128  5                                   3    
HELIX    4   4 ALA A  130  GLY A  132  5                                   3    
HELIX    5   5 VAL A  136  SER A  142  1                                   7    
HELIX    6   6 ASN A  172  HIS A  174  5                                   3    
HELIX    7   7 ALA A  227  ILE A  235  5                                   9    
HELIX    8   8 PRO A  271  TYR A  274  1                                   4    
HELIX    9   9 ASP A  303  ASN A  308  1                                   6    
SHEET    1   A 6 VAL A   2  MET A   6  0                                        
SHEET    2   A 6 SER A 163  LEU A 167 -1  N  LEU A 167   O  VAL A   2           
SHEET    3   A 6 LEU A 150  TYR A 154 -1  N  TYR A 154   O  GLU A 164           
SHEET    4   A 6 TYR A 309  ASP A 314 -1  N  TYR A 313   O  PHE A 151           
SHEET    5   A 6 LYS A 319  PRO A 324 -1  N  ALA A 323   O  TYR A 310           
SHEET    6   A 6 HIS A 180  PRO A 183 -1  N  ILE A 182   O  VAL A 320           
SHEET    1   B 5 LYS A   7  GLU A   9  0                                        
SHEET    2   B 5 GLU A  13  ILE A  20 -1  N  TYR A  15   O  LYS A   7           
SHEET    3   B 5 GLU A  25  ASP A  32 -1  N  VAL A  29   O  GLY A  16           
SHEET    4   B 5 GLY A 119  GLY A 122  1  N  GLY A 119   O  ILE A  30           
SHEET    5   B 5 LEU A  38  VAL A  40 -1  N  TRP A  39   O  ILE A 120           
SHEET    1   C 3 THR A  70  THR A  74  0                                        
SHEET    2   C 3 GLY A  79  ASP A  87 -1  N  GLY A  82   O  VAL A  71           
SHEET    3   C 3 GLN A  99  THR A 106 -1  N  THR A 106   O  ARG A  81           
SHEET    1   D 3 GLN A 191  LEU A 194  0                                        
SHEET    2   D 3 CYS A 210  VAL A 214 -1  N  ALA A 212   O  VAL A 192           
SHEET    3   D 3 LEU A 298  PHE A 301  1  N  TRP A 299   O  GLN A 211           
SHEET    1   E 3 GLY A 196  VAL A 199  0                                        
SHEET    2   E 3 ILE A 258  ILE A 262 -1  N  THR A 261   O  GLY A 196           
SHEET    3   E 3 VAL A 265  LEU A 269 -1  N  LEU A 269   O  ILE A 258           
SHEET    1   F 2 ILE A 221  ALA A 223  0                                        
SHEET    2   F 2 LEU A 286  SER A 288  1  N  GLY A 287   O  ILE A 221           
SHEET    1   G 2 ILE A 275  GLY A 277  0                                        
SHEET    2   G 2 CYS A 282  SER A 284 -1  N  THR A 283   O  GLU A 276           
SSBOND   1 CYS A   45    CYS A   50                          1555   1555  2.04  
SSBOND   2 CYS A  206    CYS A  210                          1555   1555  2.07  
SSBOND   3 CYS A  249    CYS A  282                          1555   1555  2.00  
CISPEP   1 THR A   22    PRO A   23          0       -20.98                     
SITE     1 CAT  2 ASP A  32  ASP A 215                                          
CRYST1   35.980   75.400  108.100  90.00  90.00  90.00 P 21 21 21    4          
ORIGX1      1.000000  0.000000  0.000000        0.00000                         
ORIGX2      0.000000  1.000000  0.000000        0.00000                         
ORIGX3      0.000000  0.000000  1.000000        0.00000                         
SCALE1      0.027793  0.000000  0.000000        0.00000                         
SCALE2      0.000000  0.013263  0.000000        0.00000                         
SCALE3      0.000000  0.000000  0.009251        0.00000                         
ATOM      1  N   ARG A   1       2.720  23.668 156.562  1.00 14.53           N  
ATOM      2  CA  ARG A   1       2.992  22.773 157.750  1.00 12.38           C  
ATOM      3  C   ARG A   1       3.860  21.671 157.225  1.00 11.78           C  
ATOM      4  O   ARG A   1       4.929  21.809 157.858  1.00 12.91           O  
ATOM      5  CB  ARG A   1       1.733  22.426 158.477  1.00 19.60           C  
ATOM      6  CG  ARG A   1       0.799  23.518 158.999  1.00 14.32           C  
ATOM      7  CD  ARG A   1       1.409  23.837 160.383  1.00 18.49           C  
ATOM      8  NE  ARG A   1       0.384  24.412 161.281  1.00 15.19           N  
ATOM      9  CZ  ARG A   1       0.623  25.153 162.336  1.00 16.71           C  
ATOM     10  NH1 ARG A   1       1.938  25.314 162.523  1.00 14.74           N  
ATOM     11  NH2 ARG A   1      -0.312  25.714 163.132  1.00 17.71           N  
ATOM     12  N   VAL A   2       3.728  20.700 156.307  1.00  8.92           N  
ATOM     13  CA  VAL A   2       4.982  19.875 156.056  1.00  8.30           C  
ATOM     14  C   VAL A   2       4.730  19.164 154.734  1.00  7.39           C  
ATOM     15  O   VAL A   2       3.685  19.261 154.088  1.00  6.00           O  
ATOM     16  CB  VAL A   2       5.671  19.004 157.146  1.00  8.49           C  
ATOM     17  CG1 VAL A   2       4.929  17.771 157.512  1.00  1.89           C  
ATOM     18  CG2 VAL A   2       7.131  18.474 156.898  1.00  1.89           C  
ATOM     19  N   THR A   3       5.756  18.476 154.241  1.00  8.96           N  
ATOM     20  CA  THR A   3       5.575  17.739 152.982  1.00  8.77           C  
ATOM     21  C   THR A   3       6.380  16.456 153.150  1.00  6.94           C  
ATOM     22  O   THR A   3       7.190  16.342 154.039  1.00  6.24           O  
ATOM     23  CB  THR A   3       6.205  18.416 151.795  1.00  8.59           C  
ATOM     24  OG1 THR A   3       7.503  18.640 152.405  1.00 18.57           O  
ATOM     25  CG2 THR A   3       5.740  19.798 151.449  1.00 17.13           C  
ATOM     26  N   GLU A   4       6.082  15.621 152.187  1.00  7.12           N  
ATOM     27  CA  GLU A   4       6.787  14.358 152.141  1.00  8.44           C  
ATOM     28  C   GLU A   4       6.897  13.865 150.714  1.00  6.47           C  
ATOM     29  O   GLU A   4       6.068  14.168 149.891  1.00  8.44           O  
ATOM     30  CB  GLU A   4       6.160  13.279 153.072  1.00 12.78           C  
ATOM     31  CG  GLU A   4       4.954  12.576 152.533  1.00 12.23           C  
ATOM     32  CD  GLU A   4       4.211  11.630 153.429  1.00 11.16           C  
ATOM     33  OE1 GLU A   4       4.812  10.852 154.146  1.00 12.09           O  
ATOM     34  OE2 GLU A   4       2.977  11.667 153.303  1.00 14.76           O  
ATOM     35  N   GLN A   5       7.962  13.130 150.532  1.00  8.18           N  
ATOM     36  CA  GLN A   5       8.308  12.465 149.275  1.00 12.11           C  
ATOM     37  C   GLN A   5       7.355  11.262 149.185  1.00 13.20           C  
ATOM     38  O   GLN A   5       7.082  10.653 150.244  1.00 11.66           O  
ATOM     39  CB  GLN A   5       9.814  12.269 149.263  1.00 13.22           C  
ATOM     40  CG  GLN A   5      10.703  13.379 149.825  1.00 15.40           C  
ATOM     41  CD  GLN A   5      10.812  14.640 148.968  1.00 22.30           C  
ATOM     42  OE1 GLN A   5      10.386  14.864 147.826  1.00 15.90           O  
ATOM     43  NE2 GLN A   5      11.459  15.701 149.521  1.00 22.10           N  
ATOM     44  N   MET A   6       6.725  10.979 148.010  1.00 13.04           N  
ATOM     45  CA  MET A   6       5.787   9.815 148.053  1.00 16.06           C  
ATOM     46  C   MET A   6       6.205   8.936 146.900  1.00 15.92           C  
ATOM     47  O   MET A   6       7.122   9.394 146.169  1.00 17.38           O  
ATOM     48  CB  MET A   6       4.332  10.117 148.259  1.00 19.34           C  
ATOM     49  CG  MET A   6       3.686  11.448 147.825  1.00 21.05           C  
ATOM     50  SD  MET A   6       3.650  11.338 146.017  1.00 29.74           S  
ATOM     51  CE  MET A   6       2.052  11.894 145.517  1.00 27.26           C  
ATOM     52  N   LYS A   7       5.691   7.727 146.713  1.00 15.55           N  
ATOM     53  CA  LYS A   7       6.338   6.981 145.585  1.00 13.94           C  
ATOM     54  C   LYS A   7       5.549   6.913 144.279  1.00 13.63           C  
ATOM     55  O   LYS A   7       4.344   7.053 144.183  1.00 11.30           O  
ATOM     56  CB  LYS A   7       6.757   5.606 146.076  1.00 16.59           C  
ATOM     57  CG  LYS A   7       7.433   5.323 147.434  1.00 18.49           C  
ATOM     58  CD  LYS A   7       6.330   4.804 148.404  1.00 20.72           C  
ATOM     59  CE  LYS A   7       6.487   5.241 149.837  1.00 26.15           C  
ATOM     60  NZ  LYS A   7       5.189   5.574 150.495  1.00 23.90           N  
ATOM     61  N   ASN A   8       6.300   6.666 143.211  1.00 12.86           N  
ATOM     62  CA  ASN A   8       5.877   6.559 141.815  1.00 12.85           C  
ATOM     63  C   ASN A   8       6.041   5.161 141.267  1.00 12.74           C  
ATOM     64  O   ASN A   8       7.162   4.639 141.173  1.00 13.20           O  
ATOM     65  CB  ASN A   8       6.672   7.598 140.962  1.00 13.43           C  
ATOM     66  CG  ASN A   8       6.333   7.636 139.509  1.00 11.89           C  
ATOM     67  OD1 ASN A   8       5.488   6.819 139.150  1.00 13.81           O  
ATOM     68  ND2 ASN A   8       6.803   8.547 138.643  1.00 12.01           N  
ATOM     69  N   GLU A   9       4.964   4.475 140.877  1.00 13.08           N  
ATOM     70  CA  GLU A   9       5.161   3.147 140.285  1.00 14.47           C  
ATOM     71  C   GLU A   9       4.961   3.457 138.791  1.00 15.65           C  
ATOM     72  O   GLU A   9       3.890   3.878 138.324  1.00 15.55           O  
ATOM     73  CB  GLU A   9       4.239   2.044 140.737  1.00 19.51           C  
ATOM     74  CG  GLU A   9       3.591   1.082 139.778  1.00 22.85           C  
ATOM     75  CD  GLU A   9       4.466  -0.033 139.286  1.00 28.89           C  
ATOM     76  OE1 GLU A   9       5.651   0.095 139.709  1.00 32.91           O  
ATOM     77  OE2 GLU A   9       4.128  -0.976 138.524  1.00 29.27           O  
ATOM     78  N   ALA A  10       6.063   3.336 138.031  1.00 15.20           N  
ATOM     79  CA  ALA A  10       5.955   3.497 136.596  1.00 13.78           C  
ATOM     80  C   ALA A  10       5.114   4.598 136.095  1.00 14.67           C  
ATOM     81  O   ALA A  10       4.404   4.347 135.119  1.00 16.28           O  
ATOM     82  CB  ALA A  10       5.112   2.229 136.203  1.00  5.37           C  
ATOM     83  N   ASP A  11       5.002   5.786 136.662  1.00 15.95           N  
ATOM     84  CA  ASP A  11       4.213   6.922 136.239  1.00 12.52           C  
ATOM     85  C   ASP A  11       2.728   6.603 136.151  1.00 13.82           C  
ATOM     86  O   ASP A  11       2.002   7.401 135.563  1.00 12.39           O  
ATOM     87  CB  ASP A  11       4.661   7.482 134.917  1.00  6.13           C  
ATOM     88  CG  ASP A  11       6.044   7.996 134.931  1.00  9.14           C  
ATOM     89  OD1 ASP A  11       6.771   8.211 135.917  1.00 14.58           O  
ATOM     90  OD2 ASP A  11       6.498   8.245 133.768  1.00 18.02           O  
ATOM     91  N   THR A  12       2.308   5.513 136.780  1.00 14.01           N  
ATOM     92  CA  THR A  12       0.902   5.133 136.762  1.00 14.08           C  
ATOM     93  C   THR A  12       0.158   5.369 138.058  1.00 11.67           C  
ATOM     94  O   THR A  12      -0.973   5.797 138.174  1.00 15.48           O  
ATOM     95  CB  THR A  12       0.920   3.603 136.619  1.00 14.76           C  
ATOM     96  OG1 THR A  12       1.269   3.379 135.247  1.00 19.90           O  
ATOM     97  CG2 THR A  12      -0.431   3.048 137.020  1.00 20.15           C  
ATOM     98  N   GLU A  13       0.839   4.998 139.091  1.00  9.92           N  
ATOM     99  CA  GLU A  13       0.556   5.014 140.464  1.00 10.57           C  
ATOM    100  C   GLU A  13       1.491   5.867 141.294  1.00  7.98           C  
ATOM    101  O   GLU A  13       2.632   5.474 141.192  1.00  6.26           O  
ATOM    102  CB  GLU A  13       0.924   3.593 141.055  1.00 14.13           C  
ATOM    103  CG  GLU A  13      -0.277   2.732 140.816  1.00 25.57           C  
ATOM    104  CD  GLU A  13      -1.427   3.348 141.608  1.00 34.78           C  
ATOM    105  OE1 GLU A  13      -1.510   3.286 142.855  1.00 36.95           O  
ATOM    106  OE2 GLU A  13      -2.261   3.961 140.884  1.00 43.41           O  
ATOM    107  N   TYR A  14       0.893   6.813 141.991  1.00  9.64           N  
ATOM    108  CA  TYR A  14       1.598   7.721 142.945  1.00  9.64           C  
ATOM    109  C   TYR A  14       0.924   7.447 144.314  1.00  7.29           C  
ATOM    110  O   TYR A  14      -0.264   7.639 144.588  1.00  4.91           O  
ATOM    111  CB  TYR A  14       1.686   9.187 142.539  1.00  9.81           C  
ATOM    112  CG  TYR A  14       2.384   9.462 141.205  1.00  9.97           C  
ATOM    113  CD1 TYR A  14       1.741   9.218 140.003  1.00  7.17           C  
ATOM    114  CD2 TYR A  14       3.704   9.919 141.147  1.00  8.60           C  
ATOM    115  CE1 TYR A  14       2.397   9.459 138.818  1.00  7.39           C  
ATOM    116  CE2 TYR A  14       4.327  10.144 139.940  1.00  9.24           C  
ATOM    117  CZ  TYR A  14       3.694   9.907 138.738  1.00  5.72           C  
ATOM    118  OH  TYR A  14       4.286  10.156 137.522  1.00  7.27           O  
ATOM    119  N   TYR A  15       1.756   6.811 145.142  1.00  6.20           N  
ATOM    120  CA  TYR A  15       1.219   6.336 146.424  1.00 10.14           C  
ATOM    121  C   TYR A  15       2.129   6.692 147.579  1.00 10.85           C  
ATOM    122  O   TYR A  15       3.327   6.867 147.199  1.00 13.96           O  
ATOM    123  CB  TYR A  15       0.982   4.815 146.283  1.00  9.23           C  
ATOM    124  CG  TYR A  15       2.217   4.031 145.969  1.00 10.44           C  
ATOM    125  CD1 TYR A  15       2.831   4.003 144.729  1.00 12.59           C  
ATOM    126  CD2 TYR A  15       2.808   3.287 146.975  1.00  9.92           C  
ATOM    127  CE1 TYR A  15       3.992   3.274 144.501  1.00 12.96           C  
ATOM    128  CE2 TYR A  15       3.968   2.581 146.802  1.00  9.33           C  
ATOM    129  CZ  TYR A  15       4.543   2.568 145.549  1.00 10.85           C  
ATOM    130  OH  TYR A  15       5.723   1.888 145.426  1.00 12.32           O  
ATOM    131  N   GLY A  16       1.643   6.832 148.827  1.00  8.99           N  
ATOM    132  CA  GLY A  16       2.759   7.171 149.781  1.00 10.11           C  
ATOM    133  C   GLY A  16       2.341   6.749 151.155  1.00  9.42           C  
ATOM    134  O   GLY A  16       1.374   6.020 151.202  1.00 10.88           O  
ATOM    135  N   VAL A  17       2.993   7.182 152.210  1.00 12.24           N  
ATOM    136  CA  VAL A  17       2.534   6.750 153.532  1.00 13.13           C  
ATOM    137  C   VAL A  17       1.640   7.641 154.376  1.00 13.27           C  
ATOM    138  O   VAL A  17       1.355   8.868 154.275  1.00 14.23           O  
ATOM    139  CB  VAL A  17       3.788   6.291 154.252  1.00 14.57           C  
ATOM    140  CG1 VAL A  17       3.586   4.797 154.440  1.00 19.39           C  
ATOM    141  CG2 VAL A  17       5.073   6.536 153.480  1.00 20.83           C  
ATOM    142  N   ILE A  18       0.963   6.954 155.318  1.00 10.16           N  
ATOM    143  CA  ILE A  18       0.065   7.300 156.387  1.00  7.24           C  
ATOM    144  C   ILE A  18       0.127   6.235 157.515  1.00  7.91           C  
ATOM    145  O   ILE A  18       0.451   5.069 157.313  1.00  4.95           O  
ATOM    146  CB  ILE A  18      -1.443   7.410 156.026  1.00  5.43           C  
ATOM    147  CG1 ILE A  18      -1.984   6.008 155.828  1.00  5.24           C  
ATOM    148  CG2 ILE A  18      -1.705   8.368 154.863  1.00  1.90           C  
ATOM    149  CD1 ILE A  18      -3.332   5.817 155.260  1.00  9.81           C  
ATOM    150  N   SER A  19      -0.205   6.570 158.750  1.00  7.71           N  
ATOM    151  CA  SER A  19      -0.198   5.724 159.932  1.00  5.78           C  
ATOM    152  C   SER A  19      -1.525   5.653 160.644  1.00  5.64           C  
ATOM    153  O   SER A  19      -2.114   6.734 160.685  1.00  3.91           O  
ATOM    154  CB  SER A  19       0.585   6.444 161.053  1.00  7.95           C  
ATOM    155  OG  SER A  19       1.984   6.241 160.708  1.00 13.08           O  
ATOM    156  N   ILE A  20      -2.001   4.517 161.094  1.00  4.48           N  
ATOM    157  CA  ILE A  20      -3.313   4.568 161.755  1.00  7.36           C  
ATOM    158  C   ILE A  20      -3.160   3.808 163.074  1.00  9.36           C  
ATOM    159  O   ILE A  20      -2.360   2.889 162.932  1.00  8.83           O  
ATOM    160  CB  ILE A  20      -4.466   3.856 161.002  1.00  5.09           C  
ATOM    161  CG1 ILE A  20      -4.456   4.449 159.586  1.00  9.53           C  
ATOM    162  CG2 ILE A  20      -5.791   3.939 161.720  1.00  1.89           C  
ATOM    163  CD1 ILE A  20      -5.170   3.861 158.413  1.00  1.89           C  
ATOM    164  N   GLY A  21      -3.870   4.115 164.128  1.00 11.05           N  
ATOM    165  CA  GLY A  21      -3.764   3.364 165.347  1.00 11.66           C  
ATOM    166  C   GLY A  21      -2.871   4.040 166.365  1.00 12.90           C  
ATOM    167  O   GLY A  21      -2.162   4.987 166.070  1.00 15.02           O  
ATOM    168  N   THR A  22      -2.820   3.549 167.581  1.00 12.75           N  
ATOM    169  CA  THR A  22      -2.035   3.820 168.787  1.00 11.35           C  
ATOM    170  C   THR A  22      -1.615   2.435 169.206  1.00 10.02           C  
ATOM    171  O   THR A  22      -2.518   1.807 169.720  1.00 12.73           O  
ATOM    172  CB  THR A  22      -2.684   4.706 169.832  1.00  9.60           C  
ATOM    173  OG1 THR A  22      -3.074   5.921 169.119  1.00 12.67           O  
ATOM    174  CG2 THR A  22      -1.862   5.189 171.007  1.00  3.85           C  
ATOM    175  N   PRO A  23      -0.383   2.106 169.182  1.00 10.57           N  
ATOM    176  CA  PRO A  23       0.755   2.623 168.489  1.00 12.60           C  
ATOM    177  C   PRO A  23       0.467   2.414 166.983  1.00 12.58           C  
ATOM    178  O   PRO A  23      -0.293   1.562 166.510  1.00 15.63           O  
ATOM    179  CB  PRO A  23       2.034   1.991 169.062  1.00 10.51           C  
ATOM    180  CG  PRO A  23       1.503   0.586 168.963  1.00 10.79           C  
ATOM    181  CD  PRO A  23       0.091   0.766 169.482  1.00 11.65           C  
ATOM    182  N   PRO A  24       1.017   3.255 166.155  1.00 13.31           N  
ATOM    183  CA  PRO A  24       0.788   3.288 164.740  1.00 14.06           C  
ATOM    184  C   PRO A  24       1.193   2.178 163.783  1.00 15.97           C  
ATOM    185  O   PRO A  24       2.352   1.791 163.631  1.00 17.28           O  
ATOM    186  CB  PRO A  24       1.399   4.635 164.280  1.00 12.57           C  
ATOM    187  CG  PRO A  24       2.194   5.161 165.470  1.00 11.71           C  
ATOM    188  CD  PRO A  24       1.866   4.367 166.684  1.00 13.09           C  
ATOM    189  N   GLU A  25       0.200   1.650 163.057  1.00 16.51           N  
ATOM    190  CA  GLU A  25       0.320   0.653 161.968  1.00 17.61           C  
ATOM    191  C   GLU A  25       0.428   1.499 160.660  1.00 17.78           C  
ATOM    192  O   GLU A  25      -0.459   2.370 160.446  1.00 19.57           O  
ATOM    193  CB  GLU A  25      -0.783  -0.393 161.972  1.00 13.88           C  
ATOM    194  CG  GLU A  25      -1.304  -0.979 163.247  1.00 14.61           C  
ATOM    195  CD  GLU A  25      -2.630  -1.689 163.350  1.00 15.15           C  
ATOM    196  OE1 GLU A  25      -3.026  -2.267 162.301  1.00 14.32           O  
ATOM    197  OE2 GLU A  25      -3.381  -1.794 164.372  1.00  9.54           O  
ATOM    198  N   SER A  26       1.480   1.371 159.853  1.00 16.72           N  
ATOM    199  CA  SER A  26       1.819   2.158 158.664  1.00 15.65           C  
ATOM    200  C   SER A  26       1.375   1.483 157.388  1.00 15.02           C  
ATOM    201  O   SER A  26       1.398   0.231 157.267  1.00 14.58           O  
ATOM    202  CB  SER A  26       3.308   2.463 158.753  1.00 20.44           C  
ATOM    203  OG  SER A  26       3.853   3.572 158.087  1.00 21.16           O  
ATOM    204  N   PHE A  27       0.776   2.246 156.478  1.00 11.79           N  
ATOM    205  CA  PHE A  27       0.166   1.834 155.226  1.00 10.19           C  
ATOM    206  C   PHE A  27       0.507   2.745 154.058  1.00  8.35           C  
ATOM    207  O   PHE A  27       0.658   3.924 154.168  1.00  7.66           O  
ATOM    208  CB  PHE A  27      -1.413   1.836 155.273  1.00  7.84           C  
ATOM    209  CG  PHE A  27      -1.956   1.168 156.524  1.00  7.89           C  
ATOM    210  CD1 PHE A  27      -2.066  -0.199 156.597  1.00  3.65           C  
ATOM    211  CD2 PHE A  27      -2.279   1.884 157.657  1.00  7.85           C  
ATOM    212  CE1 PHE A  27      -2.508  -0.836 157.736  1.00  6.21           C  
ATOM    213  CE2 PHE A  27      -2.724   1.255 158.825  1.00  7.29           C  
ATOM    214  CZ  PHE A  27      -2.833  -0.109 158.878  1.00  7.76           C  
ATOM    215  N   LYS A  28       0.616   2.217 152.910  1.00  7.56           N  
ATOM    216  CA  LYS A  28       0.858   2.841 151.623  1.00  6.84           C  
ATOM    217  C   LYS A  28      -0.480   3.102 151.013  1.00  6.64           C  
ATOM    218  O   LYS A  28      -1.277   2.171 150.738  1.00  8.06           O  
ATOM    219  CB  LYS A  28       1.650   1.805 150.758  1.00  3.41           C  
ATOM    220  CG  LYS A  28       3.023   1.691 151.413  1.00  4.68           C  
ATOM    221  CD  LYS A  28       3.773   3.003 151.034  1.00  1.89           C  
ATOM    222  CE  LYS A  28       4.942   3.040 151.969  1.00  6.93           C  
ATOM    223  NZ  LYS A  28       4.852   2.386 153.322  1.00  9.94           N  
ATOM    224  N   VAL A  29      -0.871   4.349 150.815  1.00  9.81           N  
ATOM    225  CA  VAL A  29      -2.201   4.640 150.272  1.00  8.29           C  
ATOM    226  C   VAL A  29      -1.982   5.515 149.039  1.00 12.00           C  
ATOM    227  O   VAL A  29      -1.016   6.267 148.874  1.00 13.93           O  
ATOM    228  CB  VAL A  29      -3.162   5.200 151.328  1.00  2.31           C  
ATOM    229  CG1 VAL A  29      -3.537   4.269 152.485  1.00  5.78           C  
ATOM    230  CG2 VAL A  29      -2.547   6.382 152.039  1.00  6.51           C  
ATOM    231  N   ILE A  30      -2.897   5.278 148.058  1.00 12.21           N  
ATOM    232  CA  ILE A  30      -2.896   6.092 146.833  1.00  9.26           C  
ATOM    233  C   ILE A  30      -3.510   7.436 147.284  1.00  4.90           C  
ATOM    234  O   ILE A  30      -4.573   7.600 147.927  1.00  3.27           O  
ATOM    235  CB  ILE A  30      -3.607   5.282 145.769  1.00  6.65           C  
ATOM    236  CG1 ILE A  30      -4.209   5.950 144.509  1.00  7.30           C  
ATOM    237  CG2 ILE A  30      -4.830   4.580 146.299  1.00 14.28           C  
ATOM    238  CD1 ILE A  30      -2.918   6.041 143.638  1.00 13.29           C  
ATOM    239  N   PHE A  31      -2.789   8.470 146.956  1.00  2.86           N  
ATOM    240  CA  PHE A  31      -3.245   9.855 147.202  1.00  4.34           C  
ATOM    241  C   PHE A  31      -4.179  10.307 146.135  1.00  4.28           C  
ATOM    242  O   PHE A  31      -3.755  10.745 145.117  1.00  6.83           O  
ATOM    243  CB  PHE A  31      -1.969  10.648 147.288  1.00  5.21           C  
ATOM    244  CG  PHE A  31      -1.394  10.286 148.640  1.00  7.11           C  
ATOM    245  CD1 PHE A  31      -2.138  10.594 149.789  1.00 11.73           C  
ATOM    246  CD2 PHE A  31      -0.152   9.708 148.790  1.00  2.76           C  
ATOM    247  CE1 PHE A  31      -1.678  10.345 151.071  1.00  6.23           C  
ATOM    248  CE2 PHE A  31       0.213   9.456 150.076  1.00  5.93           C  
ATOM    249  CZ  PHE A  31      -0.471   9.807 151.216  1.00  1.89           C  
ATOM    250  N   ASP A  32      -5.481  10.135 146.233  1.00  6.67           N  
ATOM    251  CA  ASP A  32      -6.494  10.362 145.223  1.00  5.67           C  
ATOM    252  C   ASP A  32      -7.429  11.537 145.294  1.00  5.57           C  
ATOM    253  O   ASP A  32      -8.412  11.770 146.010  1.00  8.20           O  
ATOM    254  CB  ASP A  32      -7.183   8.920 145.096  1.00  7.59           C  
ATOM    255  CG  ASP A  32      -8.264   8.804 144.057  1.00  7.45           C  
ATOM    256  OD1 ASP A  32      -8.270   9.554 143.055  1.00  5.38           O  
ATOM    257  OD2 ASP A  32      -9.262   8.073 144.128  1.00  8.41           O  
ATOM    258  N   THR A  33      -7.190  12.498 144.341  1.00  6.42           N  
ATOM    259  CA  THR A  33      -7.950  13.741 144.219  1.00  3.58           C  
ATOM    260  C   THR A  33      -9.285  13.511 143.548  1.00  5.41           C  
ATOM    261  O   THR A  33     -10.162  14.384 143.663  1.00  5.11           O  
ATOM    262  CB  THR A  33      -7.263  14.947 143.540  1.00  2.25           C  
ATOM    263  OG1 THR A  33      -7.184  14.621 142.178  1.00  1.89           O  
ATOM    264  CG2 THR A  33      -5.864  15.287 144.146  1.00  1.89           C  
ATOM    265  N   GLY A  34      -9.496  12.350 142.949  1.00  5.67           N  
ATOM    266  CA  GLY A  34     -10.697  11.993 142.242  1.00  2.35           C  
ATOM    267  C   GLY A  34     -11.709  11.180 142.995  1.00  2.68           C  
ATOM    268  O   GLY A  34     -12.685  10.719 142.382  1.00  1.89           O  
ATOM    269  N   SER A  35     -11.447  11.000 144.280  1.00  2.89           N  
ATOM    270  CA  SER A  35     -12.300  10.348 145.235  1.00  4.61           C  
ATOM    271  C   SER A  35     -12.114  11.033 146.611  1.00  7.39           C  
ATOM    272  O   SER A  35     -11.130  11.671 146.948  1.00  6.99           O  
ATOM    273  CB  SER A  35     -12.031   8.849 145.330  1.00  2.77           C  
ATOM    274  OG  SER A  35     -10.753   8.549 145.885  1.00  6.86           O  
ATOM    275  N   SER A  36     -13.062  10.876 147.517  1.00  8.52           N  
ATOM    276  CA  SER A  36     -13.082  11.374 148.858  1.00  9.27           C  
ATOM    277  C   SER A  36     -13.098  10.254 149.911  1.00 10.20           C  
ATOM    278  O   SER A  36     -13.032  10.790 151.021  1.00 10.23           O  
ATOM    279  CB  SER A  36     -14.347  12.213 149.162  1.00  6.76           C  
ATOM    280  OG  SER A  36     -14.478  13.013 147.995  1.00 11.83           O  
ATOM    281  N   ASN A  37     -13.164   8.939 149.673  1.00  9.28           N  
ATOM    282  CA  ASN A  37     -13.137   8.097 150.897  1.00 10.17           C  
ATOM    283  C   ASN A  37     -11.759   7.699 151.414  1.00 10.05           C  
ATOM    284  O   ASN A  37     -10.726   7.851 150.762  1.00 10.26           O  
ATOM    285  CB  ASN A  37     -13.977   6.866 150.573  1.00  7.39           C  
ATOM    286  CG  ASN A  37     -15.448   7.128 150.458  1.00  6.83           C  
ATOM    287  OD1 ASN A  37     -15.952   7.392 149.365  1.00 10.85           O  
ATOM    288  ND2 ASN A  37     -16.172   7.061 151.558  1.00  2.15           N  
ATOM    289  N   LEU A  38     -11.669   7.133 152.631  1.00  9.97           N  
ATOM    290  CA  LEU A  38     -10.426   6.643 153.217  1.00  8.71           C  
ATOM    291  C   LEU A  38     -10.681   5.166 153.569  1.00  7.01           C  
ATOM    292  O   LEU A  38     -11.687   4.917 154.219  1.00  6.53           O  
ATOM    293  CB  LEU A  38      -9.904   7.337 154.462  1.00  4.17           C  
ATOM    294  CG  LEU A  38      -8.514   7.287 155.031  1.00  1.89           C  
ATOM    295  CD1 LEU A  38      -8.412   7.408 156.579  1.00  1.89           C  
ATOM    296  CD2 LEU A  38      -7.748   6.067 154.611  1.00  6.02           C  
ATOM    297  N   TRP A  39      -9.831   4.255 153.092  1.00  6.70           N  
ATOM    298  CA  TRP A  39     -10.117   2.850 153.512  1.00  3.19           C  
ATOM    299  C   TRP A  39      -8.784   2.180 153.464  1.00  3.14           C  
ATOM    300  O   TRP A  39      -7.835   2.670 152.843  1.00  5.14           O  
ATOM    301  CB  TRP A  39     -11.239   2.233 152.729  1.00  2.66           C  
ATOM    302  CG  TRP A  39     -10.915   2.153 151.299  1.00  5.51           C  
ATOM    303  CD1 TRP A  39     -11.262   3.088 150.349  1.00  6.26           C  
ATOM    304  CD2 TRP A  39     -10.171   1.141 150.604  1.00  6.00           C  
ATOM    305  NE1 TRP A  39     -10.756   2.699 149.112  1.00  1.89           N  
ATOM    306  CE2 TRP A  39     -10.074   1.537 149.227  1.00  3.25           C  
ATOM    307  CE3 TRP A  39      -9.534  -0.031 151.001  1.00  1.89           C  
ATOM    308  CZ2 TRP A  39      -9.450   0.778 148.251  1.00  1.89           C  
ATOM    309  CZ3 TRP A  39      -8.868  -0.761 150.046  1.00  6.04           C  
ATOM    310  CH2 TRP A  39      -8.826  -0.367 148.689  1.00  5.21           C  
ATOM    311  N   VAL A  40      -8.619   1.052 154.105  1.00  4.74           N  
ATOM    312  CA  VAL A  40      -7.362   0.297 154.240  1.00  1.89           C  
ATOM    313  C   VAL A  40      -7.735  -1.172 154.324  1.00  3.15           C  
ATOM    314  O   VAL A  40      -8.863  -1.470 154.708  1.00  1.89           O  
ATOM    315  CB  VAL A  40      -6.652   0.957 155.436  1.00  3.40           C  
ATOM    316  CG1 VAL A  40      -7.149   0.442 156.788  1.00  1.89           C  
ATOM    317  CG2 VAL A  40      -5.144   0.976 155.374  1.00  3.06           C  
ATOM    318  N   SER A  41      -6.830  -2.046 153.884  1.00  5.75           N  
ATOM    319  CA  SER A  41      -7.040  -3.502 153.919  1.00  9.22           C  
ATOM    320  C   SER A  41      -7.264  -3.694 155.420  1.00  8.93           C  
ATOM    321  O   SER A  41      -6.570  -2.920 156.161  1.00  9.75           O  
ATOM    322  CB  SER A  41      -5.870  -4.320 153.341  1.00 13.98           C  
ATOM    323  OG  SER A  41      -5.875  -5.794 153.306  1.00 12.14           O  
ATOM    324  N   SER A  42      -8.171  -4.534 155.894  1.00  8.49           N  
ATOM    325  CA  SER A  42      -8.289  -4.673 157.389  1.00  7.00           C  
ATOM    326  C   SER A  42      -8.338  -6.144 157.748  1.00  6.36           C  
ATOM    327  O   SER A  42      -8.678  -6.988 156.927  1.00  6.07           O  
ATOM    328  CB  SER A  42      -9.447  -4.010 158.116  1.00  1.89           C  
ATOM    329  OG  SER A  42     -10.640  -4.688 157.886  1.00  1.89           O  
ATOM    330  N   SER A  43      -8.057  -6.506 158.997  1.00 10.75           N  
ATOM    331  CA  SER A  43      -8.165  -7.934 159.303  1.00 15.46           C  
ATOM    332  C   SER A  43      -9.593  -8.449 159.333  1.00 16.04           C  
ATOM    333  O   SER A  43      -9.759  -9.456 160.007  1.00 17.94           O  
ATOM    334  CB  SER A  43      -7.387  -8.333 160.548  1.00 20.51           C  
ATOM    335  OG  SER A  43      -6.008  -8.565 160.099  1.00 28.06           O  
ATOM    336  N   HIS A  44     -10.595  -7.876 158.655  1.00 16.20           N  
ATOM    337  CA  HIS A  44     -11.962  -8.347 158.614  1.00 15.03           C  
ATOM    338  C   HIS A  44     -12.097  -8.830 157.187  1.00 15.42           C  
ATOM    339  O   HIS A  44     -13.187  -9.228 156.829  1.00 18.10           O  
ATOM    340  CB  HIS A  44     -13.114  -7.349 158.667  1.00 16.19           C  
ATOM    341  CG  HIS A  44     -13.010  -6.411 159.824  1.00 23.02           C  
ATOM    342  ND1 HIS A  44     -14.051  -5.556 160.157  1.00 26.05           N  
ATOM    343  CD2 HIS A  44     -12.032  -6.204 160.743  1.00 23.15           C  
ATOM    344  CE1 HIS A  44     -13.684  -4.852 161.226  1.00 28.00           C  
ATOM    345  NE2 HIS A  44     -12.467  -5.244 161.614  1.00 28.22           N  
ATOM    346  N   CYS A  45     -10.988  -8.678 156.483  1.00 16.13           N  
ATOM    347  CA  CYS A  45     -10.995  -9.084 155.082  1.00 16.29           C  
ATOM    348  C   CYS A  45     -10.097 -10.325 154.878  1.00 17.79           C  
ATOM    349  O   CYS A  45      -8.977 -10.551 155.399  1.00 17.15           O  
ATOM    350  CB  CYS A  45     -10.616  -7.946 154.150  1.00 10.05           C  
ATOM    351  SG  CYS A  45     -10.935  -8.313 152.361  1.00 11.46           S  
ATOM    352  N   SER A  46     -10.712 -11.181 154.033  1.00 17.89           N  
ATOM    353  CA  SER A  46     -10.023 -12.425 153.669  1.00 19.56           C  
ATOM    354  C   SER A  46     -10.119 -12.673 152.176  1.00 18.62           C  
ATOM    355  O   SER A  46      -9.877 -13.844 151.806  1.00 20.87           O  
ATOM    356  CB  SER A  46     -10.525 -13.605 154.512  1.00 19.93           C  
ATOM    357  OG  SER A  46     -10.530 -13.317 155.922  1.00 33.38           O  
ATOM    358  N   ALA A  47     -10.465 -11.731 151.321  1.00 16.32           N  
ATOM    359  CA  ALA A  47     -10.504 -11.954 149.864  1.00 13.70           C  
ATOM    360  C   ALA A  47      -9.053 -12.276 149.554  1.00 14.67           C  
ATOM    361  O   ALA A  47      -8.168 -12.145 150.446  1.00 16.63           O  
ATOM    362  CB  ALA A  47     -10.901 -10.581 149.338  1.00  3.23           C  
ATOM    363  N   GLN A  48      -8.572 -12.520 148.361  1.00 15.13           N  
ATOM    364  CA  GLN A  48      -7.185 -12.751 148.006  1.00 13.59           C  
ATOM    365  C   GLN A  48      -6.284 -11.515 147.936  1.00 13.36           C  
ATOM    366  O   GLN A  48      -5.066 -11.559 148.154  1.00 10.90           O  
ATOM    367  CB  GLN A  48      -7.226 -13.464 146.627  1.00 17.02           C  
ATOM    368  CG  GLN A  48      -5.838 -14.003 146.248  1.00 20.62           C  
ATOM    369  CD  GLN A  48      -5.748 -14.450 144.797  1.00 23.78           C  
ATOM    370  OE1 GLN A  48      -6.637 -14.705 143.970  1.00 21.13           O  
ATOM    371  NE2 GLN A  48      -4.461 -14.600 144.451  1.00 27.48           N  
ATOM    372  N   ALA A  49      -6.886 -10.383 147.553  1.00 10.97           N  
ATOM    373  CA  ALA A  49      -6.364  -9.039 147.424  1.00 11.84           C  
ATOM    374  C   ALA A  49      -5.875  -8.529 148.769  1.00 11.62           C  
ATOM    375  O   ALA A  49      -4.783  -8.065 149.010  1.00 12.85           O  
ATOM    376  CB  ALA A  49      -7.460  -8.101 146.904  1.00  6.82           C  
ATOM    377  N   CYS A  50      -6.764  -8.713 149.724  1.00 13.61           N  
ATOM    378  CA  CYS A  50      -6.642  -8.505 151.155  1.00 13.67           C  
ATOM    379  C   CYS A  50      -5.550  -9.391 151.735  1.00 14.48           C  
ATOM    380  O   CYS A  50      -4.837  -8.842 152.604  1.00 15.81           O  
ATOM    381  CB  CYS A  50      -7.957  -8.876 151.826  1.00 11.45           C  
ATOM    382  SG  CYS A  50      -9.194  -7.565 151.605  1.00 10.73           S  
ATOM    383  N   SER A  51      -5.400 -10.645 151.282  1.00 12.81           N  
ATOM    384  CA  SER A  51      -4.317 -11.502 151.723  1.00 13.97           C  
ATOM    385  C   SER A  51      -2.896 -11.003 151.416  1.00 14.09           C  
ATOM    386  O   SER A  51      -1.953 -11.342 152.120  1.00 14.99           O  
ATOM    387  CB  SER A  51      -4.008 -12.805 150.926  1.00 10.55           C  
ATOM    388  OG  SER A  51      -4.983 -13.778 151.094  1.00 17.68           O  
ATOM    389  N   ASN A  52      -2.661 -10.294 150.332  1.00 16.10           N  
ATOM    390  CA  ASN A  52      -1.280  -9.886 150.039  1.00 17.21           C  
ATOM    391  C   ASN A  52      -1.040  -8.424 150.412  1.00 15.84           C  
ATOM    392  O   ASN A  52       0.070  -7.914 150.186  1.00 16.28           O  
ATOM    393  CB  ASN A  52      -0.889 -10.335 148.625  1.00 22.67           C  
ATOM    394  CG  ASN A  52      -1.912 -10.338 147.525  1.00 27.53           C  
ATOM    395  OD1 ASN A  52      -2.434 -11.389 147.041  1.00 28.90           O  
ATOM    396  ND2 ASN A  52      -2.192  -9.094 147.099  1.00 25.39           N  
ATOM    397  N   HIS A  53      -2.012  -7.768 151.007  1.00 12.28           N  
ATOM    398  CA  HIS A  53      -1.815  -6.360 151.395  1.00 12.75           C  
ATOM    399  C   HIS A  53      -1.549  -6.207 152.874  1.00 13.04           C  
ATOM    400  O   HIS A  53      -1.535  -7.188 153.655  1.00 14.42           O  
ATOM    401  CB  HIS A  53      -2.949  -5.453 150.823  1.00 10.62           C  
ATOM    402  CG  HIS A  53      -2.466  -5.135 149.411  1.00  8.58           C  
ATOM    403  ND1 HIS A  53      -1.251  -4.436 149.297  1.00  9.38           N  
ATOM    404  CD2 HIS A  53      -2.814  -5.493 148.171  1.00  3.81           C  
ATOM    405  CE1 HIS A  53      -0.911  -4.308 148.043  1.00  5.99           C  
ATOM    406  NE2 HIS A  53      -1.848  -4.927 147.380  1.00  5.44           N  
ATOM    407  N   ASN A  54      -1.232  -5.002 153.335  1.00 12.03           N  
ATOM    408  CA  ASN A  54      -0.877  -4.897 154.777  1.00  9.97           C  
ATOM    409  C   ASN A  54      -2.137  -4.737 155.552  1.00  8.73           C  
ATOM    410  O   ASN A  54      -2.749  -3.712 155.286  1.00  7.93           O  
ATOM    411  CB  ASN A  54       0.163  -3.768 154.738  1.00 13.97           C  
ATOM    412  CG  ASN A  54       0.816  -3.750 156.101  1.00 14.87           C  
ATOM    413  OD1 ASN A  54       0.103  -3.485 157.057  1.00 19.00           O  
ATOM    414  ND2 ASN A  54       2.086  -4.122 156.192  1.00 20.87           N  
ATOM    415  N   LYS A  55      -2.603  -5.659 156.389  1.00  6.04           N  
ATOM    416  CA  LYS A  55      -3.891  -5.456 156.992  1.00  5.13           C  
ATOM    417  C   LYS A  55      -3.845  -4.691 158.321  1.00  7.54           C  
ATOM    418  O   LYS A  55      -3.036  -4.667 159.254  1.00  7.52           O  
ATOM    419  CB  LYS A  55      -4.616  -6.790 157.059  1.00  8.52           C  
ATOM    420  CG  LYS A  55      -4.680  -7.968 156.118  1.00  8.47           C  
ATOM    421  CD  LYS A  55      -5.773  -8.977 156.318  1.00  5.46           C  
ATOM    422  CE  LYS A  55      -5.516 -10.444 155.930  1.00 10.47           C  
ATOM    423  NZ  LYS A  55      -6.720 -11.338 156.107  1.00  8.48           N  
ATOM    424  N   PHE A  56      -4.909  -3.858 158.424  1.00  9.29           N  
ATOM    425  CA  PHE A  56      -5.135  -3.024 159.605  1.00  9.72           C  
ATOM    426  C   PHE A  56      -5.931  -3.876 160.621  1.00  9.11           C  
ATOM    427  O   PHE A  56      -7.054  -4.352 160.378  1.00 10.27           O  
ATOM    428  CB  PHE A  56      -5.882  -1.712 159.273  1.00  5.64           C  
ATOM    429  CG  PHE A  56      -6.251  -0.972 160.533  1.00  6.88           C  
ATOM    430  CD1 PHE A  56      -5.284  -0.302 161.270  1.00  7.65           C  
ATOM    431  CD2 PHE A  56      -7.531  -1.013 161.068  1.00  4.95           C  
ATOM    432  CE1 PHE A  56      -5.553   0.341 162.455  1.00  5.53           C  
ATOM    433  CE2 PHE A  56      -7.815  -0.338 162.235  1.00  1.89           C  
ATOM    434  CZ  PHE A  56      -6.832   0.281 162.947  1.00  2.61           C  
ATOM    435  N   LYS A  57      -5.404  -4.016 161.819  1.00 10.47           N  
ATOM    436  CA  LYS A  57      -5.943  -4.756 162.944  1.00  8.92           C  
ATOM    437  C   LYS A  57      -6.424  -3.850 164.065  1.00  8.62           C  
ATOM    438  O   LYS A  57      -5.642  -3.305 164.847  1.00  6.29           O  
ATOM    439  CB  LYS A  57      -4.841  -5.648 163.489  1.00 14.37           C  
ATOM    440  CG  LYS A  57      -5.258  -6.943 164.189  1.00 22.39           C  
ATOM    441  CD  LYS A  57      -6.500  -6.857 165.049  1.00 25.10           C  
ATOM    442  CE  LYS A  57      -7.790  -7.038 164.255  1.00 27.68           C  
ATOM    443  NZ  LYS A  57      -8.051  -8.461 163.957  1.00 31.46           N  
ATOM    444  N   PRO A  58      -7.740  -3.687 164.169  1.00  8.38           N  
ATOM    445  CA  PRO A  58      -8.388  -2.826 165.147  1.00 11.44           C  
ATOM    446  C   PRO A  58      -8.222  -3.091 166.624  1.00 15.09           C  
ATOM    447  O   PRO A  58      -8.335  -2.263 167.575  1.00 19.06           O  
ATOM    448  CB  PRO A  58      -9.900  -2.853 164.825  1.00  9.58           C  
ATOM    449  CG  PRO A  58      -9.979  -3.570 163.509  1.00  9.89           C  
ATOM    450  CD  PRO A  58      -8.689  -4.296 163.250  1.00  9.03           C  
ATOM    451  N   ARG A  59      -7.922  -4.308 167.016  1.00 18.01           N  
ATOM    452  CA  ARG A  59      -7.713  -4.848 168.327  1.00 18.57           C  
ATOM    453  C   ARG A  59      -6.353  -4.425 168.860  1.00 18.75           C  
ATOM    454  O   ARG A  59      -6.161  -4.675 170.037  1.00 20.53           O  
ATOM    455  CB  ARG A  59      -7.450  -6.387 168.282  1.00 23.16           C  
ATOM    456  CG  ARG A  59      -8.517  -7.314 167.826  1.00 26.07           C  
ATOM    457  CD  ARG A  59      -9.755  -7.116 168.700  1.00 29.53           C  
ATOM    458  NE  ARG A  59     -10.945  -6.948 167.932  1.00 35.36           N  
ATOM    459  CZ  ARG A  59     -11.638  -7.300 166.891  1.00 38.43           C  
ATOM    460  NH1 ARG A  59     -11.322  -8.190 165.951  1.00 41.71           N  
ATOM    461  NH2 ARG A  59     -12.817  -6.672 166.709  1.00 42.53           N  
ATOM    462  N   GLN A  60      -5.470  -3.931 167.999  1.00 17.70           N  
ATOM    463  CA  GLN A  60      -4.138  -3.608 168.449  1.00 15.88           C  
ATOM    464  C   GLN A  60      -3.896  -2.106 168.439  1.00 14.48           C  
ATOM    465  O   GLN A  60      -2.774  -1.643 168.366  1.00 13.26           O  
ATOM    466  CB  GLN A  60      -3.105  -4.341 167.617  1.00 19.20           C  
ATOM    467  CG  GLN A  60      -3.226  -5.814 167.317  1.00 27.01           C  
ATOM    468  CD  GLN A  60      -1.905  -6.397 166.800  1.00 31.66           C  
ATOM    469  OE1 GLN A  60      -1.901  -6.962 165.699  1.00 34.93           O  
ATOM    470  NE2 GLN A  60      -0.759  -6.290 167.484  1.00 27.68           N  
ATOM    471  N   SER A  61      -4.985  -1.387 168.495  1.00 15.19           N  
ATOM    472  CA  SER A  61      -4.956   0.105 168.544  1.00 16.39           C  
ATOM    473  C   SER A  61      -5.850   0.536 169.701  1.00 14.49           C  
ATOM    474  O   SER A  61      -7.108   0.318 169.695  1.00 13.46           O  
ATOM    475  CB  SER A  61      -5.410   0.672 167.199  1.00 17.98           C  
ATOM    476  OG  SER A  61      -5.604   2.074 167.342  1.00 16.22           O  
ATOM    477  N   SER A  62      -5.179   1.122 170.698  1.00 12.58           N  
ATOM    478  CA  SER A  62      -5.950   1.494 171.924  1.00 13.97           C  
ATOM    479  C   SER A  62      -6.758   2.779 171.827  1.00 15.12           C  
ATOM    480  O   SER A  62      -7.334   3.318 172.794  1.00 14.82           O  
ATOM    481  CB  SER A  62      -4.989   1.577 173.105  1.00 12.49           C  
ATOM    482  OG  SER A  62      -4.085   2.663 172.843  1.00 11.64           O  
ATOM    483  N   THR A  63      -6.765   3.328 170.608  1.00 12.69           N  
ATOM    484  CA  THR A  63      -7.488   4.508 170.230  1.00 13.29           C  
ATOM    485  C   THR A  63      -8.656   4.138 169.284  1.00 13.28           C  
ATOM    486  O   THR A  63      -9.435   5.074 168.965  1.00 14.08           O  
ATOM    487  CB  THR A  63      -6.564   5.637 169.740  1.00 12.91           C  
ATOM    488  OG1 THR A  63      -5.386   5.309 169.055  1.00  6.74           O  
ATOM    489  CG2 THR A  63      -5.954   6.324 170.971  1.00  5.69           C  
ATOM    490  N   TYR A  64      -8.856   2.860 168.912  1.00  9.85           N  
ATOM    491  CA  TYR A  64      -9.955   2.548 167.997  1.00 10.37           C  
ATOM    492  C   TYR A  64     -11.333   2.476 168.612  1.00 11.37           C  
ATOM    493  O   TYR A  64     -11.661   2.074 169.745  1.00  8.10           O  
ATOM    494  CB  TYR A  64      -9.615   1.293 167.217  1.00 10.27           C  
ATOM    495  CG  TYR A  64     -10.659   0.868 166.232  1.00  7.74           C  
ATOM    496  CD1 TYR A  64     -10.740   1.438 164.992  1.00  5.10           C  
ATOM    497  CD2 TYR A  64     -11.534  -0.144 166.571  1.00  7.30           C  
ATOM    498  CE1 TYR A  64     -11.734   1.093 164.112  1.00  7.09           C  
ATOM    499  CE2 TYR A  64     -12.524  -0.552 165.707  1.00  9.53           C  
ATOM    500  CZ  TYR A  64     -12.612   0.075 164.451  1.00 10.16           C  
ATOM    501  OH  TYR A  64     -13.553  -0.379 163.557  1.00  8.74           O  
ATOM    502  N   VAL A  65     -12.272   2.950 167.761  1.00 12.23           N  
ATOM    503  CA  VAL A  65     -13.689   3.028 168.230  1.00 14.18           C  
ATOM    504  C   VAL A  65     -14.502   2.516 167.058  1.00 13.80           C  
ATOM    505  O   VAL A  65     -14.395   3.231 166.064  1.00 12.26           O  
ATOM    506  CB  VAL A  65     -14.193   4.449 168.613  1.00 14.27           C  
ATOM    507  CG1 VAL A  65     -15.690   4.441 168.964  1.00 15.48           C  
ATOM    508  CG2 VAL A  65     -13.462   5.087 169.793  1.00 15.63           C  
ATOM    509  N   GLU A  66     -15.225   1.400 167.142  1.00 15.52           N  
ATOM    510  CA  GLU A  66     -15.971   0.957 165.927  1.00 16.92           C  
ATOM    511  C   GLU A  66     -17.338   1.585 165.762  1.00 19.07           C  
ATOM    512  O   GLU A  66     -17.909   2.116 166.725  1.00 19.33           O  
ATOM    513  CB  GLU A  66     -15.922  -0.560 166.079  1.00 16.20           C  
ATOM    514  CG  GLU A  66     -15.829  -1.361 164.784  1.00 20.80           C  
ATOM    515  CD  GLU A  66     -17.089  -2.144 164.524  1.00 19.58           C  
ATOM    516  OE1 GLU A  66     -17.974  -1.997 165.397  1.00 20.98           O  
ATOM    517  OE2 GLU A  66     -17.216  -2.902 163.550  1.00 19.30           O  
ATOM    518  N   THR A  67     -17.977   1.650 164.610  1.00 20.40           N  
ATOM    519  CA  THR A  67     -19.219   2.055 164.027  1.00 22.40           C  
ATOM    520  C   THR A  67     -19.631   0.836 163.132  1.00 23.62           C  
ATOM    521  O   THR A  67     -19.012   0.393 162.144  1.00 21.89           O  
ATOM    522  CB  THR A  67     -19.433   3.174 162.961  1.00 24.80           C  
ATOM    523  OG1 THR A  67     -18.356   4.140 162.927  1.00 31.20           O  
ATOM    524  CG2 THR A  67     -20.694   4.039 163.062  1.00 19.17           C  
ATOM    525  N   GLY A  68     -20.801   0.256 163.386  1.00 25.14           N  
ATOM    526  CA  GLY A  68     -21.172  -0.881 162.497  1.00 26.41           C  
ATOM    527  C   GLY A  68     -21.549  -0.566 161.039  1.00 25.25           C  
ATOM    528  O   GLY A  68     -21.827  -1.491 160.233  1.00 26.68           O  
ATOM    529  N   LYS A  69     -21.607   0.724 160.687  1.00 22.15           N  
ATOM    530  CA  LYS A  69     -22.009   1.104 159.362  1.00 19.65           C  
ATOM    531  C   LYS A  69     -21.088   0.475 158.334  1.00 16.49           C  
ATOM    532  O   LYS A  69     -19.889   0.544 158.430  1.00 16.67           O  
ATOM    533  CB  LYS A  69     -22.057   2.615 159.188  1.00 22.14           C  
ATOM    534  CG  LYS A  69     -23.470   3.020 158.690  1.00 27.15           C  
ATOM    535  CD  LYS A  69     -23.374   3.608 157.332  1.00 27.95           C  
ATOM    536  CE  LYS A  69     -24.538   4.234 156.612  1.00 30.26           C  
ATOM    537  NZ  LYS A  69     -23.900   4.880 155.376  1.00 31.65           N  
ATOM    538  N   THR A  70     -21.719  -0.150 157.384  1.00 15.36           N  
ATOM    539  CA  THR A  70     -21.008  -0.794 156.308  1.00 18.05           C  
ATOM    540  C   THR A  70     -20.957   0.214 155.161  1.00 19.40           C  
ATOM    541  O   THR A  70     -21.718   1.179 155.105  1.00 19.56           O  
ATOM    542  CB  THR A  70     -21.668  -2.107 155.838  1.00 20.00           C  
ATOM    543  OG1 THR A  70     -23.005  -1.884 155.340  1.00 22.97           O  
ATOM    544  CG2 THR A  70     -21.748  -3.129 156.972  1.00 19.99           C  
ATOM    545  N   VAL A  71     -20.070  -0.021 154.204  1.00 20.58           N  
ATOM    546  CA  VAL A  71     -20.056   0.899 153.040  1.00 18.62           C  
ATOM    547  C   VAL A  71     -19.993  -0.061 151.868  1.00 19.35           C  
ATOM    548  O   VAL A  71     -19.536  -1.195 152.044  1.00 17.82           O  
ATOM    549  CB  VAL A  71     -18.878   1.832 153.173  1.00 15.70           C  
ATOM    550  CG1 VAL A  71     -17.571   1.054 152.953  1.00 20.48           C  
ATOM    551  CG2 VAL A  71     -18.999   3.012 152.227  1.00 17.98           C  
ATOM    552  N   ASP A  72     -20.490   0.329 150.725  1.00 21.22           N  
ATOM    553  CA  ASP A  72     -20.405  -0.449 149.506  1.00 23.12           C  
ATOM    554  C   ASP A  72     -19.841   0.712 148.615  1.00 23.90           C  
ATOM    555  O   ASP A  72     -20.501   1.702 148.349  1.00 23.61           O  
ATOM    556  CB  ASP A  72     -21.463  -1.063 148.619  1.00 28.14           C  
ATOM    557  CG  ASP A  72     -20.950  -1.531 147.241  1.00 28.66           C  
ATOM    558  OD1 ASP A  72     -20.318  -2.624 147.221  1.00 27.80           O  
ATOM    559  OD2 ASP A  72     -21.157  -0.828 146.214  1.00 29.14           O  
ATOM    560  N   LEU A  73     -18.570   0.451 148.331  1.00 23.35           N  
ATOM    561  CA  LEU A  73     -18.083   1.567 147.506  1.00 23.69           C  
ATOM    562  C   LEU A  73     -17.414   0.883 146.320  1.00 27.23           C  
ATOM    563  O   LEU A  73     -16.514   0.092 146.197  1.00 25.48           O  
ATOM    564  CB  LEU A  73     -17.446   2.589 148.350  1.00 16.48           C  
ATOM    565  CG  LEU A  73     -16.019   2.569 148.813  1.00 13.07           C  
ATOM    566  CD1 LEU A  73     -15.393   3.617 147.970  1.00 12.31           C  
ATOM    567  CD2 LEU A  73     -15.963   2.882 150.286  1.00 13.83           C  
ATOM    568  N   THR A  74     -18.219   1.232 145.299  1.00 32.03           N  
ATOM    569  CA  THR A  74     -17.812   0.893 143.945  1.00 36.68           C  
ATOM    570  C   THR A  74     -17.171   2.303 143.685  1.00 40.09           C  
ATOM    571  O   THR A  74     -17.757   3.307 144.125  1.00 39.57           O  
ATOM    572  CB  THR A  74     -18.786   0.361 142.943  1.00 33.54           C  
ATOM    573  OG1 THR A  74     -17.872  -0.219 141.974  1.00 34.99           O  
ATOM    574  CG2 THR A  74     -19.628   1.372 142.198  1.00 35.91           C  
ATOM    575  N   TYR A  75     -15.959   2.261 143.132  1.00 42.27           N  
ATOM    576  CA  TYR A  75     -15.165   3.419 142.827  1.00 43.86           C  
ATOM    577  C   TYR A  75     -15.151   3.708 141.337  1.00 44.49           C  
ATOM    578  O   TYR A  75     -14.054   4.132 140.895  1.00 45.17           O  
ATOM    579  CB  TYR A  75     -13.657   3.136 143.083  1.00 45.24           C  
ATOM    580  CG  TYR A  75     -13.304   2.778 144.485  1.00 45.40           C  
ATOM    581  CD1 TYR A  75     -13.769   1.571 144.962  1.00 46.87           C  
ATOM    582  CD2 TYR A  75     -12.559   3.588 145.305  1.00 45.75           C  
ATOM    583  CE1 TYR A  75     -13.526   1.134 146.227  1.00 47.38           C  
ATOM    584  CE2 TYR A  75     -12.293   3.178 146.593  1.00 46.70           C  
ATOM    585  CZ  TYR A  75     -12.775   1.964 147.025  1.00 48.37           C  
ATOM    586  OH  TYR A  75     -12.571   1.513 148.315  1.00 51.11           O  
ATOM    587  N   GLY A  76     -16.221   3.448 140.575  1.00 44.27           N  
ATOM    588  CA  GLY A  76     -15.937   3.679 139.113  1.00 45.56           C  
ATOM    589  C   GLY A  76     -14.853   2.522 139.050  1.00 46.73           C  
ATOM    590  O   GLY A  76     -13.634   2.714 138.953  1.00 45.03           O  
ATOM    591  N   THR A  77     -15.523   1.374 139.208  1.00 46.19           N  
ATOM    592  CA  THR A  77     -14.935   0.059 139.344  1.00 46.37           C  
ATOM    593  C   THR A  77     -13.512   0.278 139.859  1.00 46.28           C  
ATOM    594  O   THR A  77     -12.409   0.621 139.502  1.00 48.65           O  
ATOM    595  CB  THR A  77     -15.155  -1.025 138.294  1.00 44.31           C  
ATOM    596  OG1 THR A  77     -14.665  -0.785 136.989  1.00 43.06           O  
ATOM    597  CG2 THR A  77     -16.692  -1.194 138.210  1.00 43.09           C  
ATOM    598  N   GLY A  78     -13.403  -0.013 141.095  1.00 44.47           N  
ATOM    599  CA  GLY A  78     -13.038  -0.560 142.318  1.00 41.98           C  
ATOM    600  C   GLY A  78     -14.575  -0.783 142.640  1.00 41.08           C  
ATOM    601  O   GLY A  78     -15.377  -0.010 142.086  1.00 36.75           O  
ATOM    602  N   GLY A  79     -14.777  -1.777 143.506  1.00 40.49           N  
ATOM    603  CA  GLY A  79     -16.138  -2.131 143.949  1.00 36.71           C  
ATOM    604  C   GLY A  79     -16.082  -3.151 145.119  1.00 33.06           C  
ATOM    605  O   GLY A  79     -16.460  -4.329 145.019  1.00 31.48           O  
ATOM    606  N   MET A  80     -15.616  -2.530 146.222  1.00 28.15           N  
ATOM    607  CA  MET A  80     -15.444  -3.295 147.427  1.00 21.29           C  
ATOM    608  C   MET A  80     -16.507  -3.047 148.492  1.00 16.93           C  
ATOM    609  O   MET A  80     -17.463  -2.336 148.329  1.00 13.04           O  
ATOM    610  CB  MET A  80     -14.051  -3.152 148.027  1.00 24.70           C  
ATOM    611  CG  MET A  80     -13.268  -1.892 148.089  1.00 24.39           C  
ATOM    612  SD  MET A  80     -14.020  -0.823 149.317  1.00 37.52           S  
ATOM    613  CE  MET A  80     -13.203  -1.429 150.794  1.00 36.48           C  
ATOM    614  N   ARG A  81     -16.178  -3.779 149.571  1.00 14.18           N  
ATOM    615  CA  ARG A  81     -17.004  -3.749 150.761  1.00 12.95           C  
ATOM    616  C   ARG A  81     -16.203  -3.386 151.982  1.00  9.94           C  
ATOM    617  O   ARG A  81     -15.016  -3.653 152.263  1.00 10.33           O  
ATOM    618  CB  ARG A  81     -17.726  -5.123 150.812  1.00 18.49           C  
ATOM    619  CG  ARG A  81     -19.156  -4.906 151.382  1.00 23.11           C  
ATOM    620  CD  ARG A  81     -20.075  -4.237 150.338  1.00 22.34           C  
ATOM    621  NE  ARG A  81     -19.930  -5.077 149.212  1.00 24.17           N  
ATOM    622  CZ  ARG A  81     -19.948  -5.796 148.164  1.00 21.23           C  
ATOM    623  NH1 ARG A  81     -18.844  -6.497 147.969  1.00 22.98           N  
ATOM    624  NH2 ARG A  81     -21.057  -5.820 147.455  1.00 19.83           N  
ATOM    625  N   GLY A  82     -16.888  -2.646 152.841  1.00  8.73           N  
ATOM    626  CA  GLY A  82     -16.279  -2.164 154.112  1.00  8.57           C  
ATOM    627  C   GLY A  82     -17.229  -1.902 155.298  1.00  6.97           C  
ATOM    628  O   GLY A  82     -18.425  -1.921 155.323  1.00  5.28           O  
ATOM    629  N   ILE A  83     -16.582  -1.624 156.426  1.00  8.45           N  
ATOM    630  CA  ILE A  83     -17.167  -1.292 157.716  1.00  6.42           C  
ATOM    631  C   ILE A  83     -16.437  -0.067 158.243  1.00  5.66           C  
ATOM    632  O   ILE A  83     -15.213   0.095 158.175  1.00  4.58           O  
ATOM    633  CB  ILE A  83     -17.167  -2.552 158.609  1.00  7.97           C  
ATOM    634  CG1 ILE A  83     -18.368  -2.358 159.544  1.00 14.85           C  
ATOM    635  CG2 ILE A  83     -15.900  -2.835 159.338  1.00  1.89           C  
ATOM    636  CD1 ILE A  83     -19.017  -3.654 160.028  1.00 19.84           C  
ATOM    637  N   LEU A  84     -17.256   0.837 158.748  1.00  7.73           N  
ATOM    638  CA  LEU A  84     -16.806   2.140 159.289  1.00 10.38           C  
ATOM    639  C   LEU A  84     -16.347   2.014 160.752  1.00 10.77           C  
ATOM    640  O   LEU A  84     -16.781   1.189 161.557  1.00  7.29           O  
ATOM    641  CB  LEU A  84     -17.862   3.223 159.047  1.00 10.82           C  
ATOM    642  CG  LEU A  84     -18.024   3.971 157.721  1.00 13.95           C  
ATOM    643  CD1 LEU A  84     -16.775   4.002 156.854  1.00 12.59           C  
ATOM    644  CD2 LEU A  84     -19.145   3.537 156.792  1.00 15.67           C  
ATOM    645  N   GLY A  85     -15.299   2.772 161.064  1.00  9.83           N  
ATOM    646  CA  GLY A  85     -14.705   2.868 162.384  1.00  8.55           C  
ATOM    647  C   GLY A  85     -14.029   4.234 162.486  1.00  8.25           C  
ATOM    648  O   GLY A  85     -13.946   5.047 161.602  1.00  6.37           O  
ATOM    649  N   GLN A  86     -13.478   4.532 163.612  1.00  9.31           N  
ATOM    650  CA  GLN A  86     -12.765   5.667 164.094  1.00 11.86           C  
ATOM    651  C   GLN A  86     -11.430   5.417 164.849  1.00 11.88           C  
ATOM    652  O   GLN A  86     -11.397   4.730 165.890  1.00  9.15           O  
ATOM    653  CB  GLN A  86     -13.623   6.443 165.173  1.00  9.75           C  
ATOM    654  CG  GLN A  86     -14.152   7.680 164.596  1.00 12.62           C  
ATOM    655  CD  GLN A  86     -15.470   7.771 163.933  1.00 17.34           C  
ATOM    656  OE1 GLN A  86     -15.655   8.804 163.220  1.00 21.23           O  
ATOM    657  NE2 GLN A  86     -16.386   6.833 164.089  1.00 20.21           N  
ATOM    658  N   ASP A  87     -10.367   6.105 164.354  1.00 10.38           N  
ATOM    659  CA  ASP A  87      -9.066   5.980 165.053  1.00  7.94           C  
ATOM    660  C   ASP A  87      -8.243   7.186 164.681  1.00  6.44           C  
ATOM    661  O   ASP A  87      -8.574   8.024 163.853  1.00  6.37           O  
ATOM    662  CB  ASP A  87      -8.509   4.576 164.762  1.00  7.67           C  
ATOM    663  CG  ASP A  87      -7.397   4.121 165.703  1.00 11.21           C  
ATOM    664  OD1 ASP A  87      -6.804   4.989 166.408  1.00  2.84           O  
ATOM    665  OD2 ASP A  87      -7.101   2.889 165.731  1.00  8.96           O  
ATOM    666  N   THR A  88      -7.086   7.427 165.262  1.00  8.54           N  
ATOM    667  CA  THR A  88      -6.237   8.552 164.929  1.00  9.81           C  
ATOM    668  C   THR A  88      -5.467   8.275 163.657  1.00 11.72           C  
ATOM    669  O   THR A  88      -4.754   7.265 163.554  1.00 12.00           O  
ATOM    670  CB  THR A  88      -5.258   8.742 166.120  1.00 13.84           C  
ATOM    671  OG1 THR A  88      -5.905   9.122 167.365  1.00 12.91           O  
ATOM    672  CG2 THR A  88      -4.208   9.815 165.792  1.00 10.55           C  
ATOM    673  N   VAL A  89      -5.454   9.097 162.617  1.00 13.73           N  
ATOM    674  CA  VAL A  89      -4.728   8.997 161.388  1.00 12.78           C  
ATOM    675  C   VAL A  89      -3.747  10.173 161.232  1.00 14.07           C  
ATOM    676  O   VAL A  89      -3.994  11.365 161.358  1.00 13.71           O  
ATOM    677  CB  VAL A  89      -5.643   8.966 160.138  1.00 14.09           C  
ATOM    678  CG1 VAL A  89      -4.743   8.824 158.868  1.00 13.65           C  
ATOM    679  CG2 VAL A  89      -6.684   7.872 160.306  1.00  8.53           C  
ATOM    680  N   SER A  90      -2.522   9.843 160.912  1.00 13.45           N  
ATOM    681  CA  SER A  90      -1.364  10.677 160.700  1.00 12.05           C  
ATOM    682  C   SER A  90      -0.970  10.634 159.230  1.00 11.62           C  
ATOM    683  O   SER A  90      -0.898   9.647 158.516  1.00 10.51           O  
ATOM    684  CB  SER A  90      -0.324  10.119 161.666  1.00 15.81           C  
ATOM    685  OG  SER A  90       0.888  10.831 161.695  1.00 18.59           O  
ATOM    686  N   VAL A  91      -0.709  11.806 158.629  1.00 12.75           N  
ATOM    687  CA  VAL A  91      -0.327  11.991 157.250  1.00  9.89           C  
ATOM    688  C   VAL A  91       0.768  13.043 157.099  1.00  9.88           C  
ATOM    689  O   VAL A  91       0.421  14.215 157.362  1.00  8.41           O  
ATOM    690  CB  VAL A  91      -1.455  12.626 156.401  1.00  9.91           C  
ATOM    691  CG1 VAL A  91      -1.114  12.504 154.918  1.00  8.22           C  
ATOM    692  CG2 VAL A  91      -2.834  12.086 156.683  1.00 13.15           C  
ATOM    693  N   GLY A  92       1.990  12.754 156.673  1.00  9.11           N  
ATOM    694  CA  GLY A  92       2.914  13.896 156.497  1.00 10.80           C  
ATOM    695  C   GLY A  92       3.216  14.405 157.888  1.00 13.63           C  
ATOM    696  O   GLY A  92       3.716  15.503 157.930  1.00 13.97           O  
ATOM    697  N   GLY A  93       2.981  13.735 159.024  1.00 15.19           N  
ATOM    698  CA  GLY A  93       3.364  14.267 160.309  1.00 18.25           C  
ATOM    699  C   GLY A  93       2.202  14.682 161.175  1.00 21.40           C  
ATOM    700  O   GLY A  93       1.186  15.290 160.840  1.00 18.62           O  
ATOM    701  N   GLY A  94       2.452  14.253 162.401  1.00 25.08           N  
ATOM    702  CA  GLY A  94       1.793  14.197 163.652  1.00 28.17           C  
ATOM    703  C   GLY A  94       0.413  14.587 164.080  1.00 28.91           C  
ATOM    704  O   GLY A  94       0.218  15.010 165.229  1.00 31.09           O  
ATOM    705  N   SER A  95      -0.623  14.479 163.247  1.00 26.97           N  
ATOM    706  CA  SER A  95      -1.973  14.928 163.275  1.00 19.64           C  
ATOM    707  C   SER A  95      -3.414  14.537 163.389  1.00 15.57           C  
ATOM    708  O   SER A  95      -4.014  15.520 163.869  1.00 12.88           O  
ATOM    709  CB  SER A  95      -1.928  15.299 161.723  1.00 17.34           C  
ATOM    710  OG  SER A  95      -1.154  14.532 160.844  1.00 11.48           O  
ATOM    711  N   ASP A  96      -4.191  13.516 163.150  1.00 13.37           N  
ATOM    712  CA  ASP A  96      -5.663  13.552 163.267  1.00 11.37           C  
ATOM    713  C   ASP A  96      -6.505  12.602 164.041  1.00 12.03           C  
ATOM    714  O   ASP A  96      -6.779  11.445 163.615  1.00 11.83           O  
ATOM    715  CB  ASP A  96      -6.156  13.049 161.870  1.00 18.76           C  
ATOM    716  CG  ASP A  96      -6.810  14.171 161.100  1.00 20.31           C  
ATOM    717  OD1 ASP A  96      -7.986  14.213 161.507  1.00 20.27           O  
ATOM    718  OD2 ASP A  96      -6.023  14.731 160.305  1.00 18.98           O  
ATOM    719  N   PRO A  97      -6.951  13.035 165.205  1.00 11.00           N  
ATOM    720  CA  PRO A  97      -7.696  12.122 166.078  1.00  9.62           C  
ATOM    721  C   PRO A  97      -9.149  12.039 165.753  1.00  8.48           C  
ATOM    722  O   PRO A  97      -9.827  12.930 165.272  1.00 12.84           O  
ATOM    723  CB  PRO A  97      -7.239  12.617 167.479  1.00  9.86           C  
ATOM    724  CG  PRO A  97      -6.943  14.055 167.322  1.00  8.84           C  
ATOM    725  CD  PRO A  97      -6.654  14.322 165.831  1.00 10.11           C  
ATOM    726  N   ASN A  98      -9.796  10.925 165.991  1.00  8.01           N  
ATOM    727  CA  ASN A  98     -11.196  10.611 165.780  1.00  7.92           C  
ATOM    728  C   ASN A  98     -11.512  10.715 164.287  1.00  8.95           C  
ATOM    729  O   ASN A  98     -12.528  11.307 163.927  1.00  8.74           O  
ATOM    730  CB  ASN A  98     -12.072  11.468 166.708  1.00  6.31           C  
ATOM    731  CG  ASN A  98     -12.078  11.162 168.189  1.00  9.97           C  
ATOM    732  OD1 ASN A  98     -12.960  10.607 168.918  1.00 17.20           O  
ATOM    733  ND2 ASN A  98     -11.047  11.464 168.985  1.00  9.00           N  
ATOM    734  N   GLN A  99     -10.618  10.154 163.445  1.00  5.42           N  
ATOM    735  CA  GLN A  99     -10.660  10.123 162.046  1.00  2.84           C  
ATOM    736  C   GLN A  99     -11.387   8.832 161.613  1.00  2.73           C  
ATOM    737  O   GLN A  99     -10.887   7.757 161.913  1.00  2.56           O  
ATOM    738  CB  GLN A  99      -9.274  10.081 161.358  1.00  5.04           C  
ATOM    739  CG  GLN A  99      -9.391   9.923 159.855  1.00  2.43           C  
ATOM    740  CD  GLN A  99     -10.179  10.905 159.038  1.00  6.15           C  
ATOM    741  OE1 GLN A  99      -9.977  12.147 159.112  1.00  6.13           O  
ATOM    742  NE2 GLN A  99     -11.137  10.566 158.170  1.00  6.24           N  
ATOM    743  N   GLU A 100     -12.494   8.976 160.943  1.00  1.89           N  
ATOM    744  CA  GLU A 100     -13.299   7.966 160.384  1.00  4.30           C  
ATOM    745  C   GLU A 100     -12.632   7.322 159.146  1.00  5.98           C  
ATOM    746  O   GLU A 100     -12.247   7.866 158.115  1.00  5.63           O  
ATOM    747  CB  GLU A 100     -14.651   8.531 159.940  1.00  5.37           C  
ATOM    748  CG  GLU A 100     -15.625   7.365 159.873  1.00 11.12           C  
ATOM    749  CD  GLU A 100     -16.855   7.770 159.074  1.00 12.66           C  
ATOM    750  OE1 GLU A 100     -16.881   8.952 158.698  1.00 11.60           O  
ATOM    751  OE2 GLU A 100     -17.723   6.878 158.898  1.00 13.24           O  
ATOM    752  N   LEU A 101     -12.380   6.005 159.296  1.00  8.48           N  
ATOM    753  CA  LEU A 101     -11.765   5.067 158.430  1.00  8.51           C  
ATOM    754  C   LEU A 101     -12.763   3.969 158.048  1.00  9.60           C  
ATOM    755  O   LEU A 101     -13.726   3.672 158.732  1.00 12.04           O  
ATOM    756  CB  LEU A 101     -10.491   4.393 158.982  1.00 13.67           C  
ATOM    757  CG  LEU A 101     -10.156   4.511 160.466  1.00 15.59           C  
ATOM    758  CD1 LEU A 101      -9.516   3.272 161.038  1.00 10.23           C  
ATOM    759  CD2 LEU A 101      -9.172   5.683 160.706  1.00 14.20           C  
ATOM    760  N   GLY A 102     -12.570   3.380 156.880  1.00  8.62           N  
ATOM    761  CA  GLY A 102     -13.310   2.286 156.305  1.00  5.55           C  
ATOM    762  C   GLY A 102     -12.333   1.110 156.477  1.00  6.17           C  
ATOM    763  O   GLY A 102     -11.144   1.251 156.183  1.00  7.04           O  
ATOM    764  N   GLU A 103     -12.792   0.008 156.991  1.00  5.26           N  
ATOM    765  CA  GLU A 103     -11.889  -1.156 157.130  1.00  7.20           C  
ATOM    766  C   GLU A 103     -12.421  -2.123 156.073  1.00  7.46           C  
ATOM    767  O   GLU A 103     -13.661  -2.305 156.088  1.00  6.55           O  
ATOM    768  CB  GLU A 103     -12.033  -1.639 158.563  1.00  9.69           C  
ATOM    769  CG  GLU A 103     -11.733  -0.582 159.611  1.00 13.27           C  
ATOM    770  CD  GLU A 103     -11.726  -1.292 160.935  1.00 18.36           C  
ATOM    771  OE1 GLU A 103     -10.577  -1.746 161.188  1.00 22.40           O  
ATOM    772  OE2 GLU A 103     -12.719  -1.427 161.675  1.00 19.96           O  
ATOM    773  N   SER A 104     -11.675  -2.664 155.117  1.00  7.33           N  
ATOM    774  CA  SER A 104     -12.316  -3.490 154.126  1.00 10.31           C  
ATOM    775  C   SER A 104     -12.722  -4.850 154.651  1.00 10.31           C  
ATOM    776  O   SER A 104     -12.044  -5.329 155.495  1.00  9.67           O  
ATOM    777  CB  SER A 104     -11.520  -3.732 152.854  1.00  9.91           C  
ATOM    778  OG  SER A 104     -10.215  -4.068 153.212  1.00 18.37           O  
ATOM    779  N   GLN A 105     -13.770  -5.359 154.018  1.00 14.27           N  
ATOM    780  CA  GLN A 105     -14.381  -6.637 154.250  1.00 15.72           C  
ATOM    781  C   GLN A 105     -14.128  -7.543 153.055  1.00 16.92           C  
ATOM    782  O   GLN A 105     -13.918  -8.722 153.278  1.00 20.93           O  
ATOM    783  CB  GLN A 105     -15.919  -6.643 154.260  1.00 17.87           C  
ATOM    784  CG  GLN A 105     -16.750  -5.843 155.192  1.00 20.59           C  
ATOM    785  CD  GLN A 105     -16.140  -6.041 156.597  1.00 27.30           C  
ATOM    786  OE1 GLN A 105     -15.165  -5.383 157.013  1.00 28.27           O  
ATOM    787  NE2 GLN A 105     -16.697  -6.999 157.340  1.00 28.85           N  
ATOM    788  N   THR A 106     -14.249  -7.112 151.824  1.00 16.74           N  
ATOM    789  CA  THR A 106     -14.047  -7.886 150.626  1.00 16.08           C  
ATOM    790  C   THR A 106     -13.469  -6.913 149.597  1.00 17.54           C  
ATOM    791  O   THR A 106     -14.148  -5.913 149.334  1.00 18.12           O  
ATOM    792  CB  THR A 106     -15.252  -8.467 149.890  1.00 15.39           C  
ATOM    793  OG1 THR A 106     -16.403  -7.870 150.464  1.00 20.39           O  
ATOM    794  CG2 THR A 106     -15.409  -9.972 149.869  1.00 20.71           C  
ATOM    795  N   GLU A 107     -12.307  -7.219 149.072  1.00 20.37           N  
ATOM    796  CA  GLU A 107     -11.713  -6.353 148.084  1.00 22.99           C  
ATOM    797  C   GLU A 107     -11.221  -7.049 146.835  1.00 29.44           C  
ATOM    798  O   GLU A 107     -10.072  -7.479 146.876  1.00 32.61           O  
ATOM    799  CB  GLU A 107     -10.407  -5.807 148.599  1.00 10.58           C  
ATOM    800  CG  GLU A 107     -10.228  -4.556 149.356  1.00 11.74           C  
ATOM    801  CD  GLU A 107      -8.764  -4.504 149.797  1.00 11.21           C  
ATOM    802  OE1 GLU A 107      -7.966  -4.901 148.923  1.00  6.84           O  
ATOM    803  OE2 GLU A 107      -8.407  -4.092 150.910  1.00 13.06           O  
ATOM    804  N   PRO A 108     -11.934  -7.116 145.753  1.00 33.65           N  
ATOM    805  CA  PRO A 108     -11.565  -7.683 144.483  1.00 35.92           C  
ATOM    806  C   PRO A 108     -11.431  -6.564 143.416  1.00 39.40           C  
ATOM    807  O   PRO A 108     -11.657  -5.344 143.591  1.00 38.72           O  
ATOM    808  CB  PRO A 108     -12.793  -8.555 144.130  1.00 35.58           C  
ATOM    809  CG  PRO A 108     -13.858  -7.541 144.511  1.00 35.05           C  
ATOM    810  CD  PRO A 108     -13.323  -6.625 145.630  1.00 35.41           C  
ATOM    811  N   GLY A 109     -11.134  -7.065 142.215  1.00 41.18           N  
ATOM    812  CA  GLY A 109     -10.909  -6.336 140.966  1.00 39.78           C  
ATOM    813  C   GLY A 109      -9.498  -6.794 140.611  1.00 39.62           C  
ATOM    814  O   GLY A 109      -8.572  -6.985 141.423  1.00 38.64           O  
ATOM    815  N   PRO A 110      -9.296  -6.993 139.335  1.00 39.66           N  
ATOM    816  CA  PRO A 110      -8.005  -7.444 138.779  1.00 40.25           C  
ATOM    817  C   PRO A 110      -7.060  -6.245 138.646  1.00 39.60           C  
ATOM    818  O   PRO A 110      -6.423  -5.893 137.682  1.00 38.65           O  
ATOM    819  CB  PRO A 110      -8.242  -8.293 137.547  1.00 39.79           C  
ATOM    820  CG  PRO A 110      -9.766  -8.206 137.467  1.00 40.62           C  
ATOM    821  CD  PRO A 110     -10.234  -6.947 138.227  1.00 40.22           C  
ATOM    822  N   PHE A 111      -6.957  -5.558 139.800  1.00 38.12           N  
ATOM    823  CA  PHE A 111      -6.124  -4.600 140.401  1.00 33.07           C  
ATOM    824  C   PHE A 111      -6.150  -4.547 141.927  1.00 27.62           C  
ATOM    825  O   PHE A 111      -4.967  -4.417 142.301  1.00 25.16           O  
ATOM    826  CB  PHE A 111      -5.803  -3.299 139.671  1.00 40.64           C  
ATOM    827  CG  PHE A 111      -4.350  -3.563 139.181  1.00 46.94           C  
ATOM    828  CD1 PHE A 111      -3.755  -4.825 139.241  1.00 46.69           C  
ATOM    829  CD2 PHE A 111      -3.567  -2.545 138.680  1.00 49.55           C  
ATOM    830  CE1 PHE A 111      -2.498  -5.091 138.822  1.00 48.84           C  
ATOM    831  CE2 PHE A 111      -2.281  -2.777 138.230  1.00 51.49           C  
ATOM    832  CZ  PHE A 111      -1.740  -4.046 138.318  1.00 51.51           C  
ATOM    833  N   GLN A 112      -7.095  -4.768 142.812  1.00 23.26           N  
ATOM    834  CA  GLN A 112      -6.655  -4.704 144.237  1.00 22.84           C  
ATOM    835  C   GLN A 112      -5.510  -5.681 144.505  1.00 22.13           C  
ATOM    836  O   GLN A 112      -4.466  -5.275 145.059  1.00 23.83           O  
ATOM    837  CB  GLN A 112      -7.841  -4.759 145.202  1.00 22.56           C  
ATOM    838  CG  GLN A 112      -9.012  -3.826 145.058  1.00 21.14           C  
ATOM    839  CD  GLN A 112      -8.731  -2.334 145.221  1.00 25.78           C  
ATOM    840  OE1 GLN A 112      -7.577  -2.004 145.593  1.00 25.64           O  
ATOM    841  NE2 GLN A 112      -9.713  -1.434 144.989  1.00 20.80           N  
ATOM    842  N   ALA A 113      -5.420  -6.972 144.240  1.00 20.56           N  
ATOM    843  CA  ALA A 113      -4.338  -7.892 144.445  1.00 18.70           C  
ATOM    844  C   ALA A 113      -2.960  -7.345 144.101  1.00 19.87           C  
ATOM    845  O   ALA A 113      -2.049  -7.302 144.925  1.00 20.24           O  
ATOM    846  CB  ALA A 113      -4.510  -9.162 143.554  1.00 16.17           C  
ATOM    847  N   ALA A 114      -2.745  -6.931 142.845  1.00 19.20           N  
ATOM    848  CA  ALA A 114      -1.470  -6.438 142.391  1.00 19.80           C  
ATOM    849  C   ALA A 114      -1.338  -4.929 142.508  1.00 18.71           C  
ATOM    850  O   ALA A 114      -0.231  -4.460 142.169  1.00 20.81           O  
ATOM    851  CB  ALA A 114      -1.126  -6.972 140.988  1.00 18.12           C  
ATOM    852  N   ALA A 115      -2.307  -4.178 142.964  1.00 18.97           N  
ATOM    853  CA  ALA A 115      -2.127  -2.715 143.199  1.00 18.47           C  
ATOM    854  C   ALA A 115      -1.016  -2.651 144.247  1.00 19.55           C  
ATOM    855  O   ALA A 115      -0.839  -3.592 145.055  1.00 19.77           O  
ATOM    856  CB  ALA A 115      -3.353  -2.067 143.772  1.00  9.20           C  
ATOM    857  N   PRO A 116      -0.235  -1.601 144.318  1.00 20.14           N  
ATOM    858  CA  PRO A 116       0.876  -1.422 145.214  1.00 19.72           C  
ATOM    859  C   PRO A 116       0.545  -0.663 146.491  1.00 20.10           C  
ATOM    860  O   PRO A 116       1.514  -0.568 147.271  1.00 22.45           O  
ATOM    861  CB  PRO A 116       1.947  -0.583 144.497  1.00 20.23           C  
ATOM    862  CG  PRO A 116       1.094   0.178 143.540  1.00 23.02           C  
ATOM    863  CD  PRO A 116      -0.321  -0.445 143.429  1.00 23.24           C  
ATOM    864  N   PHE A 117      -0.677  -0.168 146.643  1.00 15.40           N  
ATOM    865  CA  PHE A 117      -1.017   0.556 147.860  1.00 14.36           C  
ATOM    866  C   PHE A 117      -1.935  -0.351 148.696  1.00 14.02           C  
ATOM    867  O   PHE A 117      -2.581  -1.191 148.010  1.00 10.01           O  
ATOM    868  CB  PHE A 117      -1.742   1.862 147.486  1.00 11.11           C  
ATOM    869  CG  PHE A 117      -2.844   1.631 146.469  1.00  9.32           C  
ATOM    870  CD1 PHE A 117      -4.107   1.225 146.818  1.00  6.05           C  
ATOM    871  CD2 PHE A 117      -2.611   1.829 145.120  1.00 10.81           C  
ATOM    872  CE1 PHE A 117      -5.085   1.073 145.858  1.00  8.94           C  
ATOM    873  CE2 PHE A 117      -3.587   1.663 144.167  1.00  9.99           C  
ATOM    874  CZ  PHE A 117      -4.846   1.293 144.522  1.00  3.19           C  
ATOM    875  N   ASP A 118      -2.027  -0.164 150.058  1.00 12.27           N  
ATOM    876  CA  ASP A 118      -2.948  -1.059 150.799  1.00  6.93           C  
ATOM    877  C   ASP A 118      -4.350  -0.511 150.873  1.00  6.18           C  
ATOM    878  O   ASP A 118      -5.281  -1.196 151.260  1.00  6.55           O  
ATOM    879  CB  ASP A 118      -2.493  -1.326 152.218  1.00  8.52           C  
ATOM    880  CG  ASP A 118      -1.072  -1.904 152.162  1.00  9.76           C  
ATOM    881  OD1 ASP A 118      -0.866  -3.048 151.734  1.00  7.37           O  
ATOM    882  OD2 ASP A 118      -0.222  -1.125 152.627  1.00  9.13           O  
ATOM    883  N   GLY A 119      -4.531   0.754 150.543  1.00  5.19           N  
ATOM    884  CA  GLY A 119      -5.826   1.418 150.568  1.00  2.48           C  
ATOM    885  C   GLY A 119      -5.719   2.724 149.798  1.00  2.20           C  
ATOM    886  O   GLY A 119      -4.819   3.116 149.121  1.00  1.89           O  
ATOM    887  N   ILE A 120      -6.817   3.468 149.901  1.00  4.19           N  
ATOM    888  CA  ILE A 120      -6.975   4.740 149.225  1.00  5.30           C  
ATOM    889  C   ILE A 120      -7.365   5.857 150.243  1.00  3.98           C  
ATOM    890  O   ILE A 120      -8.261   5.671 151.001  1.00  1.89           O  
ATOM    891  CB  ILE A 120      -7.954   4.535 148.034  1.00  5.43           C  
ATOM    892  CG1 ILE A 120      -7.503   3.412 147.112  1.00  6.18           C  
ATOM    893  CG2 ILE A 120      -8.177   5.817 147.170  1.00  8.98           C  
ATOM    894  CD1 ILE A 120      -8.116   3.217 145.757  1.00  7.31           C  
ATOM    895  N   LEU A 121      -6.670   6.991 150.123  1.00  4.72           N  
ATOM    896  CA  LEU A 121      -6.922   8.205 150.875  1.00  5.01           C  
ATOM    897  C   LEU A 121      -7.534   9.239 149.888  1.00  3.54           C  
ATOM    898  O   LEU A 121      -6.824   9.843 149.115  1.00  1.89           O  
ATOM    899  CB  LEU A 121      -5.705   8.868 151.498  1.00  4.00           C  
ATOM    900  CG  LEU A 121      -5.943  10.072 152.445  1.00  7.47           C  
ATOM    901  CD1 LEU A 121      -4.718  10.081 153.379  1.00  4.57           C  
ATOM    902  CD2 LEU A 121      -6.090  11.434 151.802  1.00  1.89           C  
ATOM    903  N   GLY A 122      -8.839   9.479 149.938  1.00  2.98           N  
ATOM    904  CA  GLY A 122      -9.461  10.411 149.040  1.00  3.49           C  
ATOM    905  C   GLY A 122      -9.389  11.887 149.525  1.00  6.69           C  
ATOM    906  O   GLY A 122      -9.737  12.163 150.674  1.00  1.89           O  
ATOM    907  N   LEU A 123      -9.021  12.694 148.485  1.00  4.06           N  
ATOM    908  CA  LEU A 123      -8.874  14.090 148.643  1.00  5.21           C  
ATOM    909  C   LEU A 123      -9.916  14.984 147.933  1.00  5.60           C  
ATOM    910  O   LEU A 123      -9.824  16.217 147.903  1.00  1.89           O  
ATOM    911  CB  LEU A 123      -7.433  14.391 148.160  1.00  3.73           C  
ATOM    912  CG  LEU A 123      -6.257  14.017 149.021  1.00  1.89           C  
ATOM    913  CD1 LEU A 123      -4.974  14.502 148.329  1.00  1.89           C  
ATOM    914  CD2 LEU A 123      -6.402  14.636 150.410  1.00  5.62           C  
ATOM    915  N   ALA A 124     -10.958  14.429 147.357  1.00  6.97           N  
ATOM    916  CA  ALA A 124     -12.040  15.233 146.692  1.00  9.02           C  
ATOM    917  C   ALA A 124     -12.935  15.868 147.797  1.00  8.97           C  
ATOM    918  O   ALA A 124     -12.421  16.066 148.873  1.00  4.06           O  
ATOM    919  CB  ALA A 124     -12.925  14.564 145.644  1.00  1.89           C  
ATOM    920  N   TYR A 125     -14.177  16.216 147.496  1.00 10.48           N  
ATOM    921  CA  TYR A 125     -15.081  16.875 148.417  1.00 11.73           C  
ATOM    922  C   TYR A 125     -16.055  15.911 149.087  1.00 12.62           C  
ATOM    923  O   TYR A 125     -16.437  14.903 148.468  1.00 12.44           O  
ATOM    924  CB  TYR A 125     -15.890  17.911 147.621  1.00 10.61           C  
ATOM    925  CG  TYR A 125     -15.256  19.213 147.272  1.00  9.63           C  
ATOM    926  CD1 TYR A 125     -14.400  19.315 146.196  1.00  7.08           C  
ATOM    927  CD2 TYR A 125     -15.541  20.373 147.980  1.00 11.03           C  
ATOM    928  CE1 TYR A 125     -13.862  20.503 145.840  1.00  7.58           C  
ATOM    929  CE2 TYR A 125     -14.958  21.601 147.640  1.00 10.56           C  
ATOM    930  CZ  TYR A 125     -14.081  21.671 146.582  1.00 11.06           C  
ATOM    931  OH  TYR A 125     -13.462  22.854 146.177  1.00  8.37           O  
ATOM    932  N   PRO A 126     -16.561  16.233 150.281  1.00 12.72           N  
ATOM    933  CA  PRO A 126     -17.495  15.485 151.101  1.00 13.95           C  
ATOM    934  C   PRO A 126     -18.731  14.866 150.465  1.00 16.19           C  
ATOM    935  O   PRO A 126     -19.288  13.905 150.979  1.00 19.72           O  
ATOM    936  CB  PRO A 126     -18.138  16.458 152.098  1.00 10.69           C  
ATOM    937  CG  PRO A 126     -17.079  17.500 152.156  1.00 11.49           C  
ATOM    938  CD  PRO A 126     -16.159  17.467 150.969  1.00 11.28           C  
ATOM    939  N   SER A 127     -19.162  15.497 149.401  1.00 16.75           N  
ATOM    940  CA  SER A 127     -20.210  15.252 148.458  1.00 16.76           C  
ATOM    941  C   SER A 127     -20.085  13.906 147.680  1.00 14.72           C  
ATOM    942  O   SER A 127     -21.158  13.278 147.403  1.00 11.45           O  
ATOM    943  CB  SER A 127     -20.162  16.428 147.467  1.00 15.55           C  
ATOM    944  OG  SER A 127     -21.182  16.442 146.516  1.00 16.35           O  
ATOM    945  N   ILE A 128     -18.798  13.611 147.385  1.00 11.67           N  
ATOM    946  CA  ILE A 128     -18.587  12.351 146.664  1.00 13.75           C  
ATOM    947  C   ILE A 128     -18.118  11.257 147.604  1.00 14.76           C  
ATOM    948  O   ILE A 128     -17.815  10.177 147.094  1.00 15.25           O  
ATOM    949  CB  ILE A 128     -17.720  12.348 145.402  1.00 11.94           C  
ATOM    950  CG1 ILE A 128     -16.262  12.764 145.541  1.00  9.79           C  
ATOM    951  CG2 ILE A 128     -18.369  13.208 144.316  1.00 15.25           C  
ATOM    952  CD1 ILE A 128     -15.496  12.563 144.217  1.00  2.10           C  
ATOM    953  N   ALA A 129     -18.096  11.415 148.933  1.00 15.70           N  
ATOM    954  CA  ALA A 129     -17.708  10.407 149.897  1.00 14.97           C  
ATOM    955  C   ALA A 129     -18.809   9.327 149.935  1.00 15.65           C  
ATOM    956  O   ALA A 129     -19.979   9.683 150.252  1.00 16.45           O  
ATOM    957  CB  ALA A 129     -17.501  10.889 151.326  1.00 13.62           C  
ATOM    958  N   ALA A 130     -18.379   8.098 149.554  1.00 12.80           N  
ATOM    959  CA  ALA A 130     -19.497   7.108 149.595  1.00 12.92           C  
ATOM    960  C   ALA A 130     -19.855   6.889 151.084  1.00 11.94           C  
ATOM    961  O   ALA A 130     -19.010   6.947 152.005  1.00  8.38           O  
ATOM    962  CB  ALA A 130     -19.172   5.922 148.687  1.00 12.72           C  
ATOM    963  N   ALA A 131     -21.140   6.724 151.411  1.00  9.73           N  
ATOM    964  CA  ALA A 131     -21.669   6.542 152.740  1.00 11.66           C  
ATOM    965  C   ALA A 131     -21.431   7.663 153.746  1.00 10.87           C  
ATOM    966  O   ALA A 131     -21.659   7.507 154.926  1.00 13.27           O  
ATOM    967  CB  ALA A 131     -21.174   5.273 153.383  1.00 17.91           C  
ATOM    968  N   GLY A 132     -21.046   8.854 153.369  1.00 11.87           N  
ATOM    969  CA  GLY A 132     -20.865  10.038 154.177  1.00 12.72           C  
ATOM    970  C   GLY A 132     -19.591  10.090 154.993  1.00 12.74           C  
ATOM    971  O   GLY A 132     -19.574  10.886 155.931  1.00 13.41           O  
ATOM    972  N   ALA A 133     -18.600   9.284 154.578  1.00 10.14           N  
ATOM    973  CA  ALA A 133     -17.378   9.282 155.376  1.00  7.25           C  
ATOM    974  C   ALA A 133     -16.786  10.668 155.307  1.00  6.67           C  
ATOM    975  O   ALA A 133     -16.692  11.306 154.265  1.00  5.61           O  
ATOM    976  CB  ALA A 133     -16.487   8.201 154.792  1.00  1.89           C  
ATOM    977  N   VAL A 134     -16.317  11.182 156.418  1.00  7.21           N  
ATOM    978  CA  VAL A 134     -15.627  12.496 156.460  1.00  6.01           C  
ATOM    979  C   VAL A 134     -14.272  12.350 155.821  1.00  4.58           C  
ATOM    980  O   VAL A 134     -13.414  11.530 156.215  1.00  3.47           O  
ATOM    981  CB  VAL A 134     -15.577  12.841 158.004  1.00  7.97           C  
ATOM    982  CG1 VAL A 134     -14.839  14.124 158.354  1.00  1.89           C  
ATOM    983  CG2 VAL A 134     -17.006  12.754 158.574  1.00  1.89           C  
ATOM    984  N   PRO A 135     -13.956  13.107 154.755  1.00  6.96           N  
ATOM    985  CA  PRO A 135     -12.635  13.015 154.112  1.00  4.68           C  
ATOM    986  C   PRO A 135     -11.603  13.484 155.125  1.00  6.70           C  
ATOM    987  O   PRO A 135     -11.896  14.284 156.050  1.00  6.97           O  
ATOM    988  CB  PRO A 135     -12.787  13.783 152.788  1.00  4.30           C  
ATOM    989  CG  PRO A 135     -14.271  13.999 152.637  1.00  1.89           C  
ATOM    990  CD  PRO A 135     -14.790  14.127 154.057  1.00  3.34           C  
ATOM    991  N   VAL A 136     -10.350  13.034 155.023  1.00  8.20           N  
ATOM    992  CA  VAL A 136      -9.235  13.416 155.872  1.00  7.56           C  
ATOM    993  C   VAL A 136      -8.993  14.919 156.028  1.00  8.17           C  
ATOM    994  O   VAL A 136      -9.023  15.601 157.119  1.00  6.43           O  
ATOM    995  CB  VAL A 136      -7.970  12.739 155.273  1.00  9.11           C  
ATOM    996  CG1 VAL A 136      -6.692  13.293 155.907  1.00 12.67           C  
ATOM    997  CG2 VAL A 136      -8.029  11.275 155.591  1.00  9.18           C  
ATOM    998  N   PHE A 137      -8.791  15.494 154.829  1.00  4.88           N  
ATOM    999  CA  PHE A 137      -8.515  16.903 154.681  1.00  5.13           C  
ATOM   1000  C   PHE A 137      -9.587  17.767 155.316  1.00  5.60           C  
ATOM   1001  O   PHE A 137      -9.254  18.799 155.888  1.00  7.37           O  
ATOM   1002  CB  PHE A 137      -8.288  17.305 153.201  1.00  4.61           C  
ATOM   1003  CG  PHE A 137      -7.636  18.680 153.028  1.00  5.05           C  
ATOM   1004  CD1 PHE A 137      -6.259  18.813 153.263  1.00  1.89           C  
ATOM   1005  CD2 PHE A 137      -8.368  19.805 152.711  1.00  1.89           C  
ATOM   1006  CE1 PHE A 137      -5.643  20.010 153.154  1.00  1.89           C  
ATOM   1007  CE2 PHE A 137      -7.770  21.039 152.626  1.00  1.89           C  
ATOM   1008  CZ  PHE A 137      -6.414  21.125 152.837  1.00  2.31           C  
ATOM   1009  N   ASP A 138     -10.854  17.455 155.247  1.00  6.28           N  
ATOM   1010  CA  ASP A 138     -11.906  18.192 155.809  1.00  9.31           C  
ATOM   1011  C   ASP A 138     -11.742  18.302 157.335  1.00 12.93           C  
ATOM   1012  O   ASP A 138     -12.094  19.385 157.837  1.00 12.13           O  
ATOM   1013  CB  ASP A 138     -13.230  17.477 155.497  1.00 11.44           C  
ATOM   1014  CG  ASP A 138     -13.727  17.917 154.121  1.00 11.93           C  
ATOM   1015  OD1 ASP A 138     -13.026  17.479 153.209  1.00  9.83           O  
ATOM   1016  OD2 ASP A 138     -14.722  18.622 153.866  1.00 11.88           O  
ATOM   1017  N   ASN A 139     -11.182  17.242 157.959  1.00 12.02           N  
ATOM   1018  CA  ASN A 139     -10.913  17.212 159.375  1.00 10.37           C  
ATOM   1019  C   ASN A 139      -9.721  18.057 159.829  1.00 10.10           C  
ATOM   1020  O   ASN A 139      -9.727  18.767 160.832  1.00  6.62           O  
ATOM   1021  CB  ASN A 139     -10.682  15.757 159.816  1.00 10.20           C  
ATOM   1022  CG  ASN A 139     -11.907  14.916 160.081  1.00 10.30           C  
ATOM   1023  OD1 ASN A 139     -12.882  15.447 160.562  1.00  8.33           O  
ATOM   1024  ND2 ASN A 139     -11.953  13.631 159.736  1.00  5.56           N  
ATOM   1025  N   MET A 140      -8.609  18.072 159.107  1.00  9.02           N  
ATOM   1026  CA  MET A 140      -7.411  18.841 159.381  1.00 11.39           C  
ATOM   1027  C   MET A 140      -7.827  20.312 159.385  1.00 12.43           C  
ATOM   1028  O   MET A 140      -7.363  21.181 160.041  1.00 11.08           O  
ATOM   1029  CB  MET A 140      -6.454  18.612 158.215  1.00  8.68           C  
ATOM   1030  CG  MET A 140      -5.757  17.251 158.116  1.00  7.73           C  
ATOM   1031  SD  MET A 140      -4.817  17.126 156.580  1.00 12.50           S  
ATOM   1032  CE  MET A 140      -3.977  15.527 156.758  1.00 12.66           C  
ATOM   1033  N   GLY A 141      -8.781  20.597 158.505  1.00 14.81           N  
ATOM   1034  CA  GLY A 141      -9.597  21.719 158.173  1.00 16.07           C  
ATOM   1035  C   GLY A 141     -10.354  22.204 159.402  1.00 15.61           C  
ATOM   1036  O   GLY A 141     -10.068  23.186 160.091  1.00 18.17           O  
ATOM   1037  N   SER A 142     -11.401  21.522 159.777  1.00 15.67           N  
ATOM   1038  CA  SER A 142     -12.208  21.711 160.921  1.00 15.87           C  
ATOM   1039  C   SER A 142     -11.406  21.799 162.229  1.00 15.83           C  
ATOM   1040  O   SER A 142     -11.715  22.531 163.181  1.00 15.66           O  
ATOM   1041  CB  SER A 142     -13.064  20.418 161.124  1.00 19.21           C  
ATOM   1042  OG  SER A 142     -14.335  20.609 160.498  1.00 21.76           O  
ATOM   1043  N   GLN A 143     -10.349  21.004 162.340  1.00 14.07           N  
ATOM   1044  CA  GLN A 143      -9.576  20.979 163.586  1.00 13.41           C  
ATOM   1045  C   GLN A 143      -8.489  22.026 163.565  1.00 10.98           C  
ATOM   1046  O   GLN A 143      -7.719  22.169 164.512  1.00 13.48           O  
ATOM   1047  CB  GLN A 143      -9.124  19.530 163.921  1.00 13.43           C  
ATOM   1048  CG  GLN A 143     -10.294  18.503 163.908  1.00  7.63           C  
ATOM   1049  CD  GLN A 143      -9.742  17.093 163.817  1.00 14.19           C  
ATOM   1050  OE1 GLN A 143      -8.514  16.962 163.741  1.00 14.97           O  
ATOM   1051  NE2 GLN A 143     -10.527  15.992 163.890  1.00 16.80           N  
ATOM   1052  N   SER A 144      -8.444  22.826 162.531  1.00 10.86           N  
ATOM   1053  CA  SER A 144      -7.526  23.903 162.306  1.00  9.29           C  
ATOM   1054  C   SER A 144      -6.112  23.445 162.572  1.00  8.65           C  
ATOM   1055  O   SER A 144      -5.404  24.035 163.354  1.00  8.36           O  
ATOM   1056  CB  SER A 144      -7.852  25.153 163.119  1.00 15.58           C  
ATOM   1057  OG  SER A 144      -8.714  26.074 162.411  1.00 20.04           O  
ATOM   1058  N   LEU A 145      -5.702  22.420 161.817  1.00  9.52           N  
ATOM   1059  CA  LEU A 145      -4.375  21.815 161.866  1.00  7.87           C  
ATOM   1060  C   LEU A 145      -3.339  22.375 160.904  1.00  9.18           C  
ATOM   1061  O   LEU A 145      -2.119  22.193 161.109  1.00  9.17           O  
ATOM   1062  CB  LEU A 145      -4.483  20.287 161.527  1.00  6.11           C  
ATOM   1063  CG  LEU A 145      -5.324  19.413 162.483  1.00  7.83           C  
ATOM   1064  CD1 LEU A 145      -5.285  17.935 162.292  1.00  2.31           C  
ATOM   1065  CD2 LEU A 145      -4.870  19.719 163.917  1.00  7.01           C  
ATOM   1066  N   VAL A 146      -3.820  22.985 159.805  1.00  8.01           N  
ATOM   1067  CA  VAL A 146      -2.845  23.425 158.803  1.00 11.50           C  
ATOM   1068  C   VAL A 146      -2.837  24.986 158.849  1.00 13.52           C  
ATOM   1069  O   VAL A 146      -3.757  25.713 159.249  1.00  9.93           O  
ATOM   1070  CB  VAL A 146      -2.967  22.642 157.462  1.00 13.57           C  
ATOM   1071  CG1 VAL A 146      -2.246  21.226 157.483  1.00  7.22           C  
ATOM   1072  CG2 VAL A 146      -4.231  22.081 156.778  1.00 10.95           C  
ATOM   1073  N   GLU A 147      -1.699  25.624 158.525  1.00 13.18           N  
ATOM   1074  CA  GLU A 147      -1.259  26.977 158.403  1.00 10.89           C  
ATOM   1075  C   GLU A 147      -2.099  27.719 157.373  1.00 10.93           C  
ATOM   1076  O   GLU A 147      -2.573  28.849 157.491  1.00  9.66           O  
ATOM   1077  CB  GLU A 147       0.198  27.052 157.916  1.00 13.88           C  
ATOM   1078  CG  GLU A 147       0.789  28.441 157.831  1.00 14.11           C  
ATOM   1079  CD  GLU A 147       2.101  28.561 157.094  1.00 16.38           C  
ATOM   1080  OE1 GLU A 147       2.924  27.618 157.043  1.00 17.21           O  
ATOM   1081  OE2 GLU A 147       2.410  29.679 156.561  1.00 19.42           O  
ATOM   1082  N   LYS A 148      -2.337  26.957 156.298  1.00 10.35           N  
ATOM   1083  CA  LYS A 148      -3.155  27.367 155.180  1.00 10.03           C  
ATOM   1084  C   LYS A 148      -3.911  26.071 154.806  1.00  9.96           C  
ATOM   1085  O   LYS A 148      -3.326  24.981 154.960  1.00  8.03           O  
ATOM   1086  CB  LYS A 148      -2.282  27.851 154.024  1.00 14.12           C  
ATOM   1087  CG  LYS A 148      -1.331  28.979 154.034  1.00 17.04           C  
ATOM   1088  CD  LYS A 148       0.123  29.067 154.270  1.00 17.25           C  
ATOM   1089  CE  LYS A 148       1.226  28.746 153.292  1.00 17.23           C  
ATOM   1090  NZ  LYS A 148       0.939  29.286 151.900  1.00 17.36           N  
ATOM   1091  N   ASP A 149      -5.144  26.131 154.339  1.00  8.96           N  
ATOM   1092  CA  ASP A 149      -5.978  25.030 153.948  1.00  8.25           C  
ATOM   1093  C   ASP A 149      -5.870  24.675 152.444  1.00  8.78           C  
ATOM   1094  O   ASP A 149      -6.793  24.692 151.620  1.00  6.69           O  
ATOM   1095  CB  ASP A 149      -7.468  25.215 154.325  1.00  5.45           C  
ATOM   1096  CG  ASP A 149      -7.733  25.113 155.811  1.00 10.03           C  
ATOM   1097  OD1 ASP A 149      -7.217  24.305 156.607  1.00  5.42           O  
ATOM   1098  OD2 ASP A 149      -8.521  25.873 156.434  1.00 15.65           O  
ATOM   1099  N   LEU A 150      -4.667  24.257 152.106  1.00  7.71           N  
ATOM   1100  CA  LEU A 150      -4.121  23.806 150.885  1.00  7.56           C  
ATOM   1101  C   LEU A 150      -3.238  22.539 151.028  1.00  7.89           C  
ATOM   1102  O   LEU A 150      -2.610  22.331 152.049  1.00  8.02           O  
ATOM   1103  CB  LEU A 150      -2.881  24.583 150.472  1.00  5.46           C  
ATOM   1104  CG  LEU A 150      -2.438  25.966 150.591  1.00  5.30           C  
ATOM   1105  CD1 LEU A 150      -1.062  26.268 150.016  1.00  1.89           C  
ATOM   1106  CD2 LEU A 150      -3.546  26.747 149.810  1.00 10.85           C  
ATOM   1107  N   PHE A 151      -3.092  21.854 149.930  1.00  8.72           N  
ATOM   1108  CA  PHE A 151      -2.272  20.690 149.689  1.00  7.70           C  
ATOM   1109  C   PHE A 151      -1.789  20.804 148.219  1.00  7.51           C  
ATOM   1110  O   PHE A 151      -2.345  21.538 147.444  1.00  6.35           O  
ATOM   1111  CB  PHE A 151      -2.976  19.414 149.839  1.00  8.91           C  
ATOM   1112  CG  PHE A 151      -4.138  19.047 148.960  1.00  7.74           C  
ATOM   1113  CD1 PHE A 151      -3.956  18.407 147.742  1.00  1.89           C  
ATOM   1114  CD2 PHE A 151      -5.436  19.307 149.433  1.00  5.03           C  
ATOM   1115  CE1 PHE A 151      -5.098  18.025 147.067  1.00  1.89           C  
ATOM   1116  CE2 PHE A 151      -6.549  18.928 148.730  1.00  1.89           C  
ATOM   1117  CZ  PHE A 151      -6.374  18.302 147.525  1.00  1.89           C  
ATOM   1118  N   SER A 152      -0.674  20.302 147.812  1.00  6.58           N  
ATOM   1119  CA  SER A 152      -0.225  20.457 146.462  1.00 11.07           C  
ATOM   1120  C   SER A 152       0.602  19.192 146.168  1.00 11.62           C  
ATOM   1121  O   SER A 152       1.133  18.594 147.091  1.00 10.78           O  
ATOM   1122  CB  SER A 152       0.650  21.660 146.313  1.00 14.37           C  
ATOM   1123  OG  SER A 152       0.015  22.796 146.917  1.00 27.40           O  
ATOM   1124  N   PHE A 153       0.626  19.002 144.867  1.00 13.63           N  
ATOM   1125  CA  PHE A 153       1.303  17.853 144.291  1.00 12.03           C  
ATOM   1126  C   PHE A 153       2.266  18.113 143.136  1.00  9.77           C  
ATOM   1127  O   PHE A 153       2.026  18.679 142.082  1.00 11.42           O  
ATOM   1128  CB  PHE A 153       0.290  16.814 143.812  1.00 12.58           C  
ATOM   1129  CG  PHE A 153      -0.407  15.798 144.645  1.00  8.40           C  
ATOM   1130  CD1 PHE A 153       0.128  14.551 144.909  1.00  6.25           C  
ATOM   1131  CD2 PHE A 153      -1.713  16.086 145.094  1.00  7.51           C  
ATOM   1132  CE1 PHE A 153      -0.635  13.652 145.636  1.00  7.95           C  
ATOM   1133  CE2 PHE A 153      -2.503  15.220 145.825  1.00  1.89           C  
ATOM   1134  CZ  PHE A 153      -1.934  13.940 146.087  1.00  6.90           C  
ATOM   1135  N   TYR A 154       3.463  17.549 143.373  1.00  9.28           N  
ATOM   1136  CA  TYR A 154       4.542  17.484 142.430  1.00  6.31           C  
ATOM   1137  C   TYR A 154       4.607  16.018 142.014  1.00  7.15           C  
ATOM   1138  O   TYR A 154       4.605  15.109 142.900  1.00  5.19           O  
ATOM   1139  CB  TYR A 154       5.792  18.022 143.125  1.00  7.66           C  
ATOM   1140  CG  TYR A 154       6.861  17.831 142.058  1.00  9.22           C  
ATOM   1141  CD1 TYR A 154       7.054  18.662 140.952  1.00 11.83           C  
ATOM   1142  CD2 TYR A 154       7.611  16.707 142.170  1.00 10.27           C  
ATOM   1143  CE1 TYR A 154       7.994  18.286 140.005  1.00 15.72           C  
ATOM   1144  CE2 TYR A 154       8.572  16.338 141.252  1.00 12.21           C  
ATOM   1145  CZ  TYR A 154       8.753  17.118 140.147  1.00 13.51           C  
ATOM   1146  OH  TYR A 154       9.719  16.672 139.260  1.00 15.36           O  
ATOM   1147  N   LEU A 155       4.586  15.661 140.720  1.00  7.31           N  
ATOM   1148  CA  LEU A 155       4.674  14.218 140.319  1.00  7.93           C  
ATOM   1149  C   LEU A 155       5.952  14.070 139.507  1.00  8.47           C  
ATOM   1150  O   LEU A 155       6.296  14.979 138.754  1.00 10.19           O  
ATOM   1151  CB  LEU A 155       3.455  13.633 139.621  1.00  5.30           C  
ATOM   1152  CG  LEU A 155       1.986  13.838 140.019  1.00  6.45           C  
ATOM   1153  CD1 LEU A 155       0.957  13.158 139.139  1.00  1.89           C  
ATOM   1154  CD2 LEU A 155       1.692  13.491 141.492  1.00  1.89           C  
ATOM   1155  N   SER A 156       6.776  13.046 139.612  1.00 10.29           N  
ATOM   1156  CA  SER A 156       8.000  12.830 138.851  1.00  8.82           C  
ATOM   1157  C   SER A 156       7.726  11.984 137.590  1.00 11.34           C  
ATOM   1158  O   SER A 156       6.663  11.346 137.378  1.00 10.83           O  
ATOM   1159  CB  SER A 156       9.069  12.084 139.597  1.00 10.39           C  
ATOM   1160  OG  SER A 156       8.597  10.977 140.345  1.00 11.77           O  
ATOM   1161  N   GLY A 157       8.732  12.057 136.711  1.00 12.51           N  
ATOM   1162  CA  GLY A 157       8.590  11.427 135.399  1.00 13.77           C  
ATOM   1163  C   GLY A 157       9.517  10.325 135.128  1.00 14.15           C  
ATOM   1164  O   GLY A 157      10.565  10.289 135.727  1.00 15.62           O  
ATOM   1165  N   GLY A 158       9.212   9.324 134.315  1.00 17.10           N  
ATOM   1166  CA  GLY A 158      10.114   8.171 134.069  1.00 16.01           C  
ATOM   1167  C   GLY A 158      10.221   7.358 135.365  1.00 15.51           C  
ATOM   1168  O   GLY A 158      11.222   6.655 135.489  1.00 14.42           O  
ATOM   1169  N   GLY A 159       9.285   7.513 136.319  1.00 14.20           N  
ATOM   1170  CA  GLY A 159       9.398   6.807 137.563  1.00 14.31           C  
ATOM   1171  C   GLY A 159      10.523   7.151 138.514  1.00 15.41           C  
ATOM   1172  O   GLY A 159      11.007   6.441 139.468  1.00 15.31           O  
ATOM   1173  N   ALA A 160      11.043   8.362 138.324  1.00 14.22           N  
ATOM   1174  CA  ALA A 160      12.151   8.749 139.190  1.00 13.22           C  
ATOM   1175  C   ALA A 160      11.455   8.994 140.517  1.00 13.51           C  
ATOM   1176  O   ALA A 160      10.222   9.031 140.631  1.00 13.78           O  
ATOM   1177  CB  ALA A 160      12.799   9.973 138.607  1.00 15.32           C  
ATOM   1178  N   ASN A 161      12.312   9.195 141.498  1.00 14.91           N  
ATOM   1179  CA  ASN A 161      11.781   9.518 142.844  1.00 17.33           C  
ATOM   1180  C   ASN A 161      11.713  11.039 142.890  1.00 15.33           C  
ATOM   1181  O   ASN A 161      12.208  11.767 142.003  1.00 15.51           O  
ATOM   1182  CB  ASN A 161      12.637   8.808 143.835  1.00 26.61           C  
ATOM   1183  CG  ASN A 161      14.016   9.371 144.008  1.00 32.30           C  
ATOM   1184  OD1 ASN A 161      14.669   9.891 143.112  1.00 37.62           O  
ATOM   1185  ND2 ASN A 161      14.490   9.223 145.253  1.00 38.82           N  
ATOM   1186  N   GLY A 162      11.018  11.598 143.878  1.00 12.93           N  
ATOM   1187  CA  GLY A 162      10.958  13.067 143.807  1.00  6.06           C  
ATOM   1188  C   GLY A 162       9.499  13.435 143.770  1.00  5.97           C  
ATOM   1189  O   GLY A 162       9.302  14.679 143.661  1.00  7.82           O  
ATOM   1190  N   SER A 163       8.523  12.548 143.855  1.00  1.94           N  
ATOM   1191  CA  SER A 163       7.134  13.068 143.919  1.00  1.90           C  
ATOM   1192  C   SER A 163       6.944  13.441 145.390  1.00  1.89           C  
ATOM   1193  O   SER A 163       7.524  12.978 146.351  1.00  1.89           O  
ATOM   1194  CB  SER A 163       6.069  12.164 143.375  1.00  6.60           C  
ATOM   1195  OG  SER A 163       6.529  11.647 142.131  1.00 14.03           O  
ATOM   1196  N   GLU A 164       6.172  14.468 145.642  1.00  3.91           N  
ATOM   1197  CA  GLU A 164       5.835  15.152 146.839  1.00  4.46           C  
ATOM   1198  C   GLU A 164       4.402  15.531 147.035  1.00  5.13           C  
ATOM   1199  O   GLU A 164       3.781  15.856 146.019  1.00  2.25           O  
ATOM   1200  CB  GLU A 164       6.619  16.485 146.603  1.00  9.17           C  
ATOM   1201  CG  GLU A 164       7.503  16.671 147.838  1.00 16.67           C  
ATOM   1202  CD  GLU A 164       7.891  18.127 147.902  1.00 23.56           C  
ATOM   1203  OE1 GLU A 164       8.346  18.710 146.886  1.00 24.13           O  
ATOM   1204  OE2 GLU A 164       7.697  18.722 148.984  1.00 28.87           O  
ATOM   1205  N   VAL A 165       3.902  15.493 148.282  1.00  8.33           N  
ATOM   1206  CA  VAL A 165       2.510  15.913 148.585  1.00 10.60           C  
ATOM   1207  C   VAL A 165       2.875  16.939 149.708  1.00 10.52           C  
ATOM   1208  O   VAL A 165       3.664  16.657 150.600  1.00 11.54           O  
ATOM   1209  CB  VAL A 165       1.385  14.990 148.965  1.00 13.19           C  
ATOM   1210  CG1 VAL A 165       1.427  14.608 150.457  1.00 21.58           C  
ATOM   1211  CG2 VAL A 165      -0.067  15.485 148.983  1.00 12.68           C  
ATOM   1212  N   MET A 166       2.409  18.145 149.518  1.00 11.05           N  
ATOM   1213  CA  MET A 166       2.703  19.262 150.432  1.00 11.70           C  
ATOM   1214  C   MET A 166       1.392  19.528 151.150  1.00 11.34           C  
ATOM   1215  O   MET A 166       0.337  19.542 150.460  1.00 14.06           O  
ATOM   1216  CB  MET A 166       3.285  20.412 149.590  1.00  9.86           C  
ATOM   1217  CG  MET A 166       4.404  20.250 148.600  1.00 12.69           C  
ATOM   1218  SD  MET A 166       4.246  19.949 146.798  1.00 17.67           S  
ATOM   1219  CE  MET A 166       5.938  19.918 146.263  1.00 11.92           C  
ATOM   1220  N   LEU A 167       1.216  19.639 152.450  1.00  8.73           N  
ATOM   1221  CA  LEU A 167      -0.105  19.859 153.036  1.00  6.34           C  
ATOM   1222  C   LEU A 167      -0.047  21.199 153.787  1.00  6.61           C  
ATOM   1223  O   LEU A 167       0.942  21.336 154.501  1.00  1.89           O  
ATOM   1224  CB  LEU A 167      -0.462  18.797 154.077  1.00  5.67           C  
ATOM   1225  CG  LEU A 167      -0.679  17.357 153.629  1.00  7.37           C  
ATOM   1226  CD1 LEU A 167      -0.981  16.452 154.802  1.00 10.29           C  
ATOM   1227  CD2 LEU A 167      -1.894  17.255 152.739  1.00 11.12           C  
ATOM   1228  N   GLY A 168      -0.970  22.128 153.660  1.00  6.83           N  
ATOM   1229  CA  GLY A 168      -0.932  23.387 154.361  1.00  9.26           C  
ATOM   1230  C   GLY A 168       0.141  24.332 153.912  1.00 11.35           C  
ATOM   1231  O   GLY A 168       0.314  25.381 154.493  1.00 13.94           O  
ATOM   1232  N   GLY A 169       0.946  24.115 152.893  1.00 15.53           N  
ATOM   1233  CA  GLY A 169       1.999  24.866 152.232  1.00 12.73           C  
ATOM   1234  C   GLY A 169       2.123  24.393 150.763  1.00 12.29           C  
ATOM   1235  O   GLY A 169       1.690  23.339 150.315  1.00 12.86           O  
ATOM   1236  N   VAL A 170       2.782  25.038 149.875  1.00 10.34           N  
ATOM   1237  CA  VAL A 170       3.135  24.938 148.495  1.00 13.76           C  
ATOM   1238  C   VAL A 170       4.651  24.755 148.563  1.00 13.57           C  
ATOM   1239  O   VAL A 170       5.204  25.334 149.515  1.00 15.51           O  
ATOM   1240  CB  VAL A 170       2.755  26.249 147.759  1.00 15.56           C  
ATOM   1241  CG1 VAL A 170       3.992  27.182 147.542  1.00 18.73           C  
ATOM   1242  CG2 VAL A 170       2.083  26.256 146.421  1.00 11.32           C  
ATOM   1243  N   ASP A 171       5.295  24.040 147.660  1.00 14.47           N  
ATOM   1244  CA  ASP A 171       6.746  23.909 147.691  1.00 13.12           C  
ATOM   1245  C   ASP A 171       7.147  24.667 146.413  1.00 12.18           C  
ATOM   1246  O   ASP A 171       6.866  24.308 145.310  1.00 11.01           O  
ATOM   1247  CB  ASP A 171       7.355  22.549 147.764  1.00 14.38           C  
ATOM   1248  CG  ASP A 171       8.838  22.377 147.651  1.00 15.38           C  
ATOM   1249  OD1 ASP A 171       9.555  23.368 147.525  1.00 20.22           O  
ATOM   1250  OD2 ASP A 171       9.417  21.265 147.646  1.00 19.21           O  
ATOM   1251  N   ASN A 172       7.795  25.733 146.687  1.00 13.46           N  
ATOM   1252  CA  ASN A 172       8.348  26.781 145.881  1.00 17.07           C  
ATOM   1253  C   ASN A 172       9.518  26.360 145.014  1.00 17.50           C  
ATOM   1254  O   ASN A 172       9.775  26.998 144.021  1.00 14.13           O  
ATOM   1255  CB  ASN A 172       8.976  27.869 146.778  1.00 21.25           C  
ATOM   1256  CG  ASN A 172       8.647  27.653 148.235  1.00 25.54           C  
ATOM   1257  OD1 ASN A 172       7.585  28.130 148.643  1.00 30.19           O  
ATOM   1258  ND2 ASN A 172       9.480  26.896 148.957  1.00 25.57           N  
ATOM   1259  N   SER A 173      10.204  25.289 145.394  1.00 20.07           N  
ATOM   1260  CA  SER A 173      11.316  24.775 144.598  1.00 22.03           C  
ATOM   1261  C   SER A 173      10.756  23.862 143.506  1.00 22.32           C  
ATOM   1262  O   SER A 173      11.563  23.456 142.673  1.00 21.38           O  
ATOM   1263  CB  SER A 173      12.418  24.146 145.447  1.00 25.19           C  
ATOM   1264  OG  SER A 173      12.728  25.180 146.417  1.00 27.91           O  
ATOM   1265  N   HIS A 174       9.431  23.634 143.441  1.00 22.03           N  
ATOM   1266  CA  HIS A 174       8.830  22.825 142.411  1.00 19.63           C  
ATOM   1267  C   HIS A 174       8.105  23.434 141.257  1.00 19.01           C  
ATOM   1268  O   HIS A 174       7.422  22.611 140.599  1.00 19.21           O  
ATOM   1269  CB  HIS A 174       7.752  21.815 143.005  1.00 20.58           C  
ATOM   1270  CG  HIS A 174       8.795  20.885 143.556  1.00 22.54           C  
ATOM   1271  ND1 HIS A 174       8.979  20.719 144.891  1.00 25.61           N  
ATOM   1272  CD2 HIS A 174       9.805  20.297 142.862  1.00 24.02           C  
ATOM   1273  CE1 HIS A 174      10.087  19.979 144.949  1.00 31.73           C  
ATOM   1274  NE2 HIS A 174      10.599  19.665 143.748  1.00 26.22           N  
ATOM   1275  N   TYR A 175       8.220  24.724 141.059  1.00 17.01           N  
ATOM   1276  CA  TYR A 175       7.480  25.170 139.851  1.00 18.74           C  
ATOM   1277  C   TYR A 175       8.292  26.364 139.375  1.00 17.90           C  
ATOM   1278  O   TYR A 175       9.143  26.777 140.152  1.00 18.13           O  
ATOM   1279  CB  TYR A 175       5.981  25.417 140.009  1.00 17.15           C  
ATOM   1280  CG  TYR A 175       5.679  26.451 141.047  1.00 15.47           C  
ATOM   1281  CD1 TYR A 175       5.598  27.798 140.776  1.00 16.68           C  
ATOM   1282  CD2 TYR A 175       5.502  26.021 142.353  1.00 18.20           C  
ATOM   1283  CE1 TYR A 175       5.343  28.743 141.726  1.00 16.99           C  
ATOM   1284  CE2 TYR A 175       5.221  26.938 143.352  1.00 17.62           C  
ATOM   1285  CZ  TYR A 175       5.164  28.266 143.024  1.00 18.10           C  
ATOM   1286  OH  TYR A 175       4.948  29.098 144.084  1.00 18.57           O  
ATOM   1287  N   THR A 176       7.997  26.810 138.176  1.00 17.95           N  
ATOM   1288  CA  THR A 176       8.636  27.931 137.545  1.00 14.26           C  
ATOM   1289  C   THR A 176       7.460  28.813 137.078  1.00 14.41           C  
ATOM   1290  O   THR A 176       6.366  28.377 136.830  1.00 10.73           O  
ATOM   1291  CB  THR A 176       9.399  27.706 136.257  1.00 16.10           C  
ATOM   1292  OG1 THR A 176       8.436  27.355 135.225  1.00 21.24           O  
ATOM   1293  CG2 THR A 176      10.414  26.579 136.084  1.00 19.79           C  
ATOM   1294  N   GLY A 177       7.745  30.111 136.920  1.00 16.21           N  
ATOM   1295  CA  GLY A 177       6.725  31.001 136.407  1.00 17.56           C  
ATOM   1296  C   GLY A 177       5.719  31.146 137.527  1.00 20.11           C  
ATOM   1297  O   GLY A 177       6.045  30.803 138.654  1.00 21.85           O  
ATOM   1298  N   SER A 178       4.578  31.662 137.161  1.00 20.41           N  
ATOM   1299  CA  SER A 178       3.474  32.055 137.958  1.00 20.03           C  
ATOM   1300  C   SER A 178       2.393  31.018 138.192  1.00 20.71           C  
ATOM   1301  O   SER A 178       2.263  30.164 137.307  1.00 20.81           O  
ATOM   1302  CB  SER A 178       2.742  33.169 137.147  1.00 25.09           C  
ATOM   1303  OG  SER A 178       3.484  34.310 136.702  1.00 25.68           O  
ATOM   1304  N   ILE A 179       1.727  31.142 139.345  1.00 19.44           N  
ATOM   1305  CA  ILE A 179       0.612  30.276 139.639  1.00 16.72           C  
ATOM   1306  C   ILE A 179      -0.590  30.830 138.869  1.00 16.24           C  
ATOM   1307  O   ILE A 179      -1.040  31.955 138.794  1.00 15.15           O  
ATOM   1308  CB  ILE A 179       0.368  30.081 141.129  1.00 17.04           C  
ATOM   1309  CG1 ILE A 179       1.647  29.631 141.797  1.00 13.44           C  
ATOM   1310  CG2 ILE A 179      -0.681  29.013 141.437  1.00 19.52           C  
ATOM   1311  CD1 ILE A 179       1.504  29.696 143.329  1.00 13.14           C  
ATOM   1312  N   HIS A 180      -1.162  29.917 138.066  1.00 16.78           N  
ATOM   1313  CA  HIS A 180      -2.330  30.176 137.227  1.00 14.57           C  
ATOM   1314  C   HIS A 180      -3.572  29.570 137.921  1.00 12.51           C  
ATOM   1315  O   HIS A 180      -3.828  28.369 137.956  1.00 11.48           O  
ATOM   1316  CB  HIS A 180      -2.054  29.741 135.784  1.00 15.15           C  
ATOM   1317  CG  HIS A 180      -0.991  30.429 134.962  1.00 15.77           C  
ATOM   1318  ND1 HIS A 180       0.267  29.864 134.710  1.00 15.82           N  
ATOM   1319  CD2 HIS A 180      -0.980  31.615 134.321  1.00 13.70           C  
ATOM   1320  CE1 HIS A 180       1.025  30.684 133.995  1.00 12.73           C  
ATOM   1321  NE2 HIS A 180       0.272  31.724 133.737  1.00 16.71           N  
ATOM   1322  N   TRP A 181      -4.399  30.445 138.499  1.00 10.52           N  
ATOM   1323  CA  TRP A 181      -5.591  30.053 139.206  1.00 11.20           C  
ATOM   1324  C   TRP A 181      -6.868  29.912 138.396  1.00 12.41           C  
ATOM   1325  O   TRP A 181      -7.122  30.594 137.407  1.00 12.54           O  
ATOM   1326  CB  TRP A 181      -5.823  31.054 140.357  1.00  4.72           C  
ATOM   1327  CG  TRP A 181      -4.725  31.033 141.379  1.00  6.74           C  
ATOM   1328  CD1 TRP A 181      -3.718  31.947 141.528  1.00  7.60           C  
ATOM   1329  CD2 TRP A 181      -4.500  30.080 142.429  1.00  2.33           C  
ATOM   1330  NE1 TRP A 181      -2.857  31.602 142.557  1.00  4.75           N  
ATOM   1331  CE2 TRP A 181      -3.337  30.457 143.107  1.00  4.74           C  
ATOM   1332  CE3 TRP A 181      -5.122  28.882 142.762  1.00  1.89           C  
ATOM   1333  CZ2 TRP A 181      -2.787  29.724 144.166  1.00  2.47           C  
ATOM   1334  CZ3 TRP A 181      -4.574  28.142 143.775  1.00  1.89           C  
ATOM   1335  CH2 TRP A 181      -3.471  28.577 144.497  1.00  1.89           C  
ATOM   1336  N   ILE A 182      -7.790  29.034 138.801  1.00 11.58           N  
ATOM   1337  CA  ILE A 182      -9.087  28.841 138.188  1.00 11.42           C  
ATOM   1338  C   ILE A 182      -9.886  28.253 139.358  1.00 10.58           C  
ATOM   1339  O   ILE A 182      -9.413  27.504 140.210  1.00  9.07           O  
ATOM   1340  CB  ILE A 182      -9.132  27.965 136.903  1.00  9.92           C  
ATOM   1341  CG1 ILE A 182     -10.420  28.052 136.110  1.00  8.65           C  
ATOM   1342  CG2 ILE A 182      -8.904  26.474 137.261  1.00 12.56           C  
ATOM   1343  CD1 ILE A 182     -11.639  27.126 136.387  1.00  8.99           C  
ATOM   1344  N   PRO A 183     -11.133  28.637 139.417  1.00 11.11           N  
ATOM   1345  CA  PRO A 183     -12.013  28.204 140.449  1.00 11.58           C  
ATOM   1346  C   PRO A 183     -12.719  26.925 140.025  1.00 12.52           C  
ATOM   1347  O   PRO A 183     -12.993  26.652 138.870  1.00 12.38           O  
ATOM   1348  CB  PRO A 183     -13.099  29.280 140.611  1.00  9.36           C  
ATOM   1349  CG  PRO A 183     -13.266  29.540 139.152  1.00 11.38           C  
ATOM   1350  CD  PRO A 183     -11.853  29.563 138.547  1.00 11.86           C  
ATOM   1351  N   VAL A 184     -13.045  26.282 141.137  1.00 12.58           N  
ATOM   1352  CA  VAL A 184     -13.804  25.049 141.200  1.00 12.61           C  
ATOM   1353  C   VAL A 184     -15.228  25.417 140.767  1.00 12.92           C  
ATOM   1354  O   VAL A 184     -15.875  26.291 141.279  1.00 12.43           O  
ATOM   1355  CB  VAL A 184     -13.668  24.479 142.618  1.00 10.09           C  
ATOM   1356  CG1 VAL A 184     -14.684  23.355 142.766  1.00 14.91           C  
ATOM   1357  CG2 VAL A 184     -12.269  23.977 142.922  1.00  2.03           C  
ATOM   1358  N   THR A 185     -15.714  24.812 139.723  1.00 13.49           N  
ATOM   1359  CA  THR A 185     -16.957  24.928 139.029  1.00 14.47           C  
ATOM   1360  C   THR A 185     -17.935  24.022 139.742  1.00 17.12           C  
ATOM   1361  O   THR A 185     -19.150  24.237 139.764  1.00 21.08           O  
ATOM   1362  CB  THR A 185     -16.823  24.628 137.522  1.00 14.47           C  
ATOM   1363  OG1 THR A 185     -16.229  23.354 137.232  1.00 15.74           O  
ATOM   1364  CG2 THR A 185     -15.917  25.596 136.799  1.00  9.05           C  
ATOM   1365  N   ALA A 186     -17.489  22.998 140.482  1.00 18.47           N  
ATOM   1366  CA  ALA A 186     -18.349  22.134 141.252  1.00 15.97           C  
ATOM   1367  C   ALA A 186     -17.381  21.435 142.212  1.00 16.14           C  
ATOM   1368  O   ALA A 186     -16.281  20.978 141.985  1.00 16.25           O  
ATOM   1369  CB  ALA A 186     -19.208  21.092 140.572  1.00 14.92           C  
ATOM   1370  N   GLU A 187     -17.897  21.442 143.406  1.00 15.90           N  
ATOM   1371  CA  GLU A 187     -17.445  20.915 144.667  1.00 13.03           C  
ATOM   1372  C   GLU A 187     -18.012  19.506 144.890  1.00 13.07           C  
ATOM   1373  O   GLU A 187     -18.781  19.144 145.738  1.00 12.67           O  
ATOM   1374  CB  GLU A 187     -17.926  21.926 145.686  1.00 12.31           C  
ATOM   1375  CG  GLU A 187     -17.223  23.222 145.330  1.00 21.85           C  
ATOM   1376  CD  GLU A 187     -17.922  24.532 145.679  1.00 23.24           C  
ATOM   1377  OE1 GLU A 187     -18.109  24.651 146.938  1.00 18.78           O  
ATOM   1378  OE2 GLU A 187     -18.186  25.243 144.663  1.00 23.02           O  
ATOM   1379  N   LYS A 188     -17.526  18.622 144.025  1.00 12.36           N  
ATOM   1380  CA  LYS A 188     -17.682  17.202 143.863  1.00 10.91           C  
ATOM   1381  C   LYS A 188     -16.233  16.701 143.829  1.00 11.71           C  
ATOM   1382  O   LYS A 188     -15.409  16.417 144.726  1.00 13.76           O  
ATOM   1383  CB  LYS A 188     -18.473  17.062 142.607  1.00 10.60           C  
ATOM   1384  CG  LYS A 188     -19.907  16.686 142.737  1.00 21.27           C  
ATOM   1385  CD  LYS A 188     -20.945  17.783 142.831  1.00 28.74           C  
ATOM   1386  CE  LYS A 188     -22.348  17.249 142.535  1.00 34.12           C  
ATOM   1387  NZ  LYS A 188     -23.043  16.531 143.648  1.00 33.73           N  
ATOM   1388  N   TYR A 189     -15.732  16.567 142.620  1.00 12.22           N  
ATOM   1389  CA  TYR A 189     -14.365  16.257 142.286  1.00 10.47           C  
ATOM   1390  C   TYR A 189     -13.813  17.693 142.318  1.00 11.22           C  
ATOM   1391  O   TYR A 189     -14.513  18.695 142.551  1.00  9.20           O  
ATOM   1392  CB  TYR A 189     -14.200  15.738 140.842  1.00  8.66           C  
ATOM   1393  CG  TYR A 189     -14.988  14.494 140.557  1.00  5.43           C  
ATOM   1394  CD1 TYR A 189     -16.331  14.538 140.182  1.00  5.48           C  
ATOM   1395  CD2 TYR A 189     -14.420  13.231 140.690  1.00  6.68           C  
ATOM   1396  CE1 TYR A 189     -17.086  13.390 139.964  1.00  1.89           C  
ATOM   1397  CE2 TYR A 189     -15.196  12.116 140.470  1.00  7.10           C  
ATOM   1398  CZ  TYR A 189     -16.521  12.178 140.089  1.00  5.76           C  
ATOM   1399  OH  TYR A 189     -17.188  10.965 139.827  1.00 11.10           O  
ATOM   1400  N   TRP A 190     -12.532  17.743 142.007  1.00 11.74           N  
ATOM   1401  CA  TRP A 190     -11.877  19.032 141.885  1.00  8.70           C  
ATOM   1402  C   TRP A 190     -12.145  19.323 140.406  1.00 10.36           C  
ATOM   1403  O   TRP A 190     -11.281  18.992 139.589  1.00  7.92           O  
ATOM   1404  CB  TRP A 190     -10.429  18.946 142.255  1.00  5.55           C  
ATOM   1405  CG  TRP A 190     -10.210  18.973 143.736  1.00  7.68           C  
ATOM   1406  CD1 TRP A 190     -10.161  17.891 144.549  1.00 10.22           C  
ATOM   1407  CD2 TRP A 190     -10.027  20.098 144.593  1.00 10.14           C  
ATOM   1408  NE1 TRP A 190      -9.955  18.223 145.866  1.00  9.60           N  
ATOM   1409  CE2 TRP A 190      -9.867  19.600 145.929  1.00 11.99           C  
ATOM   1410  CE3 TRP A 190      -9.936  21.477 144.388  1.00 10.25           C  
ATOM   1411  CZ2 TRP A 190      -9.592  20.439 147.006  1.00 10.72           C  
ATOM   1412  CZ3 TRP A 190      -9.720  22.293 145.488  1.00 12.01           C  
ATOM   1413  CH2 TRP A 190      -9.542  21.793 146.792  1.00 10.57           C  
ATOM   1414  N   GLN A 191     -13.321  19.835 140.074  1.00  9.97           N  
ATOM   1415  CA  GLN A 191     -13.673  20.181 138.740  1.00 11.85           C  
ATOM   1416  C   GLN A 191     -13.329  21.580 138.306  1.00 13.59           C  
ATOM   1417  O   GLN A 191     -13.679  22.412 139.124  1.00 14.18           O  
ATOM   1418  CB  GLN A 191     -15.223  20.349 138.796  1.00 16.03           C  
ATOM   1419  CG  GLN A 191     -15.801  18.948 138.774  1.00 12.96           C  
ATOM   1420  CD  GLN A 191     -16.752  18.996 137.575  1.00 16.59           C  
ATOM   1421  OE1 GLN A 191     -16.759  19.947 136.805  1.00 13.49           O  
ATOM   1422  NE2 GLN A 191     -17.514  17.896 137.583  1.00 16.43           N  
ATOM   1423  N   VAL A 192     -12.802  21.903 137.132  1.00 16.68           N  
ATOM   1424  CA  VAL A 192     -12.502  23.255 136.681  1.00 13.19           C  
ATOM   1425  C   VAL A 192     -13.114  23.422 135.309  1.00 13.93           C  
ATOM   1426  O   VAL A 192     -13.413  22.422 134.659  1.00 15.39           O  
ATOM   1427  CB  VAL A 192     -10.998  23.619 136.595  1.00 10.59           C  
ATOM   1428  CG1 VAL A 192     -10.415  23.629 138.019  1.00  1.89           C  
ATOM   1429  CG2 VAL A 192     -10.137  22.767 135.689  1.00  6.31           C  
ATOM   1430  N   ALA A 193     -13.278  24.608 134.767  1.00 15.48           N  
ATOM   1431  CA  ALA A 193     -13.797  24.752 133.425  1.00 16.65           C  
ATOM   1432  C   ALA A 193     -12.687  25.180 132.453  1.00 16.56           C  
ATOM   1433  O   ALA A 193     -11.810  25.876 132.871  1.00 16.94           O  
ATOM   1434  CB  ALA A 193     -14.887  25.776 133.195  1.00 24.17           C  
ATOM   1435  N   LEU A 194     -12.826  24.668 131.260  1.00 17.72           N  
ATOM   1436  CA  LEU A 194     -11.974  24.833 130.120  1.00 19.95           C  
ATOM   1437  C   LEU A 194     -12.794  25.695 129.130  1.00 21.29           C  
ATOM   1438  O   LEU A 194     -13.961  25.468 128.780  1.00 20.99           O  
ATOM   1439  CB  LEU A 194     -11.454  23.600 129.364  1.00 16.91           C  
ATOM   1440  CG  LEU A 194     -11.320  22.369 130.254  1.00 20.99           C  
ATOM   1441  CD1 LEU A 194     -10.825  21.110 129.531  1.00 23.17           C  
ATOM   1442  CD2 LEU A 194     -10.386  22.589 131.435  1.00 21.53           C  
ATOM   1443  N   ASP A 195     -12.053  26.755 128.764  1.00 24.07           N  
ATOM   1444  CA  ASP A 195     -12.557  27.732 127.839  1.00 27.61           C  
ATOM   1445  C   ASP A 195     -12.278  27.338 126.405  1.00 27.80           C  
ATOM   1446  O   ASP A 195     -13.039  27.833 125.598  1.00 29.51           O  
ATOM   1447  CB  ASP A 195     -11.929  29.101 128.041  1.00 31.39           C  
ATOM   1448  CG  ASP A 195     -12.860  29.735 129.058  1.00 38.72           C  
ATOM   1449  OD1 ASP A 195     -13.987  29.168 129.160  1.00 39.66           O  
ATOM   1450  OD2 ASP A 195     -12.276  30.713 129.626  1.00 44.64           O  
ATOM   1451  N   GLY A 196     -11.236  26.555 126.183  1.00 28.21           N  
ATOM   1452  CA  GLY A 196     -11.042  26.141 124.782  1.00 26.22           C  
ATOM   1453  C   GLY A 196      -9.898  25.116 124.675  1.00 23.87           C  
ATOM   1454  O   GLY A 196      -9.089  25.110 125.592  1.00 20.47           O  
ATOM   1455  N   ILE A 197     -10.011  24.364 123.571  1.00 23.38           N  
ATOM   1456  CA  ILE A 197      -8.919  23.481 123.212  1.00 22.11           C  
ATOM   1457  C   ILE A 197      -8.414  24.088 121.871  1.00 20.71           C  
ATOM   1458  O   ILE A 197      -8.970  24.715 120.978  1.00 19.71           O  
ATOM   1459  CB  ILE A 197      -9.007  21.951 123.290  1.00 24.68           C  
ATOM   1460  CG1 ILE A 197      -7.569  21.383 123.266  1.00 23.05           C  
ATOM   1461  CG2 ILE A 197      -9.879  21.327 122.251  1.00 26.68           C  
ATOM   1462  CD1 ILE A 197      -7.278  20.179 124.106  1.00 18.35           C  
ATOM   1463  N   THR A 198      -7.113  24.003 121.791  1.00 19.19           N  
ATOM   1464  CA  THR A 198      -6.203  24.418 120.782  1.00 19.36           C  
ATOM   1465  C   THR A 198      -5.200  23.317 120.446  1.00 20.41           C  
ATOM   1466  O   THR A 198      -4.773  22.500 121.268  1.00 20.09           O  
ATOM   1467  CB  THR A 198      -5.569  25.676 121.410  1.00 20.91           C  
ATOM   1468  OG1 THR A 198      -6.411  26.832 121.271  1.00 19.28           O  
ATOM   1469  CG2 THR A 198      -4.230  25.946 120.788  1.00 15.87           C  
ATOM   1470  N   VAL A 199      -4.832  23.169 119.179  1.00 18.98           N  
ATOM   1471  CA  VAL A 199      -3.825  22.170 118.776  1.00 18.07           C  
ATOM   1472  C   VAL A 199      -2.892  23.095 117.961  1.00 15.88           C  
ATOM   1473  O   VAL A 199      -3.466  23.696 117.063  1.00 16.57           O  
ATOM   1474  CB  VAL A 199      -4.251  20.859 118.092  1.00 15.69           C  
ATOM   1475  CG1 VAL A 199      -5.740  20.568 117.901  1.00 15.80           C  
ATOM   1476  CG2 VAL A 199      -3.633  20.756 116.730  1.00 13.44           C  
ATOM   1477  N   ASN A 200      -1.654  23.308 118.239  1.00 13.40           N  
ATOM   1478  CA  ASN A 200      -0.719  24.210 117.616  1.00 14.83           C  
ATOM   1479  C   ASN A 200      -1.022  25.709 117.579  1.00 16.24           C  
ATOM   1480  O   ASN A 200      -0.586  26.495 116.712  1.00 14.67           O  
ATOM   1481  CB  ASN A 200      -0.373  23.638 116.212  1.00 14.12           C  
ATOM   1482  CG  ASN A 200       0.775  22.666 116.414  1.00 17.83           C  
ATOM   1483  OD1 ASN A 200       1.292  22.482 117.539  1.00 21.61           O  
ATOM   1484  ND2 ASN A 200       1.287  22.000 115.422  1.00 12.64           N  
ATOM   1485  N   GLY A 201      -1.756  26.220 118.552  1.00 17.39           N  
ATOM   1486  CA  GLY A 201      -2.179  27.576 118.714  1.00 20.81           C  
ATOM   1487  C   GLY A 201      -3.514  27.818 118.029  1.00 23.47           C  
ATOM   1488  O   GLY A 201      -3.968  28.933 117.933  1.00 24.85           O  
ATOM   1489  N   GLN A 202      -4.218  26.801 117.602  1.00 25.99           N  
ATOM   1490  CA  GLN A 202      -5.452  26.760 116.897  1.00 29.01           C  
ATOM   1491  C   GLN A 202      -6.566  25.972 117.541  1.00 31.39           C  
ATOM   1492  O   GLN A 202      -6.374  24.859 118.011  1.00 32.75           O  
ATOM   1493  CB  GLN A 202      -5.253  25.947 115.589  1.00 37.28           C  
ATOM   1494  CG  GLN A 202      -3.952  25.725 114.856  1.00 41.79           C  
ATOM   1495  CD  GLN A 202      -3.690  24.376 114.198  1.00 43.01           C  
ATOM   1496  OE1 GLN A 202      -4.590  23.521 114.121  1.00 44.33           O  
ATOM   1497  NE2 GLN A 202      -2.452  24.138 113.713  1.00 41.88           N  
ATOM   1498  N   THR A 203      -7.795  26.405 117.522  1.00 34.83           N  
ATOM   1499  CA  THR A 203      -8.967  25.696 118.069  1.00 39.16           C  
ATOM   1500  C   THR A 203      -9.189  24.231 117.715  1.00 41.72           C  
ATOM   1501  O   THR A 203      -8.568  23.676 116.769  1.00 42.38           O  
ATOM   1502  CB  THR A 203     -10.120  26.590 117.528  1.00 40.63           C  
ATOM   1503  OG1 THR A 203      -9.766  27.992 117.791  1.00 40.57           O  
ATOM   1504  CG2 THR A 203     -11.449  26.159 118.115  1.00 41.70           C  
ATOM   1505  N   ALA A 204     -10.061  23.489 118.433  1.00 42.34           N  
ATOM   1506  CA  ALA A 204     -10.298  22.083 118.086  1.00 43.73           C  
ATOM   1507  C   ALA A 204     -11.353  21.291 118.865  1.00 44.80           C  
ATOM   1508  O   ALA A 204     -11.337  20.044 118.667  1.00 45.02           O  
ATOM   1509  CB  ALA A 204      -8.987  21.274 118.190  1.00 41.84           C  
ATOM   1510  N   ALA A 205     -12.203  21.873 119.734  1.00 44.42           N  
ATOM   1511  CA  ALA A 205     -13.201  21.087 120.451  1.00 43.89           C  
ATOM   1512  C   ALA A 205     -14.059  21.675 121.565  1.00 42.93           C  
ATOM   1513  O   ALA A 205     -15.078  20.997 121.880  1.00 43.32           O  
ATOM   1514  CB  ALA A 205     -12.520  19.823 121.052  1.00 43.99           C  
ATOM   1515  N   CYS A 206     -13.765  22.822 122.198  1.00 41.61           N  
ATOM   1516  CA  CYS A 206     -14.580  23.311 123.302  1.00 37.37           C  
ATOM   1517  C   CYS A 206     -15.490  24.499 123.095  1.00 36.11           C  
ATOM   1518  O   CYS A 206     -15.800  25.039 124.162  1.00 33.05           O  
ATOM   1519  CB  CYS A 206     -13.668  23.697 124.512  1.00 32.87           C  
ATOM   1520  SG  CYS A 206     -13.176  22.191 125.393  1.00 31.04           S  
ATOM   1521  N   GLU A 208     -15.810  26.594 125.805  1.00 42.35           N  
ATOM   1522  CA  GLU A 208     -17.162  27.203 125.630  1.00 42.41           C  
ATOM   1523  C   GLU A 208     -18.094  26.298 126.455  1.00 40.08           C  
ATOM   1524  O   GLU A 208     -19.314  26.418 126.513  1.00 39.87           O  
ATOM   1525  CB  GLU A 208     -17.580  27.443 124.168  1.00 40.07           C  
ATOM   1526  CG  GLU A 208     -18.333  28.692 123.828  1.00 39.27           C  
ATOM   1527  CD  GLU A 208     -19.856  28.771 123.784  1.00 42.40           C  
ATOM   1528  OE1 GLU A 208     -20.595  27.764 124.026  1.00 41.65           O  
ATOM   1529  OE2 GLU A 208     -20.422  29.875 123.485  1.00 33.16           O  
ATOM   1530  N   GLY A 209     -17.402  25.382 127.156  1.00 38.56           N  
ATOM   1531  CA  GLY A 209     -18.079  24.399 127.964  1.00 35.19           C  
ATOM   1532  C   GLY A 209     -17.457  23.012 127.930  1.00 33.35           C  
ATOM   1533  O   GLY A 209     -17.794  21.950 127.382  1.00 34.05           O  
ATOM   1534  N   CYS A 210     -16.339  22.996 128.638  1.00 30.65           N  
ATOM   1535  CA  CYS A 210     -15.639  21.728 128.846  1.00 27.02           C  
ATOM   1536  C   CYS A 210     -15.387  21.897 130.353  1.00 25.98           C  
ATOM   1537  O   CYS A 210     -15.223  22.985 130.947  1.00 24.96           O  
ATOM   1538  CB  CYS A 210     -14.515  21.528 127.888  1.00 28.66           C  
ATOM   1539  SG  CYS A 210     -14.919  21.322 126.093  1.00 25.70           S  
ATOM   1540  N   GLN A 211     -15.419  20.800 131.052  1.00 21.82           N  
ATOM   1541  CA  GLN A 211     -15.162  20.748 132.473  1.00 17.07           C  
ATOM   1542  C   GLN A 211     -13.990  19.763 132.502  1.00 13.44           C  
ATOM   1543  O   GLN A 211     -13.930  18.972 131.562  1.00 11.40           O  
ATOM   1544  CB  GLN A 211     -16.276  20.118 133.263  1.00 16.04           C  
ATOM   1545  CG  GLN A 211     -17.481  20.838 133.719  1.00 15.68           C  
ATOM   1546  CD  GLN A 211     -17.601  22.258 134.046  1.00 13.46           C  
ATOM   1547  OE1 GLN A 211     -16.712  23.054 133.991  1.00 15.26           O  
ATOM   1548  NE2 GLN A 211     -18.777  22.753 134.413  1.00 19.18           N  
ATOM   1549  N   ALA A 212     -13.137  19.801 133.495  1.00 10.77           N  
ATOM   1550  CA  ALA A 212     -12.060  18.839 133.585  1.00  6.57           C  
ATOM   1551  C   ALA A 212     -11.904  18.470 135.070  1.00  6.46           C  
ATOM   1552  O   ALA A 212     -11.872  19.363 135.902  1.00  6.44           O  
ATOM   1553  CB  ALA A 212     -10.772  19.283 132.988  1.00  7.23           C  
ATOM   1554  N   ILE A 213     -11.905  17.132 135.336  1.00  6.87           N  
ATOM   1555  CA  ILE A 213     -11.756  16.800 136.771  1.00  8.20           C  
ATOM   1556  C   ILE A 213     -10.226  16.779 136.886  1.00  9.20           C  
ATOM   1557  O   ILE A 213      -9.485  16.475 135.940  1.00 11.59           O  
ATOM   1558  CB  ILE A 213     -12.705  15.760 137.360  1.00  8.40           C  
ATOM   1559  CG1 ILE A 213     -12.278  14.322 137.309  1.00  8.56           C  
ATOM   1560  CG2 ILE A 213     -14.153  15.686 136.785  1.00  6.85           C  
ATOM   1561  CD1 ILE A 213     -11.097  14.004 138.191  1.00 11.28           C  
ATOM   1562  N   VAL A 214      -9.626  17.203 138.000  1.00  7.92           N  
ATOM   1563  CA  VAL A 214      -8.160  17.212 138.166  1.00  8.03           C  
ATOM   1564  C   VAL A 214      -7.973  16.053 139.141  1.00  7.84           C  
ATOM   1565  O   VAL A 214      -8.260  16.082 140.326  1.00  9.28           O  
ATOM   1566  CB  VAL A 214      -7.594  18.571 138.611  1.00 10.09           C  
ATOM   1567  CG1 VAL A 214      -6.090  18.626 138.440  1.00  7.04           C  
ATOM   1568  CG2 VAL A 214      -8.200  19.760 137.816  1.00  5.25           C  
ATOM   1569  N   ASP A 215      -7.621  14.904 138.624  1.00  8.31           N  
ATOM   1570  CA  ASP A 215      -7.416  13.630 139.217  1.00  7.36           C  
ATOM   1571  C   ASP A 215      -6.052  12.991 139.264  1.00  7.51           C  
ATOM   1572  O   ASP A 215      -5.659  12.471 138.217  1.00  8.85           O  
ATOM   1573  CB  ASP A 215      -8.202  12.638 138.298  1.00 10.13           C  
ATOM   1574  CG  ASP A 215      -8.693  11.433 139.066  1.00  9.94           C  
ATOM   1575  OD1 ASP A 215      -7.944  11.078 139.999  1.00 13.24           O  
ATOM   1576  OD2 ASP A 215      -9.779  10.870 138.751  1.00 13.69           O  
ATOM   1577  N   THR A 216      -5.421  12.811 140.412  1.00  7.10           N  
ATOM   1578  CA  THR A 216      -4.159  12.125 140.587  1.00  5.47           C  
ATOM   1579  C   THR A 216      -4.307  10.582 140.473  1.00  4.48           C  
ATOM   1580  O   THR A 216      -3.390   9.833 140.152  1.00  1.89           O  
ATOM   1581  CB  THR A 216      -3.544  12.475 141.942  1.00  6.17           C  
ATOM   1582  OG1 THR A 216      -4.518  12.245 142.964  1.00  6.84           O  
ATOM   1583  CG2 THR A 216      -3.034  13.907 141.936  1.00  8.98           C  
ATOM   1584  N   GLY A 217      -5.570  10.156 140.699  1.00  4.08           N  
ATOM   1585  CA  GLY A 217      -5.943   8.770 140.590  1.00  7.15           C  
ATOM   1586  C   GLY A 217      -5.938   8.321 139.117  1.00  9.13           C  
ATOM   1587  O   GLY A 217      -5.800   7.111 138.943  1.00 11.85           O  
ATOM   1588  N   THR A 218      -6.024   9.129 138.099  1.00  6.30           N  
ATOM   1589  CA  THR A 218      -6.028   8.734 136.737  1.00 10.55           C  
ATOM   1590  C   THR A 218      -4.620   8.898 136.149  1.00 11.41           C  
ATOM   1591  O   THR A 218      -4.021   9.969 136.323  1.00 11.59           O  
ATOM   1592  CB  THR A 218      -7.123   9.488 135.987  1.00 13.07           C  
ATOM   1593  OG1 THR A 218      -8.418   9.069 136.458  1.00 15.54           O  
ATOM   1594  CG2 THR A 218      -7.174   9.177 134.489  1.00 18.75           C  
ATOM   1595  N   SER A 219      -4.160   7.845 135.419  1.00 10.61           N  
ATOM   1596  CA  SER A 219      -2.770   7.965 134.943  1.00 12.40           C  
ATOM   1597  C   SER A 219      -2.617   8.704 133.636  1.00 10.33           C  
ATOM   1598  O   SER A 219      -1.544   9.175 133.287  1.00 11.44           O  
ATOM   1599  CB  SER A 219      -2.034   6.608 134.961  1.00  5.80           C  
ATOM   1600  OG  SER A 219      -2.424   5.953 133.784  1.00 21.34           O  
ATOM   1601  N   LYS A 220      -3.698   8.851 132.956  1.00 10.32           N  
ATOM   1602  CA  LYS A 220      -3.955   9.504 131.722  1.00 10.36           C  
ATOM   1603  C   LYS A 220      -4.593  10.866 131.556  1.00 10.45           C  
ATOM   1604  O   LYS A 220      -5.162  11.373 132.525  1.00 11.16           O  
ATOM   1605  CB  LYS A 220      -5.218   8.576 131.402  1.00 12.22           C  
ATOM   1606  CG  LYS A 220      -4.987   7.779 130.192  1.00  8.97           C  
ATOM   1607  CD  LYS A 220      -3.791   6.948 130.022  1.00 13.14           C  
ATOM   1608  CE  LYS A 220      -2.427   7.473 129.721  1.00 17.16           C  
ATOM   1609  NZ  LYS A 220      -1.453   7.212 130.858  1.00 25.63           N  
ATOM   1610  N   ILE A 221      -4.616  11.469 130.374  1.00 11.23           N  
ATOM   1611  CA  ILE A 221      -5.378  12.711 130.085  1.00 11.85           C  
ATOM   1612  C   ILE A 221      -6.541  11.987 129.317  1.00 11.16           C  
ATOM   1613  O   ILE A 221      -6.334  11.055 128.521  1.00  8.79           O  
ATOM   1614  CB  ILE A 221      -4.916  13.978 129.371  1.00 14.12           C  
ATOM   1615  CG1 ILE A 221      -5.954  15.151 129.541  1.00 14.34           C  
ATOM   1616  CG2 ILE A 221      -4.756  14.092 127.853  1.00 13.92           C  
ATOM   1617  CD1 ILE A 221      -5.267  16.508 129.605  1.00 18.08           C  
ATOM   1618  N   VAL A 222      -7.757  12.371 129.603  1.00  9.21           N  
ATOM   1619  CA  VAL A 222      -8.857  11.677 128.936  1.00  9.73           C  
ATOM   1620  C   VAL A 222      -9.658  12.701 128.224  1.00 12.56           C  
ATOM   1621  O   VAL A 222      -9.886  13.789 128.781  1.00 11.54           O  
ATOM   1622  CB  VAL A 222      -9.579  10.945 130.105  1.00 13.15           C  
ATOM   1623  CG1 VAL A 222     -10.993  11.407 130.375  1.00  8.63           C  
ATOM   1624  CG2 VAL A 222      -9.441   9.462 129.887  1.00  9.71           C  
ATOM   1625  N   ALA A 223     -10.127  12.468 127.012  1.00 12.04           N  
ATOM   1626  CA  ALA A 223     -10.970  13.459 126.323  1.00 12.91           C  
ATOM   1627  C   ALA A 223     -12.400  12.947 126.068  1.00 12.92           C  
ATOM   1628  O   ALA A 223     -12.817  11.788 126.027  1.00 13.20           O  
ATOM   1629  CB  ALA A 223     -10.268  13.891 125.046  1.00  7.64           C  
ATOM   1630  N   PRO A 224     -13.289  13.889 125.876  1.00 12.72           N  
ATOM   1631  CA  PRO A 224     -14.673  13.630 125.573  1.00 14.87           C  
ATOM   1632  C   PRO A 224     -14.797  12.605 124.467  1.00 18.27           C  
ATOM   1633  O   PRO A 224     -14.137  12.706 123.437  1.00 18.09           O  
ATOM   1634  CB  PRO A 224     -15.219  15.010 125.175  1.00 15.30           C  
ATOM   1635  CG  PRO A 224     -14.314  15.946 125.980  1.00 13.69           C  
ATOM   1636  CD  PRO A 224     -12.939  15.333 125.956  1.00 12.72           C  
ATOM   1637  N   VAL A 225     -15.608  11.565 124.608  1.00 21.70           N  
ATOM   1638  CA  VAL A 225     -15.863  10.454 123.763  1.00 23.96           C  
ATOM   1639  C   VAL A 225     -15.837  10.774 122.274  1.00 28.53           C  
ATOM   1640  O   VAL A 225     -15.119   9.976 121.686  1.00 29.68           O  
ATOM   1641  CB  VAL A 225     -17.204   9.727 123.915  1.00 21.83           C  
ATOM   1642  CG1 VAL A 225     -18.504  10.381 123.474  1.00 24.63           C  
ATOM   1643  CG2 VAL A 225     -17.089   8.485 123.039  1.00 26.02           C  
ATOM   1644  N   SER A 226     -16.567  11.775 121.795  1.00 30.86           N  
ATOM   1645  CA  SER A 226     -16.632  12.169 120.416  1.00 32.35           C  
ATOM   1646  C   SER A 226     -15.337  12.745 119.834  1.00 32.51           C  
ATOM   1647  O   SER A 226     -14.784  12.275 118.823  1.00 33.08           O  
ATOM   1648  CB  SER A 226     -17.664  13.309 120.291  1.00 38.45           C  
ATOM   1649  OG  SER A 226     -17.512  14.026 119.046  1.00 43.45           O  
ATOM   1650  N   ALA A 227     -14.862  13.799 120.513  1.00 30.39           N  
ATOM   1651  CA  ALA A 227     -13.644  14.462 120.106  1.00 27.47           C  
ATOM   1652  C   ALA A 227     -12.411  13.588 120.220  1.00 27.04           C  
ATOM   1653  O   ALA A 227     -11.455  14.002 119.517  1.00 25.80           O  
ATOM   1654  CB  ALA A 227     -13.500  15.733 120.951  1.00 26.18           C  
ATOM   1655  N   LEU A 228     -12.345  12.470 120.970  1.00 25.95           N  
ATOM   1656  CA  LEU A 228     -11.127  11.678 121.060  1.00 26.34           C  
ATOM   1657  C   LEU A 228     -10.564  11.520 119.629  1.00 26.44           C  
ATOM   1658  O   LEU A 228      -9.419  11.872 119.364  1.00 27.47           O  
ATOM   1659  CB  LEU A 228     -11.131  10.245 121.602  1.00 23.93           C  
ATOM   1660  CG  LEU A 228      -9.963   9.805 122.484  1.00 23.24           C  
ATOM   1661  CD1 LEU A 228      -9.759   8.299 122.411  1.00 24.78           C  
ATOM   1662  CD2 LEU A 228      -8.585  10.364 122.191  1.00 18.80           C  
ATOM   1663  N   ALA A 229     -11.404  11.002 118.778  1.00 25.06           N  
ATOM   1664  CA  ALA A 229     -11.069  10.807 117.369  1.00 27.28           C  
ATOM   1665  C   ALA A 229     -10.345  11.863 116.557  1.00 26.53           C  
ATOM   1666  O   ALA A 229      -9.343  11.546 115.862  1.00 27.54           O  
ATOM   1667  CB  ALA A 229     -12.530  10.544 116.904  1.00 33.92           C  
ATOM   1668  N   ASN A 230     -10.689  13.160 116.559  1.00 25.05           N  
ATOM   1669  CA  ASN A 230     -10.027  14.197 115.803  1.00 25.98           C  
ATOM   1670  C   ASN A 230      -8.626  14.470 116.359  1.00 26.05           C  
ATOM   1671  O   ASN A 230      -7.743  14.942 115.629  1.00 25.69           O  
ATOM   1672  CB  ASN A 230     -10.825  15.513 115.774  1.00 32.55           C  
ATOM   1673  CG  ASN A 230     -10.178  16.836 115.416  1.00 35.20           C  
ATOM   1674  OD1 ASN A 230      -9.638  17.590 116.252  1.00 36.12           O  
ATOM   1675  ND2 ASN A 230     -10.213  17.231 114.134  1.00 36.41           N  
ATOM   1676  N   ILE A 231      -8.498  14.231 117.662  1.00 23.33           N  
ATOM   1677  CA  ILE A 231      -7.216  14.429 118.330  1.00 21.76           C  
ATOM   1678  C   ILE A 231      -6.328  13.285 117.828  1.00 20.93           C  
ATOM   1679  O   ILE A 231      -5.177  13.523 117.532  1.00 19.92           O  
ATOM   1680  CB  ILE A 231      -7.301  14.376 119.874  1.00 24.42           C  
ATOM   1681  CG1 ILE A 231      -8.297  15.286 120.582  1.00 23.29           C  
ATOM   1682  CG2 ILE A 231      -5.918  14.701 120.493  1.00 24.38           C  
ATOM   1683  CD1 ILE A 231      -9.553  15.746 119.939  1.00 18.73           C  
ATOM   1684  N   MET A 232      -6.874  12.066 117.762  1.00 20.17           N  
ATOM   1685  CA  MET A 232      -6.188  10.879 117.308  1.00 21.75           C  
ATOM   1686  C   MET A 232      -5.691  11.163 115.882  1.00 20.36           C  
ATOM   1687  O   MET A 232      -4.498  11.111 115.676  1.00 17.91           O  
ATOM   1688  CB  MET A 232      -7.003   9.603 117.200  1.00 27.43           C  
ATOM   1689  CG  MET A 232      -7.264   8.851 118.475  1.00 30.58           C  
ATOM   1690  SD  MET A 232      -6.346   9.478 119.870  1.00 40.31           S  
ATOM   1691  CE  MET A 232      -4.793   8.633 119.946  1.00 35.89           C  
ATOM   1692  N   LYS A 233      -6.665  11.549 115.079  1.00 19.41           N  
ATOM   1693  CA  LYS A 233      -6.372  11.969 113.699  1.00 23.66           C  
ATOM   1694  C   LYS A 233      -5.309  13.033 113.569  1.00 21.96           C  
ATOM   1695  O   LYS A 233      -4.599  13.290 112.624  1.00 20.59           O  
ATOM   1696  CB  LYS A 233      -7.685  12.462 113.052  1.00 30.12           C  
ATOM   1697  CG  LYS A 233      -8.795  11.426 112.907  1.00 36.21           C  
ATOM   1698  CD  LYS A 233     -10.141  11.984 112.479  1.00 39.02           C  
ATOM   1699  CE  LYS A 233     -11.322  11.072 112.791  1.00 42.77           C  
ATOM   1700  NZ  LYS A 233     -12.635  11.808 112.914  1.00 42.95           N  
ATOM   1701  N   ASP A 234      -5.068  13.832 114.581  1.00 25.67           N  
ATOM   1702  CA  ASP A 234      -4.083  14.861 114.655  1.00 26.44           C  
ATOM   1703  C   ASP A 234      -2.646  14.449 114.845  1.00 26.69           C  
ATOM   1704  O   ASP A 234      -1.905  15.029 114.046  1.00 26.46           O  
ATOM   1705  CB  ASP A 234      -4.359  15.780 115.884  1.00 32.25           C  
ATOM   1706  CG  ASP A 234      -5.037  16.964 115.183  1.00 34.52           C  
ATOM   1707  OD1 ASP A 234      -6.255  16.744 114.970  1.00 36.77           O  
ATOM   1708  OD2 ASP A 234      -4.202  17.859 114.917  1.00 35.72           O  
ATOM   1709  N   ILE A 235      -2.312  13.598 115.839  1.00 26.38           N  
ATOM   1710  CA  ILE A 235      -0.889  13.260 116.012  1.00 24.89           C  
ATOM   1711  C   ILE A 235      -0.443  12.103 115.126  1.00 23.11           C  
ATOM   1712  O   ILE A 235       0.715  11.824 114.911  1.00 21.93           O  
ATOM   1713  CB  ILE A 235      -0.432  12.887 117.440  1.00 27.38           C  
ATOM   1714  CG1 ILE A 235      -1.350  11.978 118.238  1.00 26.19           C  
ATOM   1715  CG2 ILE A 235      -0.121  14.206 118.148  1.00 31.27           C  
ATOM   1716  CD1 ILE A 235      -2.568  12.491 118.960  1.00 29.62           C  
ATOM   1717  N   GLY A 236      -1.428  11.405 114.602  1.00 24.44           N  
ATOM   1718  CA  GLY A 236      -1.251  10.277 113.706  1.00 23.37           C  
ATOM   1719  C   GLY A 236      -1.328   8.933 114.371  1.00 22.72           C  
ATOM   1720  O   GLY A 236      -0.984   7.945 113.725  1.00 23.34           O  
ATOM   1721  N   ALA A 237      -1.790   8.907 115.609  1.00 22.20           N  
ATOM   1722  CA  ALA A 237      -1.869   7.659 116.375  1.00 22.28           C  
ATOM   1723  C   ALA A 237      -2.746   6.654 115.642  1.00 22.64           C  
ATOM   1724  O   ALA A 237      -3.611   7.164 114.916  1.00 23.34           O  
ATOM   1725  CB  ALA A 237      -2.331   8.092 117.766  1.00 15.82           C  
ATOM   1726  N   SER A 238      -2.563   5.335 115.764  1.00 23.31           N  
ATOM   1727  CA  SER A 238      -3.442   4.349 115.069  1.00 23.19           C  
ATOM   1728  C   SER A 238      -3.529   3.143 116.052  1.00 23.31           C  
ATOM   1729  O   SER A 238      -2.586   2.828 116.775  1.00 19.88           O  
ATOM   1730  CB  SER A 238      -3.150   4.012 113.610  1.00 24.98           C  
ATOM   1731  OG  SER A 238      -3.866   4.424 112.402  1.00 20.51           O  
ATOM   1732  N   GLU A 239      -4.693   2.468 116.146  1.00 23.68           N  
ATOM   1733  CA  GLU A 239      -4.779   1.351 117.088  1.00 26.45           C  
ATOM   1734  C   GLU A 239      -3.653   0.330 116.864  1.00 27.75           C  
ATOM   1735  O   GLU A 239      -3.455  -0.101 115.705  1.00 29.97           O  
ATOM   1736  CB  GLU A 239      -6.089   0.569 117.043  1.00 27.22           C  
ATOM   1737  CG  GLU A 239      -6.578  -0.075 118.319  1.00 30.18           C  
ATOM   1738  CD  GLU A 239      -7.751   0.734 118.856  1.00 39.22           C  
ATOM   1739  OE1 GLU A 239      -8.671   1.014 118.028  1.00 42.04           O  
ATOM   1740  OE2 GLU A 239      -7.789   1.127 120.071  1.00 45.09           O  
ATOM   1741  N   ASN A 240      -2.961  -0.072 117.931  1.00 25.89           N  
ATOM   1742  CA  ASN A 240      -1.906  -1.083 117.729  1.00 25.27           C  
ATOM   1743  C   ASN A 240      -2.599  -2.387 118.061  1.00 24.13           C  
ATOM   1744  O   ASN A 240      -2.398  -3.208 118.923  1.00 22.65           O  
ATOM   1745  CB  ASN A 240      -0.629  -0.776 118.464  1.00 26.68           C  
ATOM   1746  CG  ASN A 240      -0.328  -1.341 119.808  1.00 31.47           C  
ATOM   1747  OD1 ASN A 240      -1.174  -1.720 120.647  1.00 33.58           O  
ATOM   1748  ND2 ASN A 240       0.975  -1.451 120.104  1.00 33.91           N  
ATOM   1749  N   GLN A 242      -1.594  -4.192 121.308  1.00 25.66           N  
ATOM   1750  CA  GLN A 242      -2.422  -4.566 122.461  1.00 27.54           C  
ATOM   1751  C   GLN A 242      -3.504  -3.539 122.792  1.00 28.09           C  
ATOM   1752  O   GLN A 242      -4.096  -3.322 123.850  1.00 26.54           O  
ATOM   1753  CB  GLN A 242      -1.526  -4.957 123.628  1.00 28.79           C  
ATOM   1754  CG  GLN A 242      -0.995  -6.370 123.668  1.00 28.90           C  
ATOM   1755  CD  GLN A 242       0.250  -6.627 122.853  1.00 32.76           C  
ATOM   1756  OE1 GLN A 242       0.918  -5.618 122.540  1.00 29.54           O  
ATOM   1757  NE2 GLN A 242       0.548  -7.931 122.548  1.00 30.00           N  
ATOM   1758  N   GLY A 243      -3.895  -2.813 121.728  1.00 29.79           N  
ATOM   1759  CA  GLY A 243      -4.958  -1.829 121.752  1.00 30.50           C  
ATOM   1760  C   GLY A 243      -4.557  -0.449 122.234  1.00 30.92           C  
ATOM   1761  O   GLY A 243      -5.377   0.300 122.776  1.00 33.72           O  
ATOM   1762  N   GLU A 244      -3.291  -0.109 122.080  1.00 28.54           N  
ATOM   1763  CA  GLU A 244      -2.783   1.178 122.491  1.00 25.31           C  
ATOM   1764  C   GLU A 244      -2.768   1.985 121.199  1.00 25.17           C  
ATOM   1765  O   GLU A 244      -2.764   1.281 120.184  1.00 24.41           O  
ATOM   1766  CB  GLU A 244      -1.377   1.083 123.055  1.00 22.15           C  
ATOM   1767  CG  GLU A 244      -1.425   0.346 124.392  1.00 32.20           C  
ATOM   1768  CD  GLU A 244      -0.141  -0.454 124.540  1.00 37.64           C  
ATOM   1769  OE1 GLU A 244       0.883   0.187 124.887  1.00 39.66           O  
ATOM   1770  OE2 GLU A 244      -0.207  -1.683 124.279  1.00 40.12           O  
ATOM   1771  N   MET A 245      -2.798   3.300 121.296  1.00 22.85           N  
ATOM   1772  CA  MET A 245      -2.724   4.153 120.131  1.00 21.90           C  
ATOM   1773  C   MET A 245      -1.244   4.501 120.171  1.00 23.05           C  
ATOM   1774  O   MET A 245      -0.760   5.061 121.126  1.00 24.81           O  
ATOM   1775  CB  MET A 245      -3.570   5.366 120.272  1.00 20.38           C  
ATOM   1776  CG  MET A 245      -4.996   4.926 120.489  1.00 25.12           C  
ATOM   1777  SD  MET A 245      -5.887   4.821 118.933  1.00 32.34           S  
ATOM   1778  CE  MET A 245      -7.512   4.639 119.717  1.00 29.33           C  
ATOM   1779  N   MET A 246      -0.541   4.038 119.172  1.00 24.06           N  
ATOM   1780  CA  MET A 246       0.891   4.239 119.099  1.00 24.34           C  
ATOM   1781  C   MET A 246       1.079   5.052 117.826  1.00 25.43           C  
ATOM   1782  O   MET A 246       0.078   5.238 117.102  1.00 26.25           O  
ATOM   1783  CB  MET A 246       1.662   2.928 119.006  1.00 28.01           C  
ATOM   1784  CG  MET A 246       1.230   1.834 119.968  1.00 30.25           C  
ATOM   1785  SD  MET A 246       2.636   1.009 120.742  1.00 41.75           S  
ATOM   1786  CE  MET A 246       3.596   0.734 119.244  1.00 32.80           C  
ATOM   1787  N   GLY A 247       2.314   5.461 117.640  1.00 24.92           N  
ATOM   1788  CA  GLY A 247       2.682   6.245 116.470  1.00 26.89           C  
ATOM   1789  C   GLY A 247       4.219   6.179 116.366  1.00 28.56           C  
ATOM   1790  O   GLY A 247       4.899   5.919 117.369  1.00 28.10           O  
ATOM   1791  N   ASN A 248       4.703   6.403 115.142  1.00 27.60           N  
ATOM   1792  CA  ASN A 248       6.153   6.244 115.007  1.00 28.17           C  
ATOM   1793  C   ASN A 248       6.973   7.136 115.872  1.00 27.35           C  
ATOM   1794  O   ASN A 248       6.744   8.359 115.843  1.00 26.78           O  
ATOM   1795  CB  ASN A 248       6.491   6.469 113.507  1.00 33.62           C  
ATOM   1796  CG  ASN A 248       7.606   5.597 112.960  1.00 37.43           C  
ATOM   1797  OD1 ASN A 248       8.780   6.005 112.906  1.00 38.21           O  
ATOM   1798  ND2 ASN A 248       7.269   4.368 112.518  1.00 38.46           N  
ATOM   1799  N   CYS A 249       8.036   6.650 116.520  1.00 26.98           N  
ATOM   1800  CA  CYS A 249       8.891   7.666 117.209  1.00 26.36           C  
ATOM   1801  C   CYS A 249       9.553   8.319 116.023  1.00 26.48           C  
ATOM   1802  O   CYS A 249       8.994   8.079 114.903  1.00 26.74           O  
ATOM   1803  CB  CYS A 249       9.840   6.997 118.178  1.00 24.18           C  
ATOM   1804  SG  CYS A 249       8.909   5.866 119.280  1.00 22.73           S  
ATOM   1805  N   ALA A 250      10.616   9.086 115.908  1.00 25.64           N  
ATOM   1806  CA  ALA A 250      10.977   9.541 114.530  1.00 27.11           C  
ATOM   1807  C   ALA A 250       9.977  10.630 114.135  1.00 28.28           C  
ATOM   1808  O   ALA A 250      10.521  11.370 113.304  1.00 31.62           O  
ATOM   1809  CB  ALA A 250      11.045   8.570 113.340  1.00 18.17           C  
ATOM   1810  N   SER A 251       8.760  10.822 114.557  1.00 28.72           N  
ATOM   1811  CA  SER A 251       7.763  11.730 114.028  1.00 29.28           C  
ATOM   1812  C   SER A 251       7.251  12.724 115.070  1.00 29.00           C  
ATOM   1813  O   SER A 251       6.420  13.614 114.903  1.00 28.38           O  
ATOM   1814  CB  SER A 251       6.505  10.949 113.581  1.00 31.42           C  
ATOM   1815  OG  SER A 251       5.745  10.415 114.663  1.00 33.68           O  
ATOM   1816  N   VAL A 252       7.708  12.605 116.270  1.00 29.98           N  
ATOM   1817  CA  VAL A 252       7.585  13.048 117.606  1.00 29.80           C  
ATOM   1818  C   VAL A 252       8.013  14.426 118.083  1.00 31.75           C  
ATOM   1819  O   VAL A 252       7.538  14.977 119.106  1.00 29.02           O  
ATOM   1820  CB  VAL A 252       8.425  11.926 118.341  1.00 30.16           C  
ATOM   1821  CG1 VAL A 252       9.773  12.481 118.776  1.00 30.70           C  
ATOM   1822  CG2 VAL A 252       7.581  11.228 119.369  1.00 25.43           C  
ATOM   1823  N   GLN A 253       8.930  15.074 117.367  1.00 34.05           N  
ATOM   1824  CA  GLN A 253       9.426  16.413 117.726  1.00 36.09           C  
ATOM   1825  C   GLN A 253       8.654  17.442 116.922  1.00 34.50           C  
ATOM   1826  O   GLN A 253       8.554  18.630 117.234  1.00 36.36           O  
ATOM   1827  CB  GLN A 253      10.948  16.463 117.538  1.00 42.97           C  
ATOM   1828  CG  GLN A 253      11.629  15.592 118.624  1.00 51.39           C  
ATOM   1829  CD  GLN A 253      13.148  15.655 118.624  1.00 57.38           C  
ATOM   1830  OE1 GLN A 253      13.669  16.743 118.279  1.00 62.06           O  
ATOM   1831  NE2 GLN A 253      13.945  14.624 118.959  1.00 57.15           N  
ATOM   1832  N   SER A 254       8.018  16.908 115.892  1.00 31.89           N  
ATOM   1833  CA  SER A 254       7.192  17.610 114.931  1.00 29.06           C  
ATOM   1834  C   SER A 254       5.710  17.348 115.140  1.00 27.00           C  
ATOM   1835  O   SER A 254       4.839  17.804 114.369  1.00 26.27           O  
ATOM   1836  CB  SER A 254       7.699  17.282 113.512  1.00 32.39           C  
ATOM   1837  OG  SER A 254       9.136  17.254 113.387  1.00 33.15           O  
ATOM   1838  N   LEU A 255       5.358  16.701 116.257  1.00 24.41           N  
ATOM   1839  CA  LEU A 255       3.949  16.415 116.623  1.00 21.48           C  
ATOM   1840  C   LEU A 255       3.318  17.612 117.312  1.00 18.68           C  
ATOM   1841  O   LEU A 255       4.106  18.334 117.914  1.00 17.85           O  
ATOM   1842  CB  LEU A 255       4.053  15.229 117.561  1.00 22.47           C  
ATOM   1843  CG  LEU A 255       3.144  14.013 117.526  1.00 22.79           C  
ATOM   1844  CD1 LEU A 255       2.758  13.531 116.148  1.00 20.86           C  
ATOM   1845  CD2 LEU A 255       3.880  12.897 118.282  1.00 21.44           C  
ATOM   1846  N   PRO A 256       2.012  17.850 117.255  1.00 15.70           N  
ATOM   1847  CA  PRO A 256       1.328  18.954 117.843  1.00 15.16           C  
ATOM   1848  C   PRO A 256       1.367  19.173 119.354  1.00 13.51           C  
ATOM   1849  O   PRO A 256       1.417  18.283 120.195  1.00 13.34           O  
ATOM   1850  CB  PRO A 256      -0.207  18.834 117.546  1.00 14.33           C  
ATOM   1851  CG  PRO A 256      -0.240  17.570 116.802  1.00 13.72           C  
ATOM   1852  CD  PRO A 256       1.112  17.021 116.485  1.00 14.20           C  
ATOM   1853  N   ASP A 257       1.324  20.426 119.725  1.00 12.53           N  
ATOM   1854  CA  ASP A 257       1.226  20.970 121.042  1.00 11.52           C  
ATOM   1855  C   ASP A 257      -0.269  21.178 121.248  1.00 12.05           C  
ATOM   1856  O   ASP A 257      -0.932  21.772 120.433  1.00 13.58           O  
ATOM   1857  CB  ASP A 257       1.758  22.353 121.253  1.00 15.20           C  
ATOM   1858  CG  ASP A 257       3.066  22.233 122.006  1.00 20.64           C  
ATOM   1859  OD1 ASP A 257       3.955  21.654 121.344  1.00 20.00           O  
ATOM   1860  OD2 ASP A 257       2.930  22.757 123.136  1.00 22.87           O  
ATOM   1861  N   ILE A 258      -0.803  20.726 122.327  1.00 12.19           N  
ATOM   1862  CA  ILE A 258      -2.201  20.725 122.754  1.00 13.00           C  
ATOM   1863  C   ILE A 258      -2.176  21.825 123.806  1.00 15.35           C  
ATOM   1864  O   ILE A 258      -1.187  22.122 124.546  1.00 16.94           O  
ATOM   1865  CB  ILE A 258      -2.377  19.198 123.037  1.00 14.64           C  
ATOM   1866  CG1 ILE A 258      -2.285  18.324 121.727  1.00  9.59           C  
ATOM   1867  CG2 ILE A 258      -3.587  18.604 123.732  1.00 12.94           C  
ATOM   1868  CD1 ILE A 258      -3.542  18.346 120.924  1.00  9.45           C  
ATOM   1869  N   THR A 259      -3.207  22.661 123.958  1.00 14.77           N  
ATOM   1870  CA  THR A 259      -3.228  23.713 124.960  1.00 12.89           C  
ATOM   1871  C   THR A 259      -4.732  23.870 125.257  1.00 14.13           C  
ATOM   1872  O   THR A 259      -5.665  23.596 124.534  1.00 12.13           O  
ATOM   1873  CB  THR A 259      -2.580  25.081 124.776  1.00  8.90           C  
ATOM   1874  OG1 THR A 259      -3.368  25.844 123.895  1.00 10.45           O  
ATOM   1875  CG2 THR A 259      -1.163  25.149 124.234  1.00  7.15           C  
ATOM   1876  N   PHE A 260      -4.925  24.194 126.538  1.00 16.47           N  
ATOM   1877  CA  PHE A 260      -6.236  24.342 127.160  1.00 15.17           C  
ATOM   1878  C   PHE A 260      -6.314  25.802 127.633  1.00 13.60           C  
ATOM   1879  O   PHE A 260      -5.369  26.349 128.201  1.00 10.57           O  
ATOM   1880  CB  PHE A 260      -6.433  23.264 128.230  1.00 16.76           C  
ATOM   1881  CG  PHE A 260      -6.145  21.820 127.879  1.00 16.01           C  
ATOM   1882  CD1 PHE A 260      -4.844  21.337 127.833  1.00 16.62           C  
ATOM   1883  CD2 PHE A 260      -7.146  20.936 127.581  1.00 14.38           C  
ATOM   1884  CE1 PHE A 260      -4.558  20.034 127.515  1.00 16.23           C  
ATOM   1885  CE2 PHE A 260      -6.847  19.610 127.272  1.00 17.83           C  
ATOM   1886  CZ  PHE A 260      -5.563  19.112 127.242  1.00 14.79           C  
ATOM   1887  N   THR A 261      -7.478  26.371 127.288  1.00 12.19           N  
ATOM   1888  CA  THR A 261      -7.623  27.762 127.688  1.00 13.18           C  
ATOM   1889  C   THR A 261      -8.448  27.635 128.948  1.00 12.49           C  
ATOM   1890  O   THR A 261      -9.585  27.275 128.700  1.00 10.97           O  
ATOM   1891  CB  THR A 261      -8.210  28.683 126.614  1.00 14.51           C  
ATOM   1892  OG1 THR A 261      -7.554  28.444 125.352  1.00 12.79           O  
ATOM   1893  CG2 THR A 261      -7.839  30.112 126.957  1.00 17.56           C  
ATOM   1894  N   ILE A 262      -7.852  27.936 130.073  1.00 12.50           N  
ATOM   1895  CA  ILE A 262      -8.390  27.918 131.430  1.00 13.90           C  
ATOM   1896  C   ILE A 262      -8.232  29.313 132.108  1.00 12.69           C  
ATOM   1897  O   ILE A 262      -7.155  29.765 132.624  1.00 11.21           O  
ATOM   1898  CB  ILE A 262      -7.542  26.996 132.372  1.00 13.64           C  
ATOM   1899  CG1 ILE A 262      -7.055  25.618 131.965  1.00 11.94           C  
ATOM   1900  CG2 ILE A 262      -8.206  26.848 133.733  1.00 13.14           C  
ATOM   1901  CD1 ILE A 262      -7.960  24.526 131.499  1.00 12.45           C  
ATOM   1902  N   ASN A 263      -9.295  30.063 132.250  1.00 12.92           N  
ATOM   1903  CA  ASN A 263      -9.289  31.438 132.804  1.00 14.75           C  
ATOM   1904  C   ASN A 263      -8.539  32.471 131.928  1.00 13.33           C  
ATOM   1905  O   ASN A 263      -7.835  33.374 132.374  1.00 12.76           O  
ATOM   1906  CB  ASN A 263      -8.837  31.491 134.299  1.00 14.92           C  
ATOM   1907  CG  ASN A 263     -10.116  31.508 135.119  1.00 15.06           C  
ATOM   1908  OD1 ASN A 263     -10.759  30.471 135.187  1.00 21.23           O  
ATOM   1909  ND2 ASN A 263     -10.696  32.552 135.702  1.00 18.74           N  
ATOM   1910  N   GLY A 264      -8.627  32.434 130.573  1.00 11.56           N  
ATOM   1911  CA  GLY A 264      -7.853  33.402 129.798  1.00 11.55           C  
ATOM   1912  C   GLY A 264      -6.447  32.979 129.500  1.00 12.16           C  
ATOM   1913  O   GLY A 264      -5.774  33.479 128.598  1.00 11.95           O  
ATOM   1914  N   VAL A 265      -5.855  31.980 130.177  1.00 11.74           N  
ATOM   1915  CA  VAL A 265      -4.517  31.542 129.831  1.00 10.66           C  
ATOM   1916  C   VAL A 265      -4.638  30.149 129.180  1.00 11.87           C  
ATOM   1917  O   VAL A 265      -5.304  29.209 129.584  1.00 10.87           O  
ATOM   1918  CB  VAL A 265      -3.531  31.447 130.956  1.00  9.44           C  
ATOM   1919  CG1 VAL A 265      -2.104  31.423 130.361  1.00  9.23           C  
ATOM   1920  CG2 VAL A 265      -3.629  32.666 131.869  1.00 13.74           C  
ATOM   1921  N   LYS A 266      -3.867  30.066 128.112  1.00 10.92           N  
ATOM   1922  CA  LYS A 266      -3.798  28.870 127.268  1.00 10.25           C  
ATOM   1923  C   LYS A 266      -2.577  28.127 127.718  1.00  9.73           C  
ATOM   1924  O   LYS A 266      -1.471  28.608 127.570  1.00 11.77           O  
ATOM   1925  CB  LYS A 266      -3.759  29.463 125.883  1.00 12.60           C  
ATOM   1926  CG  LYS A 266      -2.558  30.141 125.375  1.00 21.11           C  
ATOM   1927  CD  LYS A 266      -1.973  31.506 125.687  1.00 25.33           C  
ATOM   1928  CE  LYS A 266      -0.890  31.696 124.589  1.00 29.43           C  
ATOM   1929  NZ  LYS A 266      -1.470  32.514 123.463  1.00 34.40           N  
ATOM   1930  N   GLN A 267      -2.717  26.997 128.393  1.00 10.08           N  
ATOM   1931  CA  GLN A 267      -1.561  26.242 128.896  1.00  6.84           C  
ATOM   1932  C   GLN A 267      -1.308  25.005 128.026  1.00  7.51           C  
ATOM   1933  O   GLN A 267      -2.085  24.118 127.686  1.00  1.89           O  
ATOM   1934  CB  GLN A 267      -1.889  25.965 130.327  1.00 11.77           C  
ATOM   1935  CG  GLN A 267      -1.894  27.114 131.331  1.00 12.59           C  
ATOM   1936  CD  GLN A 267      -2.548  26.578 132.542  1.00 19.04           C  
ATOM   1937  OE1 GLN A 267      -2.722  25.356 132.646  1.00 25.36           O  
ATOM   1938  NE2 GLN A 267      -2.993  27.353 133.528  1.00 27.35           N  
ATOM   1939  N   PRO A 268      -0.053  24.954 127.592  1.00  8.55           N  
ATOM   1940  CA  PRO A 268       0.443  23.931 126.701  1.00 12.30           C  
ATOM   1941  C   PRO A 268       0.694  22.587 127.367  1.00 12.96           C  
ATOM   1942  O   PRO A 268       0.915  22.420 128.579  1.00 14.29           O  
ATOM   1943  CB  PRO A 268       1.769  24.468 126.071  1.00 11.87           C  
ATOM   1944  CG  PRO A 268       2.203  25.413 127.178  1.00 10.15           C  
ATOM   1945  CD  PRO A 268       0.982  25.941 127.869  1.00  8.77           C  
ATOM   1946  N   LEU A 269       0.641  21.654 126.430  1.00 10.93           N  
ATOM   1947  CA  LEU A 269       0.905  20.227 126.771  1.00 10.61           C  
ATOM   1948  C   LEU A 269       1.670  19.616 125.609  1.00  9.48           C  
ATOM   1949  O   LEU A 269       1.024  19.211 124.653  1.00  9.77           O  
ATOM   1950  CB  LEU A 269      -0.426  19.513 126.991  1.00  6.10           C  
ATOM   1951  CG  LEU A 269      -0.088  18.079 127.477  1.00  9.56           C  
ATOM   1952  CD1 LEU A 269       0.143  18.053 128.972  1.00  8.60           C  
ATOM   1953  CD2 LEU A 269      -1.237  17.227 127.009  1.00  8.17           C  
ATOM   1954  N   PRO A 270       2.985  19.614 125.568  1.00  8.64           N  
ATOM   1955  CA  PRO A 270       3.830  19.098 124.525  1.00  8.66           C  
ATOM   1956  C   PRO A 270       3.790  17.593 124.349  1.00 12.67           C  
ATOM   1957  O   PRO A 270       3.538  16.805 125.290  1.00 14.76           O  
ATOM   1958  CB  PRO A 270       5.255  19.477 124.993  1.00  8.51           C  
ATOM   1959  CG  PRO A 270       5.093  19.375 126.510  1.00  7.44           C  
ATOM   1960  CD  PRO A 270       3.770  20.122 126.704  1.00  8.10           C  
ATOM   1961  N   PRO A 271       4.122  17.086 123.172  1.00 13.38           N  
ATOM   1962  CA  PRO A 271       4.131  15.672 122.838  1.00 13.25           C  
ATOM   1963  C   PRO A 271       5.002  14.861 123.761  1.00 13.66           C  
ATOM   1964  O   PRO A 271       4.824  13.690 124.060  1.00 15.72           O  
ATOM   1965  CB  PRO A 271       4.681  15.528 121.412  1.00 12.18           C  
ATOM   1966  CG  PRO A 271       4.502  16.906 120.854  1.00 11.35           C  
ATOM   1967  CD  PRO A 271       4.491  17.908 122.017  1.00 11.68           C  
ATOM   1968  N   SER A 272       6.036  15.460 124.295  1.00 14.16           N  
ATOM   1969  CA  SER A 272       7.012  15.001 125.226  1.00 13.87           C  
ATOM   1970  C   SER A 272       6.354  14.584 126.532  1.00 13.45           C  
ATOM   1971  O   SER A 272       6.932  13.805 127.241  1.00 13.24           O  
ATOM   1972  CB  SER A 272       7.804  16.244 125.700  1.00 18.97           C  
ATOM   1973  OG  SER A 272       8.090  16.130 127.053  1.00 24.18           O  
ATOM   1974  N   ALA A 273       5.220  15.222 126.755  1.00 13.30           N  
ATOM   1975  CA  ALA A 273       4.365  15.015 127.860  1.00 11.42           C  
ATOM   1976  C   ALA A 273       3.242  14.043 127.529  1.00 13.28           C  
ATOM   1977  O   ALA A 273       3.061  13.212 128.456  1.00 15.42           O  
ATOM   1978  CB  ALA A 273       3.723  16.298 128.281  1.00 13.12           C  
ATOM   1979  N   TYR A 274       2.541  14.055 126.422  1.00 10.89           N  
ATOM   1980  CA  TYR A 274       1.455  13.085 126.247  1.00 11.55           C  
ATOM   1981  C   TYR A 274       1.851  11.769 125.586  1.00 12.81           C  
ATOM   1982  O   TYR A 274       1.076  10.823 125.344  1.00 11.71           O  
ATOM   1983  CB  TYR A 274       0.297  13.770 125.531  1.00 11.26           C  
ATOM   1984  CG  TYR A 274       0.521  14.370 124.155  1.00 11.64           C  
ATOM   1985  CD1 TYR A 274       0.799  13.599 123.059  1.00  8.07           C  
ATOM   1986  CD2 TYR A 274       0.446  15.758 123.945  1.00 13.88           C  
ATOM   1987  CE1 TYR A 274       0.981  14.172 121.820  1.00  9.10           C  
ATOM   1988  CE2 TYR A 274       0.673  16.369 122.715  1.00  9.50           C  
ATOM   1989  CZ  TYR A 274       0.925  15.539 121.645  1.00  7.50           C  
ATOM   1990  OH  TYR A 274       1.094  15.997 120.350  1.00  2.94           O  
ATOM   1991  N   ILE A 275       3.116  11.649 125.244  1.00 14.68           N  
ATOM   1992  CA  ILE A 275       3.666  10.495 124.575  1.00 15.61           C  
ATOM   1993  C   ILE A 275       4.636   9.777 125.485  1.00 16.60           C  
ATOM   1994  O   ILE A 275       5.598  10.315 126.036  1.00 16.62           O  
ATOM   1995  CB  ILE A 275       4.315  10.954 123.255  1.00 18.81           C  
ATOM   1996  CG1 ILE A 275       3.843  10.212 122.016  1.00 19.59           C  
ATOM   1997  CG2 ILE A 275       5.827  10.747 123.234  1.00 26.71           C  
ATOM   1998  CD1 ILE A 275       2.443  10.600 121.577  1.00 24.04           C  
ATOM   1999  N   GLU A 276       4.374   8.480 125.649  1.00 17.39           N  
ATOM   2000  CA  GLU A 276       5.351   7.716 126.457  1.00 18.02           C  
ATOM   2001  C   GLU A 276       6.082   6.786 125.468  1.00 17.17           C  
ATOM   2002  O   GLU A 276       5.781   5.965 124.593  1.00 10.14           O  
ATOM   2003  CB  GLU A 276       4.635   7.365 127.745  1.00 24.57           C  
ATOM   2004  CG  GLU A 276       4.292   8.501 128.697  1.00 30.54           C  
ATOM   2005  CD  GLU A 276       5.062   9.390 129.665  1.00 34.33           C  
ATOM   2006  OE1 GLU A 276       5.247   8.798 130.812  1.00 29.64           O  
ATOM   2007  OE2 GLU A 276       5.451  10.600 129.337  1.00 25.25           O  
ATOM   2008  N   GLY A 277       7.367   7.105 125.513  1.00 17.57           N  
ATOM   2009  CA  GLY A 277       8.459   6.554 124.714  1.00 23.01           C  
ATOM   2010  C   GLY A 277       9.084   5.673 125.813  1.00 26.89           C  
ATOM   2011  O   GLY A 277       9.703   6.197 126.729  1.00 26.48           O  
ATOM   2012  N   ASP A 278       8.743   4.416 125.617  1.00 30.76           N  
ATOM   2013  CA  ASP A 278       9.151   3.363 126.527  1.00 35.25           C  
ATOM   2014  C   ASP A 278       9.851   2.361 125.631  1.00 37.40           C  
ATOM   2015  O   ASP A 278       9.455   1.216 125.557  1.00 40.04           O  
ATOM   2016  CB  ASP A 278       8.004   2.665 127.249  1.00 40.09           C  
ATOM   2017  CG  ASP A 278       7.218   3.420 128.299  1.00 43.09           C  
ATOM   2018  OD1 ASP A 278       7.836   4.056 129.203  1.00 43.07           O  
ATOM   2019  OD2 ASP A 278       5.948   3.366 128.235  1.00 43.68           O  
ATOM   2020  N   GLN A 279      10.803   2.760 124.858  1.00 39.02           N  
ATOM   2021  CA  GLN A 279      11.826   2.288 124.010  1.00 38.55           C  
ATOM   2022  C   GLN A 279      11.661   1.603 122.678  1.00 39.02           C  
ATOM   2023  O   GLN A 279      11.673   0.418 122.295  1.00 40.99           O  
ATOM   2024  CB  GLN A 279      12.825   1.513 124.908  1.00 38.90           C  
ATOM   2025  CG  GLN A 279      13.548   0.298 124.422  1.00 46.03           C  
ATOM   2026  CD  GLN A 279      12.757  -1.006 124.503  1.00 48.38           C  
ATOM   2027  OE1 GLN A 279      12.294  -1.341 125.593  1.00 51.37           O  
ATOM   2028  NE2 GLN A 279      12.535  -1.783 123.440  1.00 49.23           N  
ATOM   2029  N   ALA A 280      11.584   2.542 121.692  1.00 36.64           N  
ATOM   2030  CA  ALA A 280      11.490   2.288 120.263  1.00 32.59           C  
ATOM   2031  C   ALA A 280      10.024   2.322 119.903  1.00 31.34           C  
ATOM   2032  O   ALA A 280       9.562   2.301 118.758  1.00 34.35           O  
ATOM   2033  CB  ALA A 280      12.139   0.927 119.968  1.00 31.43           C  
ATOM   2034  N   PHE A 281       9.238   2.356 120.973  1.00 29.02           N  
ATOM   2035  CA  PHE A 281       7.798   2.317 121.019  1.00 25.93           C  
ATOM   2036  C   PHE A 281       7.304   3.613 121.643  1.00 23.60           C  
ATOM   2037  O   PHE A 281       7.763   4.049 122.693  1.00 25.06           O  
ATOM   2038  CB  PHE A 281       7.319   1.038 121.743  1.00 26.16           C  
ATOM   2039  CG  PHE A 281       7.872  -0.276 121.228  1.00 29.14           C  
ATOM   2040  CD1 PHE A 281       7.376  -0.927 120.126  1.00 28.82           C  
ATOM   2041  CD2 PHE A 281       8.963  -0.884 121.857  1.00 31.50           C  
ATOM   2042  CE1 PHE A 281       7.907  -2.115 119.664  1.00 28.25           C  
ATOM   2043  CE2 PHE A 281       9.515  -2.066 121.430  1.00 30.67           C  
ATOM   2044  CZ  PHE A 281       8.968  -2.697 120.316  1.00 30.49           C  
ATOM   2045  N   CYS A 282       6.358   4.258 120.996  1.00 20.25           N  
ATOM   2046  CA  CYS A 282       5.827   5.519 121.450  1.00 16.10           C  
ATOM   2047  C   CYS A 282       4.340   5.306 121.570  1.00 13.60           C  
ATOM   2048  O   CYS A 282       3.752   5.158 120.497  1.00 15.40           O  
ATOM   2049  CB  CYS A 282       6.113   6.634 120.439  1.00 14.71           C  
ATOM   2050  SG  CYS A 282       7.840   7.102 120.440  1.00 20.95           S  
ATOM   2051  N   THR A 283       3.869   5.271 122.776  1.00 11.83           N  
ATOM   2052  CA  THR A 283       2.432   5.101 122.932  1.00 13.10           C  
ATOM   2053  C   THR A 283       1.824   6.465 123.213  1.00 16.00           C  
ATOM   2054  O   THR A 283       2.508   7.346 123.803  1.00 16.47           O  
ATOM   2055  CB  THR A 283       2.085   4.062 123.978  1.00 10.73           C  
ATOM   2056  OG1 THR A 283       1.606   2.901 123.211  1.00 18.04           O  
ATOM   2057  CG2 THR A 283       0.963   4.331 124.944  1.00 15.10           C  
ATOM   2058  N   SER A 284       0.558   6.580 122.788  1.00 17.97           N  
ATOM   2059  CA  SER A 284      -0.150   7.868 123.036  1.00 20.24           C  
ATOM   2060  C   SER A 284      -0.853   7.803 124.390  1.00 20.19           C  
ATOM   2061  O   SER A 284      -1.896   7.092 124.451  1.00 20.38           O  
ATOM   2062  CB  SER A 284      -1.132   8.104 121.897  1.00 19.96           C  
ATOM   2063  OG  SER A 284      -1.716   9.364 122.072  1.00 21.47           O  
ATOM   2064  N   GLY A 285      -0.317   8.482 125.435  1.00 18.88           N  
ATOM   2065  CA  GLY A 285      -1.032   8.363 126.711  1.00 17.17           C  
ATOM   2066  C   GLY A 285      -2.276   9.212 126.738  1.00 17.31           C  
ATOM   2067  O   GLY A 285      -2.332  10.100 127.600  1.00 19.37           O  
ATOM   2068  N   LEU A 286      -3.292   9.166 125.926  1.00 17.93           N  
ATOM   2069  CA  LEU A 286      -4.504   9.943 125.848  1.00 18.35           C  
ATOM   2070  C   LEU A 286      -5.639   8.911 125.689  1.00 19.60           C  
ATOM   2071  O   LEU A 286      -5.483   7.953 124.911  1.00 20.89           O  
ATOM   2072  CB  LEU A 286      -4.760  10.881 124.659  1.00 13.28           C  
ATOM   2073  CG  LEU A 286      -4.202  12.295 124.666  1.00 15.40           C  
ATOM   2074  CD1 LEU A 286      -2.744  12.342 125.112  1.00 15.06           C  
ATOM   2075  CD2 LEU A 286      -4.165  12.967 123.296  1.00  8.88           C  
ATOM   2076  N   GLY A 287      -6.745   9.123 126.386  1.00 18.92           N  
ATOM   2077  CA  GLY A 287      -7.776   8.090 126.148  1.00 20.39           C  
ATOM   2078  C   GLY A 287      -9.113   8.795 126.181  1.00 20.01           C  
ATOM   2079  O   GLY A 287      -9.159   9.987 126.321  1.00 19.13           O  
ATOM   2080  N   SER A 288     -10.167   8.054 126.018  1.00 21.12           N  
ATOM   2081  CA  SER A 288     -11.559   8.434 125.991  1.00 21.31           C  
ATOM   2082  C   SER A 288     -12.198   8.732 127.321  1.00 22.03           C  
ATOM   2083  O   SER A 288     -11.978   7.876 128.220  1.00 21.71           O  
ATOM   2084  CB  SER A 288     -12.102   7.082 125.425  1.00 20.50           C  
ATOM   2085  OG  SER A 288     -11.069   6.150 125.766  1.00 23.95           O  
ATOM   2086  N   SER A 289     -12.954   9.791 127.535  1.00 22.41           N  
ATOM   2087  CA  SER A 289     -13.536  10.048 128.883  1.00 25.82           C  
ATOM   2088  C   SER A 289     -14.594   9.037 129.279  1.00 26.16           C  
ATOM   2089  O   SER A 289     -15.589   8.753 128.610  1.00 28.91           O  
ATOM   2090  CB  SER A 289     -13.903  11.543 129.004  1.00 25.73           C  
ATOM   2091  OG  SER A 289     -14.378  11.781 130.302  1.00 24.36           O  
ATOM   2092  N   GLY A 290     -14.398   8.346 130.416  1.00 26.82           N  
ATOM   2093  CA  GLY A 290     -15.217   7.287 130.930  1.00 27.55           C  
ATOM   2094  C   GLY A 290     -16.269   7.639 131.944  1.00 29.23           C  
ATOM   2095  O   GLY A 290     -17.353   7.031 131.953  1.00 31.76           O  
ATOM   2096  N   VAL A 291     -16.044   8.593 132.830  1.00 28.27           N  
ATOM   2097  CA  VAL A 291     -17.061   9.002 133.831  1.00 25.81           C  
ATOM   2098  C   VAL A 291     -18.105   9.879 133.150  1.00 24.42           C  
ATOM   2099  O   VAL A 291     -17.895  10.700 132.230  1.00 23.80           O  
ATOM   2100  CB  VAL A 291     -16.306   9.608 135.049  1.00 25.33           C  
ATOM   2101  CG1 VAL A 291     -17.200  10.113 136.166  1.00 27.41           C  
ATOM   2102  CG2 VAL A 291     -15.387   8.619 135.731  1.00 22.29           C  
ATOM   2103  N   PRO A 292     -19.363   9.723 133.536  1.00 24.19           N  
ATOM   2104  CA  PRO A 292     -20.524  10.459 133.063  1.00 25.01           C  
ATOM   2105  C   PRO A 292     -20.507  11.924 133.467  1.00 23.70           C  
ATOM   2106  O   PRO A 292     -20.186  12.323 134.586  1.00 23.21           O  
ATOM   2107  CB  PRO A 292     -21.791   9.749 133.609  1.00 25.88           C  
ATOM   2108  CG  PRO A 292     -21.252   8.477 134.205  1.00 25.32           C  
ATOM   2109  CD  PRO A 292     -19.807   8.788 134.577  1.00 26.33           C  
ATOM   2110  N   SER A 293     -20.808  12.832 132.545  1.00 24.61           N  
ATOM   2111  CA  SER A 293     -20.830  14.261 132.796  1.00 25.51           C  
ATOM   2112  C   SER A 293     -22.155  14.661 133.412  1.00 27.04           C  
ATOM   2113  O   SER A 293     -23.169  14.355 132.739  1.00 27.96           O  
ATOM   2114  CB  SER A 293     -20.722  14.994 131.452  1.00 24.17           C  
ATOM   2115  OG  SER A 293     -21.217  14.092 130.488  1.00 24.00           O  
ATOM   2116  N   ASN A 294     -22.184  15.324 134.567  1.00 28.48           N  
ATOM   2117  CA  ASN A 294     -23.579  15.620 135.056  1.00 31.95           C  
ATOM   2118  C   ASN A 294     -24.072  16.965 134.541  1.00 32.80           C  
ATOM   2119  O   ASN A 294     -25.056  17.610 134.868  1.00 33.75           O  
ATOM   2120  CB  ASN A 294     -23.633  15.230 136.532  1.00 31.05           C  
ATOM   2121  CG  ASN A 294     -24.002  13.794 136.936  1.00 32.80           C  
ATOM   2122  OD1 ASN A 294     -23.551  12.669 136.609  1.00 26.83           O  
ATOM   2123  ND2 ASN A 294     -25.015  13.691 137.816  1.00 29.52           N  
ATOM   2124  N   THR A 295     -23.503  17.509 133.494  1.00 34.45           N  
ATOM   2125  CA  THR A 295     -23.558  18.691 132.677  1.00 34.92           C  
ATOM   2126  C   THR A 295     -23.316  18.257 131.233  1.00 37.73           C  
ATOM   2127  O   THR A 295     -24.061  17.490 130.594  1.00 39.27           O  
ATOM   2128  CB  THR A 295     -22.575  19.725 133.298  1.00 33.07           C  
ATOM   2129  OG1 THR A 295     -22.175  20.878 132.518  1.00 33.74           O  
ATOM   2130  CG2 THR A 295     -21.246  19.146 133.751  1.00 27.74           C  
ATOM   2131  N   SER A 296     -22.222  18.645 130.602  1.00 38.55           N  
ATOM   2132  CA  SER A 296     -21.706  18.421 129.270  1.00 36.66           C  
ATOM   2133  C   SER A 296     -20.272  17.917 129.253  1.00 35.82           C  
ATOM   2134  O   SER A 296     -19.383  18.456 129.918  1.00 36.83           O  
ATOM   2135  CB  SER A 296     -21.744  19.865 128.725  1.00 36.89           C  
ATOM   2136  OG  SER A 296     -21.088  20.722 129.659  1.00 27.79           O  
ATOM   2137  N   GLU A 297     -19.918  16.890 128.505  1.00 36.27           N  
ATOM   2138  CA  GLU A 297     -18.626  16.206 128.474  1.00 33.76           C  
ATOM   2139  C   GLU A 297     -17.354  17.065 128.727  1.00 30.25           C  
ATOM   2140  O   GLU A 297     -16.758  18.100 128.470  1.00 27.07           O  
ATOM   2141  CB  GLU A 297     -18.477  15.116 127.386  1.00 36.70           C  
ATOM   2142  CG  GLU A 297     -17.994  13.744 127.919  1.00 37.85           C  
ATOM   2143  CD  GLU A 297     -18.526  12.528 127.165  1.00 39.24           C  
ATOM   2144  OE1 GLU A 297     -19.212  12.782 126.133  1.00 41.56           O  
ATOM   2145  OE2 GLU A 297     -18.343  11.339 127.511  1.00 35.01           O  
ATOM   2146  N   LEU A 298     -16.707  16.311 129.599  1.00 26.38           N  
ATOM   2147  CA  LEU A 298     -15.611  16.340 130.473  1.00 21.51           C  
ATOM   2148  C   LEU A 298     -14.324  15.765 129.990  1.00 16.52           C  
ATOM   2149  O   LEU A 298     -14.298  14.857 129.177  1.00 16.36           O  
ATOM   2150  CB  LEU A 298     -16.198  15.585 131.689  1.00 22.60           C  
ATOM   2151  CG  LEU A 298     -16.266  14.145 132.025  1.00 23.12           C  
ATOM   2152  CD1 LEU A 298     -16.045  13.768 133.478  1.00 22.81           C  
ATOM   2153  CD2 LEU A 298     -17.706  13.683 131.738  1.00 25.93           C  
ATOM   2154  N   TRP A 299     -13.274  16.343 130.535  1.00 12.82           N  
ATOM   2155  CA  TRP A 299     -11.915  15.866 130.248  1.00  9.82           C  
ATOM   2156  C   TRP A 299     -11.427  15.333 131.585  1.00  8.74           C  
ATOM   2157  O   TRP A 299     -11.992  15.884 132.561  1.00  9.43           O  
ATOM   2158  CB  TRP A 299     -11.069  16.994 129.740  1.00  8.06           C  
ATOM   2159  CG  TRP A 299     -11.527  17.707 128.512  1.00 13.30           C  
ATOM   2160  CD1 TRP A 299     -12.623  18.471 128.274  1.00 13.83           C  
ATOM   2161  CD2 TRP A 299     -10.813  17.698 127.254  1.00 16.39           C  
ATOM   2162  NE1 TRP A 299     -12.613  18.970 127.010  1.00 13.31           N  
ATOM   2163  CE2 TRP A 299     -11.520  18.495 126.353  1.00 13.63           C  
ATOM   2164  CE3 TRP A 299      -9.621  17.064 126.818  1.00 17.60           C  
ATOM   2165  CZ2 TRP A 299     -11.049  18.652 125.065  1.00 15.56           C  
ATOM   2166  CZ3 TRP A 299      -9.139  17.253 125.536  1.00 16.83           C  
ATOM   2167  CH2 TRP A 299      -9.888  18.038 124.669  1.00 15.26           C  
ATOM   2168  N   ILE A 300     -10.503  14.424 131.747  1.00  6.83           N  
ATOM   2169  CA  ILE A 300     -10.019  14.049 133.075  1.00  6.52           C  
ATOM   2170  C   ILE A 300      -8.539  14.424 132.949  1.00  6.38           C  
ATOM   2171  O   ILE A 300      -7.969  13.946 132.013  1.00  3.10           O  
ATOM   2172  CB  ILE A 300     -10.093  12.573 133.563  1.00  4.14           C  
ATOM   2173  CG1 ILE A 300     -11.574  12.275 133.764  1.00  5.40           C  
ATOM   2174  CG2 ILE A 300      -9.167  12.355 134.760  1.00  1.89           C  
ATOM   2175  CD1 ILE A 300     -12.031  10.862 133.680  1.00  7.66           C  
ATOM   2176  N   PHE A 301      -8.018  15.249 133.848  1.00 10.48           N  
ATOM   2177  CA  PHE A 301      -6.588  15.626 133.731  1.00 10.32           C  
ATOM   2178  C   PHE A 301      -5.834  14.709 134.657  1.00  9.12           C  
ATOM   2179  O   PHE A 301      -5.726  15.192 135.770  1.00 11.65           O  
ATOM   2180  CB  PHE A 301      -6.301  17.042 134.151  1.00  6.50           C  
ATOM   2181  CG  PHE A 301      -6.847  18.024 133.156  1.00 15.29           C  
ATOM   2182  CD1 PHE A 301      -7.304  17.663 131.896  1.00 11.08           C  
ATOM   2183  CD2 PHE A 301      -6.841  19.396 133.524  1.00 17.74           C  
ATOM   2184  CE1 PHE A 301      -7.751  18.652 131.023  1.00 17.00           C  
ATOM   2185  CE2 PHE A 301      -7.270  20.374 132.606  1.00 19.78           C  
ATOM   2186  CZ  PHE A 301      -7.716  20.013 131.333  1.00 14.32           C  
ATOM   2187  N   GLY A 302      -5.476  13.533 134.237  1.00  7.24           N  
ATOM   2188  CA  GLY A 302      -4.817  12.600 135.108  1.00  6.47           C  
ATOM   2189  C   GLY A 302      -3.327  12.902 135.092  1.00  8.39           C  
ATOM   2190  O   GLY A 302      -2.904  13.989 134.757  1.00  6.48           O  
ATOM   2191  N   ASP A 303      -2.549  11.898 135.499  1.00  7.54           N  
ATOM   2192  CA  ASP A 303      -1.103  12.065 135.593  1.00  8.01           C  
ATOM   2193  C   ASP A 303      -0.398  12.721 134.446  1.00  3.55           C  
ATOM   2194  O   ASP A 303       0.609  13.396 134.752  1.00  3.63           O  
ATOM   2195  CB  ASP A 303      -0.401  10.765 136.098  1.00  7.27           C  
ATOM   2196  CG  ASP A 303      -1.059  10.150 137.315  1.00 11.88           C  
ATOM   2197  OD1 ASP A 303      -1.672  11.023 138.012  1.00 12.68           O  
ATOM   2198  OD2 ASP A 303      -0.976   8.903 137.572  1.00  6.97           O  
ATOM   2199  N   VAL A 304      -0.779  12.575 133.214  1.00  6.80           N  
ATOM   2200  CA  VAL A 304      -0.031  13.288 132.129  1.00  8.74           C  
ATOM   2201  C   VAL A 304      -0.025  14.817 132.217  1.00  8.24           C  
ATOM   2202  O   VAL A 304       0.944  15.548 131.855  1.00 10.55           O  
ATOM   2203  CB  VAL A 304      -0.450  12.703 130.770  1.00  9.62           C  
ATOM   2204  CG1 VAL A 304      -0.519  11.176 130.865  1.00 12.14           C  
ATOM   2205  CG2 VAL A 304      -1.762  13.179 130.197  1.00 15.12           C  
ATOM   2206  N   PHE A 305      -1.060  15.502 132.725  1.00  6.92           N  
ATOM   2207  CA  PHE A 305      -1.149  16.935 132.908  1.00  1.89           C  
ATOM   2208  C   PHE A 305      -0.382  17.296 134.150  1.00  1.89           C  
ATOM   2209  O   PHE A 305       0.465  18.149 134.191  1.00  1.89           O  
ATOM   2210  CB  PHE A 305      -2.627  17.337 133.019  1.00  5.80           C  
ATOM   2211  CG  PHE A 305      -2.895  18.834 132.876  1.00  7.25           C  
ATOM   2212  CD1 PHE A 305      -2.991  19.410 131.617  1.00  8.00           C  
ATOM   2213  CD2 PHE A 305      -3.036  19.660 133.993  1.00  6.58           C  
ATOM   2214  CE1 PHE A 305      -3.200  20.770 131.505  1.00 10.92           C  
ATOM   2215  CE2 PHE A 305      -3.192  21.019 133.861  1.00  5.83           C  
ATOM   2216  CZ  PHE A 305      -3.277  21.601 132.623  1.00  9.50           C  
ATOM   2217  N   LEU A 306      -0.605  16.598 135.251  1.00  2.54           N  
ATOM   2218  CA  LEU A 306      -0.048  16.726 136.565  1.00  2.73           C  
ATOM   2219  C   LEU A 306       1.444  16.495 136.496  1.00  6.61           C  
ATOM   2220  O   LEU A 306       2.112  17.157 137.293  1.00  6.96           O  
ATOM   2221  CB  LEU A 306      -0.769  15.863 137.587  1.00  1.89           C  
ATOM   2222  CG  LEU A 306      -2.279  16.103 137.614  1.00  1.89           C  
ATOM   2223  CD1 LEU A 306      -3.035  15.277 138.617  1.00  1.89           C  
ATOM   2224  CD2 LEU A 306      -2.645  17.605 137.848  1.00  1.97           C  
ATOM   2225  N   ARG A 307       2.044  15.673 135.629  1.00  7.44           N  
ATOM   2226  CA  ARG A 307       3.488  15.681 135.638  1.00  6.98           C  
ATOM   2227  C   ARG A 307       3.959  16.961 134.944  1.00 12.54           C  
ATOM   2228  O   ARG A 307       5.110  17.328 135.266  1.00 12.63           O  
ATOM   2229  CB  ARG A 307       4.058  14.536 134.862  1.00  8.91           C  
ATOM   2230  CG  ARG A 307       4.310  13.315 135.731  1.00  7.07           C  
ATOM   2231  CD  ARG A 307       4.960  12.157 134.997  1.00  5.93           C  
ATOM   2232  NE  ARG A 307       4.191  11.681 133.915  1.00  5.03           N  
ATOM   2233  CZ  ARG A 307       3.153  10.853 133.931  1.00  8.61           C  
ATOM   2234  NH1 ARG A 307       2.756  10.342 135.074  1.00  8.29           N  
ATOM   2235  NH2 ARG A 307       2.561  10.510 132.768  1.00 10.73           N  
ATOM   2236  N   ASN A 308       3.163  17.606 134.043  1.00 12.73           N  
ATOM   2237  CA  ASN A 308       3.651  18.824 133.404  1.00 13.79           C  
ATOM   2238  C   ASN A 308       3.389  20.007 134.346  1.00 13.00           C  
ATOM   2239  O   ASN A 308       4.235  20.923 134.441  1.00 13.75           O  
ATOM   2240  CB  ASN A 308       3.166  19.051 131.954  1.00 16.13           C  
ATOM   2241  CG  ASN A 308       4.189  19.470 130.915  1.00 18.89           C  
ATOM   2242  OD1 ASN A 308       4.927  18.730 130.244  1.00 20.84           O  
ATOM   2243  ND2 ASN A 308       4.404  20.758 130.666  1.00 23.28           N  
ATOM   2244  N   TYR A 309       2.277  20.051 135.042  1.00 12.72           N  
ATOM   2245  CA  TYR A 309       1.929  21.127 135.956  1.00 13.26           C  
ATOM   2246  C   TYR A 309       2.002  20.867 137.453  1.00 12.79           C  
ATOM   2247  O   TYR A 309       1.292  19.981 137.856  1.00  9.44           O  
ATOM   2248  CB  TYR A 309       0.426  21.587 135.675  1.00 15.45           C  
ATOM   2249  CG  TYR A 309       0.551  22.224 134.290  1.00 16.78           C  
ATOM   2250  CD1 TYR A 309       1.126  23.483 134.192  1.00 20.52           C  
ATOM   2251  CD2 TYR A 309       0.204  21.602 133.134  1.00 18.02           C  
ATOM   2252  CE1 TYR A 309       1.360  24.050 132.955  1.00 21.85           C  
ATOM   2253  CE2 TYR A 309       0.441  22.128 131.891  1.00 20.16           C  
ATOM   2254  CZ  TYR A 309       1.029  23.360 131.811  1.00 22.49           C  
ATOM   2255  OH  TYR A 309       1.267  23.958 130.587  1.00 23.11           O  
ATOM   2256  N   TYR A 310       2.801  21.569 138.295  1.00 11.58           N  
ATOM   2257  CA  TYR A 310       2.696  21.399 139.719  1.00 11.07           C  
ATOM   2258  C   TYR A 310       1.236  21.879 140.021  1.00 12.71           C  
ATOM   2259  O   TYR A 310       0.777  22.848 139.419  1.00 10.75           O  
ATOM   2260  CB  TYR A 310       3.524  22.343 140.448  1.00 10.10           C  
ATOM   2261  CG  TYR A 310       3.664  22.347 141.936  1.00 12.04           C  
ATOM   2262  CD1 TYR A 310       4.441  21.404 142.574  1.00  9.00           C  
ATOM   2263  CD2 TYR A 310       3.124  23.394 142.712  1.00 11.80           C  
ATOM   2264  CE1 TYR A 310       4.625  21.463 143.934  1.00  9.40           C  
ATOM   2265  CE2 TYR A 310       3.311  23.394 144.087  1.00 10.42           C  
ATOM   2266  CZ  TYR A 310       4.078  22.454 144.705  1.00  9.96           C  
ATOM   2267  OH  TYR A 310       4.348  22.513 146.049  1.00  9.39           O  
ATOM   2268  N   THR A 311       0.519  21.216 140.915  1.00 13.38           N  
ATOM   2269  CA  THR A 311      -0.917  21.458 141.197  1.00  9.89           C  
ATOM   2270  C   THR A 311      -1.306  21.921 142.559  1.00  7.89           C  
ATOM   2271  O   THR A 311      -0.930  21.235 143.540  1.00  7.93           O  
ATOM   2272  CB  THR A 311      -1.292  19.988 140.805  1.00 11.34           C  
ATOM   2273  OG1 THR A 311      -2.594  19.882 140.290  1.00 19.95           O  
ATOM   2274  CG2 THR A 311      -1.140  18.947 141.871  1.00 13.63           C  
ATOM   2275  N   ILE A 312      -2.025  23.011 142.787  1.00  5.06           N  
ATOM   2276  CA  ILE A 312      -2.292  23.455 144.182  1.00  6.04           C  
ATOM   2277  C   ILE A 312      -3.765  23.264 144.453  1.00  5.59           C  
ATOM   2278  O   ILE A 312      -4.474  23.571 143.483  1.00  6.52           O  
ATOM   2279  CB  ILE A 312      -1.921  24.959 144.390  1.00  8.57           C  
ATOM   2280  CG1 ILE A 312      -0.567  25.253 143.809  1.00  4.99           C  
ATOM   2281  CG2 ILE A 312      -1.995  25.365 145.879  1.00  6.42           C  
ATOM   2282  CD1 ILE A 312      -0.094  26.591 143.347  1.00  7.71           C  
ATOM   2283  N   TYR A 313      -4.279  22.764 145.576  1.00  3.68           N  
ATOM   2284  CA  TYR A 313      -5.738  22.546 145.607  1.00  3.05           C  
ATOM   2285  C   TYR A 313      -6.167  23.530 146.636  1.00  4.95           C  
ATOM   2286  O   TYR A 313      -5.587  23.305 147.738  1.00  7.20           O  
ATOM   2287  CB  TYR A 313      -6.004  21.012 145.868  1.00  4.39           C  
ATOM   2288  CG  TYR A 313      -5.575  20.131 144.696  1.00  2.33           C  
ATOM   2289  CD1 TYR A 313      -4.224  19.861 144.542  1.00  1.89           C  
ATOM   2290  CD2 TYR A 313      -6.378  19.605 143.676  1.00  4.55           C  
ATOM   2291  CE1 TYR A 313      -3.673  19.148 143.518  1.00  1.89           C  
ATOM   2292  CE2 TYR A 313      -5.860  18.870 142.598  1.00  1.89           C  
ATOM   2293  CZ  TYR A 313      -4.487  18.663 142.548  1.00  1.89           C  
ATOM   2294  OH  TYR A 313      -3.873  17.874 141.579  1.00  6.33           O  
ATOM   2295  N   ASP A 314      -7.019  24.510 146.435  1.00  4.74           N  
ATOM   2296  CA  ASP A 314      -7.323  25.464 147.518  1.00  6.60           C  
ATOM   2297  C   ASP A 314      -8.742  25.400 148.063  1.00  5.79           C  
ATOM   2298  O   ASP A 314      -9.724  25.742 147.462  1.00  6.55           O  
ATOM   2299  CB  ASP A 314      -7.020  26.870 146.980  1.00 12.71           C  
ATOM   2300  CG  ASP A 314      -7.061  27.881 148.150  1.00 17.38           C  
ATOM   2301  OD1 ASP A 314      -8.007  27.905 148.994  1.00 17.10           O  
ATOM   2302  OD2 ASP A 314      -6.035  28.603 148.131  1.00 16.45           O  
ATOM   2303  N   ARG A 315      -8.906  24.900 149.305  1.00  6.87           N  
ATOM   2304  CA  ARG A 315     -10.204  24.689 149.872  1.00  7.13           C  
ATOM   2305  C   ARG A 315     -10.688  25.926 150.589  1.00  9.49           C  
ATOM   2306  O   ARG A 315     -11.909  25.861 150.835  1.00  8.78           O  
ATOM   2307  CB  ARG A 315     -10.255  23.512 150.827  1.00  6.42           C  
ATOM   2308  CG  ARG A 315     -10.243  22.139 150.175  1.00 11.62           C  
ATOM   2309  CD  ARG A 315     -11.473  22.002 149.275  1.00  9.25           C  
ATOM   2310  NE  ARG A 315     -12.640  21.846 150.080  1.00  8.55           N  
ATOM   2311  CZ  ARG A 315     -12.937  20.874 150.938  1.00  5.69           C  
ATOM   2312  NH1 ARG A 315     -12.182  19.838 151.268  1.00  7.95           N  
ATOM   2313  NH2 ARG A 315     -14.115  21.010 151.528  1.00  9.10           N  
ATOM   2314  N   THR A 316      -9.834  26.921 150.892  1.00 12.32           N  
ATOM   2315  CA  THR A 316     -10.591  28.023 151.555  1.00 16.37           C  
ATOM   2316  C   THR A 316     -11.130  28.862 150.386  1.00 15.69           C  
ATOM   2317  O   THR A 316     -12.247  29.356 150.419  1.00 18.18           O  
ATOM   2318  CB  THR A 316      -9.870  28.852 152.601  1.00 18.65           C  
ATOM   2319  OG1 THR A 316      -9.192  29.864 151.846  1.00 20.08           O  
ATOM   2320  CG2 THR A 316      -8.856  28.104 153.456  1.00 16.24           C  
ATOM   2321  N   ASN A 317     -10.411  28.945 149.264  1.00 15.00           N  
ATOM   2322  CA  ASN A 317     -10.979  29.738 148.183  1.00 14.69           C  
ATOM   2323  C   ASN A 317     -11.594  28.949 147.048  1.00 15.40           C  
ATOM   2324  O   ASN A 317     -11.924  29.531 145.993  1.00 14.14           O  
ATOM   2325  CB  ASN A 317      -9.900  30.687 147.604  1.00 13.88           C  
ATOM   2326  CG  ASN A 317      -9.566  31.639 148.748  1.00 14.07           C  
ATOM   2327  OD1 ASN A 317      -8.445  31.564 149.214  1.00 14.74           O  
ATOM   2328  ND2 ASN A 317     -10.625  32.331 149.118  1.00  9.75           N  
ATOM   2329  N   ASN A 318     -11.746  27.642 147.186  1.00 14.45           N  
ATOM   2330  CA  ASN A 318     -12.331  26.846 146.101  1.00 10.74           C  
ATOM   2331  C   ASN A 318     -11.701  27.091 144.751  1.00  7.51           C  
ATOM   2332  O   ASN A 318     -12.369  27.428 143.804  1.00  6.70           O  
ATOM   2333  CB  ASN A 318     -13.868  26.995 146.085  1.00 10.27           C  
ATOM   2334  CG  ASN A 318     -14.379  26.279 147.326  1.00 10.48           C  
ATOM   2335  OD1 ASN A 318     -15.017  26.912 148.160  1.00 16.22           O  
ATOM   2336  ND2 ASN A 318     -14.039  25.020 147.537  1.00  1.95           N  
ATOM   2337  N   LYS A 319     -10.425  26.781 144.582  1.00  5.68           N  
ATOM   2338  CA  LYS A 319      -9.828  26.952 143.287  1.00  5.70           C  
ATOM   2339  C   LYS A 319      -8.601  26.083 143.164  1.00  6.20           C  
ATOM   2340  O   LYS A 319      -7.991  25.774 144.178  1.00  8.43           O  
ATOM   2341  CB  LYS A 319      -9.417  28.404 143.175  1.00 11.88           C  
ATOM   2342  CG  LYS A 319      -8.276  28.676 144.175  1.00  9.10           C  
ATOM   2343  CD  LYS A 319      -7.921  30.142 143.963  1.00 16.53           C  
ATOM   2344  CE  LYS A 319      -7.176  30.715 145.147  1.00 14.65           C  
ATOM   2345  NZ  LYS A 319      -6.506  31.954 144.672  1.00 21.04           N  
ATOM   2346  N   VAL A 320      -8.165  25.766 141.980  1.00  6.39           N  
ATOM   2347  CA  VAL A 320      -7.008  24.886 141.752  1.00  5.85           C  
ATOM   2348  C   VAL A 320      -6.000  25.735 141.014  1.00  5.09           C  
ATOM   2349  O   VAL A 320      -6.484  26.594 140.251  1.00  5.37           O  
ATOM   2350  CB  VAL A 320      -7.428  23.690 140.907  1.00  4.93           C  
ATOM   2351  CG1 VAL A 320      -6.266  22.704 140.826  1.00 12.87           C  
ATOM   2352  CG2 VAL A 320      -8.647  22.927 141.433  1.00  3.11           C  
ATOM   2353  N   GLY A 321      -4.705  25.548 141.232  1.00  3.73           N  
ATOM   2354  CA  GLY A 321      -3.803  26.463 140.512  1.00  6.91           C  
ATOM   2355  C   GLY A 321      -2.761  25.630 139.822  1.00 11.18           C  
ATOM   2356  O   GLY A 321      -2.541  24.547 140.336  1.00 11.02           O  
ATOM   2357  N   PHE A 322      -2.265  26.093 138.644  1.00 13.96           N  
ATOM   2358  CA  PHE A 322      -1.263  25.324 137.929  1.00 14.33           C  
ATOM   2359  C   PHE A 322      -0.083  26.290 137.730  1.00 12.82           C  
ATOM   2360  O   PHE A 322      -0.306  27.488 137.588  1.00 14.00           O  
ATOM   2361  CB  PHE A 322      -1.671  24.692 136.579  1.00 12.74           C  
ATOM   2362  CG  PHE A 322      -2.901  23.877 136.744  1.00 11.89           C  
ATOM   2363  CD1 PHE A 322      -2.810  22.592 137.302  1.00 12.40           C  
ATOM   2364  CD2 PHE A 322      -4.137  24.384 136.449  1.00  8.54           C  
ATOM   2365  CE1 PHE A 322      -3.962  21.835 137.471  1.00 10.81           C  
ATOM   2366  CE2 PHE A 322      -5.278  23.591 136.598  1.00  8.66           C  
ATOM   2367  CZ  PHE A 322      -5.192  22.315 137.109  1.00  8.24           C  
ATOM   2368  N   ALA A 323       1.067  25.673 137.770  1.00 10.12           N  
ATOM   2369  CA  ALA A 323       2.331  26.404 137.574  1.00 12.84           C  
ATOM   2370  C   ALA A 323       3.173  25.304 136.891  1.00 12.53           C  
ATOM   2371  O   ALA A 323       3.040  24.134 137.234  1.00 11.37           O  
ATOM   2372  CB  ALA A 323       3.046  26.964 138.777  1.00  1.89           C  
ATOM   2373  N   PRO A 324       3.988  25.696 135.965  1.00 14.83           N  
ATOM   2374  CA  PRO A 324       4.837  24.784 135.228  1.00 14.99           C  
ATOM   2375  C   PRO A 324       5.730  23.964 136.143  1.00 14.00           C  
ATOM   2376  O   PRO A 324       6.426  24.560 136.992  1.00 15.72           O  
ATOM   2377  CB  PRO A 324       5.572  25.591 134.137  1.00 16.67           C  
ATOM   2378  CG  PRO A 324       5.154  26.997 134.435  1.00 19.16           C  
ATOM   2379  CD  PRO A 324       4.162  27.118 135.578  1.00 16.87           C  
ATOM   2380  N   ALA A 325       5.747  22.635 135.996  1.00 13.04           N  
ATOM   2381  CA  ALA A 325       6.573  21.855 136.949  1.00 16.03           C  
ATOM   2382  C   ALA A 325       8.049  21.979 136.639  1.00 17.36           C  
ATOM   2383  O   ALA A 325       8.467  22.031 135.482  1.00 18.18           O  
ATOM   2384  CB  ALA A 325       6.209  20.374 137.016  1.00 13.90           C  
ATOM   2385  N   ALA A 326       8.883  21.977 137.646  1.00 19.25           N  
ATOM   2386  CA  ALA A 326      10.338  22.085 137.549  1.00 21.24           C  
ATOM   2387  C   ALA A 326      10.730  20.687 138.057  1.00 23.17           C  
ATOM   2388  O   ALA A 326      11.002  19.730 137.311  1.00 22.88           O  
ATOM   2389  CB  ALA A 326      10.944  23.168 138.439  1.00 19.29           C  
ATOM   2390  OXT ALA A 326      10.650  20.637 139.316  1.00 28.36           O  
TER    2391      ALA A 326                                                      
HETATM 2392  O   HOH A 601     -10.911  22.487 154.350  1.00  1.89           O  
HETATM 2393  O   HOH A 602     -11.184  15.281 141.077  1.00  7.41           O  
HETATM 2394  O   HOH A 603     -27.407  17.170 132.988  1.00 16.02           O  
HETATM 2395  O   HOH A 604     -27.267  14.254 133.984  1.00 24.71           O  
HETATM 2396  O   HOH A 605     -11.609  16.445 151.268  1.00  5.83           O  
HETATM 2397  O   HOH A 606      -4.757  -2.506 146.981  1.00 14.19           O  
HETATM 2398  O   HOH A 607      -1.497  24.563 121.022  1.00 15.24           O  
HETATM 2399  O   HOH A 608     -12.804   9.656 154.118  1.00  9.87           O  
HETATM 2400  O   HOH A 609      10.458  10.097 146.336  1.00 15.38           O  
HETATM 2401  O   HOH A 610     -19.714  16.087 138.817  1.00 36.40           O  
HETATM 2402  O   HOH A 611      -5.573  17.686 167.489  1.00 28.03           O  
HETATM 2403  O   HOH A 612      -9.282  25.934 159.299  1.00  6.50           O  
HETATM 2404  O   HOH A 613       0.715  17.739 139.814  1.00 12.62           O  
HETATM 2405  O   HOH A 614     -11.588   7.230 148.107  1.00  9.01           O  
HETATM 2406  O   HOH A 615      -5.617  -3.721 149.673  1.00  4.61           O  
HETATM 2407  O   HOH A 616      -8.615   9.088 167.806  1.00  1.89           O  
HETATM 2408  O   HOH A 617       7.702  14.419 156.299  1.00 20.86           O  
HETATM 2409  O   HOH A 618       2.321  -1.492 153.250  1.00  9.63           O  
HETATM 2410  O   HOH A 619      -1.047   7.258 167.553  1.00 21.62           O  
HETATM 2411  O   HOH A 620     -13.798  12.092 161.183  1.00 21.29           O  
HETATM 2412  O   HOH A 621      -9.412   8.407 140.665  1.00 12.21           O  
HETATM 2413  O   HOH A 622      -1.472   1.955 133.714  1.00 28.62           O  
HETATM 2414  O   HOH A 623      -2.121  12.298 165.337  1.00 32.21           O  
HETATM 2415  O   HOH A 624      -0.908  17.174 159.549  1.00 19.62           O  
HETATM 2416  O   HOH A 625     -18.485  13.353 136.524  1.00 33.84           O  
HETATM 2417  O   HOH A 626       4.208  18.443 138.851  1.00 19.83           O  
HETATM 2418  O   HOH A 627       4.749  -1.606 143.551  1.00 29.23           O  
HETATM 2419  O   HOH A 628     -18.405  18.539 126.022  1.00 21.44           O  
HETATM 2420  O   HOH A 629       2.792  10.668 159.550  1.00 22.35           O  
HETATM 2421  O   HOH A 630     -13.771  29.211 135.212  1.00 36.10           O  
HETATM 2422  O   HOH A 631       4.310  32.451 134.236  1.00 36.04           O  
HETATM 2423  O   HOH A 632       8.509   9.592 143.164  1.00 18.57           O  
HETATM 2424  O   HOH A 633      -2.623   4.659 128.143  1.00 36.37           O  
HETATM 2425  O   HOH A 634      -1.816  -9.647 154.562  1.00 15.87           O  
HETATM 2426  O   HOH A 635     -11.513   7.186 168.198  1.00 34.53           O  
HETATM 2427  O   HOH A 636     -15.438   8.912 147.031  1.00 13.69           O  
HETATM 2428  O   HOH A 637       9.380   6.680 144.054  1.00 17.65           O  
HETATM 2429  O   HOH A 638     -21.794  12.927 151.751  1.00 22.73           O  
HETATM 2430  O   HOH A 639     -17.752  12.678 116.303  1.00 28.82           O  
HETATM 2431  O   HOH A 640      -9.293  28.005 121.447  1.00 25.08           O  
HETATM 2432  O   HOH A 641     -20.012  11.229 138.454  1.00 35.93           O  
HETATM 2433  O   HOH A 642       8.422   2.580 149.388  1.00 56.42           O  
HETATM 2434  O   HOH A 643       9.635  19.509 154.350  1.00 37.42           O  
HETATM 2435  O   HOH A 644       2.417   9.096 117.138  1.00  5.50           O  
HETATM 2436  O   HOH A 645      14.874   9.026 113.709  1.00 32.42           O  
HETATM 2437  O   HOH A 646      -0.432  33.682 143.692  1.00 21.94           O  
HETATM 2438  O   HOH A 647     -19.664  12.460 160.923  1.00 28.42           O  
HETATM 2439  O   HOH A 648     -25.723  16.844 145.016  1.00 21.28           O  
HETATM 2440  O   HOH A 649      -5.020   1.301 133.692  1.00 30.86           O  
HETATM 2441  O   HOH A 650     -24.400   7.735 157.353  1.00 15.45           O  
HETATM 2442  O   HOH A 651       5.025  -4.670 145.160  1.00 26.11           O  
HETATM 2443  O   HOH A 652     -21.993   5.812 160.051  1.00 13.00           O  
HETATM 2444  O   HOH A 653       8.327   7.669 128.941  1.00 16.44           O  
HETATM 2445  O   HOH A 654      -2.410 -11.787 156.698  1.00 13.09           O  
HETATM 2446  O   HOH A 655      -8.968  -3.193 140.586  1.00 19.76           O  
HETATM 2447  O   HOH A 656      -8.551   3.832 124.887  1.00 44.29           O  
HETATM 2448  O   HOH A 657     -11.721  32.392 144.482  1.00 33.73           O  
HETATM 2449  O   HOH A 658      -9.787  18.613 149.772  1.00 19.83           O  
HETATM 2450  O   HOH A 659       6.369  29.835 146.735  1.00 34.44           O  
HETATM 2451  O   HOH A 660      -8.464   9.771 171.545  1.00 13.54           O  
HETATM 2452  O   HOH A 661     -19.690  -3.379 144.484  1.00 28.14           O  
HETATM 2453  O   HOH A 662     -11.931 -16.667 153.091  1.00 30.99           O  
HETATM 2454  O   HOH A 663     -12.212  34.962 152.409  1.00 29.77           O  
HETATM 2455  O   HOH A 664       3.213  13.753 131.231  1.00  6.20           O  
HETATM 2456  O   HOH A 665      -0.293  -3.775 165.717  1.00 20.65           O  
HETATM 2457  O   HOH A 666       4.378  12.041 163.439  1.00 23.05           O  
HETATM 2458  O   HOH A 667     -19.795  23.280 130.556  1.00 19.08           O  
HETATM 2459  O   HOH A 668       2.350  -0.427 172.190  1.00 36.08           O  
HETATM 2460  O   HOH A 669       8.230  18.457 128.808  1.00 31.04           O  
HETATM 2461  O   HOH A 670       5.813   3.273 118.277  1.00 23.86           O  
HETATM 2462  O   HOH A 671       7.745  18.367 123.353  1.00 15.18           O  
HETATM 2463  O   HOH A 672       4.497  21.057 118.416  1.00 21.26           O  
HETATM 2464  O   HOH A 673      -0.191  -7.141 157.416  1.00 27.67           O  
HETATM 2465  O   HOH A 674      -1.793  -9.279 168.546  1.00 30.93           O  
HETATM 2466  O   HOH A 675     -16.812  28.844 146.467  1.00 16.91           O  
HETATM 2467  O   HOH A 676      -8.958  14.905 111.279  1.00 45.78           O  
HETATM 2468  O   HOH A 677     -13.716   6.835 155.617  1.00 11.44           O  
HETATM 2469  O   HOH A 678     -11.897  30.011 123.361  1.00 23.76           O  
HETATM 2470  O   HOH A 679      -4.100  31.473 119.569  1.00 40.97           O  
HETATM 2471  O   HOH A 680       4.234  30.764 149.553  1.00 35.16           O  
HETATM 2472  O   HOH A 681      -1.140  35.123 139.932  1.00 27.33           O  
HETATM 2473  O   HOH A 682     -15.462  17.115 160.879  1.00 30.04           O  
HETATM 2474  O   HOH A 683      -6.080  34.074 134.679  1.00 55.38           O  
HETATM 2475  O   HOH A 684      -4.630  28.880 122.070  1.00 22.51           O  
HETATM 2476  O   HOH A 685       3.385  -6.257 154.113  1.00 42.23           O  
HETATM 2477  O   HOH A 686      -9.373  14.630 151.911  1.00 18.75           O  
HETATM 2478  O   HOH A 687      -4.714   4.187 131.715  1.00 39.89           O  
HETATM 2479  O   HOH A 688      -5.819  -1.296 136.820  1.00 29.26           O  
HETATM 2480  O   HOH A 689       6.998  13.584 159.433  1.00 24.55           O  
HETATM 2481  O   HOH A 690      -3.884  13.256 169.129  1.00 23.20           O  
HETATM 2482  O   HOH A 691       2.629  27.884 131.493  1.00 19.53           O  
HETATM 2483  O   HOH A 692       1.698  13.749 112.345  1.00 20.27           O  
HETATM 2484  O   HOH A 693     -24.139  14.547 140.592  1.00 28.37           O  
HETATM 2485  O   HOH A 694     -18.995  19.328 149.059  1.00 21.93           O  
HETATM 2486  O   HOH A 695     -11.140  11.466 109.227  1.00 50.97           O  
HETATM 2487  O   HOH A 696       0.979  -2.833 134.409  1.00 43.15           O  
HETATM 2488  O   HOH A 697      -4.649  28.280 160.320  1.00 31.96           O  
HETATM 2489  O   HOH A 698       1.182  -8.704 155.011  1.00 31.51           O  
HETATM 2490  O   HOH A 699     -22.856  24.871 123.921  1.00 30.02           O  
HETATM 2491  O   HOH A 700      -4.681  -7.822 140.626  1.00 33.61           O  
HETATM 2492  O   HOH A 701       0.392   4.911 132.269  1.00 37.27           O  
HETATM 2493  O   HOH A 702      -3.869  -5.867 125.904  1.00 42.80           O  
HETATM 2494  O   HOH A 703     -16.840  17.775 121.284  1.00 40.72           O  
HETATM 2495  O   HOH A 704       4.277   1.695 114.698  1.00 37.27           O  
HETATM 2496  O   HOH A 705      -5.634  29.237 153.448  1.00 41.75           O  
HETATM 2497  O   HOH A 706      -2.249  -5.963 118.163  1.00 29.12           O  
HETATM 2498  O   HOH A 707     -18.115   8.775 162.443  1.00  5.32           O  
HETATM 2499  O   HOH A 708      -6.998  29.513 117.099  1.00 18.18           O  
HETATM 2500  O   HOH A 709       4.051  24.895 131.350  1.00 49.88           O  
HETATM 2501  O   HOH A 710     -18.668  17.694 133.057  1.00 25.49           O  
HETATM 2502  O   HOH A 711     -18.596 -14.491 153.737  1.00 39.45           O  
HETATM 2503  O   HOH A 712      -0.147  -3.457 170.740  1.00 15.71           O  
HETATM 2504  O   HOH A 713      -1.428  13.415 111.051  1.00 35.98           O  
HETATM 2505  O   HOH A 714     -12.010  25.977 121.462  1.00 22.28           O  
HETATM 2506  O   HOH A 715       5.885  -4.081 153.652  1.00 21.73           O  
HETATM 2507  O   HOH A 716       3.789   7.551 162.488  1.00 22.64           O  
HETATM 2508  O   HOH A 717      -9.713   0.399 139.097  1.00 25.54           O  
HETATM 2509  O   HOH A 718      -7.995  19.319 121.176  1.00 18.77           O  
HETATM 2510  O   HOH A 719      -0.341  18.003 164.100  1.00 30.26           O  
HETATM 2511  O   HOH A 720     -14.351  16.301 133.691  1.00 27.96           O  
HETATM 2512  O   HOH A 721       2.174   3.915 113.341  1.00 38.39           O  
HETATM 2513  O   HOH A 722     -14.336  17.892 123.190  1.00 27.48           O  
HETATM 2514  O   HOH A 723       1.838  34.102 140.989  1.00 40.17           O  
HETATM 2515  O   HOH A 724      13.152  21.754 147.557  1.00 50.99           O  
HETATM 2516  O   HOH A 725      -4.002  33.440 138.475  1.00 40.44           O  
HETATM 2517  O   HOH A 726     -15.256   7.807 118.234  1.00 38.82           O  
HETATM 2518  O   HOH A 727       2.569  -3.007 122.945  1.00 56.08           O  
HETATM 2519  O   HOH A 728      -1.314  10.133 142.877  1.00 30.93           O  
HETATM 2520  O   HOH A 729      -9.852  10.688 153.115  1.00 19.67           O  
HETATM 2521  O   HOH A 730     -14.105  32.530 149.172  1.00 28.64           O  
HETATM 2522  O   HOH A 731      -4.566  32.082 146.611  1.00 23.06           O  
HETATM 2523  O   HOH A 732     -14.199  24.405 119.050  1.00 20.79           O  
HETATM 2524  O   HOH A 733      -6.185  26.693 112.571  1.00 23.51           O  
HETATM 2525  O   HOH A 734      -7.750  13.346 123.126  1.00 54.69           O  
HETATM 2526  O   HOH A 735      -7.868   6.744 129.360  1.00 21.47           O  
HETATM 2527  O   HOH A 736     -16.075   6.777 126.377  1.00 27.72           O  
HETATM 2528  O   HOH A 737      -1.166  -1.052 132.350  1.00 36.24           O  
HETATM 2529  O   HOH A 738       0.429  31.941 156.311  1.00 17.59           O  
HETATM 2530  O   HOH A 739      -2.557  16.823 166.262  1.00 30.29           O  
HETATM 2531  O   HOH A 740     -19.033  14.150 123.510  1.00 24.81           O  
HETATM 2532  O   HOH A 741       0.079  -0.762 139.363  1.00 49.33           O  
HETATM 2533  O   HOH A 742      -7.928 -15.631 154.957  1.00 35.47           O  
HETATM 2534  O   HOH A 743      -5.204  10.128 170.219  1.00 33.21           O  
HETATM 2535  O   HOH A 744      12.820  18.584 146.892  1.00 39.30           O  
HETATM 2536  O   HOH A 745      -4.739 -15.113 155.069  1.00 49.24           O  
HETATM 2537  O   HOH A 746     -22.297   2.085 165.365  1.00 32.78           O  
HETATM 2538  O   HOH A 747     -21.402  17.362 151.575  1.00 28.70           O  
HETATM 2539  O   HOH A 748       0.596   1.370 115.330  1.00 29.93           O  
HETATM 2540  O   HOH A 749     -11.211   4.893 139.802  1.00 46.80           O  
HETATM 2541  O   HOH A 750      -6.403  23.983 159.192  1.00 18.50           O  
HETATM 2542  O   HOH A 751      10.936  18.450 150.999  1.00 24.40           O  
HETATM 2543  O   HOH A 752     -15.944   8.288 140.762  1.00 45.54           O  
HETATM 2544  O   HOH A 753      -8.510  32.914 138.739  1.00 38.11           O  
HETATM 2545  O   HOH A 754      -2.225  31.681 158.282  1.00 62.51           O  
HETATM 2546  O   HOH A 755       8.235   6.161 132.256  1.00 34.90           O  
HETATM 2547  O   HOH A 756      -2.612  -0.821 135.380  1.00 57.94           O  
HETATM 2548  O   HOH A 757     -22.462  11.863 129.030  1.00 51.12           O  
HETATM 2549  O   HOH A 758      -8.962  -9.512 143.259  1.00 22.30           O  
HETATM 2550  O   HOH A 759      -9.700 -10.711 146.272  1.00 41.06           O  
HETATM 2551  O   HOH A 760      -7.747   5.580 140.700  1.00 31.48           O  
HETATM 2552  O   HOH A 761     -20.794  22.773 137.122  1.00 45.87           O  
CONECT  351  382                                                                
CONECT  382  351                                                                
CONECT 1520 1539                                                                
CONECT 1539 1520                                                                
CONECT 1804 2050                                                                
CONECT 2050 1804                                                                
MASTER      363    0    0    9   24    0    1    6 2551    1    6   25          
END                                                                             
