# Supplementary material for: A new benchmark illustrates that integration of geometric constraints inferred from enzyme reaction chemistry can increase enzyme active site modeling accuracy
Source: PLoS One. 2019 Apr 4;14(4):e0214126. doi: 10.1371/journal.pone.0214126 (PMC6448891; doi:10.1371/journal.pone.0214126)
Supplement: S1 Files — (GZ) [file pone.0214126.s008.gz › benchmark-lite/templates/3veu/1am5.pdb.clean2]

ATOM      1  N   ARG A   1       2.720  23.668 156.562  1.00 14.53           N  
ATOM      2  CA  ARG A   1       2.992  22.773 157.750  1.00 12.38           C  
ATOM      3  C   ARG A   1       3.860  21.671 157.225  1.00 11.78           C  
ATOM      4  O   ARG A   1       4.929  21.809 157.858  1.00 12.91           O  
ATOM      5  CB  ARG A   1       1.733  22.426 158.477  1.00 19.60           C  
ATOM      6  CG  ARG A   1       0.799  23.518 158.999  1.00 14.32           C  
ATOM      7  CD  ARG A   1       1.409  23.837 160.383  1.00 18.49           C  
ATOM      8  NE  ARG A   1       0.384  24.412 161.281  1.00 15.19           N  
ATOM      9  CZ  ARG A   1       0.623  25.153 162.336  1.00 16.71           C  
ATOM     10  NH1 ARG A   1       1.938  25.314 162.523  1.00 14.74           N  
ATOM     11  NH2 ARG A   1      -0.312  25.714 163.132  1.00 17.71           N  
ATOM     12 1H   ARG A   1       2.140  24.432 156.845  1.00  0.00           H  
ATOM     13 2H   ARG A   1       3.585  24.021 156.205  1.00  0.00           H  
ATOM     14 3H   ARG A   1       2.255  23.144 155.849  1.00  0.00           H  
ATOM     15  HA  ARG A   1       3.647  23.305 158.441  1.00  0.00           H  
ATOM     16 1HB  ARG A   1       1.100  21.815 157.836  1.00  0.00           H  
ATOM     17 2HB  ARG A   1       1.974  21.834 159.360  1.00  0.00           H  
ATOM     18 1HG  ARG A   1       0.819  24.370 158.319  1.00  0.00           H  
ATOM     19 2HG  ARG A   1      -0.218  23.128 159.062  1.00  0.00           H  
ATOM     20 1HD  ARG A   1       1.797  22.922 160.829  1.00  0.00           H  
ATOM     21 2HD  ARG A   1       2.220  24.555 160.266  1.00  0.00           H  
ATOM     22  HE  ARG A   1      -0.586  24.222 161.069  1.00  0.00           H  
ATOM     23 1HH1 ARG A   1       2.595  24.885 161.886  1.00  0.00           H  
ATOM     24 2HH1 ARG A   1       2.274  25.864 163.300  1.00  0.00           H  
ATOM     25 1HH2 ARG A   1      -1.294  25.576 162.933  1.00  0.00           H  
ATOM     26 2HH2 ARG A   1      -0.031  26.271 163.925  1.00  0.00           H  
ATOM     27  N   VAL A   2       3.728  20.700 156.307  1.00  8.92           N  
ATOM     28  CA  VAL A   2       4.982  19.875 156.056  1.00  8.30           C  
ATOM     29  C   VAL A   2       4.730  19.164 154.734  1.00  7.39           C  
ATOM     30  O   VAL A   2       3.685  19.261 154.088  1.00  6.00           O  
ATOM     31  CB  VAL A   2       5.671  19.004 157.146  1.00  8.49           C  
ATOM     32  CG1 VAL A   2       4.929  17.771 157.512  1.00  1.89           C  
ATOM     33  CG2 VAL A   2       7.131  18.474 156.898  1.00  1.89           C  
ATOM     34  H   VAL A   2       2.887  20.486 155.790  1.00  0.00           H  
ATOM     35  HA  VAL A   2       5.787  20.550 155.763  1.00  0.00           H  
ATOM     36  HB  VAL A   2       5.739  19.580 158.069  1.00  0.00           H  
ATOM     37 1HG1 VAL A   2       5.483  17.227 158.278  1.00  0.00           H  
ATOM     38 2HG1 VAL A   2       3.946  18.039 157.898  1.00  0.00           H  
ATOM     39 3HG1 VAL A   2       4.815  17.140 156.631  1.00  0.00           H  
ATOM     40 1HG2 VAL A   2       7.456  17.887 157.757  1.00  0.00           H  
ATOM     41 2HG2 VAL A   2       7.144  17.849 156.005  1.00  0.00           H  
ATOM     42 3HG2 VAL A   2       7.806  19.319 156.760  1.00  0.00           H  
ATOM     43  N   THR A   3       5.756  18.476 154.241  1.00  8.96           N  
ATOM     44  CA  THR A   3       5.575  17.739 152.982  1.00  8.77           C  
ATOM     45  C   THR A   3       6.380  16.456 153.150  1.00  6.94           C  
ATOM     46  O   THR A   3       7.190  16.342 154.039  1.00  6.24           O  
ATOM     47  CB  THR A   3       6.205  18.416 151.795  1.00  8.59           C  
ATOM     48  OG1 THR A   3       7.503  18.640 152.405  1.00 18.57           O  
ATOM     49  CG2 THR A   3       5.740  19.798 151.449  1.00 17.13           C  
ATOM     50  H   THR A   3       6.653  18.445 154.705  1.00  0.00           H  
ATOM     51  HA  THR A   3       4.507  17.660 152.778  1.00  0.00           H  
ATOM     52  HB  THR A   3       6.028  17.820 150.900  1.00  0.00           H  
ATOM     53  HG1 THR A   3       7.499  18.295 153.301  1.00  0.00           H  
ATOM     54 1HG2 THR A   3       6.282  20.156 150.574  1.00  0.00           H  
ATOM     55 2HG2 THR A   3       4.672  19.779 151.233  1.00  0.00           H  
ATOM     56 3HG2 THR A   3       5.928  20.466 152.289  1.00  0.00           H  
ATOM     57  N   GLU A   4       6.082  15.621 152.187  1.00  7.12           N  
ATOM     58  CA  GLU A   4       6.787  14.358 152.141  1.00  8.44           C  
ATOM     59  C   GLU A   4       6.897  13.865 150.714  1.00  6.47           C  
ATOM     60  O   GLU A   4       6.068  14.168 149.891  1.00  8.44           O  
ATOM     61  CB  GLU A   4       6.160  13.279 153.072  1.00 12.78           C  
ATOM     62  CG  GLU A   4       4.954  12.576 152.533  1.00 12.23           C  
ATOM     63  CD  GLU A   4       4.211  11.630 153.429  1.00 11.16           C  
ATOM     64  OE1 GLU A   4       4.812  10.852 154.146  1.00 12.09           O  
ATOM     65  OE2 GLU A   4       2.977  11.667 153.303  1.00 14.76           O  
ATOM     66  H   GLU A   4       5.387  15.822 151.483  1.00  0.00           H  
ATOM     67  HA  GLU A   4       7.812  14.522 152.474  1.00  0.00           H  
ATOM     68 1HB  GLU A   4       6.904  12.514 153.296  1.00  0.00           H  
ATOM     69 2HB  GLU A   4       5.869  13.738 154.017  1.00  0.00           H  
ATOM     70 1HG  GLU A   4       4.223  13.320 152.217  1.00  0.00           H  
ATOM     71 2HG  GLU A   4       5.245  11.998 151.657  1.00  0.00           H  
ATOM     72  N   GLN A   5       7.962  13.130 150.532  1.00  8.18           N  
ATOM     73  CA  GLN A   5       8.308  12.465 149.275  1.00 12.11           C  
ATOM     74  C   GLN A   5       7.355  11.262 149.185  1.00 13.20           C  
ATOM     75  O   GLN A   5       7.082  10.653 150.244  1.00 11.66           O  
ATOM     76  CB  GLN A   5       9.814  12.269 149.263  1.00 13.22           C  
ATOM     77  CG  GLN A   5      10.703  13.379 149.825  1.00 15.40           C  
ATOM     78  CD  GLN A   5      10.812  14.640 148.968  1.00 22.30           C  
ATOM     79  OE1 GLN A   5      10.386  14.864 147.826  1.00 15.90           O  
ATOM     80  NE2 GLN A   5      11.459  15.701 149.521  1.00 22.10           N  
ATOM     81  H   GLN A   5       8.575  13.027 151.328  1.00  0.00           H  
ATOM     82  HA  GLN A   5       8.008  13.109 148.449  1.00  0.00           H  
ATOM     83 1HB  GLN A   5      10.069  11.374 149.831  1.00  0.00           H  
ATOM     84 2HB  GLN A   5      10.153  12.114 148.239  1.00  0.00           H  
ATOM     85 1HG  GLN A   5      10.308  13.693 150.791  1.00  0.00           H  
ATOM     86 2HG  GLN A   5      11.716  12.994 149.943  1.00  0.00           H  
ATOM     87 1HE2 GLN A   5      11.559  16.552 149.003  1.00  0.00           H  
ATOM     88 2HE2 GLN A   5      11.835  15.632 150.445  1.00  0.00           H  
ATOM     89  N   MET A   6       6.725  10.979 148.010  1.00 13.04           N  
ATOM     90  CA  MET A   6       5.787   9.815 148.053  1.00 16.06           C  
ATOM     91  C   MET A   6       6.205   8.936 146.900  1.00 15.92           C  
ATOM     92  O   MET A   6       7.122   9.394 146.169  1.00 17.38           O  
ATOM     93  CB  MET A   6       4.332  10.117 148.259  1.00 19.34           C  
ATOM     94  CG  MET A   6       3.686  11.448 147.825  1.00 21.05           C  
ATOM     95  SD  MET A   6       3.650  11.338 146.017  1.00 29.74           S  
ATOM     96  CE  MET A   6       2.052  11.894 145.517  1.00 27.26           C  
ATOM     97  H   MET A   6       6.844  11.483 147.143  1.00  0.00           H  
ATOM     98  HA  MET A   6       6.070   9.174 148.888  1.00  0.00           H  
ATOM     99 1HB  MET A   6       3.729   9.368 147.748  1.00  0.00           H  
ATOM    100 2HB  MET A   6       4.095  10.058 149.322  1.00  0.00           H  
ATOM    101 1HG  MET A   6       2.693  11.531 148.265  1.00  0.00           H  
ATOM    102 2HG  MET A   6       4.289  12.280 148.187  1.00  0.00           H  
ATOM    103 1HE  MET A   6       1.974  11.849 144.430  1.00  0.00           H  
ATOM    104 2HE  MET A   6       1.288  11.256 145.963  1.00  0.00           H  
ATOM    105 3HE  MET A   6       1.904  12.922 145.849  1.00  0.00           H  
ATOM    106  N   LYS A   7       5.691   7.727 146.713  1.00 15.55           N  
ATOM    107  CA  LYS A   7       6.338   6.981 145.585  1.00 13.94           C  
ATOM    108  C   LYS A   7       5.549   6.913 144.279  1.00 13.63           C  
ATOM    109  O   LYS A   7       4.344   7.053 144.183  1.00 11.30           O  
ATOM    110  CB  LYS A   7       6.757   5.606 146.076  1.00 16.59           C  
ATOM    111  CG  LYS A   7       7.433   5.323 147.434  1.00 18.49           C  
ATOM    112  CD  LYS A   7       6.330   4.804 148.404  1.00 20.72           C  
ATOM    113  CE  LYS A   7       6.487   5.241 149.837  1.00 26.15           C  
ATOM    114  NZ  LYS A   7       5.189   5.574 150.495  1.00 23.90           N  
ATOM    115  H   LYS A   7       4.945   7.285 147.231  1.00  0.00           H  
ATOM    116  HA  LYS A   7       7.221   7.535 145.265  1.00  0.00           H  
ATOM    117 1HB  LYS A   7       5.886   4.952 146.113  1.00  0.00           H  
ATOM    118 2HB  LYS A   7       7.465   5.168 145.372  1.00  0.00           H  
ATOM    119 1HG  LYS A   7       8.218   4.578 147.302  1.00  0.00           H  
ATOM    120 2HG  LYS A   7       7.886   6.239 147.813  1.00  0.00           H  
ATOM    121 1HD  LYS A   7       5.354   5.155 148.066  1.00  0.00           H  
ATOM    122 2HD  LYS A   7       6.326   3.714 148.401  1.00  0.00           H  
ATOM    123 1HE  LYS A   7       6.964   4.447 150.409  1.00  0.00           H  
ATOM    124 2HE  LYS A   7       7.125   6.123 149.880  1.00  0.00           H  
ATOM    125 1HZ  LYS A   7       5.358   5.859 151.449  1.00  0.00           H  
ATOM    126 2HZ  LYS A   7       4.740   6.327 149.993  1.00  0.00           H  
ATOM    127 3HZ  LYS A   7       4.589   4.761 150.488  1.00  0.00           H  
ATOM    128  N   ASN A   8       6.300   6.666 143.211  1.00 12.86           N  
ATOM    129  CA  ASN A   8       5.877   6.559 141.815  1.00 12.85           C  
ATOM    130  C   ASN A   8       6.041   5.161 141.267  1.00 12.74           C  
ATOM    131  O   ASN A   8       7.162   4.639 141.173  1.00 13.20           O  
ATOM    132  CB  ASN A   8       6.672   7.598 140.962  1.00 13.43           C  
ATOM    133  CG  ASN A   8       6.333   7.636 139.509  1.00 11.89           C  
ATOM    134  OD1 ASN A   8       5.488   6.819 139.150  1.00 13.81           O  
ATOM    135  ND2 ASN A   8       6.803   8.547 138.643  1.00 12.01           N  
ATOM    136  H   ASN A   8       7.276   6.544 143.440  1.00  0.00           H  
ATOM    137  HA  ASN A   8       4.811   6.784 141.758  1.00  0.00           H  
ATOM    138 1HB  ASN A   8       6.503   8.600 141.359  1.00  0.00           H  
ATOM    139 2HB  ASN A   8       7.740   7.391 141.039  1.00  0.00           H  
ATOM    140 1HD2 ASN A   8       6.531   8.510 137.681  1.00  0.00           H  
ATOM    141 2HD2 ASN A   8       7.425   9.263 138.959  1.00  0.00           H  
ATOM    142  N   GLU A   9       4.964   4.475 140.877  1.00 13.08           N  
ATOM    143  CA  GLU A   9       5.161   3.147 140.285  1.00 14.47           C  
ATOM    144  C   GLU A   9       4.961   3.457 138.791  1.00 15.65           C  
ATOM    145  O   GLU A   9       3.890   3.878 138.324  1.00 15.55           O  
ATOM    146  CB  GLU A   9       4.239   2.044 140.737  1.00 19.51           C  
ATOM    147  CG  GLU A   9       3.591   1.082 139.778  1.00 22.85           C  
ATOM    148  CD  GLU A   9       4.466  -0.033 139.286  1.00 28.89           C  
ATOM    149  OE1 GLU A   9       5.651   0.095 139.709  1.00 32.91           O  
ATOM    150  OE2 GLU A   9       4.128  -0.976 138.524  1.00 29.27           O  
ATOM    151  H   GLU A   9       4.026   4.836 140.975  1.00  0.00           H  
ATOM    152  HA  GLU A   9       6.165   2.802 140.535  1.00  0.00           H  
ATOM    153 1HB  GLU A   9       4.767   1.390 141.431  1.00  0.00           H  
ATOM    154 2HB  GLU A   9       3.392   2.474 141.272  1.00  0.00           H  
ATOM    155 1HG  GLU A   9       2.727   0.628 140.263  1.00  0.00           H  
ATOM    156 2HG  GLU A   9       3.237   1.635 138.909  1.00  0.00           H  
ATOM    157  N   ALA A  10       6.063   3.336 138.031  1.00 15.20           N  
ATOM    158  CA  ALA A  10       5.955   3.497 136.596  1.00 13.78           C  
ATOM    159  C   ALA A  10       5.114   4.598 136.095  1.00 14.67           C  
ATOM    160  O   ALA A  10       4.404   4.347 135.119  1.00 16.28           O  
ATOM    161  CB  ALA A  10       5.112   2.229 136.203  1.00  5.37           C  
ATOM    162  H   ALA A  10       6.966   3.135 138.437  1.00  0.00           H  
ATOM    163  HA  ALA A  10       6.961   3.485 136.177  1.00  0.00           H  
ATOM    164 1HB  ALA A  10       4.950   2.220 135.125  1.00  0.00           H  
ATOM    165 2HB  ALA A  10       5.651   1.328 136.497  1.00  0.00           H  
ATOM    166 3HB  ALA A  10       4.151   2.259 136.714  1.00  0.00           H  
ATOM    167  N   ASP A  11       5.002   5.786 136.662  1.00 15.95           N  
ATOM    168  CA  ASP A  11       4.213   6.922 136.239  1.00 12.52           C  
ATOM    169  C   ASP A  11       2.728   6.603 136.151  1.00 13.82           C  
ATOM    170  O   ASP A  11       2.002   7.401 135.563  1.00 12.39           O  
ATOM    171  CB  ASP A  11       4.661   7.482 134.917  1.00  6.13           C  
ATOM    172  CG  ASP A  11       6.044   7.996 134.931  1.00  9.14           C  
ATOM    173  OD1 ASP A  11       6.771   8.211 135.917  1.00 14.58           O  
ATOM    174  OD2 ASP A  11       6.498   8.245 133.768  1.00 18.02           O  
ATOM    175  H   ASP A  11       5.562   5.860 137.499  1.00  0.00           H  
ATOM    176  HA  ASP A  11       4.318   7.712 136.983  1.00  0.00           H  
ATOM    177 1HB  ASP A  11       4.591   6.709 134.152  1.00  0.00           H  
ATOM    178 2HB  ASP A  11       3.997   8.295 134.622  1.00  0.00           H  
ATOM    179  N   THR A  12       2.308   5.513 136.780  1.00 14.01           N  
ATOM    180  CA  THR A  12       0.902   5.133 136.762  1.00 14.08           C  
ATOM    181  C   THR A  12       0.158   5.369 138.058  1.00 11.67           C  
ATOM    182  O   THR A  12      -0.973   5.797 138.174  1.00 15.48           O  
ATOM    183  CB  THR A  12       0.920   3.603 136.619  1.00 14.76           C  
ATOM    184  OG1 THR A  12       1.269   3.379 135.247  1.00 19.90           O  
ATOM    185  CG2 THR A  12      -0.431   3.048 137.020  1.00 20.15           C  
ATOM    186  H   THR A  12       2.968   4.934 137.280  1.00  0.00           H  
ATOM    187  HA  THR A  12       0.426   5.608 135.904  1.00  0.00           H  
ATOM    188  HB  THR A  12       1.696   3.187 137.261  1.00  0.00           H  
ATOM    189  HG1 THR A  12       1.392   4.224 134.807  1.00  0.00           H  
ATOM    190 1HG2 THR A  12      -0.423   1.963 136.920  1.00  0.00           H  
ATOM    191 2HG2 THR A  12      -0.642   3.316 138.055  1.00  0.00           H  
ATOM    192 3HG2 THR A  12      -1.202   3.465 136.373  1.00  0.00           H  
ATOM    193  N   GLU A  13       0.839   4.998 139.091  1.00  9.92           N  
ATOM    194  CA  GLU A  13       0.556   5.014 140.464  1.00 10.57           C  
ATOM    195  C   GLU A  13       1.491   5.867 141.294  1.00  7.98           C  
ATOM    196  O   GLU A  13       2.632   5.474 141.192  1.00  6.26           O  
ATOM    197  CB  GLU A  13       0.924   3.593 141.055  1.00 14.13           C  
ATOM    198  CG  GLU A  13      -0.277   2.732 140.816  1.00 25.57           C  
ATOM    199  CD  GLU A  13      -1.427   3.348 141.608  1.00 34.78           C  
ATOM    200  OE1 GLU A  13      -1.510   3.286 142.855  1.00 36.95           O  
ATOM    201  OE2 GLU A  13      -2.261   3.961 140.884  1.00 43.41           O  
ATOM    202  H   GLU A  13       1.730   4.640 138.776  1.00  0.00           H  
ATOM    203  HA  GLU A  13      -0.510   5.205 140.595  1.00  0.00           H  
ATOM    204 1HB  GLU A  13       1.814   3.210 140.555  1.00  0.00           H  
ATOM    205 2HB  GLU A  13       1.160   3.690 142.115  1.00  0.00           H  
ATOM    206 1HG  GLU A  13      -0.487   2.708 139.747  1.00  0.00           H  
ATOM    207 2HG  GLU A  13      -0.052   1.716 141.137  1.00  0.00           H  
ATOM    208  N   TYR A  14       0.893   6.813 141.991  1.00  9.64           N  
ATOM    209  CA  TYR A  14       1.598   7.721 142.945  1.00  9.64           C  
ATOM    210  C   TYR A  14       0.924   7.447 144.314  1.00  7.29           C  
ATOM    211  O   TYR A  14      -0.264   7.639 144.588  1.00  4.91           O  
ATOM    212  CB  TYR A  14       1.686   9.187 142.539  1.00  9.81           C  
ATOM    213  CG  TYR A  14       2.384   9.462 141.205  1.00  9.97           C  
ATOM    214  CD1 TYR A  14       1.741   9.218 140.003  1.00  7.17           C  
ATOM    215  CD2 TYR A  14       3.704   9.919 141.147  1.00  8.60           C  
ATOM    216  CE1 TYR A  14       2.397   9.459 138.818  1.00  7.39           C  
ATOM    217  CE2 TYR A  14       4.327  10.144 139.940  1.00  9.24           C  
ATOM    218  CZ  TYR A  14       3.694   9.907 138.738  1.00  5.72           C  
ATOM    219  OH  TYR A  14       4.286  10.156 137.522  1.00  7.27           O  
ATOM    220  H   TYR A  14      -0.103   6.916 141.859  1.00  0.00           H  
ATOM    221  HA  TYR A  14       2.628   7.380 143.050  1.00  0.00           H  
ATOM    222 1HB  TYR A  14       0.681   9.607 142.471  1.00  0.00           H  
ATOM    223 2HB  TYR A  14       2.223   9.745 143.306  1.00  0.00           H  
ATOM    224  HD1 TYR A  14       0.720   8.837 139.999  1.00  0.00           H  
ATOM    225  HD2 TYR A  14       4.258  10.102 142.068  1.00  0.00           H  
ATOM    226  HE1 TYR A  14       1.896   9.269 137.869  1.00  0.00           H  
ATOM    227  HE2 TYR A  14       5.350  10.519 139.916  1.00  0.00           H  
ATOM    228  HH  TYR A  14       5.170  10.505 137.663  1.00  0.00           H  
ATOM    229  N   TYR A  15       1.756   6.811 145.142  1.00  6.20           N  
ATOM    230  CA  TYR A  15       1.219   6.336 146.424  1.00 10.14           C  
ATOM    231  C   TYR A  15       2.129   6.692 147.579  1.00 10.85           C  
ATOM    232  O   TYR A  15       3.327   6.867 147.199  1.00 13.96           O  
ATOM    233  CB  TYR A  15       0.982   4.815 146.283  1.00  9.23           C  
ATOM    234  CG  TYR A  15       2.217   4.031 145.969  1.00 10.44           C  
ATOM    235  CD1 TYR A  15       2.831   4.003 144.729  1.00 12.59           C  
ATOM    236  CD2 TYR A  15       2.808   3.287 146.975  1.00  9.92           C  
ATOM    237  CE1 TYR A  15       3.992   3.274 144.501  1.00 12.96           C  
ATOM    238  CE2 TYR A  15       3.968   2.581 146.802  1.00  9.33           C  
ATOM    239  CZ  TYR A  15       4.543   2.568 145.549  1.00 10.85           C  
ATOM    240  OH  TYR A  15       5.723   1.888 145.426  1.00 12.32           O  
ATOM    241  H   TYR A  15       2.728   6.646 144.924  1.00  0.00           H  
ATOM    242  HA  TYR A  15       0.276   6.848 146.615  1.00  0.00           H  
ATOM    243 1HB  TYR A  15       0.561   4.425 147.211  1.00  0.00           H  
ATOM    244 2HB  TYR A  15       0.256   4.632 145.491  1.00  0.00           H  
ATOM    245  HD1 TYR A  15       2.404   4.563 143.897  1.00  0.00           H  
ATOM    246  HD2 TYR A  15       2.348   3.243 147.962  1.00  0.00           H  
ATOM    247  HE1 TYR A  15       4.450   3.274 143.512  1.00  0.00           H  
ATOM    248  HE2 TYR A  15       4.412   2.048 147.643  1.00  0.00           H  
ATOM    249  HH  TYR A  15       5.966   1.514 146.277  1.00  0.00           H  
ATOM    250  N   GLY A  16       1.643   6.832 148.827  1.00  8.99           N  
ATOM    251  CA  GLY A  16       2.759   7.171 149.781  1.00 10.11           C  
ATOM    252  C   GLY A  16       2.341   6.749 151.155  1.00  9.42           C  
ATOM    253  O   GLY A  16       1.374   6.020 151.202  1.00 10.88           O  
ATOM    254  H   GLY A  16       0.701   6.747 149.182  1.00  0.00           H  
ATOM    255 1HA  GLY A  16       3.671   6.661 149.470  1.00  0.00           H  
ATOM    256 2HA  GLY A  16       2.960   8.241 149.740  1.00  0.00           H  
ATOM    257  N   VAL A  17       2.993   7.182 152.210  1.00 12.24           N  
ATOM    258  CA  VAL A  17       2.534   6.750 153.532  1.00 13.13           C  
ATOM    259  C   VAL A  17       1.640   7.641 154.376  1.00 13.27           C  
ATOM    260  O   VAL A  17       1.355   8.868 154.275  1.00 14.23           O  
ATOM    261  CB  VAL A  17       3.788   6.291 154.252  1.00 14.57           C  
ATOM    262  CG1 VAL A  17       3.586   4.797 154.440  1.00 19.39           C  
ATOM    263  CG2 VAL A  17       5.073   6.536 153.480  1.00 20.83           C  
ATOM    264  H   VAL A  17       3.792   7.796 152.143  1.00  0.00           H  
ATOM    265  HA  VAL A  17       1.830   5.927 153.402  1.00  0.00           H  
ATOM    266  HB  VAL A  17       3.869   6.827 155.198  1.00  0.00           H  
ATOM    267 1HG1 VAL A  17       4.449   4.375 154.956  1.00  0.00           H  
ATOM    268 2HG1 VAL A  17       2.688   4.623 155.033  1.00  0.00           H  
ATOM    269 3HG1 VAL A  17       3.478   4.319 153.467  1.00  0.00           H  
ATOM    270 1HG2 VAL A  17       5.921   6.180 154.064  1.00  0.00           H  
ATOM    271 2HG2 VAL A  17       5.035   6.001 152.531  1.00  0.00           H  
ATOM    272 3HG2 VAL A  17       5.185   7.604 153.290  1.00  0.00           H  
ATOM    273  N   ILE A  18       0.963   6.954 155.318  1.00 10.16           N  
ATOM    274  CA  ILE A  18       0.065   7.300 156.387  1.00  7.24           C  
ATOM    275  C   ILE A  18       0.127   6.235 157.515  1.00  7.91           C  
ATOM    276  O   ILE A  18       0.451   5.069 157.313  1.00  4.95           O  
ATOM    277  CB  ILE A  18      -1.443   7.410 156.026  1.00  5.43           C  
ATOM    278  CG1 ILE A  18      -1.984   6.008 155.828  1.00  5.24           C  
ATOM    279  CG2 ILE A  18      -1.705   8.368 154.863  1.00  1.90           C  
ATOM    280  CD1 ILE A  18      -3.332   5.817 155.260  1.00  9.81           C  
ATOM    281  H   ILE A  18       1.197   5.983 155.166  1.00  0.00           H  
ATOM    282  HA  ILE A  18       0.345   8.280 156.770  1.00  0.00           H  
ATOM    283  HB  ILE A  18      -1.998   7.775 156.889  1.00  0.00           H  
ATOM    284 1HG1 ILE A  18      -1.318   5.451 155.170  1.00  0.00           H  
ATOM    285 2HG1 ILE A  18      -2.006   5.488 156.786  1.00  0.00           H  
ATOM    286 1HG2 ILE A  18      -2.774   8.404 154.655  1.00  0.00           H  
ATOM    287 2HG2 ILE A  18      -1.353   9.364 155.126  1.00  0.00           H  
ATOM    288 3HG2 ILE A  18      -1.175   8.018 153.977  1.00  0.00           H  
ATOM    289 1HD1 ILE A  18      -3.551   4.751 155.192  1.00  0.00           H  
ATOM    290 2HD1 ILE A  18      -4.070   6.298 155.903  1.00  0.00           H  
ATOM    291 3HD1 ILE A  18      -3.374   6.259 154.266  1.00  0.00           H  
ATOM    292  N   SER A  19      -0.205   6.570 158.750  1.00  7.71           N  
ATOM    293  CA  SER A  19      -0.198   5.724 159.932  1.00  5.78           C  
ATOM    294  C   SER A  19      -1.525   5.653 160.644  1.00  5.64           C  
ATOM    295  O   SER A  19      -2.114   6.734 160.685  1.00  3.91           O  
ATOM    296  CB  SER A  19       0.585   6.444 161.053  1.00  7.95           C  
ATOM    297  OG  SER A  19       1.984   6.241 160.708  1.00 13.08           O  
ATOM    298  H   SER A  19      -0.490   7.535 158.837  1.00  0.00           H  
ATOM    299  HA  SER A  19       0.302   4.786 159.684  1.00  0.00           H  
ATOM    300 1HB  SER A  19       0.302   7.496 161.076  1.00  0.00           H  
ATOM    301 2HB  SER A  19       0.319   6.013 162.017  1.00  0.00           H  
ATOM    302  HG  SER A  19       1.985   5.727 159.897  1.00  0.00           H  
ATOM    303  N   ILE A  20      -2.001   4.517 161.094  1.00  4.48           N  
ATOM    304  CA  ILE A  20      -3.313   4.568 161.755  1.00  7.36           C  
ATOM    305  C   ILE A  20      -3.160   3.808 163.074  1.00  9.36           C  
ATOM    306  O   ILE A  20      -2.360   2.889 162.932  1.00  8.83           O  
ATOM    307  CB  ILE A  20      -4.466   3.856 161.002  1.00  5.09           C  
ATOM    308  CG1 ILE A  20      -4.456   4.449 159.586  1.00  9.53           C  
ATOM    309  CG2 ILE A  20      -5.791   3.939 161.720  1.00  1.89           C  
ATOM    310  CD1 ILE A  20      -5.170   3.861 158.413  1.00  1.89           C  
ATOM    311  H   ILE A  20      -1.525   3.630 161.013  1.00  0.00           H  
ATOM    312  HA  ILE A  20      -3.611   5.611 161.851  1.00  0.00           H  
ATOM    313  HB  ILE A  20      -4.225   2.800 160.882  1.00  0.00           H  
ATOM    314 1HG1 ILE A  20      -4.852   5.464 159.614  1.00  0.00           H  
ATOM    315 2HG1 ILE A  20      -3.429   4.510 159.224  1.00  0.00           H  
ATOM    316 1HG2 ILE A  20      -6.553   3.421 161.138  1.00  0.00           H  
ATOM    317 2HG2 ILE A  20      -5.703   3.472 162.700  1.00  0.00           H  
ATOM    318 3HG2 ILE A  20      -6.075   4.985 161.841  1.00  0.00           H  
ATOM    319 1HD1 ILE A  20      -4.995   4.480 157.533  1.00  0.00           H  
ATOM    320 2HD1 ILE A  20      -4.797   2.853 158.227  1.00  0.00           H  
ATOM    321 3HD1 ILE A  20      -6.238   3.820 158.621  1.00  0.00           H  
ATOM    322  N   GLY A  21      -3.870   4.115 164.128  1.00 11.05           N  
ATOM    323  CA  GLY A  21      -3.764   3.364 165.347  1.00 11.66           C  
ATOM    324  C   GLY A  21      -2.871   4.040 166.365  1.00 12.90           C  
ATOM    325  O   GLY A  21      -2.162   4.987 166.070  1.00 15.02           O  
ATOM    326  H   GLY A  21      -4.508   4.897 164.086  1.00  0.00           H  
ATOM    327 1HA  GLY A  21      -4.756   3.228 165.778  1.00  0.00           H  
ATOM    328 2HA  GLY A  21      -3.369   2.372 165.130  1.00  0.00           H  
ATOM    329  N   THR A  22      -2.820   3.549 167.581  1.00 12.75           N  
ATOM    330  CA  THR A  22      -2.035   3.820 168.787  1.00 11.35           C  
ATOM    331  C   THR A  22      -1.615   2.435 169.206  1.00 10.02           C  
ATOM    332  O   THR A  22      -2.518   1.807 169.720  1.00 12.73           O  
ATOM    333  CB  THR A  22      -2.684   4.706 169.832  1.00  9.60           C  
ATOM    334  OG1 THR A  22      -3.074   5.921 169.119  1.00 12.67           O  
ATOM    335  CG2 THR A  22      -1.862   5.189 171.007  1.00  3.85           C  
ATOM    336  H   THR A  22      -3.518   2.819 167.602  1.00  0.00           H  
ATOM    337  HA  THR A  22      -1.118   4.333 168.495  1.00  0.00           H  
ATOM    338  HB  THR A  22      -3.525   4.180 170.284  1.00  0.00           H  
ATOM    339  HG1 THR A  22      -2.823   5.844 168.195  1.00  0.00           H  
ATOM    340 1HG2 THR A  22      -2.482   5.809 171.654  1.00  0.00           H  
ATOM    341 2HG2 THR A  22      -1.493   4.332 171.570  1.00  0.00           H  
ATOM    342 3HG2 THR A  22      -1.018   5.774 170.644  1.00  0.00           H  
ATOM    343  N   PRO A  23      -0.383   2.106 169.182  1.00 10.57           N  
ATOM    344  CA  PRO A  23       0.755   2.623 168.489  1.00 12.60           C  
ATOM    345  C   PRO A  23       0.467   2.414 166.983  1.00 12.58           C  
ATOM    346  O   PRO A  23      -0.293   1.562 166.510  1.00 15.63           O  
ATOM    347  CB  PRO A  23       2.034   1.991 169.062  1.00 10.51           C  
ATOM    348  CG  PRO A  23       1.503   0.586 168.963  1.00 10.79           C  
ATOM    349  CD  PRO A  23       0.091   0.766 169.482  1.00 11.65           C  
ATOM    350  HA  PRO A  23       0.813   3.710 168.648  1.00  0.00           H  
ATOM    351 1HB  PRO A  23       2.898   2.255 168.434  1.00  0.00           H  
ATOM    352 2HB  PRO A  23       2.233   2.391 170.067  1.00  0.00           H  
ATOM    353 1HG  PRO A  23       1.559   0.231 167.923  1.00  0.00           H  
ATOM    354 2HG  PRO A  23       2.120  -0.097 169.565  1.00  0.00           H  
ATOM    355 1HD  PRO A  23      -0.576   0.044 168.989  1.00  0.00           H  
ATOM    356 2HD  PRO A  23       0.080   0.623 170.573  1.00  0.00           H  
ATOM    357  N   PRO A  24       1.017   3.255 166.155  1.00 13.31           N  
ATOM    358  CA  PRO A  24       0.788   3.288 164.740  1.00 14.06           C  
ATOM    359  C   PRO A  24       1.193   2.178 163.783  1.00 15.97           C  
ATOM    360  O   PRO A  24       2.352   1.791 163.631  1.00 17.28           O  
ATOM    361  CB  PRO A  24       1.399   4.635 164.280  1.00 12.57           C  
ATOM    362  CG  PRO A  24       2.194   5.161 165.470  1.00 11.71           C  
ATOM    363  CD  PRO A  24       1.866   4.367 166.684  1.00 13.09           C  
ATOM    364  HA  PRO A  24      -0.295   3.275 164.548  1.00  0.00           H  
ATOM    365 1HB  PRO A  24       2.035   4.477 163.397  1.00  0.00           H  
ATOM    366 2HB  PRO A  24       0.599   5.328 163.980  1.00  0.00           H  
ATOM    367 1HG  PRO A  24       3.273   5.101 165.263  1.00  0.00           H  
ATOM    368 2HG  PRO A  24       1.962   6.222 165.642  1.00  0.00           H  
ATOM    369 1HD  PRO A  24       2.794   3.986 167.135  1.00  0.00           H  
ATOM    370 2HD  PRO A  24       1.318   4.998 167.399  1.00  0.00           H  
ATOM    371  N   GLU A  25       0.200   1.650 163.057  1.00 16.51           N  
ATOM    372  CA  GLU A  25       0.320   0.653 161.968  1.00 17.61           C  
ATOM    373  C   GLU A  25       0.428   1.499 160.660  1.00 17.78           C  
ATOM    374  O   GLU A  25      -0.459   2.370 160.446  1.00 19.57           O  
ATOM    375  CB  GLU A  25      -0.783  -0.393 161.972  1.00 13.88           C  
ATOM    376  CG  GLU A  25      -1.304  -0.979 163.247  1.00 14.61           C  
ATOM    377  CD  GLU A  25      -2.630  -1.689 163.350  1.00 15.15           C  
ATOM    378  OE1 GLU A  25      -3.026  -2.267 162.301  1.00 14.32           O  
ATOM    379  OE2 GLU A  25      -3.381  -1.794 164.372  1.00  9.54           O  
ATOM    380  H   GLU A  25      -0.715   1.995 163.310  1.00  0.00           H  
ATOM    381  HA  GLU A  25       1.265   0.122 162.088  1.00  0.00           H  
ATOM    382 1HB  GLU A  25      -1.671   0.013 161.487  1.00  0.00           H  
ATOM    383 2HB  GLU A  25      -0.463  -1.261 161.395  1.00  0.00           H  
ATOM    384 1HG  GLU A  25      -0.594  -1.721 163.610  1.00  0.00           H  
ATOM    385 2HG  GLU A  25      -1.377  -0.190 163.994  1.00  0.00           H  
ATOM    386  N   SER A  26       1.480   1.371 159.853  1.00 16.72           N  
ATOM    387  CA  SER A  26       1.819   2.158 158.664  1.00 15.65           C  
ATOM    388  C   SER A  26       1.375   1.483 157.388  1.00 15.02           C  
ATOM    389  O   SER A  26       1.398   0.231 157.267  1.00 14.58           O  
ATOM    390  CB  SER A  26       3.308   2.463 158.753  1.00 20.44           C  
ATOM    391  OG  SER A  26       3.853   3.572 158.087  1.00 21.16           O  
ATOM    392  H   SER A  26       2.094   0.622 160.139  1.00  0.00           H  
ATOM    393  HA  SER A  26       1.239   3.082 158.683  1.00  0.00           H  
ATOM    394 1HB  SER A  26       3.588   2.608 159.796  1.00  0.00           H  
ATOM    395 2HB  SER A  26       3.876   1.613 158.377  1.00  0.00           H  
ATOM    396  HG  SER A  26       3.119   3.999 157.639  1.00  0.00           H  
ATOM    397  N   PHE A  27       0.776   2.246 156.478  1.00 11.79           N  
ATOM    398  CA  PHE A  27       0.166   1.834 155.226  1.00 10.19           C  
ATOM    399  C   PHE A  27       0.507   2.745 154.058  1.00  8.35           C  
ATOM    400  O   PHE A  27       0.658   3.924 154.168  1.00  7.66           O  
ATOM    401  CB  PHE A  27      -1.413   1.836 155.273  1.00  7.84           C  
ATOM    402  CG  PHE A  27      -1.956   1.168 156.524  1.00  7.89           C  
ATOM    403  CD1 PHE A  27      -2.066  -0.199 156.597  1.00  3.65           C  
ATOM    404  CD2 PHE A  27      -2.279   1.884 157.657  1.00  7.85           C  
ATOM    405  CE1 PHE A  27      -2.508  -0.836 157.736  1.00  6.21           C  
ATOM    406  CE2 PHE A  27      -2.724   1.255 158.825  1.00  7.29           C  
ATOM    407  CZ  PHE A  27      -2.833  -0.109 158.878  1.00  7.76           C  
ATOM    408  H   PHE A  27       0.768   3.224 156.731  1.00  0.00           H  
ATOM    409  HA  PHE A  27       0.483   0.814 155.006  1.00  0.00           H  
ATOM    410 1HB  PHE A  27      -1.777   2.862 155.235  1.00  0.00           H  
ATOM    411 2HB  PHE A  27      -1.803   1.318 154.398  1.00  0.00           H  
ATOM    412  HD1 PHE A  27      -1.796  -0.802 155.730  1.00  0.00           H  
ATOM    413  HD2 PHE A  27      -2.195   2.971 157.621  1.00  0.00           H  
ATOM    414  HE1 PHE A  27      -2.606  -1.921 157.749  1.00  0.00           H  
ATOM    415  HE2 PHE A  27      -2.985   1.856 159.696  1.00  0.00           H  
ATOM    416  HZ  PHE A  27      -3.164  -0.625 159.778  1.00  0.00           H  
ATOM    417  N   LYS A  28       0.616   2.217 152.910  1.00  7.56           N  
ATOM    418  CA  LYS A  28       0.858   2.841 151.623  1.00  6.84           C  
ATOM    419  C   LYS A  28      -0.480   3.102 151.013  1.00  6.64           C  
ATOM    420  O   LYS A  28      -1.277   2.171 150.738  1.00  8.06           O  
ATOM    421  CB  LYS A  28       1.650   1.805 150.758  1.00  3.41           C  
ATOM    422  CG  LYS A  28       3.023   1.691 151.413  1.00  4.68           C  
ATOM    423  CD  LYS A  28       3.773   3.003 151.034  1.00  1.89           C  
ATOM    424  CE  LYS A  28       4.942   3.040 151.969  1.00  6.93           C  
ATOM    425  NZ  LYS A  28       4.852   2.386 153.322  1.00  9.94           N  
ATOM    426  H   LYS A  28       0.510   1.214 152.958  1.00  0.00           H  
ATOM    427  HA  LYS A  28       1.456   3.739 151.781  1.00  0.00           H  
ATOM    428 1HB  LYS A  28       1.115   0.855 150.747  1.00  0.00           H  
ATOM    429 2HB  LYS A  28       1.709   2.160 149.729  1.00  0.00           H  
ATOM    430 1HG  LYS A  28       2.904   1.587 152.492  1.00  0.00           H  
ATOM    431 2HG  LYS A  28       3.534   0.806 151.035  1.00  0.00           H  
ATOM    432 1HD  LYS A  28       4.075   2.960 149.987  1.00  0.00           H  
ATOM    433 2HD  LYS A  28       3.106   3.855 151.167  1.00  0.00           H  
ATOM    434 1HE  LYS A  28       5.801   2.566 151.496  1.00  0.00           H  
ATOM    435 2HE  LYS A  28       5.201   4.076 152.187  1.00  0.00           H  
ATOM    436 1HZ  LYS A  28       5.726   2.508 153.814  1.00  0.00           H  
ATOM    437 2HZ  LYS A  28       4.104   2.810 153.853  1.00  0.00           H  
ATOM    438 3HZ  LYS A  28       4.666   1.400 153.208  1.00  0.00           H  
ATOM    439  N   VAL A  29      -0.871   4.349 150.815  1.00  9.81           N  
ATOM    440  CA  VAL A  29      -2.201   4.640 150.272  1.00  8.29           C  
ATOM    441  C   VAL A  29      -1.982   5.515 149.039  1.00 12.00           C  
ATOM    442  O   VAL A  29      -1.016   6.267 148.874  1.00 13.93           O  
ATOM    443  CB  VAL A  29      -3.162   5.200 151.328  1.00  2.31           C  
ATOM    444  CG1 VAL A  29      -3.537   4.269 152.485  1.00  5.78           C  
ATOM    445  CG2 VAL A  29      -2.547   6.382 152.039  1.00  6.51           C  
ATOM    446  H   VAL A  29      -0.252   5.115 151.038  1.00  0.00           H  
ATOM    447  HA  VAL A  29      -2.631   3.712 149.895  1.00  0.00           H  
ATOM    448  HB  VAL A  29      -4.081   5.519 150.837  1.00  0.00           H  
ATOM    449 1HG1 VAL A  29      -4.221   4.784 153.160  1.00  0.00           H  
ATOM    450 2HG1 VAL A  29      -4.022   3.376 152.091  1.00  0.00           H  
ATOM    451 3HG1 VAL A  29      -2.637   3.985 153.029  1.00  0.00           H  
ATOM    452 1HG2 VAL A  29      -3.246   6.763 152.783  1.00  0.00           H  
ATOM    453 2HG2 VAL A  29      -1.626   6.071 152.532  1.00  0.00           H  
ATOM    454 3HG2 VAL A  29      -2.324   7.166 151.315  1.00  0.00           H  
ATOM    455  N   ILE A  30      -2.897   5.278 148.058  1.00 12.21           N  
ATOM    456  CA  ILE A  30      -2.896   6.092 146.833  1.00  9.26           C  
ATOM    457  C   ILE A  30      -3.510   7.436 147.284  1.00  4.90           C  
ATOM    458  O   ILE A  30      -4.573   7.600 147.927  1.00  3.27           O  
ATOM    459  CB  ILE A  30      -3.607   5.282 145.769  1.00  6.65           C  
ATOM    460  CG1 ILE A  30      -4.209   5.950 144.509  1.00  7.30           C  
ATOM    461  CG2 ILE A  30      -4.830   4.580 146.299  1.00 14.28           C  
ATOM    462  CD1 ILE A  30      -2.918   6.041 143.638  1.00 13.29           C  
ATOM    463  H   ILE A  30      -3.583   4.544 148.160  1.00  0.00           H  
ATOM    464  HA  ILE A  30      -1.863   6.277 146.542  1.00  0.00           H  
ATOM    465  HB  ILE A  30      -2.930   4.524 145.376  1.00  0.00           H  
ATOM    466 1HG1 ILE A  30      -5.003   5.321 144.108  1.00  0.00           H  
ATOM    467 2HG1 ILE A  30      -4.657   6.905 144.783  1.00  0.00           H  
ATOM    468 1HG2 ILE A  30      -5.302   4.015 145.496  1.00  0.00           H  
ATOM    469 2HG2 ILE A  30      -4.541   3.900 147.099  1.00  0.00           H  
ATOM    470 3HG2 ILE A  30      -5.534   5.317 146.686  1.00  0.00           H  
ATOM    471 1HD1 ILE A  30      -3.157   6.502 142.680  1.00  0.00           H  
ATOM    472 2HD1 ILE A  30      -2.172   6.645 144.155  1.00  0.00           H  
ATOM    473 3HD1 ILE A  30      -2.522   5.041 143.469  1.00  0.00           H  
ATOM    474  N   PHE A  31      -2.789   8.470 146.956  1.00  2.86           N  
ATOM    475  CA  PHE A  31      -3.245   9.855 147.202  1.00  4.34           C  
ATOM    476  C   PHE A  31      -4.179  10.307 146.135  1.00  4.28           C  
ATOM    477  O   PHE A  31      -3.755  10.745 145.117  1.00  6.83           O  
ATOM    478  CB  PHE A  31      -1.969  10.648 147.288  1.00  5.21           C  
ATOM    479  CG  PHE A  31      -1.394  10.286 148.640  1.00  7.11           C  
ATOM    480  CD1 PHE A  31      -2.138  10.594 149.789  1.00 11.73           C  
ATOM    481  CD2 PHE A  31      -0.152   9.708 148.790  1.00  2.76           C  
ATOM    482  CE1 PHE A  31      -1.678  10.345 151.071  1.00  6.23           C  
ATOM    483  CE2 PHE A  31       0.213   9.456 150.076  1.00  5.93           C  
ATOM    484  CZ  PHE A  31      -0.471   9.807 151.216  1.00  1.89           C  
ATOM    485  H   PHE A  31      -1.891   8.318 146.520  1.00  0.00           H  
ATOM    486  HA  PHE A  31      -3.797   9.876 148.143  1.00  0.00           H  
ATOM    487 1HB  PHE A  31      -1.315  10.375 146.461  1.00  0.00           H  
ATOM    488 2HB  PHE A  31      -2.193  11.709 147.191  1.00  0.00           H  
ATOM    489  HD1 PHE A  31      -3.123  11.049 149.680  1.00  0.00           H  
ATOM    490  HD2 PHE A  31       0.483   9.375 147.968  1.00  0.00           H  
ATOM    491  HE1 PHE A  31      -2.302  10.589 151.930  1.00  0.00           H  
ATOM    492  HE2 PHE A  31       1.157   8.916 150.152  1.00  0.00           H  
ATOM    493  HZ  PHE A  31      -0.055   9.659 152.212  1.00  0.00           H  
ATOM    494  N   ASP A  32      -5.481  10.135 146.233  1.00  6.67           N  
ATOM    495  CA  ASP A  32      -6.494  10.362 145.223  1.00  5.67           C  
ATOM    496  C   ASP A  32      -7.429  11.537 145.294  1.00  5.57           C  
ATOM    497  O   ASP A  32      -8.412  11.770 146.010  1.00  8.20           O  
ATOM    498  CB  ASP A  32      -7.183   8.920 145.096  1.00  7.59           C  
ATOM    499  CG  ASP A  32      -8.264   8.804 144.057  1.00  7.45           C  
ATOM    500  OD1 ASP A  32      -8.270   9.554 143.055  1.00  5.38           O  
ATOM    501  OD2 ASP A  32      -9.262   8.073 144.128  1.00  8.41           O  
ATOM    502  H   ASP A  32      -5.761   9.802 147.145  1.00  0.00           H  
ATOM    503  HA  ASP A  32      -6.000  10.669 144.301  1.00  0.00           H  
ATOM    504 1HB  ASP A  32      -6.425   8.174 144.857  1.00  0.00           H  
ATOM    505 2HB  ASP A  32      -7.625   8.642 146.053  1.00  0.00           H  
ATOM    506  N   THR A  33      -7.190  12.498 144.341  1.00  6.42           N  
ATOM    507  CA  THR A  33      -7.950  13.741 144.219  1.00  3.58           C  
ATOM    508  C   THR A  33      -9.285  13.511 143.548  1.00  5.41           C  
ATOM    509  O   THR A  33     -10.162  14.384 143.663  1.00  5.11           O  
ATOM    510  CB  THR A  33      -7.263  14.947 143.540  1.00  2.25           C  
ATOM    511  OG1 THR A  33      -7.184  14.621 142.178  1.00  1.89           O  
ATOM    512  CG2 THR A  33      -5.864  15.287 144.146  1.00  1.89           C  
ATOM    513  H   THR A  33      -6.437  12.316 143.693  1.00  0.00           H  
ATOM    514  HA  THR A  33      -8.205  14.090 145.220  1.00  0.00           H  
ATOM    515  HB  THR A  33      -7.892  15.831 143.645  1.00  0.00           H  
ATOM    516  HG1 THR A  33      -7.570  13.753 142.034  1.00  0.00           H  
ATOM    517 1HG2 THR A  33      -5.439  16.143 143.623  1.00  0.00           H  
ATOM    518 2HG2 THR A  33      -5.974  15.526 145.204  1.00  0.00           H  
ATOM    519 3HG2 THR A  33      -5.202  14.430 144.035  1.00  0.00           H  
ATOM    520  N   GLY A  34      -9.496  12.350 142.949  1.00  5.67           N  
ATOM    521  CA  GLY A  34     -10.697  11.993 142.242  1.00  2.35           C  
ATOM    522  C   GLY A  34     -11.709  11.180 142.995  1.00  2.68           C  
ATOM    523  O   GLY A  34     -12.685  10.719 142.382  1.00  1.89           O  
ATOM    524  H   GLY A  34      -8.742  11.681 143.007  1.00  0.00           H  
ATOM    525 1HA  GLY A  34     -11.206  12.898 141.909  1.00  0.00           H  
ATOM    526 2HA  GLY A  34     -10.438  11.424 141.350  1.00  0.00           H  
ATOM    527  N   SER A  35     -11.447  11.000 144.280  1.00  2.89           N  
ATOM    528  CA  SER A  35     -12.300  10.348 145.235  1.00  4.61           C  
ATOM    529  C   SER A  35     -12.114  11.033 146.611  1.00  7.39           C  
ATOM    530  O   SER A  35     -11.130  11.671 146.948  1.00  6.99           O  
ATOM    531  CB  SER A  35     -12.031   8.849 145.330  1.00  2.77           C  
ATOM    532  OG  SER A  35     -10.753   8.549 145.885  1.00  6.86           O  
ATOM    533  H   SER A  35     -10.557  11.367 144.585  1.00  0.00           H  
ATOM    534  HA  SER A  35     -13.336  10.479 144.920  1.00  0.00           H  
ATOM    535 1HB  SER A  35     -12.798   8.380 145.946  1.00  0.00           H  
ATOM    536 2HB  SER A  35     -12.093   8.405 144.337  1.00  0.00           H  
ATOM    537  HG  SER A  35     -10.343   9.396 146.077  1.00  0.00           H  
ATOM    538  N   SER A  36     -13.062  10.876 147.517  1.00  8.52           N  
ATOM    539  CA  SER A  36     -13.082  11.374 148.858  1.00  9.27           C  
ATOM    540  C   SER A  36     -13.098  10.254 149.911  1.00 10.20           C  
ATOM    541  O   SER A  36     -13.032  10.790 151.021  1.00 10.23           O  
ATOM    542  CB  SER A  36     -14.347  12.213 149.162  1.00  6.76           C  
ATOM    543  OG  SER A  36     -14.478  13.013 147.995  1.00 11.83           O  
ATOM    544  H   SER A  36     -13.846  10.335 147.181  1.00  0.00           H  
ATOM    545  HA  SER A  36     -12.215  12.021 149.000  1.00  0.00           H  
ATOM    546 1HB  SER A  36     -15.192  11.547 149.336  1.00  0.00           H  
ATOM    547 2HB  SER A  36     -14.191  12.788 150.074  1.00  0.00           H  
ATOM    548  HG  SER A  36     -13.749  12.766 147.422  1.00  0.00           H  
ATOM    549  N   ASN A  37     -13.164   8.939 149.673  1.00  9.28           N  
ATOM    550  CA  ASN A  37     -13.137   8.097 150.897  1.00 10.17           C  
ATOM    551  C   ASN A  37     -11.759   7.699 151.414  1.00 10.05           C  
ATOM    552  O   ASN A  37     -10.726   7.851 150.762  1.00 10.26           O  
ATOM    553  CB  ASN A  37     -13.977   6.866 150.573  1.00  7.39           C  
ATOM    554  CG  ASN A  37     -15.448   7.128 150.458  1.00  6.83           C  
ATOM    555  OD1 ASN A  37     -15.952   7.392 149.365  1.00 10.85           O  
ATOM    556  ND2 ASN A  37     -16.172   7.061 151.558  1.00  2.15           N  
ATOM    557  H   ASN A  37     -13.228   8.492 148.770  1.00  0.00           H  
ATOM    558  HA  ASN A  37     -13.580   8.664 151.717  1.00  0.00           H  
ATOM    559 1HB  ASN A  37     -13.641   6.434 149.629  1.00  0.00           H  
ATOM    560 2HB  ASN A  37     -13.833   6.113 151.348  1.00  0.00           H  
ATOM    561 1HD2 ASN A  37     -17.157   7.230 151.519  1.00  0.00           H  
ATOM    562 2HD2 ASN A  37     -15.736   6.841 152.430  1.00  0.00           H  
ATOM    563  N   LEU A  38     -11.669   7.133 152.631  1.00  9.97           N  
ATOM    564  CA  LEU A  38     -10.426   6.643 153.217  1.00  8.71           C  
ATOM    565  C   LEU A  38     -10.681   5.166 153.569  1.00  7.01           C  
ATOM    566  O   LEU A  38     -11.687   4.917 154.219  1.00  6.53           O  
ATOM    567  CB  LEU A  38      -9.904   7.337 154.462  1.00  4.17           C  
ATOM    568  CG  LEU A  38      -8.514   7.287 155.031  1.00  1.89           C  
ATOM    569  CD1 LEU A  38      -8.412   7.408 156.579  1.00  1.89           C  
ATOM    570  CD2 LEU A  38      -7.748   6.067 154.611  1.00  6.02           C  
ATOM    571  H   LEU A  38     -12.527   7.051 153.157  1.00  0.00           H  
ATOM    572  HA  LEU A  38      -9.630   6.752 152.481  1.00  0.00           H  
ATOM    573 1HB  LEU A  38     -10.044   8.410 154.346  1.00  0.00           H  
ATOM    574 2HB  LEU A  38     -10.492   7.005 155.317  1.00  0.00           H  
ATOM    575  HG  LEU A  38      -7.952   8.160 154.697  1.00  0.00           H  
ATOM    576 1HD1 LEU A  38      -7.365   7.360 156.880  1.00  0.00           H  
ATOM    577 2HD1 LEU A  38      -8.837   8.360 156.898  1.00  0.00           H  
ATOM    578 3HD1 LEU A  38      -8.961   6.590 157.045  1.00  0.00           H  
ATOM    579 1HD2 LEU A  38      -6.752   6.092 155.055  1.00  0.00           H  
ATOM    580 2HD2 LEU A  38      -8.274   5.173 154.948  1.00  0.00           H  
ATOM    581 3HD2 LEU A  38      -7.661   6.048 153.525  1.00  0.00           H  
ATOM    582  N   TRP A  39      -9.831   4.255 153.092  1.00  6.70           N  
ATOM    583  CA  TRP A  39     -10.117   2.850 153.512  1.00  3.19           C  
ATOM    584  C   TRP A  39      -8.784   2.180 153.464  1.00  3.14           C  
ATOM    585  O   TRP A  39      -7.835   2.670 152.843  1.00  5.14           O  
ATOM    586  CB  TRP A  39     -11.239   2.233 152.729  1.00  2.66           C  
ATOM    587  CG  TRP A  39     -10.915   2.153 151.299  1.00  5.51           C  
ATOM    588  CD1 TRP A  39     -11.262   3.088 150.349  1.00  6.26           C  
ATOM    589  CD2 TRP A  39     -10.171   1.141 150.604  1.00  6.00           C  
ATOM    590  NE1 TRP A  39     -10.756   2.699 149.112  1.00  1.89           N  
ATOM    591  CE2 TRP A  39     -10.074   1.537 149.227  1.00  3.25           C  
ATOM    592  CE3 TRP A  39      -9.534  -0.031 151.001  1.00  1.89           C  
ATOM    593  CZ2 TRP A  39      -9.450   0.778 148.251  1.00  1.89           C  
ATOM    594  CZ3 TRP A  39      -8.868  -0.761 150.046  1.00  6.04           C  
ATOM    595  CH2 TRP A  39      -8.826  -0.367 148.689  1.00  5.21           C  
ATOM    596  H   TRP A  39      -9.040   4.438 152.492  1.00  0.00           H  
ATOM    597  HA  TRP A  39     -10.411   2.856 154.562  1.00  0.00           H  
ATOM    598 1HB  TRP A  39     -11.442   1.232 153.111  1.00  0.00           H  
ATOM    599 2HB  TRP A  39     -12.144   2.825 152.863  1.00  0.00           H  
ATOM    600  HD1 TRP A  39     -11.842   3.988 150.544  1.00  0.00           H  
ATOM    601  HE1 TRP A  39     -10.873   3.201 148.244  1.00  0.00           H  
ATOM    602  HE3 TRP A  39      -9.558  -0.363 152.038  1.00  0.00           H  
ATOM    603  HZ2 TRP A  39      -9.451   1.070 147.201  1.00  0.00           H  
ATOM    604  HZ3 TRP A  39      -8.366  -1.670 150.378  1.00  0.00           H  
ATOM    605  HH2 TRP A  39      -8.285  -0.989 147.975  1.00  0.00           H  
ATOM    606  N   VAL A  40      -8.619   1.052 154.105  1.00  4.74           N  
ATOM    607  CA  VAL A  40      -7.362   0.297 154.240  1.00  1.89           C  
ATOM    608  C   VAL A  40      -7.735  -1.172 154.324  1.00  3.15           C  
ATOM    609  O   VAL A  40      -8.863  -1.470 154.708  1.00  1.89           O  
ATOM    610  CB  VAL A  40      -6.652   0.957 155.436  1.00  3.40           C  
ATOM    611  CG1 VAL A  40      -7.149   0.442 156.788  1.00  1.89           C  
ATOM    612  CG2 VAL A  40      -5.144   0.976 155.374  1.00  3.06           C  
ATOM    613  H   VAL A  40      -9.458   0.693 154.538  1.00  0.00           H  
ATOM    614  HA  VAL A  40      -6.789   0.412 153.319  1.00  0.00           H  
ATOM    615  HB  VAL A  40      -6.973   1.996 155.509  1.00  0.00           H  
ATOM    616 1HG1 VAL A  40      -6.610   0.946 157.590  1.00  0.00           H  
ATOM    617 2HG1 VAL A  40      -8.215   0.645 156.885  1.00  0.00           H  
ATOM    618 3HG1 VAL A  40      -6.975  -0.632 156.854  1.00  0.00           H  
ATOM    619 1HG2 VAL A  40      -4.749   1.464 156.265  1.00  0.00           H  
ATOM    620 2HG2 VAL A  40      -4.769  -0.046 155.323  1.00  0.00           H  
ATOM    621 3HG2 VAL A  40      -4.823   1.524 154.488  1.00  0.00           H  
ATOM    622  N   SER A  41      -6.830  -2.046 153.884  1.00  5.75           N  
ATOM    623  CA  SER A  41      -7.040  -3.502 153.919  1.00  9.22           C  
ATOM    624  C   SER A  41      -7.264  -3.694 155.420  1.00  8.93           C  
ATOM    625  O   SER A  41      -6.570  -2.920 156.161  1.00  9.75           O  
ATOM    626  CB  SER A  41      -5.870  -4.320 153.341  1.00 13.98           C  
ATOM    627  OG  SER A  41      -5.875  -5.794 153.306  1.00 12.14           O  
ATOM    628  H   SER A  41      -5.964  -1.683 153.512  1.00  0.00           H  
ATOM    629  HA  SER A  41      -7.919  -3.739 153.319  1.00  0.00           H  
ATOM    630 1HB  SER A  41      -5.712  -4.042 152.299  1.00  0.00           H  
ATOM    631 2HB  SER A  41      -4.957  -4.083 153.885  1.00  0.00           H  
ATOM    632  HG  SER A  41      -6.709  -6.065 153.696  1.00  0.00           H  
ATOM    633  N   SER A  42      -8.171  -4.534 155.894  1.00  8.49           N  
ATOM    634  CA  SER A  42      -8.289  -4.673 157.389  1.00  7.00           C  
ATOM    635  C   SER A  42      -8.338  -6.144 157.748  1.00  6.36           C  
ATOM    636  O   SER A  42      -8.678  -6.988 156.927  1.00  6.07           O  
ATOM    637  CB  SER A  42      -9.447  -4.010 158.116  1.00  1.89           C  
ATOM    638  OG  SER A  42     -10.640  -4.688 157.886  1.00  1.89           O  
ATOM    639  H   SER A  42      -8.780  -5.079 155.300  1.00  0.00           H  
ATOM    640  HA  SER A  42      -7.402  -4.235 157.848  1.00  0.00           H  
ATOM    641 1HB  SER A  42      -9.240  -3.988 159.186  1.00  0.00           H  
ATOM    642 2HB  SER A  42      -9.544  -2.978 157.781  1.00  0.00           H  
ATOM    643  HG  SER A  42     -10.420  -5.423 157.309  1.00  0.00           H  
ATOM    644  N   SER A  43      -8.057  -6.506 158.997  1.00 10.75           N  
ATOM    645  CA  SER A  43      -8.165  -7.934 159.303  1.00 15.46           C  
ATOM    646  C   SER A  43      -9.593  -8.449 159.333  1.00 16.04           C  
ATOM    647  O   SER A  43      -9.759  -9.456 160.007  1.00 17.94           O  
ATOM    648  CB  SER A  43      -7.387  -8.333 160.548  1.00 20.51           C  
ATOM    649  OG  SER A  43      -6.008  -8.565 160.099  1.00 28.06           O  
ATOM    650  H   SER A  43      -7.780  -5.866 159.728  1.00  0.00           H  
ATOM    651  HA  SER A  43      -7.755  -8.500 158.465  1.00  0.00           H  
ATOM    652 1HB  SER A  43      -7.452  -7.536 161.289  1.00  0.00           H  
ATOM    653 2HB  SER A  43      -7.834  -9.224 160.986  1.00  0.00           H  
ATOM    654  HG  SER A  43      -6.006  -8.396 159.154  1.00  0.00           H  
ATOM    655  N   HIS A  44     -10.595  -7.876 158.655  1.00 16.20           N  
ATOM    656  CA  HIS A  44     -11.962  -8.347 158.614  1.00 15.03           C  
ATOM    657  C   HIS A  44     -12.097  -8.830 157.187  1.00 15.42           C  
ATOM    658  O   HIS A  44     -13.187  -9.228 156.829  1.00 18.10           O  
ATOM    659  CB  HIS A  44     -13.114  -7.349 158.667  1.00 16.19           C  
ATOM    660  CG  HIS A  44     -13.010  -6.411 159.824  1.00 23.02           C  
ATOM    661  ND1 HIS A  44     -14.051  -5.556 160.157  1.00 26.05           N  
ATOM    662  CD2 HIS A  44     -12.032  -6.204 160.743  1.00 23.15           C  
ATOM    663  CE1 HIS A  44     -13.684  -4.852 161.226  1.00 28.00           C  
ATOM    664  NE2 HIS A  44     -12.467  -5.244 161.614  1.00 28.22           N  
ATOM    665  H   HIS A  44     -10.345  -7.046 158.137  1.00  0.00           H  
ATOM    666  HA  HIS A  44     -12.151  -8.991 159.472  1.00  0.00           H  
ATOM    667 1HB  HIS A  44     -13.135  -6.768 157.745  1.00  0.00           H  
ATOM    668 2HB  HIS A  44     -14.059  -7.887 158.736  1.00  0.00           H  
ATOM    669  HD2 HIS A  44     -11.076  -6.727 160.781  1.00  0.00           H  
ATOM    670  HE1 HIS A  44     -14.276  -4.078 161.713  1.00  0.00           H  
ATOM    671  HE2 HIS A  44     -11.959  -4.891 162.413  1.00  0.00           H  
ATOM    672  N   CYS A  45     -10.988  -8.678 156.483  1.00 16.13           N  
ATOM    673  CA  CYS A  45     -10.995  -9.084 155.082  1.00 16.29           C  
ATOM    674  C   CYS A  45     -10.097 -10.325 154.878  1.00 17.79           C  
ATOM    675  O   CYS A  45      -8.977 -10.551 155.399  1.00 17.15           O  
ATOM    676  CB  CYS A  45     -10.616  -7.946 154.150  1.00 10.05           C  
ATOM    677  SG  CYS A  45     -10.935  -8.313 152.361  1.00 11.46           S  
ATOM    678  H   CYS A  45     -10.143  -8.293 156.879  1.00  0.00           H  
ATOM    679  HA  CYS A  45     -12.003  -9.406 154.820  1.00  0.00           H  
ATOM    680 1HB  CYS A  45     -11.177  -7.051 154.421  1.00  0.00           H  
ATOM    681 2HB  CYS A  45      -9.557  -7.716 154.268  1.00  0.00           H  
ATOM    682  N   SER A  46     -10.712 -11.181 154.033  1.00 17.89           N  
ATOM    683  CA  SER A  46     -10.023 -12.425 153.669  1.00 19.56           C  
ATOM    684  C   SER A  46     -10.119 -12.673 152.176  1.00 18.62           C  
ATOM    685  O   SER A  46      -9.877 -13.844 151.806  1.00 20.87           O  
ATOM    686  CB  SER A  46     -10.525 -13.605 154.512  1.00 19.93           C  
ATOM    687  OG  SER A  46     -10.530 -13.317 155.922  1.00 33.38           O  
ATOM    688  H   SER A  46     -11.626 -10.993 153.646  1.00  0.00           H  
ATOM    689  HA  SER A  46      -8.956 -12.298 153.859  1.00  0.00           H  
ATOM    690 1HB  SER A  46     -11.537 -13.868 154.204  1.00  0.00           H  
ATOM    691 2HB  SER A  46      -9.893 -14.474 154.334  1.00  0.00           H  
ATOM    692  HG  SER A  46     -10.205 -12.418 156.010  1.00  0.00           H  
ATOM    693  N   ALA A  47     -10.465 -11.731 151.321  1.00 16.32           N  
ATOM    694  CA  ALA A  47     -10.504 -11.954 149.864  1.00 13.70           C  
ATOM    695  C   ALA A  47      -9.053 -12.276 149.554  1.00 14.67           C  
ATOM    696  O   ALA A  47      -8.168 -12.145 150.446  1.00 16.63           O  
ATOM    697  CB  ALA A  47     -10.901 -10.581 149.338  1.00  3.23           C  
ATOM    698  H   ALA A  47     -10.712 -10.822 151.686  1.00  0.00           H  
ATOM    699  HA  ALA A  47     -11.256 -12.715 149.658  1.00  0.00           H  
ATOM    700 1HB  ALA A  47     -10.966 -10.613 148.250  1.00  0.00           H  
ATOM    701 2HB  ALA A  47     -11.870 -10.299 149.751  1.00  0.00           H  
ATOM    702 3HB  ALA A  47     -10.153  -9.848 149.635  1.00  0.00           H  
ATOM    703  N   GLN A  48      -8.572 -12.520 148.361  1.00 15.13           N  
ATOM    704  CA  GLN A  48      -7.185 -12.751 148.006  1.00 13.59           C  
ATOM    705  C   GLN A  48      -6.284 -11.515 147.936  1.00 13.36           C  
ATOM    706  O   GLN A  48      -5.066 -11.559 148.154  1.00 10.90           O  
ATOM    707  CB  GLN A  48      -7.226 -13.464 146.627  1.00 17.02           C  
ATOM    708  CG  GLN A  48      -5.838 -14.003 146.248  1.00 20.62           C  
ATOM    709  CD  GLN A  48      -5.748 -14.450 144.797  1.00 23.78           C  
ATOM    710  OE1 GLN A  48      -6.637 -14.705 143.970  1.00 21.13           O  
ATOM    711  NE2 GLN A  48      -4.461 -14.600 144.451  1.00 27.48           N  
ATOM    712  H   GLN A  48      -9.275 -12.541 147.637  1.00  0.00           H  
ATOM    713  HA  GLN A  48      -6.736 -13.392 148.765  1.00  0.00           H  
ATOM    714 1HB  GLN A  48      -7.942 -14.285 146.663  1.00  0.00           H  
ATOM    715 2HB  GLN A  48      -7.569 -12.764 145.865  1.00  0.00           H  
ATOM    716 1HG  GLN A  48      -5.099 -13.217 146.404  1.00  0.00           H  
ATOM    717 2HG  GLN A  48      -5.608 -14.862 146.879  1.00  0.00           H  
ATOM    718 1HE2 GLN A  48      -4.222 -14.892 143.524  1.00  0.00           H  
ATOM    719 2HE2 GLN A  48      -3.739 -14.420 145.119  1.00  0.00           H  
ATOM    720  N   ALA A  49      -6.886 -10.383 147.553  1.00 10.97           N  
ATOM    721  CA  ALA A  49      -6.364  -9.039 147.424  1.00 11.84           C  
ATOM    722  C   ALA A  49      -5.875  -8.529 148.769  1.00 11.62           C  
ATOM    723  O   ALA A  49      -4.783  -8.065 149.010  1.00 12.85           O  
ATOM    724  CB  ALA A  49      -7.460  -8.101 146.904  1.00  6.82           C  
ATOM    725  H   ALA A  49      -7.856 -10.557 147.332  1.00  0.00           H  
ATOM    726  HA  ALA A  49      -5.544  -9.062 146.707  1.00  0.00           H  
ATOM    727 1HB  ALA A  49      -7.060  -7.091 146.809  1.00  0.00           H  
ATOM    728 2HB  ALA A  49      -7.804  -8.448 145.929  1.00  0.00           H  
ATOM    729 3HB  ALA A  49      -8.295  -8.096 147.602  1.00  0.00           H  
ATOM    730  N   CYS A  50      -6.764  -8.713 149.724  1.00 13.61           N  
ATOM    731  CA  CYS A  50      -6.642  -8.505 151.155  1.00 13.67           C  
ATOM    732  C   CYS A  50      -5.550  -9.391 151.735  1.00 14.48           C  
ATOM    733  O   CYS A  50      -4.837  -8.842 152.604  1.00 15.81           O  
ATOM    734  CB  CYS A  50      -7.957  -8.876 151.826  1.00 11.45           C  
ATOM    735  SG  CYS A  50      -9.194  -7.565 151.605  1.00 10.73           S  
ATOM    736  H   CYS A  50      -7.640  -9.048 149.348  1.00  0.00           H  
ATOM    737  HA  CYS A  50      -6.431  -7.451 151.335  1.00  0.00           H  
ATOM    738 1HB  CYS A  50      -8.331  -9.808 151.402  1.00  0.00           H  
ATOM    739 2HB  CYS A  50      -7.788  -9.044 152.889  1.00  0.00           H  
ATOM    740  N   SER A  51      -5.400 -10.645 151.282  1.00 12.81           N  
ATOM    741  CA  SER A  51      -4.317 -11.502 151.723  1.00 13.97           C  
ATOM    742  C   SER A  51      -2.896 -11.003 151.416  1.00 14.09           C  
ATOM    743  O   SER A  51      -1.953 -11.342 152.120  1.00 14.99           O  
ATOM    744  CB  SER A  51      -4.008 -12.805 150.926  1.00 10.55           C  
ATOM    745  OG  SER A  51      -4.983 -13.778 151.094  1.00 17.68           O  
ATOM    746  H   SER A  51      -6.066 -11.000 150.611  1.00  0.00           H  
ATOM    747  HA  SER A  51      -4.540 -11.850 152.733  1.00  0.00           H  
ATOM    748 1HB  SER A  51      -3.925 -12.571 149.865  1.00  0.00           H  
ATOM    749 2HB  SER A  51      -3.049 -13.210 151.248  1.00  0.00           H  
ATOM    750  HG  SER A  51      -5.638 -13.397 151.684  1.00  0.00           H  
ATOM    751  N   ASN A  52      -2.661 -10.294 150.332  1.00 16.10           N  
ATOM    752  CA  ASN A  52      -1.280  -9.886 150.039  1.00 17.21           C  
ATOM    753  C   ASN A  52      -1.040  -8.424 150.412  1.00 15.84           C  
ATOM    754  O   ASN A  52       0.070  -7.914 150.186  1.00 16.28           O  
ATOM    755  CB  ASN A  52      -0.889 -10.335 148.625  1.00 22.67           C  
ATOM    756  CG  ASN A  52      -1.912 -10.338 147.525  1.00 27.53           C  
ATOM    757  OD1 ASN A  52      -2.434 -11.389 147.041  1.00 28.90           O  
ATOM    758  ND2 ASN A  52      -2.192  -9.094 147.099  1.00 25.39           N  
ATOM    759  H   ASN A  52      -3.399 -10.023 149.698  1.00  0.00           H  
ATOM    760  HA  ASN A  52      -0.616 -10.368 150.759  1.00  0.00           H  
ATOM    761 1HB  ASN A  52      -0.082  -9.703 148.252  1.00  0.00           H  
ATOM    762 2HB  ASN A  52      -0.514 -11.358 148.659  1.00  0.00           H  
ATOM    763 1HD2 ASN A  52      -2.860  -8.954 146.367  1.00  0.00           H  
ATOM    764 2HD2 ASN A  52      -1.733  -8.309 147.514  1.00  0.00           H  
ATOM    765  N   HIS A  53      -2.012  -7.768 151.007  1.00 12.28           N  
ATOM    766  CA  HIS A  53      -1.815  -6.360 151.395  1.00 12.75           C  
ATOM    767  C   HIS A  53      -1.549  -6.207 152.874  1.00 13.04           C  
ATOM    768  O   HIS A  53      -1.535  -7.188 153.655  1.00 14.42           O  
ATOM    769  CB  HIS A  53      -2.949  -5.453 150.823  1.00 10.62           C  
ATOM    770  CG  HIS A  53      -2.466  -5.135 149.411  1.00  8.58           C  
ATOM    771  ND1 HIS A  53      -1.251  -4.436 149.297  1.00  9.38           N  
ATOM    772  CD2 HIS A  53      -2.814  -5.493 148.171  1.00  3.81           C  
ATOM    773  CE1 HIS A  53      -0.911  -4.308 148.043  1.00  5.99           C  
ATOM    774  NE2 HIS A  53      -1.848  -4.927 147.380  1.00  5.44           N  
ATOM    775  H   HIS A  53      -2.897  -8.214 151.204  1.00  0.00           H  
ATOM    776  HA  HIS A  53      -0.868  -6.001 150.994  1.00  0.00           H  
ATOM    777 1HB  HIS A  53      -3.895  -5.995 150.847  1.00  0.00           H  
ATOM    778 2HB  HIS A  53      -3.061  -4.571 151.452  1.00  0.00           H  
ATOM    779  HD2 HIS A  53      -3.684  -6.054 147.828  1.00  0.00           H  
ATOM    780  HE1 HIS A  53      -0.027  -3.789 147.672  1.00  0.00           H  
ATOM    781  HE2 HIS A  53      -1.904  -5.011 146.375  1.00  0.00           H  
ATOM    782  N   ASN A  54      -1.232  -5.002 153.335  1.00 12.03           N  
ATOM    783  CA  ASN A  54      -0.877  -4.897 154.777  1.00  9.97           C  
ATOM    784  C   ASN A  54      -2.137  -4.737 155.552  1.00  8.73           C  
ATOM    785  O   ASN A  54      -2.749  -3.712 155.286  1.00  7.93           O  
ATOM    786  CB  ASN A  54       0.163  -3.768 154.738  1.00 13.97           C  
ATOM    787  CG  ASN A  54       0.816  -3.750 156.101  1.00 14.87           C  
ATOM    788  OD1 ASN A  54       0.103  -3.485 157.057  1.00 19.00           O  
ATOM    789  ND2 ASN A  54       2.086  -4.122 156.192  1.00 20.87           N  
ATOM    790  H   ASN A  54      -1.221  -4.169 152.764  1.00  0.00           H  
ATOM    791  HA  ASN A  54      -0.459  -5.852 155.101  1.00  0.00           H  
ATOM    792 1HB  ASN A  54       0.882  -3.963 153.941  1.00  0.00           H  
ATOM    793 2HB  ASN A  54      -0.333  -2.825 154.508  1.00  0.00           H  
ATOM    794 1HD2 ASN A  54       2.545  -4.120 157.081  1.00  0.00           H  
ATOM    795 2HD2 ASN A  54       2.584  -4.404 155.373  1.00  0.00           H  
ATOM    796  N   LYS A  55      -2.603  -5.659 156.389  1.00  6.04           N  
ATOM    797  CA  LYS A  55      -3.891  -5.456 156.992  1.00  5.13           C  
ATOM    798  C   LYS A  55      -3.845  -4.691 158.321  1.00  7.54           C  
ATOM    799  O   LYS A  55      -3.036  -4.667 159.254  1.00  7.52           O  
ATOM    800  CB  LYS A  55      -4.616  -6.790 157.059  1.00  8.52           C  
ATOM    801  CG  LYS A  55      -4.680  -7.968 156.118  1.00  8.47           C  
ATOM    802  CD  LYS A  55      -5.773  -8.977 156.318  1.00  5.46           C  
ATOM    803  CE  LYS A  55      -5.516 -10.444 155.930  1.00 10.47           C  
ATOM    804  NZ  LYS A  55      -6.720 -11.338 156.107  1.00  8.48           N  
ATOM    805  H   LYS A  55      -2.081  -6.494 156.613  1.00  0.00           H  
ATOM    806  HA  LYS A  55      -4.460  -4.765 156.369  1.00  0.00           H  
ATOM    807 1HB  LYS A  55      -4.297  -7.333 157.949  1.00  0.00           H  
ATOM    808 2HB  LYS A  55      -5.689  -6.617 157.147  1.00  0.00           H  
ATOM    809 1HG  LYS A  55      -4.801  -7.610 155.095  1.00  0.00           H  
ATOM    810 2HG  LYS A  55      -3.751  -8.533 156.179  1.00  0.00           H  
ATOM    811 1HD  LYS A  55      -6.050  -9.009 157.373  1.00  0.00           H  
ATOM    812 2HD  LYS A  55      -6.649  -8.684 155.739  1.00  0.00           H  
ATOM    813 1HE  LYS A  55      -5.211 -10.496 154.886  1.00  0.00           H  
ATOM    814 2HE  LYS A  55      -4.708 -10.846 156.542  1.00  0.00           H  
ATOM    815 1HZ  LYS A  55      -6.482 -12.282 155.836  1.00  0.00           H  
ATOM    816 2HZ  LYS A  55      -7.008 -11.329 157.076  1.00  0.00           H  
ATOM    817 3HZ  LYS A  55      -7.477 -11.003 155.528  1.00  0.00           H  
ATOM    818  N   PHE A  56      -4.909  -3.858 158.424  1.00  9.29           N  
ATOM    819  CA  PHE A  56      -5.135  -3.024 159.605  1.00  9.72           C  
ATOM    820  C   PHE A  56      -5.931  -3.876 160.621  1.00  9.11           C  
ATOM    821  O   PHE A  56      -7.054  -4.352 160.378  1.00 10.27           O  
ATOM    822  CB  PHE A  56      -5.882  -1.712 159.273  1.00  5.64           C  
ATOM    823  CG  PHE A  56      -6.251  -0.972 160.533  1.00  6.88           C  
ATOM    824  CD1 PHE A  56      -5.284  -0.302 161.270  1.00  7.65           C  
ATOM    825  CD2 PHE A  56      -7.531  -1.013 161.068  1.00  4.95           C  
ATOM    826  CE1 PHE A  56      -5.553   0.341 162.455  1.00  5.53           C  
ATOM    827  CE2 PHE A  56      -7.815  -0.338 162.235  1.00  1.89           C  
ATOM    828  CZ  PHE A  56      -6.832   0.281 162.947  1.00  2.61           C  
ATOM    829  H   PHE A  56      -5.566  -3.814 157.658  1.00  0.00           H  
ATOM    830  HA  PHE A  56      -4.167  -2.754 160.028  1.00  0.00           H  
ATOM    831 1HB  PHE A  56      -5.250  -1.082 158.648  1.00  0.00           H  
ATOM    832 2HB  PHE A  56      -6.782  -1.940 158.703  1.00  0.00           H  
ATOM    833  HD1 PHE A  56      -4.258  -0.276 160.903  1.00  0.00           H  
ATOM    834  HD2 PHE A  56      -8.332  -1.502 160.513  1.00  0.00           H  
ATOM    835  HE1 PHE A  56      -4.760   0.878 162.975  1.00  0.00           H  
ATOM    836  HE2 PHE A  56      -8.846  -0.304 162.587  1.00  0.00           H  
ATOM    837  HZ  PHE A  56      -7.067   0.728 163.912  1.00  0.00           H  
ATOM    838  N   LYS A  57      -5.404  -4.016 161.819  1.00 10.47           N  
ATOM    839  CA  LYS A  57      -5.943  -4.756 162.944  1.00  8.92           C  
ATOM    840  C   LYS A  57      -6.424  -3.850 164.065  1.00  8.62           C  
ATOM    841  O   LYS A  57      -5.642  -3.305 164.847  1.00  6.29           O  
ATOM    842  CB  LYS A  57      -4.841  -5.648 163.489  1.00 14.37           C  
ATOM    843  CG  LYS A  57      -5.258  -6.943 164.189  1.00 22.39           C  
ATOM    844  CD  LYS A  57      -6.500  -6.857 165.049  1.00 25.10           C  
ATOM    845  CE  LYS A  57      -7.790  -7.038 164.255  1.00 27.68           C  
ATOM    846  NZ  LYS A  57      -8.051  -8.461 163.957  1.00 31.46           N  
ATOM    847  H   LYS A  57      -4.522  -3.536 161.923  1.00  0.00           H  
ATOM    848  HA  LYS A  57      -6.773  -5.368 162.590  1.00  0.00           H  
ATOM    849 1HB  LYS A  57      -4.176  -5.943 162.677  1.00  0.00           H  
ATOM    850 2HB  LYS A  57      -4.246  -5.090 164.213  1.00  0.00           H  
ATOM    851 1HG  LYS A  57      -5.448  -7.715 163.443  1.00  0.00           H  
ATOM    852 2HG  LYS A  57      -4.451  -7.281 164.839  1.00  0.00           H  
ATOM    853 1HD  LYS A  57      -6.464  -7.629 165.819  1.00  0.00           H  
ATOM    854 2HD  LYS A  57      -6.538  -5.883 165.537  1.00  0.00           H  
ATOM    855 1HE  LYS A  57      -8.627  -6.636 164.824  1.00  0.00           H  
ATOM    856 2HE  LYS A  57      -7.720  -6.488 163.317  1.00  0.00           H  
ATOM    857 1HZ  LYS A  57      -8.910  -8.543 163.432  1.00  0.00           H  
ATOM    858 2HZ  LYS A  57      -7.287  -8.838 163.414  1.00  0.00           H  
ATOM    859 3HZ  LYS A  57      -8.135  -8.977 164.821  1.00  0.00           H  
ATOM    860  N   PRO A  58      -7.740  -3.687 164.169  1.00  8.38           N  
ATOM    861  CA  PRO A  58      -8.388  -2.826 165.147  1.00 11.44           C  
ATOM    862  C   PRO A  58      -8.222  -3.091 166.624  1.00 15.09           C  
ATOM    863  O   PRO A  58      -8.335  -2.263 167.575  1.00 19.06           O  
ATOM    864  CB  PRO A  58      -9.900  -2.853 164.825  1.00  9.58           C  
ATOM    865  CG  PRO A  58      -9.979  -3.570 163.509  1.00  9.89           C  
ATOM    866  CD  PRO A  58      -8.689  -4.296 163.250  1.00  9.03           C  
ATOM    867  HA  PRO A  58      -8.009  -1.800 165.032  1.00  0.00           H  
ATOM    868 1HB  PRO A  58     -10.446  -3.370 165.628  1.00  0.00           H  
ATOM    869 2HB  PRO A  58     -10.293  -1.827 164.778  1.00  0.00           H  
ATOM    870 1HG  PRO A  58     -10.817  -4.283 163.515  1.00  0.00           H  
ATOM    871 2HG  PRO A  58     -10.177  -2.854 162.698  1.00  0.00           H  
ATOM    872 1HD  PRO A  58      -8.820  -5.366 163.468  1.00  0.00           H  
ATOM    873 2HD  PRO A  58      -8.388  -4.147 162.202  1.00  0.00           H  
ATOM    874  N   ARG A  59      -7.922  -4.308 167.016  1.00 18.01           N  
ATOM    875  CA  ARG A  59      -7.713  -4.848 168.327  1.00 18.57           C  
ATOM    876  C   ARG A  59      -6.353  -4.425 168.860  1.00 18.75           C  
ATOM    877  O   ARG A  59      -6.161  -4.675 170.037  1.00 20.53           O  
ATOM    878  CB  ARG A  59      -7.450  -6.387 168.282  1.00 23.16           C  
ATOM    879  CG  ARG A  59      -8.517  -7.314 167.826  1.00 26.07           C  
ATOM    880  CD  ARG A  59      -9.755  -7.116 168.700  1.00 29.53           C  
ATOM    881  NE  ARG A  59     -10.945  -6.948 167.932  1.00 35.36           N  
ATOM    882  CZ  ARG A  59     -11.638  -7.300 166.891  1.00 38.43           C  
ATOM    883  NH1 ARG A  59     -11.322  -8.190 165.951  1.00 41.71           N  
ATOM    884  NH2 ARG A  59     -12.817  -6.672 166.709  1.00 42.53           N  
ATOM    885  H   ARG A  59      -7.839  -4.917 166.214  1.00  0.00           H  
ATOM    886  HA  ARG A  59      -8.612  -4.676 168.919  1.00  0.00           H  
ATOM    887 1HB  ARG A  59      -6.606  -6.592 167.626  1.00  0.00           H  
ATOM    888 2HB  ARG A  59      -7.183  -6.740 169.278  1.00  0.00           H  
ATOM    889 1HG  ARG A  59      -8.764  -7.101 166.786  1.00  0.00           H  
ATOM    890 2HG  ARG A  59      -8.167  -8.343 167.913  1.00  0.00           H  
ATOM    891 1HD  ARG A  59      -9.890  -7.986 169.341  1.00  0.00           H  
ATOM    892 2HD  ARG A  59      -9.626  -6.227 169.317  1.00  0.00           H  
ATOM    893  HE  ARG A  59     -11.624  -6.273 168.258  1.00  0.00           H  
ATOM    894 1HH1 ARG A  59     -10.444  -8.687 166.001  1.00  0.00           H  
ATOM    895 2HH1 ARG A  59     -11.960  -8.368 165.189  1.00  0.00           H  
ATOM    896 1HH2 ARG A  59     -13.121  -5.967 167.366  1.00  0.00           H  
ATOM    897 2HH2 ARG A  59     -13.396  -6.906 165.917  1.00  0.00           H  
ATOM    898  N   GLN A  60      -5.470  -3.931 167.999  1.00 17.70           N  
ATOM    899  CA  GLN A  60      -4.138  -3.608 168.449  1.00 15.88           C  
ATOM    900  C   GLN A  60      -3.896  -2.106 168.439  1.00 14.48           C  
ATOM    901  O   GLN A  60      -2.774  -1.643 168.366  1.00 13.26           O  
ATOM    902  CB  GLN A  60      -3.105  -4.341 167.617  1.00 19.20           C  
ATOM    903  CG  GLN A  60      -3.226  -5.814 167.317  1.00 27.01           C  
ATOM    904  CD  GLN A  60      -1.905  -6.397 166.800  1.00 31.66           C  
ATOM    905  OE1 GLN A  60      -1.901  -6.962 165.699  1.00 34.93           O  
ATOM    906  NE2 GLN A  60      -0.759  -6.290 167.484  1.00 27.68           N  
ATOM    907  H   GLN A  60      -5.713  -3.776 167.031  1.00  0.00           H  
ATOM    908  HA  GLN A  60      -4.037  -3.924 169.487  1.00  0.00           H  
ATOM    909 1HB  GLN A  60      -3.037  -3.879 166.632  1.00  0.00           H  
ATOM    910 2HB  GLN A  60      -2.127  -4.251 168.089  1.00  0.00           H  
ATOM    911 1HG  GLN A  60      -3.505  -6.339 168.231  1.00  0.00           H  
ATOM    912 2HG  GLN A  60      -3.992  -5.957 166.555  1.00  0.00           H  
ATOM    913 1HE2 GLN A  60       0.084  -6.684 167.114  1.00  0.00           H  
ATOM    914 2HE2 GLN A  60      -0.744  -5.817 168.365  1.00  0.00           H  
ATOM    915  N   SER A  61      -4.985  -1.387 168.495  1.00 15.19           N  
ATOM    916  CA  SER A  61      -4.956   0.105 168.544  1.00 16.39           C  
ATOM    917  C   SER A  61      -5.850   0.536 169.701  1.00 14.49           C  
ATOM    918  O   SER A  61      -7.108   0.318 169.695  1.00 13.46           O  
ATOM    919  CB  SER A  61      -5.410   0.672 167.199  1.00 17.98           C  
ATOM    920  OG  SER A  61      -5.604   2.074 167.342  1.00 16.22           O  
ATOM    921  H   SER A  61      -5.876  -1.862 168.505  1.00  0.00           H  
ATOM    922  HA  SER A  61      -3.931   0.425 168.738  1.00  0.00           H  
ATOM    923 1HB  SER A  61      -4.656   0.459 166.441  1.00  0.00           H  
ATOM    924 2HB  SER A  61      -6.332   0.181 166.890  1.00  0.00           H  
ATOM    925  HG  SER A  61      -5.393   2.278 168.256  1.00  0.00           H  
ATOM    926  N   SER A  62      -5.179   1.122 170.698  1.00 12.58           N  
ATOM    927  CA  SER A  62      -5.950   1.494 171.924  1.00 13.97           C  
ATOM    928  C   SER A  62      -6.758   2.779 171.827  1.00 15.12           C  
ATOM    929  O   SER A  62      -7.334   3.318 172.794  1.00 14.82           O  
ATOM    930  CB  SER A  62      -4.989   1.577 173.105  1.00 12.49           C  
ATOM    931  OG  SER A  62      -4.085   2.663 172.843  1.00 11.64           O  
ATOM    932  H   SER A  62      -4.190   1.321 170.660  1.00  0.00           H  
ATOM    933  HA  SER A  62      -6.693   0.718 172.115  1.00  0.00           H  
ATOM    934 1HB  SER A  62      -5.554   1.739 174.023  1.00  0.00           H  
ATOM    935 2HB  SER A  62      -4.459   0.631 173.210  1.00  0.00           H  
ATOM    936  HG  SER A  62      -4.347   3.027 171.994  1.00  0.00           H  
ATOM    937  N   THR A  63      -6.765   3.328 170.608  1.00 12.69           N  
ATOM    938  CA  THR A  63      -7.488   4.508 170.230  1.00 13.29           C  
ATOM    939  C   THR A  63      -8.656   4.138 169.284  1.00 13.28           C  
ATOM    940  O   THR A  63      -9.435   5.074 168.965  1.00 14.08           O  
ATOM    941  CB  THR A  63      -6.564   5.637 169.740  1.00 12.91           C  
ATOM    942  OG1 THR A  63      -5.386   5.309 169.055  1.00  6.74           O  
ATOM    943  CG2 THR A  63      -5.954   6.324 170.971  1.00  5.69           C  
ATOM    944  H   THR A  63      -6.206   2.851 169.916  1.00  0.00           H  
ATOM    945  HA  THR A  63      -8.026   4.878 171.103  1.00  0.00           H  
ATOM    946  HB  THR A  63      -7.142   6.352 169.154  1.00  0.00           H  
ATOM    947  HG1 THR A  63      -5.315   4.354 168.982  1.00  0.00           H  
ATOM    948 1HG2 THR A  63      -5.294   7.129 170.649  1.00  0.00           H  
ATOM    949 2HG2 THR A  63      -6.751   6.733 171.591  1.00  0.00           H  
ATOM    950 3HG2 THR A  63      -5.383   5.597 171.547  1.00  0.00           H  
ATOM    951  N   TYR A  64      -8.856   2.860 168.912  1.00  9.85           N  
ATOM    952  CA  TYR A  64      -9.955   2.548 167.997  1.00 10.37           C  
ATOM    953  C   TYR A  64     -11.333   2.476 168.612  1.00 11.37           C  
ATOM    954  O   TYR A  64     -11.661   2.074 169.745  1.00  8.10           O  
ATOM    955  CB  TYR A  64      -9.615   1.293 167.217  1.00 10.27           C  
ATOM    956  CG  TYR A  64     -10.659   0.868 166.232  1.00  7.74           C  
ATOM    957  CD1 TYR A  64     -10.740   1.438 164.992  1.00  5.10           C  
ATOM    958  CD2 TYR A  64     -11.534  -0.144 166.571  1.00  7.30           C  
ATOM    959  CE1 TYR A  64     -11.734   1.093 164.112  1.00  7.09           C  
ATOM    960  CE2 TYR A  64     -12.524  -0.552 165.707  1.00  9.53           C  
ATOM    961  CZ  TYR A  64     -12.612   0.075 164.451  1.00 10.16           C  
ATOM    962  OH  TYR A  64     -13.553  -0.379 163.557  1.00  8.74           O  
ATOM    963  H   TYR A  64      -8.268   2.111 169.248  1.00  0.00           H  
ATOM    964  HA  TYR A  64     -10.075   3.381 167.303  1.00  0.00           H  
ATOM    965 1HB  TYR A  64      -8.684   1.446 166.669  1.00  0.00           H  
ATOM    966 2HB  TYR A  64      -9.456   0.467 167.909  1.00  0.00           H  
ATOM    967  HD1 TYR A  64     -10.005   2.183 164.685  1.00  0.00           H  
ATOM    968  HD2 TYR A  64     -11.449  -0.636 167.540  1.00  0.00           H  
ATOM    969  HE1 TYR A  64     -11.778   1.561 163.129  1.00  0.00           H  
ATOM    970  HE2 TYR A  64     -13.215  -1.342 166.003  1.00  0.00           H  
ATOM    971  HH  TYR A  64     -14.042  -1.105 163.950  1.00  0.00           H  
ATOM    972  N   VAL A  65     -12.272   2.950 167.761  1.00 12.23           N  
ATOM    973  CA  VAL A  65     -13.689   3.028 168.230  1.00 14.18           C  
ATOM    974  C   VAL A  65     -14.502   2.516 167.058  1.00 13.80           C  
ATOM    975  O   VAL A  65     -14.395   3.231 166.064  1.00 12.26           O  
ATOM    976  CB  VAL A  65     -14.193   4.449 168.613  1.00 14.27           C  
ATOM    977  CG1 VAL A  65     -15.690   4.441 168.964  1.00 15.48           C  
ATOM    978  CG2 VAL A  65     -13.462   5.087 169.793  1.00 15.63           C  
ATOM    979  H   VAL A  65     -12.047   3.251 166.824  1.00  0.00           H  
ATOM    980  HA  VAL A  65     -13.790   2.419 169.129  1.00  0.00           H  
ATOM    981  HB  VAL A  65     -14.064   5.113 167.758  1.00  0.00           H  
ATOM    982 1HG1 VAL A  65     -16.008   5.451 169.226  1.00  0.00           H  
ATOM    983 2HG1 VAL A  65     -16.263   4.092 168.105  1.00  0.00           H  
ATOM    984 3HG1 VAL A  65     -15.862   3.776 169.810  1.00  0.00           H  
ATOM    985 1HG2 VAL A  65     -13.879   6.075 169.988  1.00  0.00           H  
ATOM    986 2HG2 VAL A  65     -13.582   4.461 170.677  1.00  0.00           H  
ATOM    987 3HG2 VAL A  65     -12.402   5.181 169.557  1.00  0.00           H  
ATOM    988  N   GLU A  66     -15.225   1.400 167.142  1.00 15.52           N  
ATOM    989  CA  GLU A  66     -15.971   0.957 165.927  1.00 16.92           C  
ATOM    990  C   GLU A  66     -17.338   1.585 165.762  1.00 19.07           C  
ATOM    991  O   GLU A  66     -17.909   2.116 166.725  1.00 19.33           O  
ATOM    992  CB  GLU A  66     -15.922  -0.560 166.079  1.00 16.20           C  
ATOM    993  CG  GLU A  66     -15.829  -1.361 164.784  1.00 20.80           C  
ATOM    994  CD  GLU A  66     -17.089  -2.144 164.524  1.00 19.58           C  
ATOM    995  OE1 GLU A  66     -17.974  -1.997 165.397  1.00 20.98           O  
ATOM    996  OE2 GLU A  66     -17.216  -2.902 163.550  1.00 19.30           O  
ATOM    997  H   GLU A  66     -15.287   0.849 167.986  1.00  0.00           H  
ATOM    998  HA  GLU A  66     -15.437   1.311 165.045  1.00  0.00           H  
ATOM    999 1HB  GLU A  66     -15.061  -0.837 166.687  1.00  0.00           H  
ATOM   1000 2HB  GLU A  66     -16.815  -0.902 166.601  1.00  0.00           H  
ATOM   1001 1HG  GLU A  66     -15.650  -0.675 163.957  1.00  0.00           H  
ATOM   1002 2HG  GLU A  66     -14.979  -2.038 164.848  1.00  0.00           H  
ATOM   1003  N   THR A  67     -17.977   1.650 164.610  1.00 20.40           N  
ATOM   1004  CA  THR A  67     -19.219   2.055 164.027  1.00 22.40           C  
ATOM   1005  C   THR A  67     -19.631   0.836 163.132  1.00 23.62           C  
ATOM   1006  O   THR A  67     -19.012   0.393 162.144  1.00 21.89           O  
ATOM   1007  CB  THR A  67     -19.433   3.174 162.961  1.00 24.80           C  
ATOM   1008  OG1 THR A  67     -18.356   4.140 162.927  1.00 31.20           O  
ATOM   1009  CG2 THR A  67     -20.694   4.039 163.062  1.00 19.17           C  
ATOM   1010  H   THR A  67     -17.259   1.259 164.017  1.00  0.00           H  
ATOM   1011  HA  THR A  67     -19.872   2.418 164.821  1.00  0.00           H  
ATOM   1012  HB  THR A  67     -19.473   2.727 161.968  1.00  0.00           H  
ATOM   1013  HG1 THR A  67     -17.695   3.905 163.583  1.00  0.00           H  
ATOM   1014 1HG2 THR A  67     -20.700   4.769 162.253  1.00  0.00           H  
ATOM   1015 2HG2 THR A  67     -21.577   3.405 162.986  1.00  0.00           H  
ATOM   1016 3HG2 THR A  67     -20.703   4.559 164.019  1.00  0.00           H  
ATOM   1017  N   GLY A  68     -20.801   0.256 163.386  1.00 25.14           N  
ATOM   1018  CA  GLY A  68     -21.172  -0.881 162.497  1.00 26.41           C  
ATOM   1019  C   GLY A  68     -21.549  -0.566 161.039  1.00 25.25           C  
ATOM   1020  O   GLY A  68     -21.827  -1.491 160.233  1.00 26.68           O  
ATOM   1021  H   GLY A  68     -21.434   0.531 164.123  1.00  0.00           H  
ATOM   1022 1HA  GLY A  68     -20.345  -1.590 162.448  1.00  0.00           H  
ATOM   1023 2HA  GLY A  68     -22.024  -1.411 162.921  1.00  0.00           H  
ATOM   1024  N   LYS A  69     -21.607   0.724 160.687  1.00 22.15           N  
ATOM   1025  CA  LYS A  69     -22.009   1.104 159.362  1.00 19.65           C  
ATOM   1026  C   LYS A  69     -21.088   0.475 158.334  1.00 16.49           C  
ATOM   1027  O   LYS A  69     -19.889   0.544 158.430  1.00 16.67           O  
ATOM   1028  CB  LYS A  69     -22.057   2.615 159.188  1.00 22.14           C  
ATOM   1029  CG  LYS A  69     -23.470   3.020 158.690  1.00 27.15           C  
ATOM   1030  CD  LYS A  69     -23.374   3.608 157.332  1.00 27.95           C  
ATOM   1031  CE  LYS A  69     -24.538   4.234 156.612  1.00 30.26           C  
ATOM   1032  NZ  LYS A  69     -23.900   4.880 155.376  1.00 31.65           N  
ATOM   1033  H   LYS A  69     -21.367   1.444 161.354  1.00  0.00           H  
ATOM   1034  HA  LYS A  69     -23.011   0.715 159.180  1.00  0.00           H  
ATOM   1035 1HB  LYS A  69     -21.830   3.098 160.139  1.00  0.00           H  
ATOM   1036 2HB  LYS A  69     -21.293   2.923 158.474  1.00  0.00           H  
ATOM   1037 1HG  LYS A  69     -24.114   2.140 158.666  1.00  0.00           H  
ATOM   1038 2HG  LYS A  69     -23.903   3.747 159.377  1.00  0.00           H  
ATOM   1039 1HD  LYS A  69     -22.639   4.414 157.335  1.00  0.00           H  
ATOM   1040 2HD  LYS A  69     -23.047   2.844 156.627  1.00  0.00           H  
ATOM   1041 1HE  LYS A  69     -25.266   3.464 156.359  1.00  0.00           H  
ATOM   1042 2HE  LYS A  69     -25.022   4.960 157.265  1.00  0.00           H  
ATOM   1043 1HZ  LYS A  69     -24.616   5.332 154.824  1.00  0.00           H  
ATOM   1044 2HZ  LYS A  69     -23.218   5.566 155.668  1.00  0.00           H  
ATOM   1045 3HZ  LYS A  69     -23.446   4.169 154.821  1.00  0.00           H  
ATOM   1046  N   THR A  70     -21.719  -0.150 157.384  1.00 15.36           N  
ATOM   1047  CA  THR A  70     -21.008  -0.794 156.308  1.00 18.05           C  
ATOM   1048  C   THR A  70     -20.957   0.214 155.161  1.00 19.40           C  
ATOM   1049  O   THR A  70     -21.718   1.179 155.105  1.00 19.56           O  
ATOM   1050  CB  THR A  70     -21.668  -2.107 155.838  1.00 20.00           C  
ATOM   1051  OG1 THR A  70     -23.005  -1.884 155.340  1.00 22.97           O  
ATOM   1052  CG2 THR A  70     -21.748  -3.129 156.972  1.00 19.99           C  
ATOM   1053  H   THR A  70     -22.728  -0.186 157.398  1.00  0.00           H  
ATOM   1054  HA  THR A  70     -20.005  -1.043 156.656  1.00  0.00           H  
ATOM   1055  HB  THR A  70     -21.086  -2.535 155.022  1.00  0.00           H  
ATOM   1056  HG1 THR A  70     -23.217  -0.950 155.402  1.00  0.00           H  
ATOM   1057 1HG2 THR A  70     -22.218  -4.042 156.606  1.00  0.00           H  
ATOM   1058 2HG2 THR A  70     -20.744  -3.355 157.329  1.00  0.00           H  
ATOM   1059 3HG2 THR A  70     -22.340  -2.719 157.790  1.00  0.00           H  
ATOM   1060  N   VAL A  71     -20.070  -0.021 154.204  1.00 20.58           N  
ATOM   1061  CA  VAL A  71     -20.056   0.899 153.040  1.00 18.62           C  
ATOM   1062  C   VAL A  71     -19.993  -0.061 151.868  1.00 19.35           C  
ATOM   1063  O   VAL A  71     -19.536  -1.195 152.044  1.00 17.82           O  
ATOM   1064  CB  VAL A  71     -18.878   1.832 153.173  1.00 15.70           C  
ATOM   1065  CG1 VAL A  71     -17.571   1.054 152.953  1.00 20.48           C  
ATOM   1066  CG2 VAL A  71     -18.999   3.012 152.227  1.00 17.98           C  
ATOM   1067  H   VAL A  71     -19.413  -0.788 154.233  1.00  0.00           H  
ATOM   1068  HA  VAL A  71     -20.980   1.478 153.045  1.00  0.00           H  
ATOM   1069  HB  VAL A  71     -18.835   2.205 154.196  1.00  0.00           H  
ATOM   1070 1HG1 VAL A  71     -16.723   1.732 153.050  1.00  0.00           H  
ATOM   1071 2HG1 VAL A  71     -17.489   0.262 153.698  1.00  0.00           H  
ATOM   1072 3HG1 VAL A  71     -17.572   0.616 151.955  1.00  0.00           H  
ATOM   1073 1HG2 VAL A  71     -18.135   3.665 152.348  1.00  0.00           H  
ATOM   1074 2HG2 VAL A  71     -19.041   2.651 151.199  1.00  0.00           H  
ATOM   1075 3HG2 VAL A  71     -19.909   3.568 152.453  1.00  0.00           H  
ATOM   1076  N   ASP A  72     -20.490   0.329 150.725  1.00 21.22           N  
ATOM   1077  CA  ASP A  72     -20.405  -0.449 149.506  1.00 23.12           C  
ATOM   1078  C   ASP A  72     -19.841   0.712 148.615  1.00 23.90           C  
ATOM   1079  O   ASP A  72     -20.501   1.702 148.349  1.00 23.61           O  
ATOM   1080  CB  ASP A  72     -21.463  -1.063 148.619  1.00 28.14           C  
ATOM   1081  CG  ASP A  72     -20.950  -1.531 147.241  1.00 28.66           C  
ATOM   1082  OD1 ASP A  72     -20.318  -2.624 147.221  1.00 27.80           O  
ATOM   1083  OD2 ASP A  72     -21.157  -0.828 146.214  1.00 29.14           O  
ATOM   1084  H   ASP A  72     -20.956   1.225 150.705  1.00  0.00           H  
ATOM   1085  HA  ASP A  72     -19.852  -1.365 149.718  1.00  0.00           H  
ATOM   1086 1HB  ASP A  72     -21.904  -1.925 149.121  1.00  0.00           H  
ATOM   1087 2HB  ASP A  72     -22.261  -0.339 148.450  1.00  0.00           H  
ATOM   1088  N   LEU A  73     -18.570   0.451 148.331  1.00 23.35           N  
ATOM   1089  CA  LEU A  73     -18.083   1.567 147.506  1.00 23.69           C  
ATOM   1090  C   LEU A  73     -17.414   0.883 146.320  1.00 27.23           C  
ATOM   1091  O   LEU A  73     -16.514   0.092 146.197  1.00 25.48           O  
ATOM   1092  CB  LEU A  73     -17.446   2.589 148.350  1.00 16.48           C  
ATOM   1093  CG  LEU A  73     -16.019   2.569 148.813  1.00 13.07           C  
ATOM   1094  CD1 LEU A  73     -15.393   3.617 147.970  1.00 12.31           C  
ATOM   1095  CD2 LEU A  73     -15.963   2.882 150.286  1.00 13.83           C  
ATOM   1096  H   LEU A  73     -17.939  -0.304 148.559  1.00  0.00           H  
ATOM   1097  HA  LEU A  73     -18.934   2.017 146.996  1.00  0.00           H  
ATOM   1098 1HB  LEU A  73     -17.514   3.550 147.843  1.00  0.00           H  
ATOM   1099 2HB  LEU A  73     -17.996   2.657 149.289  1.00  0.00           H  
ATOM   1100  HG  LEU A  73     -15.593   1.581 148.636  1.00  0.00           H  
ATOM   1101 1HD1 LEU A  73     -14.335   3.699 148.217  1.00  0.00           H  
ATOM   1102 2HD1 LEU A  73     -15.499   3.350 146.919  1.00  0.00           H  
ATOM   1103 3HD1 LEU A  73     -15.883   4.572 148.154  1.00  0.00           H  
ATOM   1104 1HD2 LEU A  73     -14.926   2.867 150.622  1.00  0.00           H  
ATOM   1105 2HD2 LEU A  73     -16.388   3.870 150.464  1.00  0.00           H  
ATOM   1106 3HD2 LEU A  73     -16.535   2.136 150.838  1.00  0.00           H  
ATOM   1107  N   THR A  74     -18.219   1.232 145.299  1.00 32.03           N  
ATOM   1108  CA  THR A  74     -17.812   0.893 143.945  1.00 36.68           C  
ATOM   1109  C   THR A  74     -17.171   2.303 143.685  1.00 40.09           C  
ATOM   1110  O   THR A  74     -17.757   3.307 144.125  1.00 39.57           O  
ATOM   1111  CB  THR A  74     -18.786   0.361 142.943  1.00 33.54           C  
ATOM   1112  OG1 THR A  74     -17.872  -0.219 141.974  1.00 34.99           O  
ATOM   1113  CG2 THR A  74     -19.628   1.372 142.198  1.00 35.91           C  
ATOM   1114  H   THR A  74     -19.092   1.719 145.443  1.00  0.00           H  
ATOM   1115  HA  THR A  74     -17.059   0.106 143.997  1.00  0.00           H  
ATOM   1116  HB  THR A  74     -19.492  -0.304 143.440  1.00  0.00           H  
ATOM   1117  HG1 THR A  74     -16.968  -0.085 142.268  1.00  0.00           H  
ATOM   1118 1HG2 THR A  74     -20.290   0.854 141.505  1.00  0.00           H  
ATOM   1119 2HG2 THR A  74     -20.223   1.944 142.909  1.00  0.00           H  
ATOM   1120 3HG2 THR A  74     -18.979   2.047 141.643  1.00  0.00           H  
ATOM   1121  N   TYR A  75     -15.959   2.261 143.132  1.00 42.27           N  
ATOM   1122  CA  TYR A  75     -15.165   3.419 142.827  1.00 43.86           C  
ATOM   1123  C   TYR A  75     -15.151   3.708 141.337  1.00 44.49           C  
ATOM   1124  O   TYR A  75     -14.054   4.132 140.895  1.00 45.17           O  
ATOM   1125  CB  TYR A  75     -13.657   3.136 143.083  1.00 45.24           C  
ATOM   1126  CG  TYR A  75     -13.304   2.778 144.485  1.00 45.40           C  
ATOM   1127  CD1 TYR A  75     -13.769   1.571 144.962  1.00 46.87           C  
ATOM   1128  CD2 TYR A  75     -12.559   3.588 145.305  1.00 45.75           C  
ATOM   1129  CE1 TYR A  75     -13.526   1.134 146.227  1.00 47.38           C  
ATOM   1130  CE2 TYR A  75     -12.293   3.178 146.593  1.00 46.70           C  
ATOM   1131  CZ  TYR A  75     -12.775   1.964 147.025  1.00 48.37           C  
ATOM   1132  OH  TYR A  75     -12.571   1.513 148.315  1.00 51.11           O  
ATOM   1133  H   TYR A  75     -15.593   1.344 142.921  1.00  0.00           H  
ATOM   1134  HA  TYR A  75     -15.479   4.235 143.478  1.00  0.00           H  
ATOM   1135 1HB  TYR A  75     -13.327   2.315 142.445  1.00  0.00           H  
ATOM   1136 2HB  TYR A  75     -13.071   4.015 142.815  1.00  0.00           H  
ATOM   1137  HD1 TYR A  75     -14.360   0.921 144.316  1.00  0.00           H  
ATOM   1138  HD2 TYR A  75     -12.186   4.543 144.935  1.00  0.00           H  
ATOM   1139  HE1 TYR A  75     -13.917   0.171 146.555  1.00  0.00           H  
ATOM   1140  HE2 TYR A  75     -11.707   3.814 147.257  1.00  0.00           H  
ATOM   1141  HH  TYR A  75     -12.066   2.166 148.805  1.00  0.00           H  
ATOM   1142  N   GLY A  76     -16.221   3.448 140.575  1.00 44.27           N  
ATOM   1143  CA  GLY A  76     -15.937   3.679 139.113  1.00 45.56           C  
ATOM   1144  C   GLY A  76     -14.853   2.522 139.050  1.00 46.73           C  
ATOM   1145  O   GLY A  76     -13.634   2.714 138.953  1.00 45.03           O  
ATOM   1146  H   GLY A  76     -17.139   3.134 140.854  1.00  0.00           H  
ATOM   1147 1HA  GLY A  76     -16.856   3.555 138.540  1.00  0.00           H  
ATOM   1148 2HA  GLY A  76     -15.603   4.705 138.965  1.00  0.00           H  
ATOM   1149  N   THR A  77     -15.523   1.374 139.208  1.00 46.19           N  
ATOM   1150  CA  THR A  77     -14.935   0.059 139.344  1.00 46.37           C  
ATOM   1151  C   THR A  77     -13.512   0.278 139.859  1.00 46.28           C  
ATOM   1152  O   THR A  77     -12.409   0.621 139.502  1.00 48.65           O  
ATOM   1153  CB  THR A  77     -15.155  -1.025 138.294  1.00 44.31           C  
ATOM   1154  OG1 THR A  77     -14.665  -0.785 136.989  1.00 43.06           O  
ATOM   1155  CG2 THR A  77     -16.692  -1.194 138.210  1.00 43.09           C  
ATOM   1156  H   THR A  77     -16.528   1.468 139.230  1.00  0.00           H  
ATOM   1157  HA  THR A  77     -15.319  -0.399 140.256  1.00  0.00           H  
ATOM   1158  HB  THR A  77     -14.661  -1.944 138.611  1.00  0.00           H  
ATOM   1159  HG1 THR A  77     -14.242   0.077 136.960  1.00  0.00           H  
ATOM   1160 1HG2 THR A  77     -16.934  -1.960 137.473  1.00  0.00           H  
ATOM   1161 2HG2 THR A  77     -17.079  -1.492 139.184  1.00  0.00           H  
ATOM   1162 3HG2 THR A  77     -17.146  -0.249 137.913  1.00  0.00           H  
ATOM   1163  N   GLY A  78     -13.403  -0.013 141.095  1.00 44.47           N  
ATOM   1164  CA  GLY A  78     -13.038  -0.560 142.318  1.00 41.98           C  
ATOM   1165  C   GLY A  78     -14.575  -0.783 142.640  1.00 41.08           C  
ATOM   1166  O   GLY A  78     -15.377  -0.010 142.086  1.00 36.75           O  
ATOM   1167  H   GLY A  78     -14.112   0.705 141.069  1.00  0.00           H  
ATOM   1168 1HA  GLY A  78     -12.388  -1.419 142.153  1.00  0.00           H  
ATOM   1169 2HA  GLY A  78     -12.465   0.171 142.887  1.00  0.00           H  
ATOM   1170  N   GLY A  79     -14.777  -1.777 143.506  1.00 40.49           N  
ATOM   1171  CA  GLY A  79     -16.138  -2.131 143.949  1.00 36.71           C  
ATOM   1172  C   GLY A  79     -16.082  -3.151 145.119  1.00 33.06           C  
ATOM   1173  O   GLY A  79     -16.460  -4.329 145.019  1.00 31.48           O  
ATOM   1174  H   GLY A  79     -13.991  -2.298 143.867  1.00  0.00           H  
ATOM   1175 1HA  GLY A  79     -16.664  -1.230 144.264  1.00  0.00           H  
ATOM   1176 2HA  GLY A  79     -16.695  -2.552 143.113  1.00  0.00           H  
ATOM   1177  N   MET A  80     -15.616  -2.530 146.222  1.00 28.15           N  
ATOM   1178  CA  MET A  80     -15.444  -3.295 147.427  1.00 21.29           C  
ATOM   1179  C   MET A  80     -16.507  -3.047 148.492  1.00 16.93           C  
ATOM   1180  O   MET A  80     -17.463  -2.336 148.329  1.00 13.04           O  
ATOM   1181  CB  MET A  80     -14.051  -3.152 148.027  1.00 24.70           C  
ATOM   1182  CG  MET A  80     -13.268  -1.892 148.089  1.00 24.39           C  
ATOM   1183  SD  MET A  80     -14.020  -0.823 149.317  1.00 37.52           S  
ATOM   1184  CE  MET A  80     -13.203  -1.429 150.794  1.00 36.48           C  
ATOM   1185  H   MET A  80     -15.385  -1.547 146.226  1.00  0.00           H  
ATOM   1186  HA  MET A  80     -15.592  -4.349 147.192  1.00  0.00           H  
ATOM   1187 1HB  MET A  80     -14.073  -3.453 149.073  1.00  0.00           H  
ATOM   1188 2HB  MET A  80     -13.361  -3.819 147.509  1.00  0.00           H  
ATOM   1189 1HG  MET A  80     -12.236  -2.118 148.355  1.00  0.00           H  
ATOM   1190 2HG  MET A  80     -13.270  -1.414 147.110  1.00  0.00           H  
ATOM   1191 1HE  MET A  80     -13.556  -0.870 151.661  1.00  0.00           H  
ATOM   1192 2HE  MET A  80     -13.430  -2.488 150.927  1.00  0.00           H  
ATOM   1193 3HE  MET A  80     -12.125  -1.299 150.693  1.00  0.00           H  
ATOM   1194  N   ARG A  81     -16.178  -3.779 149.571  1.00 14.18           N  
ATOM   1195  CA  ARG A  81     -17.004  -3.749 150.761  1.00 12.95           C  
ATOM   1196  C   ARG A  81     -16.203  -3.386 151.982  1.00  9.94           C  
ATOM   1197  O   ARG A  81     -15.016  -3.653 152.263  1.00 10.33           O  
ATOM   1198  CB  ARG A  81     -17.726  -5.123 150.812  1.00 18.49           C  
ATOM   1199  CG  ARG A  81     -19.156  -4.906 151.382  1.00 23.11           C  
ATOM   1200  CD  ARG A  81     -20.075  -4.237 150.338  1.00 22.34           C  
ATOM   1201  NE  ARG A  81     -19.930  -5.077 149.212  1.00 24.17           N  
ATOM   1202  CZ  ARG A  81     -19.948  -5.796 148.164  1.00 21.23           C  
ATOM   1203  NH1 ARG A  81     -18.844  -6.497 147.969  1.00 22.98           N  
ATOM   1204  NH2 ARG A  81     -21.057  -5.820 147.455  1.00 19.83           N  
ATOM   1205  H   ARG A  81     -15.350  -4.358 149.561  1.00  0.00           H  
ATOM   1206  HA  ARG A  81     -17.724  -2.936 150.662  1.00  0.00           H  
ATOM   1207 1HB  ARG A  81     -17.766  -5.550 149.811  1.00  0.00           H  
ATOM   1208 2HB  ARG A  81     -17.157  -5.810 151.438  1.00  0.00           H  
ATOM   1209 1HG  ARG A  81     -19.587  -5.868 151.660  1.00  0.00           H  
ATOM   1210 2HG  ARG A  81     -19.104  -4.264 152.262  1.00  0.00           H  
ATOM   1211 1HD  ARG A  81     -21.097  -4.212 150.716  1.00  0.00           H  
ATOM   1212 2HD  ARG A  81     -19.733  -3.220 150.151  1.00  0.00           H  
ATOM   1213  HE  ARG A  81     -19.038  -5.535 149.079  1.00  0.00           H  
ATOM   1214 1HH1 ARG A  81     -18.081  -6.431 148.627  1.00  0.00           H  
ATOM   1215 2HH1 ARG A  81     -18.764  -7.099 147.162  1.00  0.00           H  
ATOM   1216 1HH2 ARG A  81     -21.858  -5.278 147.750  1.00  0.00           H  
ATOM   1217 2HH2 ARG A  81     -21.108  -6.380 146.617  1.00  0.00           H  
ATOM   1218  N   GLY A  82     -16.888  -2.646 152.841  1.00  8.73           N  
ATOM   1219  CA  GLY A  82     -16.279  -2.164 154.112  1.00  8.57           C  
ATOM   1220  C   GLY A  82     -17.229  -1.902 155.298  1.00  6.97           C  
ATOM   1221  O   GLY A  82     -18.425  -1.921 155.323  1.00  5.28           O  
ATOM   1222  H   GLY A  82     -17.845  -2.402 152.631  1.00  0.00           H  
ATOM   1223 1HA  GLY A  82     -15.543  -2.889 154.461  1.00  0.00           H  
ATOM   1224 2HA  GLY A  82     -15.749  -1.230 153.930  1.00  0.00           H  
ATOM   1225  N   ILE A  83     -16.582  -1.624 156.426  1.00  8.45           N  
ATOM   1226  CA  ILE A  83     -17.167  -1.292 157.716  1.00  6.42           C  
ATOM   1227  C   ILE A  83     -16.437  -0.067 158.243  1.00  5.66           C  
ATOM   1228  O   ILE A  83     -15.213   0.095 158.175  1.00  4.58           O  
ATOM   1229  CB  ILE A  83     -17.167  -2.552 158.609  1.00  7.97           C  
ATOM   1230  CG1 ILE A  83     -18.368  -2.358 159.544  1.00 14.85           C  
ATOM   1231  CG2 ILE A  83     -15.900  -2.835 159.338  1.00  1.89           C  
ATOM   1232  CD1 ILE A  83     -19.017  -3.654 160.028  1.00 19.84           C  
ATOM   1233  H   ILE A  83     -15.577  -1.657 156.336  1.00  0.00           H  
ATOM   1234  HA  ILE A  83     -18.193  -0.964 157.556  1.00  0.00           H  
ATOM   1235  HB  ILE A  83     -17.367  -3.431 157.997  1.00  0.00           H  
ATOM   1236 1HG1 ILE A  83     -18.058  -1.793 160.422  1.00  0.00           H  
ATOM   1237 2HG1 ILE A  83     -19.135  -1.774 159.035  1.00  0.00           H  
ATOM   1238 1HG2 ILE A  83     -16.017  -3.741 159.932  1.00  0.00           H  
ATOM   1239 2HG2 ILE A  83     -15.091  -2.973 158.622  1.00  0.00           H  
ATOM   1240 3HG2 ILE A  83     -15.664  -1.998 159.995  1.00  0.00           H  
ATOM   1241 1HD1 ILE A  83     -19.857  -3.418 160.683  1.00  0.00           H  
ATOM   1242 2HD1 ILE A  83     -19.375  -4.224 159.170  1.00  0.00           H  
ATOM   1243 3HD1 ILE A  83     -18.285  -4.244 160.577  1.00  0.00           H  
ATOM   1244  N   LEU A  84     -17.256   0.837 158.748  1.00  7.73           N  
ATOM   1245  CA  LEU A  84     -16.806   2.140 159.289  1.00 10.38           C  
ATOM   1246  C   LEU A  84     -16.347   2.014 160.752  1.00 10.77           C  
ATOM   1247  O   LEU A  84     -16.781   1.189 161.557  1.00  7.29           O  
ATOM   1248  CB  LEU A  84     -17.862   3.223 159.047  1.00 10.82           C  
ATOM   1249  CG  LEU A  84     -18.024   3.971 157.721  1.00 13.95           C  
ATOM   1250  CD1 LEU A  84     -16.775   4.002 156.854  1.00 12.59           C  
ATOM   1251  CD2 LEU A  84     -19.145   3.537 156.792  1.00 15.67           C  
ATOM   1252  H   LEU A  84     -18.241   0.613 158.759  1.00  0.00           H  
ATOM   1253  HA  LEU A  84     -15.890   2.430 158.775  1.00  0.00           H  
ATOM   1254 1HB  LEU A  84     -18.847   2.791 159.214  1.00  0.00           H  
ATOM   1255 2HB  LEU A  84     -17.711   4.023 159.771  1.00  0.00           H  
ATOM   1256  HG  LEU A  84     -18.212   5.026 157.919  1.00  0.00           H  
ATOM   1257 1HD1 LEU A  84     -16.983   4.552 155.936  1.00  0.00           H  
ATOM   1258 2HD1 LEU A  84     -15.968   4.494 157.396  1.00  0.00           H  
ATOM   1259 3HD1 LEU A  84     -16.479   2.983 156.607  1.00  0.00           H  
ATOM   1260 1HD2 LEU A  84     -19.135   4.157 155.895  1.00  0.00           H  
ATOM   1261 2HD2 LEU A  84     -19.002   2.493 156.512  1.00  0.00           H  
ATOM   1262 3HD2 LEU A  84     -20.103   3.649 157.300  1.00  0.00           H  
ATOM   1263  N   GLY A  85     -15.299   2.772 161.064  1.00  9.83           N  
ATOM   1264  CA  GLY A  85     -14.705   2.868 162.384  1.00  8.55           C  
ATOM   1265  C   GLY A  85     -14.029   4.234 162.486  1.00  8.25           C  
ATOM   1266  O   GLY A  85     -13.946   5.047 161.602  1.00  6.37           O  
ATOM   1267  H   GLY A  85     -14.905   3.312 160.307  1.00  0.00           H  
ATOM   1268 1HA  GLY A  85     -15.480   2.746 163.141  1.00  0.00           H  
ATOM   1269 2HA  GLY A  85     -13.991   2.057 162.522  1.00  0.00           H  
ATOM   1270  N   GLN A  86     -13.478   4.532 163.612  1.00  9.31           N  
ATOM   1271  CA  GLN A  86     -12.765   5.667 164.094  1.00 11.86           C  
ATOM   1272  C   GLN A  86     -11.430   5.417 164.849  1.00 11.88           C  
ATOM   1273  O   GLN A  86     -11.397   4.730 165.890  1.00  9.15           O  
ATOM   1274  CB  GLN A  86     -13.623   6.443 165.173  1.00  9.75           C  
ATOM   1275  CG  GLN A  86     -14.152   7.680 164.596  1.00 12.62           C  
ATOM   1276  CD  GLN A  86     -15.470   7.771 163.933  1.00 17.34           C  
ATOM   1277  OE1 GLN A  86     -15.655   8.804 163.220  1.00 21.23           O  
ATOM   1278  NE2 GLN A  86     -16.386   6.833 164.089  1.00 20.21           N  
ATOM   1279  H   GLN A  86     -13.626   3.746 164.228  1.00  0.00           H  
ATOM   1280  HA  GLN A  86     -12.572   6.336 163.256  1.00  0.00           H  
ATOM   1281 1HB  GLN A  86     -14.440   5.807 165.514  1.00  0.00           H  
ATOM   1282 2HB  GLN A  86     -13.001   6.668 166.039  1.00  0.00           H  
ATOM   1283 1HG  GLN A  86     -14.231   8.431 165.382  1.00  0.00           H  
ATOM   1284 2HG  GLN A  86     -13.472   8.025 163.817  1.00  0.00           H  
ATOM   1285 1HE2 GLN A  86     -17.272   6.916 163.630  1.00  0.00           H  
ATOM   1286 2HE2 GLN A  86     -16.196   6.039 164.666  1.00  0.00           H  
ATOM   1287  N   ASP A  87     -10.367   6.105 164.354  1.00 10.38           N  
ATOM   1288  CA  ASP A  87      -9.066   5.980 165.053  1.00  7.94           C  
ATOM   1289  C   ASP A  87      -8.243   7.186 164.681  1.00  6.44           C  
ATOM   1290  O   ASP A  87      -8.574   8.024 163.853  1.00  6.37           O  
ATOM   1291  CB  ASP A  87      -8.509   4.576 164.762  1.00  7.67           C  
ATOM   1292  CG  ASP A  87      -7.397   4.121 165.703  1.00 11.21           C  
ATOM   1293  OD1 ASP A  87      -6.804   4.989 166.408  1.00  2.84           O  
ATOM   1294  OD2 ASP A  87      -7.101   2.889 165.731  1.00  8.96           O  
ATOM   1295  H   ASP A  87     -10.431   6.693 163.535  1.00  0.00           H  
ATOM   1296  HA  ASP A  87      -9.236   6.098 166.124  1.00  0.00           H  
ATOM   1297 1HB  ASP A  87      -9.315   3.845 164.824  1.00  0.00           H  
ATOM   1298 2HB  ASP A  87      -8.116   4.544 163.745  1.00  0.00           H  
ATOM   1299  N   THR A  88      -7.086   7.427 165.262  1.00  8.54           N  
ATOM   1300  CA  THR A  88      -6.237   8.552 164.929  1.00  9.81           C  
ATOM   1301  C   THR A  88      -5.467   8.275 163.657  1.00 11.72           C  
ATOM   1302  O   THR A  88      -4.754   7.265 163.554  1.00 12.00           O  
ATOM   1303  CB  THR A  88      -5.258   8.742 166.120  1.00 13.84           C  
ATOM   1304  OG1 THR A  88      -5.905   9.122 167.365  1.00 12.91           O  
ATOM   1305  CG2 THR A  88      -4.208   9.815 165.792  1.00 10.55           C  
ATOM   1306  H   THR A  88      -6.788   6.781 165.979  1.00  0.00           H  
ATOM   1307  HA  THR A  88      -6.865   9.435 164.808  1.00  0.00           H  
ATOM   1308  HB  THR A  88      -4.752   7.800 166.329  1.00  0.00           H  
ATOM   1309  HG1 THR A  88      -6.853   9.190 167.225  1.00  0.00           H  
ATOM   1310 1HG2 THR A  88      -3.532   9.933 166.638  1.00  0.00           H  
ATOM   1311 2HG2 THR A  88      -3.640   9.511 164.913  1.00  0.00           H  
ATOM   1312 3HG2 THR A  88      -4.707  10.763 165.592  1.00  0.00           H  
ATOM   1313  N   VAL A  89      -5.454   9.097 162.617  1.00 13.73           N  
ATOM   1314  CA  VAL A  89      -4.728   8.997 161.388  1.00 12.78           C  
ATOM   1315  C   VAL A  89      -3.747  10.173 161.232  1.00 14.07           C  
ATOM   1316  O   VAL A  89      -3.994  11.365 161.358  1.00 13.71           O  
ATOM   1317  CB  VAL A  89      -5.643   8.966 160.138  1.00 14.09           C  
ATOM   1318  CG1 VAL A  89      -4.743   8.824 158.868  1.00 13.65           C  
ATOM   1319  CG2 VAL A  89      -6.684   7.872 160.306  1.00  8.53           C  
ATOM   1320  H   VAL A  89      -6.061   9.890 162.767  1.00  0.00           H  
ATOM   1321  HA  VAL A  89      -4.159   8.066 161.397  1.00  0.00           H  
ATOM   1322  HB  VAL A  89      -6.136   9.933 160.036  1.00  0.00           H  
ATOM   1323 1HG1 VAL A  89      -5.371   8.801 157.977  1.00  0.00           H  
ATOM   1324 2HG1 VAL A  89      -4.061   9.672 158.808  1.00  0.00           H  
ATOM   1325 3HG1 VAL A  89      -4.169   7.900 158.930  1.00  0.00           H  
ATOM   1326 1HG2 VAL A  89      -7.330   7.847 159.429  1.00  0.00           H  
ATOM   1327 2HG2 VAL A  89      -6.185   6.909 160.417  1.00  0.00           H  
ATOM   1328 3HG2 VAL A  89      -7.284   8.074 161.193  1.00  0.00           H  
ATOM   1329  N   SER A  90      -2.522   9.843 160.912  1.00 13.45           N  
ATOM   1330  CA  SER A  90      -1.364  10.677 160.700  1.00 12.05           C  
ATOM   1331  C   SER A  90      -0.970  10.634 159.230  1.00 11.62           C  
ATOM   1332  O   SER A  90      -0.898   9.647 158.516  1.00 10.51           O  
ATOM   1333  CB  SER A  90      -0.324  10.119 161.666  1.00 15.81           C  
ATOM   1334  OG  SER A  90       0.888  10.831 161.695  1.00 18.59           O  
ATOM   1335  H   SER A  90      -2.432   8.842 160.811  1.00  0.00           H  
ATOM   1336  HA  SER A  90      -1.629  11.706 160.945  1.00  0.00           H  
ATOM   1337 1HB  SER A  90      -0.732  10.115 162.677  1.00  0.00           H  
ATOM   1338 2HB  SER A  90      -0.097   9.087 161.400  1.00  0.00           H  
ATOM   1339  HG  SER A  90       0.788  11.550 161.066  1.00  0.00           H  
ATOM   1340  N   VAL A  91      -0.709  11.806 158.629  1.00 12.75           N  
ATOM   1341  CA  VAL A  91      -0.327  11.991 157.250  1.00  9.89           C  
ATOM   1342  C   VAL A  91       0.768  13.043 157.099  1.00  9.88           C  
ATOM   1343  O   VAL A  91       0.421  14.215 157.362  1.00  8.41           O  
ATOM   1344  CB  VAL A  91      -1.455  12.626 156.401  1.00  9.91           C  
ATOM   1345  CG1 VAL A  91      -1.114  12.504 154.918  1.00  8.22           C  
ATOM   1346  CG2 VAL A  91      -2.834  12.086 156.683  1.00 13.15           C  
ATOM   1347  H   VAL A  91      -0.798  12.615 159.228  1.00  0.00           H  
ATOM   1348  HA  VAL A  91      -0.100  11.015 156.820  1.00  0.00           H  
ATOM   1349  HB  VAL A  91      -1.484  13.698 156.596  1.00  0.00           H  
ATOM   1350 1HG1 VAL A  91      -1.910  12.952 154.323  1.00  0.00           H  
ATOM   1351 2HG1 VAL A  91      -0.176  13.021 154.717  1.00  0.00           H  
ATOM   1352 3HG1 VAL A  91      -1.013  11.452 154.653  1.00  0.00           H  
ATOM   1353 1HG2 VAL A  91      -3.559  12.589 156.044  1.00  0.00           H  
ATOM   1354 2HG2 VAL A  91      -2.853  11.015 156.482  1.00  0.00           H  
ATOM   1355 3HG2 VAL A  91      -3.088  12.264 157.728  1.00  0.00           H  
ATOM   1356  N   GLY A  92       1.990  12.754 156.673  1.00  9.11           N  
ATOM   1357  CA  GLY A  92       2.914  13.896 156.497  1.00 10.80           C  
ATOM   1358  C   GLY A  92       3.216  14.405 157.888  1.00 13.63           C  
ATOM   1359  O   GLY A  92       3.716  15.503 157.930  1.00 13.97           O  
ATOM   1360  H   GLY A  92       2.317  11.821 156.467  1.00  0.00           H  
ATOM   1361 1HA  GLY A  92       3.810  13.562 155.974  1.00  0.00           H  
ATOM   1362 2HA  GLY A  92       2.442  14.653 155.872  1.00  0.00           H  
ATOM   1363  N   GLY A  93       2.981  13.735 159.024  1.00 15.19           N  
ATOM   1364  CA  GLY A  93       3.364  14.267 160.309  1.00 18.25           C  
ATOM   1365  C   GLY A  93       2.202  14.682 161.175  1.00 21.40           C  
ATOM   1366  O   GLY A  93       1.186  15.290 160.840  1.00 18.62           O  
ATOM   1367  H   GLY A  93       2.524  12.835 158.980  1.00  0.00           H  
ATOM   1368 1HA  GLY A  93       3.944  13.522 160.853  1.00  0.00           H  
ATOM   1369 2HA  GLY A  93       4.008  15.134 160.166  1.00  0.00           H  
ATOM   1370  N   GLY A  94       2.452  14.253 162.401  1.00 25.08           N  
ATOM   1371  CA  GLY A  94       1.793  14.197 163.652  1.00 28.17           C  
ATOM   1372  C   GLY A  94       0.413  14.587 164.080  1.00 28.91           C  
ATOM   1373  O   GLY A  94       0.218  15.010 165.229  1.00 31.09           O  
ATOM   1374  H   GLY A  94       3.388  13.883 162.321  1.00  0.00           H  
ATOM   1375 1HA  GLY A  94       1.778  13.167 164.009  1.00  0.00           H  
ATOM   1376 2HA  GLY A  94       2.350  14.782 164.383  1.00  0.00           H  
ATOM   1377  N   SER A  95      -0.623  14.479 163.247  1.00 26.97           N  
ATOM   1378  CA  SER A  95      -1.973  14.928 163.275  1.00 19.64           C  
ATOM   1379  C   SER A  95      -3.414  14.537 163.389  1.00 15.57           C  
ATOM   1380  O   SER A  95      -4.014  15.520 163.869  1.00 12.88           O  
ATOM   1381  CB  SER A  95      -1.928  15.299 161.723  1.00 17.34           C  
ATOM   1382  OG  SER A  95      -1.154  14.532 160.844  1.00 11.48           O  
ATOM   1383  H   SER A  95      -0.296  13.952 162.450  1.00  0.00           H  
ATOM   1384  HA  SER A  95      -2.047  15.759 163.978  1.00  0.00           H  
ATOM   1385 1HB  SER A  95      -2.936  15.264 161.311  1.00  0.00           H  
ATOM   1386 2HB  SER A  95      -1.561  16.317 161.603  1.00  0.00           H  
ATOM   1387  HG  SER A  95      -0.744  13.849 161.380  1.00  0.00           H  
ATOM   1388  N   ASP A  96      -4.191  13.516 163.150  1.00 13.37           N  
ATOM   1389  CA  ASP A  96      -5.663  13.552 163.267  1.00 11.37           C  
ATOM   1390  C   ASP A  96      -6.505  12.602 164.041  1.00 12.03           C  
ATOM   1391  O   ASP A  96      -6.779  11.445 163.615  1.00 11.83           O  
ATOM   1392  CB  ASP A  96      -6.156  13.049 161.870  1.00 18.76           C  
ATOM   1393  CG  ASP A  96      -6.810  14.171 161.100  1.00 20.31           C  
ATOM   1394  OD1 ASP A  96      -7.986  14.213 161.507  1.00 20.27           O  
ATOM   1395  OD2 ASP A  96      -6.023  14.731 160.305  1.00 18.98           O  
ATOM   1396  H   ASP A  96      -3.741  12.657 162.869  1.00  0.00           H  
ATOM   1397  HA  ASP A  96      -5.970  14.581 163.459  1.00  0.00           H  
ATOM   1398 1HB  ASP A  96      -5.310  12.657 161.305  1.00  0.00           H  
ATOM   1399 2HB  ASP A  96      -6.865  12.232 162.007  1.00  0.00           H  
ATOM   1400  N   PRO A  97      -6.951  13.035 165.205  1.00 11.00           N  
ATOM   1401  CA  PRO A  97      -7.696  12.122 166.078  1.00  9.62           C  
ATOM   1402  C   PRO A  97      -9.149  12.039 165.753  1.00  8.48           C  
ATOM   1403  O   PRO A  97      -9.827  12.930 165.272  1.00 12.84           O  
ATOM   1404  CB  PRO A  97      -7.239  12.617 167.479  1.00  9.86           C  
ATOM   1405  CG  PRO A  97      -6.943  14.055 167.322  1.00  8.84           C  
ATOM   1406  CD  PRO A  97      -6.654  14.322 165.831  1.00 10.11           C  
ATOM   1407  HA  PRO A  97      -7.372  11.089 165.882  1.00  0.00           H  
ATOM   1408 1HB  PRO A  97      -8.033  12.438 168.219  1.00  0.00           H  
ATOM   1409 2HB  PRO A  97      -6.357  12.048 167.810  1.00  0.00           H  
ATOM   1410 1HG  PRO A  97      -7.795  14.658 167.670  1.00  0.00           H  
ATOM   1411 2HG  PRO A  97      -6.080  14.335 167.944  1.00  0.00           H  
ATOM   1412 1HD  PRO A  97      -7.320  15.117 165.465  1.00  0.00           H  
ATOM   1413 2HD  PRO A  97      -5.600  14.611 165.707  1.00  0.00           H  
ATOM   1414  N   ASN A  98      -9.796  10.925 165.991  1.00  8.01           N  
ATOM   1415  CA  ASN A  98     -11.196  10.611 165.780  1.00  7.92           C  
ATOM   1416  C   ASN A  98     -11.512  10.715 164.287  1.00  8.95           C  
ATOM   1417  O   ASN A  98     -12.528  11.307 163.927  1.00  8.74           O  
ATOM   1418  CB  ASN A  98     -12.072  11.468 166.708  1.00  6.31           C  
ATOM   1419  CG  ASN A  98     -12.078  11.162 168.189  1.00  9.97           C  
ATOM   1420  OD1 ASN A  98     -12.960  10.607 168.918  1.00 17.20           O  
ATOM   1421  ND2 ASN A  98     -11.047  11.464 168.985  1.00  9.00           N  
ATOM   1422  H   ASN A  98      -9.186  10.218 166.375  1.00  0.00           H  
ATOM   1423  HA  ASN A  98     -11.354   9.558 166.018  1.00  0.00           H  
ATOM   1424 1HB  ASN A  98     -11.773  12.514 166.627  1.00  0.00           H  
ATOM   1425 2HB  ASN A  98     -13.113  11.399 166.392  1.00  0.00           H  
ATOM   1426 1HD2 ASN A  98     -11.088  11.246 169.961  1.00  0.00           H  
ATOM   1427 2HD2 ASN A  98     -10.236  11.908 168.605  1.00  0.00           H  
ATOM   1428  N   GLN A  99     -10.618  10.154 163.445  1.00  5.42           N  
ATOM   1429  CA  GLN A  99     -10.660  10.123 162.046  1.00  2.84           C  
ATOM   1430  C   GLN A  99     -11.387   8.832 161.613  1.00  2.73           C  
ATOM   1431  O   GLN A  99     -10.887   7.757 161.913  1.00  2.56           O  
ATOM   1432  CB  GLN A  99      -9.274  10.081 161.358  1.00  5.04           C  
ATOM   1433  CG  GLN A  99      -9.391   9.923 159.855  1.00  2.43           C  
ATOM   1434  CD  GLN A  99     -10.179  10.905 159.038  1.00  6.15           C  
ATOM   1435  OE1 GLN A  99      -9.977  12.147 159.112  1.00  6.13           O  
ATOM   1436  NE2 GLN A  99     -11.137  10.566 158.170  1.00  6.24           N  
ATOM   1437  H   GLN A  99      -9.844   9.716 163.924  1.00  0.00           H  
ATOM   1438  HA  GLN A  99     -11.154  11.029 161.695  1.00  0.00           H  
ATOM   1439 1HB  GLN A  99      -8.730  10.999 161.579  1.00  0.00           H  
ATOM   1440 2HB  GLN A  99      -8.693   9.251 161.760  1.00  0.00           H  
ATOM   1441 1HG  GLN A  99      -8.393   9.959 159.417  1.00  0.00           H  
ATOM   1442 2HG  GLN A  99      -9.860   8.964 159.636  1.00  0.00           H  
ATOM   1443 1HE2 GLN A  99     -11.623  11.276 157.658  1.00  0.00           H  
ATOM   1444 2HE2 GLN A  99     -11.369   9.603 158.032  1.00  0.00           H  
ATOM   1445  N   GLU A 100     -12.494   8.976 160.943  1.00  1.89           N  
ATOM   1446  CA  GLU A 100     -13.299   7.966 160.384  1.00  4.30           C  
ATOM   1447  C   GLU A 100     -12.632   7.322 159.146  1.00  5.98           C  
ATOM   1448  O   GLU A 100     -12.247   7.866 158.115  1.00  5.63           O  
ATOM   1449  CB  GLU A 100     -14.651   8.531 159.940  1.00  5.37           C  
ATOM   1450  CG  GLU A 100     -15.625   7.365 159.873  1.00 11.12           C  
ATOM   1451  CD  GLU A 100     -16.855   7.770 159.074  1.00 12.66           C  
ATOM   1452  OE1 GLU A 100     -16.881   8.952 158.698  1.00 11.60           O  
ATOM   1453  OE2 GLU A 100     -17.723   6.878 158.898  1.00 13.24           O  
ATOM   1454  H   GLU A 100     -12.771   9.941 160.835  1.00  0.00           H  
ATOM   1455  HA  GLU A 100     -13.476   7.204 161.144  1.00  0.00           H  
ATOM   1456 1HB  GLU A 100     -14.980   9.288 160.652  1.00  0.00           H  
ATOM   1457 2HB  GLU A 100     -14.541   9.018 158.971  1.00  0.00           H  
ATOM   1458 1HG  GLU A 100     -15.128   6.516 159.404  1.00  0.00           H  
ATOM   1459 2HG  GLU A 100     -15.899   7.075 160.887  1.00  0.00           H  
ATOM   1460  N   LEU A 101     -12.380   6.005 159.296  1.00  8.48           N  
ATOM   1461  CA  LEU A 101     -11.765   5.067 158.430  1.00  8.51           C  
ATOM   1462  C   LEU A 101     -12.763   3.969 158.048  1.00  9.60           C  
ATOM   1463  O   LEU A 101     -13.726   3.672 158.732  1.00 12.04           O  
ATOM   1464  CB  LEU A 101     -10.491   4.393 158.982  1.00 13.67           C  
ATOM   1465  CG  LEU A 101     -10.156   4.511 160.466  1.00 15.59           C  
ATOM   1466  CD1 LEU A 101      -9.516   3.272 161.038  1.00 10.23           C  
ATOM   1467  CD2 LEU A 101      -9.172   5.683 160.706  1.00 14.20           C  
ATOM   1468  H   LEU A 101     -12.710   5.698 160.200  1.00  0.00           H  
ATOM   1469  HA  LEU A 101     -11.466   5.583 157.518  1.00  0.00           H  
ATOM   1470 1HB  LEU A 101     -10.547   3.325 158.779  1.00  0.00           H  
ATOM   1471 2HB  LEU A 101      -9.627   4.797 158.454  1.00  0.00           H  
ATOM   1472  HG  LEU A 101     -11.070   4.693 161.032  1.00  0.00           H  
ATOM   1473 1HD1 LEU A 101      -9.305   3.427 162.096  1.00  0.00           H  
ATOM   1474 2HD1 LEU A 101     -10.194   2.426 160.924  1.00  0.00           H  
ATOM   1475 3HD1 LEU A 101      -8.586   3.066 160.510  1.00  0.00           H  
ATOM   1476 1HD2 LEU A 101      -8.944   5.754 161.770  1.00  0.00           H  
ATOM   1477 2HD2 LEU A 101      -8.252   5.506 160.148  1.00  0.00           H  
ATOM   1478 3HD2 LEU A 101      -9.627   6.615 160.369  1.00  0.00           H  
ATOM   1479  N   GLY A 102     -12.570   3.380 156.880  1.00  8.62           N  
ATOM   1480  CA  GLY A 102     -13.310   2.286 156.305  1.00  5.55           C  
ATOM   1481  C   GLY A 102     -12.333   1.110 156.477  1.00  6.17           C  
ATOM   1482  O   GLY A 102     -11.144   1.251 156.183  1.00  7.04           O  
ATOM   1483  H   GLY A 102     -11.800   3.779 156.363  1.00  0.00           H  
ATOM   1484 1HA  GLY A 102     -14.254   2.165 156.838  1.00  0.00           H  
ATOM   1485 2HA  GLY A 102     -13.554   2.517 155.269  1.00  0.00           H  
ATOM   1486  N   GLU A 103     -12.792   0.008 156.991  1.00  5.26           N  
ATOM   1487  CA  GLU A 103     -11.889  -1.156 157.130  1.00  7.20           C  
ATOM   1488  C   GLU A 103     -12.421  -2.123 156.073  1.00  7.46           C  
ATOM   1489  O   GLU A 103     -13.661  -2.305 156.088  1.00  6.55           O  
ATOM   1490  CB  GLU A 103     -12.033  -1.639 158.563  1.00  9.69           C  
ATOM   1491  CG  GLU A 103     -11.733  -0.582 159.611  1.00 13.27           C  
ATOM   1492  CD  GLU A 103     -11.726  -1.292 160.935  1.00 18.36           C  
ATOM   1493  OE1 GLU A 103     -10.577  -1.746 161.188  1.00 22.40           O  
ATOM   1494  OE2 GLU A 103     -12.719  -1.427 161.675  1.00 19.96           O  
ATOM   1495  H   GLU A 103     -13.751  -0.074 157.298  1.00  0.00           H  
ATOM   1496  HA  GLU A 103     -10.868  -0.827 156.937  1.00  0.00           H  
ATOM   1497 1HB  GLU A 103     -13.050  -1.995 158.727  1.00  0.00           H  
ATOM   1498 2HB  GLU A 103     -11.361  -2.480 158.733  1.00  0.00           H  
ATOM   1499 1HG  GLU A 103     -10.770  -0.124 159.385  1.00  0.00           H  
ATOM   1500 2HG  GLU A 103     -12.495   0.194 159.557  1.00  0.00           H  
ATOM   1501  N   SER A 104     -11.675  -2.664 155.117  1.00  7.33           N  
ATOM   1502  CA  SER A 104     -12.316  -3.490 154.126  1.00 10.31           C  
ATOM   1503  C   SER A 104     -12.722  -4.850 154.651  1.00 10.31           C  
ATOM   1504  O   SER A 104     -12.044  -5.329 155.495  1.00  9.67           O  
ATOM   1505  CB  SER A 104     -11.520  -3.732 152.854  1.00  9.91           C  
ATOM   1506  OG  SER A 104     -10.215  -4.068 153.212  1.00 18.37           O  
ATOM   1507  H   SER A 104     -10.677  -2.515 155.063  1.00  0.00           H  
ATOM   1508  HA  SER A 104     -13.241  -3.003 153.815  1.00  0.00           H  
ATOM   1509 1HB  SER A 104     -11.986  -4.532 152.280  1.00  0.00           H  
ATOM   1510 2HB  SER A 104     -11.537  -2.834 152.238  1.00  0.00           H  
ATOM   1511  HG  SER A 104     -10.191  -4.050 154.172  1.00  0.00           H  
ATOM   1512  N   GLN A 105     -13.770  -5.359 154.018  1.00 14.27           N  
ATOM   1513  CA  GLN A 105     -14.381  -6.637 154.250  1.00 15.72           C  
ATOM   1514  C   GLN A 105     -14.128  -7.543 153.055  1.00 16.92           C  
ATOM   1515  O   GLN A 105     -13.918  -8.722 153.278  1.00 20.93           O  
ATOM   1516  CB  GLN A 105     -15.919  -6.643 154.260  1.00 17.87           C  
ATOM   1517  CG  GLN A 105     -16.750  -5.843 155.192  1.00 20.59           C  
ATOM   1518  CD  GLN A 105     -16.140  -6.041 156.597  1.00 27.30           C  
ATOM   1519  OE1 GLN A 105     -15.165  -5.383 157.013  1.00 28.27           O  
ATOM   1520  NE2 GLN A 105     -16.697  -6.999 157.340  1.00 28.85           N  
ATOM   1521  H   GLN A 105     -14.151  -4.754 153.304  1.00  0.00           H  
ATOM   1522  HA  GLN A 105     -14.070  -6.996 155.231  1.00  0.00           H  
ATOM   1523 1HB  GLN A 105     -16.290  -6.329 153.285  1.00  0.00           H  
ATOM   1524 2HB  GLN A 105     -16.278  -7.657 154.436  1.00  0.00           H  
ATOM   1525 1HG  GLN A 105     -16.713  -4.797 154.889  1.00  0.00           H  
ATOM   1526 2HG  GLN A 105     -17.776  -6.208 155.152  1.00  0.00           H  
ATOM   1527 1HE2 GLN A 105     -16.352  -7.182 158.262  1.00  0.00           H  
ATOM   1528 2HE2 GLN A 105     -17.460  -7.535 156.977  1.00  0.00           H  
ATOM   1529  N   THR A 106     -14.249  -7.112 151.824  1.00 16.74           N  
ATOM   1530  CA  THR A 106     -14.047  -7.886 150.626  1.00 16.08           C  
ATOM   1531  C   THR A 106     -13.469  -6.913 149.597  1.00 17.54           C  
ATOM   1532  O   THR A 106     -14.148  -5.913 149.334  1.00 18.12           O  
ATOM   1533  CB  THR A 106     -15.252  -8.467 149.890  1.00 15.39           C  
ATOM   1534  OG1 THR A 106     -16.403  -7.870 150.464  1.00 20.39           O  
ATOM   1535  CG2 THR A 106     -15.409  -9.972 149.869  1.00 20.71           C  
ATOM   1536  H   THR A 106     -14.510  -6.140 151.743  1.00  0.00           H  
ATOM   1537  HA  THR A 106     -13.444  -8.759 150.876  1.00  0.00           H  
ATOM   1538  HB  THR A 106     -15.219  -8.166 148.843  1.00  0.00           H  
ATOM   1539  HG1 THR A 106     -16.135  -7.262 151.158  1.00  0.00           H  
ATOM   1540 1HG2 THR A 106     -16.307 -10.236 149.311  1.00  0.00           H  
ATOM   1541 2HG2 THR A 106     -14.539 -10.422 149.391  1.00  0.00           H  
ATOM   1542 3HG2 THR A 106     -15.494 -10.343 150.890  1.00  0.00           H  
ATOM   1543  N   GLU A 107     -12.307  -7.219 149.072  1.00 20.37           N  
ATOM   1544  CA  GLU A 107     -11.713  -6.353 148.084  1.00 22.99           C  
ATOM   1545  C   GLU A 107     -11.221  -7.049 146.835  1.00 29.44           C  
ATOM   1546  O   GLU A 107     -10.072  -7.479 146.876  1.00 32.61           O  
ATOM   1547  CB  GLU A 107     -10.407  -5.807 148.599  1.00 10.58           C  
ATOM   1548  CG  GLU A 107     -10.228  -4.556 149.356  1.00 11.74           C  
ATOM   1549  CD  GLU A 107      -8.764  -4.504 149.797  1.00 11.21           C  
ATOM   1550  OE1 GLU A 107      -7.966  -4.901 148.923  1.00  6.84           O  
ATOM   1551  OE2 GLU A 107      -8.407  -4.092 150.910  1.00 13.06           O  
ATOM   1552  H   GLU A 107     -11.817  -8.057 149.350  1.00  0.00           H  
ATOM   1553  HA  GLU A 107     -12.394  -5.522 147.897  1.00  0.00           H  
ATOM   1554 1HB  GLU A 107      -9.948  -6.533 149.270  1.00  0.00           H  
ATOM   1555 2HB  GLU A 107      -9.722  -5.654 147.765  1.00  0.00           H  
ATOM   1556 1HG  GLU A 107     -10.487  -3.715 148.714  1.00  0.00           H  
ATOM   1557 2HG  GLU A 107     -10.913  -4.555 150.203  1.00  0.00           H  
ATOM   1558  N   PRO A 108     -11.934  -7.116 145.753  1.00 33.65           N  
ATOM   1559  CA  PRO A 108     -11.565  -7.683 144.483  1.00 35.92           C  
ATOM   1560  C   PRO A 108     -11.431  -6.564 143.416  1.00 39.40           C  
ATOM   1561  O   PRO A 108     -11.657  -5.344 143.591  1.00 38.72           O  
ATOM   1562  CB  PRO A 108     -12.793  -8.555 144.130  1.00 35.58           C  
ATOM   1563  CG  PRO A 108     -13.858  -7.541 144.511  1.00 35.05           C  
ATOM   1564  CD  PRO A 108     -13.323  -6.625 145.630  1.00 35.41           C  
ATOM   1565  HA  PRO A 108     -10.664  -8.301 144.611  1.00  0.00           H  
ATOM   1566 1HB  PRO A 108     -12.756  -8.845 143.069  1.00  0.00           H  
ATOM   1567 2HB  PRO A 108     -12.776  -9.485 144.718  1.00  0.00           H  
ATOM   1568 1HG  PRO A 108     -14.140  -6.939 143.635  1.00  0.00           H  
ATOM   1569 2HG  PRO A 108     -14.769  -8.056 144.850  1.00  0.00           H  
ATOM   1570 1HD  PRO A 108     -13.375  -5.576 145.302  1.00  0.00           H  
ATOM   1571 2HD  PRO A 108     -13.917  -6.776 146.543  1.00  0.00           H  
ATOM   1572  N   GLY A 109     -11.134  -7.065 142.215  1.00 41.18           N  
ATOM   1573  CA  GLY A 109     -10.909  -6.336 140.966  1.00 39.78           C  
ATOM   1574  C   GLY A 109      -9.498  -6.794 140.611  1.00 39.62           C  
ATOM   1575  O   GLY A 109      -8.572  -6.985 141.423  1.00 38.64           O  
ATOM   1576  H   GLY A 109     -11.066  -8.073 142.215  1.00  0.00           H  
ATOM   1577 1HA  GLY A 109     -11.674  -6.612 140.240  1.00  0.00           H  
ATOM   1578 2HA  GLY A 109     -11.009  -5.266 141.146  1.00  0.00           H  
ATOM   1579  N   PRO A 110      -9.296  -6.993 139.335  1.00 39.66           N  
ATOM   1580  CA  PRO A 110      -8.005  -7.444 138.779  1.00 40.25           C  
ATOM   1581  C   PRO A 110      -7.060  -6.245 138.646  1.00 39.60           C  
ATOM   1582  O   PRO A 110      -6.423  -5.893 137.682  1.00 38.65           O  
ATOM   1583  CB  PRO A 110      -8.242  -8.293 137.547  1.00 39.79           C  
ATOM   1584  CG  PRO A 110      -9.766  -8.206 137.467  1.00 40.62           C  
ATOM   1585  CD  PRO A 110     -10.234  -6.947 138.227  1.00 40.22           C  
ATOM   1586  HA  PRO A 110      -7.489  -8.069 139.523  1.00  0.00           H  
ATOM   1587 1HB  PRO A 110      -7.706  -7.866 136.687  1.00  0.00           H  
ATOM   1588 2HB  PRO A 110      -7.841  -9.305 137.705  1.00  0.00           H  
ATOM   1589 1HG  PRO A 110     -10.089  -8.162 136.417  1.00  0.00           H  
ATOM   1590 2HG  PRO A 110     -10.221  -9.108 137.902  1.00  0.00           H  
ATOM   1591 1HD  PRO A 110     -10.112  -6.063 137.584  1.00  0.00           H  
ATOM   1592 2HD  PRO A 110     -11.286  -7.068 138.525  1.00  0.00           H  
ATOM   1593  N   PHE A 111      -6.957  -5.558 139.800  1.00 38.12           N  
ATOM   1594  CA  PHE A 111      -6.124  -4.600 140.401  1.00 33.07           C  
ATOM   1595  C   PHE A 111      -6.150  -4.547 141.927  1.00 27.62           C  
ATOM   1596  O   PHE A 111      -4.967  -4.417 142.301  1.00 25.16           O  
ATOM   1597  CB  PHE A 111      -5.803  -3.299 139.671  1.00 40.64           C  
ATOM   1598  CG  PHE A 111      -4.350  -3.563 139.181  1.00 46.94           C  
ATOM   1599  CD1 PHE A 111      -3.755  -4.825 139.241  1.00 46.69           C  
ATOM   1600  CD2 PHE A 111      -3.567  -2.545 138.680  1.00 49.55           C  
ATOM   1601  CE1 PHE A 111      -2.498  -5.091 138.822  1.00 48.84           C  
ATOM   1602  CE2 PHE A 111      -2.281  -2.777 138.230  1.00 51.49           C  
ATOM   1603  CZ  PHE A 111      -1.740  -4.046 138.318  1.00 51.51           C  
ATOM   1604  H   PHE A 111      -7.756  -5.905 140.311  1.00  0.00           H  
ATOM   1605  HA  PHE A 111      -5.145  -5.051 140.572  1.00  0.00           H  
ATOM   1606 1HB  PHE A 111      -6.524  -3.144 138.869  1.00  0.00           H  
ATOM   1607 2HB  PHE A 111      -5.897  -2.462 140.362  1.00  0.00           H  
ATOM   1608  HD1 PHE A 111      -4.323  -5.663 139.647  1.00  0.00           H  
ATOM   1609  HD2 PHE A 111      -3.996  -1.545 138.612  1.00  0.00           H  
ATOM   1610  HE1 PHE A 111      -2.106  -6.106 138.886  1.00  0.00           H  
ATOM   1611  HE2 PHE A 111      -1.693  -1.963 137.807  1.00  0.00           H  
ATOM   1612  HZ  PHE A 111      -0.716  -4.222 137.992  1.00  0.00           H  
ATOM   1613  N   GLN A 112      -7.095  -4.768 142.812  1.00 23.26           N  
ATOM   1614  CA  GLN A 112      -6.655  -4.704 144.237  1.00 22.84           C  
ATOM   1615  C   GLN A 112      -5.510  -5.681 144.505  1.00 22.13           C  
ATOM   1616  O   GLN A 112      -4.466  -5.275 145.059  1.00 23.83           O  
ATOM   1617  CB  GLN A 112      -7.841  -4.759 145.202  1.00 22.56           C  
ATOM   1618  CG  GLN A 112      -9.012  -3.826 145.058  1.00 21.14           C  
ATOM   1619  CD  GLN A 112      -8.731  -2.334 145.221  1.00 25.78           C  
ATOM   1620  OE1 GLN A 112      -7.577  -2.004 145.593  1.00 25.64           O  
ATOM   1621  NE2 GLN A 112      -9.713  -1.434 144.989  1.00 20.80           N  
ATOM   1622  H   GLN A 112      -8.062  -4.971 142.604  1.00  0.00           H  
ATOM   1623  HA  GLN A 112      -6.135  -3.759 144.396  1.00  0.00           H  
ATOM   1624 1HB  GLN A 112      -8.289  -5.752 145.172  1.00  0.00           H  
ATOM   1625 2HB  GLN A 112      -7.490  -4.589 146.220  1.00  0.00           H  
ATOM   1626 1HG  GLN A 112      -9.437  -3.944 144.061  1.00  0.00           H  
ATOM   1627 2HG  GLN A 112      -9.757  -4.075 145.814  1.00  0.00           H  
ATOM   1628 1HE2 GLN A 112      -9.531  -0.456 145.095  1.00  0.00           H  
ATOM   1629 2HE2 GLN A 112     -10.622  -1.745 144.711  1.00  0.00           H  
ATOM   1630  N   ALA A 113      -5.420  -6.972 144.240  1.00 20.56           N  
ATOM   1631  CA  ALA A 113      -4.338  -7.892 144.445  1.00 18.70           C  
ATOM   1632  C   ALA A 113      -2.960  -7.345 144.101  1.00 19.87           C  
ATOM   1633  O   ALA A 113      -2.049  -7.302 144.925  1.00 20.24           O  
ATOM   1634  CB  ALA A 113      -4.510  -9.162 143.554  1.00 16.17           C  
ATOM   1635  H   ALA A 113      -6.280  -7.307 143.829  1.00  0.00           H  
ATOM   1636  HA  ALA A 113      -4.346  -8.197 145.492  1.00  0.00           H  
ATOM   1637 1HB  ALA A 113      -3.677  -9.844 143.728  1.00  0.00           H  
ATOM   1638 2HB  ALA A 113      -5.446  -9.660 143.807  1.00  0.00           H  
ATOM   1639 3HB  ALA A 113      -4.527  -8.870 142.505  1.00  0.00           H  
ATOM   1640  N   ALA A 114      -2.745  -6.931 142.845  1.00 19.20           N  
ATOM   1641  CA  ALA A 114      -1.470  -6.438 142.391  1.00 19.80           C  
ATOM   1642  C   ALA A 114      -1.338  -4.929 142.508  1.00 18.71           C  
ATOM   1643  O   ALA A 114      -0.231  -4.460 142.169  1.00 20.81           O  
ATOM   1644  CB  ALA A 114      -1.126  -6.972 140.988  1.00 18.12           C  
ATOM   1645  H   ALA A 114      -3.517  -6.970 142.195  1.00  0.00           H  
ATOM   1646  HA  ALA A 114      -0.706  -6.784 143.087  1.00  0.00           H  
ATOM   1647 1HB  ALA A 114      -0.158  -6.580 140.677  1.00  0.00           H  
ATOM   1648 2HB  ALA A 114      -1.086  -8.061 141.013  1.00  0.00           H  
ATOM   1649 3HB  ALA A 114      -1.890  -6.654 140.281  1.00  0.00           H  
ATOM   1650  N   ALA A 115      -2.307  -4.178 142.964  1.00 18.97           N  
ATOM   1651  CA  ALA A 115      -2.127  -2.715 143.199  1.00 18.47           C  
ATOM   1652  C   ALA A 115      -1.016  -2.651 144.247  1.00 19.55           C  
ATOM   1653  O   ALA A 115      -0.839  -3.592 145.055  1.00 19.77           O  
ATOM   1654  CB  ALA A 115      -3.353  -2.067 143.772  1.00  9.20           C  
ATOM   1655  H   ALA A 115      -3.202  -4.602 143.162  1.00  0.00           H  
ATOM   1656  HA  ALA A 115      -1.917  -2.241 142.240  1.00  0.00           H  
ATOM   1657 1HB  ALA A 115      -3.166  -1.004 143.923  1.00  0.00           H  
ATOM   1658 2HB  ALA A 115      -4.188  -2.194 143.083  1.00  0.00           H  
ATOM   1659 3HB  ALA A 115      -3.597  -2.531 144.726  1.00  0.00           H  
ATOM   1660  N   PRO A 116      -0.235  -1.601 144.318  1.00 20.14           N  
ATOM   1661  CA  PRO A 116       0.876  -1.422 145.214  1.00 19.72           C  
ATOM   1662  C   PRO A 116       0.545  -0.663 146.491  1.00 20.10           C  
ATOM   1663  O   PRO A 116       1.514  -0.568 147.271  1.00 22.45           O  
ATOM   1664  CB  PRO A 116       1.947  -0.583 144.497  1.00 20.23           C  
ATOM   1665  CG  PRO A 116       1.094   0.178 143.540  1.00 23.02           C  
ATOM   1666  CD  PRO A 116      -0.321  -0.445 143.429  1.00 23.24           C  
ATOM   1667  HA  PRO A 116       1.307  -2.405 145.456  1.00  0.00           H  
ATOM   1668 1HB  PRO A 116       2.488   0.039 145.226  1.00  0.00           H  
ATOM   1669 2HB  PRO A 116       2.689  -1.244 144.025  1.00  0.00           H  
ATOM   1670 1HG  PRO A 116       1.002   1.225 143.863  1.00  0.00           H  
ATOM   1671 2HG  PRO A 116       1.561   0.192 142.544  1.00  0.00           H  
ATOM   1672 1HD  PRO A 116      -1.071   0.282 143.775  1.00  0.00           H  
ATOM   1673 2HD  PRO A 116      -0.514  -0.735 142.386  1.00  0.00           H  
ATOM   1674  N   PHE A 117      -0.677  -0.168 146.643  1.00 15.40           N  
ATOM   1675  CA  PHE A 117      -1.017   0.556 147.860  1.00 14.36           C  
ATOM   1676  C   PHE A 117      -1.935  -0.351 148.696  1.00 14.02           C  
ATOM   1677  O   PHE A 117      -2.581  -1.191 148.010  1.00 10.01           O  
ATOM   1678  CB  PHE A 117      -1.742   1.862 147.486  1.00 11.11           C  
ATOM   1679  CG  PHE A 117      -2.844   1.631 146.469  1.00  9.32           C  
ATOM   1680  CD1 PHE A 117      -4.107   1.225 146.818  1.00  6.05           C  
ATOM   1681  CD2 PHE A 117      -2.611   1.829 145.120  1.00 10.81           C  
ATOM   1682  CE1 PHE A 117      -5.085   1.073 145.858  1.00  8.94           C  
ATOM   1683  CE2 PHE A 117      -3.587   1.663 144.167  1.00  9.99           C  
ATOM   1684  CZ  PHE A 117      -4.846   1.293 144.522  1.00  3.19           C  
ATOM   1685  H   PHE A 117      -1.380  -0.284 145.927  1.00  0.00           H  
ATOM   1686  HA  PHE A 117      -0.094   0.796 148.390  1.00  0.00           H  
ATOM   1687 1HB  PHE A 117      -2.172   2.309 148.382  1.00  0.00           H  
ATOM   1688 2HB  PHE A 117      -1.024   2.572 147.078  1.00  0.00           H  
ATOM   1689  HD1 PHE A 117      -4.331   1.024 147.866  1.00  0.00           H  
ATOM   1690  HD2 PHE A 117      -1.604   2.126 144.823  1.00  0.00           H  
ATOM   1691  HE1 PHE A 117      -6.090   0.768 146.148  1.00  0.00           H  
ATOM   1692  HE2 PHE A 117      -3.344   1.830 143.118  1.00  0.00           H  
ATOM   1693  HZ  PHE A 117      -5.648   1.168 143.796  1.00  0.00           H  
ATOM   1694  N   ASP A 118      -2.027  -0.164 150.058  1.00 12.27           N  
ATOM   1695  CA  ASP A 118      -2.948  -1.059 150.799  1.00  6.93           C  
ATOM   1696  C   ASP A 118      -4.350  -0.511 150.873  1.00  6.18           C  
ATOM   1697  O   ASP A 118      -5.281  -1.196 151.260  1.00  6.55           O  
ATOM   1698  CB  ASP A 118      -2.493  -1.326 152.218  1.00  8.52           C  
ATOM   1699  CG  ASP A 118      -1.072  -1.904 152.162  1.00  9.76           C  
ATOM   1700  OD1 ASP A 118      -0.866  -3.048 151.734  1.00  7.37           O  
ATOM   1701  OD2 ASP A 118      -0.222  -1.125 152.627  1.00  9.13           O  
ATOM   1702  H   ASP A 118      -1.509   0.538 150.566  1.00  0.00           H  
ATOM   1703  HA  ASP A 118      -2.989  -2.018 150.282  1.00  0.00           H  
ATOM   1704 1HB  ASP A 118      -2.517  -0.397 152.789  1.00  0.00           H  
ATOM   1705 2HB  ASP A 118      -3.182  -2.023 152.696  1.00  0.00           H  
ATOM   1706  N   GLY A 119      -4.531   0.754 150.543  1.00  5.19           N  
ATOM   1707  CA  GLY A 119      -5.826   1.418 150.568  1.00  2.48           C  
ATOM   1708  C   GLY A 119      -5.719   2.724 149.798  1.00  2.20           C  
ATOM   1709  O   GLY A 119      -4.819   3.116 149.121  1.00  1.89           O  
ATOM   1710  H   GLY A 119      -3.715   1.277 150.259  1.00  0.00           H  
ATOM   1711 1HA  GLY A 119      -6.579   0.765 150.126  1.00  0.00           H  
ATOM   1712 2HA  GLY A 119      -6.123   1.597 151.601  1.00  0.00           H  
ATOM   1713  N   ILE A 120      -6.817   3.468 149.901  1.00  4.19           N  
ATOM   1714  CA  ILE A 120      -6.975   4.740 149.225  1.00  5.30           C  
ATOM   1715  C   ILE A 120      -7.365   5.857 150.243  1.00  3.98           C  
ATOM   1716  O   ILE A 120      -8.261   5.671 151.001  1.00  1.89           O  
ATOM   1717  CB  ILE A 120      -7.954   4.535 148.034  1.00  5.43           C  
ATOM   1718  CG1 ILE A 120      -7.503   3.412 147.112  1.00  6.18           C  
ATOM   1719  CG2 ILE A 120      -8.177   5.817 147.170  1.00  8.98           C  
ATOM   1720  CD1 ILE A 120      -8.116   3.217 145.757  1.00  7.31           C  
ATOM   1721  H   ILE A 120      -7.569   3.121 150.479  1.00  0.00           H  
ATOM   1722  HA  ILE A 120      -6.002   5.057 148.852  1.00  0.00           H  
ATOM   1723  HB  ILE A 120      -8.928   4.228 148.413  1.00  0.00           H  
ATOM   1724 1HG1 ILE A 120      -6.437   3.514 146.909  1.00  0.00           H  
ATOM   1725 2HG1 ILE A 120      -7.650   2.452 147.608  1.00  0.00           H  
ATOM   1726 1HG2 ILE A 120      -8.871   5.594 146.360  1.00  0.00           H  
ATOM   1727 2HG2 ILE A 120      -8.591   6.608 147.794  1.00  0.00           H  
ATOM   1728 3HG2 ILE A 120      -7.225   6.144 146.752  1.00  0.00           H  
ATOM   1729 1HD1 ILE A 120      -7.651   2.362 145.267  1.00  0.00           H  
ATOM   1730 2HD1 ILE A 120      -9.186   3.036 145.864  1.00  0.00           H  
ATOM   1731 3HD1 ILE A 120      -7.958   4.110 145.154  1.00  0.00           H  
ATOM   1732  N   LEU A 121      -6.670   6.991 150.123  1.00  4.72           N  
ATOM   1733  CA  LEU A 121      -6.922   8.205 150.875  1.00  5.01           C  
ATOM   1734  C   LEU A 121      -7.534   9.239 149.888  1.00  3.54           C  
ATOM   1735  O   LEU A 121      -6.824   9.843 149.115  1.00  1.89           O  
ATOM   1736  CB  LEU A 121      -5.705   8.868 151.498  1.00  4.00           C  
ATOM   1737  CG  LEU A 121      -5.943  10.072 152.445  1.00  7.47           C  
ATOM   1738  CD1 LEU A 121      -4.718  10.081 153.379  1.00  4.57           C  
ATOM   1739  CD2 LEU A 121      -6.090  11.434 151.802  1.00  1.89           C  
ATOM   1740  H   LEU A 121      -5.917   6.976 149.451  1.00  0.00           H  
ATOM   1741  HA  LEU A 121      -7.589   7.967 151.703  1.00  0.00           H  
ATOM   1742 1HB  LEU A 121      -5.160   8.122 152.074  1.00  0.00           H  
ATOM   1743 2HB  LEU A 121      -5.056   9.225 150.698  1.00  0.00           H  
ATOM   1744  HG  LEU A 121      -6.862   9.915 153.010  1.00  0.00           H  
ATOM   1745 1HD1 LEU A 121      -4.805  10.906 154.086  1.00  0.00           H  
ATOM   1746 2HD1 LEU A 121      -4.671   9.139 153.926  1.00  0.00           H  
ATOM   1747 3HD1 LEU A 121      -3.811  10.204 152.788  1.00  0.00           H  
ATOM   1748 1HD2 LEU A 121      -6.252  12.186 152.575  1.00  0.00           H  
ATOM   1749 2HD2 LEU A 121      -5.183  11.674 151.247  1.00  0.00           H  
ATOM   1750 3HD2 LEU A 121      -6.941  11.425 151.120  1.00  0.00           H  
ATOM   1751  N   GLY A 122      -8.839   9.479 149.938  1.00  2.98           N  
ATOM   1752  CA  GLY A 122      -9.461  10.411 149.040  1.00  3.49           C  
ATOM   1753  C   GLY A 122      -9.389  11.887 149.525  1.00  6.69           C  
ATOM   1754  O   GLY A 122      -9.737  12.163 150.674  1.00  1.89           O  
ATOM   1755  H   GLY A 122      -9.408   8.998 150.620  1.00  0.00           H  
ATOM   1756 1HA  GLY A 122      -8.985  10.346 148.061  1.00  0.00           H  
ATOM   1757 2HA  GLY A 122     -10.508  10.143 148.906  1.00  0.00           H  
ATOM   1758  N   LEU A 123      -9.021  12.694 148.485  1.00  4.06           N  
ATOM   1759  CA  LEU A 123      -8.874  14.090 148.643  1.00  5.21           C  
ATOM   1760  C   LEU A 123      -9.916  14.984 147.933  1.00  5.60           C  
ATOM   1761  O   LEU A 123      -9.824  16.217 147.903  1.00  1.89           O  
ATOM   1762  CB  LEU A 123      -7.433  14.391 148.160  1.00  3.73           C  
ATOM   1763  CG  LEU A 123      -6.257  14.017 149.021  1.00  1.89           C  
ATOM   1764  CD1 LEU A 123      -4.974  14.502 148.329  1.00  1.89           C  
ATOM   1765  CD2 LEU A 123      -6.402  14.636 150.410  1.00  5.62           C  
ATOM   1766  H   LEU A 123      -8.850  12.281 147.580  1.00  0.00           H  
ATOM   1767  HA  LEU A 123      -8.998  14.333 149.698  1.00  0.00           H  
ATOM   1768 1HB  LEU A 123      -7.271  13.881 147.212  1.00  0.00           H  
ATOM   1769 2HB  LEU A 123      -7.339  15.464 147.992  1.00  0.00           H  
ATOM   1770  HG  LEU A 123      -6.207  12.932 149.118  1.00  0.00           H  
ATOM   1771 1HD1 LEU A 123      -4.110  14.239 148.939  1.00  0.00           H  
ATOM   1772 2HD1 LEU A 123      -4.885  14.026 147.352  1.00  0.00           H  
ATOM   1773 3HD1 LEU A 123      -5.015  15.583 148.205  1.00  0.00           H  
ATOM   1774 1HD2 LEU A 123      -5.545  14.357 151.024  1.00  0.00           H  
ATOM   1775 2HD2 LEU A 123      -6.447  15.722 150.322  1.00  0.00           H  
ATOM   1776 3HD2 LEU A 123      -7.317  14.271 150.877  1.00  0.00           H  
ATOM   1777  N   ALA A 124     -10.958  14.429 147.357  1.00  6.97           N  
ATOM   1778  CA  ALA A 124     -12.040  15.233 146.692  1.00  9.02           C  
ATOM   1779  C   ALA A 124     -12.935  15.868 147.797  1.00  8.97           C  
ATOM   1780  O   ALA A 124     -12.421  16.066 148.873  1.00  4.06           O  
ATOM   1781  CB  ALA A 124     -12.925  14.564 145.644  1.00  1.89           C  
ATOM   1782  H   ALA A 124     -11.028  13.421 147.365  1.00  0.00           H  
ATOM   1783  HA  ALA A 124     -11.570  16.063 146.164  1.00  0.00           H  
ATOM   1784 1HB  ALA A 124     -13.651  15.285 145.267  1.00  0.00           H  
ATOM   1785 2HB  ALA A 124     -12.307  14.207 144.820  1.00  0.00           H  
ATOM   1786 3HB  ALA A 124     -13.450  13.723 146.095  1.00  0.00           H  
ATOM   1787  N   TYR A 125     -14.177  16.216 147.496  1.00 10.48           N  
ATOM   1788  CA  TYR A 125     -15.081  16.875 148.417  1.00 11.73           C  
ATOM   1789  C   TYR A 125     -16.055  15.911 149.087  1.00 12.62           C  
ATOM   1790  O   TYR A 125     -16.437  14.903 148.468  1.00 12.44           O  
ATOM   1791  CB  TYR A 125     -15.890  17.911 147.621  1.00 10.61           C  
ATOM   1792  CG  TYR A 125     -15.256  19.213 147.272  1.00  9.63           C  
ATOM   1793  CD1 TYR A 125     -14.400  19.315 146.196  1.00  7.08           C  
ATOM   1794  CD2 TYR A 125     -15.541  20.373 147.980  1.00 11.03           C  
ATOM   1795  CE1 TYR A 125     -13.862  20.503 145.840  1.00  7.58           C  
ATOM   1796  CE2 TYR A 125     -14.958  21.601 147.640  1.00 10.56           C  
ATOM   1797  CZ  TYR A 125     -14.081  21.671 146.582  1.00 11.06           C  
ATOM   1798  OH  TYR A 125     -13.462  22.854 146.177  1.00  8.37           O  
ATOM   1799  H   TYR A 125     -14.496  16.001 146.562  1.00  0.00           H  
ATOM   1800  HA  TYR A 125     -14.489  17.375 149.184  1.00  0.00           H  
ATOM   1801 1HB  TYR A 125     -16.201  17.477 146.669  1.00  0.00           H  
ATOM   1802 2HB  TYR A 125     -16.793  18.169 148.173  1.00  0.00           H  
ATOM   1803  HD1 TYR A 125     -14.146  18.428 145.615  1.00  0.00           H  
ATOM   1804  HD2 TYR A 125     -16.232  20.341 148.823  1.00  0.00           H  
ATOM   1805  HE1 TYR A 125     -13.188  20.562 144.986  1.00  0.00           H  
ATOM   1806  HE2 TYR A 125     -15.199  22.496 148.214  1.00  0.00           H  
ATOM   1807  HH  TYR A 125     -13.747  23.574 146.745  1.00  0.00           H  
ATOM   1808  N   PRO A 126     -16.561  16.233 150.281  1.00 12.72           N  
ATOM   1809  CA  PRO A 126     -17.495  15.485 151.101  1.00 13.95           C  
ATOM   1810  C   PRO A 126     -18.731  14.866 150.465  1.00 16.19           C  
ATOM   1811  O   PRO A 126     -19.288  13.905 150.979  1.00 19.72           O  
ATOM   1812  CB  PRO A 126     -18.138  16.458 152.098  1.00 10.69           C  
ATOM   1813  CG  PRO A 126     -17.079  17.500 152.156  1.00 11.49           C  
ATOM   1814  CD  PRO A 126     -16.159  17.467 150.969  1.00 11.28           C  
ATOM   1815  HA  PRO A 126     -16.946  14.716 151.665  1.00  0.00           H  
ATOM   1816 1HB  PRO A 126     -19.108  16.805 151.713  1.00  0.00           H  
ATOM   1817 2HB  PRO A 126     -18.335  15.945 153.051  1.00  0.00           H  
ATOM   1818 1HG  PRO A 126     -17.533  18.500 152.212  1.00  0.00           H  
ATOM   1819 2HG  PRO A 126     -16.473  17.375 153.065  1.00  0.00           H  
ATOM   1820 1HD  PRO A 126     -16.331  18.357 150.346  1.00  0.00           H  
ATOM   1821 2HD  PRO A 126     -15.115  17.431 151.314  1.00  0.00           H  
ATOM   1822  N   SER A 127     -19.162  15.497 149.401  1.00 16.75           N  
ATOM   1823  CA  SER A 127     -20.210  15.252 148.458  1.00 16.76           C  
ATOM   1824  C   SER A 127     -20.085  13.906 147.680  1.00 14.72           C  
ATOM   1825  O   SER A 127     -21.158  13.278 147.403  1.00 11.45           O  
ATOM   1826  CB  SER A 127     -20.162  16.428 147.467  1.00 15.55           C  
ATOM   1827  OG  SER A 127     -21.182  16.442 146.516  1.00 16.35           O  
ATOM   1828  H   SER A 127     -18.582  16.317 149.290  1.00  0.00           H  
ATOM   1829  HA  SER A 127     -21.160  15.233 148.994  1.00  0.00           H  
ATOM   1830 1HB  SER A 127     -20.213  17.368 148.016  1.00  0.00           H  
ATOM   1831 2HB  SER A 127     -19.214  16.413 146.931  1.00  0.00           H  
ATOM   1832  HG  SER A 127     -21.723  15.670 146.697  1.00  0.00           H  
ATOM   1833  N   ILE A 128     -18.798  13.611 147.385  1.00 11.67           N  
ATOM   1834  CA  ILE A 128     -18.587  12.351 146.664  1.00 13.75           C  
ATOM   1835  C   ILE A 128     -18.118  11.257 147.604  1.00 14.76           C  
ATOM   1836  O   ILE A 128     -17.815  10.177 147.094  1.00 15.25           O  
ATOM   1837  CB  ILE A 128     -17.720  12.348 145.402  1.00 11.94           C  
ATOM   1838  CG1 ILE A 128     -16.262  12.764 145.541  1.00  9.79           C  
ATOM   1839  CG2 ILE A 128     -18.369  13.208 144.316  1.00 15.25           C  
ATOM   1840  CD1 ILE A 128     -15.496  12.563 144.217  1.00  2.10           C  
ATOM   1841  H   ILE A 128     -17.999  14.183 147.621  1.00  0.00           H  
ATOM   1842  HA  ILE A 128     -19.554  11.980 146.326  1.00  0.00           H  
ATOM   1843  HB  ILE A 128     -17.616  11.328 145.035  1.00  0.00           H  
ATOM   1844 1HG1 ILE A 128     -16.209  13.811 145.839  1.00  0.00           H  
ATOM   1845 2HG1 ILE A 128     -15.789  12.176 146.329  1.00  0.00           H  
ATOM   1846 1HG2 ILE A 128     -17.744  13.199 143.423  1.00  0.00           H  
ATOM   1847 2HG2 ILE A 128     -19.352  12.807 144.074  1.00  0.00           H  
ATOM   1848 3HG2 ILE A 128     -18.473  14.232 144.676  1.00  0.00           H  
ATOM   1849 1HD1 ILE A 128     -14.457  12.868 144.347  1.00  0.00           H  
ATOM   1850 2HD1 ILE A 128     -15.532  11.511 143.932  1.00  0.00           H  
ATOM   1851 3HD1 ILE A 128     -15.955  13.167 143.436  1.00  0.00           H  
ATOM   1852  N   ALA A 129     -18.096  11.415 148.933  1.00 15.70           N  
ATOM   1853  CA  ALA A 129     -17.708  10.407 149.897  1.00 14.97           C  
ATOM   1854  C   ALA A 129     -18.809   9.327 149.935  1.00 15.65           C  
ATOM   1855  O   ALA A 129     -19.979   9.683 150.252  1.00 16.45           O  
ATOM   1856  CB  ALA A 129     -17.501  10.889 151.326  1.00 13.62           C  
ATOM   1857  H   ALA A 129     -18.380  12.327 149.262  1.00  0.00           H  
ATOM   1858  HA  ALA A 129     -16.754   9.985 149.580  1.00  0.00           H  
ATOM   1859 1HB  ALA A 129     -17.213  10.047 151.956  1.00  0.00           H  
ATOM   1860 2HB  ALA A 129     -16.713  11.642 151.345  1.00  0.00           H  
ATOM   1861 3HB  ALA A 129     -18.427  11.323 151.701  1.00  0.00           H  
ATOM   1862  N   ALA A 130     -18.379   8.098 149.554  1.00 12.80           N  
ATOM   1863  CA  ALA A 130     -19.497   7.108 149.595  1.00 12.92           C  
ATOM   1864  C   ALA A 130     -19.855   6.889 151.084  1.00 11.94           C  
ATOM   1865  O   ALA A 130     -19.010   6.947 152.005  1.00  8.38           O  
ATOM   1866  CB  ALA A 130     -19.172   5.922 148.687  1.00 12.72           C  
ATOM   1867  H   ALA A 130     -17.461   7.791 149.266  1.00  0.00           H  
ATOM   1868  HA  ALA A 130     -20.399   7.600 149.231  1.00  0.00           H  
ATOM   1869 1HB  ALA A 130     -19.991   5.203 148.721  1.00  0.00           H  
ATOM   1870 2HB  ALA A 130     -19.039   6.273 147.664  1.00  0.00           H  
ATOM   1871 3HB  ALA A 130     -18.255   5.444 149.028  1.00  0.00           H  
ATOM   1872  N   ALA A 131     -21.140   6.724 151.411  1.00  9.73           N  
ATOM   1873  CA  ALA A 131     -21.669   6.542 152.740  1.00 11.66           C  
ATOM   1874  C   ALA A 131     -21.431   7.663 153.746  1.00 10.87           C  
ATOM   1875  O   ALA A 131     -21.659   7.507 154.926  1.00 13.27           O  
ATOM   1876  CB  ALA A 131     -21.174   5.273 153.383  1.00 17.91           C  
ATOM   1877  H   ALA A 131     -21.775   6.733 150.626  1.00  0.00           H  
ATOM   1878  HA  ALA A 131     -22.755   6.481 152.667  1.00  0.00           H  
ATOM   1879 1HB  ALA A 131     -21.600   5.181 154.382  1.00  0.00           H  
ATOM   1880 2HB  ALA A 131     -21.476   4.417 152.779  1.00  0.00           H  
ATOM   1881 3HB  ALA A 131     -20.088   5.301 153.454  1.00  0.00           H  
ATOM   1882  N   GLY A 132     -21.046   8.854 153.369  1.00 11.87           N  
ATOM   1883  CA  GLY A 132     -20.865  10.038 154.177  1.00 12.72           C  
ATOM   1884  C   GLY A 132     -19.591  10.090 154.993  1.00 12.74           C  
ATOM   1885  O   GLY A 132     -19.574  10.886 155.931  1.00 13.41           O  
ATOM   1886  H   GLY A 132     -20.864   8.903 152.377  1.00  0.00           H  
ATOM   1887 1HA  GLY A 132     -20.876  10.920 153.537  1.00  0.00           H  
ATOM   1888 2HA  GLY A 132     -21.698  10.135 154.872  1.00  0.00           H  
ATOM   1889  N   ALA A 133     -18.600   9.284 154.578  1.00 10.14           N  
ATOM   1890  CA  ALA A 133     -17.378   9.282 155.376  1.00  7.25           C  
ATOM   1891  C   ALA A 133     -16.786  10.668 155.307  1.00  6.67           C  
ATOM   1892  O   ALA A 133     -16.692  11.306 154.265  1.00  5.61           O  
ATOM   1893  CB  ALA A 133     -16.487   8.201 154.792  1.00  1.89           C  
ATOM   1894  H   ALA A 133     -18.655   8.693 153.761  1.00  0.00           H  
ATOM   1895  HA  ALA A 133     -17.647   9.047 156.406  1.00  0.00           H  
ATOM   1896 1HB  ALA A 133     -15.554   8.156 155.354  1.00  0.00           H  
ATOM   1897 2HB  ALA A 133     -16.995   7.238 154.853  1.00  0.00           H  
ATOM   1898 3HB  ALA A 133     -16.272   8.431 153.750  1.00  0.00           H  
ATOM   1899  N   VAL A 134     -16.317  11.182 156.418  1.00  7.21           N  
ATOM   1900  CA  VAL A 134     -15.627  12.496 156.460  1.00  6.01           C  
ATOM   1901  C   VAL A 134     -14.272  12.350 155.821  1.00  4.58           C  
ATOM   1902  O   VAL A 134     -13.414  11.530 156.215  1.00  3.47           O  
ATOM   1903  CB  VAL A 134     -15.577  12.841 158.004  1.00  7.97           C  
ATOM   1904  CG1 VAL A 134     -14.839  14.124 158.354  1.00  1.89           C  
ATOM   1905  CG2 VAL A 134     -17.006  12.754 158.574  1.00  1.89           C  
ATOM   1906  H   VAL A 134     -16.433  10.659 157.275  1.00  0.00           H  
ATOM   1907  HA  VAL A 134     -16.224  13.218 155.902  1.00  0.00           H  
ATOM   1908  HB  VAL A 134     -14.928  12.123 158.506  1.00  0.00           H  
ATOM   1909 1HG1 VAL A 134     -14.860  14.273 159.434  1.00  0.00           H  
ATOM   1910 2HG1 VAL A 134     -13.805  14.052 158.018  1.00  0.00           H  
ATOM   1911 3HG1 VAL A 134     -15.323  14.968 157.863  1.00  0.00           H  
ATOM   1912 1HG2 VAL A 134     -16.988  12.988 159.638  1.00  0.00           H  
ATOM   1913 2HG2 VAL A 134     -17.648  13.466 158.056  1.00  0.00           H  
ATOM   1914 3HG2 VAL A 134     -17.394  11.745 158.432  1.00  0.00           H  
ATOM   1915  N   PRO A 135     -13.956  13.107 154.755  1.00  6.96           N  
ATOM   1916  CA  PRO A 135     -12.635  13.015 154.112  1.00  4.68           C  
ATOM   1917  C   PRO A 135     -11.603  13.484 155.125  1.00  6.70           C  
ATOM   1918  O   PRO A 135     -11.896  14.284 156.050  1.00  6.97           O  
ATOM   1919  CB  PRO A 135     -12.787  13.783 152.788  1.00  4.30           C  
ATOM   1920  CG  PRO A 135     -14.271  13.999 152.637  1.00  1.89           C  
ATOM   1921  CD  PRO A 135     -14.790  14.127 154.057  1.00  3.34           C  
ATOM   1922  HA  PRO A 135     -12.403  11.959 153.913  1.00  0.00           H  
ATOM   1923 1HB  PRO A 135     -12.226  14.728 152.835  1.00  0.00           H  
ATOM   1924 2HB  PRO A 135     -12.360  13.196 151.961  1.00  0.00           H  
ATOM   1925 1HG  PRO A 135     -14.465  14.900 152.036  1.00  0.00           H  
ATOM   1926 2HG  PRO A 135     -14.725  13.154 152.098  1.00  0.00           H  
ATOM   1927 1HD  PRO A 135     -14.607  15.148 154.424  1.00  0.00           H  
ATOM   1928 2HD  PRO A 135     -15.865  13.894 154.078  1.00  0.00           H  
ATOM   1929  N   VAL A 136     -10.350  13.034 155.023  1.00  8.20           N  
ATOM   1930  CA  VAL A 136      -9.235  13.416 155.872  1.00  7.56           C  
ATOM   1931  C   VAL A 136      -8.993  14.919 156.028  1.00  8.17           C  
ATOM   1932  O   VAL A 136      -9.023  15.601 157.119  1.00  6.43           O  
ATOM   1933  CB  VAL A 136      -7.970  12.739 155.273  1.00  9.11           C  
ATOM   1934  CG1 VAL A 136      -6.692  13.293 155.907  1.00 12.67           C  
ATOM   1935  CG2 VAL A 136      -8.029  11.275 155.591  1.00  9.18           C  
ATOM   1936  H   VAL A 136     -10.196  12.369 154.278  1.00  0.00           H  
ATOM   1937  HA  VAL A 136      -9.425  13.046 156.880  1.00  0.00           H  
ATOM   1938  HB  VAL A 136      -7.963  12.893 154.194  1.00  0.00           H  
ATOM   1939 1HG1 VAL A 136      -5.824  12.800 155.467  1.00  0.00           H  
ATOM   1940 2HG1 VAL A 136      -6.631  14.366 155.724  1.00  0.00           H  
ATOM   1941 3HG1 VAL A 136      -6.708  13.107 156.981  1.00  0.00           H  
ATOM   1942 1HG2 VAL A 136      -7.151  10.778 155.180  1.00  0.00           H  
ATOM   1943 2HG2 VAL A 136      -8.051  11.138 156.672  1.00  0.00           H  
ATOM   1944 3HG2 VAL A 136      -8.929  10.843 155.152  1.00  0.00           H  
ATOM   1945  N   PHE A 137      -8.791  15.494 154.829  1.00  4.88           N  
ATOM   1946  CA  PHE A 137      -8.515  16.903 154.681  1.00  5.13           C  
ATOM   1947  C   PHE A 137      -9.587  17.767 155.316  1.00  5.60           C  
ATOM   1948  O   PHE A 137      -9.254  18.799 155.888  1.00  7.37           O  
ATOM   1949  CB  PHE A 137      -8.288  17.305 153.201  1.00  4.61           C  
ATOM   1950  CG  PHE A 137      -7.636  18.680 153.028  1.00  5.05           C  
ATOM   1951  CD1 PHE A 137      -6.259  18.813 153.263  1.00  1.89           C  
ATOM   1952  CD2 PHE A 137      -8.368  19.805 152.711  1.00  1.89           C  
ATOM   1953  CE1 PHE A 137      -5.643  20.010 153.154  1.00  1.89           C  
ATOM   1954  CE2 PHE A 137      -7.770  21.039 152.626  1.00  1.89           C  
ATOM   1955  CZ  PHE A 137      -6.414  21.125 152.837  1.00  2.31           C  
ATOM   1956  H   PHE A 137      -8.835  14.912 154.005  1.00  0.00           H  
ATOM   1957  HA  PHE A 137      -7.604  17.137 155.233  1.00  0.00           H  
ATOM   1958 1HB  PHE A 137      -7.654  16.564 152.716  1.00  0.00           H  
ATOM   1959 2HB  PHE A 137      -9.242  17.312 152.676  1.00  0.00           H  
ATOM   1960  HD1 PHE A 137      -5.678  17.932 153.538  1.00  0.00           H  
ATOM   1961  HD2 PHE A 137      -9.442  19.708 152.549  1.00  0.00           H  
ATOM   1962  HE1 PHE A 137      -4.568  20.085 153.313  1.00  0.00           H  
ATOM   1963  HE2 PHE A 137      -8.343  21.937 152.398  1.00  0.00           H  
ATOM   1964  HZ  PHE A 137      -5.947  22.105 152.750  1.00  0.00           H  
ATOM   1965  N   ASP A 138     -10.854  17.455 155.247  1.00  6.28           N  
ATOM   1966  CA  ASP A 138     -11.906  18.192 155.809  1.00  9.31           C  
ATOM   1967  C   ASP A 138     -11.742  18.302 157.335  1.00 12.93           C  
ATOM   1968  O   ASP A 138     -12.094  19.385 157.837  1.00 12.13           O  
ATOM   1969  CB  ASP A 138     -13.230  17.477 155.497  1.00 11.44           C  
ATOM   1970  CG  ASP A 138     -13.727  17.917 154.121  1.00 11.93           C  
ATOM   1971  OD1 ASP A 138     -13.026  17.479 153.209  1.00  9.83           O  
ATOM   1972  OD2 ASP A 138     -14.722  18.622 153.866  1.00 11.88           O  
ATOM   1973  H   ASP A 138     -11.063  16.607 154.740  1.00  0.00           H  
ATOM   1974  HA  ASP A 138     -11.913  19.184 155.357  1.00  0.00           H  
ATOM   1975 1HB  ASP A 138     -13.075  16.398 155.521  1.00  0.00           H  
ATOM   1976 2HB  ASP A 138     -13.965  17.720 156.265  1.00  0.00           H  
ATOM   1977  N   ASN A 139     -11.182  17.242 157.959  1.00 12.02           N  
ATOM   1978  CA  ASN A 139     -10.913  17.212 159.375  1.00 10.37           C  
ATOM   1979  C   ASN A 139      -9.721  18.057 159.829  1.00 10.10           C  
ATOM   1980  O   ASN A 139      -9.727  18.767 160.832  1.00  6.62           O  
ATOM   1981  CB  ASN A 139     -10.682  15.757 159.816  1.00 10.20           C  
ATOM   1982  CG  ASN A 139     -11.907  14.916 160.081  1.00 10.30           C  
ATOM   1983  OD1 ASN A 139     -12.882  15.447 160.562  1.00  8.33           O  
ATOM   1984  ND2 ASN A 139     -11.953  13.631 159.736  1.00  5.56           N  
ATOM   1985  H   ASN A 139     -10.945  16.438 157.396  1.00  0.00           H  
ATOM   1986  HA  ASN A 139     -11.781  17.614 159.901  1.00  0.00           H  
ATOM   1987 1HB  ASN A 139     -10.107  15.232 159.052  1.00  0.00           H  
ATOM   1988 2HB  ASN A 139     -10.095  15.744 160.734  1.00  0.00           H  
ATOM   1989 1HD2 ASN A 139     -12.776  13.092 159.921  1.00  0.00           H  
ATOM   1990 2HD2 ASN A 139     -11.166  13.204 159.292  1.00  0.00           H  
ATOM   1991  N   MET A 140      -8.609  18.072 159.107  1.00  9.02           N  
ATOM   1992  CA  MET A 140      -7.411  18.841 159.381  1.00 11.39           C  
ATOM   1993  C   MET A 140      -7.827  20.312 159.385  1.00 12.43           C  
ATOM   1994  O   MET A 140      -7.363  21.181 160.041  1.00 11.08           O  
ATOM   1995  CB  MET A 140      -6.454  18.612 158.215  1.00  8.68           C  
ATOM   1996  CG  MET A 140      -5.757  17.251 158.116  1.00  7.73           C  
ATOM   1997  SD  MET A 140      -4.817  17.126 156.580  1.00 12.50           S  
ATOM   1998  CE  MET A 140      -3.977  15.527 156.758  1.00 12.66           C  
ATOM   1999  H   MET A 140      -8.635  17.476 158.292  1.00  0.00           H  
ATOM   2000  HA  MET A 140      -6.970  18.476 160.308  1.00  0.00           H  
ATOM   2001 1HB  MET A 140      -6.988  18.745 157.275  1.00  0.00           H  
ATOM   2002 2HB  MET A 140      -5.657  19.356 158.247  1.00  0.00           H  
ATOM   2003 1HG  MET A 140      -5.085  17.124 158.964  1.00  0.00           H  
ATOM   2004 2HG  MET A 140      -6.503  16.457 158.150  1.00  0.00           H  
ATOM   2005 1HE  MET A 140      -3.367  15.336 155.875  1.00  0.00           H  
ATOM   2006 2HE  MET A 140      -3.340  15.547 157.643  1.00  0.00           H  
ATOM   2007 3HE  MET A 140      -4.720  14.735 156.864  1.00  0.00           H  
ATOM   2008  N   GLY A 141      -8.781  20.597 158.505  1.00 14.81           N  
ATOM   2009  CA  GLY A 141      -9.597  21.719 158.173  1.00 16.07           C  
ATOM   2010  C   GLY A 141     -10.354  22.204 159.402  1.00 15.61           C  
ATOM   2011  O   GLY A 141     -10.068  23.186 160.091  1.00 18.17           O  
ATOM   2012  H   GLY A 141      -8.887  19.740 157.982  1.00  0.00           H  
ATOM   2013 1HA  GLY A 141      -8.972  22.519 157.777  1.00  0.00           H  
ATOM   2014 2HA  GLY A 141     -10.297  21.439 157.387  1.00  0.00           H  
ATOM   2015  N   SER A 142     -11.401  21.522 159.777  1.00 15.67           N  
ATOM   2016  CA  SER A 142     -12.208  21.711 160.921  1.00 15.87           C  
ATOM   2017  C   SER A 142     -11.406  21.799 162.229  1.00 15.83           C  
ATOM   2018  O   SER A 142     -11.715  22.531 163.181  1.00 15.66           O  
ATOM   2019  CB  SER A 142     -13.064  20.418 161.124  1.00 19.21           C  
ATOM   2020  OG  SER A 142     -14.335  20.609 160.498  1.00 21.76           O  
ATOM   2021  H   SER A 142     -11.624  20.774 159.136  1.00  0.00           H  
ATOM   2022  HA  SER A 142     -12.863  22.566 160.745  1.00  0.00           H  
ATOM   2023 1HB  SER A 142     -12.542  19.565 160.691  1.00  0.00           H  
ATOM   2024 2HB  SER A 142     -13.182  20.223 162.189  1.00  0.00           H  
ATOM   2025  HG  SER A 142     -14.314  21.491 160.120  1.00  0.00           H  
ATOM   2026  N   GLN A 143     -10.349  21.004 162.340  1.00 14.07           N  
ATOM   2027  CA  GLN A 143      -9.576  20.979 163.586  1.00 13.41           C  
ATOM   2028  C   GLN A 143      -8.489  22.026 163.565  1.00 10.98           C  
ATOM   2029  O   GLN A 143      -7.719  22.169 164.512  1.00 13.48           O  
ATOM   2030  CB  GLN A 143      -9.124  19.530 163.921  1.00 13.43           C  
ATOM   2031  CG  GLN A 143     -10.294  18.503 163.908  1.00  7.63           C  
ATOM   2032  CD  GLN A 143      -9.742  17.093 163.817  1.00 14.19           C  
ATOM   2033  OE1 GLN A 143      -8.514  16.962 163.741  1.00 14.97           O  
ATOM   2034  NE2 GLN A 143     -10.527  15.992 163.890  1.00 16.80           N  
ATOM   2035  H   GLN A 143     -10.066  20.411 161.573  1.00  0.00           H  
ATOM   2036  HA  GLN A 143     -10.211  21.340 164.394  1.00  0.00           H  
ATOM   2037 1HB  GLN A 143      -8.373  19.207 163.200  1.00  0.00           H  
ATOM   2038 2HB  GLN A 143      -8.660  19.512 164.907  1.00  0.00           H  
ATOM   2039 1HG  GLN A 143     -10.869  18.611 164.828  1.00  0.00           H  
ATOM   2040 2HG  GLN A 143     -10.929  18.702 163.045  1.00  0.00           H  
ATOM   2041 1HE2 GLN A 143     -10.119  15.080 163.825  1.00  0.00           H  
ATOM   2042 2HE2 GLN A 143     -11.515  16.089 164.009  1.00  0.00           H  
ATOM   2043  N   SER A 144      -8.444  22.826 162.531  1.00 10.86           N  
ATOM   2044  CA  SER A 144      -7.526  23.903 162.306  1.00  9.29           C  
ATOM   2045  C   SER A 144      -6.112  23.445 162.572  1.00  8.65           C  
ATOM   2046  O   SER A 144      -5.404  24.035 163.354  1.00  8.36           O  
ATOM   2047  CB  SER A 144      -7.852  25.153 163.119  1.00 15.58           C  
ATOM   2048  OG  SER A 144      -8.714  26.074 162.411  1.00 20.04           O  
ATOM   2049  H   SER A 144      -9.151  22.629 161.837  1.00  0.00           H  
ATOM   2050  HA  SER A 144      -7.570  24.181 161.252  1.00  0.00           H  
ATOM   2051 1HB  SER A 144      -8.339  24.865 164.050  1.00  0.00           H  
ATOM   2052 2HB  SER A 144      -6.929  25.669 163.379  1.00  0.00           H  
ATOM   2053  HG  SER A 144      -8.889  25.670 161.558  1.00  0.00           H  
ATOM   2054  N   LEU A 145      -5.702  22.420 161.817  1.00  9.52           N  
ATOM   2055  CA  LEU A 145      -4.375  21.815 161.866  1.00  7.87           C  
ATOM   2056  C   LEU A 145      -3.339  22.375 160.904  1.00  9.18           C  
ATOM   2057  O   LEU A 145      -2.119  22.193 161.109  1.00  9.17           O  
ATOM   2058  CB  LEU A 145      -4.483  20.287 161.527  1.00  6.11           C  
ATOM   2059  CG  LEU A 145      -5.324  19.413 162.483  1.00  7.83           C  
ATOM   2060  CD1 LEU A 145      -5.285  17.935 162.292  1.00  2.31           C  
ATOM   2061  CD2 LEU A 145      -4.870  19.719 163.917  1.00  7.01           C  
ATOM   2062  H   LEU A 145      -6.386  22.055 161.170  1.00  0.00           H  
ATOM   2063  HA  LEU A 145      -3.980  21.929 162.875  1.00  0.00           H  
ATOM   2064 1HB  LEU A 145      -4.918  20.181 160.534  1.00  0.00           H  
ATOM   2065 2HB  LEU A 145      -3.479  19.863 161.508  1.00  0.00           H  
ATOM   2066  HG  LEU A 145      -6.381  19.653 162.361  1.00  0.00           H  
ATOM   2067 1HD1 LEU A 145      -5.923  17.455 163.034  1.00  0.00           H  
ATOM   2068 2HD1 LEU A 145      -5.643  17.688 161.293  1.00  0.00           H  
ATOM   2069 3HD1 LEU A 145      -4.262  17.580 162.409  1.00  0.00           H  
ATOM   2070 1HD2 LEU A 145      -5.448  19.116 164.618  1.00  0.00           H  
ATOM   2071 2HD2 LEU A 145      -3.811  19.482 164.022  1.00  0.00           H  
ATOM   2072 3HD2 LEU A 145      -5.029  20.776 164.131  1.00  0.00           H  
ATOM   2073  N   VAL A 146      -3.820  22.985 159.805  1.00  8.01           N  
ATOM   2074  CA  VAL A 146      -2.845  23.425 158.803  1.00 11.50           C  
ATOM   2075  C   VAL A 146      -2.837  24.986 158.849  1.00 13.52           C  
ATOM   2076  O   VAL A 146      -3.757  25.713 159.249  1.00  9.93           O  
ATOM   2077  CB  VAL A 146      -2.967  22.642 157.462  1.00 13.57           C  
ATOM   2078  CG1 VAL A 146      -2.246  21.226 157.483  1.00  7.22           C  
ATOM   2079  CG2 VAL A 146      -4.231  22.081 156.778  1.00 10.95           C  
ATOM   2080  H   VAL A 146      -4.803  23.151 159.641  1.00  0.00           H  
ATOM   2081  HA  VAL A 146      -1.843  23.251 159.196  1.00  0.00           H  
ATOM   2082  HB  VAL A 146      -2.588  23.265 156.652  1.00  0.00           H  
ATOM   2083 1HG1 VAL A 146      -2.373  20.739 156.516  1.00  0.00           H  
ATOM   2084 2HG1 VAL A 146      -1.183  21.362 157.684  1.00  0.00           H  
ATOM   2085 3HG1 VAL A 146      -2.687  20.605 158.262  1.00  0.00           H  
ATOM   2086 1HG2 VAL A 146      -3.952  21.587 155.847  1.00  0.00           H  
ATOM   2087 2HG2 VAL A 146      -4.714  21.362 157.440  1.00  0.00           H  
ATOM   2088 3HG2 VAL A 146      -4.921  22.897 156.563  1.00  0.00           H  
ATOM   2089  N   GLU A 147      -1.699  25.624 158.525  1.00 13.18           N  
ATOM   2090  CA  GLU A 147      -1.259  26.977 158.403  1.00 10.89           C  
ATOM   2091  C   GLU A 147      -2.099  27.719 157.373  1.00 10.93           C  
ATOM   2092  O   GLU A 147      -2.573  28.849 157.491  1.00  9.66           O  
ATOM   2093  CB  GLU A 147       0.198  27.052 157.916  1.00 13.88           C  
ATOM   2094  CG  GLU A 147       0.789  28.441 157.831  1.00 14.11           C  
ATOM   2095  CD  GLU A 147       2.101  28.561 157.094  1.00 16.38           C  
ATOM   2096  OE1 GLU A 147       2.924  27.618 157.043  1.00 17.21           O  
ATOM   2097  OE2 GLU A 147       2.410  29.679 156.561  1.00 19.42           O  
ATOM   2098  H   GLU A 147      -1.047  24.876 158.336  1.00  0.00           H  
ATOM   2099  HA  GLU A 147      -1.315  27.449 159.385  1.00  0.00           H  
ATOM   2100 1HB  GLU A 147       0.835  26.471 158.583  1.00  0.00           H  
ATOM   2101 2HB  GLU A 147       0.273  26.608 156.923  1.00  0.00           H  
ATOM   2102 1HG  GLU A 147       0.078  29.097 157.330  1.00  0.00           H  
ATOM   2103 2HG  GLU A 147       0.943  28.821 158.840  1.00  0.00           H  
ATOM   2104  N   LYS A 148      -2.337  26.957 156.298  1.00 10.35           N  
ATOM   2105  CA  LYS A 148      -3.155  27.367 155.180  1.00 10.03           C  
ATOM   2106  C   LYS A 148      -3.911  26.071 154.806  1.00  9.96           C  
ATOM   2107  O   LYS A 148      -3.326  24.981 154.960  1.00  8.03           O  
ATOM   2108  CB  LYS A 148      -2.282  27.851 154.024  1.00 14.12           C  
ATOM   2109  CG  LYS A 148      -1.331  28.979 154.034  1.00 17.04           C  
ATOM   2110  CD  LYS A 148       0.123  29.067 154.270  1.00 17.25           C  
ATOM   2111  CE  LYS A 148       1.226  28.746 153.292  1.00 17.23           C  
ATOM   2112  NZ  LYS A 148       0.939  29.286 151.900  1.00 17.36           N  
ATOM   2113  H   LYS A 148      -1.910  26.042 156.286  1.00  0.00           H  
ATOM   2114  HA  LYS A 148      -3.793  28.191 155.502  1.00  0.00           H  
ATOM   2115 1HB  LYS A 148      -1.632  27.040 153.694  1.00  0.00           H  
ATOM   2116 2HB  LYS A 148      -2.915  28.126 153.180  1.00  0.00           H  
ATOM   2117 1HG  LYS A 148      -1.339  29.471 153.060  1.00  0.00           H  
ATOM   2118 2HG  LYS A 148      -1.634  29.703 154.789  1.00  0.00           H  
ATOM   2119 1HD  LYS A 148       0.387  30.091 154.537  1.00  0.00           H  
ATOM   2120 2HD  LYS A 148       0.398  28.413 155.097  1.00  0.00           H  
ATOM   2121 1HE  LYS A 148       2.162  29.176 153.646  1.00  0.00           H  
ATOM   2122 2HE  LYS A 148       1.351  27.665 153.226  1.00  0.00           H  
ATOM   2123 1HZ  LYS A 148       1.702  29.047 151.282  1.00  0.00           H  
ATOM   2124 2HZ  LYS A 148       0.083  28.879 151.550  1.00  0.00           H  
ATOM   2125 3HZ  LYS A 148       0.842  30.290 151.941  1.00  0.00           H  
ATOM   2126  N   ASP A 149      -5.144  26.131 154.339  1.00  8.96           N  
ATOM   2127  CA  ASP A 149      -5.978  25.030 153.948  1.00  8.25           C  
ATOM   2128  C   ASP A 149      -5.870  24.675 152.444  1.00  8.78           C  
ATOM   2129  O   ASP A 149      -6.793  24.692 151.620  1.00  6.69           O  
ATOM   2130  CB  ASP A 149      -7.468  25.215 154.325  1.00  5.45           C  
ATOM   2131  CG  ASP A 149      -7.733  25.113 155.811  1.00 10.03           C  
ATOM   2132  OD1 ASP A 149      -7.217  24.305 156.607  1.00  5.42           O  
ATOM   2133  OD2 ASP A 149      -8.521  25.873 156.434  1.00 15.65           O  
ATOM   2134  H   ASP A 149      -5.504  27.072 154.264  1.00  0.00           H  
ATOM   2135  HA  ASP A 149      -5.628  24.132 154.458  1.00  0.00           H  
ATOM   2136 1HB  ASP A 149      -7.812  26.191 153.982  1.00  0.00           H  
ATOM   2137 2HB  ASP A 149      -8.068  24.460 153.817  1.00  0.00           H  
ATOM   2138  N   LEU A 150      -4.667  24.257 152.106  1.00  7.71           N  
ATOM   2139  CA  LEU A 150      -4.121  23.806 150.885  1.00  7.56           C  
ATOM   2140  C   LEU A 150      -3.238  22.539 151.028  1.00  7.89           C  
ATOM   2141  O   LEU A 150      -2.610  22.331 152.049  1.00  8.02           O  
ATOM   2142  CB  LEU A 150      -2.881  24.583 150.472  1.00  5.46           C  
ATOM   2143  CG  LEU A 150      -2.438  25.966 150.591  1.00  5.30           C  
ATOM   2144  CD1 LEU A 150      -1.062  26.268 150.016  1.00  1.89           C  
ATOM   2145  CD2 LEU A 150      -3.546  26.747 149.810  1.00 10.85           C  
ATOM   2146  H   LEU A 150      -4.077  24.293 152.925  1.00  0.00           H  
ATOM   2147  HA  LEU A 150      -4.867  23.939 150.103  1.00  0.00           H  
ATOM   2148 1HB  LEU A 150      -2.012  24.128 150.945  1.00  0.00           H  
ATOM   2149 2HB  LEU A 150      -2.764  24.502 149.391  1.00  0.00           H  
ATOM   2150  HG  LEU A 150      -2.389  26.243 151.644  1.00  0.00           H  
ATOM   2151 1HD1 LEU A 150      -0.832  27.324 150.158  1.00  0.00           H  
ATOM   2152 2HD1 LEU A 150      -0.313  25.663 150.527  1.00  0.00           H  
ATOM   2153 3HD1 LEU A 150      -1.053  26.035 148.952  1.00  0.00           H  
ATOM   2154 1HD2 LEU A 150      -3.322  27.814 149.829  1.00  0.00           H  
ATOM   2155 2HD2 LEU A 150      -3.575  26.401 148.777  1.00  0.00           H  
ATOM   2156 3HD2 LEU A 150      -4.514  26.571 150.279  1.00  0.00           H  
ATOM   2157  N   PHE A 151      -3.092  21.854 149.930  1.00  8.72           N  
ATOM   2158  CA  PHE A 151      -2.272  20.690 149.689  1.00  7.70           C  
ATOM   2159  C   PHE A 151      -1.789  20.804 148.219  1.00  7.51           C  
ATOM   2160  O   PHE A 151      -2.345  21.538 147.444  1.00  6.35           O  
ATOM   2161  CB  PHE A 151      -2.976  19.414 149.839  1.00  8.91           C  
ATOM   2162  CG  PHE A 151      -4.138  19.047 148.960  1.00  7.74           C  
ATOM   2163  CD1 PHE A 151      -3.956  18.407 147.742  1.00  1.89           C  
ATOM   2164  CD2 PHE A 151      -5.436  19.307 149.433  1.00  5.03           C  
ATOM   2165  CE1 PHE A 151      -5.098  18.025 147.067  1.00  1.89           C  
ATOM   2166  CE2 PHE A 151      -6.549  18.928 148.730  1.00  1.89           C  
ATOM   2167  CZ  PHE A 151      -6.374  18.302 147.525  1.00  1.89           C  
ATOM   2168  H   PHE A 151      -3.649  22.228 149.175  1.00  0.00           H  
ATOM   2169  HA  PHE A 151      -1.456  20.686 150.413  1.00  0.00           H  
ATOM   2170 1HB  PHE A 151      -2.274  18.593 149.702  1.00  0.00           H  
ATOM   2171 2HB  PHE A 151      -3.376  19.336 150.849  1.00  0.00           H  
ATOM   2172  HD1 PHE A 151      -2.943  18.235 147.377  1.00  0.00           H  
ATOM   2173  HD2 PHE A 151      -5.544  19.808 150.396  1.00  0.00           H  
ATOM   2174  HE1 PHE A 151      -5.018  17.479 146.128  1.00  0.00           H  
ATOM   2175  HE2 PHE A 151      -7.555  19.113 149.106  1.00  0.00           H  
ATOM   2176  HZ  PHE A 151      -7.241  18.024 146.927  1.00  0.00           H  
ATOM   2177  N   SER A 152      -0.674  20.302 147.812  1.00  6.58           N  
ATOM   2178  CA  SER A 152      -0.225  20.457 146.462  1.00 11.07           C  
ATOM   2179  C   SER A 152       0.602  19.192 146.168  1.00 11.62           C  
ATOM   2180  O   SER A 152       1.133  18.594 147.091  1.00 10.78           O  
ATOM   2181  CB  SER A 152       0.650  21.660 146.313  1.00 14.37           C  
ATOM   2182  OG  SER A 152       0.015  22.796 146.917  1.00 27.40           O  
ATOM   2183  H   SER A 152      -0.102  19.785 148.464  1.00  0.00           H  
ATOM   2184  HA  SER A 152      -1.097  20.588 145.820  1.00  0.00           H  
ATOM   2185 1HB  SER A 152       1.614  21.469 146.785  1.00  0.00           H  
ATOM   2186 2HB  SER A 152       0.834  21.847 145.256  1.00  0.00           H  
ATOM   2187  HG  SER A 152      -0.822  22.478 147.265  1.00  0.00           H  
ATOM   2188  N   PHE A 153       0.626  19.002 144.867  1.00 13.63           N  
ATOM   2189  CA  PHE A 153       1.303  17.853 144.291  1.00 12.03           C  
ATOM   2190  C   PHE A 153       2.266  18.113 143.136  1.00  9.77           C  
ATOM   2191  O   PHE A 153       2.026  18.679 142.082  1.00 11.42           O  
ATOM   2192  CB  PHE A 153       0.290  16.814 143.812  1.00 12.58           C  
ATOM   2193  CG  PHE A 153      -0.407  15.798 144.645  1.00  8.40           C  
ATOM   2194  CD1 PHE A 153       0.128  14.551 144.909  1.00  6.25           C  
ATOM   2195  CD2 PHE A 153      -1.713  16.086 145.094  1.00  7.51           C  
ATOM   2196  CE1 PHE A 153      -0.635  13.652 145.636  1.00  7.95           C  
ATOM   2197  CE2 PHE A 153      -2.503  15.220 145.825  1.00  1.89           C  
ATOM   2198  CZ  PHE A 153      -1.934  13.940 146.087  1.00  6.90           C  
ATOM   2199  H   PHE A 153       0.168  19.662 144.254  1.00  0.00           H  
ATOM   2200  HA  PHE A 153       1.929  17.398 145.060  1.00  0.00           H  
ATOM   2201 1HB  PHE A 153      -0.557  17.319 143.348  1.00  0.00           H  
ATOM   2202 2HB  PHE A 153       0.749  16.181 143.054  1.00  0.00           H  
ATOM   2203  HD1 PHE A 153       1.126  14.311 144.542  1.00  0.00           H  
ATOM   2204  HD2 PHE A 153      -2.079  17.085 144.852  1.00  0.00           H  
ATOM   2205  HE1 PHE A 153      -0.232  12.670 145.882  1.00  0.00           H  
ATOM   2206  HE2 PHE A 153      -3.500  15.459 146.195  1.00  0.00           H  
ATOM   2207  HZ  PHE A 153      -2.502  13.188 146.632  1.00  0.00           H  
ATOM   2208  N   TYR A 154       3.463  17.549 143.373  1.00  9.28           N  
ATOM   2209  CA  TYR A 154       4.542  17.484 142.430  1.00  6.31           C  
ATOM   2210  C   TYR A 154       4.607  16.018 142.014  1.00  7.15           C  
ATOM   2211  O   TYR A 154       4.605  15.109 142.900  1.00  5.19           O  
ATOM   2212  CB  TYR A 154       5.792  18.022 143.125  1.00  7.66           C  
ATOM   2213  CG  TYR A 154       6.861  17.831 142.058  1.00  9.22           C  
ATOM   2214  CD1 TYR A 154       7.054  18.662 140.952  1.00 11.83           C  
ATOM   2215  CD2 TYR A 154       7.611  16.707 142.170  1.00 10.27           C  
ATOM   2216  CE1 TYR A 154       7.994  18.286 140.005  1.00 15.72           C  
ATOM   2217  CE2 TYR A 154       8.572  16.338 141.252  1.00 12.21           C  
ATOM   2218  CZ  TYR A 154       8.753  17.118 140.147  1.00 13.51           C  
ATOM   2219  OH  TYR A 154       9.719  16.672 139.260  1.00 15.36           O  
ATOM   2220  H   TYR A 154       3.587  17.148 144.291  1.00  0.00           H  
ATOM   2221  HA  TYR A 154       4.291  18.110 141.574  1.00  0.00           H  
ATOM   2222 1HB  TYR A 154       5.631  19.063 143.410  1.00  0.00           H  
ATOM   2223 2HB  TYR A 154       5.972  17.456 144.039  1.00  0.00           H  
ATOM   2224  HD1 TYR A 154       6.473  19.579 140.851  1.00  0.00           H  
ATOM   2225  HD2 TYR A 154       7.469  16.039 143.020  1.00  0.00           H  
ATOM   2226  HE1 TYR A 154       8.168  18.913 139.131  1.00  0.00           H  
ATOM   2227  HE2 TYR A 154       9.167  15.439 141.417  1.00  0.00           H  
ATOM   2228  HH  TYR A 154      10.107  15.859 139.593  1.00  0.00           H  
ATOM   2229  N   LEU A 155       4.586  15.661 140.720  1.00  7.31           N  
ATOM   2230  CA  LEU A 155       4.674  14.218 140.319  1.00  7.93           C  
ATOM   2231  C   LEU A 155       5.952  14.070 139.507  1.00  8.47           C  
ATOM   2232  O   LEU A 155       6.296  14.979 138.754  1.00 10.19           O  
ATOM   2233  CB  LEU A 155       3.455  13.633 139.621  1.00  5.30           C  
ATOM   2234  CG  LEU A 155       1.986  13.838 140.019  1.00  6.45           C  
ATOM   2235  CD1 LEU A 155       0.957  13.158 139.139  1.00  1.89           C  
ATOM   2236  CD2 LEU A 155       1.692  13.491 141.492  1.00  1.89           C  
ATOM   2237  H   LEU A 155       4.510  16.367 140.002  1.00  0.00           H  
ATOM   2238  HA  LEU A 155       4.815  13.618 141.217  1.00  0.00           H  
ATOM   2239 1HB  LEU A 155       3.453  13.969 138.585  1.00  0.00           H  
ATOM   2240 2HB  LEU A 155       3.538  12.546 139.629  1.00  0.00           H  
ATOM   2241  HG  LEU A 155       1.711  14.882 139.870  1.00  0.00           H  
ATOM   2242 1HD1 LEU A 155      -0.043  13.373 139.516  1.00  0.00           H  
ATOM   2243 2HD1 LEU A 155       1.047  13.531 138.119  1.00  0.00           H  
ATOM   2244 3HD1 LEU A 155       1.124  12.082 139.149  1.00  0.00           H  
ATOM   2245 1HD2 LEU A 155       0.635  13.661 141.702  1.00  0.00           H  
ATOM   2246 2HD2 LEU A 155       1.935  12.444 141.675  1.00  0.00           H  
ATOM   2247 3HD2 LEU A 155       2.297  14.123 142.142  1.00  0.00           H  
ATOM   2248  N   SER A 156       6.776  13.046 139.612  1.00 10.29           N  
ATOM   2249  CA  SER A 156       8.000  12.830 138.851  1.00  8.82           C  
ATOM   2250  C   SER A 156       7.726  11.984 137.590  1.00 11.34           C  
ATOM   2251  O   SER A 156       6.663  11.346 137.378  1.00 10.83           O  
ATOM   2252  CB  SER A 156       9.069  12.084 139.597  1.00 10.39           C  
ATOM   2253  OG  SER A 156       8.597  10.977 140.345  1.00 11.77           O  
ATOM   2254  H   SER A 156       6.498  12.362 140.301  1.00  0.00           H  
ATOM   2255  HA  SER A 156       8.420  13.802 138.588  1.00  0.00           H  
ATOM   2256 1HB  SER A 156       9.816  11.718 138.893  1.00  0.00           H  
ATOM   2257 2HB  SER A 156       9.573  12.762 140.285  1.00  0.00           H  
ATOM   2258  HG  SER A 156       7.648  10.946 140.202  1.00  0.00           H  
ATOM   2259  N   GLY A 157       8.732  12.057 136.711  1.00 12.51           N  
ATOM   2260  CA  GLY A 157       8.590  11.427 135.399  1.00 13.77           C  
ATOM   2261  C   GLY A 157       9.517  10.325 135.128  1.00 14.15           C  
ATOM   2262  O   GLY A 157      10.565  10.289 135.727  1.00 15.62           O  
ATOM   2263  H   GLY A 157       9.591  12.540 136.935  1.00  0.00           H  
ATOM   2264 1HA  GLY A 157       7.577  11.038 135.290  1.00  0.00           H  
ATOM   2265 2HA  GLY A 157       8.733  12.174 134.619  1.00  0.00           H  
ATOM   2266  N   GLY A 158       9.212   9.324 134.315  1.00 17.10           N  
ATOM   2267  CA  GLY A 158      10.114   8.171 134.069  1.00 16.01           C  
ATOM   2268  C   GLY A 158      10.221   7.358 135.365  1.00 15.51           C  
ATOM   2269  O   GLY A 158      11.222   6.655 135.489  1.00 14.42           O  
ATOM   2270  H   GLY A 158       8.319   9.359 133.845  1.00  0.00           H  
ATOM   2271 1HA  GLY A 158       9.716   7.565 133.255  1.00  0.00           H  
ATOM   2272 2HA  GLY A 158      11.090   8.535 133.751  1.00  0.00           H  
ATOM   2273  N   GLY A 159       9.285   7.513 136.319  1.00 14.20           N  
ATOM   2274  CA  GLY A 159       9.398   6.807 137.563  1.00 14.31           C  
ATOM   2275  C   GLY A 159      10.523   7.151 138.514  1.00 15.41           C  
ATOM   2276  O   GLY A 159      11.007   6.441 139.468  1.00 15.31           O  
ATOM   2277  H   GLY A 159       8.496   8.125 136.171  1.00  0.00           H  
ATOM   2278 1HA  GLY A 159       8.483   6.939 138.141  1.00  0.00           H  
ATOM   2279 2HA  GLY A 159       9.503   5.741 137.368  1.00  0.00           H  
ATOM   2280  N   ALA A 160      11.043   8.362 138.324  1.00 14.22           N  
ATOM   2281  CA  ALA A 160      12.151   8.749 139.190  1.00 13.22           C  
ATOM   2282  C   ALA A 160      11.455   8.994 140.517  1.00 13.51           C  
ATOM   2283  O   ALA A 160      10.222   9.031 140.631  1.00 13.78           O  
ATOM   2284  CB  ALA A 160      12.799   9.973 138.607  1.00 15.32           C  
ATOM   2285  H   ALA A 160      10.715   9.012 137.624  1.00  0.00           H  
ATOM   2286  HA  ALA A 160      12.866   7.926 139.213  1.00  0.00           H  
ATOM   2287 1HB  ALA A 160      13.632  10.280 139.240  1.00  0.00           H  
ATOM   2288 2HB  ALA A 160      13.168   9.748 137.606  1.00  0.00           H  
ATOM   2289 3HB  ALA A 160      12.069  10.779 138.552  1.00  0.00           H  
ATOM   2290  N   ASN A 161      12.312   9.195 141.498  1.00 14.91           N  
ATOM   2291  CA  ASN A 161      11.781   9.518 142.844  1.00 17.33           C  
ATOM   2292  C   ASN A 161      11.713  11.039 142.890  1.00 15.33           C  
ATOM   2293  O   ASN A 161      12.208  11.767 142.003  1.00 15.51           O  
ATOM   2294  CB  ASN A 161      12.637   8.808 143.835  1.00 26.61           C  
ATOM   2295  CG  ASN A 161      14.016   9.371 144.008  1.00 32.30           C  
ATOM   2296  OD1 ASN A 161      14.669   9.891 143.112  1.00 37.62           O  
ATOM   2297  ND2 ASN A 161      14.490   9.223 145.253  1.00 38.82           N  
ATOM   2298  H   ASN A 161      13.311   9.137 141.364  1.00  0.00           H  
ATOM   2299  HA  ASN A 161      10.753   9.158 142.906  1.00  0.00           H  
ATOM   2300 1HB  ASN A 161      12.153   8.824 144.812  1.00  0.00           H  
ATOM   2301 2HB  ASN A 161      12.745   7.764 143.541  1.00  0.00           H  
ATOM   2302 1HD2 ASN A 161      15.402   9.562 145.484  1.00  0.00           H  
ATOM   2303 2HD2 ASN A 161      13.932   8.774 145.950  1.00  0.00           H  
ATOM   2304  N   GLY A 162      11.018  11.598 143.878  1.00 12.93           N  
ATOM   2305  CA  GLY A 162      10.958  13.067 143.807  1.00  6.06           C  
ATOM   2306  C   GLY A 162       9.499  13.435 143.770  1.00  5.97           C  
ATOM   2307  O   GLY A 162       9.302  14.679 143.661  1.00  7.82           O  
ATOM   2308  H   GLY A 162      10.550  11.123 144.637  1.00  0.00           H  
ATOM   2309 1HA  GLY A 162      11.466  13.494 144.672  1.00  0.00           H  
ATOM   2310 2HA  GLY A 162      11.489  13.410 142.920  1.00  0.00           H  
ATOM   2311  N   SER A 163       8.523  12.548 143.855  1.00  1.94           N  
ATOM   2312  CA  SER A 163       7.134  13.068 143.919  1.00  1.90           C  
ATOM   2313  C   SER A 163       6.944  13.441 145.390  1.00  1.89           C  
ATOM   2314  O   SER A 163       7.524  12.978 146.351  1.00  1.89           O  
ATOM   2315  CB  SER A 163       6.069  12.164 143.375  1.00  6.60           C  
ATOM   2316  OG  SER A 163       6.529  11.647 142.131  1.00 14.03           O  
ATOM   2317  H   SER A 163       8.676  11.550 143.878  1.00  0.00           H  
ATOM   2318  HA  SER A 163       7.080  13.984 143.329  1.00  0.00           H  
ATOM   2319 1HB  SER A 163       5.873  11.363 144.087  1.00  0.00           H  
ATOM   2320 2HB  SER A 163       5.144  12.725 143.251  1.00  0.00           H  
ATOM   2321  HG  SER A 163       7.399  12.028 141.992  1.00  0.00           H  
ATOM   2322  N   GLU A 164       6.172  14.468 145.642  1.00  3.91           N  
ATOM   2323  CA  GLU A 164       5.835  15.152 146.839  1.00  4.46           C  
ATOM   2324  C   GLU A 164       4.402  15.531 147.035  1.00  5.13           C  
ATOM   2325  O   GLU A 164       3.781  15.856 146.019  1.00  2.25           O  
ATOM   2326  CB  GLU A 164       6.619  16.485 146.603  1.00  9.17           C  
ATOM   2327  CG  GLU A 164       7.503  16.671 147.838  1.00 16.67           C  
ATOM   2328  CD  GLU A 164       7.891  18.127 147.902  1.00 23.56           C  
ATOM   2329  OE1 GLU A 164       8.346  18.710 146.886  1.00 24.13           O  
ATOM   2330  OE2 GLU A 164       7.697  18.722 148.984  1.00 28.87           O  
ATOM   2331  H   GLU A 164       5.774  14.780 144.768  1.00  0.00           H  
ATOM   2332  HA  GLU A 164       6.204  14.571 147.685  1.00  0.00           H  
ATOM   2333 1HB  GLU A 164       7.202  16.407 145.685  1.00  0.00           H  
ATOM   2334 2HB  GLU A 164       5.912  17.305 146.473  1.00  0.00           H  
ATOM   2335 1HG  GLU A 164       6.943  16.366 148.722  1.00  0.00           H  
ATOM   2336 2HG  GLU A 164       8.372  16.021 147.751  1.00  0.00           H  
ATOM   2337  N   VAL A 165       3.902  15.493 148.282  1.00  8.33           N  
ATOM   2338  CA  VAL A 165       2.510  15.913 148.585  1.00 10.60           C  
ATOM   2339  C   VAL A 165       2.875  16.939 149.708  1.00 10.52           C  
ATOM   2340  O   VAL A 165       3.664  16.657 150.600  1.00 11.54           O  
ATOM   2341  CB  VAL A 165       1.385  14.990 148.965  1.00 13.19           C  
ATOM   2342  CG1 VAL A 165       1.427  14.608 150.457  1.00 21.58           C  
ATOM   2343  CG2 VAL A 165      -0.067  15.485 148.983  1.00 12.68           C  
ATOM   2344  H   VAL A 165       4.493  15.169 149.034  1.00  0.00           H  
ATOM   2345  HA  VAL A 165       2.094  16.396 147.700  1.00  0.00           H  
ATOM   2346  HB  VAL A 165       1.366  14.150 148.270  1.00  0.00           H  
ATOM   2347 1HG1 VAL A 165       0.596  13.940 150.685  1.00  0.00           H  
ATOM   2348 2HG1 VAL A 165       2.368  14.104 150.677  1.00  0.00           H  
ATOM   2349 3HG1 VAL A 165       1.345  15.508 151.065  1.00  0.00           H  
ATOM   2350 1HG2 VAL A 165      -0.725  14.670 149.282  1.00  0.00           H  
ATOM   2351 2HG2 VAL A 165      -0.162  16.307 149.692  1.00  0.00           H  
ATOM   2352 3HG2 VAL A 165      -0.346  15.830 147.987  1.00  0.00           H  
ATOM   2353  N   MET A 166       2.409  18.145 149.518  1.00 11.05           N  
ATOM   2354  CA  MET A 166       2.703  19.262 150.432  1.00 11.70           C  
ATOM   2355  C   MET A 166       1.392  19.528 151.150  1.00 11.34           C  
ATOM   2356  O   MET A 166       0.337  19.542 150.460  1.00 14.06           O  
ATOM   2357  CB  MET A 166       3.285  20.412 149.590  1.00  9.86           C  
ATOM   2358  CG  MET A 166       4.404  20.250 148.600  1.00 12.69           C  
ATOM   2359  SD  MET A 166       4.246  19.949 146.798  1.00 17.67           S  
ATOM   2360  CE  MET A 166       5.938  19.918 146.263  1.00 11.92           C  
ATOM   2361  H   MET A 166       1.825  18.311 148.711  1.00  0.00           H  
ATOM   2362  HA  MET A 166       3.438  18.926 151.163  1.00  0.00           H  
ATOM   2363 1HB  MET A 166       2.496  20.854 148.984  1.00  0.00           H  
ATOM   2364 2HB  MET A 166       3.666  21.191 150.252  1.00  0.00           H  
ATOM   2365 1HG  MET A 166       5.023  21.146 148.601  1.00  0.00           H  
ATOM   2366 2HG  MET A 166       5.028  19.405 148.891  1.00  0.00           H  
ATOM   2367 1HE  MET A 166       5.977  19.743 145.188  1.00  0.00           H  
ATOM   2368 2HE  MET A 166       6.410  20.874 146.493  1.00  0.00           H  
ATOM   2369 3HE  MET A 166       6.469  19.118 146.780  1.00  0.00           H  
ATOM   2370  N   LEU A 167       1.216  19.639 152.450  1.00  8.73           N  
ATOM   2371  CA  LEU A 167      -0.105  19.859 153.036  1.00  6.34           C  
ATOM   2372  C   LEU A 167      -0.047  21.199 153.787  1.00  6.61           C  
ATOM   2373  O   LEU A 167       0.942  21.336 154.501  1.00  1.89           O  
ATOM   2374  CB  LEU A 167      -0.462  18.797 154.077  1.00  5.67           C  
ATOM   2375  CG  LEU A 167      -0.679  17.357 153.629  1.00  7.37           C  
ATOM   2376  CD1 LEU A 167      -0.981  16.452 154.802  1.00 10.29           C  
ATOM   2377  CD2 LEU A 167      -1.894  17.255 152.739  1.00 11.12           C  
ATOM   2378  H   LEU A 167       2.019  19.570 153.059  1.00  0.00           H  
ATOM   2379  HA  LEU A 167      -0.848  19.809 152.241  1.00  0.00           H  
ATOM   2380 1HB  LEU A 167       0.332  18.759 154.821  1.00  0.00           H  
ATOM   2381 2HB  LEU A 167      -1.385  19.095 154.575  1.00  0.00           H  
ATOM   2382  HG  LEU A 167       0.195  17.013 153.075  1.00  0.00           H  
ATOM   2383 1HD1 LEU A 167      -1.130  15.432 154.446  1.00  0.00           H  
ATOM   2384 2HD1 LEU A 167      -0.146  16.473 155.502  1.00  0.00           H  
ATOM   2385 3HD1 LEU A 167      -1.884  16.796 155.304  1.00  0.00           H  
ATOM   2386 1HD2 LEU A 167      -2.032  16.219 152.429  1.00  0.00           H  
ATOM   2387 2HD2 LEU A 167      -2.775  17.590 153.286  1.00  0.00           H  
ATOM   2388 3HD2 LEU A 167      -1.754  17.882 151.858  1.00  0.00           H  
ATOM   2389  N   GLY A 168      -0.970  22.128 153.660  1.00  6.83           N  
ATOM   2390  CA  GLY A 168      -0.932  23.387 154.361  1.00  9.26           C  
ATOM   2391  C   GLY A 168       0.141  24.332 153.912  1.00 11.35           C  
ATOM   2392  O   GLY A 168       0.314  25.381 154.493  1.00 13.94           O  
ATOM   2393  H   GLY A 168      -1.740  21.936 153.035  1.00  0.00           H  
ATOM   2394 1HA  GLY A 168      -1.889  23.896 154.247  1.00  0.00           H  
ATOM   2395 2HA  GLY A 168      -0.789  23.206 155.426  1.00  0.00           H  
ATOM   2396  N   GLY A 169       0.946  24.115 152.893  1.00 15.53           N  
ATOM   2397  CA  GLY A 169       1.999  24.866 152.232  1.00 12.73           C  
ATOM   2398  C   GLY A 169       2.123  24.393 150.763  1.00 12.29           C  
ATOM   2399  O   GLY A 169       1.690  23.339 150.315  1.00 12.86           O  
ATOM   2400  H   GLY A 169       0.710  23.194 152.552  1.00  0.00           H  
ATOM   2401 1HA  GLY A 169       1.768  25.931 152.275  1.00  0.00           H  
ATOM   2402 2HA  GLY A 169       2.939  24.719 152.763  1.00  0.00           H  
ATOM   2403  N   VAL A 170       2.782  25.038 149.875  1.00 10.34           N  
ATOM   2404  CA  VAL A 170       3.135  24.938 148.495  1.00 13.76           C  
ATOM   2405  C   VAL A 170       4.651  24.755 148.563  1.00 13.57           C  
ATOM   2406  O   VAL A 170       5.204  25.334 149.515  1.00 15.51           O  
ATOM   2407  CB  VAL A 170       2.755  26.249 147.759  1.00 15.56           C  
ATOM   2408  CG1 VAL A 170       3.992  27.182 147.542  1.00 18.73           C  
ATOM   2409  CG2 VAL A 170       2.083  26.256 146.421  1.00 11.32           C  
ATOM   2410  H   VAL A 170       3.105  25.832 150.409  1.00  0.00           H  
ATOM   2411  HA  VAL A 170       2.578  24.110 148.055  1.00  0.00           H  
ATOM   2412  HB  VAL A 170       2.064  26.817 148.382  1.00  0.00           H  
ATOM   2413 1HG1 VAL A 170       3.678  28.088 147.023  1.00  0.00           H  
ATOM   2414 2HG1 VAL A 170       4.421  27.448 148.508  1.00  0.00           H  
ATOM   2415 3HG1 VAL A 170       4.739  26.662 146.943  1.00  0.00           H  
ATOM   2416 1HG2 VAL A 170       1.915  27.285 146.104  1.00  0.00           H  
ATOM   2417 2HG2 VAL A 170       2.717  25.750 145.693  1.00  0.00           H  
ATOM   2418 3HG2 VAL A 170       1.127  25.737 146.491  1.00  0.00           H  
ATOM   2419  N   ASP A 171       5.295  24.040 147.660  1.00 14.47           N  
ATOM   2420  CA  ASP A 171       6.746  23.909 147.691  1.00 13.12           C  
ATOM   2421  C   ASP A 171       7.147  24.667 146.413  1.00 12.18           C  
ATOM   2422  O   ASP A 171       6.866  24.308 145.310  1.00 11.01           O  
ATOM   2423  CB  ASP A 171       7.355  22.549 147.764  1.00 14.38           C  
ATOM   2424  CG  ASP A 171       8.838  22.377 147.651  1.00 15.38           C  
ATOM   2425  OD1 ASP A 171       9.555  23.368 147.525  1.00 20.22           O  
ATOM   2426  OD2 ASP A 171       9.417  21.265 147.646  1.00 19.21           O  
ATOM   2427  H   ASP A 171       4.774  23.573 146.931  1.00  0.00           H  
ATOM   2428  HA  ASP A 171       7.120  24.418 148.580  1.00  0.00           H  
ATOM   2429 1HB  ASP A 171       7.096  22.085 148.716  1.00  0.00           H  
ATOM   2430 2HB  ASP A 171       6.944  21.923 146.971  1.00  0.00           H  
ATOM   2431  N   ASN A 172       7.795  25.733 146.687  1.00 13.46           N  
ATOM   2432  CA  ASN A 172       8.348  26.781 145.881  1.00 17.07           C  
ATOM   2433  C   ASN A 172       9.518  26.360 145.014  1.00 17.50           C  
ATOM   2434  O   ASN A 172       9.775  26.998 144.021  1.00 14.13           O  
ATOM   2435  CB  ASN A 172       8.976  27.869 146.778  1.00 21.25           C  
ATOM   2436  CG  ASN A 172       8.647  27.653 148.235  1.00 25.54           C  
ATOM   2437  OD1 ASN A 172       7.585  28.130 148.643  1.00 30.19           O  
ATOM   2438  ND2 ASN A 172       9.480  26.896 148.957  1.00 25.57           N  
ATOM   2439  H   ASN A 172       7.899  25.777 147.691  1.00  0.00           H  
ATOM   2440  HA  ASN A 172       7.543  27.229 145.296  1.00  0.00           H  
ATOM   2441 1HB  ASN A 172      10.059  27.866 146.650  1.00  0.00           H  
ATOM   2442 2HB  ASN A 172       8.613  28.849 146.469  1.00  0.00           H  
ATOM   2443 1HD2 ASN A 172       9.293  26.731 149.926  1.00  0.00           H  
ATOM   2444 2HD2 ASN A 172      10.289  26.495 148.529  1.00  0.00           H  
ATOM   2445  N   SER A 173      10.204  25.289 145.394  1.00 20.07           N  
ATOM   2446  CA  SER A 173      11.316  24.775 144.598  1.00 22.03           C  
ATOM   2447  C   SER A 173      10.756  23.862 143.506  1.00 22.32           C  
ATOM   2448  O   SER A 173      11.563  23.456 142.673  1.00 21.38           O  
ATOM   2449  CB  SER A 173      12.418  24.146 145.447  1.00 25.19           C  
ATOM   2450  OG  SER A 173      12.728  25.180 146.417  1.00 27.91           O  
ATOM   2451  H   SER A 173       9.954  24.818 146.251  1.00  0.00           H  
ATOM   2452  HA  SER A 173      11.762  25.606 144.049  1.00  0.00           H  
ATOM   2453 1HB  SER A 173      12.049  23.225 145.898  1.00  0.00           H  
ATOM   2454 2HB  SER A 173      13.262  23.883 144.811  1.00  0.00           H  
ATOM   2455  HG  SER A 173      12.147  25.917 146.214  1.00  0.00           H  
ATOM   2456  N   HIS A 174       9.431  23.634 143.441  1.00 22.03           N  
ATOM   2457  CA  HIS A 174       8.830  22.825 142.411  1.00 19.63           C  
ATOM   2458  C   HIS A 174       8.105  23.434 141.257  1.00 19.01           C  
ATOM   2459  O   HIS A 174       7.422  22.611 140.599  1.00 19.21           O  
ATOM   2460  CB  HIS A 174       7.752  21.815 143.005  1.00 20.58           C  
ATOM   2461  CG  HIS A 174       8.795  20.885 143.556  1.00 22.54           C  
ATOM   2462  ND1 HIS A 174       8.979  20.719 144.891  1.00 25.61           N  
ATOM   2463  CD2 HIS A 174       9.805  20.297 142.862  1.00 24.02           C  
ATOM   2464  CE1 HIS A 174      10.087  19.979 144.949  1.00 31.73           C  
ATOM   2465  NE2 HIS A 174      10.599  19.665 143.748  1.00 26.22           N  
ATOM   2466  H   HIS A 174       8.841  24.050 144.147  1.00  0.00           H  
ATOM   2467  HA  HIS A 174       9.600  22.230 141.920  1.00  0.00           H  
ATOM   2468 1HB  HIS A 174       7.112  22.341 143.714  1.00  0.00           H  
ATOM   2469 2HB  HIS A 174       7.116  21.448 142.200  1.00  0.00           H  
ATOM   2470  HD2 HIS A 174       9.906  20.281 141.776  1.00  0.00           H  
ATOM   2471  HE1 HIS A 174      10.575  19.632 145.860  1.00  0.00           H  
ATOM   2472  HE2 HIS A 174      11.405  19.079 143.584  1.00  0.00           H  
ATOM   2473  N   TYR A 175       8.220  24.724 141.059  1.00 17.01           N  
ATOM   2474  CA  TYR A 175       7.480  25.170 139.851  1.00 18.74           C  
ATOM   2475  C   TYR A 175       8.292  26.364 139.375  1.00 17.90           C  
ATOM   2476  O   TYR A 175       9.143  26.777 140.152  1.00 18.13           O  
ATOM   2477  CB  TYR A 175       5.981  25.417 140.009  1.00 17.15           C  
ATOM   2478  CG  TYR A 175       5.679  26.451 141.047  1.00 15.47           C  
ATOM   2479  CD1 TYR A 175       5.598  27.798 140.776  1.00 16.68           C  
ATOM   2480  CD2 TYR A 175       5.502  26.021 142.353  1.00 18.20           C  
ATOM   2481  CE1 TYR A 175       5.343  28.743 141.726  1.00 16.99           C  
ATOM   2482  CE2 TYR A 175       5.221  26.938 143.352  1.00 17.62           C  
ATOM   2483  CZ  TYR A 175       5.164  28.266 143.024  1.00 18.10           C  
ATOM   2484  OH  TYR A 175       4.948  29.098 144.084  1.00 18.57           O  
ATOM   2485  H   TYR A 175       8.726  25.406 141.605  1.00  0.00           H  
ATOM   2486  HA  TYR A 175       7.568  24.397 139.087  1.00  0.00           H  
ATOM   2487 1HB  TYR A 175       5.563  25.741 139.055  1.00  0.00           H  
ATOM   2488 2HB  TYR A 175       5.486  24.486 140.284  1.00  0.00           H  
ATOM   2489  HD1 TYR A 175       5.741  28.159 139.757  1.00  0.00           H  
ATOM   2490  HD2 TYR A 175       5.585  24.961 142.594  1.00  0.00           H  
ATOM   2491  HE1 TYR A 175       5.291  29.795 141.448  1.00  0.00           H  
ATOM   2492  HE2 TYR A 175       5.052  26.597 144.374  1.00  0.00           H  
ATOM   2493  HH  TYR A 175       4.874  28.578 144.888  1.00  0.00           H  
ATOM   2494  N   THR A 176       7.997  26.810 138.176  1.00 17.95           N  
ATOM   2495  CA  THR A 176       8.636  27.931 137.545  1.00 14.26           C  
ATOM   2496  C   THR A 176       7.460  28.813 137.078  1.00 14.41           C  
ATOM   2497  O   THR A 176       6.366  28.377 136.830  1.00 10.73           O  
ATOM   2498  CB  THR A 176       9.399  27.706 136.257  1.00 16.10           C  
ATOM   2499  OG1 THR A 176       8.436  27.355 135.225  1.00 21.24           O  
ATOM   2500  CG2 THR A 176      10.414  26.579 136.084  1.00 19.79           C  
ATOM   2501  H   THR A 176       7.268  26.317 137.681  1.00  0.00           H  
ATOM   2502  HA  THR A 176       9.377  28.339 138.233  1.00  0.00           H  
ATOM   2503  HB  THR A 176       9.986  28.594 136.022  1.00  0.00           H  
ATOM   2504  HG1 THR A 176       7.553  27.349 135.601  1.00  0.00           H  
ATOM   2505 1HG2 THR A 176      10.832  26.617 135.078  1.00  0.00           H  
ATOM   2506 2HG2 THR A 176      11.214  26.695 136.815  1.00  0.00           H  
ATOM   2507 3HG2 THR A 176       9.921  25.619 136.235  1.00  0.00           H  
ATOM   2508  N   GLY A 177       7.745  30.111 136.920  1.00 16.21           N  
ATOM   2509  CA  GLY A 177       6.725  31.001 136.407  1.00 17.56           C  
ATOM   2510  C   GLY A 177       5.719  31.146 137.527  1.00 20.11           C  
ATOM   2511  O   GLY A 177       6.045  30.803 138.654  1.00 21.85           O  
ATOM   2512  H   GLY A 177       8.654  30.486 137.150  1.00  0.00           H  
ATOM   2513 1HA  GLY A 177       7.179  31.951 136.125  1.00  0.00           H  
ATOM   2514 2HA  GLY A 177       6.289  30.573 135.505  1.00  0.00           H  
ATOM   2515  N   SER A 178       4.578  31.662 137.161  1.00 20.41           N  
ATOM   2516  CA  SER A 178       3.474  32.055 137.958  1.00 20.03           C  
ATOM   2517  C   SER A 178       2.393  31.018 138.192  1.00 20.71           C  
ATOM   2518  O   SER A 178       2.263  30.164 137.307  1.00 20.81           O  
ATOM   2519  CB  SER A 178       2.742  33.169 137.147  1.00 25.09           C  
ATOM   2520  OG  SER A 178       3.484  34.310 136.702  1.00 25.68           O  
ATOM   2521  H   SER A 178       4.527  31.776 136.159  1.00  0.00           H  
ATOM   2522  HA  SER A 178       3.852  32.447 138.904  1.00  0.00           H  
ATOM   2523 1HB  SER A 178       2.310  32.737 136.245  1.00  0.00           H  
ATOM   2524 2HB  SER A 178       1.923  33.573 137.741  1.00  0.00           H  
ATOM   2525  HG  SER A 178       4.384  34.177 137.009  1.00  0.00           H  
ATOM   2526  N   ILE A 179       1.727  31.142 139.345  1.00 19.44           N  
ATOM   2527  CA  ILE A 179       0.612  30.276 139.639  1.00 16.72           C  
ATOM   2528  C   ILE A 179      -0.590  30.830 138.869  1.00 16.24           C  
ATOM   2529  O   ILE A 179      -1.040  31.955 138.794  1.00 15.15           O  
ATOM   2530  CB  ILE A 179       0.368  30.081 141.129  1.00 17.04           C  
ATOM   2531  CG1 ILE A 179       1.647  29.631 141.797  1.00 13.44           C  
ATOM   2532  CG2 ILE A 179      -0.681  29.013 141.437  1.00 19.52           C  
ATOM   2533  CD1 ILE A 179       1.504  29.696 143.329  1.00 13.14           C  
ATOM   2534  H   ILE A 179       1.998  31.842 140.021  1.00  0.00           H  
ATOM   2535  HA  ILE A 179       0.817  29.293 139.216  1.00  0.00           H  
ATOM   2536  HB  ILE A 179       0.020  31.017 141.566  1.00  0.00           H  
ATOM   2537 1HG1 ILE A 179       1.881  28.613 141.486  1.00  0.00           H  
ATOM   2538 2HG1 ILE A 179       2.470  30.268 141.473  1.00  0.00           H  
ATOM   2539 1HG2 ILE A 179      -0.805  28.925 142.516  1.00  0.00           H  
ATOM   2540 2HG2 ILE A 179      -1.631  29.295 140.985  1.00  0.00           H  
ATOM   2541 3HG2 ILE A 179      -0.356  28.055 141.030  1.00  0.00           H  
ATOM   2542 1HD1 ILE A 179       2.434  29.369 143.795  1.00  0.00           H  
ATOM   2543 2HD1 ILE A 179       1.287  30.721 143.631  1.00  0.00           H  
ATOM   2544 3HD1 ILE A 179       0.691  29.044 143.646  1.00  0.00           H  
ATOM   2545  N   HIS A 180      -1.162  29.917 138.066  1.00 16.78           N  
ATOM   2546  CA  HIS A 180      -2.330  30.176 137.227  1.00 14.57           C  
ATOM   2547  C   HIS A 180      -3.572  29.570 137.921  1.00 12.51           C  
ATOM   2548  O   HIS A 180      -3.828  28.369 137.956  1.00 11.48           O  
ATOM   2549  CB  HIS A 180      -2.054  29.741 135.784  1.00 15.15           C  
ATOM   2550  CG  HIS A 180      -0.991  30.429 134.962  1.00 15.77           C  
ATOM   2551  ND1 HIS A 180       0.267  29.864 134.710  1.00 15.82           N  
ATOM   2552  CD2 HIS A 180      -0.980  31.615 134.321  1.00 13.70           C  
ATOM   2553  CE1 HIS A 180       1.025  30.684 133.995  1.00 12.73           C  
ATOM   2554  NE2 HIS A 180       0.272  31.724 133.737  1.00 16.71           N  
ATOM   2555  H   HIS A 180      -0.743  28.998 138.056  1.00  0.00           H  
ATOM   2556  HA  HIS A 180      -2.547  31.244 137.226  1.00  0.00           H  
ATOM   2557 1HB  HIS A 180      -1.771  28.688 135.769  1.00  0.00           H  
ATOM   2558 2HB  HIS A 180      -2.964  29.843 135.193  1.00  0.00           H  
ATOM   2559  HD2 HIS A 180      -1.789  32.344 134.259  1.00  0.00           H  
ATOM   2560  HE1 HIS A 180       2.058  30.502 133.699  1.00  0.00           H  
ATOM   2561  HE2 HIS A 180       0.540  32.525 133.183  1.00  0.00           H  
ATOM   2562  N   TRP A 181      -4.399  30.445 138.499  1.00 10.52           N  
ATOM   2563  CA  TRP A 181      -5.591  30.053 139.206  1.00 11.20           C  
ATOM   2564  C   TRP A 181      -6.868  29.912 138.396  1.00 12.41           C  
ATOM   2565  O   TRP A 181      -7.122  30.594 137.407  1.00 12.54           O  
ATOM   2566  CB  TRP A 181      -5.823  31.054 140.357  1.00  4.72           C  
ATOM   2567  CG  TRP A 181      -4.725  31.033 141.379  1.00  6.74           C  
ATOM   2568  CD1 TRP A 181      -3.718  31.947 141.528  1.00  7.60           C  
ATOM   2569  CD2 TRP A 181      -4.500  30.080 142.429  1.00  2.33           C  
ATOM   2570  NE1 TRP A 181      -2.857  31.602 142.557  1.00  4.75           N  
ATOM   2571  CE2 TRP A 181      -3.337  30.457 143.107  1.00  4.74           C  
ATOM   2572  CE3 TRP A 181      -5.122  28.882 142.762  1.00  1.89           C  
ATOM   2573  CZ2 TRP A 181      -2.787  29.724 144.166  1.00  2.47           C  
ATOM   2574  CZ3 TRP A 181      -4.574  28.142 143.775  1.00  1.89           C  
ATOM   2575  CH2 TRP A 181      -3.471  28.577 144.497  1.00  1.89           C  
ATOM   2576  H   TRP A 181      -4.168  31.426 138.431  1.00  0.00           H  
ATOM   2577  HA  TRP A 181      -5.438  29.054 139.614  1.00  0.00           H  
ATOM   2578 1HB  TRP A 181      -5.903  32.063 139.951  1.00  0.00           H  
ATOM   2579 2HB  TRP A 181      -6.766  30.825 140.853  1.00  0.00           H  
ATOM   2580  HD1 TRP A 181      -3.594  32.842 140.920  1.00  0.00           H  
ATOM   2581  HE1 TRP A 181      -2.032  32.116 142.832  1.00  0.00           H  
ATOM   2582  HE3 TRP A 181      -6.016  28.538 142.242  1.00  0.00           H  
ATOM   2583  HZ2 TRP A 181      -1.884  30.046 144.686  1.00  0.00           H  
ATOM   2584  HZ3 TRP A 181      -5.042  27.183 143.997  1.00  0.00           H  
ATOM   2585  HH2 TRP A 181      -3.142  27.985 145.352  1.00  0.00           H  
ATOM   2586  N   ILE A 182      -7.790  29.034 138.801  1.00 11.58           N  
ATOM   2587  CA  ILE A 182      -9.087  28.841 138.188  1.00 11.42           C  
ATOM   2588  C   ILE A 182      -9.886  28.253 139.358  1.00 10.58           C  
ATOM   2589  O   ILE A 182      -9.413  27.504 140.210  1.00  9.07           O  
ATOM   2590  CB  ILE A 182      -9.132  27.965 136.903  1.00  9.92           C  
ATOM   2591  CG1 ILE A 182     -10.420  28.052 136.110  1.00  8.65           C  
ATOM   2592  CG2 ILE A 182      -8.904  26.474 137.261  1.00 12.56           C  
ATOM   2593  CD1 ILE A 182     -11.639  27.126 136.387  1.00  8.99           C  
ATOM   2594  H   ILE A 182      -7.536  28.473 139.601  1.00  0.00           H  
ATOM   2595  HA  ILE A 182      -9.477  29.814 137.891  1.00  0.00           H  
ATOM   2596  HB  ILE A 182      -8.352  28.289 136.215  1.00  0.00           H  
ATOM   2597 1HG1 ILE A 182     -10.837  29.054 136.202  1.00  0.00           H  
ATOM   2598 2HG1 ILE A 182     -10.209  27.882 135.054  1.00  0.00           H  
ATOM   2599 1HG2 ILE A 182      -8.939  25.872 136.353  1.00  0.00           H  
ATOM   2600 2HG2 ILE A 182      -7.930  26.359 137.735  1.00  0.00           H  
ATOM   2601 3HG2 ILE A 182      -9.683  26.141 137.947  1.00  0.00           H  
ATOM   2602 1HD1 ILE A 182     -12.446  27.370 135.696  1.00  0.00           H  
ATOM   2603 2HD1 ILE A 182     -11.345  26.085 136.248  1.00  0.00           H  
ATOM   2604 3HD1 ILE A 182     -11.982  27.273 137.410  1.00  0.00           H  
ATOM   2605  N   PRO A 183     -11.133  28.637 139.417  1.00 11.11           N  
ATOM   2606  CA  PRO A 183     -12.013  28.204 140.449  1.00 11.58           C  
ATOM   2607  C   PRO A 183     -12.719  26.925 140.025  1.00 12.52           C  
ATOM   2608  O   PRO A 183     -12.993  26.652 138.870  1.00 12.38           O  
ATOM   2609  CB  PRO A 183     -13.099  29.280 140.611  1.00  9.36           C  
ATOM   2610  CG  PRO A 183     -13.266  29.540 139.152  1.00 11.38           C  
ATOM   2611  CD  PRO A 183     -11.853  29.563 138.547  1.00 11.86           C  
ATOM   2612  HA  PRO A 183     -11.452  28.119 141.391  1.00  0.00           H  
ATOM   2613 1HB  PRO A 183     -13.966  28.862 141.143  1.00  0.00           H  
ATOM   2614 2HB  PRO A 183     -12.717  30.111 141.222  1.00  0.00           H  
ATOM   2615 1HG  PRO A 183     -13.889  28.757 138.695  1.00  0.00           H  
ATOM   2616 2HG  PRO A 183     -13.789  30.494 138.994  1.00  0.00           H  
ATOM   2617 1HD  PRO A 183     -11.893  29.208 137.507  1.00  0.00           H  
ATOM   2618 2HD  PRO A 183     -11.450  30.586 138.593  1.00  0.00           H  
ATOM   2619  N   VAL A 184     -13.045  26.282 141.137  1.00 12.58           N  
ATOM   2620  CA  VAL A 184     -13.804  25.049 141.200  1.00 12.61           C  
ATOM   2621  C   VAL A 184     -15.228  25.417 140.767  1.00 12.92           C  
ATOM   2622  O   VAL A 184     -15.875  26.291 141.279  1.00 12.43           O  
ATOM   2623  CB  VAL A 184     -13.668  24.479 142.618  1.00 10.09           C  
ATOM   2624  CG1 VAL A 184     -14.684  23.355 142.766  1.00 14.91           C  
ATOM   2625  CG2 VAL A 184     -12.269  23.977 142.922  1.00  2.03           C  
ATOM   2626  H   VAL A 184     -12.726  26.708 141.996  1.00  0.00           H  
ATOM   2627  HA  VAL A 184     -13.385  24.347 140.478  1.00  0.00           H  
ATOM   2628  HB  VAL A 184     -13.909  25.261 143.339  1.00  0.00           H  
ATOM   2629 1HG1 VAL A 184     -14.612  22.929 143.767  1.00  0.00           H  
ATOM   2630 2HG1 VAL A 184     -15.688  23.750 142.612  1.00  0.00           H  
ATOM   2631 3HG1 VAL A 184     -14.480  22.580 142.027  1.00  0.00           H  
ATOM   2632 1HG2 VAL A 184     -12.236  23.587 143.939  1.00  0.00           H  
ATOM   2633 2HG2 VAL A 184     -12.006  23.185 142.220  1.00  0.00           H  
ATOM   2634 3HG2 VAL A 184     -11.559  24.798 142.825  1.00  0.00           H  
ATOM   2635  N   THR A 185     -15.714  24.812 139.723  1.00 13.49           N  
ATOM   2636  CA  THR A 185     -16.957  24.928 139.029  1.00 14.47           C  
ATOM   2637  C   THR A 185     -17.935  24.022 139.742  1.00 17.12           C  
ATOM   2638  O   THR A 185     -19.150  24.237 139.764  1.00 21.08           O  
ATOM   2639  CB  THR A 185     -16.823  24.628 137.522  1.00 14.47           C  
ATOM   2640  OG1 THR A 185     -16.229  23.354 137.232  1.00 15.74           O  
ATOM   2641  CG2 THR A 185     -15.917  25.596 136.799  1.00  9.05           C  
ATOM   2642  H   THR A 185     -15.027  24.148 139.394  1.00  0.00           H  
ATOM   2643  HA  THR A 185     -17.316  25.952 139.131  1.00  0.00           H  
ATOM   2644  HB  THR A 185     -17.805  24.678 137.052  1.00  0.00           H  
ATOM   2645  HG1 THR A 185     -16.016  22.906 138.054  1.00  0.00           H  
ATOM   2646 1HG2 THR A 185     -15.867  25.329 135.744  1.00  0.00           H  
ATOM   2647 2HG2 THR A 185     -16.311  26.607 136.899  1.00  0.00           H  
ATOM   2648 3HG2 THR A 185     -14.918  25.552 137.232  1.00  0.00           H  
ATOM   2649  N   ALA A 186     -17.489  22.998 140.482  1.00 18.47           N  
ATOM   2650  CA  ALA A 186     -18.349  22.134 141.252  1.00 15.97           C  
ATOM   2651  C   ALA A 186     -17.381  21.435 142.212  1.00 16.14           C  
ATOM   2652  O   ALA A 186     -16.281  20.978 141.985  1.00 16.25           O  
ATOM   2653  CB  ALA A 186     -19.208  21.092 140.572  1.00 14.92           C  
ATOM   2654  H   ALA A 186     -16.492  22.835 140.491  1.00  0.00           H  
ATOM   2655  HA  ALA A 186     -19.070  22.758 141.781  1.00  0.00           H  
ATOM   2656 1HB  ALA A 186     -19.780  20.546 141.322  1.00  0.00           H  
ATOM   2657 2HB  ALA A 186     -19.892  21.581 139.878  1.00  0.00           H  
ATOM   2658 3HB  ALA A 186     -18.572  20.397 140.025  1.00  0.00           H  
ATOM   2659  N   GLU A 187     -17.897  21.442 143.406  1.00 15.90           N  
ATOM   2660  CA  GLU A 187     -17.445  20.915 144.667  1.00 13.03           C  
ATOM   2661  C   GLU A 187     -18.012  19.506 144.890  1.00 13.07           C  
ATOM   2662  O   GLU A 187     -18.781  19.144 145.738  1.00 12.67           O  
ATOM   2663  CB  GLU A 187     -17.926  21.926 145.686  1.00 12.31           C  
ATOM   2664  CG  GLU A 187     -17.223  23.222 145.330  1.00 21.85           C  
ATOM   2665  CD  GLU A 187     -17.922  24.532 145.679  1.00 23.24           C  
ATOM   2666  OE1 GLU A 187     -18.109  24.651 146.938  1.00 18.78           O  
ATOM   2667  OE2 GLU A 187     -18.186  25.243 144.663  1.00 23.02           O  
ATOM   2668  H   GLU A 187     -18.782  21.926 143.364  1.00  0.00           H  
ATOM   2669  HA  GLU A 187     -16.356  20.853 144.646  1.00  0.00           H  
ATOM   2670 1HB  GLU A 187     -19.011  22.012 145.629  1.00  0.00           H  
ATOM   2671 2HB  GLU A 187     -17.677  21.579 146.689  1.00  0.00           H  
ATOM   2672 1HG  GLU A 187     -16.257  23.249 145.833  1.00  0.00           H  
ATOM   2673 2HG  GLU A 187     -17.043  23.242 144.256  1.00  0.00           H  
ATOM   2674  N   LYS A 188     -17.526  18.622 144.025  1.00 12.36           N  
ATOM   2675  CA  LYS A 188     -17.682  17.202 143.863  1.00 10.91           C  
ATOM   2676  C   LYS A 188     -16.233  16.701 143.829  1.00 11.71           C  
ATOM   2677  O   LYS A 188     -15.409  16.417 144.726  1.00 13.76           O  
ATOM   2678  CB  LYS A 188     -18.473  17.062 142.607  1.00 10.60           C  
ATOM   2679  CG  LYS A 188     -19.907  16.686 142.737  1.00 21.27           C  
ATOM   2680  CD  LYS A 188     -20.945  17.783 142.831  1.00 28.74           C  
ATOM   2681  CE  LYS A 188     -22.348  17.249 142.535  1.00 34.12           C  
ATOM   2682  NZ  LYS A 188     -23.043  16.531 143.648  1.00 33.73           N  
ATOM   2683  H   LYS A 188     -16.935  19.129 143.381  1.00  0.00           H  
ATOM   2684  HA  LYS A 188     -18.225  16.813 144.725  1.00  0.00           H  
ATOM   2685 1HB  LYS A 188     -18.454  18.004 142.058  1.00  0.00           H  
ATOM   2686 2HB  LYS A 188     -18.016  16.303 141.972  1.00  0.00           H  
ATOM   2687 1HG  LYS A 188     -20.206  16.088 141.875  1.00  0.00           H  
ATOM   2688 2HG  LYS A 188     -20.046  16.088 143.637  1.00  0.00           H  
ATOM   2689 1HD  LYS A 188     -20.932  18.212 143.834  1.00  0.00           H  
ATOM   2690 2HD  LYS A 188     -20.708  18.570 142.116  1.00  0.00           H  
ATOM   2691 1HE  LYS A 188     -22.999  18.075 142.251  1.00  0.00           H  
ATOM   2692 2HE  LYS A 188     -22.302  16.548 141.702  1.00  0.00           H  
ATOM   2693 1HZ  LYS A 188     -23.954  16.227 143.336  1.00  0.00           H  
ATOM   2694 2HZ  LYS A 188     -22.496  15.727 143.924  1.00  0.00           H  
ATOM   2695 3HZ  LYS A 188     -23.148  17.153 144.437  1.00  0.00           H  
ATOM   2696  N   TYR A 189     -15.732  16.567 142.620  1.00 12.22           N  
ATOM   2697  CA  TYR A 189     -14.365  16.257 142.286  1.00 10.47           C  
ATOM   2698  C   TYR A 189     -13.813  17.693 142.318  1.00 11.22           C  
ATOM   2699  O   TYR A 189     -14.513  18.695 142.551  1.00  9.20           O  
ATOM   2700  CB  TYR A 189     -14.200  15.738 140.842  1.00  8.66           C  
ATOM   2701  CG  TYR A 189     -14.988  14.494 140.557  1.00  5.43           C  
ATOM   2702  CD1 TYR A 189     -16.331  14.538 140.182  1.00  5.48           C  
ATOM   2703  CD2 TYR A 189     -14.420  13.231 140.690  1.00  6.68           C  
ATOM   2704  CE1 TYR A 189     -17.086  13.390 139.964  1.00  1.89           C  
ATOM   2705  CE2 TYR A 189     -15.196  12.116 140.470  1.00  7.10           C  
ATOM   2706  CZ  TYR A 189     -16.521  12.178 140.089  1.00  5.76           C  
ATOM   2707  OH  TYR A 189     -17.188  10.965 139.827  1.00 11.10           O  
ATOM   2708  H   TYR A 189     -16.402  16.702 141.876  1.00  0.00           H  
ATOM   2709  HA  TYR A 189     -14.014  15.472 142.957  1.00  0.00           H  
ATOM   2710 1HB  TYR A 189     -14.514  16.511 140.139  1.00  0.00           H  
ATOM   2711 2HB  TYR A 189     -13.148  15.528 140.649  1.00  0.00           H  
ATOM   2712  HD1 TYR A 189     -16.829  15.499 140.049  1.00  0.00           H  
ATOM   2713  HD2 TYR A 189     -13.370  13.132 140.967  1.00  0.00           H  
ATOM   2714  HE1 TYR A 189     -18.133  13.473 139.672  1.00  0.00           H  
ATOM   2715  HE2 TYR A 189     -14.769  11.121 140.596  1.00  0.00           H  
ATOM   2716  HH  TYR A 189     -16.582  10.232 139.961  1.00  0.00           H  
ATOM   2717  N   TRP A 190     -12.532  17.743 142.007  1.00 11.74           N  
ATOM   2718  CA  TRP A 190     -11.877  19.032 141.885  1.00  8.70           C  
ATOM   2719  C   TRP A 190     -12.145  19.323 140.406  1.00 10.36           C  
ATOM   2720  O   TRP A 190     -11.281  18.992 139.589  1.00  7.92           O  
ATOM   2721  CB  TRP A 190     -10.429  18.946 142.255  1.00  5.55           C  
ATOM   2722  CG  TRP A 190     -10.210  18.973 143.736  1.00  7.68           C  
ATOM   2723  CD1 TRP A 190     -10.161  17.891 144.549  1.00 10.22           C  
ATOM   2724  CD2 TRP A 190     -10.027  20.098 144.593  1.00 10.14           C  
ATOM   2725  NE1 TRP A 190      -9.955  18.223 145.866  1.00  9.60           N  
ATOM   2726  CE2 TRP A 190      -9.867  19.600 145.929  1.00 11.99           C  
ATOM   2727  CE3 TRP A 190      -9.936  21.477 144.388  1.00 10.25           C  
ATOM   2728  CZ2 TRP A 190      -9.592  20.439 147.006  1.00 10.72           C  
ATOM   2729  CZ3 TRP A 190      -9.720  22.293 145.488  1.00 12.01           C  
ATOM   2730  CH2 TRP A 190      -9.542  21.793 146.792  1.00 10.57           C  
ATOM   2731  H   TRP A 190     -11.995  16.902 141.851  1.00  0.00           H  
ATOM   2732  HA  TRP A 190     -12.361  19.732 142.566  1.00  0.00           H  
ATOM   2733 1HB  TRP A 190     -10.005  18.025 141.854  1.00  0.00           H  
ATOM   2734 2HB  TRP A 190      -9.888  19.778 141.805  1.00  0.00           H  
ATOM   2735  HD1 TRP A 190     -10.270  16.859 144.220  1.00  0.00           H  
ATOM   2736  HE1 TRP A 190      -9.884  17.570 146.633  1.00  0.00           H  
ATOM   2737  HE3 TRP A 190     -10.030  21.903 143.389  1.00  0.00           H  
ATOM   2738  HZ2 TRP A 190      -9.414  20.053 148.010  1.00  0.00           H  
ATOM   2739  HZ3 TRP A 190      -9.694  23.366 145.294  1.00  0.00           H  
ATOM   2740  HH2 TRP A 190      -9.366  22.462 147.635  1.00  0.00           H  
ATOM   2741  N   GLN A 191     -13.321  19.835 140.074  1.00  9.97           N  
ATOM   2742  CA  GLN A 191     -13.673  20.181 138.740  1.00 11.85           C  
ATOM   2743  C   GLN A 191     -13.329  21.580 138.306  1.00 13.59           C  
ATOM   2744  O   GLN A 191     -13.679  22.412 139.124  1.00 14.18           O  
ATOM   2745  CB  GLN A 191     -15.223  20.349 138.796  1.00 16.03           C  
ATOM   2746  CG  GLN A 191     -15.801  18.948 138.774  1.00 12.96           C  
ATOM   2747  CD  GLN A 191     -16.752  18.996 137.575  1.00 16.59           C  
ATOM   2748  OE1 GLN A 191     -16.759  19.947 136.805  1.00 13.49           O  
ATOM   2749  NE2 GLN A 191     -17.514  17.896 137.583  1.00 16.43           N  
ATOM   2750  H   GLN A 191     -13.992  19.982 140.814  1.00  0.00           H  
ATOM   2751  HA  GLN A 191     -13.379  19.364 138.082  1.00  0.00           H  
ATOM   2752 1HB  GLN A 191     -15.498  20.891 139.701  1.00  0.00           H  
ATOM   2753 2HB  GLN A 191     -15.556  20.943 137.945  1.00  0.00           H  
ATOM   2754 1HG  GLN A 191     -14.989  18.233 138.645  1.00  0.00           H  
ATOM   2755 2HG  GLN A 191     -16.315  18.763 139.717  1.00  0.00           H  
ATOM   2756 1HE2 GLN A 191     -18.199  17.756 136.867  1.00  0.00           H  
ATOM   2757 2HE2 GLN A 191     -17.399  17.213 138.304  1.00  0.00           H  
ATOM   2758  N   VAL A 192     -12.802  21.903 137.132  1.00 16.68           N  
ATOM   2759  CA  VAL A 192     -12.502  23.255 136.681  1.00 13.19           C  
ATOM   2760  C   VAL A 192     -13.114  23.422 135.309  1.00 13.93           C  
ATOM   2761  O   VAL A 192     -13.413  22.422 134.659  1.00 15.39           O  
ATOM   2762  CB  VAL A 192     -10.998  23.619 136.595  1.00 10.59           C  
ATOM   2763  CG1 VAL A 192     -10.415  23.629 138.019  1.00  1.89           C  
ATOM   2764  CG2 VAL A 192     -10.137  22.767 135.689  1.00  6.31           C  
ATOM   2765  H   VAL A 192     -12.603  21.125 136.520  1.00  0.00           H  
ATOM   2766  HA  VAL A 192     -12.943  23.961 137.386  1.00  0.00           H  
ATOM   2767  HB  VAL A 192     -10.901  24.640 136.226  1.00  0.00           H  
ATOM   2768 1HG1 VAL A 192      -9.356  23.884 137.977  1.00  0.00           H  
ATOM   2769 2HG1 VAL A 192     -10.942  24.368 138.623  1.00  0.00           H  
ATOM   2770 3HG1 VAL A 192     -10.532  22.642 138.467  1.00  0.00           H  
ATOM   2771 1HG2 VAL A 192      -9.109  23.127 135.720  1.00  0.00           H  
ATOM   2772 2HG2 VAL A 192     -10.169  21.731 136.026  1.00  0.00           H  
ATOM   2773 3HG2 VAL A 192     -10.512  22.828 134.667  1.00  0.00           H  
ATOM   2774  N   ALA A 193     -13.278  24.608 134.767  1.00 15.48           N  
ATOM   2775  CA  ALA A 193     -13.797  24.752 133.425  1.00 16.65           C  
ATOM   2776  C   ALA A 193     -12.687  25.180 132.453  1.00 16.56           C  
ATOM   2777  O   ALA A 193     -11.810  25.876 132.871  1.00 16.94           O  
ATOM   2778  CB  ALA A 193     -14.887  25.776 133.195  1.00 24.17           C  
ATOM   2779  H   ALA A 193     -13.039  25.436 135.293  1.00  0.00           H  
ATOM   2780  HA  ALA A 193     -14.233  23.798 133.126  1.00  0.00           H  
ATOM   2781 1HB  ALA A 193     -15.175  25.771 132.144  1.00  0.00           H  
ATOM   2782 2HB  ALA A 193     -15.753  25.530 133.810  1.00  0.00           H  
ATOM   2783 3HB  ALA A 193     -14.520  26.765 133.465  1.00  0.00           H  
ATOM   2784  N   LEU A 194     -12.826  24.668 131.260  1.00 17.72           N  
ATOM   2785  CA  LEU A 194     -11.974  24.833 130.120  1.00 19.95           C  
ATOM   2786  C   LEU A 194     -12.794  25.695 129.130  1.00 21.29           C  
ATOM   2787  O   LEU A 194     -13.961  25.468 128.780  1.00 20.99           O  
ATOM   2788  CB  LEU A 194     -11.454  23.600 129.364  1.00 16.91           C  
ATOM   2789  CG  LEU A 194     -11.320  22.369 130.254  1.00 20.99           C  
ATOM   2790  CD1 LEU A 194     -10.825  21.110 129.531  1.00 23.17           C  
ATOM   2791  CD2 LEU A 194     -10.386  22.589 131.435  1.00 21.53           C  
ATOM   2792  H   LEU A 194     -13.651  24.091 131.178  1.00  0.00           H  
ATOM   2793  HA  LEU A 194     -11.067  25.346 130.438  1.00  0.00           H  
ATOM   2794 1HB  LEU A 194     -12.140  23.378 128.549  1.00  0.00           H  
ATOM   2795 2HB  LEU A 194     -10.480  23.839 128.937  1.00  0.00           H  
ATOM   2796  HG  LEU A 194     -12.299  22.099 130.652  1.00  0.00           H  
ATOM   2797 1HD1 LEU A 194     -10.760  20.285 130.240  1.00  0.00           H  
ATOM   2798 2HD1 LEU A 194     -11.523  20.849 128.735  1.00  0.00           H  
ATOM   2799 3HD1 LEU A 194      -9.841  21.299 129.104  1.00  0.00           H  
ATOM   2800 1HD2 LEU A 194     -10.332  21.678 132.031  1.00  0.00           H  
ATOM   2801 2HD2 LEU A 194      -9.391  22.842 131.070  1.00  0.00           H  
ATOM   2802 3HD2 LEU A 194     -10.765  23.404 132.051  1.00  0.00           H  
ATOM   2803  N   ASP A 195     -12.053  26.755 128.764  1.00 24.07           N  
ATOM   2804  CA  ASP A 195     -12.557  27.732 127.839  1.00 27.61           C  
ATOM   2805  C   ASP A 195     -12.278  27.338 126.405  1.00 27.80           C  
ATOM   2806  O   ASP A 195     -13.039  27.833 125.598  1.00 29.51           O  
ATOM   2807  CB  ASP A 195     -11.929  29.101 128.041  1.00 31.39           C  
ATOM   2808  CG  ASP A 195     -12.860  29.735 129.058  1.00 38.72           C  
ATOM   2809  OD1 ASP A 195     -13.987  29.168 129.160  1.00 39.66           O  
ATOM   2810  OD2 ASP A 195     -12.276  30.713 129.626  1.00 44.64           O  
ATOM   2811  H   ASP A 195     -11.124  26.870 129.144  1.00  0.00           H  
ATOM   2812  HA  ASP A 195     -13.631  27.834 127.995  1.00  0.00           H  
ATOM   2813 1HB  ASP A 195     -10.904  28.983 128.392  1.00  0.00           H  
ATOM   2814 2HB  ASP A 195     -11.890  29.628 127.087  1.00  0.00           H  
ATOM   2815  N   GLY A 196     -11.236  26.555 126.183  1.00 28.21           N  
ATOM   2816  CA  GLY A 196     -11.042  26.141 124.782  1.00 26.22           C  
ATOM   2817  C   GLY A 196      -9.898  25.116 124.675  1.00 23.87           C  
ATOM   2818  O   GLY A 196      -9.089  25.110 125.592  1.00 20.47           O  
ATOM   2819  H   GLY A 196     -10.586  26.233 126.886  1.00  0.00           H  
ATOM   2820 1HA  GLY A 196     -11.967  25.710 124.398  1.00  0.00           H  
ATOM   2821 2HA  GLY A 196     -10.818  27.015 124.172  1.00  0.00           H  
ATOM   2822  N   ILE A 197     -10.011  24.364 123.571  1.00 23.38           N  
ATOM   2823  CA  ILE A 197      -8.919  23.481 123.212  1.00 22.11           C  
ATOM   2824  C   ILE A 197      -8.414  24.088 121.871  1.00 20.71           C  
ATOM   2825  O   ILE A 197      -8.970  24.715 120.978  1.00 19.71           O  
ATOM   2826  CB  ILE A 197      -9.007  21.951 123.290  1.00 24.68           C  
ATOM   2827  CG1 ILE A 197      -7.569  21.383 123.266  1.00 23.05           C  
ATOM   2828  CG2 ILE A 197      -9.879  21.327 122.251  1.00 26.68           C  
ATOM   2829  CD1 ILE A 197      -7.278  20.179 124.106  1.00 18.35           C  
ATOM   2830  H   ILE A 197     -10.832  24.395 122.984  1.00  0.00           H  
ATOM   2831  HA  ILE A 197      -8.074  23.693 123.865  1.00  0.00           H  
ATOM   2832  HB  ILE A 197      -9.411  21.659 124.259  1.00  0.00           H  
ATOM   2833 1HG1 ILE A 197      -7.303  21.110 122.245  1.00  0.00           H  
ATOM   2834 2HG1 ILE A 197      -6.868  22.152 123.591  1.00  0.00           H  
ATOM   2835 1HG2 ILE A 197      -9.882  20.245 122.381  1.00  0.00           H  
ATOM   2836 2HG2 ILE A 197     -10.895  21.707 122.352  1.00  0.00           H  
ATOM   2837 3HG2 ILE A 197      -9.497  21.572 121.260  1.00  0.00           H  
ATOM   2838 1HD1 ILE A 197      -6.232  19.897 123.987  1.00  0.00           H  
ATOM   2839 2HD1 ILE A 197      -7.475  20.410 125.154  1.00  0.00           H  
ATOM   2840 3HD1 ILE A 197      -7.914  19.353 123.790  1.00  0.00           H  
ATOM   2841  N   THR A 198      -7.113  24.003 121.791  1.00 19.19           N  
ATOM   2842  CA  THR A 198      -6.203  24.418 120.782  1.00 19.36           C  
ATOM   2843  C   THR A 198      -5.200  23.317 120.446  1.00 20.41           C  
ATOM   2844  O   THR A 198      -4.773  22.500 121.268  1.00 20.09           O  
ATOM   2845  CB  THR A 198      -5.569  25.676 121.410  1.00 20.91           C  
ATOM   2846  OG1 THR A 198      -6.411  26.832 121.271  1.00 19.28           O  
ATOM   2847  CG2 THR A 198      -4.230  25.946 120.788  1.00 15.87           C  
ATOM   2848  H   THR A 198      -6.755  23.555 122.622  1.00  0.00           H  
ATOM   2849  HA  THR A 198      -6.769  24.644 119.878  1.00  0.00           H  
ATOM   2850  HB  THR A 198      -5.445  25.524 122.482  1.00  0.00           H  
ATOM   2851  HG1 THR A 198      -7.215  26.587 120.807  1.00  0.00           H  
ATOM   2852 1HG2 THR A 198      -3.792  26.836 121.239  1.00  0.00           H  
ATOM   2853 2HG2 THR A 198      -3.573  25.093 120.955  1.00  0.00           H  
ATOM   2854 3HG2 THR A 198      -4.352  26.105 119.717  1.00  0.00           H  
ATOM   2855  N   VAL A 199      -4.832  23.169 119.179  1.00 18.98           N  
ATOM   2856  CA  VAL A 199      -3.825  22.170 118.776  1.00 18.07           C  
ATOM   2857  C   VAL A 199      -2.892  23.095 117.961  1.00 15.88           C  
ATOM   2858  O   VAL A 199      -3.466  23.696 117.063  1.00 16.57           O  
ATOM   2859  CB  VAL A 199      -4.251  20.859 118.092  1.00 15.69           C  
ATOM   2860  CG1 VAL A 199      -5.740  20.568 117.901  1.00 15.80           C  
ATOM   2861  CG2 VAL A 199      -3.633  20.756 116.730  1.00 13.44           C  
ATOM   2862  H   VAL A 199      -5.253  23.756 118.473  1.00  0.00           H  
ATOM   2863  HA  VAL A 199      -3.296  21.832 119.668  1.00  0.00           H  
ATOM   2864  HB  VAL A 199      -3.921  20.018 118.702  1.00  0.00           H  
ATOM   2865 1HG1 VAL A 199      -5.862  19.605 117.404  1.00  0.00           H  
ATOM   2866 2HG1 VAL A 199      -6.233  20.539 118.873  1.00  0.00           H  
ATOM   2867 3HG1 VAL A 199      -6.188  21.350 117.289  1.00  0.00           H  
ATOM   2868 1HG2 VAL A 199      -3.943  19.823 116.259  1.00  0.00           H  
ATOM   2869 2HG2 VAL A 199      -3.959  21.597 116.118  1.00  0.00           H  
ATOM   2870 3HG2 VAL A 199      -2.547  20.772 116.821  1.00  0.00           H  
ATOM   2871  N   ASN A 200      -1.654  23.308 118.239  1.00 13.40           N  
ATOM   2872  CA  ASN A 200      -0.719  24.210 117.616  1.00 14.83           C  
ATOM   2873  C   ASN A 200      -1.022  25.709 117.579  1.00 16.24           C  
ATOM   2874  O   ASN A 200      -0.586  26.495 116.712  1.00 14.67           O  
ATOM   2875  CB  ASN A 200      -0.373  23.638 116.212  1.00 14.12           C  
ATOM   2876  CG  ASN A 200       0.775  22.666 116.414  1.00 17.83           C  
ATOM   2877  OD1 ASN A 200       1.292  22.482 117.539  1.00 21.61           O  
ATOM   2878  ND2 ASN A 200       1.287  22.000 115.422  1.00 12.64           N  
ATOM   2879  H   ASN A 200      -1.345  22.735 119.012  1.00  0.00           H  
ATOM   2880  HA  ASN A 200       0.181  24.256 118.232  1.00  0.00           H  
ATOM   2881 1HB  ASN A 200      -1.252  23.148 115.792  1.00  0.00           H  
ATOM   2882 2HB  ASN A 200      -0.102  24.455 115.543  1.00  0.00           H  
ATOM   2883 1HD2 ASN A 200       2.044  21.365 115.583  1.00  0.00           H  
ATOM   2884 2HD2 ASN A 200       0.925  22.122 114.498  1.00  0.00           H  
ATOM   2885  N   GLY A 201      -1.756  26.220 118.552  1.00 17.39           N  
ATOM   2886  CA  GLY A 201      -2.179  27.576 118.714  1.00 20.81           C  
ATOM   2887  C   GLY A 201      -3.514  27.818 118.029  1.00 23.47           C  
ATOM   2888  O   GLY A 201      -3.968  28.933 117.933  1.00 24.85           O  
ATOM   2889  H   GLY A 201      -2.028  25.534 119.242  1.00  0.00           H  
ATOM   2890 1HA  GLY A 201      -2.263  27.807 119.776  1.00  0.00           H  
ATOM   2891 2HA  GLY A 201      -1.425  28.244 118.299  1.00  0.00           H  
ATOM   2892  N   GLN A 202      -4.218  26.801 117.602  1.00 25.99           N  
ATOM   2893  CA  GLN A 202      -5.452  26.760 116.897  1.00 29.01           C  
ATOM   2894  C   GLN A 202      -6.566  25.972 117.541  1.00 31.39           C  
ATOM   2895  O   GLN A 202      -6.374  24.859 118.011  1.00 32.75           O  
ATOM   2896  CB  GLN A 202      -5.253  25.947 115.589  1.00 37.28           C  
ATOM   2897  CG  GLN A 202      -3.952  25.725 114.856  1.00 41.79           C  
ATOM   2898  CD  GLN A 202      -3.690  24.376 114.198  1.00 43.01           C  
ATOM   2899  OE1 GLN A 202      -4.590  23.521 114.121  1.00 44.33           O  
ATOM   2900  NE2 GLN A 202      -2.452  24.138 113.713  1.00 41.88           N  
ATOM   2901  H   GLN A 202      -3.759  25.934 117.842  1.00  0.00           H  
ATOM   2902  HA  GLN A 202      -5.743  27.781 116.650  1.00  0.00           H  
ATOM   2903 1HB  GLN A 202      -5.584  24.920 115.745  1.00  0.00           H  
ATOM   2904 2HB  GLN A 202      -5.870  26.374 114.798  1.00  0.00           H  
ATOM   2905 1HG  GLN A 202      -3.876  26.449 114.045  1.00  0.00           H  
ATOM   2906 2HG  GLN A 202      -3.126  25.858 115.555  1.00  0.00           H  
ATOM   2907 1HE2 GLN A 202      -2.246  23.262 113.275  1.00  0.00           H  
ATOM   2908 2HE2 GLN A 202      -1.741  24.837 113.792  1.00  0.00           H  
ATOM   2909  N   THR A 203      -7.795  26.405 117.522  1.00 34.83           N  
ATOM   2910  CA  THR A 203      -8.967  25.696 118.069  1.00 39.16           C  
ATOM   2911  C   THR A 203      -9.189  24.231 117.715  1.00 41.72           C  
ATOM   2912  O   THR A 203      -8.568  23.676 116.769  1.00 42.38           O  
ATOM   2913  CB  THR A 203     -10.120  26.590 117.528  1.00 40.63           C  
ATOM   2914  OG1 THR A 203      -9.766  27.992 117.791  1.00 40.57           O  
ATOM   2915  CG2 THR A 203     -11.449  26.159 118.115  1.00 41.70           C  
ATOM   2916  H   THR A 203      -7.925  27.308 117.088  1.00  0.00           H  
ATOM   2917  HA  THR A 203      -8.896  25.699 119.157  1.00  0.00           H  
ATOM   2918  HB  THR A 203     -10.166  26.507 116.442  1.00  0.00           H  
ATOM   2919  HG1 THR A 203      -8.913  28.029 118.231  1.00  0.00           H  
ATOM   2920 1HG2 THR A 203     -12.243  26.796 117.725  1.00  0.00           H  
ATOM   2921 2HG2 THR A 203     -11.648  25.122 117.843  1.00  0.00           H  
ATOM   2922 3HG2 THR A 203     -11.413  26.249 119.200  1.00  0.00           H  
ATOM   2923  N   ALA A 204     -10.061  23.489 118.433  1.00 42.34           N  
ATOM   2924  CA  ALA A 204     -10.298  22.083 118.086  1.00 43.73           C  
ATOM   2925  C   ALA A 204     -11.353  21.291 118.865  1.00 44.80           C  
ATOM   2926  O   ALA A 204     -11.337  20.044 118.667  1.00 45.02           O  
ATOM   2927  CB  ALA A 204      -8.987  21.274 118.190  1.00 41.84           C  
ATOM   2928  H   ALA A 204     -10.558  23.893 119.214  1.00  0.00           H  
ATOM   2929  HA  ALA A 204     -10.656  22.044 117.057  1.00  0.00           H  
ATOM   2930 1HB  ALA A 204      -9.180  20.233 117.929  1.00  0.00           H  
ATOM   2931 2HB  ALA A 204      -8.248  21.689 117.504  1.00  0.00           H  
ATOM   2932 3HB  ALA A 204      -8.606  21.328 119.209  1.00  0.00           H  
ATOM   2933  N   ALA A 205     -12.203  21.873 119.734  1.00 44.42           N  
ATOM   2934  CA  ALA A 205     -13.201  21.087 120.451  1.00 43.89           C  
ATOM   2935  C   ALA A 205     -14.059  21.675 121.565  1.00 42.93           C  
ATOM   2936  O   ALA A 205     -15.078  20.997 121.880  1.00 43.32           O  
ATOM   2937  CB  ALA A 205     -12.520  19.823 121.052  1.00 43.99           C  
ATOM   2938  H   ALA A 205     -12.152  22.869 119.895  1.00  0.00           H  
ATOM   2939  HA  ALA A 205     -13.968  20.783 119.739  1.00  0.00           H  
ATOM   2940 1HB  ALA A 205     -13.261  19.231 121.589  1.00  0.00           H  
ATOM   2941 2HB  ALA A 205     -12.091  19.224 120.249  1.00  0.00           H  
ATOM   2942 3HB  ALA A 205     -11.732  20.127 121.739  1.00  0.00           H  
ATOM   2943  N   CYS A 206     -13.765  22.822 122.198  1.00 41.61           N  
ATOM   2944  CA  CYS A 206     -14.580  23.311 123.302  1.00 37.37           C  
ATOM   2945  C   CYS A 206     -15.490  24.499 123.095  1.00 36.11           C  
ATOM   2946  O   CYS A 206     -15.800  25.039 124.162  1.00 33.05           O  
ATOM   2947  CB  CYS A 206     -13.668  23.697 124.512  1.00 32.87           C  
ATOM   2948  SG  CYS A 206     -13.176  22.191 125.393  1.00 31.04           S  
ATOM   2949  H   CYS A 206     -12.962  23.359 121.904  1.00  0.00           H  
ATOM   2950  HA  CYS A 206     -15.257  22.515 123.611  1.00  0.00           H  
ATOM   2951 1HB  CYS A 206     -12.790  24.233 124.150  1.00  0.00           H  
ATOM   2952 2HB  CYS A 206     -14.210  24.369 125.177  1.00  0.00           H  
ATOM   2953  N   GLU A 208     -15.810  26.594 125.805  1.00 42.35           N  
ATOM   2954  CA  GLU A 208     -17.162  27.203 125.630  1.00 42.41           C  
ATOM   2955  C   GLU A 208     -18.094  26.298 126.455  1.00 40.08           C  
ATOM   2956  O   GLU A 208     -19.314  26.418 126.513  1.00 39.87           O  
ATOM   2957  CB  GLU A 208     -17.580  27.443 124.168  1.00 40.07           C  
ATOM   2958  CG  GLU A 208     -18.333  28.692 123.828  1.00 39.27           C  
ATOM   2959  CD  GLU A 208     -19.856  28.771 123.784  1.00 42.40           C  
ATOM   2960  OE1 GLU A 208     -20.595  27.764 124.026  1.00 41.65           O  
ATOM   2961  OE2 GLU A 208     -20.422  29.875 123.485  1.00 33.16           O  
ATOM   2962  H   GLU A 208     -15.251  26.858 126.604  1.00  0.00           H  
ATOM   2963  HA  GLU A 208     -17.168  28.179 126.117  1.00  0.00           H  
ATOM   2964 1HB  GLU A 208     -16.694  27.456 123.534  1.00  0.00           H  
ATOM   2965 2HB  GLU A 208     -18.212  26.621 123.831  1.00  0.00           H  
ATOM   2966 1HG  GLU A 208     -18.065  29.471 124.541  1.00  0.00           H  
ATOM   2967 2HG  GLU A 208     -18.032  29.026 122.836  1.00  0.00           H  
ATOM   2968  N   GLY A 209     -17.402  25.382 127.156  1.00 38.56           N  
ATOM   2969  CA  GLY A 209     -18.079  24.399 127.964  1.00 35.19           C  
ATOM   2970  C   GLY A 209     -17.457  23.012 127.930  1.00 33.35           C  
ATOM   2971  O   GLY A 209     -17.794  21.950 127.382  1.00 34.05           O  
ATOM   2972  H   GLY A 209     -16.393  25.378 127.119  1.00  0.00           H  
ATOM   2973 1HA  GLY A 209     -18.098  24.732 129.002  1.00  0.00           H  
ATOM   2974 2HA  GLY A 209     -19.114  24.309 127.636  1.00  0.00           H  
ATOM   2975  N   CYS A 210     -16.339  22.996 128.638  1.00 30.65           N  
ATOM   2976  CA  CYS A 210     -15.639  21.728 128.846  1.00 27.02           C  
ATOM   2977  C   CYS A 210     -15.387  21.897 130.353  1.00 25.98           C  
ATOM   2978  O   CYS A 210     -15.223  22.985 130.947  1.00 24.96           O  
ATOM   2979  CB  CYS A 210     -14.515  21.528 127.888  1.00 28.66           C  
ATOM   2980  SG  CYS A 210     -14.919  21.322 126.093  1.00 25.70           S  
ATOM   2981  H   CYS A 210     -15.957  23.841 129.039  1.00  0.00           H  
ATOM   2982  HA  CYS A 210     -16.348  20.913 128.697  1.00  0.00           H  
ATOM   2983 1HB  CYS A 210     -13.834  22.378 127.943  1.00  0.00           H  
ATOM   2984 2HB  CYS A 210     -13.951  20.639 128.169  1.00  0.00           H  
ATOM   2985  N   GLN A 211     -15.419  20.800 131.052  1.00 21.82           N  
ATOM   2986  CA  GLN A 211     -15.162  20.748 132.473  1.00 17.07           C  
ATOM   2987  C   GLN A 211     -13.990  19.763 132.502  1.00 13.44           C  
ATOM   2988  O   GLN A 211     -13.930  18.972 131.562  1.00 11.40           O  
ATOM   2989  CB  GLN A 211     -16.276  20.118 133.263  1.00 16.04           C  
ATOM   2990  CG  GLN A 211     -17.481  20.838 133.719  1.00 15.68           C  
ATOM   2991  CD  GLN A 211     -17.601  22.258 134.046  1.00 13.46           C  
ATOM   2992  OE1 GLN A 211     -16.712  23.054 133.991  1.00 15.26           O  
ATOM   2993  NE2 GLN A 211     -18.777  22.753 134.413  1.00 19.18           N  
ATOM   2994  H   GLN A 211     -15.637  19.945 130.560  1.00  0.00           H  
ATOM   2995  HA  GLN A 211     -15.044  21.767 132.841  1.00  0.00           H  
ATOM   2996 1HB  GLN A 211     -16.698  19.287 132.698  1.00  0.00           H  
ATOM   2997 2HB  GLN A 211     -15.878  19.712 134.193  1.00  0.00           H  
ATOM   2998 1HG  GLN A 211     -18.255  20.749 132.957  1.00  0.00           H  
ATOM   2999 2HG  GLN A 211     -17.825  20.395 134.654  1.00  0.00           H  
ATOM   3000 1HE2 GLN A 211     -18.863  23.725 134.638  1.00  0.00           H  
ATOM   3001 2HE2 GLN A 211     -19.577  22.156 134.465  1.00  0.00           H  
ATOM   3002  N   ALA A 212     -13.137  19.801 133.495  1.00 10.77           N  
ATOM   3003  CA  ALA A 212     -12.060  18.839 133.585  1.00  6.57           C  
ATOM   3004  C   ALA A 212     -11.904  18.470 135.070  1.00  6.46           C  
ATOM   3005  O   ALA A 212     -11.872  19.363 135.902  1.00  6.44           O  
ATOM   3006  CB  ALA A 212     -10.772  19.283 132.988  1.00  7.23           C  
ATOM   3007  H   ALA A 212     -13.226  20.508 134.211  1.00  0.00           H  
ATOM   3008  HA  ALA A 212     -12.362  17.941 133.046  1.00  0.00           H  
ATOM   3009 1HB  ALA A 212     -10.027  18.496 133.104  1.00  0.00           H  
ATOM   3010 2HB  ALA A 212     -10.916  19.493 131.928  1.00  0.00           H  
ATOM   3011 3HB  ALA A 212     -10.429  20.184 133.493  1.00  0.00           H  
ATOM   3012  N   ILE A 213     -11.905  17.132 135.336  1.00  6.87           N  
ATOM   3013  CA  ILE A 213     -11.756  16.800 136.771  1.00  8.20           C  
ATOM   3014  C   ILE A 213     -10.226  16.779 136.886  1.00  9.20           C  
ATOM   3015  O   ILE A 213      -9.485  16.475 135.940  1.00 11.59           O  
ATOM   3016  CB  ILE A 213     -12.705  15.760 137.360  1.00  8.40           C  
ATOM   3017  CG1 ILE A 213     -12.278  14.322 137.309  1.00  8.56           C  
ATOM   3018  CG2 ILE A 213     -14.153  15.686 136.785  1.00  6.85           C  
ATOM   3019  CD1 ILE A 213     -11.097  14.004 138.191  1.00 11.28           C  
ATOM   3020  H   ILE A 213     -11.995  16.383 134.665  1.00  0.00           H  
ATOM   3021  HA  ILE A 213     -11.929  17.703 137.355  1.00  0.00           H  
ATOM   3022  HB  ILE A 213     -12.832  15.946 138.426  1.00  0.00           H  
ATOM   3023 1HG1 ILE A 213     -13.109  13.685 137.610  1.00  0.00           H  
ATOM   3024 2HG1 ILE A 213     -12.017  14.056 136.284  1.00  0.00           H  
ATOM   3025 1HG2 ILE A 213     -14.709  14.902 137.299  1.00  0.00           H  
ATOM   3026 2HG2 ILE A 213     -14.653  16.642 136.934  1.00  0.00           H  
ATOM   3027 3HG2 ILE A 213     -14.110  15.461 135.719  1.00  0.00           H  
ATOM   3028 1HD1 ILE A 213     -10.848  12.946 138.099  1.00  0.00           H  
ATOM   3029 2HD1 ILE A 213     -10.241  14.606 137.884  1.00  0.00           H  
ATOM   3030 3HD1 ILE A 213     -11.346  14.229 139.227  1.00  0.00           H  
ATOM   3031  N   VAL A 214      -9.626  17.203 138.000  1.00  7.92           N  
ATOM   3032  CA  VAL A 214      -8.160  17.212 138.166  1.00  8.03           C  
ATOM   3033  C   VAL A 214      -7.973  16.053 139.141  1.00  7.84           C  
ATOM   3034  O   VAL A 214      -8.260  16.082 140.326  1.00  9.28           O  
ATOM   3035  CB  VAL A 214      -7.594  18.571 138.611  1.00 10.09           C  
ATOM   3036  CG1 VAL A 214      -6.090  18.626 138.440  1.00  7.04           C  
ATOM   3037  CG2 VAL A 214      -8.200  19.760 137.816  1.00  5.25           C  
ATOM   3038  H   VAL A 214     -10.209  17.530 138.757  1.00  0.00           H  
ATOM   3039  HA  VAL A 214      -7.701  16.974 137.205  1.00  0.00           H  
ATOM   3040  HB  VAL A 214      -7.818  18.719 139.667  1.00  0.00           H  
ATOM   3041 1HG1 VAL A 214      -5.722  19.600 138.764  1.00  0.00           H  
ATOM   3042 2HG1 VAL A 214      -5.627  17.845 139.042  1.00  0.00           H  
ATOM   3043 3HG1 VAL A 214      -5.837  18.475 137.391  1.00  0.00           H  
ATOM   3044 1HG2 VAL A 214      -7.766  20.694 138.171  1.00  0.00           H  
ATOM   3045 2HG2 VAL A 214      -7.981  19.638 136.755  1.00  0.00           H  
ATOM   3046 3HG2 VAL A 214      -9.280  19.783 137.963  1.00  0.00           H  
ATOM   3047  N   ASP A 215      -7.621  14.904 138.624  1.00  8.31           N  
ATOM   3048  CA  ASP A 215      -7.416  13.630 139.217  1.00  7.36           C  
ATOM   3049  C   ASP A 215      -6.052  12.991 139.264  1.00  7.51           C  
ATOM   3050  O   ASP A 215      -5.659  12.471 138.217  1.00  8.85           O  
ATOM   3051  CB  ASP A 215      -8.202  12.638 138.298  1.00 10.13           C  
ATOM   3052  CG  ASP A 215      -8.693  11.433 139.066  1.00  9.94           C  
ATOM   3053  OD1 ASP A 215      -7.944  11.078 139.999  1.00 13.24           O  
ATOM   3054  OD2 ASP A 215      -9.779  10.870 138.751  1.00 13.69           O  
ATOM   3055  H   ASP A 215      -7.488  15.010 137.628  1.00  0.00           H  
ATOM   3056  HA  ASP A 215      -7.827  13.648 140.227  1.00  0.00           H  
ATOM   3057 1HB  ASP A 215      -9.054  13.152 137.852  1.00  0.00           H  
ATOM   3058 2HB  ASP A 215      -7.557  12.307 137.484  1.00  0.00           H  
ATOM   3059  N   THR A 216      -5.421  12.811 140.412  1.00  7.10           N  
ATOM   3060  CA  THR A 216      -4.159  12.125 140.587  1.00  5.47           C  
ATOM   3061  C   THR A 216      -4.307  10.582 140.473  1.00  4.48           C  
ATOM   3062  O   THR A 216      -3.390   9.833 140.152  1.00  1.89           O  
ATOM   3063  CB  THR A 216      -3.544  12.475 141.942  1.00  6.17           C  
ATOM   3064  OG1 THR A 216      -4.518  12.245 142.964  1.00  6.84           O  
ATOM   3065  CG2 THR A 216      -3.034  13.907 141.936  1.00  8.98           C  
ATOM   3066  H   THR A 216      -5.887  13.198 141.220  1.00  0.00           H  
ATOM   3067  HA  THR A 216      -3.477  12.449 139.800  1.00  0.00           H  
ATOM   3068  HB  THR A 216      -2.715  11.799 142.151  1.00  0.00           H  
ATOM   3069  HG1 THR A 216      -5.331  11.925 142.565  1.00  0.00           H  
ATOM   3070 1HG2 THR A 216      -2.598  14.142 142.907  1.00  0.00           H  
ATOM   3071 2HG2 THR A 216      -2.276  14.020 141.161  1.00  0.00           H  
ATOM   3072 3HG2 THR A 216      -3.861  14.587 141.736  1.00  0.00           H  
ATOM   3073  N   GLY A 217      -5.570  10.156 140.699  1.00  4.08           N  
ATOM   3074  CA  GLY A 217      -5.943   8.770 140.590  1.00  7.15           C  
ATOM   3075  C   GLY A 217      -5.938   8.321 139.117  1.00  9.13           C  
ATOM   3076  O   GLY A 217      -5.800   7.111 138.943  1.00 11.85           O  
ATOM   3077  H   GLY A 217      -6.272  10.836 140.953  1.00  0.00           H  
ATOM   3078 1HA  GLY A 217      -5.249   8.160 141.168  1.00  0.00           H  
ATOM   3079 2HA  GLY A 217      -6.933   8.625 141.020  1.00  0.00           H  
ATOM   3080  N   THR A 218      -6.024   9.129 138.099  1.00  6.30           N  
ATOM   3081  CA  THR A 218      -6.028   8.734 136.737  1.00 10.55           C  
ATOM   3082  C   THR A 218      -4.620   8.898 136.149  1.00 11.41           C  
ATOM   3083  O   THR A 218      -4.021   9.969 136.323  1.00 11.59           O  
ATOM   3084  CB  THR A 218      -7.123   9.488 135.987  1.00 13.07           C  
ATOM   3085  OG1 THR A 218      -8.418   9.069 136.458  1.00 15.54           O  
ATOM   3086  CG2 THR A 218      -7.174   9.177 134.489  1.00 18.75           C  
ATOM   3087  H   THR A 218      -6.092  10.111 138.327  1.00  0.00           H  
ATOM   3088  HA  THR A 218      -6.235   7.665 136.688  1.00  0.00           H  
ATOM   3089  HB  THR A 218      -6.964  10.561 136.093  1.00  0.00           H  
ATOM   3090  HG1 THR A 218      -8.309   8.405 137.143  1.00  0.00           H  
ATOM   3091 1HG2 THR A 218      -7.976   9.750 134.026  1.00  0.00           H  
ATOM   3092 2HG2 THR A 218      -6.223   9.446 134.029  1.00  0.00           H  
ATOM   3093 3HG2 THR A 218      -7.359   8.113 134.345  1.00  0.00           H  
ATOM   3094  N   SER A 219      -4.160   7.845 135.419  1.00 10.61           N  
ATOM   3095  CA  SER A 219      -2.770   7.965 134.943  1.00 12.40           C  
ATOM   3096  C   SER A 219      -2.617   8.704 133.636  1.00 10.33           C  
ATOM   3097  O   SER A 219      -1.544   9.175 133.287  1.00 11.44           O  
ATOM   3098  CB  SER A 219      -2.034   6.608 134.961  1.00  5.80           C  
ATOM   3099  OG  SER A 219      -2.424   5.953 133.784  1.00 21.34           O  
ATOM   3100  H   SER A 219      -4.689   7.016 135.189  1.00  0.00           H  
ATOM   3101  HA  SER A 219      -2.235   8.646 135.606  1.00  0.00           H  
ATOM   3102 1HB  SER A 219      -0.959   6.778 135.005  1.00  0.00           H  
ATOM   3103 2HB  SER A 219      -2.314   6.054 135.856  1.00  0.00           H  
ATOM   3104  HG  SER A 219      -3.026   6.551 133.335  1.00  0.00           H  
ATOM   3105  N   LYS A 220      -3.698   8.851 132.956  1.00 10.32           N  
ATOM   3106  CA  LYS A 220      -3.955   9.504 131.722  1.00 10.36           C  
ATOM   3107  C   LYS A 220      -4.593  10.866 131.556  1.00 10.45           C  
ATOM   3108  O   LYS A 220      -5.162  11.373 132.525  1.00 11.16           O  
ATOM   3109  CB  LYS A 220      -5.218   8.576 131.402  1.00 12.22           C  
ATOM   3110  CG  LYS A 220      -4.987   7.779 130.192  1.00  8.97           C  
ATOM   3111  CD  LYS A 220      -3.791   6.948 130.022  1.00 13.14           C  
ATOM   3112  CE  LYS A 220      -2.427   7.473 129.721  1.00 17.16           C  
ATOM   3113  NZ  LYS A 220      -1.453   7.212 130.858  1.00 25.63           N  
ATOM   3114  H   LYS A 220      -4.460   8.399 133.441  1.00  0.00           H  
ATOM   3115  HA  LYS A 220      -3.086   9.377 131.076  1.00  0.00           H  
ATOM   3116 1HB  LYS A 220      -5.407   7.915 132.248  1.00  0.00           H  
ATOM   3117 2HB  LYS A 220      -6.103   9.199 131.269  1.00  0.00           H  
ATOM   3118 1HG  LYS A 220      -5.804   7.069 130.062  1.00  0.00           H  
ATOM   3119 2HG  LYS A 220      -4.959   8.436 129.323  1.00  0.00           H  
ATOM   3120 1HD  LYS A 220      -3.613   6.375 130.933  1.00  0.00           H  
ATOM   3121 2HD  LYS A 220      -3.947   6.250 129.199  1.00  0.00           H  
ATOM   3122 1HE  LYS A 220      -2.046   6.999 128.817  1.00  0.00           H  
ATOM   3123 2HE  LYS A 220      -2.481   8.547 129.546  1.00  0.00           H  
ATOM   3124 1HZ  LYS A 220      -0.545   7.582 130.616  1.00  0.00           H  
ATOM   3125 2HZ  LYS A 220      -1.787   7.663 131.698  1.00  0.00           H  
ATOM   3126 3HZ  LYS A 220      -1.379   6.217 131.017  1.00  0.00           H  
ATOM   3127  N   ILE A 221      -4.616  11.469 130.374  1.00 11.23           N  
ATOM   3128  CA  ILE A 221      -5.378  12.711 130.085  1.00 11.85           C  
ATOM   3129  C   ILE A 221      -6.541  11.987 129.317  1.00 11.16           C  
ATOM   3130  O   ILE A 221      -6.334  11.055 128.521  1.00  8.79           O  
ATOM   3131  CB  ILE A 221      -4.916  13.978 129.371  1.00 14.12           C  
ATOM   3132  CG1 ILE A 221      -5.954  15.151 129.541  1.00 14.34           C  
ATOM   3133  CG2 ILE A 221      -4.756  14.092 127.853  1.00 13.92           C  
ATOM   3134  CD1 ILE A 221      -5.267  16.508 129.605  1.00 18.08           C  
ATOM   3135  H   ILE A 221      -4.075  11.041 129.636  1.00  0.00           H  
ATOM   3136  HA  ILE A 221      -5.692  13.152 131.030  1.00  0.00           H  
ATOM   3137  HB  ILE A 221      -3.921  14.251 129.722  1.00  0.00           H  
ATOM   3138 1HG1 ILE A 221      -6.655  15.140 128.707  1.00  0.00           H  
ATOM   3139 2HG1 ILE A 221      -6.531  14.997 130.453  1.00  0.00           H  
ATOM   3140 1HG2 ILE A 221      -4.416  15.095 127.597  1.00  0.00           H  
ATOM   3141 2HG2 ILE A 221      -4.024  13.362 127.509  1.00  0.00           H  
ATOM   3142 3HG2 ILE A 221      -5.715  13.900 127.371  1.00  0.00           H  
ATOM   3143 1HD1 ILE A 221      -6.017  17.290 129.723  1.00  0.00           H  
ATOM   3144 2HD1 ILE A 221      -4.583  16.530 130.454  1.00  0.00           H  
ATOM   3145 3HD1 ILE A 221      -4.709  16.677 128.685  1.00  0.00           H  
ATOM   3146  N   VAL A 222      -7.757  12.371 129.603  1.00  9.21           N  
ATOM   3147  CA  VAL A 222      -8.857  11.677 128.936  1.00  9.73           C  
ATOM   3148  C   VAL A 222      -9.658  12.701 128.224  1.00 12.56           C  
ATOM   3149  O   VAL A 222      -9.886  13.789 128.781  1.00 11.54           O  
ATOM   3150  CB  VAL A 222      -9.579  10.945 130.105  1.00 13.15           C  
ATOM   3151  CG1 VAL A 222     -10.993  11.407 130.375  1.00  8.63           C  
ATOM   3152  CG2 VAL A 222      -9.441   9.462 129.887  1.00  9.71           C  
ATOM   3153  H   VAL A 222      -7.967  13.114 130.254  1.00  0.00           H  
ATOM   3154  HA  VAL A 222      -8.437  10.977 128.213  1.00  0.00           H  
ATOM   3155  HB  VAL A 222      -9.112  11.235 131.046  1.00  0.00           H  
ATOM   3156 1HG1 VAL A 222     -11.409  10.838 131.206  1.00  0.00           H  
ATOM   3157 2HG1 VAL A 222     -10.987  12.467 130.629  1.00  0.00           H  
ATOM   3158 3HG1 VAL A 222     -11.603  11.249 129.486  1.00  0.00           H  
ATOM   3159 1HG2 VAL A 222      -9.939   8.928 130.695  1.00  0.00           H  
ATOM   3160 2HG2 VAL A 222      -9.898   9.190 128.936  1.00  0.00           H  
ATOM   3161 3HG2 VAL A 222      -8.385   9.193 129.872  1.00  0.00           H  
ATOM   3162  N   ALA A 223     -10.127  12.468 127.012  1.00 12.04           N  
ATOM   3163  CA  ALA A 223     -10.970  13.459 126.323  1.00 12.91           C  
ATOM   3164  C   ALA A 223     -12.400  12.947 126.068  1.00 12.92           C  
ATOM   3165  O   ALA A 223     -12.817  11.788 126.027  1.00 13.20           O  
ATOM   3166  CB  ALA A 223     -10.268  13.891 125.046  1.00  7.64           C  
ATOM   3167  H   ALA A 223      -9.908  11.599 126.546  1.00  0.00           H  
ATOM   3168  HA  ALA A 223     -11.092  14.317 126.984  1.00  0.00           H  
ATOM   3169 1HB  ALA A 223     -10.881  14.626 124.524  1.00  0.00           H  
ATOM   3170 2HB  ALA A 223      -9.303  14.334 125.293  1.00  0.00           H  
ATOM   3171 3HB  ALA A 223     -10.116  13.025 124.404  1.00  0.00           H  
ATOM   3172  N   PRO A 224     -13.289  13.889 125.876  1.00 12.72           N  
ATOM   3173  CA  PRO A 224     -14.673  13.630 125.573  1.00 14.87           C  
ATOM   3174  C   PRO A 224     -14.797  12.605 124.467  1.00 18.27           C  
ATOM   3175  O   PRO A 224     -14.137  12.706 123.437  1.00 18.09           O  
ATOM   3176  CB  PRO A 224     -15.219  15.010 125.175  1.00 15.30           C  
ATOM   3177  CG  PRO A 224     -14.314  15.946 125.980  1.00 13.69           C  
ATOM   3178  CD  PRO A 224     -12.939  15.333 125.956  1.00 12.72           C  
ATOM   3179  HA  PRO A 224     -15.178  13.258 126.477  1.00  0.00           H  
ATOM   3180 1HB  PRO A 224     -15.146  15.144 124.086  1.00  0.00           H  
ATOM   3181 2HB  PRO A 224     -16.285  15.083 125.437  1.00  0.00           H  
ATOM   3182 1HG  PRO A 224     -14.317  16.952 125.536  1.00  0.00           H  
ATOM   3183 2HG  PRO A 224     -14.694  16.051 127.007  1.00  0.00           H  
ATOM   3184 1HD  PRO A 224     -12.393  15.691 125.071  1.00  0.00           H  
ATOM   3185 2HD  PRO A 224     -12.402  15.601 126.878  1.00  0.00           H  
ATOM   3186  N   VAL A 225     -15.608  11.565 124.608  1.00 21.70           N  
ATOM   3187  CA  VAL A 225     -15.863  10.454 123.763  1.00 23.96           C  
ATOM   3188  C   VAL A 225     -15.837  10.774 122.274  1.00 28.53           C  
ATOM   3189  O   VAL A 225     -15.119   9.976 121.686  1.00 29.68           O  
ATOM   3190  CB  VAL A 225     -17.204   9.727 123.915  1.00 21.83           C  
ATOM   3191  CG1 VAL A 225     -18.504  10.381 123.474  1.00 24.63           C  
ATOM   3192  CG2 VAL A 225     -17.089   8.485 123.039  1.00 26.02           C  
ATOM   3193  H   VAL A 225     -16.098  11.637 125.488  1.00  0.00           H  
ATOM   3194  HA  VAL A 225     -15.107   9.692 123.956  1.00  0.00           H  
ATOM   3195  HB  VAL A 225     -17.350   9.469 124.964  1.00  0.00           H  
ATOM   3196 1HG1 VAL A 225     -19.336   9.703 123.667  1.00  0.00           H  
ATOM   3197 2HG1 VAL A 225     -18.653  11.306 124.031  1.00  0.00           H  
ATOM   3198 3HG1 VAL A 225     -18.457  10.602 122.408  1.00  0.00           H  
ATOM   3199 1HG2 VAL A 225     -18.014   7.912 123.097  1.00  0.00           H  
ATOM   3200 2HG2 VAL A 225     -16.911   8.784 122.006  1.00  0.00           H  
ATOM   3201 3HG2 VAL A 225     -16.259   7.870 123.387  1.00  0.00           H  
ATOM   3202  N   SER A 226     -16.567  11.775 121.795  1.00 30.86           N  
ATOM   3203  CA  SER A 226     -16.632  12.169 120.416  1.00 32.35           C  
ATOM   3204  C   SER A 226     -15.337  12.745 119.834  1.00 32.51           C  
ATOM   3205  O   SER A 226     -14.784  12.275 118.823  1.00 33.08           O  
ATOM   3206  CB  SER A 226     -17.664  13.309 120.291  1.00 38.45           C  
ATOM   3207  OG  SER A 226     -17.512  14.026 119.046  1.00 43.45           O  
ATOM   3208  H   SER A 226     -17.111  12.283 122.478  1.00  0.00           H  
ATOM   3209  HA  SER A 226     -16.957  11.311 119.826  1.00  0.00           H  
ATOM   3210 1HB  SER A 226     -18.671  12.896 120.350  1.00  0.00           H  
ATOM   3211 2HB  SER A 226     -17.544  14.001 121.124  1.00  0.00           H  
ATOM   3212  HG  SER A 226     -16.782  13.605 118.585  1.00  0.00           H  
ATOM   3213  N   ALA A 227     -14.862  13.799 120.513  1.00 30.39           N  
ATOM   3214  CA  ALA A 227     -13.644  14.462 120.106  1.00 27.47           C  
ATOM   3215  C   ALA A 227     -12.411  13.588 120.220  1.00 27.04           C  
ATOM   3216  O   ALA A 227     -11.455  14.002 119.517  1.00 25.80           O  
ATOM   3217  CB  ALA A 227     -13.500  15.733 120.951  1.00 26.18           C  
ATOM   3218  H   ALA A 227     -15.360  14.139 121.323  1.00  0.00           H  
ATOM   3219  HA  ALA A 227     -13.736  14.721 119.051  1.00  0.00           H  
ATOM   3220 1HB  ALA A 227     -12.588  16.257 120.667  1.00  0.00           H  
ATOM   3221 2HB  ALA A 227     -14.359  16.382 120.781  1.00  0.00           H  
ATOM   3222 3HB  ALA A 227     -13.451  15.465 122.005  1.00  0.00           H  
ATOM   3223  N   LEU A 228     -12.345  12.470 120.970  1.00 25.95           N  
ATOM   3224  CA  LEU A 228     -11.127  11.678 121.060  1.00 26.34           C  
ATOM   3225  C   LEU A 228     -10.564  11.520 119.629  1.00 26.44           C  
ATOM   3226  O   LEU A 228      -9.419  11.872 119.364  1.00 27.47           O  
ATOM   3227  CB  LEU A 228     -11.131  10.245 121.602  1.00 23.93           C  
ATOM   3228  CG  LEU A 228      -9.963   9.805 122.484  1.00 23.24           C  
ATOM   3229  CD1 LEU A 228      -9.759   8.299 122.411  1.00 24.78           C  
ATOM   3230  CD2 LEU A 228      -8.585  10.364 122.191  1.00 18.80           C  
ATOM   3231  H   LEU A 228     -13.163  12.174 121.483  1.00  0.00           H  
ATOM   3232  HA  LEU A 228     -10.432  12.187 121.727  1.00  0.00           H  
ATOM   3233 1HB  LEU A 228     -12.034  10.100 122.192  1.00  0.00           H  
ATOM   3234 2HB  LEU A 228     -11.158   9.555 120.759  1.00  0.00           H  
ATOM   3235  HG  LEU A 228     -10.162  10.085 123.519  1.00  0.00           H  
ATOM   3236 1HD1 LEU A 228      -8.922   8.014 123.048  1.00  0.00           H  
ATOM   3237 2HD1 LEU A 228     -10.662   7.793 122.752  1.00  0.00           H  
ATOM   3238 3HD1 LEU A 228      -9.546   8.010 121.382  1.00  0.00           H  
ATOM   3239 1HD2 LEU A 228      -7.868   9.956 122.904  1.00  0.00           H  
ATOM   3240 2HD2 LEU A 228      -8.288  10.088 121.179  1.00  0.00           H  
ATOM   3241 3HD2 LEU A 228      -8.607  11.450 122.279  1.00  0.00           H  
ATOM   3242  N   ALA A 229     -11.404  11.002 118.778  1.00 25.06           N  
ATOM   3243  CA  ALA A 229     -11.069  10.807 117.369  1.00 27.28           C  
ATOM   3244  C   ALA A 229     -10.345  11.863 116.557  1.00 26.53           C  
ATOM   3245  O   ALA A 229      -9.343  11.546 115.862  1.00 27.54           O  
ATOM   3246  CB  ALA A 229     -12.530  10.544 116.904  1.00 33.92           C  
ATOM   3247  H   ALA A 229     -12.318  10.727 119.109  1.00  0.00           H  
ATOM   3248  HA  ALA A 229     -10.394   9.954 117.296  1.00  0.00           H  
ATOM   3249 1HB  ALA A 229     -12.543  10.361 115.829  1.00  0.00           H  
ATOM   3250 2HB  ALA A 229     -12.926   9.672 117.425  1.00  0.00           H  
ATOM   3251 3HB  ALA A 229     -13.146  11.413 117.131  1.00  0.00           H  
ATOM   3252  N   ASN A 230     -10.689  13.160 116.559  1.00 25.05           N  
ATOM   3253  CA  ASN A 230     -10.027  14.197 115.803  1.00 25.98           C  
ATOM   3254  C   ASN A 230      -8.626  14.470 116.359  1.00 26.05           C  
ATOM   3255  O   ASN A 230      -7.743  14.942 115.629  1.00 25.69           O  
ATOM   3256  CB  ASN A 230     -10.825  15.513 115.774  1.00 32.55           C  
ATOM   3257  CG  ASN A 230     -10.178  16.836 115.416  1.00 35.20           C  
ATOM   3258  OD1 ASN A 230      -9.638  17.590 116.252  1.00 36.12           O  
ATOM   3259  ND2 ASN A 230     -10.213  17.231 114.134  1.00 36.41           N  
ATOM   3260  H   ASN A 230     -11.476  13.403 117.143  1.00  0.00           H  
ATOM   3261  HA  ASN A 230      -9.916  13.857 114.772  1.00  0.00           H  
ATOM   3262 1HB  ASN A 230     -11.646  15.425 115.062  1.00  0.00           H  
ATOM   3263 2HB  ASN A 230     -11.262  15.696 116.756  1.00  0.00           H  
ATOM   3264 1HD2 ASN A 230      -9.795  18.100 113.867  1.00  0.00           H  
ATOM   3265 2HD2 ASN A 230     -10.657  16.658 113.446  1.00  0.00           H  
ATOM   3266  N   ILE A 231      -8.498  14.231 117.662  1.00 23.33           N  
ATOM   3267  CA  ILE A 231      -7.216  14.429 118.330  1.00 21.76           C  
ATOM   3268  C   ILE A 231      -6.328  13.285 117.828  1.00 20.93           C  
ATOM   3269  O   ILE A 231      -5.177  13.523 117.532  1.00 19.92           O  
ATOM   3270  CB  ILE A 231      -7.301  14.376 119.874  1.00 24.42           C  
ATOM   3271  CG1 ILE A 231      -8.297  15.286 120.582  1.00 23.29           C  
ATOM   3272  CG2 ILE A 231      -5.918  14.701 120.493  1.00 24.38           C  
ATOM   3273  CD1 ILE A 231      -9.553  15.746 119.939  1.00 18.73           C  
ATOM   3274  H   ILE A 231      -9.289  13.910 118.201  1.00  0.00           H  
ATOM   3275  HA  ILE A 231      -6.837  15.415 118.066  1.00  0.00           H  
ATOM   3276  HB  ILE A 231      -7.608  13.379 120.187  1.00  0.00           H  
ATOM   3277 1HG1 ILE A 231      -8.640  14.806 121.498  1.00  0.00           H  
ATOM   3278 2HG1 ILE A 231      -7.803  16.215 120.866  1.00  0.00           H  
ATOM   3279 1HG2 ILE A 231      -5.988  14.662 121.580  1.00  0.00           H  
ATOM   3280 2HG2 ILE A 231      -5.186  13.971 120.150  1.00  0.00           H  
ATOM   3281 3HG2 ILE A 231      -5.607  15.699 120.185  1.00  0.00           H  
ATOM   3282 1HD1 ILE A 231     -10.104  16.384 120.631  1.00  0.00           H  
ATOM   3283 2HD1 ILE A 231      -9.315  16.310 119.037  1.00  0.00           H  
ATOM   3284 3HD1 ILE A 231     -10.164  14.884 119.677  1.00  0.00           H  
ATOM   3285  N   MET A 232      -6.874  12.066 117.762  1.00 20.17           N  
ATOM   3286  CA  MET A 232      -6.188  10.879 117.308  1.00 21.75           C  
ATOM   3287  C   MET A 232      -5.691  11.163 115.882  1.00 20.36           C  
ATOM   3288  O   MET A 232      -4.498  11.111 115.676  1.00 17.91           O  
ATOM   3289  CB  MET A 232      -7.003   9.603 117.200  1.00 27.43           C  
ATOM   3290  CG  MET A 232      -7.264   8.851 118.475  1.00 30.58           C  
ATOM   3291  SD  MET A 232      -6.346   9.478 119.870  1.00 40.31           S  
ATOM   3292  CE  MET A 232      -4.793   8.633 119.946  1.00 35.89           C  
ATOM   3293  H   MET A 232      -7.838  11.995 118.056  1.00  0.00           H  
ATOM   3294  HA  MET A 232      -5.389  10.650 118.013  1.00  0.00           H  
ATOM   3295 1HB  MET A 232      -7.977   9.829 116.770  1.00  0.00           H  
ATOM   3296 2HB  MET A 232      -6.501   8.907 116.527  1.00  0.00           H  
ATOM   3297 1HG  MET A 232      -8.325   8.904 118.718  1.00  0.00           H  
ATOM   3298 2HG  MET A 232      -6.998   7.803 118.340  1.00  0.00           H  
ATOM   3299 1HE  MET A 232      -4.218   9.004 120.794  1.00  0.00           H  
ATOM   3300 2HE  MET A 232      -4.966   7.563 120.065  1.00  0.00           H  
ATOM   3301 3HE  MET A 232      -4.237   8.810 119.025  1.00  0.00           H  
ATOM   3302  N   LYS A 233      -6.665  11.549 115.079  1.00 19.41           N  
ATOM   3303  CA  LYS A 233      -6.372  11.969 113.699  1.00 23.66           C  
ATOM   3304  C   LYS A 233      -5.309  13.033 113.569  1.00 21.96           C  
ATOM   3305  O   LYS A 233      -4.599  13.290 112.624  1.00 20.59           O  
ATOM   3306  CB  LYS A 233      -7.685  12.462 113.052  1.00 30.12           C  
ATOM   3307  CG  LYS A 233      -8.795  11.426 112.907  1.00 36.21           C  
ATOM   3308  CD  LYS A 233     -10.141  11.984 112.479  1.00 39.02           C  
ATOM   3309  CE  LYS A 233     -11.322  11.072 112.791  1.00 42.77           C  
ATOM   3310  NZ  LYS A 233     -12.635  11.808 112.914  1.00 42.95           N  
ATOM   3311  H   LYS A 233      -7.621  11.560 115.404  1.00  0.00           H  
ATOM   3312  HA  LYS A 233      -5.992  11.108 113.148  1.00  0.00           H  
ATOM   3313 1HB  LYS A 233      -8.094  13.284 113.640  1.00  0.00           H  
ATOM   3314 2HB  LYS A 233      -7.477  12.845 112.053  1.00  0.00           H  
ATOM   3315 1HG  LYS A 233      -8.505  10.683 112.163  1.00  0.00           H  
ATOM   3316 2HG  LYS A 233      -8.947  10.920 113.860  1.00  0.00           H  
ATOM   3317 1HD  LYS A 233     -10.318  12.935 112.983  1.00  0.00           H  
ATOM   3318 2HD  LYS A 233     -10.137  12.158 111.403  1.00  0.00           H  
ATOM   3319 1HE  LYS A 233     -11.425  10.328 112.002  1.00  0.00           H  
ATOM   3320 2HE  LYS A 233     -11.140  10.550 113.730  1.00  0.00           H  
ATOM   3321 1HZ  LYS A 233     -13.373  11.149 113.121  1.00  0.00           H  
ATOM   3322 2HZ  LYS A 233     -12.572  12.488 113.659  1.00  0.00           H  
ATOM   3323 3HZ  LYS A 233     -12.840  12.280 112.045  1.00  0.00           H  
ATOM   3324  N   ASP A 234      -5.068  13.832 114.581  1.00 25.67           N  
ATOM   3325  CA  ASP A 234      -4.083  14.861 114.655  1.00 26.44           C  
ATOM   3326  C   ASP A 234      -2.646  14.449 114.845  1.00 26.69           C  
ATOM   3327  O   ASP A 234      -1.905  15.029 114.046  1.00 26.46           O  
ATOM   3328  CB  ASP A 234      -4.359  15.780 115.884  1.00 32.25           C  
ATOM   3329  CG  ASP A 234      -5.037  16.964 115.183  1.00 34.52           C  
ATOM   3330  OD1 ASP A 234      -6.255  16.744 114.970  1.00 36.77           O  
ATOM   3331  OD2 ASP A 234      -4.202  17.859 114.917  1.00 35.72           O  
ATOM   3332  H   ASP A 234      -5.668  13.668 115.376  1.00  0.00           H  
ATOM   3333  HA  ASP A 234      -4.141  15.461 113.747  1.00  0.00           H  
ATOM   3334 1HB  ASP A 234      -4.984  15.249 116.602  1.00  0.00           H  
ATOM   3335 2HB  ASP A 234      -3.418  16.016 116.381  1.00  0.00           H  
ATOM   3336  N   ILE A 235      -2.312  13.598 115.839  1.00 26.38           N  
ATOM   3337  CA  ILE A 235      -0.889  13.260 116.012  1.00 24.89           C  
ATOM   3338  C   ILE A 235      -0.443  12.103 115.126  1.00 23.11           C  
ATOM   3339  O   ILE A 235       0.715  11.824 114.911  1.00 21.93           O  
ATOM   3340  CB  ILE A 235      -0.432  12.887 117.440  1.00 27.38           C  
ATOM   3341  CG1 ILE A 235      -1.350  11.978 118.238  1.00 26.19           C  
ATOM   3342  CG2 ILE A 235      -0.121  14.206 118.148  1.00 31.27           C  
ATOM   3343  CD1 ILE A 235      -2.568  12.491 118.960  1.00 29.62           C  
ATOM   3344  H   ILE A 235      -2.994  13.189 116.462  1.00  0.00           H  
ATOM   3345  HA  ILE A 235      -0.291  14.126 115.731  1.00  0.00           H  
ATOM   3346  HB  ILE A 235       0.453  12.254 117.385  1.00  0.00           H  
ATOM   3347 1HG1 ILE A 235      -1.748  11.201 117.587  1.00  0.00           H  
ATOM   3348 2HG1 ILE A 235      -0.779  11.483 119.024  1.00  0.00           H  
ATOM   3349 1HG2 ILE A 235       0.208  14.003 119.167  1.00  0.00           H  
ATOM   3350 2HG2 ILE A 235       0.668  14.730 117.610  1.00  0.00           H  
ATOM   3351 3HG2 ILE A 235      -1.017  14.826 118.173  1.00  0.00           H  
ATOM   3352 1HD1 ILE A 235      -3.070  11.663 119.461  1.00  0.00           H  
ATOM   3353 2HD1 ILE A 235      -2.267  13.234 119.699  1.00  0.00           H  
ATOM   3354 3HD1 ILE A 235      -3.250  12.947 118.244  1.00  0.00           H  
ATOM   3355  N   GLY A 236      -1.428  11.405 114.602  1.00 24.44           N  
ATOM   3356  CA  GLY A 236      -1.251  10.277 113.706  1.00 23.37           C  
ATOM   3357  C   GLY A 236      -1.328   8.933 114.371  1.00 22.72           C  
ATOM   3358  O   GLY A 236      -0.984   7.945 113.725  1.00 23.34           O  
ATOM   3359  H   GLY A 236      -2.363  11.691 114.854  1.00  0.00           H  
ATOM   3360 1HA  GLY A 236      -2.012  10.309 112.926  1.00  0.00           H  
ATOM   3361 2HA  GLY A 236      -0.282  10.352 113.213  1.00  0.00           H  
ATOM   3362  N   ALA A 237      -1.790   8.907 115.609  1.00 22.20           N  
ATOM   3363  CA  ALA A 237      -1.869   7.659 116.375  1.00 22.28           C  
ATOM   3364  C   ALA A 237      -2.746   6.654 115.642  1.00 22.64           C  
ATOM   3365  O   ALA A 237      -3.611   7.164 114.916  1.00 23.34           O  
ATOM   3366  CB  ALA A 237      -2.331   8.092 117.766  1.00 15.82           C  
ATOM   3367  H   ALA A 237      -2.096   9.768 116.039  1.00  0.00           H  
ATOM   3368  HA  ALA A 237      -0.874   7.215 116.403  1.00  0.00           H  
ATOM   3369 1HB  ALA A 237      -2.418   7.216 118.410  1.00  0.00           H  
ATOM   3370 2HB  ALA A 237      -1.605   8.784 118.192  1.00  0.00           H  
ATOM   3371 3HB  ALA A 237      -3.299   8.584 117.691  1.00  0.00           H  
ATOM   3372  N   SER A 238      -2.563   5.335 115.764  1.00 23.31           N  
ATOM   3373  CA  SER A 238      -3.442   4.349 115.069  1.00 23.19           C  
ATOM   3374  C   SER A 238      -3.529   3.143 116.052  1.00 23.31           C  
ATOM   3375  O   SER A 238      -2.586   2.828 116.775  1.00 19.88           O  
ATOM   3376  CB  SER A 238      -3.150   4.012 113.610  1.00 24.98           C  
ATOM   3377  OG  SER A 238      -3.866   4.424 112.402  1.00 20.51           O  
ATOM   3378  H   SER A 238      -1.808   4.998 116.344  1.00  0.00           H  
ATOM   3379  HA  SER A 238      -4.461   4.738 115.062  1.00  0.00           H  
ATOM   3380 1HB  SER A 238      -2.148   4.353 113.352  1.00  0.00           H  
ATOM   3381 2HB  SER A 238      -3.173   2.932 113.475  1.00  0.00           H  
ATOM   3382  HG  SER A 238      -4.594   4.975 112.701  1.00  0.00           H  
ATOM   3383  N   GLU A 239      -4.693   2.468 116.146  1.00 23.68           N  
ATOM   3384  CA  GLU A 239      -4.779   1.351 117.088  1.00 26.45           C  
ATOM   3385  C   GLU A 239      -3.653   0.330 116.864  1.00 27.75           C  
ATOM   3386  O   GLU A 239      -3.455  -0.101 115.705  1.00 29.97           O  
ATOM   3387  CB  GLU A 239      -6.089   0.569 117.043  1.00 27.22           C  
ATOM   3388  CG  GLU A 239      -6.578  -0.075 118.319  1.00 30.18           C  
ATOM   3389  CD  GLU A 239      -7.751   0.734 118.856  1.00 39.22           C  
ATOM   3390  OE1 GLU A 239      -8.671   1.014 118.028  1.00 42.04           O  
ATOM   3391  OE2 GLU A 239      -7.789   1.127 120.071  1.00 45.09           O  
ATOM   3392  H   GLU A 239      -5.502   2.707 115.591  1.00  0.00           H  
ATOM   3393  HA  GLU A 239      -4.690   1.745 118.101  1.00  0.00           H  
ATOM   3394 1HB  GLU A 239      -6.894   1.226 116.713  1.00  0.00           H  
ATOM   3395 2HB  GLU A 239      -6.006  -0.238 116.315  1.00  0.00           H  
ATOM   3396 1HG  GLU A 239      -6.878  -1.101 118.104  1.00  0.00           H  
ATOM   3397 2HG  GLU A 239      -5.758  -0.107 119.035  1.00  0.00           H  
ATOM   3398  N   ASN A 240      -2.961  -0.072 117.931  1.00 25.89           N  
ATOM   3399  CA  ASN A 240      -1.906  -1.083 117.729  1.00 25.27           C  
ATOM   3400  C   ASN A 240      -2.599  -2.387 118.061  1.00 24.13           C  
ATOM   3401  O   ASN A 240      -2.398  -3.208 118.923  1.00 22.65           O  
ATOM   3402  CB  ASN A 240      -0.629  -0.776 118.464  1.00 26.68           C  
ATOM   3403  CG  ASN A 240      -0.328  -1.341 119.808  1.00 31.47           C  
ATOM   3404  OD1 ASN A 240      -1.174  -1.720 120.647  1.00 33.58           O  
ATOM   3405  ND2 ASN A 240       0.975  -1.451 120.104  1.00 33.91           N  
ATOM   3406  H   ASN A 240      -3.129   0.285 118.861  1.00  0.00           H  
ATOM   3407  HA  ASN A 240      -1.663  -1.122 116.666  1.00  0.00           H  
ATOM   3408 1HB  ASN A 240       0.223  -1.088 117.859  1.00  0.00           H  
ATOM   3409 2HB  ASN A 240      -0.546   0.300 118.615  1.00  0.00           H  
ATOM   3410 1HD2 ASN A 240       1.257  -1.822 120.989  1.00  0.00           H  
ATOM   3411 2HD2 ASN A 240       1.664  -1.162 119.440  1.00  0.00           H  
ATOM   3412  N   GLN A 242      -1.594  -4.192 121.308  1.00 25.66           N  
ATOM   3413  CA  GLN A 242      -2.422  -4.566 122.461  1.00 27.54           C  
ATOM   3414  C   GLN A 242      -3.504  -3.539 122.792  1.00 28.09           C  
ATOM   3415  O   GLN A 242      -4.096  -3.322 123.850  1.00 26.54           O  
ATOM   3416  CB  GLN A 242      -1.526  -4.957 123.628  1.00 28.79           C  
ATOM   3417  CG  GLN A 242      -0.995  -6.370 123.668  1.00 28.90           C  
ATOM   3418  CD  GLN A 242       0.250  -6.627 122.853  1.00 32.76           C  
ATOM   3419  OE1 GLN A 242       0.918  -5.618 122.540  1.00 29.54           O  
ATOM   3420  NE2 GLN A 242       0.548  -7.931 122.548  1.00 30.00           N  
ATOM   3421  H   GLN A 242      -0.610  -4.417 121.316  1.00  0.00           H  
ATOM   3422  HA  GLN A 242      -3.037  -5.421 122.182  1.00  0.00           H  
ATOM   3423 1HB  GLN A 242      -0.651  -4.307 123.649  1.00  0.00           H  
ATOM   3424 2HB  GLN A 242      -2.064  -4.812 124.565  1.00  0.00           H  
ATOM   3425 1HG  GLN A 242      -0.750  -6.626 124.699  1.00  0.00           H  
ATOM   3426 2HG  GLN A 242      -1.761  -7.046 123.287  1.00  0.00           H  
ATOM   3427 1HE2 GLN A 242       1.364  -8.146 122.010  1.00  0.00           H  
ATOM   3428 2HE2 GLN A 242      -0.050  -8.668 122.863  1.00  0.00           H  
ATOM   3429  N   GLY A 243      -3.895  -2.813 121.728  1.00 29.79           N  
ATOM   3430  CA  GLY A 243      -4.958  -1.829 121.752  1.00 30.50           C  
ATOM   3431  C   GLY A 243      -4.557  -0.449 122.234  1.00 30.92           C  
ATOM   3432  O   GLY A 243      -5.377   0.300 122.776  1.00 33.72           O  
ATOM   3433  H   GLY A 243      -3.400  -2.982 120.864  1.00  0.00           H  
ATOM   3434 1HA  GLY A 243      -5.374  -1.718 120.750  1.00  0.00           H  
ATOM   3435 2HA  GLY A 243      -5.763  -2.179 122.397  1.00  0.00           H  
ATOM   3436  N   GLU A 244      -3.291  -0.109 122.080  1.00 28.54           N  
ATOM   3437  CA  GLU A 244      -2.783   1.178 122.491  1.00 25.31           C  
ATOM   3438  C   GLU A 244      -2.768   1.985 121.199  1.00 25.17           C  
ATOM   3439  O   GLU A 244      -2.764   1.281 120.184  1.00 24.41           O  
ATOM   3440  CB  GLU A 244      -1.377   1.083 123.055  1.00 22.15           C  
ATOM   3441  CG  GLU A 244      -1.425   0.346 124.392  1.00 32.20           C  
ATOM   3442  CD  GLU A 244      -0.141  -0.454 124.540  1.00 37.64           C  
ATOM   3443  OE1 GLU A 244       0.883   0.187 124.887  1.00 39.66           O  
ATOM   3444  OE2 GLU A 244      -0.207  -1.683 124.279  1.00 40.12           O  
ATOM   3445  H   GLU A 244      -2.660  -0.776 121.660  1.00  0.00           H  
ATOM   3446  HA  GLU A 244      -3.432   1.572 123.274  1.00  0.00           H  
ATOM   3447 1HB  GLU A 244      -0.736   0.556 122.348  1.00  0.00           H  
ATOM   3448 2HB  GLU A 244      -0.968   2.085 123.183  1.00  0.00           H  
ATOM   3449 1HG  GLU A 244      -1.529   1.076 125.194  1.00  0.00           H  
ATOM   3450 2HG  GLU A 244      -2.303  -0.298 124.408  1.00  0.00           H  
ATOM   3451  N   MET A 245      -2.798   3.300 121.296  1.00 22.85           N  
ATOM   3452  CA  MET A 245      -2.724   4.153 120.131  1.00 21.90           C  
ATOM   3453  C   MET A 245      -1.244   4.501 120.171  1.00 23.05           C  
ATOM   3454  O   MET A 245      -0.760   5.061 121.126  1.00 24.81           O  
ATOM   3455  CB  MET A 245      -3.570   5.366 120.272  1.00 20.38           C  
ATOM   3456  CG  MET A 245      -4.996   4.926 120.489  1.00 25.12           C  
ATOM   3457  SD  MET A 245      -5.887   4.821 118.933  1.00 32.34           S  
ATOM   3458  CE  MET A 245      -7.512   4.639 119.717  1.00 29.33           C  
ATOM   3459  H   MET A 245      -2.875   3.722 122.210  1.00  0.00           H  
ATOM   3460  HA  MET A 245      -3.084   3.593 119.269  1.00  0.00           H  
ATOM   3461 1HB  MET A 245      -3.213   5.963 121.110  1.00  0.00           H  
ATOM   3462 2HB  MET A 245      -3.482   5.978 119.373  1.00  0.00           H  
ATOM   3463 1HG  MET A 245      -5.006   3.951 120.974  1.00  0.00           H  
ATOM   3464 2HG  MET A 245      -5.501   5.637 121.143  1.00  0.00           H  
ATOM   3465 1HE  MET A 245      -8.279   4.550 118.948  1.00  0.00           H  
ATOM   3466 2HE  MET A 245      -7.517   3.744 120.341  1.00  0.00           H  
ATOM   3467 3HE  MET A 245      -7.718   5.513 120.335  1.00  0.00           H  
ATOM   3468  N   MET A 246      -0.541   4.038 119.172  1.00 24.06           N  
ATOM   3469  CA  MET A 246       0.891   4.239 119.099  1.00 24.34           C  
ATOM   3470  C   MET A 246       1.079   5.052 117.826  1.00 25.43           C  
ATOM   3471  O   MET A 246       0.078   5.238 117.102  1.00 26.25           O  
ATOM   3472  CB  MET A 246       1.662   2.928 119.006  1.00 28.01           C  
ATOM   3473  CG  MET A 246       1.230   1.834 119.968  1.00 30.25           C  
ATOM   3474  SD  MET A 246       2.636   1.009 120.742  1.00 41.75           S  
ATOM   3475  CE  MET A 246       3.596   0.734 119.244  1.00 32.80           C  
ATOM   3476  H   MET A 246      -1.005   3.528 118.433  1.00  0.00           H  
ATOM   3477  HA  MET A 246       1.215   4.749 120.006  1.00  0.00           H  
ATOM   3478 1HB  MET A 246       1.570   2.523 117.999  1.00  0.00           H  
ATOM   3479 2HB  MET A 246       2.721   3.115 119.188  1.00  0.00           H  
ATOM   3480 1HG  MET A 246       0.604   2.263 120.750  1.00  0.00           H  
ATOM   3481 2HG  MET A 246       0.642   1.089 119.432  1.00  0.00           H  
ATOM   3482 1HE  MET A 246       4.527   0.225 119.496  1.00  0.00           H  
ATOM   3483 2HE  MET A 246       3.021   0.118 118.551  1.00  0.00           H  
ATOM   3484 3HE  MET A 246       3.822   1.692 118.776  1.00  0.00           H  
ATOM   3485  N   GLY A 247       2.314   5.461 117.640  1.00 24.92           N  
ATOM   3486  CA  GLY A 247       2.682   6.245 116.470  1.00 26.89           C  
ATOM   3487  C   GLY A 247       4.219   6.179 116.366  1.00 28.56           C  
ATOM   3488  O   GLY A 247       4.899   5.919 117.369  1.00 28.10           O  
ATOM   3489  H   GLY A 247       3.024   5.229 118.320  1.00  0.00           H  
ATOM   3490 1HA  GLY A 247       2.193   5.833 115.587  1.00  0.00           H  
ATOM   3491 2HA  GLY A 247       2.322   7.266 116.589  1.00  0.00           H  
ATOM   3492  N   ASN A 248       4.703   6.403 115.142  1.00 27.60           N  
ATOM   3493  CA  ASN A 248       6.153   6.244 115.007  1.00 28.17           C  
ATOM   3494  C   ASN A 248       6.973   7.136 115.872  1.00 27.35           C  
ATOM   3495  O   ASN A 248       6.744   8.359 115.843  1.00 26.78           O  
ATOM   3496  CB  ASN A 248       6.491   6.469 113.507  1.00 33.62           C  
ATOM   3497  CG  ASN A 248       7.606   5.597 112.960  1.00 37.43           C  
ATOM   3498  OD1 ASN A 248       8.780   6.005 112.906  1.00 38.21           O  
ATOM   3499  ND2 ASN A 248       7.269   4.368 112.518  1.00 38.46           N  
ATOM   3500  H   ASN A 248       4.159   6.665 114.332  1.00  0.00           H  
ATOM   3501  HA  ASN A 248       6.420   5.230 115.309  1.00  0.00           H  
ATOM   3502 1HB  ASN A 248       5.603   6.283 112.902  1.00  0.00           H  
ATOM   3503 2HB  ASN A 248       6.782   7.508 113.351  1.00  0.00           H  
ATOM   3504 1HD2 ASN A 248       7.972   3.759 112.149  1.00  0.00           H  
ATOM   3505 2HD2 ASN A 248       6.317   4.066 112.559  1.00  0.00           H  
ATOM   3506  N   CYS A 249       8.036   6.650 116.520  1.00 26.98           N  
ATOM   3507  CA  CYS A 249       8.891   7.666 117.209  1.00 26.36           C  
ATOM   3508  C   CYS A 249       9.553   8.319 116.023  1.00 26.48           C  
ATOM   3509  O   CYS A 249       8.994   8.079 114.903  1.00 26.74           O  
ATOM   3510  CB  CYS A 249       9.840   6.997 118.178  1.00 24.18           C  
ATOM   3511  SG  CYS A 249       8.909   5.866 119.280  1.00 22.73           S  
ATOM   3512  H   CYS A 249       8.292   5.674 116.573  1.00  0.00           H  
ATOM   3513  HA  CYS A 249       8.243   8.341 117.768  1.00  0.00           H  
ATOM   3514 1HB  CYS A 249      10.597   6.444 117.622  1.00  0.00           H  
ATOM   3515 2HB  CYS A 249      10.355   7.757 118.766  1.00  0.00           H  
ATOM   3516  N   ALA A 250      10.616   9.086 115.908  1.00 25.64           N  
ATOM   3517  CA  ALA A 250      10.977   9.541 114.530  1.00 27.11           C  
ATOM   3518  C   ALA A 250       9.977  10.630 114.135  1.00 28.28           C  
ATOM   3519  O   ALA A 250      10.521  11.370 113.304  1.00 31.62           O  
ATOM   3520  CB  ALA A 250      11.045   8.570 113.340  1.00 18.17           C  
ATOM   3521  H   ALA A 250      11.188   9.377 116.688  1.00  0.00           H  
ATOM   3522  HA  ALA A 250      11.983   9.958 114.564  1.00  0.00           H  
ATOM   3523 1HB  ALA A 250      11.325   9.117 112.440  1.00  0.00           H  
ATOM   3524 2HB  ALA A 250      11.788   7.798 113.542  1.00  0.00           H  
ATOM   3525 3HB  ALA A 250      10.071   8.106 113.193  1.00  0.00           H  
ATOM   3526  N   SER A 251       8.760  10.822 114.557  1.00 28.72           N  
ATOM   3527  CA  SER A 251       7.763  11.730 114.028  1.00 29.28           C  
ATOM   3528  C   SER A 251       7.251  12.724 115.070  1.00 29.00           C  
ATOM   3529  O   SER A 251       6.420  13.614 114.903  1.00 28.38           O  
ATOM   3530  CB  SER A 251       6.505  10.949 113.581  1.00 31.42           C  
ATOM   3531  OG  SER A 251       5.745  10.415 114.663  1.00 33.68           O  
ATOM   3532  H   SER A 251       8.527  10.245 115.353  1.00  0.00           H  
ATOM   3533  HA  SER A 251       8.184  12.240 113.160  1.00  0.00           H  
ATOM   3534 1HB  SER A 251       5.857  11.605 113.001  1.00  0.00           H  
ATOM   3535 2HB  SER A 251       6.800  10.125 112.933  1.00  0.00           H  
ATOM   3536  HG  SER A 251       6.208  10.673 115.464  1.00  0.00           H  
ATOM   3537  N   VAL A 252       7.708  12.605 116.270  1.00 29.98           N  
ATOM   3538  CA  VAL A 252       7.585  13.048 117.606  1.00 29.80           C  
ATOM   3539  C   VAL A 252       8.013  14.426 118.083  1.00 31.75           C  
ATOM   3540  O   VAL A 252       7.538  14.977 119.106  1.00 29.02           O  
ATOM   3541  CB  VAL A 252       8.425  11.926 118.341  1.00 30.16           C  
ATOM   3542  CG1 VAL A 252       9.773  12.481 118.776  1.00 30.70           C  
ATOM   3543  CG2 VAL A 252       7.581  11.228 119.369  1.00 25.43           C  
ATOM   3544  H   VAL A 252       8.407  11.912 116.044  1.00  0.00           H  
ATOM   3545  HA  VAL A 252       6.528  13.047 117.875  1.00  0.00           H  
ATOM   3546  HB  VAL A 252       8.767  11.200 117.604  1.00  0.00           H  
ATOM   3547 1HG1 VAL A 252      10.343  11.700 119.280  1.00  0.00           H  
ATOM   3548 2HG1 VAL A 252      10.325  12.824 117.901  1.00  0.00           H  
ATOM   3549 3HG1 VAL A 252       9.619  13.316 119.460  1.00  0.00           H  
ATOM   3550 1HG2 VAL A 252       8.173  10.459 119.865  1.00  0.00           H  
ATOM   3551 2HG2 VAL A 252       7.234  11.951 120.107  1.00  0.00           H  
ATOM   3552 3HG2 VAL A 252       6.722  10.766 118.882  1.00  0.00           H  
ATOM   3553  N   GLN A 253       8.930  15.074 117.367  1.00 34.05           N  
ATOM   3554  CA  GLN A 253       9.426  16.413 117.726  1.00 36.09           C  
ATOM   3555  C   GLN A 253       8.654  17.442 116.922  1.00 34.50           C  
ATOM   3556  O   GLN A 253       8.554  18.630 117.234  1.00 36.36           O  
ATOM   3557  CB  GLN A 253      10.948  16.463 117.538  1.00 42.97           C  
ATOM   3558  CG  GLN A 253      11.629  15.592 118.624  1.00 51.39           C  
ATOM   3559  CD  GLN A 253      13.148  15.655 118.624  1.00 57.38           C  
ATOM   3560  OE1 GLN A 253      13.669  16.743 118.279  1.00 62.06           O  
ATOM   3561  NE2 GLN A 253      13.945  14.624 118.959  1.00 57.15           N  
ATOM   3562  H   GLN A 253       9.295  14.619 116.543  1.00  0.00           H  
ATOM   3563  HA  GLN A 253       9.189  16.600 118.773  1.00  0.00           H  
ATOM   3564 1HB  GLN A 253      11.204  16.100 116.542  1.00  0.00           H  
ATOM   3565 2HB  GLN A 253      11.289  17.496 117.608  1.00  0.00           H  
ATOM   3566 1HG  GLN A 253      11.293  15.925 119.606  1.00  0.00           H  
ATOM   3567 2HG  GLN A 253      11.350  14.550 118.467  1.00  0.00           H  
ATOM   3568 1HE2 GLN A 253      14.940  14.733 118.938  1.00  0.00           H  
ATOM   3569 2HE2 GLN A 253      13.544  13.749 119.229  1.00  0.00           H  
ATOM   3570  N   SER A 254       8.018  16.908 115.892  1.00 31.89           N  
ATOM   3571  CA  SER A 254       7.192  17.610 114.931  1.00 29.06           C  
ATOM   3572  C   SER A 254       5.710  17.348 115.140  1.00 27.00           C  
ATOM   3573  O   SER A 254       4.839  17.804 114.369  1.00 26.27           O  
ATOM   3574  CB  SER A 254       7.699  17.282 113.512  1.00 32.39           C  
ATOM   3575  OG  SER A 254       9.136  17.254 113.387  1.00 33.15           O  
ATOM   3576  H   SER A 254       8.143  15.910 115.797  1.00  0.00           H  
ATOM   3577  HA  SER A 254       7.285  18.682 115.112  1.00  0.00           H  
ATOM   3578 1HB  SER A 254       7.317  16.309 113.205  1.00  0.00           H  
ATOM   3579 2HB  SER A 254       7.316  18.021 112.809  1.00  0.00           H  
ATOM   3580  HG  SER A 254       9.482  17.456 114.260  1.00  0.00           H  
ATOM   3581  N   LEU A 255       5.358  16.701 116.257  1.00 24.41           N  
ATOM   3582  CA  LEU A 255       3.949  16.415 116.623  1.00 21.48           C  
ATOM   3583  C   LEU A 255       3.318  17.612 117.312  1.00 18.68           C  
ATOM   3584  O   LEU A 255       4.106  18.334 117.914  1.00 17.85           O  
ATOM   3585  CB  LEU A 255       4.053  15.229 117.561  1.00 22.47           C  
ATOM   3586  CG  LEU A 255       3.144  14.013 117.526  1.00 22.79           C  
ATOM   3587  CD1 LEU A 255       2.758  13.531 116.148  1.00 20.86           C  
ATOM   3588  CD2 LEU A 255       3.880  12.897 118.282  1.00 21.44           C  
ATOM   3589  H   LEU A 255       6.098  16.397 116.874  1.00  0.00           H  
ATOM   3590  HA  LEU A 255       3.400  16.166 115.716  1.00  0.00           H  
ATOM   3591 1HB  LEU A 255       5.045  14.791 117.458  1.00  0.00           H  
ATOM   3592 2HB  LEU A 255       3.940  15.585 118.585  1.00  0.00           H  
ATOM   3593  HG  LEU A 255       2.197  14.253 118.010  1.00  0.00           H  
ATOM   3594 1HD1 LEU A 255       2.109  12.660 116.236  1.00  0.00           H  
ATOM   3595 2HD1 LEU A 255       2.229  14.325 115.620  1.00  0.00           H  
ATOM   3596 3HD1 LEU A 255       3.655  13.260 115.593  1.00  0.00           H  
ATOM   3597 1HD2 LEU A 255       3.267  11.995 118.287  1.00  0.00           H  
ATOM   3598 2HD2 LEU A 255       4.829  12.687 117.788  1.00  0.00           H  
ATOM   3599 3HD2 LEU A 255       4.067  13.215 119.308  1.00  0.00           H  
ATOM   3600  N   PRO A 256       2.012  17.850 117.255  1.00 15.70           N  
ATOM   3601  CA  PRO A 256       1.328  18.954 117.843  1.00 15.16           C  
ATOM   3602  C   PRO A 256       1.367  19.173 119.354  1.00 13.51           C  
ATOM   3603  O   PRO A 256       1.417  18.283 120.195  1.00 13.34           O  
ATOM   3604  CB  PRO A 256      -0.207  18.834 117.546  1.00 14.33           C  
ATOM   3605  CG  PRO A 256      -0.240  17.570 116.802  1.00 13.72           C  
ATOM   3606  CD  PRO A 256       1.112  17.021 116.485  1.00 14.20           C  
ATOM   3607  HA  PRO A 256       1.690  19.888 117.388  1.00  0.00           H  
ATOM   3608 1HB  PRO A 256      -0.773  18.824 118.489  1.00  0.00           H  
ATOM   3609 2HB  PRO A 256      -0.549  19.710 116.975  1.00  0.00           H  
ATOM   3610 1HG  PRO A 256      -0.787  16.806 117.375  1.00  0.00           H  
ATOM   3611 2HG  PRO A 256      -0.780  17.702 115.853  1.00  0.00           H  
ATOM   3612 1HD  PRO A 256       1.165  15.970 116.804  1.00  0.00           H  
ATOM   3613 2HD  PRO A 256       1.300  17.109 115.405  1.00  0.00           H  
ATOM   3614  N   ASP A 257       1.324  20.426 119.725  1.00 12.53           N  
ATOM   3615  CA  ASP A 257       1.226  20.970 121.042  1.00 11.52           C  
ATOM   3616  C   ASP A 257      -0.269  21.178 121.248  1.00 12.05           C  
ATOM   3617  O   ASP A 257      -0.932  21.772 120.433  1.00 13.58           O  
ATOM   3618  CB  ASP A 257       1.758  22.353 121.253  1.00 15.20           C  
ATOM   3619  CG  ASP A 257       3.066  22.233 122.006  1.00 20.64           C  
ATOM   3620  OD1 ASP A 257       3.955  21.654 121.344  1.00 20.00           O  
ATOM   3621  OD2 ASP A 257       2.930  22.757 123.136  1.00 22.87           O  
ATOM   3622  H   ASP A 257       1.369  21.054 118.935  1.00  0.00           H  
ATOM   3623  HA  ASP A 257       1.796  20.336 121.722  1.00  0.00           H  
ATOM   3624 1HB  ASP A 257       1.899  22.840 120.288  1.00  0.00           H  
ATOM   3625 2HB  ASP A 257       1.031  22.941 121.813  1.00  0.00           H  
ATOM   3626  N   ILE A 258      -0.803  20.726 122.327  1.00 12.19           N  
ATOM   3627  CA  ILE A 258      -2.201  20.725 122.754  1.00 13.00           C  
ATOM   3628  C   ILE A 258      -2.176  21.825 123.806  1.00 15.35           C  
ATOM   3629  O   ILE A 258      -1.187  22.122 124.546  1.00 16.94           O  
ATOM   3630  CB  ILE A 258      -2.377  19.198 123.037  1.00 14.64           C  
ATOM   3631  CG1 ILE A 258      -2.285  18.324 121.727  1.00  9.59           C  
ATOM   3632  CG2 ILE A 258      -3.587  18.604 123.732  1.00 12.94           C  
ATOM   3633  CD1 ILE A 258      -3.542  18.346 120.924  1.00  9.45           C  
ATOM   3634  H   ILE A 258      -0.103  20.322 122.933  1.00  0.00           H  
ATOM   3635  HA  ILE A 258      -2.814  21.092 121.932  1.00  0.00           H  
ATOM   3636  HB  ILE A 258      -1.561  18.849 123.669  1.00  0.00           H  
ATOM   3637 1HG1 ILE A 258      -1.466  18.685 121.105  1.00  0.00           H  
ATOM   3638 2HG1 ILE A 258      -2.060  17.291 121.994  1.00  0.00           H  
ATOM   3639 1HG2 ILE A 258      -3.469  17.523 123.807  1.00  0.00           H  
ATOM   3640 2HG2 ILE A 258      -3.678  19.029 124.731  1.00  0.00           H  
ATOM   3641 3HG2 ILE A 258      -4.485  18.832 123.157  1.00  0.00           H  
ATOM   3642 1HD1 ILE A 258      -3.417  17.726 120.036  1.00  0.00           H  
ATOM   3643 2HD1 ILE A 258      -4.365  17.957 121.525  1.00  0.00           H  
ATOM   3644 3HD1 ILE A 258      -3.764  19.369 120.623  1.00  0.00           H  
ATOM   3645  N   THR A 259      -3.207  22.661 123.958  1.00 14.77           N  
ATOM   3646  CA  THR A 259      -3.228  23.713 124.960  1.00 12.89           C  
ATOM   3647  C   THR A 259      -4.732  23.870 125.257  1.00 14.13           C  
ATOM   3648  O   THR A 259      -5.665  23.596 124.534  1.00 12.13           O  
ATOM   3649  CB  THR A 259      -2.580  25.081 124.776  1.00  8.90           C  
ATOM   3650  OG1 THR A 259      -3.368  25.844 123.895  1.00 10.45           O  
ATOM   3651  CG2 THR A 259      -1.163  25.149 124.234  1.00  7.15           C  
ATOM   3652  H   THR A 259      -4.002  22.549 123.345  1.00  0.00           H  
ATOM   3653  HA  THR A 259      -2.724  23.348 125.855  1.00  0.00           H  
ATOM   3654  HB  THR A 259      -2.538  25.596 125.736  1.00  0.00           H  
ATOM   3655  HG1 THR A 259      -4.127  25.327 123.616  1.00  0.00           H  
ATOM   3656 1HG2 THR A 259      -0.850  26.191 124.164  1.00  0.00           H  
ATOM   3657 2HG2 THR A 259      -0.491  24.612 124.904  1.00  0.00           H  
ATOM   3658 3HG2 THR A 259      -1.130  24.693 123.245  1.00  0.00           H  
ATOM   3659  N   PHE A 260      -4.925  24.194 126.538  1.00 16.47           N  
ATOM   3660  CA  PHE A 260      -6.236  24.342 127.160  1.00 15.17           C  
ATOM   3661  C   PHE A 260      -6.314  25.802 127.633  1.00 13.60           C  
ATOM   3662  O   PHE A 260      -5.369  26.349 128.201  1.00 10.57           O  
ATOM   3663  CB  PHE A 260      -6.433  23.264 128.230  1.00 16.76           C  
ATOM   3664  CG  PHE A 260      -6.145  21.820 127.879  1.00 16.01           C  
ATOM   3665  CD1 PHE A 260      -4.844  21.337 127.833  1.00 16.62           C  
ATOM   3666  CD2 PHE A 260      -7.146  20.936 127.581  1.00 14.38           C  
ATOM   3667  CE1 PHE A 260      -4.558  20.034 127.515  1.00 16.23           C  
ATOM   3668  CE2 PHE A 260      -6.847  19.610 127.272  1.00 17.83           C  
ATOM   3669  CZ  PHE A 260      -5.563  19.112 127.242  1.00 14.79           C  
ATOM   3670  H   PHE A 260      -4.096  24.342 127.096  1.00  0.00           H  
ATOM   3671  HA  PHE A 260      -7.000  24.220 126.391  1.00  0.00           H  
ATOM   3672 1HB  PHE A 260      -5.800  23.484 129.089  1.00  0.00           H  
ATOM   3673 2HB  PHE A 260      -7.467  23.277 128.573  1.00  0.00           H  
ATOM   3674  HD1 PHE A 260      -4.017  22.012 128.057  1.00  0.00           H  
ATOM   3675  HD2 PHE A 260      -8.183  21.273 127.589  1.00  0.00           H  
ATOM   3676  HE1 PHE A 260      -3.522  19.699 127.472  1.00  0.00           H  
ATOM   3677  HE2 PHE A 260      -7.690  18.957 127.046  1.00  0.00           H  
ATOM   3678  HZ  PHE A 260      -5.309  18.076 127.023  1.00  0.00           H  
ATOM   3679  N   THR A 261      -7.478  26.371 127.288  1.00 12.19           N  
ATOM   3680  CA  THR A 261      -7.623  27.762 127.688  1.00 13.18           C  
ATOM   3681  C   THR A 261      -8.448  27.635 128.948  1.00 12.49           C  
ATOM   3682  O   THR A 261      -9.585  27.275 128.700  1.00 10.97           O  
ATOM   3683  CB  THR A 261      -8.210  28.683 126.614  1.00 14.51           C  
ATOM   3684  OG1 THR A 261      -7.554  28.444 125.352  1.00 12.79           O  
ATOM   3685  CG2 THR A 261      -7.839  30.112 126.957  1.00 17.56           C  
ATOM   3686  H   THR A 261      -8.233  25.921 126.790  1.00  0.00           H  
ATOM   3687  HA  THR A 261      -6.636  28.157 127.929  1.00  0.00           H  
ATOM   3688  HB  THR A 261      -9.294  28.570 126.590  1.00  0.00           H  
ATOM   3689  HG1 THR A 261      -6.891  27.758 125.462  1.00  0.00           H  
ATOM   3690 1HG2 THR A 261      -8.248  30.785 126.204  1.00  0.00           H  
ATOM   3691 2HG2 THR A 261      -8.247  30.369 127.934  1.00  0.00           H  
ATOM   3692 3HG2 THR A 261      -6.754  30.211 126.980  1.00  0.00           H  
ATOM   3693  N   ILE A 262      -7.852  27.936 130.073  1.00 12.50           N  
ATOM   3694  CA  ILE A 262      -8.390  27.918 131.430  1.00 13.90           C  
ATOM   3695  C   ILE A 262      -8.232  29.313 132.108  1.00 12.69           C  
ATOM   3696  O   ILE A 262      -7.155  29.765 132.624  1.00 11.21           O  
ATOM   3697  CB  ILE A 262      -7.542  26.996 132.372  1.00 13.64           C  
ATOM   3698  CG1 ILE A 262      -7.055  25.618 131.965  1.00 11.94           C  
ATOM   3699  CG2 ILE A 262      -8.206  26.848 133.733  1.00 13.14           C  
ATOM   3700  CD1 ILE A 262      -7.960  24.526 131.499  1.00 12.45           C  
ATOM   3701  H   ILE A 262      -6.891  28.212 129.928  1.00  0.00           H  
ATOM   3702  HA  ILE A 262      -9.405  27.524 131.394  1.00  0.00           H  
ATOM   3703  HB  ILE A 262      -6.553  27.431 132.512  1.00  0.00           H  
ATOM   3704 1HG1 ILE A 262      -6.344  25.711 131.145  1.00  0.00           H  
ATOM   3705 2HG1 ILE A 262      -6.529  25.156 132.801  1.00  0.00           H  
ATOM   3706 1HG2 ILE A 262      -7.597  26.203 134.366  1.00  0.00           H  
ATOM   3707 2HG2 ILE A 262      -8.302  27.828 134.199  1.00  0.00           H  
ATOM   3708 3HG2 ILE A 262      -9.195  26.406 133.609  1.00  0.00           H  
ATOM   3709 1HD1 ILE A 262      -7.370  23.638 131.268  1.00  0.00           H  
ATOM   3710 2HD1 ILE A 262      -8.679  24.290 132.284  1.00  0.00           H  
ATOM   3711 3HD1 ILE A 262      -8.491  24.851 130.605  1.00  0.00           H  
ATOM   3712  N   ASN A 263      -9.295  30.063 132.250  1.00 12.92           N  
ATOM   3713  CA  ASN A 263      -9.289  31.438 132.804  1.00 14.75           C  
ATOM   3714  C   ASN A 263      -8.539  32.471 131.928  1.00 13.33           C  
ATOM   3715  O   ASN A 263      -7.835  33.374 132.374  1.00 12.76           O  
ATOM   3716  CB  ASN A 263      -8.837  31.491 134.299  1.00 14.92           C  
ATOM   3717  CG  ASN A 263     -10.116  31.508 135.119  1.00 15.06           C  
ATOM   3718  OD1 ASN A 263     -10.759  30.471 135.187  1.00 21.23           O  
ATOM   3719  ND2 ASN A 263     -10.696  32.552 135.702  1.00 18.74           N  
ATOM   3720  H   ASN A 263     -10.171  29.655 131.955  1.00  0.00           H  
ATOM   3721  HA  ASN A 263     -10.304  31.835 132.755  1.00  0.00           H  
ATOM   3722 1HB  ASN A 263      -8.215  30.623 134.522  1.00  0.00           H  
ATOM   3723 2HB  ASN A 263      -8.229  32.381 134.464  1.00  0.00           H  
ATOM   3724 1HD2 ASN A 263     -11.544  32.429 136.218  1.00  0.00           H  
ATOM   3725 2HD2 ASN A 263     -10.285  33.460 135.625  1.00  0.00           H  
ATOM   3726  N   GLY A 264      -8.627  32.434 130.573  1.00 11.56           N  
ATOM   3727  CA  GLY A 264      -7.853  33.402 129.798  1.00 11.55           C  
ATOM   3728  C   GLY A 264      -6.447  32.979 129.500  1.00 12.16           C  
ATOM   3729  O   GLY A 264      -5.774  33.479 128.598  1.00 11.95           O  
ATOM   3730  H   GLY A 264      -9.206  31.764 130.086  1.00  0.00           H  
ATOM   3731 1HA  GLY A 264      -8.355  33.593 128.849  1.00  0.00           H  
ATOM   3732 2HA  GLY A 264      -7.812  34.349 130.336  1.00  0.00           H  
ATOM   3733  N   VAL A 265      -5.855  31.980 130.177  1.00 11.74           N  
ATOM   3734  CA  VAL A 265      -4.517  31.542 129.831  1.00 10.66           C  
ATOM   3735  C   VAL A 265      -4.638  30.149 129.180  1.00 11.87           C  
ATOM   3736  O   VAL A 265      -5.304  29.209 129.584  1.00 10.87           O  
ATOM   3737  CB  VAL A 265      -3.531  31.447 130.956  1.00  9.44           C  
ATOM   3738  CG1 VAL A 265      -2.104  31.423 130.361  1.00  9.23           C  
ATOM   3739  CG2 VAL A 265      -3.629  32.666 131.869  1.00 13.74           C  
ATOM   3740  H   VAL A 265      -6.341  31.524 130.936  1.00  0.00           H  
ATOM   3741  HA  VAL A 265      -4.090  32.257 129.126  1.00  0.00           H  
ATOM   3742  HB  VAL A 265      -3.742  30.549 131.537  1.00  0.00           H  
ATOM   3743 1HG1 VAL A 265      -1.374  31.354 131.168  1.00  0.00           H  
ATOM   3744 2HG1 VAL A 265      -1.999  30.561 129.703  1.00  0.00           H  
ATOM   3745 3HG1 VAL A 265      -1.931  32.337 129.794  1.00  0.00           H  
ATOM   3746 1HG2 VAL A 265      -2.905  32.574 132.678  1.00  0.00           H  
ATOM   3747 2HG2 VAL A 265      -3.419  33.569 131.295  1.00  0.00           H  
ATOM   3748 3HG2 VAL A 265      -4.634  32.727 132.287  1.00  0.00           H  
ATOM   3749  N   LYS A 266      -3.867  30.066 128.112  1.00 10.92           N  
ATOM   3750  CA  LYS A 266      -3.798  28.870 127.268  1.00 10.25           C  
ATOM   3751  C   LYS A 266      -2.577  28.127 127.718  1.00  9.73           C  
ATOM   3752  O   LYS A 266      -1.471  28.608 127.570  1.00 11.77           O  
ATOM   3753  CB  LYS A 266      -3.759  29.463 125.883  1.00 12.60           C  
ATOM   3754  CG  LYS A 266      -2.558  30.141 125.375  1.00 21.11           C  
ATOM   3755  CD  LYS A 266      -1.973  31.506 125.687  1.00 25.33           C  
ATOM   3756  CE  LYS A 266      -0.890  31.696 124.589  1.00 29.43           C  
ATOM   3757  NZ  LYS A 266      -1.470  32.514 123.463  1.00 34.40           N  
ATOM   3758  H   LYS A 266      -3.303  30.869 127.874  1.00  0.00           H  
ATOM   3759  HA  LYS A 266      -4.693  28.272 127.441  1.00  0.00           H  
ATOM   3760 1HB  LYS A 266      -3.954  28.682 125.147  1.00  0.00           H  
ATOM   3761 2HB  LYS A 266      -4.547  30.210 125.785  1.00  0.00           H  
ATOM   3762 1HG  LYS A 266      -1.677  29.540 125.604  1.00  0.00           H  
ATOM   3763 2HG  LYS A 266      -2.631  30.249 124.293  1.00  0.00           H  
ATOM   3764 1HD  LYS A 266      -2.761  32.259 125.641  1.00  0.00           H  
ATOM   3765 2HD  LYS A 266      -1.557  31.502 126.695  1.00  0.00           H  
ATOM   3766 1HE  LYS A 266      -0.024  32.200 125.016  1.00  0.00           H  
ATOM   3767 2HE  LYS A 266      -0.570  30.721 124.221  1.00  0.00           H  
ATOM   3768 1HZ  LYS A 266      -0.772  32.642 122.744  1.00  0.00           H  
ATOM   3769 2HZ  LYS A 266      -2.269  32.033 123.074  1.00  0.00           H  
ATOM   3770 3HZ  LYS A 266      -1.759  33.415 123.815  1.00  0.00           H  
ATOM   3771  N   GLN A 267      -2.717  26.997 128.393  1.00 10.08           N  
ATOM   3772  CA  GLN A 267      -1.561  26.242 128.896  1.00  6.84           C  
ATOM   3773  C   GLN A 267      -1.308  25.005 128.026  1.00  7.51           C  
ATOM   3774  O   GLN A 267      -2.085  24.118 127.686  1.00  1.89           O  
ATOM   3775  CB  GLN A 267      -1.889  25.965 130.327  1.00 11.77           C  
ATOM   3776  CG  GLN A 267      -1.894  27.114 131.331  1.00 12.59           C  
ATOM   3777  CD  GLN A 267      -2.548  26.578 132.542  1.00 19.04           C  
ATOM   3778  OE1 GLN A 267      -2.722  25.356 132.646  1.00 25.36           O  
ATOM   3779  NE2 GLN A 267      -2.993  27.353 133.528  1.00 27.35           N  
ATOM   3780  H   GLN A 267      -3.648  26.645 128.566  1.00  0.00           H  
ATOM   3781  HA  GLN A 267      -0.673  26.867 128.805  1.00  0.00           H  
ATOM   3782 1HB  GLN A 267      -2.884  25.524 130.394  1.00  0.00           H  
ATOM   3783 2HB  GLN A 267      -1.182  25.239 130.728  1.00  0.00           H  
ATOM   3784 1HG  GLN A 267      -0.865  27.414 131.529  1.00  0.00           H  
ATOM   3785 2HG  GLN A 267      -2.452  27.949 130.909  1.00  0.00           H  
ATOM   3786 1HE2 GLN A 267      -3.430  26.942 134.330  1.00  0.00           H  
ATOM   3787 2HE2 GLN A 267      -2.891  28.346 133.469  1.00  0.00           H  
ATOM   3788  N   PRO A 268      -0.053  24.954 127.592  1.00  8.55           N  
ATOM   3789  CA  PRO A 268       0.443  23.931 126.701  1.00 12.30           C  
ATOM   3790  C   PRO A 268       0.694  22.587 127.367  1.00 12.96           C  
ATOM   3791  O   PRO A 268       0.915  22.420 128.579  1.00 14.29           O  
ATOM   3792  CB  PRO A 268       1.769  24.468 126.071  1.00 11.87           C  
ATOM   3793  CG  PRO A 268       2.203  25.413 127.178  1.00 10.15           C  
ATOM   3794  CD  PRO A 268       0.982  25.941 127.869  1.00  8.77           C  
ATOM   3795  HA  PRO A 268      -0.292  23.762 125.900  1.00  0.00           H  
ATOM   3796 1HB  PRO A 268       2.457  23.633 125.873  1.00  0.00           H  
ATOM   3797 2HB  PRO A 268       1.559  24.947 125.103  1.00  0.00           H  
ATOM   3798 1HG  PRO A 268       2.852  24.887 127.894  1.00  0.00           H  
ATOM   3799 2HG  PRO A 268       2.796  26.240 126.761  1.00  0.00           H  
ATOM   3800 1HD  PRO A 268       1.175  26.016 128.949  1.00  0.00           H  
ATOM   3801 2HD  PRO A 268       0.721  26.925 127.452  1.00  0.00           H  
ATOM   3802  N   LEU A 269       0.641  21.654 126.430  1.00 10.93           N  
ATOM   3803  CA  LEU A 269       0.905  20.227 126.771  1.00 10.61           C  
ATOM   3804  C   LEU A 269       1.670  19.616 125.609  1.00  9.48           C  
ATOM   3805  O   LEU A 269       1.024  19.211 124.653  1.00  9.77           O  
ATOM   3806  CB  LEU A 269      -0.426  19.513 126.991  1.00  6.10           C  
ATOM   3807  CG  LEU A 269      -0.088  18.079 127.477  1.00  9.56           C  
ATOM   3808  CD1 LEU A 269       0.143  18.053 128.972  1.00  8.60           C  
ATOM   3809  CD2 LEU A 269      -1.237  17.227 127.009  1.00  8.17           C  
ATOM   3810  H   LEU A 269       0.421  21.899 125.475  1.00  0.00           H  
ATOM   3811  HA  LEU A 269       1.489  20.194 127.690  1.00  0.00           H  
ATOM   3812 1HB  LEU A 269      -1.003  20.072 127.726  1.00  0.00           H  
ATOM   3813 2HB  LEU A 269      -0.979  19.511 126.052  1.00  0.00           H  
ATOM   3814  HG  LEU A 269       0.856  17.758 127.036  1.00  0.00           H  
ATOM   3815 1HD1 LEU A 269       0.378  17.036 129.286  1.00  0.00           H  
ATOM   3816 2HD1 LEU A 269       0.975  18.711 129.223  1.00  0.00           H  
ATOM   3817 3HD1 LEU A 269      -0.756  18.392 129.485  1.00  0.00           H  
ATOM   3818 1HD2 LEU A 269      -1.072  16.193 127.314  1.00  0.00           H  
ATOM   3819 2HD2 LEU A 269      -2.164  17.592 127.451  1.00  0.00           H  
ATOM   3820 3HD2 LEU A 269      -1.308  17.277 125.922  1.00  0.00           H  
ATOM   3821  N   PRO A 270       2.985  19.614 125.568  1.00  8.64           N  
ATOM   3822  CA  PRO A 270       3.830  19.098 124.525  1.00  8.66           C  
ATOM   3823  C   PRO A 270       3.790  17.593 124.349  1.00 12.67           C  
ATOM   3824  O   PRO A 270       3.538  16.805 125.290  1.00 14.76           O  
ATOM   3825  CB  PRO A 270       5.255  19.477 124.993  1.00  8.51           C  
ATOM   3826  CG  PRO A 270       5.093  19.375 126.510  1.00  7.44           C  
ATOM   3827  CD  PRO A 270       3.770  20.122 126.704  1.00  8.10           C  
ATOM   3828  HA  PRO A 270       3.584  19.601 123.578  1.00  0.00           H  
ATOM   3829 1HB  PRO A 270       5.990  18.779 124.565  1.00  0.00           H  
ATOM   3830 2HB  PRO A 270       5.516  20.482 124.629  1.00  0.00           H  
ATOM   3831 1HG  PRO A 270       5.070  18.320 126.819  1.00  0.00           H  
ATOM   3832 2HG  PRO A 270       5.954  19.835 127.016  1.00  0.00           H  
ATOM   3833 1HD  PRO A 270       3.332  19.848 127.675  1.00  0.00           H  
ATOM   3834 2HD  PRO A 270       3.949  21.206 126.651  1.00  0.00           H  
ATOM   3835  N   PRO A 271       4.122  17.086 123.172  1.00 13.38           N  
ATOM   3836  CA  PRO A 271       4.131  15.672 122.838  1.00 13.25           C  
ATOM   3837  C   PRO A 271       5.002  14.861 123.761  1.00 13.66           C  
ATOM   3838  O   PRO A 271       4.824  13.690 124.060  1.00 15.72           O  
ATOM   3839  CB  PRO A 271       4.681  15.528 121.412  1.00 12.18           C  
ATOM   3840  CG  PRO A 271       4.502  16.906 120.854  1.00 11.35           C  
ATOM   3841  CD  PRO A 271       4.491  17.908 122.017  1.00 11.68           C  
ATOM   3842  HA  PRO A 271       3.100  15.289 122.859  1.00  0.00           H  
ATOM   3843 1HB  PRO A 271       5.730  15.198 121.445  1.00  0.00           H  
ATOM   3844 2HB  PRO A 271       4.118  14.755 120.868  1.00  0.00           H  
ATOM   3845 1HG  PRO A 271       5.315  17.140 120.151  1.00  0.00           H  
ATOM   3846 2HG  PRO A 271       3.563  16.966 120.284  1.00  0.00           H  
ATOM   3847 1HD  PRO A 271       5.494  18.344 122.136  1.00  0.00           H  
ATOM   3848 2HD  PRO A 271       3.748  18.694 121.818  1.00  0.00           H  
ATOM   3849  N   SER A 272       6.036  15.460 124.295  1.00 14.16           N  
ATOM   3850  CA  SER A 272       7.012  15.001 125.226  1.00 13.87           C  
ATOM   3851  C   SER A 272       6.354  14.584 126.532  1.00 13.45           C  
ATOM   3852  O   SER A 272       6.932  13.805 127.241  1.00 13.24           O  
ATOM   3853  CB  SER A 272       7.804  16.244 125.700  1.00 18.97           C  
ATOM   3854  OG  SER A 272       8.090  16.130 127.053  1.00 24.18           O  
ATOM   3855  H   SER A 272       6.096  16.406 123.946  1.00  0.00           H  
ATOM   3856  HA  SER A 272       7.675  14.301 124.715  1.00  0.00           H  
ATOM   3857 1HB  SER A 272       8.726  16.329 125.125  1.00  0.00           H  
ATOM   3858 2HB  SER A 272       7.217  17.142 125.512  1.00  0.00           H  
ATOM   3859  HG  SER A 272       7.711  15.294 127.334  1.00  0.00           H  
ATOM   3860  N   ALA A 273       5.220  15.222 126.755  1.00 13.30           N  
ATOM   3861  CA  ALA A 273       4.365  15.015 127.860  1.00 11.42           C  
ATOM   3862  C   ALA A 273       3.242  14.043 127.529  1.00 13.28           C  
ATOM   3863  O   ALA A 273       3.061  13.212 128.456  1.00 15.42           O  
ATOM   3864  CB  ALA A 273       3.723  16.298 128.281  1.00 13.12           C  
ATOM   3865  H   ALA A 273       4.968  15.910 126.060  1.00  0.00           H  
ATOM   3866  HA  ALA A 273       4.966  14.637 128.687  1.00  0.00           H  
ATOM   3867 1HB  ALA A 273       3.069  16.115 129.133  1.00  0.00           H  
ATOM   3868 2HB  ALA A 273       4.494  17.015 128.563  1.00  0.00           H  
ATOM   3869 3HB  ALA A 273       3.138  16.700 127.455  1.00  0.00           H  
ATOM   3870  N   TYR A 274       2.541  14.055 126.422  1.00 10.89           N  
ATOM   3871  CA  TYR A 274       1.455  13.085 126.247  1.00 11.55           C  
ATOM   3872  C   TYR A 274       1.851  11.769 125.586  1.00 12.81           C  
ATOM   3873  O   TYR A 274       1.076  10.823 125.344  1.00 11.71           O  
ATOM   3874  CB  TYR A 274       0.297  13.770 125.531  1.00 11.26           C  
ATOM   3875  CG  TYR A 274       0.521  14.370 124.155  1.00 11.64           C  
ATOM   3876  CD1 TYR A 274       0.799  13.599 123.059  1.00  8.07           C  
ATOM   3877  CD2 TYR A 274       0.446  15.758 123.945  1.00 13.88           C  
ATOM   3878  CE1 TYR A 274       0.981  14.172 121.820  1.00  9.10           C  
ATOM   3879  CE2 TYR A 274       0.673  16.369 122.715  1.00  9.50           C  
ATOM   3880  CZ  TYR A 274       0.925  15.539 121.645  1.00  7.50           C  
ATOM   3881  OH  TYR A 274       1.094  15.997 120.350  1.00  2.94           O  
ATOM   3882  H   TYR A 274       2.732  14.718 125.685  1.00  0.00           H  
ATOM   3883  HA  TYR A 274       1.127  12.751 127.232  1.00  0.00           H  
ATOM   3884 1HB  TYR A 274      -0.522  13.061 125.403  1.00  0.00           H  
ATOM   3885 2HB  TYR A 274      -0.074  14.592 126.143  1.00  0.00           H  
ATOM   3886  HD1 TYR A 274       0.879  12.516 123.160  1.00  0.00           H  
ATOM   3887  HD2 TYR A 274       0.199  16.422 124.773  1.00  0.00           H  
ATOM   3888  HE1 TYR A 274       1.202  13.545 120.957  1.00  0.00           H  
ATOM   3889  HE2 TYR A 274       0.647  17.456 122.633  1.00  0.00           H  
ATOM   3890  HH  TYR A 274       1.007  16.953 120.336  1.00  0.00           H  
ATOM   3891  N   ILE A 275       3.116  11.649 125.244  1.00 14.68           N  
ATOM   3892  CA  ILE A 275       3.666  10.495 124.575  1.00 15.61           C  
ATOM   3893  C   ILE A 275       4.636   9.777 125.485  1.00 16.60           C  
ATOM   3894  O   ILE A 275       5.598  10.315 126.036  1.00 16.62           O  
ATOM   3895  CB  ILE A 275       4.315  10.954 123.255  1.00 18.81           C  
ATOM   3896  CG1 ILE A 275       3.843  10.212 122.016  1.00 19.59           C  
ATOM   3897  CG2 ILE A 275       5.827  10.747 123.234  1.00 26.71           C  
ATOM   3898  CD1 ILE A 275       2.443  10.600 121.577  1.00 24.04           C  
ATOM   3899  H   ILE A 275       3.725  12.422 125.472  1.00  0.00           H  
ATOM   3900  HA  ILE A 275       2.855   9.801 124.360  1.00  0.00           H  
ATOM   3901  HB  ILE A 275       4.123  12.016 123.106  1.00  0.00           H  
ATOM   3902 1HG1 ILE A 275       4.529  10.406 121.192  1.00  0.00           H  
ATOM   3903 2HG1 ILE A 275       3.858   9.139 122.207  1.00  0.00           H  
ATOM   3904 1HG2 ILE A 275       6.228  11.088 122.280  1.00  0.00           H  
ATOM   3905 2HG2 ILE A 275       6.283  11.316 124.043  1.00  0.00           H  
ATOM   3906 3HG2 ILE A 275       6.051   9.688 123.364  1.00  0.00           H  
ATOM   3907 1HD1 ILE A 275       2.170  10.032 120.687  1.00  0.00           H  
ATOM   3908 2HD1 ILE A 275       1.736  10.381 122.378  1.00  0.00           H  
ATOM   3909 3HD1 ILE A 275       2.415  11.665 121.349  1.00  0.00           H  
ATOM   3910  N   GLU A 276       4.374   8.480 125.649  1.00 17.39           N  
ATOM   3911  CA  GLU A 276       5.351   7.716 126.457  1.00 18.02           C  
ATOM   3912  C   GLU A 276       6.082   6.786 125.468  1.00 17.17           C  
ATOM   3913  O   GLU A 276       5.781   5.965 124.593  1.00 10.14           O  
ATOM   3914  CB  GLU A 276       4.635   7.365 127.745  1.00 24.57           C  
ATOM   3915  CG  GLU A 276       4.292   8.501 128.697  1.00 30.54           C  
ATOM   3916  CD  GLU A 276       5.062   9.390 129.665  1.00 34.33           C  
ATOM   3917  OE1 GLU A 276       5.247   8.798 130.812  1.00 29.64           O  
ATOM   3918  OE2 GLU A 276       5.451  10.600 129.337  1.00 25.25           O  
ATOM   3919  H   GLU A 276       3.571   8.001 125.266  1.00  0.00           H  
ATOM   3920  HA  GLU A 276       6.213   8.355 126.653  1.00  0.00           H  
ATOM   3921 1HB  GLU A 276       3.692   6.870 127.514  1.00  0.00           H  
ATOM   3922 2HB  GLU A 276       5.241   6.663 128.318  1.00  0.00           H  
ATOM   3923 1HG  GLU A 276       3.841   9.314 128.129  1.00  0.00           H  
ATOM   3924 2HG  GLU A 276       3.557   8.147 129.418  1.00  0.00           H  
ATOM   3925  N   GLY A 277       7.367   7.105 125.513  1.00 17.57           N  
ATOM   3926  CA  GLY A 277       8.459   6.554 124.714  1.00 23.01           C  
ATOM   3927  C   GLY A 277       9.084   5.673 125.813  1.00 26.89           C  
ATOM   3928  O   GLY A 277       9.703   6.197 126.729  1.00 26.48           O  
ATOM   3929  H   GLY A 277       7.570   7.820 126.197  1.00  0.00           H  
ATOM   3930 1HA  GLY A 277       8.050   6.032 123.849  1.00  0.00           H  
ATOM   3931 2HA  GLY A 277       9.078   7.366 124.335  1.00  0.00           H  
ATOM   3932  N   ASP A 278       8.743   4.416 125.617  1.00 30.76           N  
ATOM   3933  CA  ASP A 278       9.151   3.363 126.527  1.00 35.25           C  
ATOM   3934  C   ASP A 278       9.851   2.361 125.631  1.00 37.40           C  
ATOM   3935  O   ASP A 278       9.455   1.216 125.557  1.00 40.04           O  
ATOM   3936  CB  ASP A 278       8.004   2.665 127.249  1.00 40.09           C  
ATOM   3937  CG  ASP A 278       7.218   3.420 128.299  1.00 43.09           C  
ATOM   3938  OD1 ASP A 278       7.836   4.056 129.203  1.00 43.07           O  
ATOM   3939  OD2 ASP A 278       5.948   3.366 128.235  1.00 43.68           O  
ATOM   3940  H   ASP A 278       8.182   4.180 124.811  1.00  0.00           H  
ATOM   3941  HA  ASP A 278       9.785   3.800 127.299  1.00  0.00           H  
ATOM   3942 1HB  ASP A 278       7.263   2.335 126.521  1.00  0.00           H  
ATOM   3943 2HB  ASP A 278       8.381   1.778 127.758  1.00  0.00           H  
ATOM   3944  N   GLN A 279      10.803   2.760 124.858  1.00 39.02           N  
ATOM   3945  CA  GLN A 279      11.826   2.288 124.010  1.00 38.55           C  
ATOM   3946  C   GLN A 279      11.661   1.603 122.678  1.00 39.02           C  
ATOM   3947  O   GLN A 279      11.673   0.418 122.295  1.00 40.99           O  
ATOM   3948  CB  GLN A 279      12.825   1.513 124.908  1.00 38.90           C  
ATOM   3949  CG  GLN A 279      13.548   0.298 124.422  1.00 46.03           C  
ATOM   3950  CD  GLN A 279      12.757  -1.006 124.503  1.00 48.38           C  
ATOM   3951  OE1 GLN A 279      12.294  -1.341 125.593  1.00 51.37           O  
ATOM   3952  NE2 GLN A 279      12.535  -1.783 123.440  1.00 49.23           N  
ATOM   3953  H   GLN A 279      10.682   3.756 124.976  1.00  0.00           H  
ATOM   3954  HA  GLN A 279      12.315   3.145 123.548  1.00  0.00           H  
ATOM   3955 1HB  GLN A 279      13.626   2.182 125.223  1.00  0.00           H  
ATOM   3956 2HB  GLN A 279      12.314   1.168 125.807  1.00  0.00           H  
ATOM   3957 1HG  GLN A 279      13.815   0.441 123.375  1.00  0.00           H  
ATOM   3958 2HG  GLN A 279      14.448   0.159 125.021  1.00  0.00           H  
ATOM   3959 1HE2 GLN A 279      12.011  -2.630 123.539  1.00  0.00           H  
ATOM   3960 2HE2 GLN A 279      12.892  -1.519 122.544  1.00  0.00           H  
ATOM   3961  N   ALA A 280      11.584   2.542 121.692  1.00 36.64           N  
ATOM   3962  CA  ALA A 280      11.490   2.288 120.263  1.00 32.59           C  
ATOM   3963  C   ALA A 280      10.024   2.322 119.903  1.00 31.34           C  
ATOM   3964  O   ALA A 280       9.562   2.301 118.758  1.00 34.35           O  
ATOM   3965  CB  ALA A 280      12.139   0.927 119.968  1.00 31.43           C  
ATOM   3966  H   ALA A 280      11.596   3.496 122.022  1.00  0.00           H  
ATOM   3967  HA  ALA A 280      12.033   3.077 119.742  1.00  0.00           H  
ATOM   3968 1HB  ALA A 280      12.078   0.719 118.900  1.00  0.00           H  
ATOM   3969 2HB  ALA A 280      13.185   0.949 120.274  1.00  0.00           H  
ATOM   3970 3HB  ALA A 280      11.616   0.148 120.520  1.00  0.00           H  
ATOM   3971  N   PHE A 281       9.238   2.356 120.973  1.00 29.02           N  
ATOM   3972  CA  PHE A 281       7.798   2.317 121.019  1.00 25.93           C  
ATOM   3973  C   PHE A 281       7.304   3.613 121.643  1.00 23.60           C  
ATOM   3974  O   PHE A 281       7.763   4.049 122.693  1.00 25.06           O  
ATOM   3975  CB  PHE A 281       7.319   1.038 121.743  1.00 26.16           C  
ATOM   3976  CG  PHE A 281       7.872  -0.276 121.228  1.00 29.14           C  
ATOM   3977  CD1 PHE A 281       7.376  -0.927 120.126  1.00 28.82           C  
ATOM   3978  CD2 PHE A 281       8.963  -0.884 121.857  1.00 31.50           C  
ATOM   3979  CE1 PHE A 281       7.907  -2.115 119.664  1.00 28.25           C  
ATOM   3980  CE2 PHE A 281       9.515  -2.066 121.430  1.00 30.67           C  
ATOM   3981  CZ  PHE A 281       8.968  -2.697 120.316  1.00 30.49           C  
ATOM   3982  H   PHE A 281       9.756   2.417 121.838  1.00  0.00           H  
ATOM   3983  HA  PHE A 281       7.419   2.303 119.996  1.00  0.00           H  
ATOM   3984 1HB  PHE A 281       7.582   1.098 122.798  1.00  0.00           H  
ATOM   3985 2HB  PHE A 281       6.234   0.969 121.679  1.00  0.00           H  
ATOM   3986  HD1 PHE A 281       6.531  -0.496 119.589  1.00  0.00           H  
ATOM   3987  HD2 PHE A 281       9.376  -0.373 122.728  1.00  0.00           H  
ATOM   3988  HE1 PHE A 281       7.485  -2.593 118.780  1.00  0.00           H  
ATOM   3989  HE2 PHE A 281      10.365  -2.512 121.946  1.00  0.00           H  
ATOM   3990  HZ  PHE A 281       9.373  -3.644 119.962  1.00  0.00           H  
ATOM   3991  N   CYS A 282       6.358   4.258 120.996  1.00 20.25           N  
ATOM   3992  CA  CYS A 282       5.827   5.519 121.450  1.00 16.10           C  
ATOM   3993  C   CYS A 282       4.340   5.306 121.570  1.00 13.60           C  
ATOM   3994  O   CYS A 282       3.752   5.158 120.497  1.00 15.40           O  
ATOM   3995  CB  CYS A 282       6.113   6.634 120.439  1.00 14.71           C  
ATOM   3996  SG  CYS A 282       7.840   7.102 120.440  1.00 20.95           S  
ATOM   3997  H   CYS A 282       5.994   3.848 120.148  1.00  0.00           H  
ATOM   3998  HA  CYS A 282       6.310   5.778 122.392  1.00  0.00           H  
ATOM   3999 1HB  CYS A 282       5.831   6.301 119.440  1.00  0.00           H  
ATOM   4000 2HB  CYS A 282       5.504   7.506 120.677  1.00  0.00           H  
ATOM   4001  N   THR A 283       3.869   5.271 122.776  1.00 11.83           N  
ATOM   4002  CA  THR A 283       2.432   5.101 122.932  1.00 13.10           C  
ATOM   4003  C   THR A 283       1.824   6.465 123.213  1.00 16.00           C  
ATOM   4004  O   THR A 283       2.508   7.346 123.803  1.00 16.47           O  
ATOM   4005  CB  THR A 283       2.085   4.062 123.978  1.00 10.73           C  
ATOM   4006  OG1 THR A 283       1.606   2.901 123.211  1.00 18.04           O  
ATOM   4007  CG2 THR A 283       0.963   4.331 124.944  1.00 15.10           C  
ATOM   4008  H   THR A 283       4.447   5.355 123.600  1.00  0.00           H  
ATOM   4009  HA  THR A 283       2.018   4.766 121.981  1.00  0.00           H  
ATOM   4010  HB  THR A 283       2.953   3.880 124.612  1.00  0.00           H  
ATOM   4011  HG1 THR A 283       1.639   3.103 122.273  1.00  0.00           H  
ATOM   4012 1HG2 THR A 283       0.854   3.483 125.620  1.00  0.00           H  
ATOM   4013 2HG2 THR A 283       1.186   5.229 125.520  1.00  0.00           H  
ATOM   4014 3HG2 THR A 283       0.035   4.476 124.392  1.00  0.00           H  
ATOM   4015  N   SER A 284       0.558   6.580 122.788  1.00 17.97           N  
ATOM   4016  CA  SER A 284      -0.150   7.868 123.036  1.00 20.24           C  
ATOM   4017  C   SER A 284      -0.853   7.803 124.390  1.00 20.19           C  
ATOM   4018  O   SER A 284      -1.896   7.092 124.451  1.00 20.38           O  
ATOM   4019  CB  SER A 284      -1.132   8.104 121.897  1.00 19.96           C  
ATOM   4020  OG  SER A 284      -1.716   9.364 122.072  1.00 21.47           O  
ATOM   4021  H   SER A 284       0.071   5.835 122.311  1.00  0.00           H  
ATOM   4022  HA  SER A 284       0.588   8.671 123.056  1.00  0.00           H  
ATOM   4023 1HB  SER A 284      -0.605   8.047 120.945  1.00  0.00           H  
ATOM   4024 2HB  SER A 284      -1.888   7.320 121.900  1.00  0.00           H  
ATOM   4025  HG  SER A 284      -1.327   9.727 122.871  1.00  0.00           H  
ATOM   4026  N   GLY A 285      -0.317   8.482 125.435  1.00 18.88           N  
ATOM   4027  CA  GLY A 285      -1.032   8.363 126.711  1.00 17.17           C  
ATOM   4028  C   GLY A 285      -2.276   9.212 126.738  1.00 17.31           C  
ATOM   4029  O   GLY A 285      -2.332  10.100 127.600  1.00 19.37           O  
ATOM   4030  H   GLY A 285       0.519   9.047 125.390  1.00  0.00           H  
ATOM   4031 1HA  GLY A 285      -1.302   7.321 126.881  1.00  0.00           H  
ATOM   4032 2HA  GLY A 285      -0.374   8.661 127.526  1.00  0.00           H  
ATOM   4033  N   LEU A 286      -3.292   9.166 125.926  1.00 17.93           N  
ATOM   4034  CA  LEU A 286      -4.504   9.943 125.848  1.00 18.35           C  
ATOM   4035  C   LEU A 286      -5.639   8.911 125.689  1.00 19.60           C  
ATOM   4036  O   LEU A 286      -5.483   7.953 124.911  1.00 20.89           O  
ATOM   4037  CB  LEU A 286      -4.760  10.881 124.659  1.00 13.28           C  
ATOM   4038  CG  LEU A 286      -4.202  12.295 124.666  1.00 15.40           C  
ATOM   4039  CD1 LEU A 286      -2.744  12.342 125.112  1.00 15.06           C  
ATOM   4040  CD2 LEU A 286      -4.165  12.967 123.296  1.00  8.88           C  
ATOM   4041  H   LEU A 286      -3.136   8.429 125.254  1.00  0.00           H  
ATOM   4042  HA  LEU A 286      -4.544  10.609 126.710  1.00  0.00           H  
ATOM   4043 1HB  LEU A 286      -4.358  10.418 123.759  1.00  0.00           H  
ATOM   4044 2HB  LEU A 286      -5.836  10.997 124.534  1.00  0.00           H  
ATOM   4045  HG  LEU A 286      -4.815  12.925 125.312  1.00  0.00           H  
ATOM   4046 1HD1 LEU A 286      -2.393  13.374 125.100  1.00  0.00           H  
ATOM   4047 2HD1 LEU A 286      -2.660  11.943 126.123  1.00  0.00           H  
ATOM   4048 3HD1 LEU A 286      -2.137  11.744 124.433  1.00  0.00           H  
ATOM   4049 1HD2 LEU A 286      -3.754  13.972 123.395  1.00  0.00           H  
ATOM   4050 2HD2 LEU A 286      -3.539  12.383 122.621  1.00  0.00           H  
ATOM   4051 3HD2 LEU A 286      -5.176  13.027 122.893  1.00  0.00           H  
ATOM   4052  N   GLY A 287      -6.745   9.123 126.386  1.00 18.92           N  
ATOM   4053  CA  GLY A 287      -7.776   8.090 126.148  1.00 20.39           C  
ATOM   4054  C   GLY A 287      -9.113   8.795 126.181  1.00 20.01           C  
ATOM   4055  O   GLY A 287      -9.159   9.987 126.321  1.00 19.13           O  
ATOM   4056  H   GLY A 287      -6.943   9.877 127.028  1.00  0.00           H  
ATOM   4057 1HA  GLY A 287      -7.593   7.607 125.188  1.00  0.00           H  
ATOM   4058 2HA  GLY A 287      -7.702   7.319 126.914  1.00  0.00           H  
ATOM   4059  N   SER A 288     -10.167   8.054 126.018  1.00 21.12           N  
ATOM   4060  CA  SER A 288     -11.559   8.434 125.991  1.00 21.31           C  
ATOM   4061  C   SER A 288     -12.198   8.732 127.321  1.00 22.03           C  
ATOM   4062  O   SER A 288     -11.978   7.876 128.220  1.00 21.71           O  
ATOM   4063  CB  SER A 288     -12.102   7.082 125.425  1.00 20.50           C  
ATOM   4064  OG  SER A 288     -11.069   6.150 125.766  1.00 23.95           O  
ATOM   4065  H   SER A 288      -9.920   7.082 125.897  1.00  0.00           H  
ATOM   4066  HA  SER A 288     -11.671   9.289 125.323  1.00  0.00           H  
ATOM   4067 1HB  SER A 288     -13.063   6.855 125.885  1.00  0.00           H  
ATOM   4068 2HB  SER A 288     -12.267   7.177 124.353  1.00  0.00           H  
ATOM   4069  HG  SER A 288     -10.395   6.658 126.223  1.00  0.00           H  
ATOM   4070  N   SER A 289     -12.954   9.791 127.535  1.00 22.41           N  
ATOM   4071  CA  SER A 289     -13.536  10.048 128.883  1.00 25.82           C  
ATOM   4072  C   SER A 289     -14.594   9.037 129.279  1.00 26.16           C  
ATOM   4073  O   SER A 289     -15.589   8.753 128.610  1.00 28.91           O  
ATOM   4074  CB  SER A 289     -13.903  11.543 129.004  1.00 25.73           C  
ATOM   4075  OG  SER A 289     -14.378  11.781 130.302  1.00 24.36           O  
ATOM   4076  H   SER A 289     -13.146  10.439 126.785  1.00  0.00           H  
ATOM   4077  HA  SER A 289     -12.787   9.800 129.636  1.00  0.00           H  
ATOM   4078 1HB  SER A 289     -13.024  12.152 128.794  1.00  0.00           H  
ATOM   4079 2HB  SER A 289     -14.659  11.793 128.261  1.00  0.00           H  
ATOM   4080  HG  SER A 289     -14.341  10.936 130.756  1.00  0.00           H  
ATOM   4081  N   GLY A 290     -14.398   8.346 130.416  1.00 26.82           N  
ATOM   4082  CA  GLY A 290     -15.217   7.287 130.930  1.00 27.55           C  
ATOM   4083  C   GLY A 290     -16.269   7.639 131.944  1.00 29.23           C  
ATOM   4084  O   GLY A 290     -17.353   7.031 131.953  1.00 31.76           O  
ATOM   4085  H   GLY A 290     -13.579   8.631 130.935  1.00  0.00           H  
ATOM   4086 1HA  GLY A 290     -15.741   6.800 130.107  1.00  0.00           H  
ATOM   4087 2HA  GLY A 290     -14.585   6.534 131.399  1.00  0.00           H  
ATOM   4088  N   VAL A 291     -16.044   8.593 132.830  1.00 28.27           N  
ATOM   4089  CA  VAL A 291     -17.061   9.002 133.831  1.00 25.81           C  
ATOM   4090  C   VAL A 291     -18.105   9.879 133.150  1.00 24.42           C  
ATOM   4091  O   VAL A 291     -17.895  10.700 132.230  1.00 23.80           O  
ATOM   4092  CB  VAL A 291     -16.306   9.608 135.049  1.00 25.33           C  
ATOM   4093  CG1 VAL A 291     -17.200  10.113 136.166  1.00 27.41           C  
ATOM   4094  CG2 VAL A 291     -15.387   8.619 135.731  1.00 22.29           C  
ATOM   4095  H   VAL A 291     -15.147   9.057 132.822  1.00  0.00           H  
ATOM   4096  HA  VAL A 291     -17.618   8.117 134.140  1.00  0.00           H  
ATOM   4097  HB  VAL A 291     -15.700  10.448 134.708  1.00  0.00           H  
ATOM   4098 1HG1 VAL A 291     -16.585  10.517 136.970  1.00  0.00           H  
ATOM   4099 2HG1 VAL A 291     -17.855  10.895 135.783  1.00  0.00           H  
ATOM   4100 3HG1 VAL A 291     -17.803   9.290 136.550  1.00  0.00           H  
ATOM   4101 1HG2 VAL A 291     -14.890   9.104 136.571  1.00  0.00           H  
ATOM   4102 2HG2 VAL A 291     -15.969   7.771 136.093  1.00  0.00           H  
ATOM   4103 3HG2 VAL A 291     -14.638   8.268 135.020  1.00  0.00           H  
ATOM   4104  N   PRO A 292     -19.363   9.723 133.536  1.00 24.19           N  
ATOM   4105  CA  PRO A 292     -20.524  10.459 133.063  1.00 25.01           C  
ATOM   4106  C   PRO A 292     -20.507  11.924 133.467  1.00 23.70           C  
ATOM   4107  O   PRO A 292     -20.186  12.323 134.586  1.00 23.21           O  
ATOM   4108  CB  PRO A 292     -21.791   9.749 133.609  1.00 25.88           C  
ATOM   4109  CG  PRO A 292     -21.252   8.477 134.205  1.00 25.32           C  
ATOM   4110  CD  PRO A 292     -19.807   8.788 134.577  1.00 26.33           C  
ATOM   4111  HA  PRO A 292     -20.548  10.429 131.964  1.00  0.00           H  
ATOM   4112 1HB  PRO A 292     -22.295  10.392 134.345  1.00  0.00           H  
ATOM   4113 2HB  PRO A 292     -22.506   9.575 132.792  1.00  0.00           H  
ATOM   4114 1HG  PRO A 292     -21.852   8.183 135.079  1.00  0.00           H  
ATOM   4115 2HG  PRO A 292     -21.326   7.655 133.477  1.00  0.00           H  
ATOM   4116 1HD  PRO A 292     -19.777   9.256 135.572  1.00  0.00           H  
ATOM   4117 2HD  PRO A 292     -19.217   7.860 134.567  1.00  0.00           H  
ATOM   4118  N   SER A 293     -20.808  12.832 132.545  1.00 24.61           N  
ATOM   4119  CA  SER A 293     -20.830  14.261 132.796  1.00 25.51           C  
ATOM   4120  C   SER A 293     -22.155  14.661 133.412  1.00 27.04           C  
ATOM   4121  O   SER A 293     -23.169  14.355 132.739  1.00 27.96           O  
ATOM   4122  CB  SER A 293     -20.722  14.994 131.452  1.00 24.17           C  
ATOM   4123  OG  SER A 293     -21.217  14.092 130.488  1.00 24.00           O  
ATOM   4124  H   SER A 293     -21.032  12.491 131.621  1.00  0.00           H  
ATOM   4125  HA  SER A 293     -19.973  14.516 133.421  1.00  0.00           H  
ATOM   4126 1HB  SER A 293     -21.301  15.916 131.493  1.00  0.00           H  
ATOM   4127 2HB  SER A 293     -19.684  15.268 131.269  1.00  0.00           H  
ATOM   4128  HG  SER A 293     -21.468  13.300 130.970  1.00  0.00           H  
ATOM   4129  N   ASN A 294     -22.184  15.324 134.567  1.00 28.48           N  
ATOM   4130  CA  ASN A 294     -23.579  15.620 135.056  1.00 31.95           C  
ATOM   4131  C   ASN A 294     -24.072  16.965 134.541  1.00 32.80           C  
ATOM   4132  O   ASN A 294     -25.056  17.610 134.868  1.00 33.75           O  
ATOM   4133  CB  ASN A 294     -23.633  15.230 136.532  1.00 31.05           C  
ATOM   4134  CG  ASN A 294     -24.002  13.794 136.936  1.00 32.80           C  
ATOM   4135  OD1 ASN A 294     -23.551  12.669 136.609  1.00 26.83           O  
ATOM   4136  ND2 ASN A 294     -25.015  13.691 137.816  1.00 29.52           N  
ATOM   4137  H   ASN A 294     -21.394  15.631 135.117  1.00  0.00           H  
ATOM   4138  HA  ASN A 294     -24.283  15.016 134.481  1.00  0.00           H  
ATOM   4139 1HB  ASN A 294     -22.660  15.407 136.991  1.00  0.00           H  
ATOM   4140 2HB  ASN A 294     -24.358  15.859 137.048  1.00  0.00           H  
ATOM   4141 1HD2 ASN A 294     -25.316  12.790 138.129  1.00  0.00           H  
ATOM   4142 2HD2 ASN A 294     -25.467  14.515 138.157  1.00  0.00           H  
ATOM   4143  N   THR A 295     -23.503  17.509 133.494  1.00 34.45           N  
ATOM   4144  CA  THR A 295     -23.558  18.691 132.677  1.00 34.92           C  
ATOM   4145  C   THR A 295     -23.316  18.257 131.233  1.00 37.73           C  
ATOM   4146  O   THR A 295     -24.061  17.490 130.594  1.00 39.27           O  
ATOM   4147  CB  THR A 295     -22.575  19.725 133.298  1.00 33.07           C  
ATOM   4148  OG1 THR A 295     -22.175  20.878 132.518  1.00 33.74           O  
ATOM   4149  CG2 THR A 295     -21.246  19.146 133.751  1.00 27.74           C  
ATOM   4150  H   THR A 295     -22.831  16.788 133.272  1.00  0.00           H  
ATOM   4151  HA  THR A 295     -24.577  19.079 132.699  1.00  0.00           H  
ATOM   4152  HB  THR A 295     -23.036  20.186 134.171  1.00  0.00           H  
ATOM   4153  HG1 THR A 295     -22.602  20.846 131.659  1.00  0.00           H  
ATOM   4154 1HG2 THR A 295     -20.627  19.939 134.170  1.00  0.00           H  
ATOM   4155 2HG2 THR A 295     -21.421  18.383 134.509  1.00  0.00           H  
ATOM   4156 3HG2 THR A 295     -20.735  18.700 132.899  1.00  0.00           H  
ATOM   4157  N   SER A 296     -22.222  18.645 130.602  1.00 38.55           N  
ATOM   4158  CA  SER A 296     -21.706  18.421 129.270  1.00 36.66           C  
ATOM   4159  C   SER A 296     -20.272  17.917 129.253  1.00 35.82           C  
ATOM   4160  O   SER A 296     -19.383  18.456 129.918  1.00 36.83           O  
ATOM   4161  CB  SER A 296     -21.744  19.865 128.725  1.00 36.89           C  
ATOM   4162  OG  SER A 296     -21.088  20.722 129.659  1.00 27.79           O  
ATOM   4163  H   SER A 296     -21.689  19.209 131.248  1.00  0.00           H  
ATOM   4164  HA  SER A 296     -22.380  17.741 128.747  1.00  0.00           H  
ATOM   4165 1HB  SER A 296     -21.251  19.900 127.754  1.00  0.00           H  
ATOM   4166 2HB  SER A 296     -22.779  20.171 128.578  1.00  0.00           H  
ATOM   4167  HG  SER A 296     -20.799  20.157 130.379  1.00  0.00           H  
ATOM   4168  N   GLU A 297     -19.918  16.890 128.505  1.00 36.27           N  
ATOM   4169  CA  GLU A 297     -18.626  16.206 128.474  1.00 33.76           C  
ATOM   4170  C   GLU A 297     -17.354  17.065 128.727  1.00 30.25           C  
ATOM   4171  O   GLU A 297     -16.758  18.100 128.470  1.00 27.07           O  
ATOM   4172  CB  GLU A 297     -18.477  15.116 127.386  1.00 36.70           C  
ATOM   4173  CG  GLU A 297     -17.994  13.744 127.919  1.00 37.85           C  
ATOM   4174  CD  GLU A 297     -18.526  12.528 127.165  1.00 39.24           C  
ATOM   4175  OE1 GLU A 297     -19.212  12.782 126.133  1.00 41.56           O  
ATOM   4176  OE2 GLU A 297     -18.343  11.339 127.511  1.00 35.01           O  
ATOM   4177  H   GLU A 297     -20.658  16.571 127.897  1.00  0.00           H  
ATOM   4178  HA  GLU A 297     -18.478  15.703 129.430  1.00  0.00           H  
ATOM   4179 1HB  GLU A 297     -19.436  14.964 126.889  1.00  0.00           H  
ATOM   4180 2HB  GLU A 297     -17.766  15.451 126.630  1.00  0.00           H  
ATOM   4181 1HG  GLU A 297     -16.906  13.710 127.872  1.00  0.00           H  
ATOM   4182 2HG  GLU A 297     -18.289  13.648 128.963  1.00  0.00           H  
ATOM   4183  N   LEU A 298     -16.707  16.311 129.599  1.00 26.38           N  
ATOM   4184  CA  LEU A 298     -15.611  16.340 130.473  1.00 21.51           C  
ATOM   4185  C   LEU A 298     -14.324  15.765 129.990  1.00 16.52           C  
ATOM   4186  O   LEU A 298     -14.298  14.857 129.177  1.00 16.36           O  
ATOM   4187  CB  LEU A 298     -16.198  15.585 131.689  1.00 22.60           C  
ATOM   4188  CG  LEU A 298     -16.266  14.145 132.025  1.00 23.12           C  
ATOM   4189  CD1 LEU A 298     -16.045  13.768 133.478  1.00 22.81           C  
ATOM   4190  CD2 LEU A 298     -17.706  13.683 131.738  1.00 25.93           C  
ATOM   4191  H   LEU A 298     -17.264  15.471 129.536  1.00  0.00           H  
ATOM   4192  HA  LEU A 298     -15.369  17.380 130.690  1.00  0.00           H  
ATOM   4193 1HB  LEU A 298     -15.702  15.940 132.591  1.00  0.00           H  
ATOM   4194 2HB  LEU A 298     -17.259  15.821 131.766  1.00  0.00           H  
ATOM   4195  HG  LEU A 298     -15.555  13.594 131.409  1.00  0.00           H  
ATOM   4196 1HD1 LEU A 298     -16.121  12.686 133.589  1.00  0.00           H  
ATOM   4197 2HD1 LEU A 298     -15.054  14.096 133.792  1.00  0.00           H  
ATOM   4198 3HD1 LEU A 298     -16.801  14.250 134.098  1.00  0.00           H  
ATOM   4199 1HD2 LEU A 298     -17.801  12.622 131.972  1.00  0.00           H  
ATOM   4200 2HD2 LEU A 298     -18.401  14.254 132.354  1.00  0.00           H  
ATOM   4201 3HD2 LEU A 298     -17.937  13.844 130.685  1.00  0.00           H  
ATOM   4202  N   TRP A 299     -13.274  16.343 130.535  1.00 12.82           N  
ATOM   4203  CA  TRP A 299     -11.915  15.866 130.248  1.00  9.82           C  
ATOM   4204  C   TRP A 299     -11.427  15.333 131.585  1.00  8.74           C  
ATOM   4205  O   TRP A 299     -11.992  15.884 132.561  1.00  9.43           O  
ATOM   4206  CB  TRP A 299     -11.069  16.994 129.740  1.00  8.06           C  
ATOM   4207  CG  TRP A 299     -11.527  17.707 128.512  1.00 13.30           C  
ATOM   4208  CD1 TRP A 299     -12.623  18.471 128.274  1.00 13.83           C  
ATOM   4209  CD2 TRP A 299     -10.813  17.698 127.254  1.00 16.39           C  
ATOM   4210  NE1 TRP A 299     -12.613  18.970 127.010  1.00 13.31           N  
ATOM   4211  CE2 TRP A 299     -11.520  18.495 126.353  1.00 13.63           C  
ATOM   4212  CE3 TRP A 299      -9.621  17.064 126.818  1.00 17.60           C  
ATOM   4213  CZ2 TRP A 299     -11.049  18.652 125.065  1.00 15.56           C  
ATOM   4214  CZ3 TRP A 299      -9.139  17.253 125.536  1.00 16.83           C  
ATOM   4215  CH2 TRP A 299      -9.888  18.038 124.669  1.00 15.26           C  
ATOM   4216  H   TRP A 299     -13.399  17.126 131.160  1.00  0.00           H  
ATOM   4217  HA  TRP A 299     -11.974  15.097 129.478  1.00  0.00           H  
ATOM   4218 1HB  TRP A 299     -10.975  17.756 130.514  1.00  0.00           H  
ATOM   4219 2HB  TRP A 299     -10.067  16.627 129.520  1.00  0.00           H  
ATOM   4220  HD1 TRP A 299     -13.415  18.666 128.995  1.00  0.00           H  
ATOM   4221  HE1 TRP A 299     -13.304  19.593 126.618  1.00  0.00           H  
ATOM   4222  HE3 TRP A 299      -9.091  16.424 127.523  1.00  0.00           H  
ATOM   4223  HZ2 TRP A 299     -11.572  19.261 124.327  1.00  0.00           H  
ATOM   4224  HZ3 TRP A 299      -8.201  16.802 125.210  1.00  0.00           H  
ATOM   4225  HH2 TRP A 299      -9.538  18.165 123.644  1.00  0.00           H  
ATOM   4226  N   ILE A 300     -10.503  14.424 131.747  1.00  6.83           N  
ATOM   4227  CA  ILE A 300     -10.019  14.049 133.075  1.00  6.52           C  
ATOM   4228  C   ILE A 300      -8.539  14.424 132.949  1.00  6.38           C  
ATOM   4229  O   ILE A 300      -7.969  13.946 132.013  1.00  3.10           O  
ATOM   4230  CB  ILE A 300     -10.093  12.573 133.563  1.00  4.14           C  
ATOM   4231  CG1 ILE A 300     -11.574  12.275 133.764  1.00  5.40           C  
ATOM   4232  CG2 ILE A 300      -9.167  12.355 134.760  1.00  1.89           C  
ATOM   4233  CD1 ILE A 300     -12.031  10.862 133.680  1.00  7.66           C  
ATOM   4234  H   ILE A 300     -10.113  13.968 130.934  1.00  0.00           H  
ATOM   4235  HA  ILE A 300     -10.599  14.591 133.820  1.00  0.00           H  
ATOM   4236  HB  ILE A 300      -9.789  11.907 132.756  1.00  0.00           H  
ATOM   4237 1HG1 ILE A 300     -11.886  12.629 134.746  1.00  0.00           H  
ATOM   4238 2HG1 ILE A 300     -12.159  12.818 133.021  1.00  0.00           H  
ATOM   4239 1HG2 ILE A 300      -9.233  11.318 135.087  1.00  0.00           H  
ATOM   4240 2HG2 ILE A 300      -8.141  12.580 134.472  1.00  0.00           H  
ATOM   4241 3HG2 ILE A 300      -9.467  13.012 135.576  1.00  0.00           H  
ATOM   4242 1HD1 ILE A 300     -13.108  10.817 133.845  1.00  0.00           H  
ATOM   4243 2HD1 ILE A 300     -11.798  10.462 132.692  1.00  0.00           H  
ATOM   4244 3HD1 ILE A 300     -11.524  10.270 134.440  1.00  0.00           H  
ATOM   4245  N   PHE A 301      -8.018  15.249 133.848  1.00 10.48           N  
ATOM   4246  CA  PHE A 301      -6.588  15.626 133.731  1.00 10.32           C  
ATOM   4247  C   PHE A 301      -5.834  14.709 134.657  1.00  9.12           C  
ATOM   4248  O   PHE A 301      -5.726  15.192 135.770  1.00 11.65           O  
ATOM   4249  CB  PHE A 301      -6.301  17.042 134.151  1.00  6.50           C  
ATOM   4250  CG  PHE A 301      -6.847  18.024 133.156  1.00 15.29           C  
ATOM   4251  CD1 PHE A 301      -7.304  17.663 131.896  1.00 11.08           C  
ATOM   4252  CD2 PHE A 301      -6.841  19.396 133.524  1.00 17.74           C  
ATOM   4253  CE1 PHE A 301      -7.751  18.652 131.023  1.00 17.00           C  
ATOM   4254  CE2 PHE A 301      -7.270  20.374 132.606  1.00 19.78           C  
ATOM   4255  CZ  PHE A 301      -7.716  20.013 131.333  1.00 14.32           C  
ATOM   4256  H   PHE A 301      -8.566  15.627 134.608  1.00  0.00           H  
ATOM   4257  HA  PHE A 301      -6.291  15.535 132.685  1.00  0.00           H  
ATOM   4258 1HB  PHE A 301      -6.745  17.228 135.128  1.00  0.00           H  
ATOM   4259 2HB  PHE A 301      -5.225  17.181 134.248  1.00  0.00           H  
ATOM   4260  HD1 PHE A 301      -7.306  16.610 131.612  1.00  0.00           H  
ATOM   4261  HD2 PHE A 301      -6.495  19.693 134.515  1.00  0.00           H  
ATOM   4262  HE1 PHE A 301      -8.151  18.377 130.047  1.00  0.00           H  
ATOM   4263  HE2 PHE A 301      -7.250  21.424 132.898  1.00  0.00           H  
ATOM   4264  HZ  PHE A 301      -8.028  20.749 130.594  1.00  0.00           H  
ATOM   4265  N   GLY A 302      -5.476  13.533 134.237  1.00  7.24           N  
ATOM   4266  CA  GLY A 302      -4.817  12.600 135.108  1.00  6.47           C  
ATOM   4267  C   GLY A 302      -3.327  12.902 135.092  1.00  8.39           C  
ATOM   4268  O   GLY A 302      -2.904  13.989 134.757  1.00  6.48           O  
ATOM   4269  H   GLY A 302      -5.663  13.266 133.281  1.00  0.00           H  
ATOM   4270 1HA  GLY A 302      -5.226  12.690 136.114  1.00  0.00           H  
ATOM   4271 2HA  GLY A 302      -5.016  11.584 134.770  1.00  0.00           H  
ATOM   4272  N   ASP A 303      -2.549  11.898 135.499  1.00  7.54           N  
ATOM   4273  CA  ASP A 303      -1.103  12.065 135.593  1.00  8.01           C  
ATOM   4274  C   ASP A 303      -0.398  12.721 134.446  1.00  3.55           C  
ATOM   4275  O   ASP A 303       0.609  13.396 134.752  1.00  3.63           O  
ATOM   4276  CB  ASP A 303      -0.401  10.765 136.098  1.00  7.27           C  
ATOM   4277  CG  ASP A 303      -1.059  10.150 137.315  1.00 11.88           C  
ATOM   4278  OD1 ASP A 303      -1.672  11.023 138.012  1.00 12.68           O  
ATOM   4279  OD2 ASP A 303      -0.976   8.903 137.572  1.00  6.97           O  
ATOM   4280  H   ASP A 303      -2.959  11.009 135.747  1.00  0.00           H  
ATOM   4281  HA  ASP A 303      -0.892  12.861 136.308  1.00  0.00           H  
ATOM   4282 1HB  ASP A 303      -0.396  10.021 135.301  1.00  0.00           H  
ATOM   4283 2HB  ASP A 303       0.637  10.985 136.347  1.00  0.00           H  
ATOM   4284  N   VAL A 304      -0.779  12.575 133.214  1.00  6.80           N  
ATOM   4285  CA  VAL A 304      -0.031  13.288 132.129  1.00  8.74           C  
ATOM   4286  C   VAL A 304      -0.025  14.817 132.217  1.00  8.24           C  
ATOM   4287  O   VAL A 304       0.944  15.548 131.855  1.00 10.55           O  
ATOM   4288  CB  VAL A 304      -0.450  12.703 130.770  1.00  9.62           C  
ATOM   4289  CG1 VAL A 304      -0.519  11.176 130.865  1.00 12.14           C  
ATOM   4290  CG2 VAL A 304      -1.762  13.179 130.197  1.00 15.12           C  
ATOM   4291  H   VAL A 304      -1.567  11.993 132.968  1.00  0.00           H  
ATOM   4292  HA  VAL A 304       1.037  13.125 132.280  1.00  0.00           H  
ATOM   4293  HB  VAL A 304       0.309  12.952 130.028  1.00  0.00           H  
ATOM   4294 1HG1 VAL A 304      -0.816  10.764 129.900  1.00  0.00           H  
ATOM   4295 2HG1 VAL A 304       0.460  10.784 131.140  1.00  0.00           H  
ATOM   4296 3HG1 VAL A 304      -1.251  10.891 131.621  1.00  0.00           H  
ATOM   4297 1HG2 VAL A 304      -1.938  12.692 129.239  1.00  0.00           H  
ATOM   4298 2HG2 VAL A 304      -2.571  12.931 130.885  1.00  0.00           H  
ATOM   4299 3HG2 VAL A 304      -1.726  14.259 130.053  1.00  0.00           H  
ATOM   4300  N   PHE A 305      -1.060  15.502 132.725  1.00  6.92           N  
ATOM   4301  CA  PHE A 305      -1.149  16.935 132.908  1.00  1.89           C  
ATOM   4302  C   PHE A 305      -0.382  17.296 134.150  1.00  1.89           C  
ATOM   4303  O   PHE A 305       0.465  18.149 134.191  1.00  1.89           O  
ATOM   4304  CB  PHE A 305      -2.627  17.337 133.019  1.00  5.80           C  
ATOM   4305  CG  PHE A 305      -2.895  18.834 132.876  1.00  7.25           C  
ATOM   4306  CD1 PHE A 305      -2.991  19.410 131.617  1.00  8.00           C  
ATOM   4307  CD2 PHE A 305      -3.036  19.660 133.993  1.00  6.58           C  
ATOM   4308  CE1 PHE A 305      -3.200  20.770 131.505  1.00 10.92           C  
ATOM   4309  CE2 PHE A 305      -3.192  21.019 133.861  1.00  5.83           C  
ATOM   4310  CZ  PHE A 305      -3.277  21.601 132.623  1.00  9.50           C  
ATOM   4311  H   PHE A 305      -1.841  14.922 132.997  1.00  0.00           H  
ATOM   4312  HA  PHE A 305      -0.707  17.423 132.038  1.00  0.00           H  
ATOM   4313 1HB  PHE A 305      -3.202  16.823 132.250  1.00  0.00           H  
ATOM   4314 2HB  PHE A 305      -3.018  17.022 133.986  1.00  0.00           H  
ATOM   4315  HD1 PHE A 305      -2.900  18.777 130.734  1.00  0.00           H  
ATOM   4316  HD2 PHE A 305      -2.970  19.213 134.986  1.00  0.00           H  
ATOM   4317  HE1 PHE A 305      -3.311  21.224 130.521  1.00  0.00           H  
ATOM   4318  HE2 PHE A 305      -3.247  21.636 134.758  1.00  0.00           H  
ATOM   4319  HZ  PHE A 305      -3.399  22.676 132.497  1.00  0.00           H  
ATOM   4320  N   LEU A 306      -0.605  16.598 135.251  1.00  2.54           N  
ATOM   4321  CA  LEU A 306      -0.048  16.726 136.565  1.00  2.73           C  
ATOM   4322  C   LEU A 306       1.444  16.495 136.496  1.00  6.61           C  
ATOM   4323  O   LEU A 306       2.112  17.157 137.293  1.00  6.96           O  
ATOM   4324  CB  LEU A 306      -0.769  15.863 137.587  1.00  1.89           C  
ATOM   4325  CG  LEU A 306      -2.279  16.103 137.614  1.00  1.89           C  
ATOM   4326  CD1 LEU A 306      -3.035  15.277 138.617  1.00  1.89           C  
ATOM   4327  CD2 LEU A 306      -2.645  17.605 137.848  1.00  1.97           C  
ATOM   4328  H   LEU A 306      -1.286  15.873 135.074  1.00  0.00           H  
ATOM   4329  HA  LEU A 306      -0.144  17.764 136.882  1.00  0.00           H  
ATOM   4330 1HB  LEU A 306      -0.579  14.817 137.354  1.00  0.00           H  
ATOM   4331 2HB  LEU A 306      -0.357  16.075 138.573  1.00  0.00           H  
ATOM   4332  HG  LEU A 306      -2.713  15.797 136.662  1.00  0.00           H  
ATOM   4333 1HD1 LEU A 306      -4.097  15.518 138.560  1.00  0.00           H  
ATOM   4334 2HD1 LEU A 306      -2.892  14.219 138.399  1.00  0.00           H  
ATOM   4335 3HD1 LEU A 306      -2.667  15.495 139.619  1.00  0.00           H  
ATOM   4336 1HD2 LEU A 306      -3.730  17.718 137.857  1.00  0.00           H  
ATOM   4337 2HD2 LEU A 306      -2.238  17.934 138.804  1.00  0.00           H  
ATOM   4338 3HD2 LEU A 306      -2.224  18.211 137.046  1.00  0.00           H  
ATOM   4339  N   ARG A 307       2.044  15.673 135.629  1.00  7.44           N  
ATOM   4340  CA  ARG A 307       3.488  15.681 135.638  1.00  6.98           C  
ATOM   4341  C   ARG A 307       3.959  16.961 134.944  1.00 12.54           C  
ATOM   4342  O   ARG A 307       5.110  17.328 135.266  1.00 12.63           O  
ATOM   4343  CB  ARG A 307       4.058  14.536 134.862  1.00  8.91           C  
ATOM   4344  CG  ARG A 307       4.310  13.315 135.731  1.00  7.07           C  
ATOM   4345  CD  ARG A 307       4.960  12.157 134.997  1.00  5.93           C  
ATOM   4346  NE  ARG A 307       4.191  11.681 133.915  1.00  5.03           N  
ATOM   4347  CZ  ARG A 307       3.153  10.853 133.931  1.00  8.61           C  
ATOM   4348  NH1 ARG A 307       2.756  10.342 135.074  1.00  8.29           N  
ATOM   4349  NH2 ARG A 307       2.561  10.510 132.768  1.00 10.73           N  
ATOM   4350  H   ARG A 307       1.559  15.063 134.986  1.00  0.00           H  
ATOM   4351  HA  ARG A 307       3.828  15.590 136.670  1.00  0.00           H  
ATOM   4352 1HB  ARG A 307       3.373  14.263 134.060  1.00  0.00           H  
ATOM   4353 2HB  ARG A 307       4.997  14.841 134.400  1.00  0.00           H  
ATOM   4354 1HG  ARG A 307       4.971  13.585 136.555  1.00  0.00           H  
ATOM   4355 2HG  ARG A 307       3.363  12.951 136.130  1.00  0.00           H  
ATOM   4356 1HD  ARG A 307       5.924  12.473 134.600  1.00  0.00           H  
ATOM   4357 2HD  ARG A 307       5.106  11.326 135.686  1.00  0.00           H  
ATOM   4358  HE  ARG A 307       4.440  11.996 132.987  1.00  0.00           H  
ATOM   4359 1HH1 ARG A 307       3.239  10.580 135.929  1.00  0.00           H  
ATOM   4360 2HH1 ARG A 307       1.968   9.711 135.098  1.00  0.00           H  
ATOM   4361 1HH2 ARG A 307       2.908  10.883 131.895  1.00  0.00           H  
ATOM   4362 2HH2 ARG A 307       1.772   9.881 132.770  1.00  0.00           H  
ATOM   4363  N   ASN A 308       3.163  17.606 134.043  1.00 12.73           N  
ATOM   4364  CA  ASN A 308       3.651  18.824 133.404  1.00 13.79           C  
ATOM   4365  C   ASN A 308       3.389  20.007 134.346  1.00 13.00           C  
ATOM   4366  O   ASN A 308       4.235  20.923 134.441  1.00 13.75           O  
ATOM   4367  CB  ASN A 308       3.166  19.051 131.954  1.00 16.13           C  
ATOM   4368  CG  ASN A 308       4.189  19.470 130.915  1.00 18.89           C  
ATOM   4369  OD1 ASN A 308       4.927  18.730 130.244  1.00 20.84           O  
ATOM   4370  ND2 ASN A 308       4.404  20.758 130.666  1.00 23.28           N  
ATOM   4371  H   ASN A 308       2.244  17.261 133.807  1.00  0.00           H  
ATOM   4372  HA  ASN A 308       4.740  18.778 133.358  1.00  0.00           H  
ATOM   4373 1HB  ASN A 308       2.713  18.134 131.574  1.00  0.00           H  
ATOM   4374 2HB  ASN A 308       2.398  19.824 131.944  1.00  0.00           H  
ATOM   4375 1HD2 ASN A 308       5.080  21.029 129.980  1.00  0.00           H  
ATOM   4376 2HD2 ASN A 308       3.891  21.456 131.164  1.00  0.00           H  
ATOM   4377  N   TYR A 309       2.277  20.051 135.042  1.00 12.72           N  
ATOM   4378  CA  TYR A 309       1.929  21.127 135.956  1.00 13.26           C  
ATOM   4379  C   TYR A 309       2.002  20.867 137.453  1.00 12.79           C  
ATOM   4380  O   TYR A 309       1.292  19.981 137.856  1.00  9.44           O  
ATOM   4381  CB  TYR A 309       0.426  21.587 135.675  1.00 15.45           C  
ATOM   4382  CG  TYR A 309       0.551  22.224 134.290  1.00 16.78           C  
ATOM   4383  CD1 TYR A 309       1.126  23.483 134.192  1.00 20.52           C  
ATOM   4384  CD2 TYR A 309       0.204  21.602 133.134  1.00 18.02           C  
ATOM   4385  CE1 TYR A 309       1.360  24.050 132.955  1.00 21.85           C  
ATOM   4386  CE2 TYR A 309       0.441  22.128 131.891  1.00 20.16           C  
ATOM   4387  CZ  TYR A 309       1.029  23.360 131.811  1.00 22.49           C  
ATOM   4388  OH  TYR A 309       1.267  23.958 130.587  1.00 23.11           O  
ATOM   4389  H   TYR A 309       1.635  19.280 134.922  1.00  0.00           H  
ATOM   4390  HA  TYR A 309       2.602  21.966 135.775  1.00  0.00           H  
ATOM   4391 1HB  TYR A 309      -0.233  20.719 135.711  1.00  0.00           H  
ATOM   4392 2HB  TYR A 309       0.104  22.275 136.456  1.00  0.00           H  
ATOM   4393  HD1 TYR A 309       1.396  24.031 135.095  1.00  0.00           H  
ATOM   4394  HD2 TYR A 309      -0.292  20.632 133.165  1.00  0.00           H  
ATOM   4395  HE1 TYR A 309       1.812  25.039 132.886  1.00  0.00           H  
ATOM   4396  HE2 TYR A 309       0.161  21.567 130.999  1.00  0.00           H  
ATOM   4397  HH  TYR A 309       0.961  23.379 129.884  1.00  0.00           H  
ATOM   4398  N   TYR A 310       2.801  21.569 138.295  1.00 11.58           N  
ATOM   4399  CA  TYR A 310       2.696  21.399 139.719  1.00 11.07           C  
ATOM   4400  C   TYR A 310       1.236  21.879 140.021  1.00 12.71           C  
ATOM   4401  O   TYR A 310       0.777  22.848 139.419  1.00 10.75           O  
ATOM   4402  CB  TYR A 310       3.524  22.343 140.448  1.00 10.10           C  
ATOM   4403  CG  TYR A 310       3.664  22.347 141.936  1.00 12.04           C  
ATOM   4404  CD1 TYR A 310       4.441  21.404 142.574  1.00  9.00           C  
ATOM   4405  CD2 TYR A 310       3.124  23.394 142.712  1.00 11.80           C  
ATOM   4406  CE1 TYR A 310       4.625  21.463 143.934  1.00  9.40           C  
ATOM   4407  CE2 TYR A 310       3.311  23.394 144.087  1.00 10.42           C  
ATOM   4408  CZ  TYR A 310       4.078  22.454 144.705  1.00  9.96           C  
ATOM   4409  OH  TYR A 310       4.348  22.513 146.049  1.00  9.39           O  
ATOM   4410  H   TYR A 310       3.479  22.220 137.926  1.00  0.00           H  
ATOM   4411  HA  TYR A 310       3.034  20.394 139.973  1.00  0.00           H  
ATOM   4412 1HB  TYR A 310       4.557  22.259 140.109  1.00  0.00           H  
ATOM   4413 2HB  TYR A 310       3.192  23.359 140.235  1.00  0.00           H  
ATOM   4414  HD1 TYR A 310       4.913  20.607 141.999  1.00  0.00           H  
ATOM   4415  HD2 TYR A 310       2.563  24.195 142.231  1.00  0.00           H  
ATOM   4416  HE1 TYR A 310       5.240  20.715 144.434  1.00  0.00           H  
ATOM   4417  HE2 TYR A 310       2.837  24.160 144.702  1.00  0.00           H  
ATOM   4418  HH  TYR A 310       3.921  23.286 146.426  1.00  0.00           H  
ATOM   4419  N   THR A 311       0.519  21.216 140.915  1.00 13.38           N  
ATOM   4420  CA  THR A 311      -0.917  21.458 141.197  1.00  9.89           C  
ATOM   4421  C   THR A 311      -1.306  21.921 142.559  1.00  7.89           C  
ATOM   4422  O   THR A 311      -0.930  21.235 143.540  1.00  7.93           O  
ATOM   4423  CB  THR A 311      -1.292  19.988 140.805  1.00 11.34           C  
ATOM   4424  OG1 THR A 311      -2.594  19.882 140.290  1.00 19.95           O  
ATOM   4425  CG2 THR A 311      -1.140  18.947 141.871  1.00 13.63           C  
ATOM   4426  H   THR A 311       1.007  20.498 141.430  1.00  0.00           H  
ATOM   4427  HA  THR A 311      -1.271  22.248 140.534  1.00  0.00           H  
ATOM   4428  HB  THR A 311      -0.665  19.661 139.976  1.00  0.00           H  
ATOM   4429  HG1 THR A 311      -3.005  20.750 140.280  1.00  0.00           H  
ATOM   4430 1HG2 THR A 311      -1.430  17.975 141.474  1.00  0.00           H  
ATOM   4431 2HG2 THR A 311      -0.101  18.910 142.198  1.00  0.00           H  
ATOM   4432 3HG2 THR A 311      -1.778  19.198 142.718  1.00  0.00           H  
ATOM   4433  N   ILE A 312      -2.025  23.011 142.787  1.00  5.06           N  
ATOM   4434  CA  ILE A 312      -2.292  23.455 144.182  1.00  6.04           C  
ATOM   4435  C   ILE A 312      -3.765  23.264 144.453  1.00  5.59           C  
ATOM   4436  O   ILE A 312      -4.474  23.571 143.483  1.00  6.52           O  
ATOM   4437  CB  ILE A 312      -1.921  24.959 144.390  1.00  8.57           C  
ATOM   4438  CG1 ILE A 312      -0.567  25.253 143.809  1.00  4.99           C  
ATOM   4439  CG2 ILE A 312      -1.995  25.365 145.879  1.00  6.42           C  
ATOM   4440  CD1 ILE A 312      -0.094  26.591 143.347  1.00  7.71           C  
ATOM   4441  H   ILE A 312      -2.398  23.550 142.019  1.00  0.00           H  
ATOM   4442  HA  ILE A 312      -1.679  22.859 144.858  1.00  0.00           H  
ATOM   4443  HB  ILE A 312      -2.614  25.585 143.829  1.00  0.00           H  
ATOM   4444 1HG1 ILE A 312       0.204  24.979 144.528  1.00  0.00           H  
ATOM   4445 2HG1 ILE A 312      -0.413  24.643 142.918  1.00  0.00           H  
ATOM   4446 1HG2 ILE A 312      -1.730  26.417 145.983  1.00  0.00           H  
ATOM   4447 2HG2 ILE A 312      -3.007  25.208 146.249  1.00  0.00           H  
ATOM   4448 3HG2 ILE A 312      -1.299  24.757 146.457  1.00  0.00           H  
ATOM   4449 1HD1 ILE A 312       0.927  26.507 142.973  1.00  0.00           H  
ATOM   4450 2HD1 ILE A 312      -0.744  26.952 142.549  1.00  0.00           H  
ATOM   4451 3HD1 ILE A 312      -0.117  27.292 144.180  1.00  0.00           H  
ATOM   4452  N   TYR A 313      -4.279  22.764 145.576  1.00  3.68           N  
ATOM   4453  CA  TYR A 313      -5.738  22.546 145.607  1.00  3.05           C  
ATOM   4454  C   TYR A 313      -6.167  23.530 146.636  1.00  4.95           C  
ATOM   4455  O   TYR A 313      -5.587  23.305 147.738  1.00  7.20           O  
ATOM   4456  CB  TYR A 313      -6.004  21.012 145.868  1.00  4.39           C  
ATOM   4457  CG  TYR A 313      -5.575  20.131 144.696  1.00  2.33           C  
ATOM   4458  CD1 TYR A 313      -4.224  19.861 144.542  1.00  1.89           C  
ATOM   4459  CD2 TYR A 313      -6.378  19.605 143.676  1.00  4.55           C  
ATOM   4460  CE1 TYR A 313      -3.673  19.148 143.518  1.00  1.89           C  
ATOM   4461  CE2 TYR A 313      -5.860  18.870 142.598  1.00  1.89           C  
ATOM   4462  CZ  TYR A 313      -4.487  18.663 142.548  1.00  1.89           C  
ATOM   4463  OH  TYR A 313      -3.873  17.874 141.579  1.00  6.33           O  
ATOM   4464  H   TYR A 313      -3.729  22.532 146.391  1.00  0.00           H  
ATOM   4465  HA  TYR A 313      -6.151  22.831 144.639  1.00  0.00           H  
ATOM   4466 1HB  TYR A 313      -5.463  20.695 146.761  1.00  0.00           H  
ATOM   4467 2HB  TYR A 313      -7.066  20.854 146.055  1.00  0.00           H  
ATOM   4468  HD1 TYR A 313      -3.507  20.230 145.276  1.00  0.00           H  
ATOM   4469  HD2 TYR A 313      -7.457  19.760 143.697  1.00  0.00           H  
ATOM   4470  HE1 TYR A 313      -2.596  18.988 143.483  1.00  0.00           H  
ATOM   4471  HE2 TYR A 313      -6.530  18.481 141.831  1.00  0.00           H  
ATOM   4472  HH  TYR A 313      -4.540  17.520 140.986  1.00  0.00           H  
ATOM   4473  N   ASP A 314      -7.019  24.510 146.435  1.00  4.74           N  
ATOM   4474  CA  ASP A 314      -7.323  25.464 147.518  1.00  6.60           C  
ATOM   4475  C   ASP A 314      -8.742  25.400 148.063  1.00  5.79           C  
ATOM   4476  O   ASP A 314      -9.724  25.742 147.462  1.00  6.55           O  
ATOM   4477  CB  ASP A 314      -7.020  26.870 146.980  1.00 12.71           C  
ATOM   4478  CG  ASP A 314      -7.061  27.881 148.150  1.00 17.38           C  
ATOM   4479  OD1 ASP A 314      -8.007  27.905 148.994  1.00 17.10           O  
ATOM   4480  OD2 ASP A 314      -6.035  28.603 148.131  1.00 16.45           O  
ATOM   4481  H   ASP A 314      -7.474  24.621 145.540  1.00  0.00           H  
ATOM   4482  HA  ASP A 314      -6.679  25.239 148.369  1.00  0.00           H  
ATOM   4483 1HB  ASP A 314      -6.039  26.874 146.504  1.00  0.00           H  
ATOM   4484 2HB  ASP A 314      -7.754  27.134 146.219  1.00  0.00           H  
ATOM   4485  N   ARG A 315      -8.906  24.900 149.305  1.00  6.87           N  
ATOM   4486  CA  ARG A 315     -10.204  24.689 149.872  1.00  7.13           C  
ATOM   4487  C   ARG A 315     -10.688  25.926 150.589  1.00  9.49           C  
ATOM   4488  O   ARG A 315     -11.909  25.861 150.835  1.00  8.78           O  
ATOM   4489  CB  ARG A 315     -10.255  23.512 150.827  1.00  6.42           C  
ATOM   4490  CG  ARG A 315     -10.243  22.139 150.175  1.00 11.62           C  
ATOM   4491  CD  ARG A 315     -11.473  22.002 149.275  1.00  9.25           C  
ATOM   4492  NE  ARG A 315     -12.640  21.846 150.080  1.00  8.55           N  
ATOM   4493  CZ  ARG A 315     -12.937  20.874 150.938  1.00  5.69           C  
ATOM   4494  NH1 ARG A 315     -12.182  19.838 151.268  1.00  7.95           N  
ATOM   4495  NH2 ARG A 315     -14.115  21.010 151.528  1.00  9.10           N  
ATOM   4496  H   ARG A 315      -8.088  24.668 149.850  1.00  0.00           H  
ATOM   4497  HA  ARG A 315     -10.905  24.481 149.063  1.00  0.00           H  
ATOM   4498 1HB  ARG A 315      -9.403  23.556 151.504  1.00  0.00           H  
ATOM   4499 2HB  ARG A 315     -11.159  23.574 151.434  1.00  0.00           H  
ATOM   4500 1HG  ARG A 315      -9.338  22.028 149.578  1.00  0.00           H  
ATOM   4501 2HG  ARG A 315     -10.266  21.369 150.947  1.00  0.00           H  
ATOM   4502 1HD  ARG A 315     -11.575  22.895 148.660  1.00  0.00           H  
ATOM   4503 2HD  ARG A 315     -11.358  21.130 148.632  1.00  0.00           H  
ATOM   4504  HE  ARG A 315     -13.357  22.556 150.011  1.00  0.00           H  
ATOM   4505 1HH1 ARG A 315     -11.269  19.725 150.851  1.00  0.00           H  
ATOM   4506 2HH1 ARG A 315     -12.519  19.161 151.937  1.00  0.00           H  
ATOM   4507 1HH2 ARG A 315     -14.701  21.804 151.309  1.00  0.00           H  
ATOM   4508 2HH2 ARG A 315     -14.427  20.321 152.196  1.00  0.00           H  
ATOM   4509  N   THR A 316      -9.834  26.921 150.892  1.00 12.32           N  
ATOM   4510  CA  THR A 316     -10.591  28.023 151.555  1.00 16.37           C  
ATOM   4511  C   THR A 316     -11.130  28.862 150.386  1.00 15.69           C  
ATOM   4512  O   THR A 316     -12.247  29.356 150.419  1.00 18.18           O  
ATOM   4513  CB  THR A 316      -9.870  28.852 152.601  1.00 18.65           C  
ATOM   4514  OG1 THR A 316      -9.192  29.864 151.846  1.00 20.08           O  
ATOM   4515  CG2 THR A 316      -8.856  28.104 153.456  1.00 16.24           C  
ATOM   4516  H   THR A 316      -8.839  27.024 150.749  1.00  0.00           H  
ATOM   4517  HA  THR A 316     -11.444  27.591 152.079  1.00  0.00           H  
ATOM   4518  HB  THR A 316     -10.597  29.281 153.290  1.00  0.00           H  
ATOM   4519  HG1 THR A 316      -9.376  29.742 150.911  1.00  0.00           H  
ATOM   4520 1HG2 THR A 316      -8.402  28.793 154.168  1.00  0.00           H  
ATOM   4521 2HG2 THR A 316      -9.357  27.301 153.996  1.00  0.00           H  
ATOM   4522 3HG2 THR A 316      -8.082  27.682 152.816  1.00  0.00           H  
ATOM   4523  N   ASN A 317     -10.411  28.945 149.264  1.00 15.00           N  
ATOM   4524  CA  ASN A 317     -10.979  29.738 148.183  1.00 14.69           C  
ATOM   4525  C   ASN A 317     -11.594  28.949 147.048  1.00 15.40           C  
ATOM   4526  O   ASN A 317     -11.924  29.531 145.993  1.00 14.14           O  
ATOM   4527  CB  ASN A 317      -9.900  30.687 147.604  1.00 13.88           C  
ATOM   4528  CG  ASN A 317      -9.566  31.639 148.748  1.00 14.07           C  
ATOM   4529  OD1 ASN A 317      -8.445  31.564 149.214  1.00 14.74           O  
ATOM   4530  ND2 ASN A 317     -10.625  32.331 149.118  1.00  9.75           N  
ATOM   4531  H   ASN A 317      -9.516  28.498 149.128  1.00  0.00           H  
ATOM   4532  HA  ASN A 317     -11.798  30.336 148.586  1.00  0.00           H  
ATOM   4533 1HB  ASN A 317      -9.039  30.103 147.276  1.00  0.00           H  
ATOM   4534 2HB  ASN A 317     -10.299  31.201 146.730  1.00  0.00           H  
ATOM   4535 1HD2 ASN A 317     -10.553  32.997 149.861  1.00  0.00           H  
ATOM   4536 2HD2 ASN A 317     -11.500  32.190 148.656  1.00  0.00           H  
ATOM   4537  N   ASN A 318     -11.746  27.642 147.186  1.00 14.45           N  
ATOM   4538  CA  ASN A 318     -12.331  26.846 146.101  1.00 10.74           C  
ATOM   4539  C   ASN A 318     -11.701  27.091 144.751  1.00  7.51           C  
ATOM   4540  O   ASN A 318     -12.369  27.428 143.804  1.00  6.70           O  
ATOM   4541  CB  ASN A 318     -13.868  26.995 146.085  1.00 10.27           C  
ATOM   4542  CG  ASN A 318     -14.379  26.279 147.326  1.00 10.48           C  
ATOM   4543  OD1 ASN A 318     -15.017  26.912 148.160  1.00 16.22           O  
ATOM   4544  ND2 ASN A 318     -14.039  25.020 147.537  1.00  1.95           N  
ATOM   4545  H   ASN A 318     -11.462  27.179 148.038  1.00  0.00           H  
ATOM   4546  HA  ASN A 318     -12.085  25.796 146.270  1.00  0.00           H  
ATOM   4547 1HB  ASN A 318     -14.131  28.054 146.086  1.00  0.00           H  
ATOM   4548 2HB  ASN A 318     -14.266  26.559 145.169  1.00  0.00           H  
ATOM   4549 1HD2 ASN A 318     -14.371  24.542 148.351  1.00  0.00           H  
ATOM   4550 2HD2 ASN A 318     -13.450  24.545 146.884  1.00  0.00           H  
ATOM   4551  N   LYS A 319     -10.425  26.781 144.582  1.00  5.68           N  
ATOM   4552  CA  LYS A 319      -9.828  26.952 143.287  1.00  5.70           C  
ATOM   4553  C   LYS A 319      -8.601  26.083 143.164  1.00  6.20           C  
ATOM   4554  O   LYS A 319      -7.991  25.774 144.178  1.00  8.43           O  
ATOM   4555  CB  LYS A 319      -9.417  28.404 143.175  1.00 11.88           C  
ATOM   4556  CG  LYS A 319      -8.276  28.676 144.175  1.00  9.10           C  
ATOM   4557  CD  LYS A 319      -7.921  30.142 143.963  1.00 16.53           C  
ATOM   4558  CE  LYS A 319      -7.176  30.715 145.147  1.00 14.65           C  
ATOM   4559  NZ  LYS A 319      -6.506  31.954 144.672  1.00 21.04           N  
ATOM   4560  H   LYS A 319      -9.861  26.427 145.341  1.00  0.00           H  
ATOM   4561  HA  LYS A 319     -10.573  26.711 142.528  1.00  0.00           H  
ATOM   4562 1HB  LYS A 319      -9.095  28.613 142.155  1.00  0.00           H  
ATOM   4563 2HB  LYS A 319     -10.275  29.042 143.385  1.00  0.00           H  
ATOM   4564 1HG  LYS A 319      -8.625  28.477 145.189  1.00  0.00           H  
ATOM   4565 2HG  LYS A 319      -7.439  28.012 143.961  1.00  0.00           H  
ATOM   4566 1HD  LYS A 319      -7.297  30.241 143.074  1.00  0.00           H  
ATOM   4567 2HD  LYS A 319      -8.833  30.719 143.811  1.00  0.00           H  
ATOM   4568 1HE  LYS A 319      -7.879  30.926 145.952  1.00  0.00           H  
ATOM   4569 2HE  LYS A 319      -6.452  29.985 145.509  1.00  0.00           H  
ATOM   4570 1HZ  LYS A 319      -5.993  32.373 145.434  1.00  0.00           H  
ATOM   4571 2HZ  LYS A 319      -5.868  31.726 143.922  1.00  0.00           H  
ATOM   4572 3HZ  LYS A 319      -7.201  32.606 144.336  1.00  0.00           H  
ATOM   4573  N   VAL A 320      -8.165  25.766 141.980  1.00  6.39           N  
ATOM   4574  CA  VAL A 320      -7.008  24.886 141.752  1.00  5.85           C  
ATOM   4575  C   VAL A 320      -6.000  25.735 141.014  1.00  5.09           C  
ATOM   4576  O   VAL A 320      -6.484  26.594 140.251  1.00  5.37           O  
ATOM   4577  CB  VAL A 320      -7.428  23.690 140.907  1.00  4.93           C  
ATOM   4578  CG1 VAL A 320      -6.266  22.704 140.826  1.00 12.87           C  
ATOM   4579  CG2 VAL A 320      -8.647  22.927 141.433  1.00  3.11           C  
ATOM   4580  H   VAL A 320      -8.655  26.150 141.185  1.00  0.00           H  
ATOM   4581  HA  VAL A 320      -6.649  24.529 142.718  1.00  0.00           H  
ATOM   4582  HB  VAL A 320      -7.676  24.035 139.903  1.00  0.00           H  
ATOM   4583 1HG1 VAL A 320      -6.559  21.845 140.222  1.00  0.00           H  
ATOM   4584 2HG1 VAL A 320      -5.406  23.192 140.368  1.00  0.00           H  
ATOM   4585 3HG1 VAL A 320      -6.003  22.369 141.829  1.00  0.00           H  
ATOM   4586 1HG2 VAL A 320      -8.871  22.095 140.766  1.00  0.00           H  
ATOM   4587 2HG2 VAL A 320      -8.434  22.546 142.432  1.00  0.00           H  
ATOM   4588 3HG2 VAL A 320      -9.505  23.598 141.476  1.00  0.00           H  
ATOM   4589  N   GLY A 321      -4.705  25.548 141.232  1.00  3.73           N  
ATOM   4590  CA  GLY A 321      -3.803  26.463 140.512  1.00  6.91           C  
ATOM   4591  C   GLY A 321      -2.761  25.630 139.822  1.00 11.18           C  
ATOM   4592  O   GLY A 321      -2.541  24.547 140.336  1.00 11.02           O  
ATOM   4593  H   GLY A 321      -4.310  24.844 141.838  1.00  0.00           H  
ATOM   4594 1HA  GLY A 321      -4.378  27.054 139.799  1.00  0.00           H  
ATOM   4595 2HA  GLY A 321      -3.353  27.160 141.218  1.00  0.00           H  
ATOM   4596  N   PHE A 322      -2.265  26.093 138.644  1.00 13.96           N  
ATOM   4597  CA  PHE A 322      -1.263  25.324 137.929  1.00 14.33           C  
ATOM   4598  C   PHE A 322      -0.083  26.290 137.730  1.00 12.82           C  
ATOM   4599  O   PHE A 322      -0.306  27.488 137.588  1.00 14.00           O  
ATOM   4600  CB  PHE A 322      -1.671  24.692 136.579  1.00 12.74           C  
ATOM   4601  CG  PHE A 322      -2.901  23.877 136.744  1.00 11.89           C  
ATOM   4602  CD1 PHE A 322      -2.810  22.592 137.302  1.00 12.40           C  
ATOM   4603  CD2 PHE A 322      -4.137  24.384 136.449  1.00  8.54           C  
ATOM   4604  CE1 PHE A 322      -3.962  21.835 137.471  1.00 10.81           C  
ATOM   4605  CE2 PHE A 322      -5.278  23.591 136.598  1.00  8.66           C  
ATOM   4606  CZ  PHE A 322      -5.192  22.315 137.109  1.00  8.24           C  
ATOM   4607  H   PHE A 322      -2.583  26.969 138.254  1.00  0.00           H  
ATOM   4608  HA  PHE A 322      -0.960  24.484 138.555  1.00  0.00           H  
ATOM   4609 1HB  PHE A 322      -1.841  25.479 135.846  1.00  0.00           H  
ATOM   4610 2HB  PHE A 322      -0.858  24.069 136.208  1.00  0.00           H  
ATOM   4611  HD1 PHE A 322      -1.833  22.207 137.596  1.00  0.00           H  
ATOM   4612  HD2 PHE A 322      -4.223  25.392 136.042  1.00  0.00           H  
ATOM   4613  HE1 PHE A 322      -3.898  20.835 137.900  1.00  0.00           H  
ATOM   4614  HE2 PHE A 322      -6.246  23.995 136.303  1.00  0.00           H  
ATOM   4615  HZ  PHE A 322      -6.077  21.691 137.226  1.00  0.00           H  
ATOM   4616  N   ALA A 323       1.067  25.673 137.770  1.00 10.12           N  
ATOM   4617  CA  ALA A 323       2.331  26.404 137.574  1.00 12.84           C  
ATOM   4618  C   ALA A 323       3.173  25.304 136.891  1.00 12.53           C  
ATOM   4619  O   ALA A 323       3.040  24.134 137.234  1.00 11.37           O  
ATOM   4620  CB  ALA A 323       3.046  26.964 138.777  1.00  1.89           C  
ATOM   4621  H   ALA A 323       1.095  24.677 137.938  1.00  0.00           H  
ATOM   4622  HA  ALA A 323       2.127  27.272 136.947  1.00  0.00           H  
ATOM   4623 1HB  ALA A 323       3.956  27.470 138.456  1.00  0.00           H  
ATOM   4624 2HB  ALA A 323       2.396  27.675 139.288  1.00  0.00           H  
ATOM   4625 3HB  ALA A 323       3.303  26.153 139.457  1.00  0.00           H  
ATOM   4626  N   PRO A 324       3.988  25.696 135.965  1.00 14.83           N  
ATOM   4627  CA  PRO A 324       4.837  24.784 135.228  1.00 14.99           C  
ATOM   4628  C   PRO A 324       5.730  23.964 136.143  1.00 14.00           C  
ATOM   4629  O   PRO A 324       6.426  24.560 136.992  1.00 15.72           O  
ATOM   4630  CB  PRO A 324       5.572  25.591 134.137  1.00 16.67           C  
ATOM   4631  CG  PRO A 324       5.154  26.997 134.435  1.00 19.16           C  
ATOM   4632  CD  PRO A 324       4.162  27.118 135.578  1.00 16.87           C  
ATOM   4633  HA  PRO A 324       4.212  24.022 134.740  1.00  0.00           H  
ATOM   4634 1HB  PRO A 324       6.657  25.428 134.215  1.00  0.00           H  
ATOM   4635 2HB  PRO A 324       5.265  25.242 133.140  1.00  0.00           H  
ATOM   4636 1HG  PRO A 324       6.032  27.609 134.689  1.00  0.00           H  
ATOM   4637 2HG  PRO A 324       4.696  27.454 133.545  1.00  0.00           H  
ATOM   4638 1HD  PRO A 324       4.603  27.723 136.384  1.00  0.00           H  
ATOM   4639 2HD  PRO A 324       3.233  27.579 135.211  1.00  0.00           H  
ATOM   4640  N   ALA A 325       5.747  22.635 135.996  1.00 13.04           N  
ATOM   4641  CA  ALA A 325       6.573  21.855 136.949  1.00 16.03           C  
ATOM   4642  C   ALA A 325       8.049  21.979 136.639  1.00 17.36           C  
ATOM   4643  O   ALA A 325       8.467  22.031 135.482  1.00 18.18           O  
ATOM   4644  CB  ALA A 325       6.209  20.374 137.016  1.00 13.90           C  
ATOM   4645  H   ALA A 325       5.232  22.147 135.278  1.00  0.00           H  
ATOM   4646  HA  ALA A 325       6.422  22.269 137.946  1.00  0.00           H  
ATOM   4647 1HB  ALA A 325       6.857  19.872 137.734  1.00  0.00           H  
ATOM   4648 2HB  ALA A 325       5.170  20.268 137.329  1.00  0.00           H  
ATOM   4649 3HB  ALA A 325       6.339  19.923 136.034  1.00  0.00           H  
ATOM   4650  N   ALA A 326       8.883  21.977 137.646  1.00 19.25           N  
ATOM   4651  CA  ALA A 326      10.338  22.085 137.549  1.00 21.24           C  
ATOM   4652  C   ALA A 326      10.730  20.687 138.057  1.00 23.17           C  
ATOM   4653  O   ALA A 326      11.002  19.730 137.311  1.00 22.88           O  
ATOM   4654  OXT ALA A 326      10.650  20.637 139.316  1.00 28.36           O  
ATOM   4655  CB  ALA A 326      10.944  23.168 138.439  1.00 19.29           C  
ATOM   4656  H   ALA A 326       8.456  21.892 138.557  1.00  0.00           H  
ATOM   4657  HA  ALA A 326      10.591  22.338 136.519  1.00  0.00           H  
ATOM   4658 1HB  ALA A 326      12.026  23.183 138.308  1.00  0.00           H  
ATOM   4659 2HB  ALA A 326      10.532  24.139 138.163  1.00  0.00           H  
ATOM   4660 3HB  ALA A 326      10.708  22.957 139.481  1.00  0.00           H  
TER                                                                             
